# Supplementary material for: WntA expression and wing transcriptomics illuminate the evolution of stripe patterns in skipper butterflies
Source: Biol Open. 2025 Nov 26;14(11):bio062297. doi: 10.1242/bio.062297 (PMC12690525; doi:10.1242/bio.062297)
Supplement: Dataset 1. — Manually curated GTF Genome Annotation File [file biolopen-14-062297-Dataset1.zip]

Archive with 1 entries (1 files):
- Data_S1_GCF_041222505.1_WU_Ecla_fem_2.2_manually_curated.gtf
