# Supplementary material for: WntA expression and wing transcriptomics illuminate the evolution of stripe patterns in skipper butterflies
Source: Biol Open. 2025 Nov 26;14(11):bio062297. doi: 10.1242/bio.062297 (PMC12690525; doi:10.1242/bio.062297)
Supplement: Dataset 2. — Manually curated Gene Annotation List [file biolopen-14-062297-Dataset2.xlsx]

## Sheet: Ecla_gene_list
Geneid	Symbol	Name	gene_label	FB_gene_symbol	gene_fullname	Scaffold	Begin	End	Orientation	old Gene ID	Gene Type	Transcripts accession	Protein accession	Protein length	Locus tag	Flybase_prot	Eval	FlyBase_FBgn	summary_text
LOC140757774	LOC140757774	uncharacterized LOC140757774	Reduction in Cnn dots 1	Rcd1	Reduction in Cnn dots 1	NW_027332209.1	12863	19176	plus	140757774	protein-coding	XM_073093649.1	XP_072949750.1	619		FBpp0302790	7.3e-19	FBgn0033897	The gene Reduction in Cnn dots 1 is referred to in FlyBase by the symbol Dmel\Rcd1 (CG8233, FBgn0033897). It is a protein_coding_gene from Dmel. It has 8 annotated transcripts and 8 polypeptides (all unique). Gene sequence location is 2R:14148263..14153123. Its molecular function is described by: hydrolase activity. It is involved in the biological process described with: centriole replication; p…
LOC140742299	eag	potassium voltage-gated channel protein ether a go-go	ether a go-go	eag	ether a go-go	NW_027332209.1	23220	42273	plus	140742299	protein-coding	XM_073073173.1	XP_072929274.1	1008		FBpp0301719	0	FBgn0000535	The gene ether a go-go is referred to in FlyBase by the symbol Dmel\eag (CG10952, FBgn0000535). It is a protein_coding_gene from Dmel. It has 7 annotated transcripts and 7 polypeptides (all unique). Gene sequence location is X:14955477..15009989. Its molecular function is described by: monoatomic ion channel activity; voltage-gated potassium channel activity; transmembrane transporter binding; vo…
LOC140742319	Akt	AKT serine/threonine protein kinase	Akt kinase	Akt	Akt kinase	NW_027332209.1	43800	55054	minus	140742319	protein-coding	XM_073073213.1	XP_072929314.1	504		FBpp0082682	0	FBgn0010379	The gene Akt kinase is referred to in FlyBase by the symbol Dmel\Akt (CG4006, FBgn0010379). It is a protein_coding_gene from Dmel. It has 5 annotated transcripts and 5 polypeptides (2 unique). Gene sequence location is 3R:16099228..16105670. Its molecular function is described by: protein binding; protein kinase activity; protein serine/threonine kinase activity; ATP binding. It is involved in th…
LOC140742323	LOC140742323	protein stoned-B-like	stoned B	stnB	stoned B	NW_027332209.1	59799	76944	plus	140742323	protein-coding	XM_073073226.1	XP_072929327.1	1193		FBpp0310837	7.88e-11	FBgn0016975	The gene stoned B is referred to in FlyBase by the symbol Dmel\stnB (CG12473, FBgn0016975). It is a protein_coding_gene from Dmel. It has 4 annotated transcripts and 4 polypeptides (2 unique). Gene sequence location is X:22980722..23004648. Its molecular function is described by: clathrin adaptor activity; protein binding; scaffold protein binding. It is involved in the biological process describ…
LOC140742333	LOC140742333	uncharacterized LOC140742333	LOC140742333			NW_027332209.1	78327	86129	plus	140742333	protein-coding	XM_073073245.1	XP_072929346.1	1078		FBpp0308818	5.02e-10
LOC140742358	eEF1gamma	elongation factor 1-gamma	eEF1gamma	eEF1gamma	eukaryotic translation elongation factor 1 gamma	NW_027332209.1	87227	107100	minus	140742358	protein-coding	XM_073073272.1	XP_072929373.1	424		FBpp0291632	0	FBgn0029176	The gene eukaryotic translation elongation factor 1 gamma is referred to in FlyBase by the symbol Dmel\eEF1Œ≥ (CG11901, FBgn0029176). It is a protein_coding_gene from Dmel. It has 3 annotated transcripts and 3 polypeptides (1 unique). Gene sequence location is 3R:29220172..29222109. Its molecular function is described by: translation elongation factor activity; microtubule binding. It is involved…
LOC140742611	LOC140742611	calcineurin subunit B type 2	Calcineurin B2	CanB2	Calcineurin B2	NW_027332209.1	107275	117696	plus	140742611	protein-coding	XM_073073544.1	XP_072929645.1	182		FBpp0301600	2.74e-113	FBgn0015614	The gene Calcineurin B2 is referred to in FlyBase by the symbol Dmel\CanB2 (CG11217, FBgn0015614). It is a protein_coding_gene from Dmel. It has 2 annotated transcripts and 2 polypeptides (1 unique). Gene sequence location is 2R:7786010..7789053. Its molecular function is described by: calmodulin binding; protein binding; calcium-dependent protein serine/threonine phosphatase regulator activity; …
LOC140742632	mRpL14	mitochondrial ribosomal protein L14	mRpL14	mRpL14	mitochondrial ribosomal protein L14	NW_027332209.1	118304	119260	minus	140742632	protein-coding	XM_073073572.1	XP_072929673.1	150		FBpp0305877	1.35e-68	FBgn0040389	The gene mitochondrial ribosomal protein L14 is referred to in FlyBase by the symbol Dmel\mRpL14 (CG14048, FBgn0040389). It is a protein_coding_gene from Dmel. It has 2 annotated transcripts and 2 polypeptides (1 unique). Gene sequence location is X:2343997..2344649. Its molecular function is described by: structural constituent of ribosome. It is involved in the biological process described with…
LOC140742364	LOC140742364	visual system homeobox 2-like	Visual system homeobox 2	Vsx2	Visual system homeobox 2	NW_027332209.1	207295	341124	plus	140742364	protein-coding	XM_073073284.1	XP_072929385.1	401		FBpp0309767	7.15e-74	FBgn0263512	The gene Visual system homeobox 2 is referred to in FlyBase by the symbol Dmel\Vsx2 (CG33980, FBgn0263512). It is a protein_coding_gene from Dmel. It has 2 annotated transcripts and 2 polypeptides (all unique). Gene sequence location is X:5528927..5560183. Its molecular function is described by: sequence-specific double-stranded DNA binding; DNA-binding transcription factor activity; DNA-binding …
LOC140742394	LOC140742394	uncharacterized LOC140742394	LOC140742394			NW_027332209.1	347810	354965	minus	140742394	protein-coding	XM_073073326.1	XP_072929427.1	186
LOC140742450	LOC140742450	uncharacterized LOC140742450	LOC140742450			NW_027332209.1	355830	358472	minus	140742450	protein-coding	XM_073073382.1	XP_072929483.1	179
LOC140757786	LOC140757786	uncharacterized LOC140757786	LOC140757786			NW_027332209.1	360548	378204	plus	140757786	protein-coding	XM_073093659.1	XP_072949760.1	609
LOC140742415	LOC140742415	uncharacterized LOC140742415	LOC140742415			NW_027332209.1	382232	390486	minus	140742415	protein-coding	XM_073073354.1	XP_072929455.1	820
LOC140742428	LOC140742428	uncharacterized LOC140742428	LOC140742428			NW_027332209.1	395812	415295	plus	140742428	protein-coding	XM_073073374.1	XP_072929475.1	907		FBpp0110558	9.86e-12
LOC140757797	LOC140757797	uncharacterized LOC140757797	LOC140757797			NW_027332209.1	417053	436953	minus	140757797	protein-coding	XM_073093671.1	XP_072949772.1	1034
LOC140742497	LOC140742497	V-type proton ATPase catalytic subunit A	Vha68-2	Vha68-2	Vacuolar H[+] ATPase 68 kDa subunit 2	NW_027332209.1	437457	453186	minus	140742497	protein-coding	XM_073073398.1	XP_072929499.1	617		FBpp0307597	0	FBgn0263598	The gene Vacuolar H[+] ATPase 68 kDa subunit 2 is referred to in FlyBase by the symbol Dmel\Vha68-2 (CG3762, FBgn0263598). It is a protein_coding_gene from Dmel. It has 6 annotated transcripts and 6 polypeptides (1 unique). Gene sequence location is 2L:12974322..12978607. Its molecular function is described by: ATP binding; ATP hydrolysis activity; proton-transporting ATPase activity, rotational …
LOC140742466	LOC140742466	speckle targeted PIP5K1A-regulated poly(A) polymerase-like	monkey king protein	mkg-p	monkey king protein	NW_027332209.1	454418	462403	plus	140742466	protein-coding	XM_073073383.1	XP_072929484.1	797		FBpp0312208	3.01e-34	FBgn0035889	The gene monkey king protein is referred to in FlyBase by the symbol Dmel\mkg-p (CG7163, FBgn0035889). It is a protein_coding_gene from Dmel. It has 3 annotated transcripts and 3 polypeptides (1 unique). Gene sequence location is 3L:8402168..8405277. Its molecular function is described by: RNA uridylyltransferase activity. The biological processes in which it is involved are not known. 4 alleles …
LOC140742539	LOC140742539	speckle targeted PIP5K1A-regulated poly(A) polymerase-like	monkey king protein	mkg-p	monkey king protein	NW_027332209.1	464041	468941	plus	140742539	protein-coding	XM_073073442.1	XP_072929543.1	390		FBpp0312208	2.21e-27	FBgn0035889	The gene monkey king protein is referred to in FlyBase by the symbol Dmel\mkg-p (CG7163, FBgn0035889). It is a protein_coding_gene from Dmel. It has 3 annotated transcripts and 3 polypeptides (1 unique). Gene sequence location is 3L:8402168..8405277. Its molecular function is described by: RNA uridylyltransferase activity. The biological processes in which it is involved are not known. 4 alleles …
LOC140742516	LOC140742516	acid phosphatase type 7	acid phosphatase type 7			NW_027332209.1	469054	483943	minus	140742516	protein-coding	XM_073073414.1	XP_072929515.1	439		FBpp0308868	0
LOC140742560	LOC140742560	uncharacterized LOC140742560	LOC140742560			NW_027332209.1	485806	616448	minus	140742560	protein-coding	XM_073073465.1	XP_072929566.1	1123
LOC140742604	Pits	Protein interacting with Ttk69 and Sin3A	Pits	Pits	Protein interacting with Ttk69 and Sin3A	NW_027332209.1	490421	499976	minus	140742604	protein-coding	XM_073073531.1	XP_072929632.1	422		FBpp0073495	6.28e-43	FBgn0030400	The gene Protein interacting with Ttk69 and Sin3A is referred to in FlyBase by the symbol Dmel\Pits (CG11138, FBgn0030400). It is a protein_coding_gene from Dmel. It has 3 annotated transcripts and 3 polypeptides (all unique). Gene sequence location is X:12569169..12583193. Its molecular function is described by: ubiquitin protein ligase activity; transcription corepressor activity. It is involve…
LOC140742573	LOC140742573	uncharacterized LOC140742573	LOC140742573			NW_027332209.1	528412	536832	minus	140742573	protein-coding	XM_073073479.1	XP_072929580.1	531
LOC140744281	TRNAT-CGU	transfer RNA threonine (anticodon CGU)	transfer RNA threonine (anticodon CGU)			NW_027332209.1	610560	610631	minus	140744281	tRNA
LOC140744287	TRNAF-GAA	transfer RNA phenylalanine (anticodon GAA)	transfer RNA phenylalanine (anticodon GAA)			NW_027332209.1	614204	614276	minus	140744287	tRNA
LOC140742639	mRRF1	mitochondrial ribosome recycling factor 1	mRRF1	mRRF1	mitochondrial ribosome recycling factor 1	NW_027332209.1	616964	617947	minus	140742639	protein-coding	XM_073073584.1	XP_072929685.1	250		FBpp0076172	2.59e-75	FBgn0035980	The gene mitochondrial ribosome recycling factor 1 is referred to in FlyBase by the symbol Dmel\mRRF1 (CG4447, FBgn0035980). It is a protein_coding_gene from Dmel. It has one annotated transcript and one polypeptide. Gene sequence location is 3L:9364350..9365240. Its molecular function is described by: ribosomal large subunit binding. It is involved in the biological process described with: mitoc…
LOC140742732	MTPAP	mitochondrial poly(A) polymerase	MTPAP	MTPAP	mitochondrial poly(A) polymerase	NW_027332209.1	618250	627072	plus	140742732	protein-coding	XM_073073714.1	XP_072929815.1	605		FBpp0304567	2.3e-147	FBgn0024360	The gene mitochondrial poly(A) polymerase is referred to in FlyBase by the symbol Dmel\MTPAP (CG11418, FBgn0024360). It is a protein_coding_gene from Dmel. It has 3 annotated transcripts and 3 polypeptides (2 unique). Gene sequence location is X:1344872..1349357. Its molecular function is described by: RNA binding; poly(A) RNA polymerase activity. It is involved in the biological process describe…
LOC140742748	THADA	Thyroid adenoma-associated protein homolog	THADA	THADA	THADA	NW_027332209.1	627112	651772	minus	140742748	protein-coding	XM_073073739.1	XP_072929840.1	1805		FBpp0288416	2.64e-99	FBgn0031077	The gene THADA is referred to in FlyBase by the symbol Dmel\THADA (CG15618, FBgn0031077). It is a protein_coding_gene from Dmel. It has 2 annotated transcripts and 2 polypeptides (all unique). Gene sequence location is X:19859743..19865524. Its molecular function is described by: calcium channel inhibitor activity. It is involved in the biological process described with: tRNA nucleoside ribose me…
LOC140742741	LOC140742741	uncharacterized LOC140742741	LOC140742741			NW_027332209.1	652690	656411	minus	140742741	protein-coding	XM_073073726.1	XP_072929827.1	564
LOC140742648	LOC140742648	leukocyte surface antigen CD53-like	Tetraspanin 42Ed	Tsp42Ed	Tetraspanin 42Ed	NW_027332209.1	669188	680684	minus	140742648	protein-coding	XM_073073596.1	XP_072929697.1	227		FBpp0311637	1e-24	FBgn0029507	The gene Tetraspanin 42Ed is referred to in FlyBase by the symbol Dmel\Tsp42Ed (CG12846, FBgn0029507). It is a protein_coding_gene from Dmel. It has 2 annotated transcripts and 2 polypeptides (1 unique). Gene sequence location is 2R:7009498..7011739. Its molecular function is described by: . It is involved in the biological process described with: . 11 alleles are reported. No phenotypic data is …
LOC140742654	LOC140742654	uncharacterized LOC140742654	LOC140742654			NW_027332209.1	684143	686353	minus	140742654	protein-coding	XM_073073607.1	XP_072929708.1	311
LOC140742662	LOC140742662	leukocyte surface antigen CD53-like	Tetraspanin 42Ed	Tsp42Ed	Tetraspanin 42Ed	NW_027332209.1	688197	698194	minus	140742662	protein-coding	XM_073073617.1	XP_072929718.1	219		FBpp0311637	7.56e-37	FBgn0029507	The gene Tetraspanin 42Ed is referred to in FlyBase by the symbol Dmel\Tsp42Ed (CG12846, FBgn0029507). It is a protein_coding_gene from Dmel. It has 2 annotated transcripts and 2 polypeptides (1 unique). Gene sequence location is 2R:7009498..7011739. Its molecular function is described by: . It is involved in the biological process described with: . 11 alleles are reported. No phenotypic data is …
LOC140742670	NijA	Ninjurin A	Ninjurin A	NijA	Ninjurin A	NW_027332209.1	708172	730866	plus	140742670	protein-coding	XM_073073630.1	XP_072929731.1	308		FBpp0089002	9.95e-48	FBgn0036101	The gene Ninjurin A is referred to in FlyBase by the symbol Dmel\NijA (CG6449, FBgn0036101). It is a protein_coding_gene from Dmel. It has 4 annotated transcripts and 4 polypeptides (all unique). Gene sequence location is 3L:10694360..10696877. Its molecular function is unknown. It is involved in the biological process described with: negative regulation of cell adhesion; programmed cell death; c…
LOC140742692	eIF5	eukaryotic translation initiation factor 5	eIF5	eIF5	eukaryotic translation initiation factor 5	NW_027332209.1	741793	777638	minus	140742692	protein-coding	XM_073073658.1	XP_072929759.1	456		FBpp0089139	4.58e-160	FBgn0030719	The gene eukaryotic translation initiation factor 5 is referred to in FlyBase by the symbol Dmel\eIF5 (CG9177, FBgn0030719). It is a protein_coding_gene from Dmel. It has 7 annotated transcripts and 7 polypeptides (1 unique). Gene sequence location is X:15987008..15991974. Its molecular function is described by: translation initiation factor activity; GDP-dissociation inhibitor activity; eukaryot…
LOC140742721	LOC140742721	mitochondrial import inner membrane translocase subunit TIM44	mitochondrial import inner membrane translocase subunit TIM44			NW_027332209.1	777895	781774	plus	140742721	protein-coding	XM_073073702.1	XP_072929803.1	436		FBpp0307026	0
LOC140742757	LOC140742757	echinoderm microtubule-associated protein-like 2	DCX-EMAP	DCX-EMAP	Doublecortin-domain-containing echinoderm-microtubule-associated protein	NW_027332209.1	785236	881332	minus	140742757	protein-coding	XM_073073749.1	XP_072929850.1	873		FBpp0288784	1.33e-131	FBgn0259099	The gene Doublecortin-domain-containing echinoderm-microtubule-associated protein is referred to in FlyBase by the symbol Dmel\DCX-EMAP (CG42247, FBgn0259099). It is a protein_coding_gene from Dmel. It has 4 annotated transcripts and 4 polypeptides (all unique). Gene sequence location is 3L:14903805..14942907. Its molecular function is described by: microtubule binding; microtubule stabilizing ac…
LOC140742768	LOC140742768	MD-2-related lipid-recognition protein-like	Niemann-Pick type C-2g	Npc2g	Niemann-Pick type C-2g	NW_027332209.1	895768	899034	minus	140742768	protein-coding	XM_073073762.1	XP_072929863.1	164		FBpp0297402	6.28e-29	FBgn0039800	The gene Niemann-Pick type C-2g is referred to in FlyBase by the symbol Dmel\Npc2g (CG11314, FBgn0039800). It is a protein_coding_gene from Dmel. It has 2 annotated transcripts and 2 polypeptides (1 unique). Gene sequence location is 3R:30744605..30745263. Its molecular function is described by: sterol binding. It is involved in the biological process described with: mesoderm development; intrace…
LOC140742775	LOC140742775	MD-2-related lipid-recognition protein-like	Niemann-Pick type C-2g	Npc2g	Niemann-Pick type C-2g	NW_027332209.1	908781	912033	minus	140742775	protein-coding	XM_073073775.1	XP_072929876.1	164		FBpp0297402	6.28e-29	FBgn0039800	The gene Niemann-Pick type C-2g is referred to in FlyBase by the symbol Dmel\Npc2g (CG11314, FBgn0039800). It is a protein_coding_gene from Dmel. It has 2 annotated transcripts and 2 polypeptides (1 unique). Gene sequence location is 3R:30744605..30745263. Its molecular function is described by: sterol binding. It is involved in the biological process described with: mesoderm development; intrace…
LOC140742821	LOC140742821	MD-2-related lipid-recognition protein-like	Niemann-Pick type C-2g	Npc2g	Niemann-Pick type C-2g	NW_027332209.1	920989	924397	minus	140742821	protein-coding	XM_073073851.1	XP_072929952.1	164		FBpp0297402	1.12e-27	FBgn0039800	The gene Niemann-Pick type C-2g is referred to in FlyBase by the symbol Dmel\Npc2g (CG11314, FBgn0039800). It is a protein_coding_gene from Dmel. It has 2 annotated transcripts and 2 polypeptides (1 unique). Gene sequence location is 3R:30744605..30745263. Its molecular function is described by: sterol binding. It is involved in the biological process described with: mesoderm development; intrace…
LOC140742784	LOC140742784	uncharacterized LOC140742784	LOC140742784			NW_027332209.1	925394	989842	minus	140742784	protein-coding	XM_073073786.1	XP_072929887.1	1239
LOC140742967	LOC140742967	neuroglobin-like	neuroglobin-like			NW_027332209.1	1051765	1168848	plus	140742967	protein-coding	XM_073074084.1	XP_072930185.1	194
LOC140742829	LOC140742829	neuroglobin-like	neuroglobin-like			NW_027332209.1	1179223	1211181	plus	140742829	protein-coding	XM_073073864.1	XP_072929965.1	192
LOC140742836	LOC140742836	RUN domain-containing protein 1-like	RUN domain-containing protein 1-like			NW_027332209.1	1229942	1232247	plus	140742836	protein-coding	XM_073073875.1	XP_072929976.1	547		FBpp0070180	3.18e-64
LOC140742952	LOC140742952	fumarate hydratase, mitochondrial-like	Fumarase 1	Fum1	Fumarase 1	NW_027332209.1	1233476	1248396	minus	140742952	protein-coding	XM_073074052.1	XP_072930153.1	500		FBpp0070914	0	FBgn0286222	The gene Fumarase 1 is referred to in FlyBase by the symbol Dmel\Fum1 (CG4094, FBgn0286222). It is a protein_coding_gene from Dmel. It has 2 annotated transcripts and 2 polypeptides (all unique). Gene sequence location is X:6678424..6681845. Its molecular function is described by: lyase activity; fumarate hydratase activity; catalytic activity. It is involved in the biological process described w…
LOC140742892	PlexA	plexin A	Plexin A	PlexA	Plexin A	NW_027332209.1	1248819	1560752	plus	140742892	protein-coding	XM_073073958.1	XP_072930059.1	1896		FBpp0088287	0	FBgn0025741	The gene Plexin A is referred to in FlyBase by the symbol Dmel\PlexA (CG11081, FBgn0025741). It is a protein_coding_gene from Dmel. It has 4 annotated transcripts and 4 polypeptides (3 unique). Gene sequence location is 4:1009895..1027101. Its molecular function is described by 6 unique terms, many of which group under: binding; protein binding; molecular function activator activity; carbohydrate…
LOC140742848	LOC140742848	uncharacterized LOC140742848	LOC140742848			NW_027332209.1	1385233	1386957	minus	140742848	protein-coding	XM_073073886.1	XP_072929987.1	474
LOC140742858	LOC140742858	uncharacterized LOC140742858	LOC140742858			NW_027332209.1	1409147	1414485	plus	140742858	protein-coding	XM_073073898.1	XP_072929999.1	480
LOC140757806	LOC140757806	uncharacterized LOC140757806	LOC140757806			NW_027332209.1	1597381	1598534	plus	140757806	protein-coding	XM_073093680.1	XP_072949781.1	167
LOC140742914	LOC140742914	uncharacterized LOC140742914	LOC140742914			NW_027332209.1	1633097	1678264	plus	140742914	protein-coding	XM_073073987.1	XP_072930088.1	965
LOC140757817	LOC140757817	uncharacterized LOC140757817	CNBP	CNBP	CCHC-type zinc finger nucleic acid binding protein	NW_027332209.1	1654558	1656618	minus	140757817	protein-coding	XM_073093691.1	XP_072949792.1	686		FBpp0292516	6.37e-06	FBgn0034802	The gene CCHC-type zinc finger nucleic acid binding protein is referred to in FlyBase by the symbol Dmel\CNBP (CG3800, FBgn0034802). It is a protein_coding_gene from Dmel. It has 2 annotated transcripts and 2 polypeptides (1 unique). Gene sequence location is 2R:22934569..22937077. Its molecular function is described by: mRNA binding; nucleic acid binding; translation regulator activity; single-s…
LOC140742926	LOC140742926	uncharacterized LOC140742926	Connectin	Con	Connectin	NW_027332209.1	1755125	2047902	plus	140742926	protein-coding	XM_073074008.1	XP_072930109.1	515		FBpp0301699	1.22e-73	FBgn0005775	The gene Connectin is referred to in FlyBase by the symbol Dmel\Con (CG7503, FBgn0005775). It is a protein_coding_gene from Dmel. It has 2 annotated transcripts and 2 polypeptides (1 unique). Gene sequence location is 3L:4936758..5079033. Its molecular function is unknown. It is involved in the biological process described with: homophilic cell adhesion via plasma membrane adhesion molecules; syn…
LOC140757359	LOC140757359	23 kDa integral membrane protein-like	23 kDa integral membrane protein-like			NW_027332209.1	1834899	1840959	plus	140757359	protein-coding	XM_073093029.1	XP_072949130.1	191
LOC140757369	LOC140757369	uncharacterized LOC140757369	LOC140757369			NW_027332209.1	1970734	1971524	plus	140757369	lncRNA	XR_012103968.1
LOC140744294	TRNAV-AAC	transfer RNA valine (anticodon AAC)	transfer RNA valine (anticodon AAC)			NW_027332209.1	2124534	2124606	minus	140744294	tRNA
LOC140757825	LOC140757825	uncharacterized LOC140757825	LOC140757825			NW_027332209.1	2168453	2174962	minus	140757825	pseudogene
LOC140757833	LOC140757833	fatty acid synthase-like	Fatty acid synthase 3	FASN3	Fatty acid synthase 3	NW_027332209.1	2184678	2192696	plus	140757833	protein-coding	XM_073093706.1	XP_072949807.1	869		FBpp0297101	0	FBgn0287184	The gene Fatty acid synthase 3 is referred to in FlyBase by the symbol Dmel\FASN3 (CG17374, FBgn0287184). It is a protein_coding_gene from Dmel. It has one annotated transcript and one polypeptide. Gene sequence location is 3L:25752859..25762779. Its molecular function is described by 7 unique terms, many of which group under: catalytic activity; transferase activity; acyltransferase activity; ac…
LOC140742959	LOC140742959	uncharacterized LOC140742959	Connectin	Con	Connectin	NW_027332209.1	2225543	2346636	plus	140742959	protein-coding	XM_073074072.1	XP_072930173.1	500		FBpp0301699	4.78e-64	FBgn0005775	The gene Connectin is referred to in FlyBase by the symbol Dmel\Con (CG7503, FBgn0005775). It is a protein_coding_gene from Dmel. It has 2 annotated transcripts and 2 polypeptides (1 unique). Gene sequence location is 3L:4936758..5079033. Its molecular function is unknown. It is involved in the biological process described with: homophilic cell adhesion via plasma membrane adhesion molecules; syn…
LOC140742881	Rh50	Rhesus blood group-associated glycoprotein Rh50	Rh50	Rh50	Rh50	NW_027332209.1	2426674	2471419	plus	140742881	protein-coding	XM_073073930.1	XP_072930031.1	420		FBpp0073210	4.86e-124	FBgn0028699	The gene Rh50 is referred to in FlyBase by the symbol Dmel\Rh50 (CG7499, FBgn0028699). It is a protein_coding_gene from Dmel. It has 4 annotated transcripts and 4 polypeptides (3 unique). Gene sequence location is 3L:4910368..4920198. Its molecular function is described by: ammonium channel activity. It is involved in the biological process described with: ammonium homeostasis; cellular response …
LOC140757377	LOC140757377	uncharacterized LOC140757377	LOC140757377			NW_027332209.1	2516528	2523124	minus	140757377	protein-coding	XM_073093045.1	XP_072949146.1	161
LOC140742867	LOC140742867	uncharacterized LOC140742867	LOC140742867			NW_027332209.1	2571591	2595917	plus	140742867	protein-coding	XM_073073910.1	XP_072930011.1	463		FBpp0309598	3.7e-19
LOC140742887	LOC140742887	uncharacterized LOC140742887	LOC140742887			NW_027332209.1	2644484	2651542	plus	140742887	protein-coding	XM_073073945.1	XP_072930046.1	587
LOC140742973	LOC140742973	odorant receptor 4-like	Odorant receptor 92a	Or92a	Odorant receptor 92a	NW_027332209.1	2665808	2675903	minus	140742973	protein-coding	XM_073074097.1	XP_072930198.1	409		FBpp0083295	9.79e-26	FBgn0038798	The gene Odorant receptor 92a is referred to in FlyBase by the symbol Dmel\Or92a (CG17916, FBgn0038798). It is a protein_coding_gene from Dmel. It has one annotated transcript and one polypeptide. Gene sequence location is 3R:20504788..20506186. Its molecular function is described by: olfactory receptor activity; odorant binding; ionotropic olfactory receptor activity. It is involved in the biolo…
LOC140742982	LOC140742982	putative molluscan insulin-related peptide(s) receptor	putative molluscan insulin-related peptide(s) receptor			NW_027332209.1	2683490	2695753	minus	140742982	protein-coding	XM_073074109.1	XP_072930210.1	917		FBpp0292333	3.13e-54
LOC140743003	LOC140743003	uncharacterized LOC140743003	nxf2	nxf2	nuclear RNA export factor 2	NW_027332209.1	2698609	2720986	plus	140743003	protein-coding	XM_073074134.1	XP_072930235.1	904		FBpp0303951	3.64e-22	FBgn0036640	The gene nuclear RNA export factor 2 is referred to in FlyBase by the symbol Dmel\nxf2 (CG4118, FBgn0036640). It is a protein_coding_gene from Dmel. It has 3 annotated transcripts and 3 polypeptides (2 unique). Gene sequence location is 3L:16576859..16580306. Its molecular function is described by: RNA binding; chromatin-protein adaptor activity; transcription corepressor activity; single-strande…
LOC140743046	LOC140743046	uncharacterized LOC140743046	LOC140743046			NW_027332209.1	2705684	2706745	minus	140743046	lncRNA	XR_012102358.1
LOC140743014	smid	nuclear valosin-containing protein-like smid	smallminded	smid	smallminded	NW_027332209.1	2716830	2720237	minus	140743014	protein-coding	XM_073074137.1	XP_072930238.1	870		FBpp0304234	0	FBgn0016983	The gene smallminded is referred to in FlyBase by the symbol Dmel\smid (CG8571, FBgn0016983). It is a protein_coding_gene from Dmel. It has 5 annotated transcripts and 5 polypeptides (4 unique). Gene sequence location is 3L:7381614..7385637. Its molecular function is described by: ATP hydrolysis activity; preribosome binding; ATP binding. It is involved in the biological process described with: r…
LOC140743030	Rpn12	regulatory particle non-ATPase 12	Rpn12	Rpn12	Regulatory particle non-ATPase 12	NW_027332209.1	2720989	2724038	minus	140743030	protein-coding	XM_073074138.1	XP_072930239.1	268		FBpp0075068	6.23e-85	FBgn0028693	The gene Regulatory particle non-ATPase 12 is referred to in FlyBase by the symbol Dmel\Rpn12 (CG4157, FBgn0028693). It is a protein_coding_gene from Dmel. It has one annotated transcript and one polypeptide. Gene sequence location is 3L:16583028..16584022. Its molecular function is described by: . It is involved in the biological process described with: proteolysis; ubiquitin-dependent protein c…
LOC140743057	Cep164	centrosomal protein 164	centrosomal protein 164	Cep164	centrosomal protein 164	NW_027332209.1	2725278	2744437	plus	140743057	protein-coding	XM_073074139.1	XP_072930240.1	1355		FBpp0312010	4.55e-42	FBgn0030716	The gene centrosomal protein 164 is referred to in FlyBase by the symbol Dmel\Cep164 (CG9170, FBgn0030716). It is a protein_coding_gene from Dmel. It has 3 annotated transcripts and 3 polypeptides (1 unique). Gene sequence location is X:15977967..15982944. Its molecular function is described by: . It is involved in the biological process described with: . 9 alleles are reported. No phenotypic dat…
LOC140743078	LOC140743078	uncharacterized LOC140743078	LOC140743078			NW_027332209.1	2747627	2763370	minus	140743078	protein-coding	XM_073074147.1	XP_072930248.1	257
LOC140757382	LOC140757382	uncharacterized LOC140757382	LOC140757382			NW_027332209.1	2765835	2766570	plus	140757382	lncRNA	XR_012103970.1
LOC140743345	LOC140743345	uncharacterized LOC140743345	Connectin	Con	Connectin	NW_027332209.1	2822918	2862209	plus	140743345	protein-coding	XM_073074521.1	XP_072930622.1	507		FBpp0301699	4e-70	FBgn0005775	The gene Connectin is referred to in FlyBase by the symbol Dmel\Con (CG7503, FBgn0005775). It is a protein_coding_gene from Dmel. It has 2 annotated transcripts and 2 polypeptides (1 unique). Gene sequence location is 3L:4936758..5079033. Its molecular function is unknown. It is involved in the biological process described with: homophilic cell adhesion via plasma membrane adhesion molecules; syn…
LOC140743391	LOC140743391	aspartate aminotransferase, mitochondrial-like	Got2	Got2	Glutamate oxaloacetate transaminase 2	NW_027332209.1	2901113	2902275	plus	140743391	protein-coding	XM_073074608.1	XP_072930709.1	82		FBpp0077536	4.25e-12	FBgn0001125	The gene Glutamate oxaloacetate transaminase 2 is referred to in FlyBase by the symbol Dmel\Got2 (CG4233, FBgn0001125). It is a protein_coding_gene from Dmel. It has 2 annotated transcripts and 2 polypeptides (all unique). Gene sequence location is 2L:1984512..1987758. Its molecular function is described by: catalytic activity; transaminase activity; pyridoxal phosphate binding; L-aspartate:2-oxo…
LOC140743353	LOC140743353	uncharacterized LOC140743353	Connectin	Con	Connectin	NW_027332209.1	3028601	3072953	plus	140743353	protein-coding	XM_073074532.1	XP_072930633.1	498		FBpp0301699	2.7e-71	FBgn0005775	The gene Connectin is referred to in FlyBase by the symbol Dmel\Con (CG7503, FBgn0005775). It is a protein_coding_gene from Dmel. It has 2 annotated transcripts and 2 polypeptides (1 unique). Gene sequence location is 3L:4936758..5079033. Its molecular function is unknown. It is involved in the biological process described with: homophilic cell adhesion via plasma membrane adhesion molecules; syn…
LOC140743235	LOC140743235	uncharacterized LOC140743235	LOC140743235			NW_027332209.1	3045420	3048488	plus	140743235	protein-coding	XM_073074359.1	XP_072930460.1	869
LOC140757848	LOC140757848	uncharacterized LOC140757848	LOC140757848			NW_027332209.1	3104092	3107973	plus	140757848	protein-coding	XM_073093721.1	XP_072949822.1	179
LOC140743331	LOC140743331	uncharacterized LOC140743331	pudgy	pdgy	pudgy	NW_027332209.1	3131640	3135756	plus	140743331	protein-coding	XM_073074504.1	XP_072930605.1	547		FBpp0300995	2.03e-129	FBgn0027601	The gene pudgy is referred to in FlyBase by the symbol Dmel\pdgy (CG9009, FBgn0027601). It is a protein_coding_gene from Dmel. It has 4 annotated transcripts and 4 polypeptides (1 unique). Gene sequence location is X:14933670..14953532. Its molecular function is described by: long-chain fatty acid-CoA ligase activity. It is involved in the biological process described with: fatty-acyl-CoA biosynt…
LOC140743276	LOC140743276	uncharacterized LOC140743276	pudgy	pdgy	pudgy	NW_027332209.1	3142664	3149033	plus	140743276	protein-coding	XM_073074441.1	XP_072930542.1	570		FBpp0300995	1.36e-150	FBgn0027601	The gene pudgy is referred to in FlyBase by the symbol Dmel\pdgy (CG9009, FBgn0027601). It is a protein_coding_gene from Dmel. It has 4 annotated transcripts and 4 polypeptides (1 unique). Gene sequence location is X:14933670..14953532. Its molecular function is described by: long-chain fatty acid-CoA ligase activity. It is involved in the biological process described with: fatty-acyl-CoA biosynt…
LOC140743386	LOC140743386	uncharacterized LOC140743386	LOC140743386			NW_027332209.1	3225587	3243479	minus	140743386	protein-coding	XM_073074596.1	XP_072930697.1	110
LOC140743323	LOC140743323	uncharacterized LOC140743323	pudgy	pdgy	pudgy	NW_027332209.1	3256663	3270475	minus	140743323	protein-coding	XM_073074494.1	XP_072930595.1	563		FBpp0300995	5.33e-155	FBgn0027601	The gene pudgy is referred to in FlyBase by the symbol Dmel\pdgy (CG9009, FBgn0027601). It is a protein_coding_gene from Dmel. It has 4 annotated transcripts and 4 polypeptides (1 unique). Gene sequence location is X:14933670..14953532. Its molecular function is described by: long-chain fatty acid-CoA ligase activity. It is involved in the biological process described with: fatty-acyl-CoA biosynt…
LOC140743248	LOC140743248	uncharacterized LOC140743248	pudgy	pdgy	pudgy	NW_027332209.1	3274293	3292398	minus	140743248	protein-coding	XM_073074381.1	XP_072930482.1	574		FBpp0300995	1.94e-165	FBgn0027601	The gene pudgy is referred to in FlyBase by the symbol Dmel\pdgy (CG9009, FBgn0027601). It is a protein_coding_gene from Dmel. It has 4 annotated transcripts and 4 polypeptides (1 unique). Gene sequence location is X:14933670..14953532. Its molecular function is described by: long-chain fatty acid-CoA ligase activity. It is involved in the biological process described with: fatty-acyl-CoA biosynt…
LOC140743373	LOC140743373	uncharacterized LOC140743373	pudgy	pdgy	pudgy	NW_027332209.1	3294194	3322029	minus	140743373	protein-coding	XM_073074569.1	XP_072930670.1	568		FBpp0300995	4.17e-130	FBgn0027601	The gene pudgy is referred to in FlyBase by the symbol Dmel\pdgy (CG9009, FBgn0027601). It is a protein_coding_gene from Dmel. It has 4 annotated transcripts and 4 polypeptides (1 unique). Gene sequence location is X:14933670..14953532. Its molecular function is described by: long-chain fatty acid-CoA ligase activity. It is involved in the biological process described with: fatty-acyl-CoA biosynt…
LOC140743299	LOC140743299	uncharacterized LOC140743299	pudgy	pdgy	pudgy	NW_027332209.1	3326578	3338017	minus	140743299	protein-coding	XM_073074464.1	XP_072930565.1	565		FBpp0300995	1.75e-132	FBgn0027601	The gene pudgy is referred to in FlyBase by the symbol Dmel\pdgy (CG9009, FBgn0027601). It is a protein_coding_gene from Dmel. It has 4 annotated transcripts and 4 polypeptides (1 unique). Gene sequence location is X:14933670..14953532. Its molecular function is described by: long-chain fatty acid-CoA ligase activity. It is involved in the biological process described with: fatty-acyl-CoA biosynt…
LOC140743379	LOC140743379	mitochondrial genome maintenance exonuclease 1-like	mitochondrial genome maintenance exonuclease 1-like			NW_027332209.1	3340242	3350682	minus	140743379	protein-coding	XM_073074584.1	XP_072930685.1	404
LOC140743242	LOC140743242	uncharacterized LOC140743242	Connectin	Con	Connectin	NW_027332209.1	3351547	3422206	plus	140743242	protein-coding	XM_073074369.1	XP_072930470.1	581		FBpp0301699	1.34e-65	FBgn0005775	The gene Connectin is referred to in FlyBase by the symbol Dmel\Con (CG7503, FBgn0005775). It is a protein_coding_gene from Dmel. It has 2 annotated transcripts and 2 polypeptides (1 unique). Gene sequence location is 3L:4936758..5079033. Its molecular function is unknown. It is involved in the biological process described with: homophilic cell adhesion via plasma membrane adhesion molecules; syn…
LOC140743369	LOC140743369	uncharacterized LOC140743369	LOC140743369			NW_027332209.1	3434423	3435974	plus	140743369	protein-coding	XM_073074555.1	XP_072930656.1	440
LOC140743363	LOC140743363	uncharacterized LOC140743363	Connectin	Con	Connectin	NW_027332209.1	3544103	3610533	plus	140743363	protein-coding	XM_073074543.1	XP_072930644.1	491		FBpp0301699	6.22e-64	FBgn0005775	The gene Connectin is referred to in FlyBase by the symbol Dmel\Con (CG7503, FBgn0005775). It is a protein_coding_gene from Dmel. It has 2 annotated transcripts and 2 polypeptides (1 unique). Gene sequence location is 3L:4936758..5079033. Its molecular function is unknown. It is involved in the biological process described with: homophilic cell adhesion via plasma membrane adhesion molecules; syn…
LOC140744267	TRNAY-GUA	transfer RNA tyrosine (anticodon GUA)	transfer RNA tyrosine (anticodon GUA)			NW_027332209.1	3683327	3683416	plus	140744267	tRNA
LOC140743098	LOC140743098	interference hedgehog-like	brother of ihog	boi	brother of ihog	NW_027332209.1	3811026	3897390	minus	140743098	protein-coding	XM_073074162.1	XP_072930263.1	775		FBpp0292890	2.41e-103	FBgn0040388	The gene brother of ihog is referred to in FlyBase by the symbol Dmel\boi (CG32796, FBgn0040388). It is a protein_coding_gene from Dmel. It has 5 annotated transcripts and 5 polypeptides (3 unique). Gene sequence location is X:2444167..2470043. Its molecular function is described by: coreceptor activity; hedgehog family protein binding. It is involved in the biological process described with 9 un…
LOC140757722	LOC140757722	uncharacterized LOC140757722	LOC140757722			NW_027332209.1	3813437	3814807	plus	140757722	protein-coding	XM_073093606.1	XP_072949707.1	280
LOC140743108	Grp170	hypoxia up-regulated Grp170 co-chaperone protein	Grp170 co-chaperone	Grp170	Grp170 co-chaperone	NW_027332209.1	3903521	3913163	minus	140743108	protein-coding	XM_073074171.1	XP_072930272.1	914		FBpp0290016	0	FBgn0023529	The gene Grp170 co-chaperone is referred to in FlyBase by the symbol Dmel\Grp170 (CG2918, FBgn0023529). It is a protein_coding_gene from Dmel. It has 2 annotated transcripts and 2 polypeptides (1 unique). Gene sequence location is X:2271008..2275068. Its molecular function is described by: ATP-dependent protein folding chaperone; ATP hydrolysis activity; ATP binding; adenyl-nucleotide exchange fa…
LOC140743119	LOC140743119	uncharacterized LOC140743119	CHES-1-like	CHES-1-like	Checkpoint suppressor 1-like	NW_027332209.1	3922457	3946270	plus	140743119	protein-coding	XM_073074182.1	XP_072930283.1	380		FBpp0305405	1.21e-41	FBgn0029504	The gene Checkpoint suppressor 1-like is referred to in FlyBase by the symbol Dmel\CHES-1-like (CG12690, FBgn0029504). It is a protein_coding_gene from Dmel. It has 4 annotated transcripts and 4 polypeptides (2 unique). Gene sequence location is X:7682338..7709385. Its molecular function is described by: sequence-specific DNA binding; transcription cis-regulatory region binding; RNA polymerase II…
LOC140757865	Sou	required for meiotic nuclear division 5 protein souji	Souji	Sou	Souji	NW_027332209.1	3946470	3958734	minus	140757865	protein-coding	XM_073093738.1	XP_072949839.1	1309		FBpp0071476	2.11e-35	FBgn0034573	The gene Souji is referred to in FlyBase by the symbol Dmel\Sou (CG3295, FBgn0034573). It is a protein_coding_gene from Dmel. It has one annotated transcript and one polypeptide. Gene sequence location is 2R:21015594..21017446. Its molecular function is described by: ubiquitin protein ligase activity; ubiquitin-protein transferase activity. It is involved in the biological process described with:…
LOC140743127	Phb2	prohibitin 2	Prohibitin 2	Phb2	Prohibitin 2	NW_027332209.1	3958997	3960265	plus	140743127	protein-coding	XM_073074190.1	XP_072930291.1	299		FBpp0111776	1.78e-163	FBgn0010551	The gene Prohibitin 2 is referred to in FlyBase by the symbol Dmel\Phb2 (CG15081, FBgn0010551). It is a protein_coding_gene from Dmel. It has 6 annotated transcripts and 6 polypeptides (3 unique). Gene sequence location is 2R:18819467..18822250. Its molecular function is unknown. It is involved in the biological process described with: mitochondrion organization. 10 alleles are reported. The phen…
LOC140743138	NdufV3	NADH:ubiquinone oxidoreductase subunit V3	NdufV3	NdufV3	NADH:ubiquinone oxidoreductase subunit V3	NW_027332209.1	3961434	3961891	minus	140743138	protein-coding	XM_073074199.1	XP_072930300.1	102		FBpp0073308	8.53e-19	FBgn0030292	The gene NADH:ubiquinone oxidoreductase subunit V3 is referred to in FlyBase by the symbol Dmel\NdufV3 (CG11752, FBgn0030292). It is a protein_coding_gene from Dmel. It has one annotated transcript and one polypeptide. Gene sequence location is X:11349998..11350474. Its molecular function is unknown. It is involved in the biological process described with: mitochondrial electron transport, NADH t…
LOC140743147	LOC140743147	transcriptional regulator ATRX homolog	XNP	XNP	XNP	NW_027332209.1	3962432	3989383	plus	140743147	protein-coding	XM_073074210.1	XP_072930311.1	2449		FBpp0084213	0	FBgn0039338	The gene XNP is referred to in FlyBase by the symbol Dmel\XNP (CG4548, FBgn0039338). It is a protein_coding_gene from Dmel. It has 4 annotated transcripts and 4 polypeptides (2 unique). Gene sequence location is 3R:25477868..25482834. Its molecular function is described by: ATP-dependent chromatin remodeler activity; transcription coregulator activity; ATP hydrolysis activity; ATP binding; DNA tr…
LOC140743191	LOC140743191	uncharacterized LOC140743191	LOC140743191			NW_027332209.1	3989380	3990305	minus	140743191	protein-coding	XM_073074260.1	XP_072930361.1	180
LOC140743205	Rev1	Rev1 DNA directed polymerase	DNA polymerase Rev1	Rev1	DNA polymerase Rev1	NW_027332209.1	3990560	3993553	plus	140743205	protein-coding	XM_073074303.1	XP_072930404.1	948		FBpp0072456	0	FBgn0035150	The gene DNA polymerase Rev1 is referred to in FlyBase by the symbol Dmel\Rev1 (CG12189, FBgn0035150). It is a protein_coding_gene from Dmel. It has one annotated transcript and one polypeptide. Gene sequence location is 3L:654363..657971. Its molecular function is described by: DNA-directed DNA polymerase activity; damaged DNA binding; deoxycytidyl transferase activity; nucleotidyltransferase ac…
LOC140743207	mlt	tubulin folding cofactor E like protein mlt	mulet	mlt	mulet	NW_027332209.1	3995157	4023431	minus	140743207	protein-coding	XM_073074314.1	XP_072930415.1	464		FBpp0304278	1.52e-159	FBgn0265512	The gene mulet is referred to in FlyBase by the symbol Dmel\mlt (CG12214, FBgn0265512). It is a protein_coding_gene from Dmel. It has 3 annotated transcripts and 3 polypeptides (1 unique). Gene sequence location is 2R:10155916..10158931. Its molecular function is described by: alpha-tubulin binding. It is involved in the biological process described with: positive regulation of microtubule depoly…
LOC140743196	LOC140743196	uncharacterized LOC140743196	LOC140743196			NW_027332209.1	4033855	4036397	plus	140743196	protein-coding	XM_073074274.1	XP_072930375.1	283		FBpp0072222	3.79e-14
LOC140743219	LOC140743219	persulfide dioxygenase ETHE1, mitochondrial	persulfide dioxygenase ETHE1, mitochondrial			NW_027332209.1	4047607	4053727	plus	140743219	protein-coding	XM_073074334.1	XP_072930435.1	264		FBpp0288428	1.06e-113
LOC140743396	Appl	amyloid-beta-like protein	Appl	Appl	beta amyloid protein precursor-like	NW_027332209.1	4071663	4263253	plus	140743396	protein-coding	XM_073074623.1	XP_072930724.1	799		FBpp0428604	2.75e-108	FBgn0000108	The gene beta amyloid protein precursor-like is referred to in FlyBase by the symbol Dmel\Appl (CG7727, FBgn0000108). It is a protein_coding_gene from Dmel. It has 7 annotated transcripts and 7 polypeptides (6 unique). Gene sequence location is X:530301..579044. Its molecular function is described by: heparin binding; transition metal ion binding; protein binding. It is involved in the biological…
LOC140743446	LOC140743446	uncharacterized LOC140743446	LOC140743446			NW_027332209.1	4311060	4430670	minus	140743446	protein-coding	XM_073074721.1	XP_072930822.1	178		FBpp0305178	7.59e-22
LOC140743415	Vha36-1	V-type proton ATPase subunit Vha36-1	Vha36-1	Vha36-1	Vacuolar H[+] ATPase 36kD subunit 1	NW_027332209.1	4594802	4599829	minus	140743415	protein-coding	XM_073074662.1	XP_072930763.1	246		FBpp0086468	1.93e-156	FBgn0022097	The gene Vacuolar H[+] ATPase 36kD subunit 1 is referred to in FlyBase by the symbol Dmel\Vha36-1 (CG8186, FBgn0022097). It is a protein_coding_gene from Dmel. It has one annotated transcript and one polypeptide. Gene sequence location is 2R:15541435..15542498. Its molecular function is described by: proton-transporting ATPase activity, rotational mechanism. It is involved in the biological proce…
LOC140743421	LOC140743421	uncharacterized LOC140743421	LOC140743421			NW_027332209.1	4600850	4605172	plus	140743421	protein-coding	XM_073074675.1	XP_072930776.1	419		FBpp0081844	2.14e-25
LOC140743433	LOC140743433	uncharacterized LOC140743433	LOC140743433			NW_027332209.1	4607219	4611495	minus	140743433	protein-coding	XM_073074697.1	XP_072930798.1	285
LOC140743441	LOC140743441	uncharacterized LOC140743441	cypher	cyr	cypher	NW_027332209.1	4613322	4651380	plus	140743441	protein-coding	XM_073074707.1	XP_072930808.1	508		FBpp0309146	6.28e-65	FBgn0030001	The gene cypher is referred to in FlyBase by the symbol Dmel\cyr (CG15335, FBgn0030001). It is a protein_coding_gene from Dmel. It has 3 annotated transcripts and 3 polypeptides (2 unique). Gene sequence location is X:8121280..8135713. Its molecular function is described by: . It is involved in the biological process described with: cell morphogenesis; epithelial cell morphogenesis. 12 alleles ar…
LOC140743462	beta-Spec	spectrin beta chain	beta Spectrin	beta-Spec	beta Spectrin	NW_027332209.1	4653781	4726543	plus	140743462	protein-coding	XM_073074752.1	XP_072930853.1	2414		FBpp0306507	0	FBgn0250788	The gene beta Spectrin is referred to in FlyBase by the symbol Dmel\Œ≤-Spec (CG5870, FBgn0250788). It is a protein_coding_gene from Dmel. It has 3 annotated transcripts and 3 polypeptides (all unique). Gene sequence location is X:17657372..17669371. Its molecular function is described by 7 unique terms, many of which group under: binding; cytoskeletal protein binding; protein binding; actin bindi…
LOC140757873	LOC140757873	transmembrane protease serine 9-like	transmembrane protease serine 9-like			NW_027332209.1	4729749	4741353	plus	140757873	protein-coding	XM_073093745.1	XP_072949846.1	573		FBpp0076774	3.17e-38
LOC140743469	LOC140743469	brachyurin-like	brachyurin-like			NW_027332209.1	4741913	4746391	plus	140743469	protein-coding	XM_073074765.1	XP_072930866.1	293		FBpp0076752	2.56e-43
LOC140743477	Unc-76	fasciculation and elongation protein Unc-76	Uncoordinated 76	Unc-76	Uncoordinated 76	NW_027332209.1	4749758	4800162	minus	140743477	protein-coding	XM_073074778.1	XP_072930879.1	395		FBpp0305896	9.2e-151	FBgn0040395	The gene Uncoordinated 76 is referred to in FlyBase by the symbol Dmel\Unc-76 (CG3981, FBgn0040395). It is a protein_coding_gene from Dmel. It has 4 annotated transcripts and 4 polypeptides (2 unique). Gene sequence location is X:2080610..2093948. Its molecular function is described by: kinesin binding. It is involved in the biological process described with: axo-dendritic transport. 22 alleles a…
LOC140743486	LOC140743486	dnaJ-like protein 60	DnaJ-like-60	DnaJ-60	DnaJ-like-60	NW_027332209.1	4801038	4807035	plus	140743486	protein-coding	XM_073074788.1	XP_072930889.1	273		FBpp0290487	5.82e-29	FBgn0260775	The gene DnaJ-like-60 is referred to in FlyBase by the symbol Dmel\DnaJ-60 (CG42567, FBgn0260775). It is a protein_coding_gene from Dmel. It has 2 annotated transcripts and 2 polypeptides (1 unique). Gene sequence location is 2R:24157668..24159312. Its molecular function is described by: unfolded protein binding. It is involved in the biological process described with: spermatogenesis; response t…
LOC140743528	LOC140743528	arylalkylamine N-acetyltransferase 1-like	speck	speck	speck	NW_027332209.1	4807922	4825545	minus	140743528	protein-coding	XM_073074868.1	XP_072930969.1	231		FBpp0072163	5.88e-26	FBgn0287831	The gene speck is referred to in FlyBase by the symbol Dmel\speck (CG3318, FBgn0287831). It is a protein_coding_gene from Dmel. It has 3 annotated transcripts and 3 polypeptides (2 unique). Gene sequence location is 2R:24139563..24157762. Its molecular function is described by: acyltransferase activity, transferring groups other than amino-acyl groups; aralkylamine N-acetyltransferase activity; N…
LOC140743541	LOC140743541	uncharacterized LOC140743541	LOC140743541			NW_027332209.1	4824899	4826701	plus	140743541	lncRNA	XR_012102472.1
LOC140743510	LOC140743510	arylalkylamine N-acetyltransferase 1-like	speck	speck	speck	NW_027332209.1	4828624	4833901	minus	140743510	protein-coding	XM_073074842.1	XP_072930943.1	231		FBpp0072163	9.34e-26	FBgn0287831	The gene speck is referred to in FlyBase by the symbol Dmel\speck (CG3318, FBgn0287831). It is a protein_coding_gene from Dmel. It has 3 annotated transcripts and 3 polypeptides (2 unique). Gene sequence location is 2R:24139563..24157762. Its molecular function is described by: acyltransferase activity, transferring groups other than amino-acyl groups; aralkylamine N-acetyltransferase activity; N…
LOC140743499	LOC140743499	arylalkylamine N-acetyltransferase 1-like	speck	speck	speck	NW_027332209.1	4836764	4883062	minus	140743499	protein-coding	XM_073074818.1	XP_072930919.1	262		FBpp0072163	4.62e-36	FBgn0287831	The gene speck is referred to in FlyBase by the symbol Dmel\speck (CG3318, FBgn0287831). It is a protein_coding_gene from Dmel. It has 3 annotated transcripts and 3 polypeptides (2 unique). Gene sequence location is 2R:24139563..24157762. Its molecular function is described by: acyltransferase activity, transferring groups other than amino-acyl groups; aralkylamine N-acetyltransferase activity; N…
LOC140743552	Nab2	Nuclear polyadenosine RNA-binding 2	Nab2	Nab2	Nuclear polyadenosine RNA-binding 2	NW_027332209.1	4932019	4942308	minus	140743552	protein-coding	XM_073074919.1	XP_072931020.1	999		FBpp0084017	1.89e-32	FBgn0028471	The gene Nuclear polyadenosine RNA-binding 2 is referred to in FlyBase by the symbol Dmel\Nab2 (CG5720, FBgn0028471). It is a protein_coding_gene from Dmel. It has one annotated transcript and one polypeptide. Gene sequence location is 3R:24314660..24318419. Its molecular function is described by: metal ion binding; sequence-specific mRNA binding; poly(A) binding. It is involved in the biological…
LOC140743556	moody	G-protein coupled receptor moody	moody	moody	moody	NW_027332209.1	4942870	5011936	minus	140743556	protein-coding	XM_073074933.1	XP_072931034.1	438		FBpp0292164	5.51e-147	FBgn0025631	The gene moody is referred to in FlyBase by the symbol Dmel\moody (CG4322, FBgn0025631). It is a protein_coding_gene from Dmel. It has 6 annotated transcripts and 6 polypeptides (2 unique). Gene sequence location is X:2044292..2050120. Its molecular function is described by: G protein-coupled receptor activity. It is involved in the biological process described with 9 unique terms, many of which …
LOC140744257	LOC140744257	5S ribosomal RNA	5S ribosomal RNA			NW_027332209.1	4995621	4995739	minus	140744257	pseudogene
LOC140757388	LOC140757388	uncharacterized LOC140757388	LOC140757388			NW_027332209.1	5039637	5041767	minus	140757388	lncRNA	XR_012103971.1
LOC140743571	LOC140743571	G-protein coupled receptor moody	G-protein coupled receptor moody			NW_027332209.1	5097718	5228187	plus	140743571	protein-coding	XM_073074964.1	XP_072931065.1	438		FBpp0309107	7.35e-92
LOC140743564	LOC140743564	G-protein coupled receptor moody-like	G-protein coupled receptor moody-like			NW_027332209.1	5228196	5236170	plus	140743564	protein-coding	XM_073074952.1	XP_072931053.1	431		FBpp0309107	1.09e-103
LOC140757394	LOC140757394	very long chain fatty acid elongase 7-like	james bond	bond	james bond	NW_027332209.1	5280280	5288142	plus	140757394	protein-coding	XM_073093069.1	XP_072949170.1	265		FBpp0083656	1.15e-52	FBgn0260942	The gene james bond is referred to in FlyBase by the symbol Dmel\bond (CG6921, FBgn0260942). It is a protein_coding_gene from Dmel. It has 3 annotated transcripts and 3 polypeptides (1 unique). Gene sequence location is 3R:22550680..22556494. Its molecular function is described by: fatty acid elongase activity. It is involved in the biological process described with 13 unique terms, many of which…
LOC140743578	WDR79	Telomerase Cajal body protein 1 homolog	WD repeat domain 79	WDR79	WD repeat domain 79	NW_027332209.1	5301261	5306166	minus	140743578	protein-coding	XM_073074977.1	XP_072931078.1	696		FBpp0305599	5.79e-96	FBgn0031782	The gene WD repeat domain 79 is referred to in FlyBase by the symbol Dmel\WDR79 (CG9226, FBgn0031782). It is a protein_coding_gene from Dmel. It has 2 annotated transcripts and 2 polypeptides (all unique). Gene sequence location is 2L:6125879..6127775. Its molecular function is described by: box C/D sno(s)RNA binding; protein-RNA adaptor activity; RNA binding. It is involved in the biological pro…
LOC140743605	Hsl	hormone-sensitive lipase	Hormone-sensitive lipase	Hsl	Hormone-sensitive lipase	NW_027332209.1	5306524	5321909	plus	140743605	protein-coding	XM_073075025.1	XP_072931126.1	822		FBpp0085584	0	FBgn0034491	The gene Hormone-sensitive lipase is referred to in FlyBase by the symbol Dmel\Hsl (CG11055, FBgn0034491). It is a protein_coding_gene from Dmel. It has 3 annotated transcripts and 3 polypeptides (1 unique). Gene sequence location is 2R:20257650..20261726. Its molecular function is described by: triacylglycerol lipase activity; hydrolase activity; sterol ester esterase activity; monoacylglycerol …
LOC140743634	san	Probable N-acetyltransferase san	separation anxiety	san	separation anxiety	NW_027332209.1	5326174	5329324	minus	140743634	protein-coding	XM_073075063.1	XP_072931164.1	177		FBpp0087227	1.72e-102	FBgn0024188	The gene separation anxiety is referred to in FlyBase by the symbol Dmel\san (CG12352, FBgn0024188). It is a protein_coding_gene from Dmel. It has one annotated transcript and one polypeptide. Gene sequence location is 2R:11360706..11361871. Its molecular function is described by: acyltransferase activity, transferring groups other than amino-acyl groups; protein-N-terminal amino-acid acetyltrans…
LOC140743626	LOC140743626	probable cytochrome P450 301a1, mitochondrial	Cytochrome P450 301a1	Cyp301a1	Cytochrome P450 301a1	NW_027332209.1	5329685	5335704	plus	140743626	protein-coding	XM_073075052.1	XP_072931153.1	572		FBpp0086937	3.97e-59	FBgn0033753	The gene Cytochrome P450 301a1 is referred to in FlyBase by the symbol Dmel\Cyp301a1 (CG8587, FBgn0033753). It is a protein_coding_gene from Dmel. It has one annotated transcript and one polypeptide. Gene sequence location is 2R:12566185..12569061. Its molecular function is described by: iron ion binding; heme binding; oxidoreductase activity, acting on paired donors, with incorporation or reduct…
LOC140743644	LOC140743644	protein lin-52 homolog	lin-52	lin-52	lin-52	NW_027332209.1	5336304	5338540	minus	140743644	protein-coding	XM_073075074.1	XP_072931175.1	124		FBpp0308792	5.17e-19	FBgn0029800	The gene lin-52 is referred to in FlyBase by the symbol Dmel\lin-52 (CG15929, FBgn0029800). It is a protein_coding_gene from Dmel. It has 2 annotated transcripts and 2 polypeptides (1 unique). Gene sequence location is X:5753390..5754958. Its molecular function is unknown. It is involved in the biological process described with: negative regulation of execution phase of apoptosis; compound eye de…
LOC140743585	RpS19a	Ribosomal protein S19a	LDL receptor protein 1	LRP1	LDL receptor protein 1	NW_027332209.1	5338873	5390057	plus	140743585	protein-coding	XM_073074990.1	XP_072931091.1	2163		FBpp0311205	1.15e-94	FBgn0053087	The gene LDL receptor protein 1 is referred to in FlyBase by the symbol Dmel\LRP1 (CG33087, FBgn0053087). It is a protein_coding_gene from Dmel. It has 2 annotated transcripts and 2 polypeptides (all unique). Gene sequence location is 2R:8174165..8226438. Its molecular function is described by: low-density lipoprotein particle receptor activity; calcium ion binding. It is involved in the biologic…
LOC140743599	LOC140743599	uncharacterized LOC140743599	Sph242	Sph242	Serine protease homolog 242	NW_027332209.1	5388418	5396956	minus	140743599	protein-coding	XM_073075016.1	XP_072931117.1	781		FBpp0305572	2.73e-15	FBgn0058160	The gene Serine protease homolog 242 is referred to in FlyBase by the symbol Dmel\Sph242 (CG40160, FBgn0058160). It is a protein_coding_gene from Dmel. It has 6 annotated transcripts and 6 polypeptides (1 unique). Gene sequence location is 3L:26215815..26229433. Its molecular function is described by: peptidase activator activity. It is involved in the biological process described with: zymogen a…
LOC140757403	LOC140757403	uncharacterized LOC140757403	LOC140757403			NW_027332209.1	5422071	5424514	plus	140757403	protein-coding	XM_073093081.1	XP_072949182.1	166
LOC140744297	TRNAE-CUC	transfer RNA glutamic acid (anticodon CUC)	transfer RNA glutamic acid (anticodon CUC)			NW_027332209.1	5469105	5469176	minus	140744297	tRNA
LOC140743654	Fas2	neural cell adhesion molecule fasciclin 2	Fasciclin 2	Fas2	Fasciclin 2	NW_027332209.1	5512678	5661008	plus	140743654	protein-coding	XM_073075086.1	XP_072931187.1	870		FBpp0310127	0	FBgn0000635	The gene Fasciclin 2 is referred to in FlyBase by the symbol Dmel\Fas2 (CG3665, FBgn0000635). It is a protein_coding_gene from Dmel. It has 7 annotated transcripts and 7 polypeptides (all unique). Gene sequence location is X:4132887..4206093. Its molecular function is described by: cell-cell adhesion mediator activity; protein binding. It is involved in the biological process described with 29 un…
LOC140757884	LOC140757884	fasciclin-2-like	Fasciclin 2	Fas2	Fasciclin 2	NW_027332209.1	5753976	5795425	plus	140757884	protein-coding	XM_073093755.1	XP_072949856.1	811		FBpp0307830	1.3e-83	FBgn0000635	The gene Fasciclin 2 is referred to in FlyBase by the symbol Dmel\Fas2 (CG3665, FBgn0000635). It is a protein_coding_gene from Dmel. It has 7 annotated transcripts and 7 polypeptides (all unique). Gene sequence location is X:4132887..4206093. Its molecular function is described by: cell-cell adhesion mediator activity; protein binding. It is involved in the biological process described with 29 un…
LOC140743674	GlcAT-I	Glucuronyltransferase I	Glucuronyltransferase I	GlcAT-I	Glucuronyltransferase I	NW_027332209.1	5823425	5835406	minus	140743674	protein-coding	XM_073075121.1	XP_072931222.1	286		FBpp0070612	5.81e-91	FBgn0066114	The gene Glucuronyltransferase I is referred to in FlyBase by the symbol Dmel\GlcAT-I (CG32775, FBgn0066114). It is a protein_coding_gene from Dmel. It has one annotated transcript and one polypeptide. Gene sequence location is X:4131211..4132833. Its molecular function is described by: galactosylgalactosylxylosylprotein 3-beta-glucuronosyltransferase activity. It is involved in the biological pr…
LOC140743680	rsh	Rap GTPase activating protein radish	rsh	rsh	rsh GTPase activating protein	NW_027332209.1	6041016	6161015	plus	140743680	protein-coding	XM_073075161.1	XP_072931262.1	1514		FBpp0309312	0	FBgn0265597	The gene rsh GTPase activating protein is referred to in FlyBase by the symbol Dmel\rsh (CG44424, FBgn0265597). It is a protein_coding_gene from Dmel. It has 6 annotated transcripts and 6 polypeptides (all unique). Gene sequence location is X:12988615..13079070. Its molecular function is described by: GTPase activator activity. It is involved in the biological process described with: anesthesia-r…
LOC140743678	LOC140743678	uncharacterized LOC140743678	LOC140743678			NW_027332209.1	6073016	6073770	minus	140743678	lncRNA	XR_012102487.1
LOC140743679	LOC140743679	uncharacterized LOC140743679	LOC140743679			NW_027332209.1	6075412	6076429	minus	140743679	lncRNA	XR_012102488.1
LOC140743684	LOC140743684	uncharacterized LOC140743684	LOC140743684			NW_027332209.1	6102424	6113988	minus	140743684	lncRNA	XR_012102491.1
LOC140743700	Actn	alpha actinin	alpha actinin	Actn	alpha actinin	NW_027332209.1	6162093	6213616	plus	140743700	protein-coding	XM_073075200.1	XP_072931301.1	924		FBpp0070330	0	FBgn0000667	The gene alpha actinin is referred to in FlyBase by the symbol Dmel\Actn (CG4376, FBgn0000667). It is a protein_coding_gene from Dmel. It has 9 annotated transcripts and 9 polypeptides (4 unique). Gene sequence location is X:2023822..2042311. Its molecular function is described by: protein binding; actin binding; calcium ion binding; actin filament binding. It is involved in the biological proces…
LOC140743696	LOC140743696	uncharacterized LOC140743696	LOC140743696			NW_027332209.1	6172745	6176036	plus	140743696	lncRNA	XR_012102495.1
LOC140743690	LOC140743690	uncharacterized LOC140743690	LOC140743690			NW_027332209.1	6175562	6178215	minus	140743690	lncRNA	XR_012102494.1
LOC140743711	Grx5	Glutaredoxin 5	Glutaredoxin 5	Grx5	Glutaredoxin 5	NW_027332209.1	6214105	6215725	minus	140743711	protein-coding	XM_073075211.1	XP_072931312.1	144		FBpp0073806	1.52e-62	FBgn0030584	The gene Glutaredoxin 5 is referred to in FlyBase by the symbol Dmel\Grx5 (CG14407, FBgn0030584). It is a protein_coding_gene from Dmel. It has one annotated transcript and one polypeptide. Gene sequence location is X:14837471..14838198. Its molecular function is described by: 2 iron, 2 sulfur cluster binding; protein-glutathione oxidoreductase (glutathione) activity; disulfide oxidoreductase act…
LOC140743728	LOC140743728	uncharacterized LOC140743728	PPP4R2r	PPP4R2r	Protein phosphatase 4 regulatory subunit 2-related protein	NW_027332209.1	6216175	6218321	plus	140743728	protein-coding	XM_073075247.1	XP_072931348.1	482		FBpp0089154	4.62e-66	FBgn0030208	The gene Protein phosphatase 4 regulatory subunit 2-related protein is referred to in FlyBase by the symbol Dmel\PPP4R2r (CG2890, FBgn0030208). It is a protein_coding_gene from Dmel. It has 4 annotated transcripts and 4 polypeptides (2 unique). Gene sequence location is X:10478838..10481943. Its molecular function is described by: protein phosphatase regulator activity. It is involved in the biol…
LOC140743722	LOC140743722	probable 4-coumarate--CoA ligase 1	pudgy	pdgy	pudgy	NW_027332209.1	6219079	6233420	minus	140743722	protein-coding	XM_073075236.1	XP_072931337.1	587		FBpp0300995	2.17e-123	FBgn0027601	The gene pudgy is referred to in FlyBase by the symbol Dmel\pdgy (CG9009, FBgn0027601). It is a protein_coding_gene from Dmel. It has 4 annotated transcripts and 4 polypeptides (1 unique). Gene sequence location is X:14933670..14953532. Its molecular function is described by: long-chain fatty acid-CoA ligase activity. It is involved in the biological process described with: fatty-acyl-CoA biosynt…
LOC140743717	LOC140743717	ATP-binding cassette sub-family B member 10, mitochondrial	ATP-binding cassette sub-family B member 10, mitochondrial			NW_027332209.1	6239669	6265392	minus	140743717	protein-coding	XM_073075221.1	XP_072931322.1	698		FBpp0070078	0
LOC140743733	LOC140743733	transmembrane protease serine 9-like	transmembrane protease serine 9-like			NW_027332209.1	6243983	6252528	plus	140743733	pseudogene
LOC140743739	LOC140743739	Golgi resident protein GCP60	Acbp8	Acbp8	Acyl-CoA binding protein 8	NW_027332209.1	6273848	6281217	minus	140743739	protein-coding	XM_073075271.1	XP_072931372.1	480		FBpp0301157	1.11e-124	FBgn0031061	The gene Acyl-CoA binding protein 8 is referred to in FlyBase by the symbol Dmel\Acbp8 (CG14232, FBgn0031061). It is a protein_coding_gene from Dmel. It has 2 annotated transcripts and 2 polypeptides (1 unique). Gene sequence location is X:19701927..19704259. Its molecular function is described by: fatty-acyl-CoA binding. The biological processes in which it is involved are not known. 6 alleles a…
LOC140743744	Nprl3	GATOR complex protein Nprl3	Nprl3	Nprl3	Nitrogen permease regulator-like 3	NW_027332209.1	6281536	6291193	plus	140743744	protein-coding	XM_073075295.1	XP_072931396.1	794		FBpp0305239	3.75e-134	FBgn0036397	The gene Nitrogen permease regulator-like 3 is referred to in FlyBase by the symbol Dmel\Nprl3 (CG8783, FBgn0036397). It is a protein_coding_gene from Dmel. It has 3 annotated transcripts and 3 polypeptides (1 unique). Gene sequence location is 3L:13999380..14001880. Its molecular function is described by: protein binding. It is involved in the biological process described with 10 unique terms, m…
LOC140743815	LOC140743815	motile sperm domain-containing protein 1-like	motile sperm domain-containing protein 1-like			NW_027332209.1	6292008	6294837	plus	140743815	protein-coding	XM_073075402.1	XP_072931503.1	213
LOC140743806	LOC140743806	beta-1,4-N-acetylgalactosaminyltransferase bre-4-like	beta4GalNAcTB	beta4GalNAcTB	beta1,4-N-acetylgalactosaminyltransferase B	NW_027332209.1	6295410	6299838	minus	140743806	protein-coding	XM_073075397.1	XP_072931498.1	317		FBpp0084788	8.64e-100	FBgn0039625	The gene beta1,4-N-acetylgalactosaminyltransferase B is referred to in FlyBase by the symbol Dmel\Œ≤4GalNAcTB (CG14517, FBgn0039625). It is a protein_coding_gene from Dmel. It has one annotated transcript and one polypeptide. Gene sequence location is 3R:29032660..29034008. Its molecular function is described by: glycosyltransferase activity; N-acetyl-beta-glucosaminyl-derivative 4-beta-N-acetylg…
LOC140743752	LOC140743752	uncharacterized LOC140743752	LOC140743752			NW_027332209.1	6300427	6307333	plus	140743752	protein-coding	XM_073075308.1	XP_072931409.1	527
LOC140743764	LOC140743764	uncharacterized LOC140743764	Ankyrin 2	Ank2	Ankyrin 2	NW_027332209.1	6316914	6319939	plus	140743764	protein-coding	XM_073075333.1	XP_072931434.1	531		FBpp0428430	5.46e-23	FBgn0261788	The gene Ankyrin 2 is referred to in FlyBase by the symbol Dmel\Ank2 (CG42734, FBgn0261788). It is a protein_coding_gene from Dmel. It has 22 annotated transcripts and 22 polypeptides (all unique). Gene sequence location is 3L:7655389..7718395. Its molecular function is unknown. It is involved in the biological process described with 9 unique terms, many of which group under: system process; mult…
LOC140743773	Dip-C	dipeptidase C	Dipeptidase C	Dip-C	Dipeptidase C	NW_027332209.1	6319662	6330305	minus	140743773	protein-coding	XM_073075345.1	XP_072931446.1	475		FBpp0311237	0	FBgn0000455	The gene Dipeptidase C is referred to in FlyBase by the symbol Dmel\Dip-C (CG5663, FBgn0000455). It is a protein_coding_gene from Dmel. It has 2 annotated transcripts and 2 polypeptides (1 unique). Gene sequence location is 3R:12411809..12413759. Its molecular function is described by: peptidase activity; proline dipeptidase activity; metalloaminopeptidase activity; manganese ion binding. It is i…
LOC140757892	LOC140757892	uncharacterized LOC140757892	LOC140757892			NW_027332209.1	6331609	6334484	minus	140757892	pseudogene
LOC140743775	LOC140743775	organic solute transporter alpha-like protein	organic solute transporter alpha-like protein			NW_027332209.1	6338555	6367907	plus	140743775	protein-coding	XM_073075360.1	XP_072931461.1	373		FBpp0074790	5.58e-13
LOC140743760	LOC140743760	uncharacterized LOC140743760	LOC140743760			NW_027332209.1	6367898	6373790	minus	140743760	protein-coding	XM_073075321.1	XP_072931422.1	1073		FBpp0303631	1.34e-88
LOC140743782	LOC140743782	uncharacterized LOC140743782	LOC140743782			NW_027332209.1	6375516	6382022	plus	140743782	protein-coding	XM_073075372.1	XP_072931473.1	929		FBpp0303175	1.15e-48
LOC140757901	LOC140757901	uncharacterized LOC140757901	LOC140757901			NW_027332209.1	6386303	6395130	plus	140757901	protein-coding	XM_073093778.1	XP_072949879.1	1383
LOC140757910	LOC140757910	uncharacterized LOC140757910	LOC140757910			NW_027332209.1	6407787	6412337	plus	140757910	protein-coding	XM_073093788.1	XP_072949889.1	191
LOC140743792	LOC140743792	uncharacterized LOC140743792	LOC140743792			NW_027332209.1	6412769	6439584	plus	140743792	protein-coding	XM_073075382.1	XP_072931483.1	489		FBpp0073154	0
LOC140743831	Setd3	SET domain containing 3	SET domain containing 3	Setd3	SET domain containing 3	NW_027332209.1	6441066	6468672	minus	140743831	protein-coding	XM_073075403.1	XP_072931504.1	497		FBpp0070998	5.72e-79	FBgn0052732	The gene SET domain containing 3 is referred to in FlyBase by the symbol Dmel\Setd3 (CG32732, FBgn0052732). It is a protein_coding_gene from Dmel. It has one annotated transcript and one polypeptide. Gene sequence location is X:6958032..6968750. Its molecular function is described by: transcription coactivator activity; histone H3K4 methyltransferase activity; protein-L-histidine N-tele-methyltra…
LOC140743799	LOC140743799	uncharacterized LOC140743799	LOC140743799			NW_027332209.1	6454312	6465923	plus	140743799	protein-coding	XM_073075387.1	XP_072931488.1	1127		FBpp0311827	1.16e-07
LOC140743847	Atf3	Activating transcription factor 3	Atf3	Atf3	Activating transcription factor 3	NW_027332209.1	6574886	6591126	plus	140743847	protein-coding	XM_073075404.1	XP_072931505.1	405		FBpp0311616	2.31e-28	FBgn0028550	The gene Activating transcription factor 3 is referred to in FlyBase by the symbol Dmel\Atf3 (CG11405, FBgn0028550). It is a protein_coding_gene from Dmel. It has 3 annotated transcripts and 3 polypeptides (2 unique). Gene sequence location is X:1242740..1275284. Its molecular function is described by 6 unique terms, many of which group under: DNA binding; binding; nucleic acid binding; transcrip…
LOC140743863	Tip60	Histone acetyltransferase Tip60	Tip60	Tip60	Tat interactive protein 60kDa	NW_027332209.1	6592611	6608320	minus	140743863	protein-coding	XM_073075405.1	XP_072931506.1	546		FBpp0305388	0	FBgn0026080	The gene Tat interactive protein 60kDa is referred to in FlyBase by the symbol Dmel\Tip60 (CG6121, FBgn0026080). It is a protein_coding_gene from Dmel. It has 3 annotated transcripts and 3 polypeptides (2 unique). Gene sequence location is X:4114800..4117487. Its molecular function is described by: histone H4K16 acetyltransferase activity; euchromatin binding; histone acetyltransferase activity. …
LOC140743905	LOC140743905	mitochondrial import inner membrane translocase subunit Tim9-like	Tim9a	Tim9a	Tim9a	NW_027332209.1	6608531	6609904	plus	140743905	protein-coding	XM_073075408.1	XP_072931509.1	90		FBpp0309846	9.46e-38	FBgn0030480	The gene Tim9a is referred to in FlyBase by the symbol Dmel\Tim9a (CG1660, FBgn0030480). It is a protein_coding_gene from Dmel. It has 2 annotated transcripts and 2 polypeptides (1 unique). Gene sequence location is X:13385210..13385893. Its molecular function is described by: unfolded protein binding. It is involved in the biological process described with: protein insertion into mitochondrial i…
LOC140743889	LOC140743889	uncharacterized LOC140743889	LOC140743889			NW_027332209.1	6610000	6613746	minus	140743889	protein-coding	XM_073075407.1	XP_072931508.1	296
LOC140757920	LOC140757920	uncharacterized LOC140757920	Ugt36D1	Ugt36D1	UDP-glycosyltransferase family 36 member D1	NW_027332209.1	6614259	6632484	minus	140757920	protein-coding	XM_073093816.1	XP_072949917.1	1195		FBpp0300799	5.67e-112	FBgn0032713	The gene UDP-glycosyltransferase family 36 member D1 is referred to in FlyBase by the symbol Dmel\Ugt36D1 (CG17323, FBgn0032713). It is a protein_coding_gene from Dmel. It has 4 annotated transcripts and 4 polypeptides (1 unique). Gene sequence location is 2L:18823548..18826716. Its molecular function is described by: UDP-glycosyltransferase activity. It is involved in the biological process desc…
LOC140743922	LOC140743922	UDP-glucosyltransferase 2-like	Ugt36D1	Ugt36D1	UDP-glycosyltransferase family 36 member D1	NW_027332209.1	6635235	6638988	minus	140743922	protein-coding	XM_073075409.1	XP_072931510.1	507		FBpp0300799	9.6e-109	FBgn0032713	The gene UDP-glycosyltransferase family 36 member D1 is referred to in FlyBase by the symbol Dmel\Ugt36D1 (CG17323, FBgn0032713). It is a protein_coding_gene from Dmel. It has 4 annotated transcripts and 4 polypeptides (1 unique). Gene sequence location is 2L:18823548..18826716. Its molecular function is described by: UDP-glycosyltransferase activity. It is involved in the biological process desc…
LOC140743938	LOC140743938	UDP-glycosyltransferase UGT5-like	Ugt36D1	Ugt36D1	UDP-glycosyltransferase family 36 member D1	NW_027332209.1	6642172	6644710	minus	140743938	protein-coding	XM_073075410.1	XP_072931511.1	506		FBpp0300799	7.72e-92	FBgn0032713	The gene UDP-glycosyltransferase family 36 member D1 is referred to in FlyBase by the symbol Dmel\Ugt36D1 (CG17323, FBgn0032713). It is a protein_coding_gene from Dmel. It has 4 annotated transcripts and 4 polypeptides (1 unique). Gene sequence location is 2L:18823548..18826716. Its molecular function is described by: UDP-glycosyltransferase activity. It is involved in the biological process desc…
LOC140743954	LOC140743954	UDP-glycosyltransferase UGT5-like	Ugt36D1	Ugt36D1	UDP-glycosyltransferase family 36 member D1	NW_027332209.1	6647546	6654388	minus	140743954	protein-coding	XM_073075411.1	XP_072931512.1	525		FBpp0300799	5.16e-98	FBgn0032713	The gene UDP-glycosyltransferase family 36 member D1 is referred to in FlyBase by the symbol Dmel\Ugt36D1 (CG17323, FBgn0032713). It is a protein_coding_gene from Dmel. It has 4 annotated transcripts and 4 polypeptides (1 unique). Gene sequence location is 2L:18823548..18826716. Its molecular function is described by: UDP-glycosyltransferase activity. It is involved in the biological process desc…
LOC140744305	TRNAQ-UUG	transfer RNA glutamine (anticodon UUG)	transfer RNA glutamine (anticodon UUG)			NW_027332209.1	6648868	6648939	minus	140744305	tRNA
LOC140757924	LOC140757924	transmembrane protease serine 9-like	Jonah 65Aiv	Jon65Aiv	Jonah 65Aiv	NW_027332209.1	6657633	6668577	minus	140757924	protein-coding	XM_073093829.1	XP_072949930.1	568		FBpp0076748	6.42e-47	FBgn0250815	The gene Jonah 65Aiv is referred to in FlyBase by the symbol Dmel\Jon65Aiv (CG6467, FBgn0250815). It is a protein_coding_gene from Dmel. It has one annotated transcript and one polypeptide. Gene sequence location is 3L:6039155..6040135. Its molecular function is described by: serine-type endopeptidase activity; serine hydrolase activity. It is involved in the biological process described with: in…
LOC140743970	Cpr100A	Cuticular protein 100A	Cuticular protein 100A	Cpr100A	Cuticular protein 100A	NW_027332209.1	6725795	6727005	minus	140743970	protein-coding	XM_073075413.1	XP_072931514.1	274		FBpp0085072	1.62e-52	FBgn0039805	The gene Cuticular protein 100A is referred to in FlyBase by the symbol Dmel\Cpr100A (CG12045, FBgn0039805). It is a protein_coding_gene from Dmel. It has one annotated transcript and one polypeptide. Gene sequence location is 3R:30867521..30869184. Its molecular function is described by: structural constituent of chitin-based larval cuticle. It is involved in the biological process described wit…
LOC140743994	Sema2a	Semaphorin 2a	Semaphorin 2a	Sema2a	Semaphorin 2a	NW_027332209.1	6766522	7249819	plus	140743994	protein-coding	XM_073075433.1	XP_072931534.1	730		FBpp0311494	0	FBgn0011260	The gene Semaphorin 2a is referred to in FlyBase by the symbol Dmel\Sema2a (CG4700, FBgn0011260). It is a protein_coding_gene from Dmel. It has 4 annotated transcripts and 4 polypeptides (2 unique). Gene sequence location is 2R:16500178..16533459. Its molecular function is described by: semaphorin receptor binding; chemorepellent activity; protein binding. It is involved in the biological process…
LOC140743982	LOC140743982	uncharacterized oxidoreductase TM_0325-like	uncharacterized oxidoreductase TM_0325-like			NW_027332209.1	6838900	6839914	plus	140743982	protein-coding	XM_073075423.1	XP_072931524.1	254		FBpp0307202	1.1e-63
LOC140757408	LOC140757408	uncharacterized LOC140757408	LOC140757408			NW_027332209.1	6907717	6909299	plus	140757408	protein-coding	XM_073093096.1	XP_072949197.1	354		FBpp0071883	1.33e-12
LOC140744022	LOC140744022	brachyurin-like	brachyurin-like			NW_027332209.1	7292662	7295475	plus	140744022	protein-coding	XM_073075460.1	XP_072931561.1	295		FBpp0076752	6.64e-43
LOC140744012	LOC140744012	collagenase-like	collagenase-like			NW_027332209.1	7296048	7299535	plus	140744012	protein-coding	XM_073075448.1	XP_072931549.1	298		FBpp0076752	5.71e-39
LOC140744029	Rpt3	26S proteasome regulatory subunit Rpt3	Rpt3	Rpt3	Regulatory particle triple-A ATPase 3	NW_027332209.1	7300886	7305536	plus	140744029	protein-coding	XM_073075472.1	XP_072931573.1	415		FBpp0312031	0	FBgn0028686	The gene Regulatory particle triple-A ATPase 3 is referred to in FlyBase by the symbol Dmel\Rpt3 (CG16916, FBgn0028686). It is a protein_coding_gene from Dmel. It has 2 annotated transcripts and 2 polypeptides (1 unique). Gene sequence location is X:11125101..11126785. Its molecular function is described by: ATP binding; proteasome-activating activity; ATP hydrolysis activity. It is involved in t…
LOC140744040	mbt	serine/threonine-protein kinase PAK mbt	mushroom bodies tiny	mbt	mushroom bodies tiny	NW_027332209.1	7309165	7316522	minus	140744040	protein-coding	XM_073075483.1	XP_072931584.1	569		FBpp0074060	1.17e-163	FBgn0025743	The gene mushroom bodies tiny is referred to in FlyBase by the symbol Dmel\mbt (CG18582, FBgn0025743). It is a protein_coding_gene from Dmel. It has one annotated transcript and one polypeptide. Gene sequence location is X:16610685..16614856. Its molecular function is described by: protein kinase activity; ATP binding; protein serine/threonine kinase activity; small GTPase binding; protein bindin…
LOC140744052	LOC140744052	CWF19-like protein 2 homolog	CWF19-like protein 2 homolog			NW_027332209.1	7317314	7320735	plus	140744052	protein-coding	XM_073075506.1	XP_072931607.1	595		FBpp0309306	2.52e-131
LOC140744065	LOC140744065	dnaJ homolog subfamily C member 17	dnaJ homolog subfamily C member 17			NW_027332209.1	7320791	7322134	minus	140744065	protein-coding	XM_073075527.1	XP_072931628.1	293		FBpp0081841	1.1e-89
LOC140744071	mRpS2	mitochondrial ribosomal protein S2	mRpS2	mRpS2	mitochondrial ribosomal protein S2	NW_027332209.1	7322843	7324791	plus	140744071	protein-coding	XM_073075539.1	XP_072931640.1	250		FBpp0077099	2.5e-128	FBgn0031639	The gene mitochondrial ribosomal protein S2 is referred to in FlyBase by the symbol Dmel\mRpS2 (CG2937, FBgn0031639). It is a protein_coding_gene from Dmel. It has one annotated transcript and one polypeptide. Gene sequence location is 2L:4849439..4850419. Its molecular function is described by: structural constituent of ribosome. It is involved in the biological process described with: mitochond…
LOC140744081	LOC140744081	leucine-rich repeat-containing protein 58	leucine-rich repeat-containing protein 58			NW_027332209.1	7325226	7335253	minus	140744081	protein-coding	XM_073075549.1	XP_072931650.1	357		FBpp0307841	5.19e-138
LOC140744092	LOC140744092	glycogen synthase kinase-3 beta-like	shaggy	sgg	shaggy	NW_027332209.1	7336599	7373947	plus	140744092	protein-coding	XM_073075559.1	XP_072931660.1	453		FBpp0304140	0	FBgn0003371	The gene shaggy is referred to in FlyBase by the symbol Dmel\sgg (CG2621, FBgn0003371). It is a protein_coding_gene from Dmel. It has 19 annotated transcripts and 19 polypeptides (12 unique). Gene sequence location is X:2633952..2679553. Its molecular function is described by: ATP binding; protein serine/threonine kinase activity; protein binding; protein kinase activity. It is involved in the bi…
LOC140744120	Vps39	vacuolar protein sorting 39	Vps39	Vps39	Vacuolar protein sorting 39	NW_027332209.1	7375892	7389831	plus	140744120	protein-coding	XM_073075601.1	XP_072931702.1	849		FBpp0083022	0	FBgn0038593	The gene Vacuolar protein sorting 39 is referred to in FlyBase by the symbol Dmel\Vps39 (CG7146, FBgn0038593). It is a protein_coding_gene from Dmel. It has one annotated transcript and one polypeptide. Gene sequence location is 3R:18271189..18274446. Its molecular function is described by: small GTPase binding. It is involved in the biological process described with 9 unique terms, many of which…
LOC140744130	LOC140744130	uncharacterized LOC140744130	LOC140744130			NW_027332209.1	7380742	7381810	plus	140744130	lncRNA	XR_012102528.1
LOC140744329	TRNAR-CCU	transfer RNA arginine (anticodon CCU)	transfer RNA arginine (anticodon CCU)			NW_027332209.1	7392454	7392526	plus	140744329	tRNA
LOC140757415	LOC140757415	uncharacterized LOC140757415	vnd	vnd	ventral nervous system defective	NW_027332209.1	7401257	7409100	plus	140757415	protein-coding	XM_073093109.1	XP_072949210.1	325		FBpp0110229	3.51e-43	FBgn0261930	The gene ventral nervous system defective is referred to in FlyBase by the symbol Dmel\vnd (CG6172, FBgn0261930). It is a protein_coding_gene from Dmel. It has 2 annotated transcripts and 2 polypeptides (all unique). Gene sequence location is X:582121..598151. Its molecular function is described by: DNA-binding transcription factor binding; DNA binding; DNA-binding transcription factor activity, …
LOC140744137	Mf	myofilin	Myofilin	Mf	Myofilin	NW_027332209.1	7458651	7467572	plus	140744137	protein-coding	XM_073075617.1	XP_072931718.1	345		FBpp0306948	2.15e-63	FBgn0038294	The gene Myofilin is referred to in FlyBase by the symbol Dmel\Mf (CG6803, FBgn0038294). It is a protein_coding_gene from Dmel. It has 17 annotated transcripts and 17 polypeptides (11 unique). Gene sequence location is 3R:15170625..15181510. Its molecular function is unknown. The biological processes in which it is involved are not known. 11 alleles are reported. No phenotypic data is available. …
LOC140744195	LOC140744195	uncharacterized LOC140744195	LOC140744195			NW_027332209.1	7469221	7472160	plus	140744195	protein-coding	XM_073075694.1	XP_072931795.1	213
LOC140744181	LOC140744181	serine/threonine-protein phosphatase PP1-beta catalytic subunit	flapwing	flw	flapwing	NW_027332209.1	7471671	7477175	minus	140744181	protein-coding	XM_073075677.1	XP_072931778.1	346		FBpp0071381	0	FBgn0000711	The gene flapwing is referred to in FlyBase by the symbol Dmel\flw (CG2096, FBgn0000711). It is a protein_coding_gene from Dmel. It has 4 annotated transcripts and 4 polypeptides (3 unique). Gene sequence location is X:10385960..10409817. Its molecular function is described by: myosin phosphatase activity; protein serine/threonine phosphatase activity; hydrolase activity. It is involved in the bi…
LOC140744204	LOC140744204	uncharacterized LOC140744204	LOC140744204			NW_027332209.1	7477581	7495516	plus	140744204	protein-coding	XM_073075708.1	XP_072931809.1	1618		FBpp0311967	5.53e-72
LOC140744224	LOC140744224	uncharacterized LOC140744224	LOC140744224			NW_027332209.1	7497742	7503566	minus	140744224	protein-coding	XM_073075756.1	XP_072931857.1	418		FBpp0311621	4.96e-10
LOC140744237	Tis11	Tis11 zinc finger protein	Tis11 zinc finger protein	Tis11	Tis11 zinc finger protein	NW_027332209.1	7614966	7656911	plus	140744237	protein-coding	XM_073075771.1	XP_072931872.1	272		FBpp0311375	5.44e-49	FBgn0011837	The gene Tis11 zinc finger protein is referred to in FlyBase by the symbol Dmel\Tis11 (CG4070, FBgn0011837). It is a protein_coding_gene from Dmel. It has 3 annotated transcripts and 3 polypeptides (1 unique). Gene sequence location is X:12659415..12682560. Its molecular function is described by: mRNA 3'-UTR AU-rich region binding; mRNA binding; mRNA 3'-UTR binding; metal ion binding. It is invol…
LOC140742223	LOC140742223	probable methylmalonate-semialdehyde/malonate-semialdehyde dehydrogenase [acylating], mitochondrial	probable methylmalonate-semialdehyde/malonate-semialdehyde dehydrogenase [acylating], mitochondrial			NW_027332209.1	7695289	7703938	plus	140742223	protein-coding	XM_073076703.1	XP_072932804.1	522		FBpp0070087	0
LOC140750393	DNaseII	deoxyribonuclease II	Deoxyribonuclease II	DNaseII	Deoxyribonuclease II	NW_027332209.1	7704589	7711862	plus	140750393	protein-coding	XM_073087545.1	XP_072943646.1	430		FBpp0082962	2.18e-58	FBgn0000477	The gene Deoxyribonuclease II is referred to in FlyBase by the symbol Dmel\DNaseII (CG7780, FBgn0000477). It is a protein_coding_gene from Dmel. It has one annotated transcript and one polypeptide. Gene sequence location is 3R:18019375..18021161. Its molecular function is described by: DNA endonuclease activity; deoxyribonuclease II activity. It is involved in the biological process described wit…
LOC140757263	LOC140757263	uncharacterized LOC140757263	LOC140757263			NW_027332209.1	7711869	7786964	minus	140757263	protein-coding	XM_073093257.1	XP_072949358.1	341		FBpp0305206	5.28e-43
LOC140744401	TRNAG-CCC	transfer RNA glycine (anticodon CCC)	transfer RNA glycine (anticodon CCC)			NW_027332209.1	7714144	7714214	plus	140744401	tRNA
LOC140742224	Hers	Histone gene-specific Epigenetic Repressor in late S phase	Hers	Hers	Histone gene-specific Epigenetic Repressor in late S phase	NW_027332209.1	7803596	8172123	plus	140742224	protein-coding	XM_073073420.1	XP_072929521.1	2071		FBpp0305208	4.46e-62	FBgn0052529	The gene Histone gene-specific Epigenetic Repressor in late S phase is referred to in FlyBase by the symbol Dmel\Hers (CG32529, FBgn0052529). It is a protein_coding_gene from Dmel. It has 8 annotated transcripts and 8 polypeptides (4 unique). Gene sequence location is X:19866146..19908108. Its molecular function is described by: chromatin binding; transcription cis-regulatory region binding. It i…
LOC140748470	LOC140748470	uncharacterized LOC140748470	LOC140748470			NW_027332209.1	8172526	8173944	minus	140748470	lncRNA	XR_012102974.1
LOC140747635	Ykt6	YKT6 v-SNARE homolog	YKT6 v-SNARE	Ykt6	YKT6 v-SNARE	NW_027332209.1	8174148	8175994	minus	140747635	protein-coding	XM_073080542.1	XP_072936643.1	198		FBpp0071049	2.43e-103	FBgn0260858	The gene YKT6 v-SNARE is referred to in FlyBase by the symbol Dmel\Ykt6 (CG1515, FBgn0260858). It is a protein_coding_gene from Dmel. It has one annotated transcript and one polypeptide. Gene sequence location is X:7920409..7921966. Its molecular function is described by: protein-cysteine S-palmitoyltransferase activity; SNAP receptor activity. It is involved in the biological process described w…
LOC140746871	Prosbeta4	Proteasome beta4 subunit	Proteasome beta4 subunit	Prosbeta4	Proteasome beta4 subunit	NW_027332209.1	8176969	8178642	plus	140746871	protein-coding	XM_073079386.1	XP_072935487.1	205		FBpp0307141	6.5e-78	FBgn0032596	The gene Proteasome beta4 subunit is referred to in FlyBase by the symbol Dmel\ProsŒ≤4 (CG17331, FBgn0032596). It is a protein_coding_gene from Dmel. It has 2 annotated transcripts and 2 polypeptides (1 unique). Gene sequence location is 2L:16731180..16732133. Its molecular function is unknown. It is involved in the biological process described with: proteasome-mediated ubiquitin-dependent protei…
LOC140746105	Taf8	TBP-associated factor 8	TBP-associated factor 8	Taf8	TBP-associated factor 8	NW_027332209.1	8179089	8181645	minus	140746105	protein-coding	XM_073078508.1	XP_072934609.1	277		FBpp0074288	9.5e-94	FBgn0022724	The gene TBP-associated factor 8 is referred to in FlyBase by the symbol Dmel\Taf8 (CG7128, FBgn0022724). It is a protein_coding_gene from Dmel. It has one annotated transcript and one polypeptide. Gene sequence location is X:18101970..18103482. Its molecular function is described by: protein heterodimerization activity; protein binding. It is involved in the biological process described with: tr…
LOC140744696	LOC140744696	mitochondrial tRNA-specific 2-thiouridylase 1	mitochondrial tRNA-specific 2-thiouridylase 1			NW_027332209.1	8182086	8184448	plus	140744696	protein-coding	XM_073076704.1	XP_072932805.1	373		FBpp0070168	5.07e-133
LOC140749036	drosha	ribonuclease 3 drosha	drosha	drosha	drosha	NW_027332209.1	8185270	8208792	plus	140749036	protein-coding	XM_073082408.1	XP_072938509.1	1419		FBpp0087926	0	FBgn0026722	The gene drosha is referred to in FlyBase by the symbol Dmel\drosha (CG8730, FBgn0026722). It is a protein_coding_gene from Dmel. It has one annotated transcript and one polypeptide. Gene sequence location is 2R:7932429..7936840. Its molecular function is described by: double-stranded RNA binding; ribonuclease III activity; RNA binding. It is involved in the biological process described with 8 un…
LOC140749889	LOC140749889	uncharacterized LOC140749889	LOC140749889			NW_027332209.1	8212514	8222485	minus	140749889	protein-coding	XM_073083526.1	XP_072939627.1	819		FBpp0311469	2.79e-90
LOC140751493	LOC140751493	transmembrane protein 185B	transmembrane protein 185B			NW_027332209.1	8224145	8231004	minus	140751493	protein-coding	XM_073085763.1	XP_072941864.1	361		FBpp0074442	1.09e-149
LOC140750628	APP-BP1	Nedd8-activating enzyme E1 regulatory subunit APP-BP1	APP-BP1	APP-BP1	beta-Amyloid precursor protein binding protein 1	NW_027332209.1	8231486	8233305	plus	140750628	protein-coding	XM_073084660.1	XP_072940761.1	535		FBpp0075938	2.71e-165	FBgn0261112	The gene beta-Amyloid precursor protein binding protein 1 is referred to in FlyBase by the symbol Dmel\APP-BP1 (CG7828, FBgn0261112). It is a protein_coding_gene from Dmel. It has 2 annotated transcripts and 2 polypeptides (1 unique). Gene sequence location is 3L:11098412..11100578. Its molecular function is described by: protein binding; protein heterodimerization activity; NEDD8 activating enzy…
LOC140752857	LOC140752857	uncharacterized LOC140752857	Naa30A	Naa30A	N(alpha)-acetyltransferase 30 A	NW_027332209.1	8234140	8236078	minus	140752857	protein-coding	XM_073087546.1	XP_072943647.1	295		FBpp0070202	2.54e-76	FBgn0024362	The gene N(alpha)-acetyltransferase 30 A is referred to in FlyBase by the symbol Dmel\Naa30A (CG11412, FBgn0024362). It is a protein_coding_gene from Dmel. It has 2 annotated transcripts and 2 polypeptides (all unique). Gene sequence location is X:1342106..1344770. Its molecular function is described by: protein-N-terminal amino-acid acetyltransferase activity; acyltransferase activity, transferr…
LOC140753617	Sik2	Salt-inducible kinase 2	Salt-inducible kinase 2	Sik2	Salt-inducible kinase 2	NW_027332209.1	8238363	8288600	plus	140753617	protein-coding	XM_073088738.1	XP_072944839.1	1232		FBpp0070326	1.39e-172	FBgn0025625	The gene Salt-inducible kinase 2 is referred to in FlyBase by the symbol Dmel\Sik2 (CG4290, FBgn0025625). It is a protein_coding_gene from Dmel. It has one annotated transcript and one polypeptide. Gene sequence location is X:2055310..2061915. Its molecular function is described by: protein serine/threonine kinase activity; ATP binding; protein kinase activity. It is involved in the biological pr…
LOC140755889	LOC140755889	5,10-methylenetetrahydrofolate reductase	5,10-methylenetetrahydrofolate reductase			NW_027332209.1	8293956	8295587	plus	140755889	protein-coding	XM_073091602.1	XP_072947703.1	274		FBpp0075903	4.75e-14
LOC140754462	LOC140754462	cytochrome c oxidase assembly factor 6 homolog	cytochrome c oxidase assembly factor 6 homolog			NW_027332209.1	8295689	8302410	plus	140754462	protein-coding	XM_073089815.1	XP_072945916.1	1447		FBpp0084533	3.38e-27
LOC140756752	Sbat	LSMD1 domain-containing protein Sbat	Sabbat	Sbat	Sabbat	NW_027332209.1	8302462	8304460	minus	140756752	protein-coding	XM_073092608.1	XP_072948709.1	105		FBpp0304730	2.47e-26	FBgn0051950	The gene Sabbat is referred to in FlyBase by the symbol Dmel\Sbat (CG31950, FBgn0051950). It is a protein_coding_gene from Dmel. It has 2 annotated transcripts and 2 polypeptides (1 unique). Gene sequence location is 2L:2878344..2879001. Its molecular function is described by: RNA binding. The biological processes in which it is involved are not known. 4 alleles are reported. No phenotypic data i…
LOC140757169	AlkB	alpha-ketoglutarate-dependent dioxygenase AlkB	AlkB	AlkB	AlkB	NW_027332209.1	8304812	8306796	plus	140757169	protein-coding	XM_073092736.1	XP_072948837.1	350		FBpp0402790	2.43e-91	FBgn0065035	The gene AlkB is referred to in FlyBase by the symbol Dmel\AlkB (CG33250, FBgn0065035). It is a protein_coding_gene from Dmel. It has 2 annotated transcripts and 2 polypeptides (1 unique). Gene sequence location is X:15858134..15859487. Its molecular function is described by: ferrous iron binding; class I DNA-(apurinic or apyrimidinic site) endonuclease activity; oxidative RNA demethylase activit…
LOC140757420	LOC140757420	uncharacterized LOC140757420	LOC140757420			NW_027332209.1	8374280	8376192	plus	140757420	protein-coding	XM_073093122.1	XP_072949223.1	253
LOC140757434	LOC140757434	uncharacterized LOC140757434	LOC140757434			NW_027332209.1	8378070	8380964	plus	140757434	lncRNA	XR_012103979.1
LOC140757935	LOC140757935	uncharacterized LOC140757935	LOC140757935			NW_027332209.1	8383207	8384950	plus	140757935	protein-coding	XM_073093853.1	XP_072949954.1	256		FBpp0080798	1.95e-12
LOC140757944	LOC140757944	uncharacterized LOC140757944	LOC140757944			NW_027332209.1	8388836	8393915	minus	140757944	protein-coding	XM_073093865.1	XP_072949966.1	481		FBpp0292792	8.79e-21
LOC140757305	LOC140757305	uncharacterized LOC140757305	forked end	fend	forked end	NW_027332209.1	8785609	8848394	minus	140757305	protein-coding	XM_073092988.1	XP_072949089.1	421		FBpp0305496	4.6e-15	FBgn0030090	The gene forked end is referred to in FlyBase by the symbol Dmel\fend (CG12664, FBgn0030090). It is a protein_coding_gene from Dmel. It has 2 annotated transcripts and 2 polypeptides (1 unique). Gene sequence location is X:9121973..9135099. Its molecular function is unknown. It is involved in the biological process described with: motor neuron axon guidance. 17 alleles are reported. The phenotype…
LOC140757385	Prosalpha7	proteasome alpha7 subunit	Proteasome alpha7 subunit	Prosalpha7	Proteasome alpha7 subunit	NW_027332209.1	9090219	9093283	plus	140757385	protein-coding	XM_073093095.1	XP_072949196.1	255		FBpp0089041	1.29e-106	FBgn0023175	The gene Proteasome alpha7 subunit is referred to in FlyBase by the symbol Dmel\ProsŒ±7 (CG1519, FBgn0023175). It is a protein_coding_gene from Dmel. It has one annotated transcript and one polypeptide. Gene sequence location is 2R:9846636..9847836. Its molecular function is unknown. It is involved in the biological process described with: proteolysis involved in protein catabolic process; protea…
LOC140757459	LOC140757459	odorant receptor 85c-like	Odorant receptor 85b	Or85b	Odorant receptor 85b	NW_027332209.1	9094204	9100967	plus	140757459	protein-coding	XM_073093217.1	XP_072949318.1	399		FBpp0081383	5.16e-23	FBgn0037590	The gene Odorant receptor 85b is referred to in FlyBase by the symbol Dmel\Or85b (CG11735, FBgn0037590). It is a protein_coding_gene from Dmel. It has one annotated transcript and one polypeptide. Gene sequence location is 3R:8510077..8511358. Its molecular function is described by: olfactory receptor activity; odorant binding; ionotropic olfactory receptor activity. It is involved in the biologi…
LOC140757541	LOC140757541	odorant receptor 4-like	Odorant receptor 85b	Or85b	Odorant receptor 85b	NW_027332209.1	9106379	9118347	plus	140757541	protein-coding	XM_073093336.1	XP_072949437.1	327		FBpp0081383	9.9e-20	FBgn0037590	The gene Odorant receptor 85b is referred to in FlyBase by the symbol Dmel\Or85b (CG11735, FBgn0037590). It is a protein_coding_gene from Dmel. It has one annotated transcript and one polypeptide. Gene sequence location is 3R:8510077..8511358. Its molecular function is described by: olfactory receptor activity; odorant binding; ionotropic olfactory receptor activity. It is involved in the biologi…
LOC140757645	LOC140757645	uncharacterized LOC140757645	LOC140757645			NW_027332209.1	9107709	9111213	minus	140757645	lncRNA	XR_012104004.1
LOC140757689	LOC140757689	odorant receptor 85b-like	Odorant receptor 85b	Or85b	Odorant receptor 85b	NW_027332209.1	9135470	9137712	plus	140757689	protein-coding	XM_073093613.1	XP_072949714.1	197		FBpp0081383	1.78e-21	FBgn0037590	The gene Odorant receptor 85b is referred to in FlyBase by the symbol Dmel\Or85b (CG11735, FBgn0037590). It is a protein_coding_gene from Dmel. It has one annotated transcript and one polypeptide. Gene sequence location is 3R:8510077..8511358. Its molecular function is described by: olfactory receptor activity; odorant binding; ionotropic olfactory receptor activity. It is involved in the biologi…
LOC140742351	ASPP	Ankyrin-repeat, SH3-domain, and Proline-rich-region containing Protein	ASPP	ASPP	Ankyrin-repeat, SH3-domain, and Proline-rich-region containing Protein	NW_027332209.1	9137844	9539475	minus	140742351	protein-coding	XM_073073299.1	XP_072929400.1	1281		FBpp0071548	2.2e-116	FBgn0034606	The gene Ankyrin-repeat, SH3-domain, and Proline-rich-region containing Protein is referred to in FlyBase by the symbol Dmel\ASPP (CG18375, FBgn0034606). It is a protein_coding_gene from Dmel. It has 3 annotated transcripts and 3 polypeptides (all unique). Gene sequence location is 2R:21217856..21251150. Its molecular function is described by: protein tyrosine kinase activator activity; p53 bindi…
LOC140757804	LOC140757804	inositol-tetrakisphosphate 1-kinase-like	inositol-tetrakisphosphate 1-kinase-like			NW_027332209.1	9546639	9550743	minus	140757804	protein-coding	XM_073093703.1	XP_072949804.1	370
LOC140757889	LOC140757889	uncharacterized LOC140757889	LOC140757889			NW_027332209.1	9550939	9553921	plus	140757889	protein-coding	XM_073093796.1	XP_072949897.1	310
LOC140757959	LOC140757959	uncharacterized LOC140757959	LOC140757959			NW_027332209.1	9555327	9566289	plus	140757959	protein-coding	XM_073073057.1	XP_072929158.1	795		FBpp0088854	2.56e-96
LOC140742279	LOC140742279	homeobox protein DBX1-B-like	Homeodomain protein 2.0	H2.0	Homeodomain protein 2.0	NW_027332209.1	9567081	9571904	minus	140742279	protein-coding	XM_073073178.1	XP_072929279.1	198		FBpp0078858	1.09e-34	FBgn0001170	The gene Homeodomain protein 2.0 is referred to in FlyBase by the symbol Dmel\H2.0 (CG11607, FBgn0001170). It is a protein_coding_gene from Dmel. It has one annotated transcript and one polypeptide. Gene sequence location is 2L:6013059..6019402. Its molecular function is described by: DNA binding; sequence-specific DNA binding; DNA-binding transcription factor activity, RNA polymerase II-specific…
LOC140757964	LOC140757964	uncharacterized LOC140757964	LOC140757964			NW_027332209.1	9594325	9594912	minus	140757964	protein-coding	XM_073093888.1	XP_072949989.1	195		FBpp0271908	3.66e-11
LOC140757442	LOC140757442	uncharacterized LOC140757442	LOC140757442			NW_027332209.1	9596738	9598479	plus	140757442	protein-coding	XM_073093147.1	XP_072949248.1	273		FBpp0076168	6.12e-19
LOC140742680	LOC140742680	uncharacterized LOC140742680	ZAP3	ZAP3	ZAP3	NW_027332209.1	9606948	9634527	minus	140742680	protein-coding	XM_073073678.1	XP_072929779.1	1138		FBpp0300807	9.78e-87	FBgn0052685	The gene ZAP3 is referred to in FlyBase by the symbol Dmel\ZAP3 (CG32685, FBgn0052685). It is a protein_coding_gene from Dmel. It has 4 annotated transcripts and 4 polypeptides (all unique). Gene sequence location is X:10071858..10082492. Its molecular function is described by: protein phosphatase 1 binding. It is involved in the biological process described with: regulation of telomere maintenan…
LOC140742925	LOC140742925	uncharacterized LOC140742925	LOC140742925			NW_027332209.1	9608478	9620399	plus	140742925	protein-coding	XM_073074041.1	XP_072930142.1	317		FBpp0300613	1.24e-132
LOC140757445	LOC140757445	uncharacterized LOC140757445	LOC140757445			NW_027332209.1	9621056	9626085	plus	140757445	protein-coding	XM_073093162.1	XP_072949263.1	198		FBpp0083579	1.06e-07
LOC140743234	LOC140743234	uncharacterized LOC140743234	LOC140743234			NW_027332209.1	9639497	9644679	plus	140743234	protein-coding	XM_073074391.1	XP_072930492.1	497
LOC140743304	LOC140743304	ribokinase-like	ribokinase-like			NW_027332209.1	9644666	9647490	minus	140743304	protein-coding	XM_073074499.1	XP_072930600.1	314		FBpp0070110	1.93e-80
LOC140743085	mRpL17	mitochondrial ribosomal protein L17	mRpL17	mRpL17	mitochondrial ribosomal protein L17	NW_027332209.1	9649806	9651506	minus	140743085	protein-coding	XM_073074181.1	XP_072930282.1	200		FBpp0302563	2.44e-77	FBgn0035122	The gene mitochondrial ribosomal protein L17 is referred to in FlyBase by the symbol Dmel\mRpL17 (CG13880, FBgn0035122). It is a protein_coding_gene from Dmel. It has 2 annotated transcripts and 2 polypeptides (1 unique). Gene sequence location is 3L:264779..265932. Its molecular function is described by: structural constituent of ribosome. It is involved in the biological process described with:…
LOC140743183	Grip163	gamma-tubulin complex component 6	Grip163	Grip163	Grip163	NW_027332209.1	9651815	9666232	plus	140743183	protein-coding	XM_073074279.1	XP_072930380.1	1696		FBpp0075793	1.59e-52	FBgn0026432	The gene Grip163 is referred to in FlyBase by the symbol Dmel\Grip163 (CG5688, FBgn0026432). It is a protein_coding_gene from Dmel. It has one annotated transcript and one polypeptide. Gene sequence location is 3L:11993274..11998138. Its molecular function is described by: gamma-tubulin binding; microtubule minus-end binding. It is involved in the biological process described with 7 unique terms,…
LOC140743464	LOC140743464	uncharacterized LOC140743464	LOC140743464			NW_027332209.1	9667088	9669210	plus	140743464	protein-coding	XM_073074793.1	XP_072930894.1	125		FBpp0308822	5.07e-09
LOC140757971	LOC140757971	NPC intracellular cholesterol transporter 1 homolog 1b-like	Niemann-Pick type C-1a	Npc1a	Niemann-Pick type C-1a	NW_027332209.1	9715241	9718966	plus	140757971	protein-coding	XM_073093899.1	XP_072950000.1	1241		FBpp0292910	0	FBgn0024320	The gene Niemann-Pick type C-1a is referred to in FlyBase by the symbol Dmel\Npc1a (CG5722, FBgn0024320). It is a protein_coding_gene from Dmel. It has 7 annotated transcripts and 7 polypeptides (2 unique). Gene sequence location is 2L:10213812..10221216. Its molecular function is described by: lipid transporter activity; cholesterol binding. It is involved in the biological process described wit…
LOC140757453	HLH4C	Helix loop helix protein 4C	HLH4C	HLH4C	Helix loop helix protein 4C	NW_027332209.1	9719407	9720422	minus	140757453	protein-coding	XM_073093174.1	XP_072949275.1	139		FBpp0070659	4.75e-35	FBgn0011277	The gene Helix loop helix protein 4C is referred to in FlyBase by the symbol Dmel\HLH4C (CG3052, FBgn0011277). It is a protein_coding_gene from Dmel. It has 2 annotated transcripts and 2 polypeptides (all unique). Gene sequence location is X:4645127..4647414. Its molecular function is described by: DNA-binding transcription factor activity, RNA polymerase II-specific; protein dimerization activit…
LOC140743534	LOC140743534	uncharacterized LOC140743534	LOC140743534			NW_027332209.1	9728699	9739286	plus	140743534	protein-coding	XM_073074918.1	XP_072931019.1	678		FBpp0310224	1.1e-33
LOC140743670	LOC140743670	nonsense-mediated mRNA decay factor SMG9	nonsense-mediated mRNA decay factor SMG9			NW_027332209.1	9739451	9745612	minus	140743670	protein-coding	XM_073075160.1	XP_072931261.1	471
LOC140743593	LOC140743593	uncharacterized LOC140743593	LOC140743593			NW_027332209.1	9745759	9750812	plus	140743593	protein-coding	XM_073075038.1	XP_072931139.1	280
LOC140743725	LOC140743725	general odorant-binding protein 19d-like	Obp19d	Obp19d	Odorant-binding protein 19d	NW_027332209.1	9752947	9755458	minus	140743725	protein-coding	XM_073075282.1	XP_072931383.1	147		FBpp0076996	4.58e-12	FBgn0011280	The gene Odorant-binding protein 19d is referred to in FlyBase by the symbol Dmel\Obp19d (CG1668, FBgn0011280). It is a protein_coding_gene from Dmel. It has 2 annotated transcripts and 2 polypeptides (1 unique). Gene sequence location is X:20419613..20420979. Its molecular function is described by: pheromone binding; odorant binding. It is involved in the biological process described with: senso…
LOC140743911	LOC140743911	general odorant-binding protein 72-like	Obp19a	Obp19a	Odorant-binding protein 19a	NW_027332209.1	9758217	9760802	minus	140743911	protein-coding	XM_073075412.1	XP_072931513.1	140		FBpp0297995	4.87e-19	FBgn0031109	The gene Odorant-binding protein 19a is referred to in FlyBase by the symbol Dmel\Obp19a (CG11748, FBgn0031109). It is a protein_coding_gene from Dmel. It has one annotated transcript and one polypeptide. Gene sequence location is X:20415744..20416521. Its molecular function is described by: odorant binding; dibutyl phthalate binding. It is involved in the biological process described with: olfac…
LOC140744115	LOC140744115	uncharacterized LOC140744115	lush	lush	lush	NW_027332209.1	9763017	9772120	plus	140744115	protein-coding	XM_073075629.1	XP_072931730.1	287		FBpp0290704	2.43e-13	FBgn0020277	The gene lush is referred to in FlyBase by the symbol Dmel\lush (CG8807, FBgn0020277). It is a protein_coding_gene from Dmel. It has 2 annotated transcripts and 2 polypeptides (1 unique). Gene sequence location is 3L:19604398..19606090. Its molecular function is described by: odorant binding; dibutyl phthalate binding; diphenyl phthalate binding. It is involved in the biological process described…
LOC140744036	LOC140744036	general odorant-binding protein 72-like	lush	lush	lush	NW_027332209.1	9765829	9767141	plus	140744036	protein-coding	XM_073075519.1	XP_072931620.1	121		FBpp0290704	8.84e-09	FBgn0020277	The gene lush is referred to in FlyBase by the symbol Dmel\lush (CG8807, FBgn0020277). It is a protein_coding_gene from Dmel. It has 2 annotated transcripts and 2 polypeptides (1 unique). Gene sequence location is 3L:19604398..19606090. Its molecular function is described by: odorant binding; dibutyl phthalate binding; diphenyl phthalate binding. It is involved in the biological process described…
LOC140743781	LOC140743781	uncharacterized LOC140743781	LOC140743781			NW_027332209.1	9774206	9775961	minus	140743781	protein-coding	XM_073075396.1	XP_072931497.1	474
LOC140744332	LOC140744332	general odorant-binding protein 28a-like	Obp28a	Obp28a	Odorant-binding protein 28a	NW_027332209.1	9779506	9782875	plus	140744332	protein-coding	XM_073075933.1	XP_072932034.1	151		FBpp0079083	4.38e-06	FBgn0011283	The gene Odorant-binding protein 28a is referred to in FlyBase by the symbol Dmel\Obp28a (CG6641, FBgn0011283). It is a protein_coding_gene from Dmel. It has one annotated transcript and one polypeptide. Gene sequence location is 2L:7496791..7497365. Its molecular function is described by: pheromone binding; odorant binding. It is involved in the biological process described with: sensory percept…
LOC140744202	LOC140744202	general odorant-binding protein 19d-like	Obp19d	Obp19d	Odorant-binding protein 19d	NW_027332209.1	9785279	9787843	minus	140744202	protein-coding	XM_073075741.1	XP_072931842.1	168		FBpp0076996	6.07e-06	FBgn0011280	The gene Odorant-binding protein 19d is referred to in FlyBase by the symbol Dmel\Obp19d (CG1668, FBgn0011280). It is a protein_coding_gene from Dmel. It has 2 annotated transcripts and 2 polypeptides (1 unique). Gene sequence location is X:20419613..20420979. Its molecular function is described by: pheromone binding; odorant binding. It is involved in the biological process described with: senso…
LOC140744425	LOC140744425	uncharacterized LOC140744425	Obp28a	Obp28a	Odorant-binding protein 28a	NW_027332209.1	9789136	9800311	plus	140744425	protein-coding	XM_073076046.1	XP_072932147.1	275		FBpp0079083	1.28e-08	FBgn0011283	The gene Odorant-binding protein 28a is referred to in FlyBase by the symbol Dmel\Obp28a (CG6641, FBgn0011283). It is a protein_coding_gene from Dmel. It has one annotated transcript and one polypeptide. Gene sequence location is 2L:7496791..7497365. Its molecular function is described by: pheromone binding; odorant binding. It is involved in the biological process described with: sensory percept…
LOC140744505	spri	Src homology 2 domain-containing protein sprint	sprint	spri	sprint	NW_027332209.1	9801887	10118561	plus	140744505	protein-coding	XM_073076161.1	XP_072932262.1	1669		FBpp0307842	6.72e-112	FBgn0085443	The gene sprint is referred to in FlyBase by the symbol Dmel\spri (CG34414, FBgn0085443). It is a protein_coding_gene from Dmel. It has 13 annotated transcripts and 13 polypeptides (8 unique). Gene sequence location is X:10490069..10585422. Its molecular function is described by: guanyl-nucleotide exchange factor activity; receptor tyrosine kinase binding; small GTPase binding; protein kinase bin…
LOC140757461	LOC140757461	uncharacterized LOC140757461	LOC140757461			NW_027332209.1	9802205	9809830	minus	140757461	protein-coding	XM_073093187.1	XP_072949288.1	307		FBpp0079276	6.08e-10
LOC140745378	LOC140745378	uncharacterized LOC140745378	LOC140745378			NW_027332209.1	10121913	10124093	plus	140745378	protein-coding	XM_073077236.1	XP_072933337.1	226
LOC140745233	LOC140745233	GILT-like protein 1	GILT-like protein 1			NW_027332209.1	10125015	10130724	plus	140745233	protein-coding	XM_073077004.1	XP_072933105.1	227		FBpp0081582	3.86e-35
LOC140745306	LOC140745306	gamma-interferon-inducible lysosomal thiol reductase-like	gamma-interferon-inducible lysosomal thiol reductase-like			NW_027332209.1	10135345	10140440	plus	140745306	protein-coding	XM_073077110.1	XP_072933211.1	209		FBpp0081582	9.3e-37
LOC140745123	LOC140745123	CLIP domain-containing serine protease B4-like	CLIP domain-containing serine protease B4-like			NW_027332209.1	10141138	10149775	minus	140745123	protein-coding	XM_073076921.1	XP_072933022.1	363		FBpp0080715	6.37e-93
LOC140757469	LOC140757469	uncharacterized LOC140757469	LOC140757469			NW_027332209.1	10154333	10160428	plus	140757469	protein-coding	XM_073093197.1	XP_072949298.1	430
LOC140757979	LOC140757979	cilia- and flagella-associated protein 61-like	cilia- and flagella-associated protein 61-like			NW_027332209.1	10161748	10182483	minus	140757979	protein-coding	XM_073093910.1	XP_072950011.1	1437		FBpp0271819	4.31e-22
LOC140745456	LOC140745456	protein regulator of cytokinesis 1-like	fascetto	feo	fascetto	NW_027332209.1	10184252	10196007	minus	140745456	protein-coding	XM_073077357.1	XP_072933458.1	769		FBpp0073266	8.22e-57	FBgn0030241	The gene fascetto is referred to in FlyBase by the symbol Dmel\feo (CG11207, FBgn0030241). It is a protein_coding_gene from Dmel. It has one annotated transcript and one polypeptide. Gene sequence location is X:10852446..10854869. Its molecular function is described by: microtubule binding. It is involved in the biological process described with: mitotic spindle organization; microtubule cytoskel…
LOC140745526	LOC140745526	uncharacterized LOC140745526	LOC140745526			NW_027332209.1	10206642	10208585	plus	140745526	protein-coding	XM_073077479.1	XP_072933580.1	209		FBpp0070206	1.9e-20
LOC140757983	LOC140757983	uncharacterized LOC140757983	LOC140757983			NW_027332209.1	10213627	10214988	minus	140757983	protein-coding	XM_073093920.1	XP_072950021.1	381		FBpp0289450	5.47e-06
LOC140745607	LOC140745607	uncharacterized LOC140745607	LOC140745607			NW_027332209.1	10218928	10220780	minus	140745607	protein-coding	XM_073077574.1	XP_072933675.1	379		FBpp0080137	1.84e-10
LOC140757991	LOC140757991	uncharacterized LOC140757991	LOC140757991			NW_027332209.1	10223893	10242320	minus	140757991	protein-coding	XM_073093931.1	XP_072950032.1	1485		FBpp0080135	1.26e-17
LOC140745718	LOC140745718	uncharacterized LOC140745718	LOC140745718			NW_027332209.1	10250994	10264021	minus	140745718	protein-coding	XM_073077639.1	XP_072933740.1	777		FBpp0311615	2.75e-07
LOC140745852	LOC140745852	uncharacterized LOC140745852	LOC140745852			NW_027332209.1	10286574	10296972	minus	140745852	protein-coding	XM_073077815.1	XP_072933916.1	430
LOC140745933	LOC140745933	uncharacterized LOC140745933	LOC140745933			NW_027332209.1	10311973	10313344	minus	140745933	protein-coding	XM_073077938.1	XP_072934039.1	309
LOC140746019	LOC140746019	uncharacterized LOC140746019	LOC140746019			NW_027332209.1	10322477	10325000	minus	140746019	protein-coding	XM_073078041.1	XP_072934142.1	479
LOC140746106	LOC140746106	uncharacterized LOC140746106	LOC140746106			NW_027332209.1	10327837	10336207	plus	140746106	protein-coding	XM_073078147.1	XP_072934248.1	1295
LOC140746184	LOC140746184	uncharacterized LOC140746184	LOC140746184			NW_027332209.1	10336693	10341005	plus	140746184	protein-coding	XM_073078264.1	XP_072934365.1	1295
LOC140746269	LOC140746269	uncharacterized LOC140746269	LOC140746269			NW_027332209.1	10356213	10364310	minus	140746269	protein-coding	XM_073078389.1	XP_072934490.1	247
LOC140746595	mldr	mitochondrial ribonuclease P catalytic subunit	mulder	mldr	mulder	NW_027332209.1	10364635	10367699	minus	140746595	protein-coding	XM_073078736.1	XP_072934837.1	531		FBpp0293947	1.62e-72	FBgn0029858	The gene mulder is referred to in FlyBase by the symbol Dmel\mldr (CG15896, FBgn0029858). It is a protein_coding_gene from Dmel. It has 2 annotated transcripts and 2 polypeptides (1 unique). Gene sequence location is X:6291303..6294177. Its molecular function is described by: ribonuclease P activity. It is involved in the biological process described with: mitochondrial tRNA processing; mitochond…
LOC140746891	crn	pre-mRNA splicing factor crn	crooked neck	crn	crooked neck	NW_027332209.1	10368360	10371432	plus	140746891	protein-coding	XM_073079072.1	XP_072935173.1	700		FBpp0070402	0	FBgn0000377	The gene crooked neck is referred to in FlyBase by the symbol Dmel\crn (CG3193, FBgn0000377). It is a protein_coding_gene from Dmel. It has one annotated transcript and one polypeptide. Gene sequence location is X:2247594..2249983. Its molecular function is described by: RNA binding. It is involved in the biological process described with 8 unique terms, many of which group under: RNA splicing; m…
LOC140747069	Naa20A	N-alpha-acetyltransferase 20 A	Naa20A	Naa20A	N(alpha)-acetyltransferase 20 A	NW_027332209.1	10371483	10373351	minus	140747069	protein-coding	XM_073079348.1	XP_072935449.1	173		FBpp0304760	1.45e-109	FBgn0031043	The gene N(alpha)-acetyltransferase 20 A is referred to in FlyBase by the symbol Dmel\Naa20A (CG14222, FBgn0031043). It is a protein_coding_gene from Dmel. It has 4 annotated transcripts and 4 polypeptides (2 unique). Gene sequence location is X:19621451..19623074. Its molecular function is described by: protein-N-terminal amino-acid acetyltransferase activity; acyltransferase activity, transferr…
LOC140757476	LOC140757476	uncharacterized LOC140757476	LOC140757476			NW_027332209.1	10374532	10375639	minus	140757476	lncRNA	XR_012103987.1
LOC140746655	e(y)3	PHD finger protein enhancer of yellow 3	enhancer of yellow 3	e(y)3	enhancer of yellow 3	NW_027332209.1	10376356	10397237	plus	140746655	protein-coding	XM_073078782.1	XP_072934883.1	2494		FBpp0306394	5.88e-43	FBgn0087008	The gene enhancer of yellow 3 is referred to in FlyBase by the symbol Dmel\e(y)3 (CG12238, FBgn0087008). It is a protein_coding_gene from Dmel. It has 5 annotated transcripts and 5 polypeptides (3 unique). Gene sequence location is X:19626548..19638369. Its molecular function is described by: transcription coactivator activity; transcription corepressor activity; chromatin binding. It is involved…
LOC140747152	LOC140747152	uncharacterized LOC140747152	LOC140747152			NW_027332209.1	10397281	10413768	minus	140747152	protein-coding	XM_073079462.1	XP_072935563.1	743		FBpp0308797	1.78e-120
LOC140747238	CoRest	REST corepressor	CoRest	CoRest	CoRest	NW_027332209.1	10415506	10426562	plus	140747238	protein-coding	XM_073079583.1	XP_072935684.1	496		FBpp0292001	2.41e-95	FBgn0261573	The gene CoRest is referred to in FlyBase by the symbol Dmel\CoRest (CG42687, FBgn0261573). It is a protein_coding_gene from Dmel. It has 10 annotated transcripts and 10 polypeptides (6 unique). Gene sequence location is X:19521929..19530896. Its molecular function is described by: chromatin binding; transcription corepressor activity; protein binding. It is involved in the biological process des…
LOC140757481	LOC140757481	cilia- and flagella-associated protein 61-like	cilia- and flagella-associated protein 61-like			NW_027332209.1	10426867	10444970	plus	140757481	protein-coding	XM_073093218.1	XP_072949319.1	1386		FBpp0311002	3.73e-33
LOC140747403	LOC140747403	uncharacterized LOC140747403	LOC140747403			NW_027332209.1	10447531	10481387	minus	140747403	protein-coding	XM_073079873.1	XP_072935974.1	404		FBpp0309366	1.34e-133
LOC140744311	TRNAR-ACG	transfer RNA arginine (anticodon ACG)	transfer RNA arginine (anticodon ACG)			NW_027332209.1	10486341	10486413	minus	140744311	tRNA
LOC140747674	LOC140747674	multiple coagulation factor deficiency protein 2 homolog	multiple coagulation factor deficiency protein 2 homolog			NW_027332209.1	10498126	10503582	plus	140747674	protein-coding	XM_073080245.1	XP_072936346.1	174		FBpp0083397	1.3e-15
LOC140747476	LOC140747476	uncharacterized LOC140747476	LOC140747476			NW_027332209.1	10503637	10509661	minus	140747476	protein-coding	XM_073079991.1	XP_072936092.1	253		FBpp0081700	2.07e-10
LOC140747742	LOC140747742	uncharacterized LOC140747742	LOC140747742			NW_027332209.1	10517431	10519636	plus	140747742	protein-coding	XM_073080373.1	XP_072936474.1	537
LOC140747828	LOC140747828	uncharacterized LOC140747828	LOC140747828			NW_027332209.1	10519265	10544669	minus	140747828	protein-coding	XM_073080477.1	XP_072936578.1	178
LOC140747959	LOC140747959	transmembrane protein 151B-like	transmembrane protein 151B-like			NW_027332209.1	10567091	10632215	plus	140747959	protein-coding	XM_073080662.1	XP_072936763.1	596
LOC140748045	LOC140748045	upstream stimulatory factor 1-like	Usf	Usf	Usf	NW_027332209.1	10715308	10720576	plus	140748045	protein-coding	XM_073080776.1	XP_072936877.1	248		FBpp0301043	4.52e-12	FBgn0029711	The gene Usf is referred to in FlyBase by the symbol Dmel\Usf (CG17592, FBgn0029711). It is a protein_coding_gene from Dmel. It has 2 annotated transcripts and 2 polypeptides (1 unique). Gene sequence location is X:4544617..4548794. Its molecular function is described by: RNA polymerase II cis-regulatory region sequence-specific DNA binding; protein dimerization activity; DNA-binding transcriptio…
LOC140748125	LOC140748125	uncharacterized LOC140748125	Phaser	Phs	Phaser	NW_027332209.1	10720954	10727191	minus	140748125	protein-coding	XM_073080895.1	XP_072936996.1	869		FBpp0075323	4.29e-23	FBgn0036522	The gene Phaser is referred to in FlyBase by the symbol Dmel\Phs (CG7372, FBgn0036522). It is a protein_coding_gene from Dmel. It has one annotated transcript and one polypeptide. Gene sequence location is 3L:15619901..15624130. Its molecular function is described by: RNA polymerase II cis-regulatory region sequence-specific DNA binding; DNA-binding transcription factor activity, RNA polymerase I…
LOC140748212	LOC140748212	protein FAM177A1	protein FAM177A1			NW_027332209.1	10728330	10730270	plus	140748212	protein-coding	XM_073081009.1	XP_072937110.1	145		FBpp0070975	1.25e-15
LOC140757489	LOC140757489	uncharacterized LOC140757489	LOC140757489			NW_027332209.1	10816074	10819535	plus	140757489	protein-coding	XM_073093232.1	XP_072949333.1	211
LOC140748294	Cph	BCL11 transcription factor chronophage	Chronophage	Cph	Chronophage	NW_027332209.1	10968217	11019366	plus	140748294	protein-coding	XM_073081139.1	XP_072937240.1	866		FBpp0308848	6.41e-132	FBgn0029939	The gene Chronophage is referred to in FlyBase by the symbol Dmel\Cph (CG9650, FBgn0029939). It is a protein_coding_gene from Dmel. It has 5 annotated transcripts and 5 polypeptides (all unique). Gene sequence location is X:7137723..7241932. Its molecular function is described by: DNA-binding transcription factor binding; DNA-binding transcription factor activity; RNA polymerase II cis-regulatory…
LOC140748361	LOC140748361	putative ATP-dependent RNA helicase DHX57	putative ATP-dependent RNA helicase DHX57			NW_027332209.1	11155737	11170682	minus	140748361	protein-coding	XM_073081249.1	XP_072937350.1	1264		FBpp0308815	0
LOC140748471	Ork1	open rectifier K[+] channel 1	Ork1	Ork1	Open rectifier K[+] channel 1	NW_027332209.1	11182925	11216837	plus	140748471	protein-coding	XM_073081319.1	XP_072937420.1	1011		FBpp0312045	2.75e-111	FBgn0017561	The gene Open rectifier K[+] channel 1 is referred to in FlyBase by the symbol Dmel\Ork1 (CG1615, FBgn0017561). It is a protein_coding_gene from Dmel. It has 4 annotated transcripts and 4 polypeptides (2 unique). Gene sequence location is X:10878054..10891250. Its molecular function is described by: potassium channel activity; potassium ion leak channel activity; outward rectifier potassium chann…
LOC140748570	IP3K2	Inositol 1,4,5-triphosphate kinase 2	IP3K2	IP3K2	Inositol 1,4,5-triphosphate kinase 2	NW_027332209.1	11217381	11414781	minus	140748570	protein-coding	XM_073081427.1	XP_072937528.1	561		FBpp0311962	1.46e-172	FBgn0283680	The gene Inositol 1,4,5-triphosphate kinase 2 is referred to in FlyBase by the symbol Dmel\IP3K2 (CG45017, FBgn0283680). It is a protein_coding_gene from Dmel. It has 6 annotated transcripts and 6 polypeptides (3 unique). Gene sequence location is X:13303633..13329303. Its molecular function is described by: inositol hexakisphosphate kinase activity; inositol-1,4,5-trisphosphate 3-kinase activity…
LOC140749154	sbr	nuclear RNA export factor small bristles	small bristles	sbr	small bristles	NW_027332209.1	11422685	11433596	minus	140749154	protein-coding	XM_073082229.1	XP_072938330.1	614		FBpp0073267	2.65e-153	FBgn0003321	The gene small bristles is referred to in FlyBase by the symbol Dmel\sbr (CG1664, FBgn0003321). It is a protein_coding_gene from Dmel. It has 3 annotated transcripts and 3 polypeptides (2 unique). Gene sequence location is X:10832752..10847092. Its molecular function is described by: protein binding; nucleic acid binding; ribonucleoprotein complex binding; RNA binding. It is involved in the biolo…
LOC140749317	mnb	minibrain	minibrain	mnb	minibrain	NW_027332209.1	11434879	11617515	plus	140749317	protein-coding	XM_073082412.1	XP_072938513.1	555		FBpp0289735	0	FBgn0259168	The gene minibrain is referred to in FlyBase by the symbol Dmel\mnb (CG42273, FBgn0259168). It is a protein_coding_gene from Dmel. It has 5 annotated transcripts and 5 polypeptides (all unique). Gene sequence location is X:17862697..17887222. Its molecular function is described by 6 unique terms, many of which group under: kinase activity; catalytic activity; catalytic activity, acting on a prote…
LOC140744407	TRNAH-GUG	transfer RNA histidin (anticodon GUG)	transfer RNA histidin (anticodon GUG)			NW_027332209.1	11619297	11619368	plus	140744407	tRNA
LOC140749247	LOC140749247	uncharacterized protein CG43867	uncharacterized protein CG43867			NW_027332209.1	11619793	12064638	plus	140749247	protein-coding	XM_073082324.1	XP_072938425.1	1470		FBpp0310016	0
LOC140749769	LOC140749769	uncharacterized LOC140749769	Aldehyde oxidase 3	AOX3	Aldehyde oxidase 3	NW_027332209.1	12067277	12083003	minus	140749769	protein-coding	XM_073082962.1	XP_072939063.1	1272		FBpp0390664	0	FBgn0038349	The gene Aldehyde oxidase 3 is referred to in FlyBase by the symbol Dmel\AOX3 (CG6045, FBgn0038349). It is a protein_coding_gene from Dmel. It has 2 annotated transcripts and 2 polypeptides (1 unique). Gene sequence location is 3R:15542748..15548188. Its molecular function is described by 8 unique terms, many of which group under: small molecule binding; binding; ion binding; anion binding; catal…
LOC140750002	LOC140750002	uncharacterized LOC140750002	LOC140750002			NW_027332209.1	12096473	12105983	minus	140750002	protein-coding	XM_073083322.1	XP_072939423.1	178
LOC140749837	LOC140749837	uncharacterized LOC140749837	LOC140749837			NW_027332209.1	12113493	12119371	minus	140749837	protein-coding	XM_073083088.1	XP_072939189.1	364		FBpp0303961	7.74e-59
LOC140749915	LOC140749915	uncharacterized LOC140749915	LOC140749915			NW_027332209.1	12119961	12126563	plus	140749915	protein-coding	XM_073083206.1	XP_072939307.1	706		FBpp0070325	3.54e-22
LOC140750169	PCB	Pyruvate carboxylase	Pyruvate carboxylase	Pcb	Pyruvate carboxylase	NW_027332209.1	12131996	12171120	minus	140750169	protein-coding	XM_073083596.1	XP_072939697.1	1199		FBpp0290074	0	FBgn0027580	The gene Pyruvate carboxylase is referred to in FlyBase by the symbol Dmel\Pcb (CG1516, FBgn0027580). It is a protein_coding_gene from Dmel. It has 10 annotated transcripts and 10 polypeptides (2 unique). Gene sequence location is 2R:9850703..9861543. Its molecular function is described by: metal ion binding; pyruvate carboxylase activity; catalytic activity; ATP binding. It is involved in the bi…
LOC140750241	LOC140750241	uncharacterized LOC140750241	LOC140750241			NW_027332209.1	12171785	12176537	plus	140750241	protein-coding	XM_073083710.1	XP_072939811.1	559		FBpp0082593	6.71e-67
LOC140750394	Ugt50B3	UDP-glycosyltransferase family 50 member B3	Ugt50B3	Ugt50B3	UDP-glycosyltransferase family 50 member B3	NW_027332209.1	12180115	12240298	plus	140750394	protein-coding	XM_073083924.1	XP_072940025.1	544		FBpp0307246	0	FBgn0050438	The gene UDP-glycosyltransferase family 50 member B3 is referred to in FlyBase by the symbol Dmel\Ugt50B3 (CG30438, FBgn0050438). It is a protein_coding_gene from Dmel. It has 5 annotated transcripts and 5 polypeptides (2 unique). Gene sequence location is 2R:5496674..5549543. Its molecular function is described by: UDP-glycosyltransferase activity. It is involved in the biological process descri…
LOC140750604	LOC140750604	xanthine dehydrogenase-like	Aldehyde oxidase 3	AOX3	Aldehyde oxidase 3	NW_027332209.1	12243817	12282907	minus	140750604	protein-coding	XM_073084292.1	XP_072940393.1	1778		FBpp0390664	0	FBgn0038349	The gene Aldehyde oxidase 3 is referred to in FlyBase by the symbol Dmel\AOX3 (CG6045, FBgn0038349). It is a protein_coding_gene from Dmel. It has 2 annotated transcripts and 2 polypeptides (1 unique). Gene sequence location is 3R:15542748..15548188. Its molecular function is described by 8 unique terms, many of which group under: small molecule binding; binding; ion binding; anion binding; catal…
LOC140750682	LOC140750682	pancreatic lipase-related protein 3-like	pancreatic lipase-related protein 3-like			NW_027332209.1	12263884	12322249	plus	140750682	protein-coding	XM_073084409.1	XP_072940510.1	356		FBpp0300869	1.09e-43
LOC140750317	LOC140750317	xanthine dehydrogenase-like	Aldehyde oxidase 1	AOX1	Aldehyde oxidase 1	NW_027332209.1	12288322	12303243	minus	140750317	protein-coding	XM_073083809.1	XP_072939910.1	1283		FBpp0082608	0	FBgn0267408	The gene Aldehyde oxidase 1 is referred to in FlyBase by the symbol Dmel\AOX1 (CG18522, FBgn0267408). It is a protein_coding_gene from Dmel. It has one annotated transcript and one polypeptide. Gene sequence location is 3R:15532137..15537292. Its molecular function is described by 9 unique terms, many of which group under: binding; oxidoreductase activity; small molecule binding; oxidoreductase a…
LOC140758001	LOC140758001	ionotropic receptor 75a-like	Ionotropic receptor 31a	Ir31a	Ionotropic receptor 31a	NW_027332209.1	12325907	12329947	minus	140758001	protein-coding	XM_073093941.1	XP_072950042.1	404		FBpp0307910	1.64e-09	FBgn0051718	The gene Ionotropic receptor 31a is referred to in FlyBase by the symbol Dmel\Ir31a (CG31718, FBgn0051718). It is a protein_coding_gene from Dmel. It has 2 annotated transcripts and 2 polypeptides (all unique). Gene sequence location is 2L:10405565..10408197. Its molecular function is described by: ligand-gated monoatomic ion channel activity. It is involved in the biological process described wi…
LOC140757506	LOC140757506	uncharacterized LOC140757506	LOC140757506			NW_027332209.1	12331490	12334102	plus	140757506	lncRNA	XR_012103991.1
LOC140757512	LOC140757512	uncharacterized LOC140757512	LOC140757512			NW_027332209.1	12336952	12344107	minus	140757512	protein-coding	XM_073093262.1	XP_072949363.1	153
LOC140750771	LOC140750771	parapinopsin-like	ninaE	ninaE	neither inactivation nor afterpotential E	NW_027332209.1	12411640	12454652	plus	140750771	protein-coding	XM_073084523.1	XP_072940624.1	569		FBpp0083266	2.95e-39	FBgn0002940	The gene neither inactivation nor afterpotential E is referred to in FlyBase by the symbol Dmel\ninaE (CG4550, FBgn0002940). It is a protein_coding_gene from Dmel. It has one annotated transcript and one polypeptide. Gene sequence location is 3R:19886255..19888206. Its molecular function is described by: protein binding; G protein-coupled receptor activity; G protein-coupled photoreceptor activit…
LOC140744318	TRNAA-AGC	transfer RNA alanine (anticodon AGC)	transfer RNA alanine (anticodon AGC)			NW_027332209.1	12451204	12451276	minus	140744318	tRNA
LOC140750862	DAAM	disheveled-associated activator of morphogenesis-like protein	DAAM	DAAM	Dishevelled Associated Activator of Morphogenesis	NW_027332209.1	12466127	12567850	minus	140750862	protein-coding	XM_073084618.1	XP_072940719.1	1203		FBpp0292356	0	FBgn0025641	The gene Dishevelled Associated Activator of Morphogenesis is referred to in FlyBase by the symbol Dmel\DAAM (CG14622, FBgn0025641). It is a protein_coding_gene from Dmel. It has 6 annotated transcripts and 6 polypeptides (3 unique). Gene sequence location is X:1289713..1322362. Its molecular function is described by: actin binding; small GTPase binding. It is involved in the biological process d…
LOC140744325	TRNAP-UGG	transfer RNA proline (anticodon UGG)	transfer RNA proline (anticodon UGG)			NW_027332209.1	12490073	12490144	minus	140744325	tRNA
LOC140758016	LOC140758016	uncharacterized LOC140758016	LOC140758016			NW_027332209.1	12617416	12622932	minus	140758016	protein-coding	XM_073093965.1	XP_072950066.1	1300
LOC140751020	LOC140751020	uncharacterized LOC140751020	Aven	Aven	Apoptosis and caspase activation inhibitor	NW_027332209.1	12644048	12647529	plus	140751020	protein-coding	XM_073084859.1	XP_072940960.1	407		FBpp0311951	9.05e-07	FBgn0030410	The gene Apoptosis and caspase activation inhibitor is referred to in FlyBase by the symbol Dmel\Aven (CG15727, FBgn0030410). It is a protein_coding_gene from Dmel. It has 2 annotated transcripts and 2 polypeptides (1 unique). Gene sequence location is X:12628370..12629640. Its molecular function is described by: . It is involved in the biological process described with: negative regulation of G2…
LOC140750941	LOC140750941	uncharacterized LOC140750941	LOC140750941			NW_027332209.1	12648796	12652534	minus	140750941	protein-coding	XM_073084740.1	XP_072940841.1	650
LOC140758031	LOC140758031	uncharacterized LOC140758031	LOC140758031			NW_027332209.1	12656227	12657932	minus	140758031	protein-coding	XM_073093990.1	XP_072950091.1	395
LOC140751093	LOC140751093	uncharacterized LOC140751093	LOC140751093			NW_027332209.1	12658892	12670874	plus	140751093	protein-coding	XM_073084977.1	XP_072941078.1	1217
LOC140751494	Gmd	GDP-mannose 4,6 dehydratase	Gmd	Gmd	GDP-mannose 4,6-dehydratase	NW_027332209.1	12672372	12682716	minus	140751494	protein-coding	XM_073085413.1	XP_072941514.1	357		FBpp0078685	0	FBgn0031661	The gene GDP-mannose 4,6-dehydratase is referred to in FlyBase by the symbol Dmel\Gmd (CG8890, FBgn0031661). It is a protein_coding_gene from Dmel. It has one annotated transcript and one polypeptide. Gene sequence location is 2L:4975300..4977023. Its molecular function is described by: GDP-mannose 4,6-dehydratase activity. It is involved in the biological process described with: 'de novo' GDP-L-…
LOC140751294	IntS11	integrator complex subunit 11	Integrator 11	IntS11	Integrator 11	NW_027332209.1	12683503	12685570	plus	140751294	protein-coding	XM_073085231.1	XP_072941332.1	595		FBpp0084842	0	FBgn0039691	The gene Integrator 11 is referred to in FlyBase by the symbol Dmel\IntS11 (CG1972, FBgn0039691). It is a protein_coding_gene from Dmel. It has one annotated transcript and one polypeptide. Gene sequence location is 3R:29745337..29747513. Its molecular function is described by: inositol hexakisphosphate binding; RNA endonuclease activity. It is involved in the biological process described with: s…
LOC140751389	TTLL15	tubulin tyrosine ligase-like 15	TTLL15	TTLL15	Tubulin tyrosine ligase-like 15	NW_027332209.1	12685520	12699543	minus	140751389	protein-coding	XM_073085317.1	XP_072941418.1	519		FBpp0081758	9.07e-147	FBgn0037838	The gene Tubulin tyrosine ligase-like 15 is referred to in FlyBase by the symbol Dmel\TTLL15 (CG4089, FBgn0037838). It is a protein_coding_gene from Dmel. It has one annotated transcript and one polypeptide. Gene sequence location is 3R:10815288..10817490. Its molecular function is described by: tubulin-glutamic acid ligase activity. It is involved in the biological process described with: protei…
LOC140757521	Actbeta	inhibin subunit beta	Activin-beta	Actbeta	Activin-beta	NW_027332209.1	12705872	12714848	minus	140757521	protein-coding	XM_073093271.1	XP_072949372.1	210		FBpp0088273	3.55e-51	FBgn0024913	The gene Activin-beta is referred to in FlyBase by the symbol Dmel\ActŒ≤ (CG11062, FBgn0024913). It is a protein_coding_gene from Dmel. It has one annotated transcript and one polypeptide. Gene sequence location is 4:1077331..1084796. Its molecular function is described by: protein binding; growth factor activity; cytokine activity. It is involved in the biological process described with 10 uniqu…
LOC140757535	LOC140757535	arylalkylamine N-acetyltransferase 1-like	arylalkylamine N-acetyltransferase 1-like			NW_027332209.1	12725847	12735128	minus	140757535	pseudogene
LOC140751642	LOC140751642	uncharacterized LOC140751642	LOC140751642			NW_027332209.1	12740371	12745914	minus	140751642	protein-coding	XM_073085655.1	XP_072941756.1	554		FBpp0082593	3.51e-61
LOC140751569	IKKbeta	inhibitor of nuclear factor kappa B kinase subunit beta	I-kappaB kinase beta	IKKbeta	I-kappaB kinase beta	NW_027332209.1	12747163	12750469	plus	140751569	protein-coding	XM_073085542.1	XP_072941643.1	764		FBpp0293344	1.46e-52	FBgn0024222	The gene I-kappaB kinase beta is referred to in FlyBase by the symbol Dmel\IKKŒ≤ (CG4201, FBgn0024222). It is a protein_coding_gene from Dmel. It has one annotated transcript and one polypeptide. Gene sequence location is 3R:16046347..16049421. Its molecular function is described by: ATP binding; IkappaB kinase activity; protein serine/threonine kinase activity; protein kinase activity; protein b…
LOC140757545	mei-218	meiotic 218	meiotic 218	mei-218	meiotic 218	NW_027332209.1	12750578	12752284	minus	140757545	protein-coding	XM_073093304.1	XP_072949405.1	568		FBpp0292855	1.5e-06	FBgn0002709	The gene meiotic 218 is referred to in FlyBase by the symbol Dmel\mei-218 (CG8923, FBgn0002709). It is a protein_coding_gene from Dmel. It has 4 annotated transcripts and 4 polypeptides (1 unique). Gene sequence location is X:17135985..17142990. Its molecular function is unknown. It is involved in the biological process described with 6 unique terms, many of which group under: nucleobase-containi…
LOC140751714	LOC140751714	neurogenic differentiation factor 6-B-like	taxi	tx	taxi	NW_027332209.1	12755358	12756097	plus	140751714	protein-coding	XM_073085764.1	XP_072941865.1	155		FBpp0308670	1.11e-23	FBgn0288888	The gene taxi is referred to in FlyBase by the symbol Dmel\tx (CG5441, FBgn0288888). It is a protein_coding_gene from Dmel. It has 2 annotated transcripts and 2 polypeptides (1 unique). Gene sequence location is 3R:26440778..26448991. Its molecular function is described by: protein dimerization activity; bHLH transcription factor binding; DNA-binding transcription factor activity, RNA polymerase …
LOC140742227	Rrp47	Ribosomal RNA processing 47	Rrp47	Rrp47	Ribosomal RNA processing 47	NW_027332209.1	12795686	12796132	plus	140742227	protein-coding	XM_073073067.1	XP_072929168.1	148		FBpp0309613	1.07e-10	FBgn0030711	The gene Ribosomal RNA processing 47 is referred to in FlyBase by the symbol Dmel\Rrp47 (CG8928, FBgn0030711). It is a protein_coding_gene from Dmel. It has 2 annotated transcripts and 2 polypeptides (1 unique). Gene sequence location is X:15944897..15946249. Its molecular function is described by: DNA binding; RNA binding. It is involved in the biological process described with: maturation of 5.…
LOC140751776	LOC140751776	ADP-dependent glucokinase	ADP-dependent glucokinase			NW_027332209.1	12799305	12802868	minus	140751776	protein-coding	XM_073085854.1	XP_072941955.1	489		FBpp0293214	8.08e-143
LOC140751854	Rpn2	Regulatory particle non-ATPase 2	Rpn2	Rpn2	Regulatory particle non-ATPase 2	NW_027332209.1	12803454	12807693	minus	140751854	protein-coding	XM_073085972.1	XP_072942073.1	1000		FBpp0306599	0	FBgn0028692	The gene Regulatory particle non-ATPase 2 is referred to in FlyBase by the symbol Dmel\Rpn2 (CG11888, FBgn0028692). It is a protein_coding_gene from Dmel. It has 3 annotated transcripts and 3 polypeptides (2 unique). Gene sequence location is 3R:29153524..29157255. Its molecular function is described by: enzyme regulator activity; zinc ion binding. It is involved in the biological process describ…
LOC140751935	SrpRalpha	signal recognition particle receptor alpha	SrpRalpha	SrpRalpha	Signal recognition particle receptor alpha	NW_027332209.1	12808123	12816130	plus	140751935	protein-coding	XM_073086092.1	XP_072942193.1	609		FBpp0073336	0	FBgn0010391	The gene Signal recognition particle receptor alpha is referred to in FlyBase by the symbol Dmel\SrpRŒ± (CG2522, FBgn0010391). It is a protein_coding_gene from Dmel. It has one annotated transcript and one polypeptide. Gene sequence location is X:11126877..11129087. Its molecular function is described by: GTP binding; RNA binding; signal recognition particle binding; GTPase activity; ATP hydrolys…
LOC140757551	LOC140757551	uncharacterized LOC140757551	LOC140757551			NW_027332209.1	12820284	12822573	plus	140757551	protein-coding	XM_073093315.1	XP_072949416.1	235
LOC140752946	mael	germ-plasm component protein maelstrom	maelstrom	mael	maelstrom	NW_027332209.1	12824962	12834791	minus	140752946	protein-coding	XM_073087286.1	XP_072943387.1	439		FBpp0312456	3.05e-26	FBgn0016034	The gene maelstrom is referred to in FlyBase by the symbol Dmel\mael (CG11254, FBgn0016034). It is a protein_coding_gene from Dmel. It has 4 annotated transcripts and 4 polypeptides (2 unique). Gene sequence location is 3L:22721203..22726234. Its molecular function is described by: transcription cis-regulatory region binding; sequence-specific DNA binding. It is involved in the biological process…
LOC140752007	FucT6	alpha-(1,6)-fucosyltransferase 8	FucT6	FucT6	alpha1,6-fucosyltransferase	NW_027332209.1	12836556	12867055	plus	140752007	protein-coding	XM_073086196.1	XP_072942297.1	577		FBpp0073457	0	FBgn0030327	The gene alpha1,6-fucosyltransferase is referred to in FlyBase by the symbol Dmel\FucT6 (CG2448, FBgn0030327). It is a protein_coding_gene from Dmel. It has one annotated transcript and one polypeptide. Gene sequence location is X:11706575..11709951. Its molecular function is described by: alpha-(1->6)-fucosyltransferase activity; glycoprotein 6-alpha-L-fucosyltransferase activity. It is involved…
LOC140752104	LOC140752104	uncharacterized LOC140752104	C901	C901	C901	NW_027332209.1	12875027	12881374	plus	140752104	protein-coding	XM_073086314.1	XP_072942415.1	348		FBpp0073256	2e-131	FBgn0021742	The gene C901 is referred to in FlyBase by the symbol Dmel\C901 (CG1567, FBgn0021742). It is a protein_coding_gene from Dmel. It has one annotated transcript and one polypeptide. Gene sequence location is X:10964032..10967134. Its molecular function is described by: Notch binding. It is involved in the biological process described with: negative regulation of Notch signaling pathway; Notch signal…
LOC140752250	LOC140752250	uncharacterized LOC140752250	LOC140752250			NW_027332209.1	12899297	12907093	plus	140752250	protein-coding	XM_073086510.1	XP_072942611.1	422		FBpp0080135	4.33e-11
LOC140752332	Nep5	M13 family metallopeptidase neprilysin 5	Neprilysin 5	Nep5	Neprilysin 5	NW_027332209.1	12909320	12918527	minus	140752332	protein-coding	XM_073086631.1	XP_072942732.1	785		FBpp0304093	0	FBgn0039478	The gene Neprilysin 5 is referred to in FlyBase by the symbol Dmel\Nep5 (CG6265, FBgn0039478). It is a protein_coding_gene from Dmel. It has 4 annotated transcripts and 4 polypeptides (2 unique). Gene sequence location is 3R:27057908..27064199. Its molecular function is described by: metalloendopeptidase activity; metallopeptidase activity. It is involved in the biological process described with:…
LOC140742232	LOC140742232	uncharacterized LOC140742232	LOC140742232			NW_027332209.1	12920549	12922776	minus	140742232	protein-coding	XM_073073079.1	XP_072929180.1	174
LOC140757565	LOC140757565	uncharacterized LOC140757565	LOC140757565			NW_027332209.1	12930009	12936058	minus	140757565	protein-coding	XM_073093337.1	XP_072949438.1	156
LOC140752418	LOC140752418	uncharacterized LOC140752418	LOC140752418			NW_027332209.1	12956716	12962682	minus	140752418	protein-coding	XM_073086741.1	XP_072942842.1	237		FBpp0080135	7.2e-14
LOC140752494	LOC140752494	uncharacterized LOC140752494	LOC140752494			NW_027332209.1	12989623	12991461	plus	140752494	protein-coding	XM_073086861.1	XP_072942962.1	314		FBpp0080135	3.96e-13
LOC140752589	LOC140752589	uncharacterized LOC140752589	LOC140752589			NW_027332209.1	12992615	13001654	plus	140752589	protein-coding	XM_073086974.1	XP_072943075.1	185
LOC140752744	LOC140752744	uncharacterized LOC140752744	LOC140752744			NW_027332209.1	13004880	13056744	minus	140752744	protein-coding	XM_073087121.1	XP_072943222.1	172
LOC140753087	LOC140753087	uncharacterized LOC140753087	LOC140753087			NW_027332209.1	13058176	13063143	plus	140753087	lncRNA	XR_012103538.1
LOC140752858	LOC140752858	uncharacterized LOC140752858	LOC140752858			NW_027332209.1	13066891	13072944	plus	140752858	lncRNA	XR_012103504.1
LOC140753013	LOC140753013	uncharacterized LOC140753013	LOC140753013			NW_027332209.1	13077543	13082959	minus	140753013	protein-coding	XM_073087395.1	XP_072943496.1	177
LOC140757572	LOC140757572	uncharacterized LOC140757572	LOC140757572			NW_027332209.1	13088397	13094133	minus	140757572	protein-coding	XM_073093345.1	XP_072949446.1	182
LOC140757580	LOC140757580	uncharacterized LOC140757580	LOC140757580			NW_027332209.1	13095053	13103131	minus	140757580	protein-coding	XM_073093354.1	XP_072949455.1	323
LOC140753139	LOC140753139	uncharacterized LOC140753139	LOC140753139			NW_027332209.1	13104880	13112450	plus	140753139	protein-coding	XM_073087587.1	XP_072943688.1	189
LOC140753212	LOC140753212	uncharacterized LOC140753212	LOC140753212			NW_027332209.1	13117038	13121060	plus	140753212	protein-coding	XM_073087711.1	XP_072943812.1	181
LOC140753293	LOC140753293	uncharacterized LOC140753293	LOC140753293			NW_027332209.1	13122807	13127464	plus	140753293	protein-coding	XM_073087830.1	XP_072943931.1	206
LOC140753462	LOC140753462	uncharacterized LOC140753462	LOC140753462			NW_027332209.1	13131173	13138515	plus	140753462	protein-coding	XM_073088117.1	XP_072944218.1	188
LOC140753416	LOC140753416	uncharacterized LOC140753416	LOC140753416			NW_027332209.1	13138801	13139421	plus	140753416	lncRNA	XR_012103569.1
LOC140753570	Sym	symplekin scaffold protein	Symplekin	Sym	Symplekin	NW_027332209.1	13140841	13155045	plus	140753570	protein-coding	XM_073088323.1	XP_072944424.1	1154		FBpp0078372	0	FBgn0037371	The gene Symplekin is referred to in FlyBase by the symbol Dmel\Sym (CG2097, FBgn0037371). It is a protein_coding_gene from Dmel. It has one annotated transcript and one polypeptide. Gene sequence location is 3R:5738178..5742476. Its molecular function is described by: protein binding. It is involved in the biological process described with: co-transcriptional mRNA 3'-end processing, cleavage and…
LOC140753653	LOC140753653	uncharacterized LOC140753653	Aldehyde oxidase 2	AOX2	Aldehyde oxidase 2	NW_027332209.1	13157114	13179415	minus	140753653	protein-coding	XM_073088422.1	XP_072944523.1	1260		FBpp0311435	0	FBgn0038348	The gene Aldehyde oxidase 2 is referred to in FlyBase by the symbol Dmel\AOX2 (CG18519, FBgn0038348). It is a protein_coding_gene from Dmel. It has one annotated transcript and one polypeptide. Gene sequence location is 3R:15537713..15542414. Its molecular function is described by 8 unique terms, many of which group under: binding; small molecule binding; ion binding; catalytic activity; cation b…
LOC140757585	LOC140757585	uncharacterized LOC140757585	LOC140757585			NW_027332209.1	13187083	13195359	plus	140757585	protein-coding	XM_073093369.1	XP_072949470.1	179
LOC140757586	LOC140757586	uncharacterized LOC140757586	LOC140757586			NW_027332209.1	13198971	13214174	minus	140757586	protein-coding	XM_073093385.1	XP_072949486.1	159
LOC140753735	LOC140753735	uncharacterized LOC140753735	LOC140753735			NW_027332209.1	13218373	13226786	minus	140753735	protein-coding	XM_073088541.1	XP_072944642.1	166
LOC140757587	LOC140757587	xanthine dehydrogenase/oxidase-like	Aldehyde oxidase 1	AOX1	Aldehyde oxidase 1	NW_027332209.1	13237306	13250277	minus	140757587	protein-coding	XM_073093411.1	XP_072949512.1	1261		FBpp0082608	0	FBgn0267408	The gene Aldehyde oxidase 1 is referred to in FlyBase by the symbol Dmel\AOX1 (CG18522, FBgn0267408). It is a protein_coding_gene from Dmel. It has one annotated transcript and one polypeptide. Gene sequence location is 3R:15532137..15537292. Its molecular function is described by 9 unique terms, many of which group under: binding; oxidoreductase activity; small molecule binding; oxidoreductase a…
LOC140757597	LOC140757597	xanthine dehydrogenase/oxidase-like	Aldehyde oxidase 1	AOX1	Aldehyde oxidase 1	NW_027332209.1	13253779	13267634	minus	140757597	protein-coding	XM_073093423.1	XP_072949524.1	1261		FBpp0082608	0	FBgn0267408	The gene Aldehyde oxidase 1 is referred to in FlyBase by the symbol Dmel\AOX1 (CG18522, FBgn0267408). It is a protein_coding_gene from Dmel. It has one annotated transcript and one polypeptide. Gene sequence location is 3R:15532137..15537292. Its molecular function is described by 9 unique terms, many of which group under: binding; oxidoreductase activity; small molecule binding; oxidoreductase a…
LOC140753884	LOC140753884	uncharacterized LOC140753884	LOC140753884			NW_027332209.1	13272600	13287309	minus	140753884	protein-coding	XM_073088739.1	XP_072944840.1	164
LOC140754008	LOC140754008	alkaline phosphatase-like	Alkaline phosphatase 12	Alp12	Alkaline phosphatase 12	NW_027332209.1	13299167	13308005	minus	140754008	protein-coding	XM_073088942.1	XP_072945043.1	519		FBpp0306282	5.42e-147	FBgn0032779	The gene Alkaline phosphatase 12 is referred to in FlyBase by the symbol Dmel\Alp12 (CG16771, FBgn0032779). It is a protein_coding_gene from Dmel. It has 5 annotated transcripts and 5 polypeptides (1 unique). Gene sequence location is 2L:19424050..19429224. Its molecular function is described by: phosphatase activity; alkaline phosphatase activity. The biological processes in which it is involved…
LOC140757602	LOC140757602	uncharacterized LOC140757602	LOC140757602			NW_027332209.1	13310461	13314789	plus	140757602	protein-coding	XM_073093437.1	XP_072949538.1	160
LOC140742242	LOC140742242	uncharacterized LOC140742242	Cytochrome b5	Cyt-b5	Cytochrome b5	NW_027332209.1	13321843	13333875	minus	140742242	protein-coding	XM_073073091.1	XP_072929192.1	253		FBpp0087979	7.84e-30	FBgn0264294	The gene Cytochrome b5 is referred to in FlyBase by the symbol Dmel\Cyt-b5 (CG2140, FBgn0264294). It is a protein_coding_gene from Dmel. It has 2 annotated transcripts and 2 polypeptides (all unique). Gene sequence location is 2R:7533506..7535936. Its molecular function is described by: heme binding. It is involved in the biological process described with: xenobiotic metabolic process; response t…
LOC140754099	LOC140754099	probable methyltransferase-like protein 25	probable methyltransferase-like protein 25			NW_027332209.1	13335131	13346336	plus	140754099	protein-coding	XM_073089046.1	XP_072945147.1	601		FBpp0099380	2.96e-63
LOC140757609	LOC140757609	uncharacterized LOC140757609	LOC140757609			NW_027332209.1	13358842	13395205	plus	140757609	protein-coding	XM_073093448.1	XP_072949549.1	205
LOC140754175	LOC140754175	ecdysteroid-regulated 16 kDa protein-like	Niemann-Pick type C-2a	Npc2a	Niemann-Pick type C-2a	NW_027332209.1	13408272	13426152	plus	140754175	protein-coding	XM_073089155.1	XP_072945256.1	146		FBpp0077492	5.7e-47	FBgn0031381	The gene Niemann-Pick type C-2a is referred to in FlyBase by the symbol Dmel\Npc2a (CG7291, FBgn0031381). It is a protein_coding_gene from Dmel. It has one annotated transcript and one polypeptide. Gene sequence location is 2L:1988290..1988940. Its molecular function is described by 7 unique terms, many of which group under: binding; lipid binding; carbohydrate derivative binding; sterol binding;…
LOC140754262	LOC140754262	uncharacterized LOC140754262	LOC140754262			NW_027332209.1	13432586	13435557	minus	140754262	protein-coding	XM_073089268.1	XP_072945369.1	423
LOC140757617	LOC140757617	mitochondrial 2-oxodicarboxylate carrier	mitochondrial 2-oxodicarboxylate carrier			NW_027332209.1	13436039	13441860	minus	140757617	protein-coding	XM_073093461.1	XP_072949562.1	311		FBpp0070129	1.47e-136
LOC140754343	pcx	pecanex	pecanex	pcx	pecanex	NW_027332209.1	13442033	13467634	plus	140754343	protein-coding	XM_073089375.1	XP_072945476.1	2805		FBpp0304655	0	FBgn0003048	The gene pecanex is referred to in FlyBase by the symbol Dmel\pcx (CG3443, FBgn0003048). It is a protein_coding_gene from Dmel. It has 3 annotated transcripts and 3 polypeptides (2 unique). Gene sequence location is X:2225296..2238045. Its molecular function is unknown. It is involved in the biological process described with: endoplasmic reticulum organization. 25 alleles are reported. The phenot…
LOC140755468	LOC140755468	thioredoxin, mitochondrial	thioredoxin, mitochondrial			NW_027332209.1	13473794	13482640	minus	140755468	protein-coding	XM_073090780.1	XP_072946881.1	143		FBpp0070224	8.04e-44
LOC140754491	Klc	kinesin light chain	Kinesin light chain	Klc	Kinesin light chain	NW_027332209.1	13482915	13542081	plus	140754491	protein-coding	XM_073089547.1	XP_072945648.1	557		FBpp0303945	0	FBgn0010235	The gene Kinesin light chain is referred to in FlyBase by the symbol Dmel\Klc (CG5433, FBgn0010235). It is a protein_coding_gene from Dmel. It has 3 annotated transcripts and 3 polypeptides (2 unique). Gene sequence location is 3L:12746616..12750056. Its molecular function is described by: kinesin binding; protein binding. It is involved in the biological process described with: dorsal appendage …
LOC140742250	btn	buttonless	buttonless	btn	buttonless	NW_027332209.1	13548493	13550628	plus	140742250	protein-coding	XM_073073102.1	XP_072929203.1	162		FBpp0083671	8.27e-28	FBgn0014949	The gene buttonless is referred to in FlyBase by the symbol Dmel\btn (CG5264, FBgn0014949). It is a protein_coding_gene from Dmel. It has one annotated transcript and one polypeptide. Gene sequence location is 3R:22586149..22586625. Its molecular function is described by: DNA-binding transcription factor activity; DNA binding; DNA-binding transcription factor activity, RNA polymerase II-specific;…
LOC140755799	east	enhanced adult sensory threshold	east	east	enhanced adult sensory threshold	NW_027332209.1	13551253	13568248	minus	140755799	protein-coding	XM_073091166.1	XP_072947267.1	2114		FBpp0292166	2.86e-67	FBgn0261954	The gene enhanced adult sensory threshold is referred to in FlyBase by the symbol Dmel\east (CG4399, FBgn0261954). It is a protein_coding_gene from Dmel. It has 6 annotated transcripts and 6 polypeptides (3 unique). Gene sequence location is X:2010860..2024647. Its molecular function is unknown. It is involved in the biological process described with: female meiosis chromosome segregation; metamo…
LOC140756004	mRpL49	mitochondrial ribosomal protein L49	mRpL49	mRpL49	mitochondrial ribosomal protein L49	NW_027332209.1	13568235	13569289	plus	140756004	protein-coding	XM_073091426.1	XP_072947527.1	225		FBpp0309878	1.22e-36	FBgn0030433	The gene mitochondrial ribosomal protein L49 is referred to in FlyBase by the symbol Dmel\mRpL49 (CG4647, FBgn0030433). It is a protein_coding_gene from Dmel. It has 2 annotated transcripts and 2 polypeptides (1 unique). Gene sequence location is X:12907105..12907942. Its molecular function is described by: structural constituent of ribosome; translation initiation factor activity. It is involved…
LOC140756165	Brms1	breast cancer metastasis-suppressor 1-like protein	Brms1	Brms1	BRMS1 transcriptional repressor	NW_027332209.1	13594269	13708450	minus	140756165	protein-coding	XM_073091633.1	XP_072947734.1	226		FBpp0073526	1.09e-74	FBgn0030434	The gene BRMS1 transcriptional repressor is referred to in FlyBase by the symbol Dmel\Brms1 (CG4400, FBgn0030434). It is a protein_coding_gene from Dmel. It has one annotated transcript and one polypeptide. Gene sequence location is X:12907986..12909622. Its molecular function is described by: histone deacetylase binding. It is involved in the biological process described with: negative regulatio…
LOC140756090	LOC140756090	uncharacterized LOC140756090	LOC140756090			NW_027332209.1	13631526	13636462	plus	140756090	protein-coding	XM_073091539.1	XP_072947640.1	274		FBpp0073527	1.33e-19
LOC140756246	sdt	MAGUK p55 family member stardust	stardust	sdt	stardust	NW_027332209.1	13710540	13892830	minus	140756246	protein-coding	XM_073091756.1	XP_072947857.1	1252		FBpp0305869	0	FBgn0261873	The gene stardust is referred to in FlyBase by the symbol Dmel\sdt (CG32717, FBgn0261873). It is a protein_coding_gene from Dmel. It has 14 annotated transcripts and 14 polypeptides (12 unique). Gene sequence location is X:8178549..8240474. Its molecular function is described by: guanylate kinase activity; protein binding. It is involved in the biological process described with 13 unique terms, m…
LOC140744336	TRNAQ-UUG	transfer RNA glutamine (anticodon UUG)	transfer RNA glutamine (anticodon UUG)			NW_027332209.1	13893037	13893108	minus	140744336	tRNA
LOC140756338	slpr	mitogen-activated protein kinase kinase kinase slipper	slipper	slpr	slipper	NW_027332209.1	13893583	13962621	plus	140756338	protein-coding	XM_073091833.1	XP_072947934.1	968		FBpp0292850	0	FBgn0030018	The gene slipper is referred to in FlyBase by the symbol Dmel\slpr (CG2272, FBgn0030018). It is a protein_coding_gene from Dmel. It has 4 annotated transcripts and 4 polypeptides (2 unique). Gene sequence location is X:8170229..8177185. Its molecular function is described by: protein homodimerization activity; protein kinase activity; MAP kinase kinase kinase activity; JUN kinase kinase kinase ac…
LOC140757752	LOC140757752	uncharacterized LOC140757752	LOC140757752			NW_027332209.1	13952394	13955171	plus	140757752	protein-coding	XM_073093633.1	XP_072949734.1	129
LOC140756474	fne	ELAV like RNA binding protein found in neurons	found in neurons	fne	found in neurons	NW_027332209.1	13989875	13991836	minus	140756474	protein-coding	XM_073092023.1	XP_072948124.1	378		FBpp0428415	6.3e-76	FBgn0086675	The gene found in neurons is referred to in FlyBase by the symbol Dmel\fne (CG4396, FBgn0086675). It is a protein_coding_gene from Dmel. It has 11 annotated transcripts and 11 polypeptides (3 unique). Gene sequence location is X:12917477..12950417. Its molecular function is described by: RNA binding; poly(U) RNA binding; mRNA binding; nucleic acid binding. It is involved in the biological process…
LOC140757005	mRpL33	mitochondrial ribosomal protein L33	mRpL33	mRpL33	mitochondrial ribosomal protein L33	NW_027332209.1	13992511	13995265	plus	140757005	protein-coding	XM_073092588.1	XP_072948689.1	65		FBpp0070623	2.78e-30	FBgn0040907	The gene mitochondrial ribosomal protein L33 is referred to in FlyBase by the symbol Dmel\mRpL33 (CG3712, FBgn0040907). It is a protein_coding_gene from Dmel. It has one annotated transcript and one polypeptide. Gene sequence location is X:4321764..4322231. Its molecular function is described by: structural constituent of ribosome. It is involved in the biological process described with: mitochon…
LOC140757118	norpA	no receptor potential A	no receptor potential A	norpA	no receptor potential A	NW_027332209.1	13998724	14083346	minus	140757118	protein-coding	XM_073092657.1	XP_072948758.1	1076		FBpp0100136	0	FBgn0262738	The gene no receptor potential A is referred to in FlyBase by the symbol Dmel\norpA (CG3620, FBgn0262738). It is a protein_coding_gene from Dmel. It has 6 annotated transcripts and 6 polypeptides (2 unique). Gene sequence location is X:4322626..4365408. Its molecular function is described by: GTPase activator activity; phospholipase C activity; phosphoric diester hydrolase activity; calcium ion b…
LOC140756568	LOC140756568	uncharacterized LOC140756568	LOC140756568			NW_027332209.1	14034393	14035549	plus	140756568	lncRNA	XR_012103902.1
LOC140756718	LOC140756718	uncharacterized LOC140756718	crooked legs	crol	crooked legs	NW_027332209.1	14083789	14094276	minus	140756718	protein-coding	XM_073092297.1	XP_072948398.1	710		FBpp0307448	1.16e-19	FBgn0020309	The gene crooked legs is referred to in FlyBase by the symbol Dmel\crol (CG14938, FBgn0020309). It is a protein_coding_gene from Dmel. It has 9 annotated transcripts and 9 polypeptides (7 unique). Gene sequence location is 2L:11794327..11809438. Its molecular function is described by: RNA polymerase II cis-regulatory region sequence-specific DNA binding; DNA-binding transcription factor activity,…
LOC140756624	LOC140756624	chymotrypsin-2-like	chymotrypsin-2-like			NW_027332209.1	14088236	14096584	plus	140756624	protein-coding	XM_073092205.1	XP_072948306.1	259		FBpp0112313	4.16e-29
LOC140756821	LOC140756821	chymotrypsin-1-like	chymotrypsin-1-like			NW_027332209.1	14098503	14101601	minus	140756821	protein-coding	XM_073092387.1	XP_072948488.1	281		FBpp0082859	1.68e-33
LOC140742268	LOC140742268	uncharacterized LOC140742268	LOC140742268			NW_027332209.1	14102872	14112272	minus	140742268	protein-coding	XM_073073124.1	XP_072929225.1	520		FBpp0082847	1.67e-31
LOC140756916	shtd	anaphase promoting complex subunit 1	shattered	shtd	shattered	NW_027332209.1	14117112	14138467	minus	140756916	protein-coding	XM_073092488.1	XP_072948589.1	2084		FBpp0073893	0	FBgn0004391	The gene shattered is referred to in FlyBase by the symbol Dmel\shtd (CG9198, FBgn0004391). It is a protein_coding_gene from Dmel. It has one annotated transcript and one polypeptide. Gene sequence location is X:15455544..15462441. Its molecular function is described by: molecular adaptor activity. It is involved in the biological process described with: metaphase/anaphase transition of mitotic c…
LOC140757088	LOC140757088	uncharacterized LOC140757088	bobby sox	bbx	bobby sox	NW_027332209.1	14140118	14172958	minus	140757088	protein-coding	XM_073092643.1	XP_072948744.1	542		FBpp0304134	3.03e-51	FBgn0024251	The gene bobby sox is referred to in FlyBase by the symbol Dmel\bbx (CG1414, FBgn0024251). It is a protein_coding_gene from Dmel. It has 4 annotated transcripts and 4 polypeptides (1 unique). Gene sequence location is X:21363028..21373145. Its molecular function is described by: RNA polymerase II transcription regulatory region sequence-specific DNA binding; DNA-binding transcription factor activ…
LOC140757625	LOC140757625	dopamine D2-like receptor	Dopamine 2-like receptor	Dop2R	Dopamine 2-like receptor	NW_027332209.1	14179847	14228358	minus	140757625	protein-coding	XM_073093472.1	XP_072949573.1	549		FBpp0309864	4.51e-179	FBgn0053517	The gene Dopamine 2-like receptor is referred to in FlyBase by the symbol Dmel\Dop2R (CG33517, FBgn0053517). It is a protein_coding_gene from Dmel. It has 6 annotated transcripts and 6 polypeptides (all unique). Gene sequence location is X:20004680..20062706. Its molecular function is described by: G protein-coupled amine receptor activity; G protein-coupled receptor activity; dopamine neurotrans…
LOC140757137	LOC140757137	dopamine D2-like receptor	Dopamine 2-like receptor	Dop2R	Dopamine 2-like receptor	NW_027332209.1	14565048	14700695	plus	140757137	protein-coding	XM_073092676.1	XP_072948777.1	606		FBpp0309864	0	FBgn0053517	The gene Dopamine 2-like receptor is referred to in FlyBase by the symbol Dmel\Dop2R (CG33517, FBgn0053517). It is a protein_coding_gene from Dmel. It has 6 annotated transcripts and 6 polypeptides (all unique). Gene sequence location is X:20004680..20062706. Its molecular function is described by: G protein-coupled amine receptor activity; G protein-coupled receptor activity; dopamine neurotrans…
LOC140757763	LOC140757763	uncharacterized LOC140757763	LOC140757763			NW_027332209.1	14575237	14581724	minus	140757763	protein-coding	XM_073093640.1	XP_072949741.1	336
LOC140744410	TRNAP-AGG	transfer RNA proline (anticodon AGG)	transfer RNA proline (anticodon AGG)			NW_027332209.1	14586307	14586378	plus	140744410	tRNA
LOC140744273	TRNAP-AGG	transfer RNA proline (anticodon AGG)	transfer RNA proline (anticodon AGG)			NW_027332209.1	14587300	14587371	plus	140744273	tRNA
LOC140744276	TRNAP-AGG	transfer RNA proline (anticodon AGG)	transfer RNA proline (anticodon AGG)			NW_027332209.1	14590185	14590256	plus	140744276	tRNA
LOC140744343	TRNAP-AGG	transfer RNA proline (anticodon AGG)	transfer RNA proline (anticodon AGG)			NW_027332209.1	14602857	14602928	minus	140744343	tRNA
LOC140744350	TRNAP-AGG	transfer RNA proline (anticodon AGG)	transfer RNA proline (anticodon AGG)			NW_027332209.1	14605932	14606003	minus	140744350	tRNA
LOC140744356	TRNAP-UGG	transfer RNA proline (anticodon UGG)	transfer RNA proline (anticodon UGG)			NW_027332209.1	14606942	14607013	minus	140744356	tRNA
LOC140744363	TRNAP-UGG	transfer RNA proline (anticodon UGG)	transfer RNA proline (anticodon UGG)			NW_027332209.1	14607622	14607693	minus	140744363	tRNA
LOC140744370	TRNAP-AGG	transfer RNA proline (anticodon AGG)	transfer RNA proline (anticodon AGG)			NW_027332209.1	14608496	14608567	minus	140744370	tRNA
LOC140744376	TRNAP-AGG	transfer RNA proline (anticodon AGG)	transfer RNA proline (anticodon AGG)			NW_027332209.1	14610735	14610806	minus	140744376	tRNA
LOC140744382	TRNAP-AGG	transfer RNA proline (anticodon AGG)	transfer RNA proline (anticodon AGG)			NW_027332209.1	14611648	14611719	minus	140744382	tRNA
LOC140744389	TRNAP-AGG	transfer RNA proline (anticodon AGG)	transfer RNA proline (anticodon AGG)			NW_027332209.1	14614969	14615040	minus	140744389	tRNA
LOC140744394	TRNAT-AGU	transfer RNA threonine (anticodon AGU)	transfer RNA threonine (anticodon AGU)			NW_027332209.1	14637654	14637727	minus	140744394	tRNA
LOC140757128	fs(1)Ya	female sterile (1) Young arrest	fs(1)Ya	fs(1)Ya	female sterile (1) Young arrest	NW_027332209.1	14667074	14685977	plus	140757128	protein-coding	XM_073092667.1	XP_072948768.1	650		FBpp0070463	3.24e-12	FBgn0000927	The gene female sterile (1) Young arrest is referred to in FlyBase by the symbol Dmel\fs(1)Ya (CG2707, FBgn0000927). It is a protein_coding_gene from Dmel. It has one annotated transcript and one polypeptide. Gene sequence location is X:2724286..2726577. Its molecular function is described by: protein binding. It is involved in the biological process described with 6 unique terms, many of which g…
LOC140744263	LOC140744263	U6 spliceosomal RNA	U6 spliceosomal RNA			NW_027332209.1	14679163	14679269	minus	140744263	snRNA	XR_012102540.1
LOC140757632	LOC140757632	xanthine dehydrogenase/oxidase-like	Aldehyde oxidase 3	AOX3	Aldehyde oxidase 3	NW_027332209.1	14748397	14764953	plus	140757632	protein-coding	XM_073093487.1	XP_072949588.1	1260		FBpp0390664	0	FBgn0038349	The gene Aldehyde oxidase 3 is referred to in FlyBase by the symbol Dmel\AOX3 (CG6045, FBgn0038349). It is a protein_coding_gene from Dmel. It has 2 annotated transcripts and 2 polypeptides (1 unique). Gene sequence location is 3R:15542748..15548188. Its molecular function is described by 8 unique terms, many of which group under: small molecule binding; binding; ion binding; anion binding; catal…
LOC140757146	LOC140757146	uncharacterized LOC140757146	LOC140757146			NW_027332209.1	14766217	14768024	minus	140757146	protein-coding	XM_073092684.1	XP_072948785.1	380
LOC140757155	LOC140757155	xanthine dehydrogenase-like	Aldehyde oxidase 3	AOX3	Aldehyde oxidase 3	NW_027332209.1	14772038	14783017	minus	140757155	protein-coding	XM_073092693.1	XP_072948794.1	1258		FBpp0390664	0	FBgn0038349	The gene Aldehyde oxidase 3 is referred to in FlyBase by the symbol Dmel\AOX3 (CG6045, FBgn0038349). It is a protein_coding_gene from Dmel. It has 2 annotated transcripts and 2 polypeptides (1 unique). Gene sequence location is 3R:15542748..15548188. Its molecular function is described by 8 unique terms, many of which group under: small molecule binding; binding; ion binding; anion binding; catal…
LOC140757164	LOC140757164	uncharacterized LOC140757164	LOC140757164			NW_027332209.1	14807766	14818608	plus	140757164	protein-coding	XM_073092702.1	XP_072948803.1	155
LOC140757175	LOC140757175	uncharacterized LOC140757175	LOC140757175			NW_027332209.1	14860494	14883617	plus	140757175	protein-coding	XM_073092713.1	XP_072948814.1	490
LOC140757640	LOC140757640	uncharacterized LOC140757640	LOC140757640			NW_027332209.1	14888190	14904483	plus	140757640	protein-coding	XM_073093498.1	XP_072949599.1	173
LOC140757181	LOC140757181	hemolymph lipopolysaccharide-binding protein-like	hemolymph lipopolysaccharide-binding protein-like			NW_027332209.1	14906585	14915814	plus	140757181	protein-coding	XM_073092723.1	XP_072948824.1	186
LOC140757192	tko	30S ribosomal protein S12 technical knockout	technical knockout	tko	technical knockout	NW_027332209.1	14918382	14930268	plus	140757192	protein-coding	XM_073092732.1	XP_072948833.1	169		FBpp0300988	9.63e-64	FBgn0003714	The gene technical knockout is referred to in FlyBase by the symbol Dmel\tko (CG7925, FBgn0003714). It is a protein_coding_gene from Dmel. It has 2 annotated transcripts and 2 polypeptides (all unique). Gene sequence location is X:2442313..2443976. Its molecular function is described by: structural constituent of ribosome. It is involved in the biological process described with 8 unique terms, ma…
LOC140757646	LOC140757646	uncharacterized LOC140757646	giant	gt	giant	NW_027332209.1	14932100	14932973	minus	140757646	protein-coding	XM_073093512.1	XP_072949613.1	216		FBpp0070444	2.49e-06	FBgn0001150	The gene giant is referred to in FlyBase by the symbol Dmel\gt (CG7952, FBgn0001150). It is a protein_coding_gene from Dmel. It has one annotated transcript and one polypeptide. Gene sequence location is X:2427113..2428967. Its molecular function is described by: RNA polymerase II transcription regulatory region sequence-specific DNA binding; DNA-binding transcription factor activity; RNA polymer…
LOC140742276	LOC140742276	uncharacterized LOC140742276	LOC140742276			NW_027332209.1	14941014	14941610	minus	140742276	protein-coding	XM_073073136.1	XP_072929237.1	198		FBpp0086334	9.11e-06
LOC140757204	smg	sterile alpha motif domain containing protein 4 smaug	smaug	smg	smaug	NW_027332209.1	14948196	14959841	plus	140757204	protein-coding	XM_073092741.1	XP_072948842.1	572		FBpp0288542	1.51e-36	FBgn0016070	The gene smaug is referred to in FlyBase by the symbol Dmel\smg (CG5263, FBgn0016070). It is a protein_coding_gene from Dmel. It has 5 annotated transcripts and 5 polypeptides (2 unique). Gene sequence location is 3L:8990317..8997989. Its molecular function is described by 6 unique terms, many of which group under: binding; RNA binding; nucleic acid binding; translation repressor activity; transl…
LOC140757223	LOC140757223	uncharacterized LOC140757223	Silence-associated factor	Saft	Silence-associated factor	NW_027332209.1	14959833	14961638	minus	140757223	protein-coding	XM_073092762.1	XP_072948863.1	465		FBpp0112097	3.64e-44	FBgn0037120	The gene Silence-associated factor is referred to in FlyBase by the symbol Dmel\Saft (CG11247, FBgn0037120). It is a protein_coding_gene from Dmel. It has 4 annotated transcripts and 4 polypeptides (2 unique). Gene sequence location is 3L:21724326..21728806. Its molecular function is described by: RNA polymerase II transcription regulatory region sequence-specific DNA binding; zinc ion binding; D…
LOC140757214	LOC140757214	uncharacterized LOC140757214	crooked legs	crol	crooked legs	NW_027332209.1	14962025	14964437	plus	140757214	protein-coding	XM_073092753.1	XP_072948854.1	481		FBpp0079846	2.21e-52	FBgn0020309	The gene crooked legs is referred to in FlyBase by the symbol Dmel\crol (CG14938, FBgn0020309). It is a protein_coding_gene from Dmel. It has 9 annotated transcripts and 9 polypeptides (7 unique). Gene sequence location is 2L:11794327..11809438. Its molecular function is described by: RNA polymerase II cis-regulatory region sequence-specific DNA binding; DNA-binding transcription factor activity,…
LOC140757232	mdu	mitotic spindle positioning protein meduse	meduse	mdu	meduse	NW_027332209.1	14966017	14971246	plus	140757232	protein-coding	XM_073092776.1	XP_072948877.1	301		FBpp0073485	4.29e-26	FBgn0030396	The gene meduse is referred to in FlyBase by the symbol Dmel\mdu (CG2556, FBgn0030396). It is a protein_coding_gene from Dmel. It has one annotated transcript and one polypeptide. Gene sequence location is X:12497188..12516565. Its molecular function is described by: actin binding. The biological processes in which it is involved are not known. 16 alleles are reported. No phenotypic data is avail…
LOC140757652	LOC140757652	uncharacterized LOC140757652	LOC140757652			NW_027332209.1	15037199	15039629	plus	140757652	protein-coding	XM_073093525.1	XP_072949626.1	709
LOC140757660	LOC140757660	uncharacterized LOC140757660	LOC140757660			NW_027332209.1	15044105	15046236	plus	140757660	protein-coding	XM_073093538.1	XP_072949639.1	599
LOC140757665	LOC140757665	uncharacterized LOC140757665	LOC140757665			NW_027332209.1	15054756	15055785	plus	140757665	protein-coding	XM_073093552.1	XP_072949653.1	122
LOC140757672	LOC140757672	uncharacterized LOC140757672	LOC140757672			NW_027332209.1	15058783	15061843	plus	140757672	protein-coding	XM_073093566.1	XP_072949667.1	209
LOC140757677	LOC140757677	uncharacterized LOC140757677	LOC140757677			NW_027332209.1	15071222	15072583	plus	140757677	protein-coding	XM_073093580.1	XP_072949681.1	126
LOC140757685	LOC140757685	uncharacterized LOC140757685	LOC140757685			NW_027332209.1	15080581	15081308	minus	140757685	protein-coding	XM_073093592.1	XP_072949693.1	171
LOC140742281	LOC140742281	uncharacterized LOC140742281	LOC140742281			NW_027332209.1	15088707	15094132	plus	140742281	protein-coding	XM_073073151.1	XP_072929252.1	345
LOC140757692	LOC140757692	uncharacterized LOC140757692	LOC140757692			NW_027332209.1	15097592	15098474	plus	140757692	protein-coding	XM_073093604.1	XP_072949705.1	154
LOC140757706	LOC140757706	uncharacterized LOC140757706	LOC140757706			NW_027332209.1	15104488	15106400	plus	140757706	protein-coding	XM_073093605.1	XP_072949706.1	114
LOC140757237	LOC140757237	uncharacterized LOC140757237	LOC140757237			NW_027332209.1	15108766	15118329	plus	140757237	protein-coding	XM_073092789.1	XP_072948890.1	179
LOC140757243	LOC140757243	uncharacterized LOC140757243	LOC140757243			NW_027332209.1	15114858	15116603	plus	140757243	lncRNA	XR_012103951.1
LOC140757245	LOC140757245	DNA repair protein XRCC1-like	XRCC1	XRCC1	XRCC1	NW_027332209.1	15121013	15132286	plus	140757245	protein-coding	XM_073092830.1	XP_072948931.1	651		FBpp0070730	5.63e-18	FBgn0026751	The gene XRCC1 is referred to in FlyBase by the symbol Dmel\XRCC1 (CG4208, FBgn0026751). It is a protein_coding_gene from Dmel. It has one annotated transcript and one polypeptide. Gene sequence location is X:5329876..5332435. Its molecular function is described by: damaged DNA binding. It is involved in the biological process described with: single strand break repair; double-strand break repair…
LOC140757248	eIF3f1	eukaryotic translation initiation factor 3 subunit f1	eIF3f1	eIF3f1	eukaryotic translation initiation factor 3 subunit f1	NW_027332209.1	15132481	15135640	minus	140757248	protein-coding	XM_073092854.1	XP_072948955.1	279		FBpp0078532	5e-148	FBgn0037270	The gene eukaryotic translation initiation factor 3 subunit f1 is referred to in FlyBase by the symbol Dmel\eIF3f1 (CG9769, FBgn0037270). It is a protein_coding_gene from Dmel. It has one annotated transcript and one polypeptide. Gene sequence location is 3R:4712882..4714182. Its molecular function is described by: peptidase activity; metal-dependent deubiquitinase activity; translation initiatio…
LOC140757258	LOC140757258	bolA-like protein 3	bolA-like protein 3			NW_027332209.1	15136821	15138374	minus	140757258	protein-coding	XM_073092865.1	XP_072948966.1	114		FBpp0086996	4.32e-09
LOC140757244	LOC140757244	ribosome biogenesis protein BOP1 homolog	ribosome biogenesis protein BOP1 homolog			NW_027332209.1	15138481	15150344	plus	140757244	protein-coding	XM_073092814.1	XP_072948915.1	841		FBpp0088519	0
LOC140757268	LOC140757268	rho GTPase-activating protein 4-like	CdGAPr	CdGAPr	Cd GTPase activating protein-related	NW_027332209.1	15152552	15180230	plus	140757268	protein-coding	XM_073092878.1	XP_072948979.1	827		FBpp0290189	4.99e-16	FBgn0032821	The gene Cd GTPase activating protein-related is referred to in FlyBase by the symbol Dmel\CdGAPr (CG10538, FBgn0032821). It is a protein_coding_gene from Dmel. It has 4 annotated transcripts and 4 polypeptides (3 unique). Gene sequence location is 2L:19774874..19791882. Its molecular function is described by: GTPase activator activity. It is involved in the biological process described with: sma…
LOC140742289	LOC140742289	uncharacterized LOC140742289	LOC140742289			NW_027332209.1	15180369	15182641	plus	140742289	protein-coding	XM_073073162.1	XP_072929263.1	162
LOC140757274	chn	zinc finger transcriptional factor charlatan	charlatan	chn	charlatan	NW_027332209.1	15183657	15192214	minus	140757274	protein-coding	XM_073092889.1	XP_072948990.1	663		FBpp0086547	4.28e-33	FBgn0015371	The gene charlatan is referred to in FlyBase by the symbol Dmel\chn (CG11798, FBgn0015371). It is a protein_coding_gene from Dmel. It has 9 annotated transcripts and 9 polypeptides (7 unique). Gene sequence location is 2R:15115236..15144783. Its molecular function is described by: sequence-specific DNA binding; DNA-binding transcription repressor activity, RNA polymerase II-specific; protein bind…
LOC140757300	Dhit	regulator of G protein signaling double hit	Double hit	Dhit	Double hit	NW_027332209.1	15191243	15207260	plus	140757300	protein-coding	XM_073092940.1	XP_072949041.1	271		FBpp0309243	6.16e-79	FBgn0028743	The gene Double hit is referred to in FlyBase by the symbol Dmel\Dhit (CG5036, FBgn0028743). It is a protein_coding_gene from Dmel. It has 2 annotated transcripts and 2 polypeptides (all unique). Gene sequence location is 2R:17792870..17800677. Its molecular function is described by: G-protein alpha-subunit binding; GDP-dissociation inhibitor activity; GTPase activator activity. The biological pr…
LOC140757335	LOC140757335	uncharacterized LOC140757335	LOC140757335			NW_027332209.1	15197009	15202964	minus	140757335	lncRNA	XR_012103960.1
LOC140744797	LOC140744797	uncharacterized LOC140744797	LOC140744797			NW_027332210.1	4426	5403	minus	140744797	lncRNA	XR_012102587.1
LOC140744426	LOC140744426	uncharacterized LOC140744426	LOC140744426			NW_027332210.1	5520	7971	minus	140744426	protein-coding	XM_073076010.1	XP_072932111.1	211
LOC140744433	LOC140744433	uncharacterized LOC140744433	LOC140744433			NW_027332210.1	8155	12721	plus	140744433	protein-coding	XM_073076021.1	XP_072932122.1	427		FBpp0081563	4.32e-09
LOC140745278	LOC140745278	uncharacterized LOC140745278	LOC140745278			NW_027332210.1	12746	22366	minus	140745278	protein-coding	XM_073077047.1	XP_072933148.1	299
LOC140744443	m-cup	ankyrin repeat protein mann-cup	mann-cup	m-cup	mann-cup	NW_027332210.1	22708	35822	plus	140744443	protein-coding	XM_073076032.1	XP_072932133.1	784		FBpp0082855	3.72e-128	FBgn0038488	The gene mann-cup is referred to in FlyBase by the symbol Dmel\m-cup (CG11896, FBgn0038488). It is a protein_coding_gene from Dmel. It has 2 annotated transcripts and 2 polypeptides (all unique). Gene sequence location is 3R:17144475..17149412. Its molecular function is described by: ubiquitin-like ligase-substrate adaptor activity. It is involved in the biological process described with: proteas…
LOC140745269	knk	cytochrome and DOMON domain-containing protein knickkopf	knickkopf	knk	knickkopf	NW_027332210.1	39871	50846	minus	140745269	protein-coding	XM_073077027.1	XP_072933128.1	690		FBpp0081672	0	FBgn0001321	The gene knickkopf is referred to in FlyBase by the symbol Dmel\knk (CG6217, FBgn0001321). It is a protein_coding_gene from Dmel. It has one annotated transcript and one polypeptide. Gene sequence location is 3R:10122365..10125664. Its molecular function is unknown. It is involved in the biological process described with 11 unique terms, many of which group under: developmental process; multicell…
LOC140745292	Skel	DM13 and DOMON_DOH domain-containing protein skeletor	Skeletor	Skel	Skeletor	NW_027332210.1	56803	185201	plus	140745292	protein-coding	XM_073077065.1	XP_072933166.1	1464		FBpp0296946	0	FBgn0262717	The gene Skeletor is referred to in FlyBase by the symbol Dmel\Skel (CG43161, FBgn0262717). It is a protein_coding_gene from Dmel. It has 4 annotated transcripts and 4 polypeptides (all unique). Gene sequence location is 3R:10686943..10696270. Its molecular function is described by: structural molecule activity. It is involved in the biological process described with: spindle assembly; nucleus or…
LOC140745262	LOC140745262	uncharacterized LOC140745262	LOC140745262			NW_027332210.1	104684	105815	minus	140745262	protein-coding	XM_073077014.1	XP_072933115.1	271
LOC140744449	flip	ankyrin repeat and SAM domain-containing protein flippy	flippy	flip	flippy	NW_027332210.1	185201	204209	minus	140744449	protein-coding	XM_073076047.1	XP_072932148.1	415		FBpp0112103	3.4e-28	FBgn0037229	The gene flippy is referred to in FlyBase by the symbol Dmel\flip (CG9766, FBgn0037229). It is a protein_coding_gene from Dmel. It has one annotated transcript and one polypeptide. Gene sequence location is 3R:4269221..4277928. Its molecular function is described by: . It is involved in the biological process described with: regulation of gene expression. 6 alleles are reported. The phenotypes of…
LOC140745311	LOC140745311	uncharacterized LOC140745311	LOC140745311			NW_027332210.1	192822	193814	minus	140745311	protein-coding	XM_073077087.1	XP_072933188.1	213
LOC140745386	cpx	synaptic transmission protein complexin	complexin	cpx	complexin	NW_027332210.1	208680	528942	plus	140745386	protein-coding	XM_073077217.1	XP_072933318.1	141		FBpp0290985	1.69e-50	FBgn0041605	The gene complexin is referred to in FlyBase by the symbol Dmel\cpx (CG32490, FBgn0041605). It is a protein_coding_gene from Dmel. It has 21 annotated transcripts and 21 polypeptides (10 unique). Gene sequence location is 3R:4280221..4304604. Its molecular function is described by: SNARE binding; syntaxin binding. It is involved in the biological process described with 8 unique terms, many of whi…
LOC140744802	LOC140744802	uncharacterized LOC140744802	LOC140744802			NW_027332210.1	440084	442207	minus	140744802	protein-coding	XM_073076471.1	XP_072932572.1	137
LOC140744810	LOC140744810	uncharacterized LOC140744810	LOC140744810			NW_027332210.1	444727	448037	minus	140744810	protein-coding	XM_073076484.1	XP_072932585.1	343
LOC140744818	LOC140744818	uncharacterized LOC140744818	LOC140744818			NW_027332210.1	449937	451615	minus	140744818	protein-coding	XM_073076496.1	XP_072932597.1	217
LOC140745410	LOC140745410	heparanase	heparanase			NW_027332210.1	529199	534252	minus	140745410	protein-coding	XM_073077255.1	XP_072933356.1	826		FBpp0083001	3.98e-36
LOC140745374	Hr96	Nuclear hormone receptor HR96	Hr96	Hr96	Hormone receptor-like in 96	NW_027332210.1	537052	550651	plus	140745374	protein-coding	XM_073077193.1	XP_072933294.1	569		FBpp0084131	1.89e-103	FBgn0015240	The gene Hormone receptor-like in 96 is referred to in FlyBase by the symbol Dmel\Hr96 (CG11783, FBgn0015240). It is a protein_coding_gene from Dmel. It has one annotated transcript and one polypeptide. Gene sequence location is 3R:25025235..25029351. Its molecular function is described by 6 unique terms, many of which group under: DNA binding; nucleic acid binding; binding; transcription regulat…
LOC140745402	lqfR	clathrin interactor lqfR	liquid facets-Related	lqfR	liquid facets-Related	NW_027332210.1	557109	577813	minus	140745402	protein-coding	XM_073077244.1	XP_072933345.1	1494		FBpp0288790	9.41e-169	FBgn0261279	The gene liquid facets-Related is referred to in FlyBase by the symbol Dmel\lqfR (CG42250, FBgn0261279). It is a protein_coding_gene from Dmel. It has 2 annotated transcripts and 2 polypeptides (all unique). Gene sequence location is 3R:22411301..22419051. Its molecular function is described by: phospholipid binding; clathrin binding. It is involved in the biological process described with: oogen…
LOC140745319	TBC1d7	TBC1 domain family member 7	TBC1d7	TBC1d7	TBC1 domain family member 7	NW_027332210.1	579001	582856	minus	140745319	protein-coding	XM_073077098.1	XP_072933199.1	294		FBpp0083936	1.95e-53	FBgn0039158	The gene TBC1 domain family member 7 is referred to in FlyBase by the symbol Dmel\TBC1d7 (CG6182, FBgn0039158). It is a protein_coding_gene from Dmel. It has one annotated transcript and one polypeptide. Gene sequence location is 3R:24161727..24163215. Its molecular function is described by: TSC1-TSC2 complex binding; GTPase activator activity. It is involved in the biological process described w…
LOC140744455	dtr	defective transmitter release	dtr	dtr	defective transmitter release	NW_027332210.1	583272	595072	plus	140744455	protein-coding	XM_073076059.1	XP_072932160.1	1874		FBpp0081044	1.23e-74	FBgn0023090	The gene defective transmitter release is referred to in FlyBase by the symbol Dmel\dtr (CG31623, FBgn0023090). It is a protein_coding_gene from Dmel. It has one annotated transcript and one polypeptide. Gene sequence location is 2L:21361216..21367288. Its molecular function is described by: dynein complex binding. It is involved in the biological process described with: chemical synaptic transmi…
LOC140745328	S	EGF receptor activation regulator Star	Star	S	Star	NW_027332210.1	599138	607698	minus	140745328	protein-coding	XM_073077111.1	XP_072933212.1	318		FBpp0077659	8.19e-32	FBgn0003310	The gene Star is referred to in FlyBase by the symbol Dmel\S (CG4385, FBgn0003310). It is a protein_coding_gene from Dmel. It has 2 annotated transcripts and 2 polypeptides (1 unique). Gene sequence location is 2L:1049674..1077815. Its molecular function is unknown. It is involved in the biological process described with 18 unique terms, many of which group under: imaginal disc-derived appendage …
LOC140745335	LOC140745335	protein Skeletor, isoforms B/C	protein Skeletor, isoforms B/C			NW_027332210.1	608101	670942	minus	140745335	protein-coding	XM_073077125.1	XP_072933226.1	703		FBpp0297661	0
LOC140745351	LOC140745351	shootin-1-like	shootin-1-like			NW_027332210.1	688273	705568	plus	140745351	protein-coding	XM_073077140.1	XP_072933241.1	592
LOC140745362	LOC140745362	aminopeptidase N-like	aminopeptidase N-like			NW_027332210.1	708741	750808	minus	140745362	protein-coding	XM_073077163.1	XP_072933264.1	964		FBpp0422992	0
LOC140745419	LOC140745419	uncharacterized LOC140745419	LOC140745419			NW_027332210.1	760168	791694	minus	140745419	protein-coding	XM_073077268.1	XP_072933369.1	559
LOC140745441	LOC140745441	uncharacterized LOC140745441	LOC140745441			NW_027332210.1	792128	797755	plus	140745441	protein-coding	XM_073077305.1	XP_072933406.1	698		FBpp0080510	5.25e-21
LOC140745536	snu	ABC-type transporter snustorr	snustorr	snu	snustorr	NW_027332210.1	799986	935139	minus	140745536	protein-coding	XM_073077456.1	XP_072933557.1	787		FBpp0084677	0	FBgn0039594	The gene snustorr is referred to in FlyBase by the symbol Dmel\snu (CG9990, FBgn0039594). It is a protein_coding_gene from Dmel. It has 6 annotated transcripts and 6 polypeptides (all unique). Gene sequence location is 3R:28675041..28695939. Its molecular function is described by: ABC-type transporter activity; ATP binding; ATP hydrolysis activity. It is involved in the biological process describ…
LOC140745452	LOC140745452	uncharacterized LOC140745452	LOC140745452			NW_027332210.1	859916	862838	plus	140745452	protein-coding	XM_073077316.1	XP_072933417.1	871
LOC140745555	mRpS18C	mitochondrial ribosomal protein S18C	mRpS18C	mRpS18C	mitochondrial ribosomal protein S18C	NW_027332210.1	937557	938204	plus	140745555	protein-coding	XM_073077483.1	XP_072933584.1	134		FBpp0084989	7e-47	FBgn0039765	The gene mitochondrial ribosomal protein S18C is referred to in FlyBase by the symbol Dmel\mRpS18C (CG9688, FBgn0039765). It is a protein_coding_gene from Dmel. It has one annotated transcript and one polypeptide. Gene sequence location is 3R:30423974..30424556. Its molecular function is described by: small ribosomal subunit rRNA binding; structural constituent of ribosome. It is involved in the …
LOC140744464	LOC140744464	uncharacterized LOC140744464	LOC140744464			NW_027332210.1	938568	940129	minus	140744464	protein-coding	XM_073076069.1	XP_072932170.1	461
LOC140745459	SdhB	Succinate dehydrogenase, subunit B (iron-sulfur)	SdhB	SdhB	Succinate dehydrogenase, subunit B (iron-sulfur)	NW_027332210.1	942031	944626	plus	140745459	protein-coding	XM_073077329.1	XP_072933430.1	282		FBpp0085489	1.05e-146	FBgn0014028	The gene Succinate dehydrogenase, subunit B (iron-sulfur) is referred to in FlyBase by the symbol Dmel\SdhB (CG3283, FBgn0014028). It is a protein_coding_gene from Dmel. It has one annotated transcript and one polypeptide. Gene sequence location is 2R:6807626..6809172. Its molecular function is described by 8 unique terms, many of which group under: binding; small molecule binding; metal cluster …
LOC140745467	LOC140745467	uncharacterized LOC140745467	Biorientation Defective 1	BOD1	Biorientation Defective 1	NW_027332210.1	948567	957153	minus	140745467	protein-coding	XM_073077340.1	XP_072933441.1	1329		FBpp0290366	2.93e-41	FBgn0039560	The gene Biorientation Defective 1 is referred to in FlyBase by the symbol Dmel\BOD1 (CG5514, FBgn0039560). It is a protein_coding_gene from Dmel. It has 5 annotated transcripts and 5 polypeptides (3 unique). Gene sequence location is 3R:27938245..27942778. Its molecular function is unknown. It is involved in the biological process described with: replication fork processing; synaptic assembly at…
LOC140745481	LOC140745481	uncharacterized LOC140745481	LOC140745481			NW_027332210.1	957420	960913	plus	140745481	protein-coding	XM_073077366.1	XP_072933467.1	216
LOC140745475	GatA	glutamyl-tRNA(Gln) amidotransferase subunit A, mitochondrial	GatA	GatA	Glutamyl-tRNA amidotransferase, subunit A	NW_027332210.1	957613	959374	plus	140745475	protein-coding	XM_073077352.1	XP_072933453.1	494		FBpp0083132	0	FBgn0260779	The gene Glutamyl-tRNA amidotransferase, subunit A is referred to in FlyBase by the symbol Dmel\GatA (CG6007, FBgn0260779). It is a protein_coding_gene from Dmel. It has one annotated transcript and one polypeptide. Gene sequence location is 3R:19026174..19028857. Its molecular function is described by: catalytic activity; serine hydrolase activity; glutaminyl-tRNA synthase (glutamine-hydrolyzing…
LOC140745492	LOC140745492	cilia- and flagella-associated protein 206	cilia- and flagella-associated protein 206			NW_027332210.1	961779	971910	minus	140745492	protein-coding	XM_073077377.1	XP_072933478.1	653		FBpp0085543	6.88e-24
LOC140745511	Non2	upstream activation factor subunit spp27 homolog Non2	Novel nucleolar protein 2	Non2	Novel nucleolar protein 2	NW_027332210.1	976119	979900	minus	140745511	protein-coding	XM_073077400.1	XP_072933501.1	242		FBpp0072839	1.07e-47	FBgn0035370	The gene Novel nucleolar protein 2 is referred to in FlyBase by the symbol Dmel\Non2 (CG1240, FBgn0035370). It is a protein_coding_gene from Dmel. It has one annotated transcript and one polypeptide. Gene sequence location is 3L:2766999..2768392. Its molecular function is described by: . The biological processes in which it is involved are not known. 7 alleles are reported. The phenotype of these…
LOC140745501	l(3)07882	Nucleolar protein 14 homolog l(3)07882	lethal (3) 07882	l(3)07882	lethal (3) 07882	NW_027332210.1	980079	989623	plus	140745501	protein-coding	XM_073077389.1	XP_072933490.1	987		FBpp0312516	1.56e-86	FBgn0010926	The gene lethal (3) 07882 is referred to in FlyBase by the symbol Dmel\l(3)07882 (CG5824, FBgn0010926). It is a protein_coding_gene from Dmel. It has 2 annotated transcripts and 2 polypeptides (1 unique). Gene sequence location is 3R:17535533..17539963. Its molecular function is described by: snoRNA binding. It is involved in the biological process described with: maturation of SSU-rRNA; ribosoma…
LOC140745527	LOC140745527	translocator protein-like	Translocator protein	Tspo	Translocator protein	NW_027332210.1	990301	993546	minus	140745527	protein-coding	XM_073077446.1	XP_072933547.1	167		FBpp0077726	1.24e-48	FBgn0031263	The gene Translocator protein is referred to in FlyBase by the symbol Dmel\Tspo (CG2789, FBgn0031263). It is a protein_coding_gene from Dmel. It has one annotated transcript and one polypeptide. Gene sequence location is 2L:559612..560523. Its molecular function is unknown. It is involved in the biological process described with: regulation of oxidative phosphorylation; determination of adult lif…
LOC140745515	LOC140745515	translocator protein-like	Translocator protein	Tspo	Translocator protein	NW_027332210.1	993880	1000694	plus	140745515	protein-coding	XM_073077415.1	XP_072933516.1	174		FBpp0077726	1.82e-51	FBgn0031263	The gene Translocator protein is referred to in FlyBase by the symbol Dmel\Tspo (CG2789, FBgn0031263). It is a protein_coding_gene from Dmel. It has one annotated transcript and one polypeptide. Gene sequence location is 2L:559612..560523. Its molecular function is unknown. It is involved in the biological process described with: regulation of oxidative phosphorylation; determination of adult lif…
LOC140747823	TRNAT-AGU	transfer RNA threonine (anticodon AGU)	transfer RNA threonine (anticodon AGU)			NW_027332210.1	1011873	1011946	minus	140747823	tRNA
LOC140745562	LOC140745562	coiled-coil domain-containing protein 63-like	Ccdc114	Ccdc114	Coiled-coil domain containing protein 114	NW_027332210.1	1024508	1046085	minus	140745562	protein-coding	XM_073077494.1	XP_072933595.1	559		FBpp0082802	9.28e-42	FBgn0038452	The gene Coiled-coil domain containing protein 114 is referred to in FlyBase by the symbol Dmel\Ccdc114 (CG14905, FBgn0038452). It is a protein_coding_gene from Dmel. It has one annotated transcript and one polypeptide. Gene sequence location is 3R:16622735..16624717. Its molecular function is described by: . The biological processes in which it is involved are not known. 4 alleles are reported. …
LOC140745567	Octalpha2R	alpha2-adrenergic-like octopamine receptor	Octalpha2R	Octalpha2R	alpha2-adrenergic-like octopamine receptor	NW_027332210.1	1060185	1573302	plus	140745567	protein-coding	XM_073077507.1	XP_072933608.1	562		FBpp0083092	0	FBgn0038653	The gene alpha2-adrenergic-like octopamine receptor is referred to in FlyBase by the symbol Dmel\OctŒ±2R (CG18208, FBgn0038653). It is a protein_coding_gene from Dmel. It has 3 annotated transcripts and 3 polypeptides (all unique). Gene sequence location is 3R:18799280..18849224. Its molecular function is described by: G protein-coupled receptor activity; G protein-coupled amine receptor activity…
LOC140745574	LOC140745574	uncharacterized LOC140745574	LOC140745574			NW_027332210.1	1215452	1216296	minus	140745574	lncRNA	XR_012102673.1
LOC140744824	LOC140744824	ommochrome-binding protein-like	ommochrome-binding protein-like			NW_027332210.1	1524892	1529155	minus	140744824	protein-coding	XM_073076510.1	XP_072932611.1	283
LOC140745581	Rpt4	Regulatory particle triple-A ATPase 4	Rpt4	Rpt4	Regulatory particle triple-A ATPase 4	NW_027332210.1	1613502	1621986	plus	140745581	protein-coding	XM_073077523.1	XP_072933624.1	396		FBpp0293948	0	FBgn0028685	The gene Regulatory particle triple-A ATPase 4 is referred to in FlyBase by the symbol Dmel\Rpt4 (CG3455, FBgn0028685). It is a protein_coding_gene from Dmel. It has one annotated transcript and one polypeptide. Gene sequence location is X:6289470..6291245. Its molecular function is described by: RNA polymerase I transcription regulatory region sequence-specific DNA binding; ATP hydrolysis activi…
LOC140745591	LOC140745591	TGF-beta-activated kinase 1 and MAP3K7-binding protein 1-like	TGF-beta-activated kinase 1 and MAP3K7-binding protein 1-like			NW_027332210.1	1622492	1629334	minus	140745591	protein-coding	XM_073077534.1	XP_072933635.1	458
LOC140745599	LOC140745599	transcription factor BTF3 homolog 4-like	bicaudal	bic	bicaudal	NW_027332210.1	1631505	1632954	minus	140745599	protein-coding	XM_073077540.1	XP_072933641.1	178		FBpp0086896	7.4e-73	FBgn0000181	The gene bicaudal is referred to in FlyBase by the symbol Dmel\bic (CG3644, FBgn0000181). It is a protein_coding_gene from Dmel. It has 2 annotated transcripts and 2 polypeptides (1 unique). Gene sequence location is 2R:12870249..12871794. Its molecular function is described by: protein binding. It is involved in the biological process described with 6 unique terms, many of which group under: cel…
LOC140745608	LOC140745608	uncharacterized LOC140745608	LOC140745608			NW_027332210.1	1648828	1649885	minus	140745608	lncRNA	XR_012102676.1
LOC140745615	LOC140745615	homeotic protein empty spiracles-like	empty spiracles	ems	empty spiracles	NW_027332210.1	1802604	1852172	minus	140745615	protein-coding	XM_073077554.1	XP_072933655.1	272		FBpp0082326	3.32e-59	FBgn0000576	The gene empty spiracles is referred to in FlyBase by the symbol Dmel\ems (CG2988, FBgn0000576). It is a protein_coding_gene from Dmel. It has one annotated transcript and one polypeptide. Gene sequence location is 3R:13901853..13904620. Its molecular function is described by: RNA polymerase II transcription regulatory region sequence-specific DNA binding; RNA polymerase II cis-regulatory region …
LOC140745889	LOC140745889	uncharacterized LOC140745889	LOC140745889			NW_027332210.1	1858871	1860313	plus	140745889	lncRNA	XR_012102714.1
LOC140745893	LOC140745893	uncharacterized LOC140745893	LOC140745893			NW_027332210.1	1860555	1861759	minus	140745893	lncRNA	XR_012102715.1
LOC140745882	beta4GalT7	beta-1,4-galactosyltransferase 7	beta4GalT7	beta4GalT7	beta-4-galactosyltransferase 7	NW_027332210.1	1870243	1875330	plus	140745882	protein-coding	XM_073077816.1	XP_072933917.1	303		FBpp0084130	1.16e-101	FBgn0039258	The gene beta-4-galactosyltransferase 7 is referred to in FlyBase by the symbol Dmel\Œ≤4GalT7 (CG11780, FBgn0039258). It is a protein_coding_gene from Dmel. It has one annotated transcript and one polypeptide. Gene sequence location is 3R:25023256..25024482. Its molecular function is described by: glycosyltransferase activity; xylosylprotein 4-beta-galactosyltransferase activity; metal ion bindin…
LOC140745633	Nmnat	nicotinamide mononucleotide adenylyltransferase	Nmnat	Nmnat	Nicotinamide mononucleotide adenylyltransferase	NW_027332210.1	1888613	1907417	minus	140745633	protein-coding	XM_073077571.1	XP_072933672.1	462		FBpp0422970	5.65e-91	FBgn0039254	The gene Nicotinamide mononucleotide adenylyltransferase is referred to in FlyBase by the symbol Dmel\Nmnat (CG13645, FBgn0039254). It is a protein_coding_gene from Dmel. It has 4 annotated transcripts and 4 polypeptides (all unique). Gene sequence location is 3R:24945237..24947400. Its molecular function is described by: catalytic activity; unfolded protein binding; nucleotidyltransferase activi…
LOC140745659	MetRS-m	Methionyl-tRNA synthetase, mitochondrial	MetRS-m	MetRS-m	Methionyl-tRNA synthetase, mitochondrial	NW_027332210.1	1908132	1920840	plus	140745659	protein-coding	XM_073077593.1	XP_072933694.1	561		FBpp0312479	0	FBgn0027083	The gene Methionyl-tRNA synthetase, mitochondrial is referred to in FlyBase by the symbol Dmel\MetRS-m (CG31322, FBgn0027083). It is a protein_coding_gene from Dmel. It has 3 annotated transcripts and 3 polypeptides (1 unique). Gene sequence location is 3R:14249043..14259991. Its molecular function is described by: nucleotide binding; methionine-tRNA ligase activity; ATP binding; aminoacyl-tRNA l…
LOC140745790	Gprk2	G protein-coupled receptor kinase 2	Gprk2	Gprk2	G protein-coupled receptor kinase 2	NW_027332210.1	1932751	2012466	minus	140745790	protein-coding	XM_073077702.1	XP_072933803.1	643		FBpp0306622	0	FBgn0261988	The gene G protein-coupled receptor kinase 2 is referred to in FlyBase by the symbol Dmel\Gprk2 (CG17998, FBgn0261988). It is a protein_coding_gene from Dmel. It has 2 annotated transcripts and 2 polypeptides (1 unique). Gene sequence location is 3R:31405245..31457873. Its molecular function is described by: G protein-coupled receptor kinase activity; phosphatidylinositol-4-phosphate binding; ATP…
LOC140745675	TAF1B	TATA box-binding protein-associated factor RNA polymerase I subunit B	TAF1B	TAF1B	TATA box-binding protein-associated factor RNA polymerase I subunit B	NW_027332210.1	2013211	2019598	plus	140745675	protein-coding	XM_073077594.1	XP_072933695.1	1031		FBpp0305959	2.91e-31	FBgn0037792	The gene TATA box-binding protein-associated factor RNA polymerase I subunit B is referred to in FlyBase by the symbol Dmel\TAF1B (CG6241, FBgn0037792). It is a protein_coding_gene from Dmel. It has 3 annotated transcripts and 3 polypeptides (2 unique). Gene sequence location is 3R:10140103..10144184. Its molecular function is described by: RNA polymerase I core promoter sequence-specific DNA bin…
LOC140744829	LOC140744829	uncharacterized LOC140744829	LOC140744829			NW_027332210.1	2020416	2021228	plus	140744829	lncRNA	XR_012102591.1
LOC140745860	tex	THO complex 3 homolog tex	tex	tex	tex	NW_027332210.1	2021635	2025829	plus	140745860	protein-coding	XM_073077796.1	XP_072933897.1	322		FBpp0081350	6.72e-164	FBgn0037569	The gene tex is referred to in FlyBase by the symbol Dmel\tex (CG9615, FBgn0037569). It is a protein_coding_gene from Dmel. It has one annotated transcript and one polypeptide. Gene sequence location is 3R:8307473..8308645. Its molecular function is unknown. It is involved in the biological process described with: mRNA export from nucleus. 6 alleles are reported. No phenotypic data is available. …
LOC140745817	LOC140745817	NADPH-dependent diflavin oxidoreductase 1	NADPH-dependent diflavin oxidoreductase 1			NW_027332210.1	2026462	2038975	minus	140745817	protein-coding	XM_073077738.1	XP_072933839.1	600		FBpp0076338	1.56e-157
LOC140745871	LOC140745871	U3 small nucleolar ribonucleoprotein protein IMP4	U3 small nucleolar ribonucleoprotein protein IMP4			NW_027332210.1	2030829	2035311	minus	140745871	protein-coding	XM_073077805.1	XP_072933906.1	309		FBpp0084144	2.03e-132
LOC140745691	LOC140745691	Y+L amino acid transporter 2	Y+L amino acid transporter 2			NW_027332210.1	2040621	2092633	plus	140745691	protein-coding	XM_073077595.1	XP_072933696.1	488		FBpp0085147	0
LOC140745778	LOC140745778	zinc finger protein on ecdysone puffs-like	Protein on ecdysone puffs	Pep	Protein on ecdysone puffs	NW_027332210.1	2099059	2120774	minus	140745778	protein-coding	XM_073077683.1	XP_072933784.1	653		FBpp0293516	3.84e-59	FBgn0004401	The gene Protein on ecdysone puffs is referred to in FlyBase by the symbol Dmel\Pep (CG6143, FBgn0004401). It is a protein_coding_gene from Dmel. It has 4 annotated transcripts and 4 polypeptides (3 unique). Gene sequence location is 3L:17638103..17645036. Its molecular function is described by: DNA binding; single-stranded RNA binding; single-stranded DNA binding. It is involved in the biologica…
LOC140745704	LOC140745704	erythroid differentiation-related factor 1	erythroid differentiation-related factor 1			NW_027332210.1	2121063	2138363	plus	140745704	protein-coding	XM_073077603.1	XP_072933704.1	1554		FBpp0306019	3.31e-154
LOC140745721	LOC140745721	facilitated trehalose transporter Tret1	facilitated trehalose transporter Tret1			NW_027332210.1	2140769	2170681	plus	140745721	protein-coding	XM_073077618.1	XP_072933719.1	492		FBpp0112108	7.72e-138
LOC140744835	LOC140744835	uncharacterized LOC140744835	LOC140744835			NW_027332210.1	2171843	2172318	plus	140744835	protein-coding	XM_073076529.1	XP_072932630.1	122
LOC140745835	LOC140745835	facilitated trehalose transporter Tret1	facilitated trehalose transporter Tret1			NW_027332210.1	2175792	2221789	plus	140745835	protein-coding	XM_073077757.1	XP_072933858.1	486		FBpp0297096	1.22e-127
LOC140745730	LOC140745730	uncharacterized LOC140745730	LOC140745730			NW_027332210.1	2185504	2191428	minus	140745730	protein-coding	XM_073077624.1	XP_072933725.1	319
LOC140745737	Polr1B	RNA polymerase I subunit Rpl135	Polr1B	Polr1B	RNA polymerase I subunit B	NW_027332210.1	2227285	2246643	plus	140745737	protein-coding	XM_073077634.1	XP_072933735.1	1128		FBpp0077714	0	FBgn0003278	The gene RNA polymerase I subunit B is referred to in FlyBase by the symbol Dmel\Polr1B (CG4033, FBgn0003278). It is a protein_coding_gene from Dmel. It has one annotated transcript and one polypeptide. Gene sequence location is 2L:404285..407969. Its molecular function is described by: DNA binding; DNA-directed RNA polymerase activity; ribonucleoside binding. It is involved in the biological pro…
LOC140745745	Nop56	Nop56 ribonucleoprotein	Nop56	Nop56	Nop56	NW_027332210.1	2246638	2253568	minus	140745745	protein-coding	XM_073077643.1	XP_072933744.1	458		FBpp0083625	0	FBgn0038964	The gene Nop56 is referred to in FlyBase by the symbol Dmel\Nop56 (CG13849, FBgn0038964). It is a protein_coding_gene from Dmel. It has one annotated transcript and one polypeptide. Gene sequence location is 3R:22419095..22421068. Its molecular function is described by: snoRNA binding. It is involved in the biological process described with: rRNA processing. 8 alleles are reported. The phenotypes…
LOC140745765	LOC140745765	uncharacterized LOC140745765	LOC140745765			NW_027332210.1	2254382	2258464	plus	140745765	protein-coding	XM_073077661.1	XP_072933762.1	824
LOC140745853	LOC140745853	retinol dehydrogenase 14	retinol dehydrogenase 14			NW_027332210.1	2259137	2273042	minus	140745853	protein-coding	XM_073077785.1	XP_072933886.1	339		FBpp0310903	1.84e-128
LOC140745843	LOC140745843	sperm flagellar protein 1-like	sperm flagellar protein 1-like			NW_027332210.1	2281376	2288525	plus	140745843	protein-coding	XM_073077770.1	XP_072933871.1	380		FBpp0074037	2e-26
LOC140745771	LOC140745771	uncharacterized LOC140745771	LOC140745771			NW_027332210.1	2288564	2307677	minus	140745771	protein-coding	XM_073077670.1	XP_072933771.1	705
LOC140745755	srl	PGC-1 family member spargel	spargel	srl	spargel	NW_027332210.1	2304216	2318298	plus	140745755	protein-coding	XM_073077653.1	XP_072933754.1	1597		FBpp0290462	1.31e-28	FBgn0037248	The gene spargel is referred to in FlyBase by the symbol Dmel\srl (CG9809, FBgn0037248). It is a protein_coding_gene from Dmel. It has 3 annotated transcripts and 3 polypeptides (2 unique). Gene sequence location is 3R:4422483..4429335. Its molecular function is described by: mRNA binding; nucleic acid binding; RNA binding; transcription coregulator activity; transcription coactivator activity. I…
LOC140747781	LOC140747781	U6 spliceosomal RNA	U6 spliceosomal RNA			NW_027332210.1	2331298	2331397	plus	140747781	pseudogene
LOC140745896	LOC140745896	homeobox protein Hmx-like	H6-like-homeobox	Hmx	H6-like-homeobox	NW_027332210.1	2335444	2369621	plus	140745896	protein-coding	XM_073077847.1	XP_072933948.1	341		FBpp0312056	5.07e-41	FBgn0264005	The gene H6-like-homeobox is referred to in FlyBase by the symbol Dmel\Hmx (CG43748, FBgn0264005). It is a protein_coding_gene from Dmel. It has 3 annotated transcripts and 3 polypeptides (2 unique). Gene sequence location is 3R:17558930..17569097. Its molecular function is described by: DNA-binding transcription factor activity, RNA polymerase II-specific; DNA binding; RNA polymerase II transcri…
LOC140745902	LOC140745902	myrosinase 1-like	myrosinase 1-like			NW_027332210.1	2449875	2459723	minus	140745902	protein-coding	XM_073077859.1	XP_072933960.1	509		FBpp0075080	1.56e-160
LOC140744479	LOC140744479	lactase/phlorizin hydrolase-like	lactase/phlorizin hydrolase-like			NW_027332210.1	2462243	2473852	plus	140744479	pseudogene
LOC140745916	LOC140745916	tetraspanin-33-like	Tetraspanin 3A	Tsp3A	Tetraspanin 3A	NW_027332210.1	2474589	2484205	plus	140745916	protein-coding	XM_073077879.1	XP_072933980.1	285		FBpp0297988	2.28e-139	FBgn0040334	The gene Tetraspanin 3A is referred to in FlyBase by the symbol Dmel\Tsp3A (CG10742, FBgn0040334). It is a protein_coding_gene from Dmel. It has 2 annotated transcripts and 2 polypeptides (1 unique). Gene sequence location is X:2617758..2619738. Its molecular function is described by: . It is involved in the biological process described with: positive regulation of Notch signaling pathway; intrac…
LOC140744846	LOC140744846	uncharacterized LOC140744846	LOC140744846			NW_027332210.1	2497018	2501562	minus	140744846	protein-coding	XM_073076541.1	XP_072932642.1	411
LOC140745937	LOC140745937	uncharacterized LOC140745937	Eip93F	Eip93F	Ecdysone-induced protein 93F	NW_027332210.1	2578320	2865759	plus	140745937	protein-coding	XM_073077914.1	XP_072934015.1	719		FBpp0083567	9.54e-38	FBgn0264490	The gene Ecdysone-induced protein 93F is referred to in FlyBase by the symbol Dmel\Eip93F (CG18389, FBgn0264490). It is a protein_coding_gene from Dmel. It has 3 annotated transcripts and 3 polypeptides (all unique). Gene sequence location is 3R:21949114..22014539. Its molecular function is described by: DNA binding. It is involved in the biological process described with: regulation of transcrip…
LOC140745925	dsd	attractin-like protein dsd	distracted	dsd	distracted	NW_027332210.1	2876743	2914281	plus	140745925	protein-coding	XM_073077890.1	XP_072933991.1	1264		FBpp0307234	0	FBgn0039528	The gene distracted is referred to in FlyBase by the symbol Dmel\dsd (CG5634, FBgn0039528). It is a protein_coding_gene from Dmel. It has 2 annotated transcripts and 2 polypeptides (1 unique). Gene sequence location is 3R:27597563..27607396. Its molecular function is described by: ubiquitin protein ligase binding. It is involved in the biological process described with: synaptic target recognitio…
LOC140745934	LOC140745934	uncharacterized LOC140745934	LOC140745934			NW_027332210.1	2922993	2931421	plus	140745934	protein-coding	XM_073077901.1	XP_072934002.1	493		FBpp0071403	9.52e-17
LOC140745959	Vps16B	Vacuolar protein sorting 16B	Vps16B	Vps16B	Vacuolar protein sorting 16B	NW_027332210.1	2936506	2945413	minus	140745959	protein-coding	XM_073077949.1	XP_072934050.1	416		FBpp0084899	2.87e-37	FBgn0039702	The gene Vacuolar protein sorting 16B is referred to in FlyBase by the symbol Dmel\Vps16B (CG18112, FBgn0039702). It is a protein_coding_gene from Dmel. It has one annotated transcript and one polypeptide. Gene sequence location is 3R:29814921..29816451. Its molecular function is described by: protein binding. It is involved in the biological process described with 8 unique terms, many of which g…
LOC140745993	LOC140745993	facilitated trehalose transporter Tret1-like	nebulosa	nebu	nebulosa	NW_027332210.1	2949044	2965397	plus	140745993	protein-coding	XM_073077970.1	XP_072934071.1	465		FBpp0075675	4.04e-62	FBgn0036316	The gene nebulosa is referred to in FlyBase by the symbol Dmel\nebu (CG10960, FBgn0036316). It is a protein_coding_gene from Dmel. It has 3 annotated transcripts and 3 polypeptides (2 unique). Gene sequence location is 3L:12824880..12843106. Its molecular function is described by: fructose transmembrane transporter activity; dehydroascorbic acid transmembrane transporter activity; transmembrane t…
LOC140744855	LOC140744855	facilitated trehalose transporter Tret1-like	facilitated trehalose transporter Tret1-like			NW_027332210.1	2967137	2973470	plus	140744855	protein-coding	XM_073076551.1	XP_072932652.1	470		FBpp0086060	1.54e-57
LOC140746001	LOC140746001	facilitated trehalose transporter Tret1-like	facilitated trehalose transporter Tret1-like			NW_027332210.1	2982578	2988780	plus	140746001	protein-coding	XM_073077981.1	XP_072934082.1	382		FBpp0086060	1.72e-43
LOC140744486	LOC140744486	ornithine carbamoyltransferase, mitochondrial-like	ornithine carbamoyltransferase, mitochondrial-like			NW_027332210.1	2989218	3003537	plus	140744486	protein-coding	XM_073076104.1	XP_072932205.1	330
LOC140746028	mRpS25	mitochondrial ribosomal protein S25	mRpS25	mRpS25	mitochondrial ribosomal protein S25	NW_027332210.1	3004062	3004713	minus	140746028	protein-coding	XM_073078011.1	XP_072934112.1	167		FBpp0073762	3.51e-82	FBgn0030572	The gene mitochondrial ribosomal protein S25 is referred to in FlyBase by the symbol Dmel\mRpS25 (CG14413, FBgn0030572). It is a protein_coding_gene from Dmel. It has one annotated transcript and one polypeptide. Gene sequence location is X:14582136..14582982. Its molecular function is described by: structural constituent of ribosome. It is involved in the biological process described with: mitoc…
LOC140746016	LOC140746016	uncharacterized LOC140746016	LOC140746016			NW_027332210.1	3005556	3007159	plus	140746016	protein-coding	XM_073078002.1	XP_072934103.1	348
LOC140745984	LOC140745984	uncharacterized LOC140745984	LOC140745984			NW_027332210.1	3008461	3043361	plus	140745984	protein-coding	XM_073077961.1	XP_072934062.1	1576		FBpp0297096	1.13e-78
LOC140744496	LOC140744496	facilitated trehalose transporter Tret1-like	Tret1l	Tret1l	Trehalose transporter 1-like	NW_027332210.1	3044697	3048783	plus	140744496	protein-coding	XM_073076114.1	XP_072932215.1	431		FBpp0087180	6.35e-68	FBgn0033644	The gene Trehalose transporter 1-like is referred to in FlyBase by the symbol Dmel\Tret1l (CG8234, FBgn0033644). It is a protein_coding_gene from Dmel. It has one annotated transcript and one polypeptide. Gene sequence location is 2R:11675935..11678014. Its molecular function is described by: sugar transmembrane transporter activity; transmembrane transporter activity. It is involved in the biolo…
LOC140744506	LOC140744506	facilitated trehalose transporter Tret1-like	facilitated trehalose transporter Tret1-like			NW_027332210.1	3051812	3066050	plus	140744506	protein-coding	XM_073076128.1	XP_072932229.1	893		FBpp0297096	1.97e-67
LOC140744866	LOC140744866	probable G-protein coupled receptor No18	Tyramine receptor	TyrR	Tyramine receptor	NW_027332210.1	3131973	3149255	plus	140744866	protein-coding	XM_073076560.1	XP_072932661.1	468		FBpp0311989	8.4e-101	FBgn0038542	The gene Tyramine receptor is referred to in FlyBase by the symbol Dmel\TyrR (CG7431, FBgn0038542). It is a protein_coding_gene from Dmel. It has 3 annotated transcripts and 3 polypeptides (1 unique). Gene sequence location is 3R:17750129..17763188. Its molecular function is described by: tyramine receptor activity; G protein-coupled receptor activity; G protein-coupled amine receptor activity. I…
LOC140746039	LOC140746039	uncharacterized LOC140746039	LOC140746039			NW_027332210.1	3168626	3170275	minus	140746039	protein-coding	XM_073078023.1	XP_072934124.1	372
LOC140744876	Loxl2	Lysyl oxidase-like 2	Lysyl oxidase-like 2	Loxl2	Lysyl oxidase-like 2	NW_027332210.1	3262073	3275092	plus	140744876	protein-coding	XM_073076572.1	XP_072932673.1	493		FBpp0071659	1.72e-172	FBgn0034660	The gene Lysyl oxidase-like 2 is referred to in FlyBase by the symbol Dmel\Loxl2 (CG4402, FBgn0034660). It is a protein_coding_gene from Dmel. It has one annotated transcript and one polypeptide. Gene sequence location is 2R:21789623..21791580. Its molecular function is described by: protein-lysine 6-oxidase activity; copper ion binding; oxidoreductase activity, acting on the CH-NH2 group of dono…
LOC140746053	osy	ABC transporter oskyddad	oskyddad	osy	oskyddad	NW_027332210.1	3276688	3351976	minus	140746053	protein-coding	XM_073078048.1	XP_072934149.1	791		FBpp0311936	0	FBgn0053970	The gene oskyddad is referred to in FlyBase by the symbol Dmel\osy (CG33970, FBgn0053970). It is a protein_coding_gene from Dmel. It has 3 annotated transcripts and 3 polypeptides (2 unique). Gene sequence location is 3R:26318355..26362588. Its molecular function is described by: ATP binding; ABC-type transporter activity; ATP hydrolysis activity. The biological processes in which it is involved …
LOC140746045	LOC140746045	uncharacterized LOC140746045	LOC140746045			NW_027332210.1	3331272	3332531	minus	140746045	protein-coding	XM_073078035.1	XP_072934136.1	395
LOC140746064	LOC140746064	ABC transporter G family member 20-like	ABC transporter G family member 20-like			NW_027332210.1	3364175	3426008	plus	140746064	protein-coding	XM_073078058.1	XP_072934159.1	717		FBpp0078797	0
LOC140746072	tws	protein phosphatase 2 regulatory subunit tws	twins	tws	twins	NW_027332210.1	3427536	3461804	minus	140746072	protein-coding	XM_073078067.1	XP_072934168.1	485		FBpp0311386	0	FBgn0004889	The gene twins is referred to in FlyBase by the symbol Dmel\tws (CG6235, FBgn0004889). It is a protein_coding_gene from Dmel. It has 9 annotated transcripts and 9 polypeptides (2 unique). Gene sequence location is 3R:10126129..10139772. Its molecular function is described by: protein phosphatase regulator activity. It is involved in the biological process described with 13 unique terms, many of w…
LOC140746088	LOC140746088	cytochrome b-c1 complex subunit 6, mitochondrial-like	UQCR-11L	UQCR-11L	Ubiquinol-cytochrome c reductase 11 kDa subunit-like	NW_027332210.1	3462717	3473985	plus	140746088	protein-coding	XM_073078092.1	XP_072934193.1	74		FBpp0305217	2.78e-10	FBgn0050354	The gene Ubiquinol-cytochrome c reductase 11 kDa subunit-like is referred to in FlyBase by the symbol Dmel\UQCR-11L (CG30354, FBgn0050354). It is a protein_coding_gene from Dmel. It has 2 annotated transcripts and 2 polypeptides (1 unique). Gene sequence location is 2R:8677219..8677661. Its molecular function is unknown. It is involved in the biological process described with: mitochondrial elect…
LOC140746109	LOC140746109	uncharacterized LOC140746109	LOC140746109			NW_027332210.1	3490258	3498767	minus	140746109	pseudogene
LOC140746098	SmD2	small ribonucleoprotein particle protein SmD2	SmD2	SmD2	Small ribonucleoprotein particle protein SmD2	NW_027332210.1	3499574	3501430	minus	140746098	protein-coding	XM_073078104.1	XP_072934205.1	119		FBpp0081234	6.91e-57	FBgn0261789	The gene Small ribonucleoprotein particle protein SmD2 is referred to in FlyBase by the symbol Dmel\SmD2 (CG1249, FBgn0261789). It is a protein_coding_gene from Dmel. It has one annotated transcript and one polypeptide. Gene sequence location is 3R:6345000..6345911. Its molecular function is described by: RNA binding. It is involved in the biological process described with: RNA splicing; mitotic …
LOC140746115	Meltrin	disintegrin and metalloproteinase domain-containing protein meltrin	Meltrin	Meltrin	Meltrin	NW_027332210.1	3506259	3629291	minus	140746115	protein-coding	XM_073078127.1	XP_072934228.1	1574		FBpp0290713	0	FBgn0265140	The gene Meltrin is referred to in FlyBase by the symbol Dmel\Meltrin (CG7649, FBgn0265140). It is a protein_coding_gene from Dmel. It has 2 annotated transcripts and 2 polypeptides (all unique). Gene sequence location is 3R:14664907..14697292. Its molecular function is described by: metallopeptidase activity; metalloendopeptidase activity; identical protein binding. It is involved in the biologi…
LOC140746130	LOC140746130	uncharacterized LOC140746130	LOC140746130			NW_027332210.1	3629564	3633983	plus	140746130	protein-coding	XM_073078151.1	XP_072934252.1	240
LOC140746147	LOC140746147	uncharacterized LOC140746147	LOC140746147			NW_027332210.1	3639199	3645907	plus	140746147	protein-coding	XM_073078170.1	XP_072934271.1	663
LOC140746160	mino	glycerol-3-phosphate acyltransferase mino	minotaur	mino	minotaur	NW_027332210.1	3646613	3707730	minus	140746160	protein-coding	XM_073078190.1	XP_072934291.1	868		FBpp0084619	5.56e-133	FBgn0027579	The gene minotaur is referred to in FlyBase by the symbol Dmel\mino (CG5508, FBgn0027579). It is a protein_coding_gene from Dmel. It has 4 annotated transcripts and 4 polypeptides (3 unique). Gene sequence location is 3R:27925191..27933077. Its molecular function is described by: glycerol-3-phosphate O-acyltransferase activity; O-acyltransferase activity; acyltransferase activity. It is involved …
LOC140746170	Vps24	vacuolar protein sorting 24	Vps24	Vps24	Vacuolar protein sorting 24	NW_027332210.1	3727232	3733827	plus	140746170	protein-coding	XM_073078202.1	XP_072934303.1	220		FBpp0312584	4.18e-102	FBgn0037231	The gene Vacuolar protein sorting 24 is referred to in FlyBase by the symbol Dmel\Vps24 (CG9779, FBgn0037231). It is a protein_coding_gene from Dmel. It has 2 annotated transcripts and 2 polypeptides (1 unique). Gene sequence location is 3R:4307435..4310947. Its molecular function is described by: . It is involved in the biological process described with: intralumenal vesicle formation; endosome …
LOC140746176	LOC140746176	solute carrier family 53 member 1	solute carrier family 53 member 1			NW_027332210.1	3734521	3750069	minus	140746176	protein-coding	XM_073078216.1	XP_072934317.1	673		FBpp0309976	0
LOC140746188	Csl4	exosome component 1 Csl4	Csl4	Csl4	Csl4	NW_027332210.1	3750598	3753385	minus	140746188	protein-coding	XM_073078235.1	XP_072934336.1	232		FBpp0079813	7.4e-53	FBgn0032346	The gene Csl4 is referred to in FlyBase by the symbol Dmel\Csl4 (CG6249, FBgn0032346). It is a protein_coding_gene from Dmel. It has one annotated transcript and one polypeptide. Gene sequence location is 2L:11122574..11123567. Its molecular function is described by: RNA binding. It is involved in the biological process described with: regulation of gene expression; RNA processing. 9 alleles are …
LOC140746205	alphaCOP	coatomer subunit alpha	alphaCOP	alphaCOP	Coat Protein (coatomer) alpha	NW_027332210.1	3753604	3773051	plus	140746205	protein-coding	XM_073078257.1	XP_072934358.1	1225		FBpp0072694	0	FBgn0025725	The gene Coat Protein (coatomer) alpha is referred to in FlyBase by the symbol Dmel\Œ±COP (CG7961, FBgn0025725). It is a protein_coding_gene from Dmel. It has 2 annotated transcripts and 2 polypeptides (1 unique). Gene sequence location is 3L:1641066..1645199. Its molecular function is described by: structural molecule activity. It is involved in the biological process described with 8 unique ter…
LOC140746196	LOC140746196	facilitated trehalose transporter Tret1-like	facilitated trehalose transporter Tret1-like			NW_027332210.1	3773041	3783367	minus	140746196	protein-coding	XM_073078247.1	XP_072934348.1	471		FBpp0297096	3.07e-99
LOC140744885	slou	homeodomain transcription factor slouch	slouch	slou	slouch	NW_027332210.1	3802793	3826471	plus	140744885	protein-coding	XM_073076584.1	XP_072932685.1	284		FBpp0083521	2.94e-65	FBgn0002941	The gene slouch is referred to in FlyBase by the symbol Dmel\slou (CG6534, FBgn0002941). It is a protein_coding_gene from Dmel. It has 2 annotated transcripts and 2 polypeptides (all unique). Gene sequence location is 3R:21548661..21557182. Its molecular function is described by: DNA binding; DNA-binding transcription factor activity, RNA polymerase II-specific; RNA polymerase II cis-regulatory r…
LOC140744893	LOC140744893	uncharacterized LOC140744893	LOC140744893			NW_027332210.1	3887832	3892257	minus	140744893	protein-coding	XM_073076594.1	XP_072932695.1	225
LOC140746215	LOC140746215	uncharacterized LOC140746215	LOC140746215			NW_027332210.1	3911805	3931918	minus	140746215	protein-coding	XM_073078269.1	XP_072934370.1	584		FBpp0073882	2.35e-42
LOC140746238	sp3	phosphatidylinositide phosphatase spermathreecae	spermathreecae	sp3	spermathreecae	NW_027332210.1	3932325	3959039	plus	140746238	protein-coding	XM_073078307.1	XP_072934408.1	1145		FBpp0290429	0	FBgn0038890	The gene spermathreecae is referred to in FlyBase by the symbol Dmel\sp3 (CG7956, FBgn0038890). It is a protein_coding_gene from Dmel. It has 5 annotated transcripts and 5 polypeptides (all unique). Gene sequence location is 3R:21520928..21528598. Its molecular function is described by: phosphatase activity; phosphatidylinositol-4-phosphate phosphatase activity. It is involved in the biological p…
LOC140746254	LOC140746254	uncharacterized LOC140746254	LOC140746254			NW_027332210.1	3966424	3967806	plus	140746254	protein-coding	XM_073078330.1	XP_072934431.1	341		FBpp0082593	2.35e-24
LOC140746248	LOC140746248	uncharacterized LOC140746248	LOC140746248			NW_027332210.1	3967928	3969632	plus	140746248	protein-coding	XM_073078318.1	XP_072934419.1	363		FBpp0071108	1.84e-30
LOC140746262	LOC140746262	transmembrane protein 216-like	Transmembrane protein 216	TMEM216	Transmembrane protein 216	NW_027332210.1	3970744	3973362	minus	140746262	protein-coding	XM_073078343.1	XP_072934444.1	144		FBpp0289771	8.07e-34	FBgn0037614	The gene Transmembrane protein 216 is referred to in FlyBase by the symbol Dmel\TMEM216 (CG8116, FBgn0037614). It is a protein_coding_gene from Dmel. It has 3 annotated transcripts and 3 polypeptides (1 unique). Gene sequence location is 3R:8716243..8721320. Its molecular function is described by: . It is involved in the biological process described with: non-motile cilium assembly; cilium assemb…
LOC140746273	Ent2	Equilibrative nucleoside transporter 2	Ent2	Ent2	Equilibrative nucleoside transporter 2	NW_027332210.1	3974189	4033027	plus	140746273	protein-coding	XM_073078355.1	XP_072934456.1	500		FBpp0078920	4.41e-138	FBgn0263916	The gene Equilibrative nucleoside transporter 2 is referred to in FlyBase by the symbol Dmel\Ent2 (CG31911, FBgn0263916). It is a protein_coding_gene from Dmel. It has 2 annotated transcripts and 2 polypeptides (1 unique). Gene sequence location is 2L:6562325..6564709. Its molecular function is described by: nucleoside transmembrane transporter activity. It is involved in the biological process d…
LOC140744904	Osi20	DUF1676 domain-containing protein Osi20	Osiris 20	Osi20	Osiris 20	NW_027332210.1	4041242	4042496	minus	140744904	protein-coding	XM_073076615.1	XP_072932716.1	293		FBpp0081205	1.98e-63	FBgn0037430	The gene Osiris 20 is referred to in FlyBase by the symbol Dmel\Osi20 (CG15188, FBgn0037430). It is a protein_coding_gene from Dmel. It has one annotated transcript and one polypeptide. Gene sequence location is 3R:6340095..6341424. Its molecular function is described by: . It is involved in the biological process described with: open tracheal system development. 7 alleles are reported. The pheno…
LOC140744915	Osi19	DUF1676 domain-containing protein Osi19	Osiris 19	Osi19	Osiris 19	NW_027332210.1	4049081	4050537	minus	140744915	protein-coding	XM_073076627.1	XP_072932728.1	255		FBpp0290708	1.11e-64	FBgn0037429	The gene Osiris 19 is referred to in FlyBase by the symbol Dmel\Osi19 (CG15189, FBgn0037429). It is a protein_coding_gene from Dmel. It has 2 annotated transcripts and 2 polypeptides (all unique). Gene sequence location is 3R:6335362..6337196. Its molecular function is described by: . It is involved in the biological process described with: open tracheal system development. 17 alleles are reporte…
LOC140744923	LOC140744923	uncharacterized LOC140744923	LOC140744923			NW_027332210.1	4064651	4065790	plus	140744923	protein-coding	XM_073076649.1	XP_072932750.1	278
LOC140746288	LOC140746288	uncharacterized LOC140746288	LOC140746288			NW_027332210.1	4066643	4071777	plus	140746288	protein-coding	XM_073078381.1	XP_072934482.1	419		FBpp0076139	5.4e-22
LOC140746282	LOC140746282	uncharacterized LOC140746282	lambik	lbk	lambik	NW_027332210.1	4072713	4074841	plus	140746282	protein-coding	XM_073078366.1	XP_072934467.1	419		FBpp0291294	1.2e-22	FBgn0034083	The gene lambik is referred to in FlyBase by the symbol Dmel\lbk (CG8434, FBgn0034083). It is a protein_coding_gene from Dmel. It has one annotated transcript and one polypeptide. Gene sequence location is 2R:16150123..16169519. Its molecular function is described by: . The biological processes in which it is involved are not known. 77 alleles are reported. No phenotypic data is available. The ph…
LOC140746299	LOC140746299	uncharacterized LOC140746299	LOC140746299			NW_027332210.1	4134479	4153764	minus	140746299	lncRNA	XR_012102756.1
LOC140744933	LOC140744933	uncharacterized LOC140744933	LOC140744933			NW_027332210.1	4274009	4274942	minus	140744933	lncRNA	XR_012102603.1
LOC140746317	LOC140746317	uncharacterized LOC140746317	LOC140746317			NW_027332210.1	4338095	4339357	minus	140746317	lncRNA	XR_012102757.1
LOC140746336	LOC140746336	vesicular integral-membrane protein VIP36	vesicular integral-membrane protein VIP36			NW_027332210.1	4340929	4351701	plus	140746336	protein-coding	XM_073078448.1	XP_072934549.1	327		FBpp0083961	2.31e-138
LOC140746303	mle	dosage compensation regulator mle	maleless	mle	maleless	NW_027332210.1	4354075	4376906	plus	140746303	protein-coding	XM_073078411.1	XP_072934512.1	1261		FBpp0085367	0	FBgn0002774	The gene maleless is referred to in FlyBase by the symbol Dmel\mle (CG11680, FBgn0002774). It is a protein_coding_gene from Dmel. It has 2 annotated transcripts and 2 polypeptides (all unique). Gene sequence location is 2R:5974857..5980778. Its molecular function is described by 15 unique terms, many of which group under: binding; nucleic acid binding; RNA binding; catalytic activity; ribonucleos…
LOC140744940	robl	dynein light chain roadblock	roadblock	robl	roadblock	NW_027332210.1	4377925	4378372	minus	140744940	protein-coding	XM_073076667.1	XP_072932768.1	97		FBpp0086076	8.68e-51	FBgn0024196	The gene roadblock is referred to in FlyBase by the symbol Dmel\robl (CG10751, FBgn0024196). It is a protein_coding_gene from Dmel. It has one annotated transcript and one polypeptide. Gene sequence location is 2R:17456472..17457129. Its molecular function is described by: dynein intermediate chain binding. It is involved in the biological process described with: dendrite morphogenesis; microtubu…
LOC140746324	LOC140746324	uncharacterized LOC140746324	LOC140746324			NW_027332210.1	4379070	4380658	minus	140746324	protein-coding	XM_073078438.1	XP_072934539.1	390		FBpp0071108	6.33e-34
LOC140746345	mRpS10	mitochondrial ribosomal protein S10	mRpS10	mRpS10	mitochondrial ribosomal protein S10	NW_027332210.1	4380990	4382292	plus	140746345	protein-coding	XM_073078460.1	XP_072934561.1	171		FBpp0082512	1.9e-56	FBgn0038307	The gene mitochondrial ribosomal protein S10 is referred to in FlyBase by the symbol Dmel\mRpS10 (CG4247, FBgn0038307). It is a protein_coding_gene from Dmel. It has 2 annotated transcripts and 2 polypeptides (all unique). Gene sequence location is 3R:15229665..15230516. Its molecular function is described by: structural constituent of ribosome. It is involved in the biological process described …
LOC140746353	LOC140746353	transmembrane protein 216-like	transmembrane protein 216-like			NW_027332210.1	4382410	4384707	minus	140746353	protein-coding	XM_073078474.1	XP_072934575.1	142		FBpp0081390	2.51e-36
LOC140746361	St2	Sulfotransferase 2	Sulfotransferase 2	St2	Sulfotransferase 2	NW_027332210.1	4386076	4388795	plus	140746361	protein-coding	XM_073078485.1	XP_072934586.1	331		FBpp0311929	1.82e-109	FBgn0037665	The gene Sulfotransferase 2 is referred to in FlyBase by the symbol Dmel\St2 (CG16733, FBgn0037665). It is a protein_coding_gene from Dmel. It has 2 annotated transcripts and 2 polypeptides (1 unique). Gene sequence location is 3R:9251843..9253514. Its molecular function is described by: sulfotransferase activity. It is involved in the biological process described with: sulfation. 5 alleles are r…
LOC140744510	Gyc88E	Guanylyl cyclase at 88E	Guanylyl cyclase at 88E	Gyc88E	Guanylyl cyclase at 88E	NW_027332210.1	4393269	4414259	minus	140744510	protein-coding	XM_073076141.1	XP_072932242.1	940		FBpp0297355	0	FBgn0038295	The gene Guanylyl cyclase at 88E is referred to in FlyBase by the symbol Dmel\Gyc88E (CG4154, FBgn0038295). It is a protein_coding_gene from Dmel. It has 3 annotated transcripts and 3 polypeptides (2 unique). Gene sequence location is 3R:15150375..15191242. Its molecular function is described by 11 unique terms, many of which group under: binding; protein binding; catalytic activity; small molecu…
LOC140747799	TRNAA-AGC	transfer RNA alanine (anticodon AGC)	transfer RNA alanine (anticodon AGC)			NW_027332210.1	4407641	4407713	plus	140747799	tRNA
LOC140747864	TRNAA-CGC	transfer RNA alanine (anticodon CGC)	transfer RNA alanine (anticodon CGC)			NW_027332210.1	4409024	4409095	plus	140747864	tRNA
LOC140747831	TRNAI-AAU	transfer RNA isoleucine (anticodon AAU)	transfer RNA isoleucine (anticodon AAU)			NW_027332210.1	4409349	4409422	minus	140747831	tRNA
LOC140744949	LOC140744949	odorant receptor 4-like	Odorant receptor 85b	Or85b	Odorant receptor 85b	NW_027332210.1	4541351	4552264	plus	140744949	protein-coding	XM_073076679.1	XP_072932780.1	357		FBpp0081383	2.29e-31	FBgn0037590	The gene Odorant receptor 85b is referred to in FlyBase by the symbol Dmel\Or85b (CG11735, FBgn0037590). It is a protein_coding_gene from Dmel. It has one annotated transcript and one polypeptide. Gene sequence location is 3R:8510077..8511358. Its molecular function is described by: olfactory receptor activity; odorant binding; ionotropic olfactory receptor activity. It is involved in the biologi…
LOC140746370	LOC140746370	protein BCCIP homolog	protein BCCIP homolog			NW_027332210.1	4552510	4556934	plus	140746370	protein-coding	XM_073078497.1	XP_072934598.1	288		FBpp0082298	8.77e-62
LOC140746379	polybromo	protein polybromo	polybromo	polybromo	polybromo	NW_027332210.1	4557346	4581500	minus	140746379	protein-coding	XM_073078509.1	XP_072934610.1	1742		FBpp0084115	0	FBgn0039227	The gene polybromo is referred to in FlyBase by the symbol Dmel\polybromo (CG11375, FBgn0039227). It is a protein_coding_gene from Dmel. It has one annotated transcript and one polypeptide. Gene sequence location is 3R:24799967..24805259. Its molecular function is described by: chromatin binding. It is involved in the biological process described with: vitelline membrane formation involved in cho…
LOC140746389	LOC140746389	uncharacterized LOC140746389	LOC140746389			NW_027332210.1	4582309	4586057	plus	140746389	protein-coding	XM_073078521.1	XP_072934622.1	513
LOC140746396	LOC140746396	uncharacterized LOC140746396	LOC140746396			NW_027332210.1	4603625	4605929	plus	140746396	lncRNA	XR_012102766.1
LOC140744529	LOC140744529	uncharacterized LOC140744529	LOC140744529			NW_027332210.1	4635386	4640923	plus	140744529	protein-coding	XM_073076162.1	XP_072932263.1	1845
LOC140746402	LOC140746402	uncharacterized LOC140746402	ladybird early	lbe	ladybird early	NW_027332210.1	4644836	4732688	minus	140746402	protein-coding	XM_073078538.1	XP_072934639.1	304		FBpp0083490	2.68e-72	FBgn0011278	The gene ladybird early is referred to in FlyBase by the symbol Dmel\lbe (CG6545, FBgn0011278). It is a protein_coding_gene from Dmel. It has one annotated transcript and one polypeptide. Gene sequence location is 3R:21441577..21446537. Its molecular function is described by: sequence-specific double-stranded DNA binding; DNA-binding transcription factor activity, RNA polymerase II-specific; DNA …
LOC140746458	nst	phosphoglucomutase 3-like protein nst	nesthocker	nst	nesthocker	NW_027332210.1	4758964	4786850	plus	140746458	protein-coding	XM_073078613.1	XP_072934714.1	548		FBpp0075699	0	FBgn0036298	The gene nesthocker is referred to in FlyBase by the symbol Dmel\nst (CG10627, FBgn0036298). It is a protein_coding_gene from Dmel. It has one annotated transcript and one polypeptide. Gene sequence location is 3L:12527215..12530171. Its molecular function is described by: intramolecular phosphotransferase activity; magnesium ion binding; phosphoacetylglucosamine mutase activity. It is involved i…
LOC140746426	LOC140746426	2-aminoethanethiol dioxygenase	2-aminoethanethiol dioxygenase			NW_027332210.1	4790714	4794200	minus	140746426	protein-coding	XM_073078569.1	XP_072934670.1	289		FBpp0076459	2.44e-33
LOC140744958	LOC140744958	uncharacterized LOC140744958	bagpipe	bap	bagpipe	NW_027332210.1	4857500	4863116	minus	140744958	protein-coding	XM_073076690.1	XP_072932791.1	415		FBpp0083486	5.46e-37	FBgn0004862	The gene bagpipe is referred to in FlyBase by the symbol Dmel\bap (CG7902, FBgn0004862). It is a protein_coding_gene from Dmel. It has one annotated transcript and one polypeptide. Gene sequence location is 3R:21388880..21390449. Its molecular function is described by: DNA-binding transcription factor activity, RNA polymerase II-specific; DNA binding; RNA polymerase II cis-regulatory region seque…
LOC140744968	LOC140744968	uncharacterized LOC140744968	tinman	tin	tinman	NW_027332210.1	4888948	4891044	minus	140744968	protein-coding	XM_073076701.1	XP_072932802.1	395		FBpp0083485	7.91e-21	FBgn0004110	The gene tinman is referred to in FlyBase by the symbol Dmel\tin (CG7895, FBgn0004110). It is a protein_coding_gene from Dmel. It has one annotated transcript and one polypeptide. Gene sequence location is 3R:21378977..21381970. Its molecular function is described by: DNA-binding transcription factor activity, RNA polymerase II-specific; DNA binding; RNA polymerase II cis-regulatory region sequen…
LOC140744976	LOC140744976	mpv17-like protein	mpv17-like protein			NW_027332210.1	4908233	4909703	plus	140744976	protein-coding	XM_073076708.1	XP_072932809.1	200		FBpp0311617	8.54e-52
LOC140747786	LOC140747786	U6 spliceosomal RNA	U6 spliceosomal RNA			NW_027332210.1	5013869	5013962	minus	140747786	pseudogene
LOC140746421	LOC140746421	uncharacterized LOC140746421	Drop	Dr	Drop	NW_027332210.1	5031710	5068956	minus	140746421	protein-coding	XM_073078562.1	XP_072934663.1	338		FBpp0084807	1.46e-50	FBgn0000492	The gene Drop is referred to in FlyBase by the symbol Dmel\Dr (CG1897, FBgn0000492). It is a protein_coding_gene from Dmel. It has one annotated transcript and one polypeptide. Gene sequence location is 3R:29556386..29565244. Its molecular function is described by: DNA-binding transcription factor activity, RNA polymerase II-specific; DNA binding; sequence-specific DNA binding; RNA polymerase II …
LOC140746411	LOC140746411	homeobox protein MSX-1-like	Drop	Dr	Drop	NW_027332210.1	5139640	5188446	plus	140746411	protein-coding	XM_073078550.1	XP_072934651.1	264		FBpp0084807	7.9e-48	FBgn0000492	The gene Drop is referred to in FlyBase by the symbol Dmel\Dr (CG1897, FBgn0000492). It is a protein_coding_gene from Dmel. It has one annotated transcript and one polypeptide. Gene sequence location is 3R:29556386..29565244. Its molecular function is described by: DNA-binding transcription factor activity, RNA polymerase II-specific; DNA binding; sequence-specific DNA binding; RNA polymerase II …
LOC140744538	LOC140744538	uncharacterized LOC140744538	LOC140744538			NW_027332210.1	5218766	5223877	plus	140744538	protein-coding	XM_073076171.1	XP_072932272.1	994
LOC140746435	LOC140746435	uncharacterized LOC140746435	LOC140746435			NW_027332210.1	5226556	5229422	plus	140746435	protein-coding	XM_073078582.1	XP_072934683.1	146
LOC140746468	Tfb4	transcription factor B4	Transcription factor B4	Tfb4	Transcription factor B4	NW_027332210.1	5244646	5249633	plus	140746468	protein-coding	XM_073078621.1	XP_072934722.1	295		FBpp0077650	8.62e-128	FBgn0031309	The gene Transcription factor B4 is referred to in FlyBase by the symbol Dmel\Tfb4 (CG5041, FBgn0031309). It is a protein_coding_gene from Dmel. It has one annotated transcript and one polypeptide. Gene sequence location is 2L:1149445..1150677. Its molecular function is unknown. It is involved in the biological process described with 7 unique terms, many of which group under: response to stimulus…
LOC140746476	LOC140746476	uncharacterized LOC140746476	LOC140746476			NW_027332210.1	5256070	5258551	minus	140746476	protein-coding	XM_073078631.1	XP_072934732.1	120
LOC140746533	LOC140746533	E3 ubiquitin-protein ligase MARCHF5	E3 ubiquitin-protein ligase MARCHF5			NW_027332210.1	5261953	5279299	minus	140746533	protein-coding	XM_073078690.1	XP_072934791.1	325		FBpp0308635	2.4e-110
LOC140746484	LOC140746484	ileal sodium/bile acid cotransporter-like	ileal sodium/bile acid cotransporter-like			NW_027332210.1	5280270	5318460	plus	140746484	protein-coding	XM_073078640.1	XP_072934741.1	464		FBpp0073848	1.06e-104
LOC140746507	Theg	Testicular haploid expressed gene	Testicular haploid expressed gene			NW_027332210.1	5319206	5321603	plus	140746507	protein-coding	XM_073078665.1	XP_072934766.1	223
LOC140746516	Idh3b	isocitrate dehydrogenase [NAD] subunit beta, mitochondrial	Idh3b	Idh3b	Isocitrate dehydrogenase (NAD+) 3 non-catalytic subunit beta	NW_027332210.1	5321903	5330653	minus	140746516	protein-coding	XM_073078672.1	XP_072934773.1	388		FBpp0290012	0	FBgn0038922	The gene Isocitrate dehydrogenase (NAD+) 3 non-catalytic subunit beta is referred to in FlyBase by the symbol Dmel\Idh3b (CG6439, FBgn0038922). It is a protein_coding_gene from Dmel. It has 2 annotated transcripts and 2 polypeptides (1 unique). Gene sequence location is 3R:22016391..22019382. Its molecular function is described by: enzyme activator activity. It is involved in the biological proce…
LOC140746543	Sfxn1-3	Sideroflexin-1-3	Sideroflexin 1/3	Sfxn1-3	Sideroflexin 1/3	NW_027332210.1	5331068	5349850	plus	140746543	protein-coding	XM_073078700.1	XP_072934801.1	317		FBpp0078556	1.8e-128	FBgn0037239	The gene Sideroflexin 1/3 is referred to in FlyBase by the symbol Dmel\Sfxn1-3 (CG11739, FBgn0037239). It is a protein_coding_gene from Dmel. It has 4 annotated transcripts and 4 polypeptides (1 unique). Gene sequence location is 3R:4378600..4381210. Its molecular function is described by: L-serine transmembrane transporter activity; monoatomic ion transmembrane transporter activity; transmembran…
LOC140746567	LOC140746567	uncharacterized LOC140746567	LOC140746567			NW_027332210.1	5350707	5363483	plus	140746567	protein-coding	XM_073078703.1	XP_072934804.1	815		FBpp0082061	4.7e-24
LOC140746578	Pbp95	proximal sequence element A Pbp95	PSEA-binding protein 95kD	Pbp95	PSEA-binding protein 95kD	NW_027332210.1	5363830	5367319	minus	140746578	protein-coding	XM_073078708.1	XP_072934809.1	782		FBpp0081282	6.72e-32	FBgn0037540	The gene PSEA-binding protein 95kD is referred to in FlyBase by the symbol Dmel\Pbp95 (CG2702, FBgn0037540). It is a protein_coding_gene from Dmel. It has one annotated transcript and one polypeptide. Gene sequence location is 3R:8013791..8016610. Its molecular function is described by 6 unique terms, many of which group under: binding; nucleic acid binding; DNA binding; protein binding; cis-regu…
LOC140746585	Mlh1	DNA mismatch repair ATPase Mlh1	Mlh1	Mlh1	Mlh1	NW_027332210.1	5367532	5375532	plus	140746585	protein-coding	XM_073078714.1	XP_072934815.1	743		FBpp0087867	1.1e-159	FBgn0011659	The gene Mlh1 is referred to in FlyBase by the symbol Dmel\Mlh1 (CG11482, FBgn0011659). It is a protein_coding_gene from Dmel. It has 2 annotated transcripts and 2 polypeptides (all unique). Gene sequence location is 2R:8170274..8172401. Its molecular function is described by: ATP-dependent DNA damage sensor activity; ATP hydrolysis activity; mismatched DNA binding; ATP binding. It is involved in…
LOC140746625	Mcm6	minichromosome maintenance 6	Mcm6	Mcm6	Minichromosome maintenance 6	NW_027332210.1	5376412	5386352	minus	140746625	protein-coding	XM_073078751.1	XP_072934852.1	816		FBpp0070913	0	FBgn0025815	The gene Minichromosome maintenance 6 is referred to in FlyBase by the symbol Dmel\Mcm6 (CG4039, FBgn0025815). It is a protein_coding_gene from Dmel. It has one annotated transcript and one polypeptide. Gene sequence location is X:6674387..6677176. Its molecular function is described by 6 unique terms, many of which group under: binding; catalytic activity; helicase activity; nucleic acid binding…
LOC140746597	LOC140746597	uncharacterized LOC140746597	LOC140746597			NW_027332210.1	5386637	5388510	plus	140746597	protein-coding	XM_073078724.1	XP_072934825.1	229
LOC140746593	LOC140746593	glycerate kinase	glycerate kinase			NW_027332210.1	5388386	5390062	minus	140746593	protein-coding	XM_073078721.1	XP_072934822.1	478		FBpp0307439	9.71e-93
LOC140746601	LOC140746601	telomerase reverse transcriptase-like	telomerase reverse transcriptase-like			NW_027332210.1	5390332	5392895	plus	140746601	protein-coding	XM_073078727.1	XP_072934828.1	714
LOC140746607	Tsf2	transferrin 2	Transferrin 2	Tsf2	Transferrin 2	NW_027332210.1	5392853	5408448	minus	140746607	protein-coding	XM_073078733.1	XP_072934834.1	859		FBpp0075698	0	FBgn0036299	The gene Transferrin 2 is referred to in FlyBase by the symbol Dmel\Tsf2 (CG10620, FBgn0036299). It is a protein_coding_gene from Dmel. It has one annotated transcript and one polypeptide. Gene sequence location is 3L:12530436..12533724. Its molecular function is described by: iron ion binding. It is involved in the biological process described with: iron ion transport; septate junction assembly.…
LOC140746614	LOC140746614	uncharacterized LOC140746614	LOC140746614			NW_027332210.1	5408846	5412242	plus	140746614	protein-coding	XM_073078739.1	XP_072934840.1	429		FBpp0087437	2.61e-37
LOC140744983	LOC140744983	fatty acid-binding protein-like	fabp	fabp	fatty acid binding protein	NW_027332210.1	5431654	5436287	minus	140744983	protein-coding	XM_073076721.1	XP_072932822.1	137		FBpp0099726	1.89e-13	FBgn0037913	The gene fatty acid binding protein is referred to in FlyBase by the symbol Dmel\fabp (CG6783, FBgn0037913). It is a protein_coding_gene from Dmel. It has 3 annotated transcripts and 3 polypeptides (all unique). Gene sequence location is 3R:11559896..11567054. Its molecular function is described by: lipid binding; fatty acid binding. It is involved in the biological process described with: fatty …
LOC140744991	LOC140744991	uncharacterized LOC140744991	LOC140744991			NW_027332210.1	5488071	5489175	minus	140744991	lncRNA	XR_012102610.1
LOC140746631	LOC140746631	5-hydroxytryptamine receptor 1-like	5-HT7	5-HT7	5-hydroxytryptamine (serotonin) receptor 7	NW_027332210.1	5669882	5854147	minus	140746631	protein-coding	XM_073078756.1	XP_072934857.1	569		FBpp0306575	2.97e-94	FBgn0004573	The gene 5-hydroxytryptamine (serotonin) receptor 7 is referred to in FlyBase by the symbol Dmel\5-HT7 (CG12073, FBgn0004573). It is a protein_coding_gene from Dmel. It has 2 annotated transcripts and 2 polypeptides (1 unique). Gene sequence location is 3R:30968236..31016875. Its molecular function is described by: neurotransmitter receptor activity; G protein-coupled serotonin receptor activity;…
LOC140744548	LOC140744548	uncharacterized LOC140744548	LOC140744548			NW_027332210.1	5824624	5829939	plus	140744548	protein-coding	XM_073076182.1	XP_072932283.1	1771
LOC140744557	LOC140744557	uncharacterized LOC140744557	LOC140744557			NW_027332210.1	5984400	5988060	minus	140744557	protein-coding	XM_073076195.1	XP_072932296.1	1173
LOC140744998	LOC140744998	hexosaminidase D-like	hexosaminidase D-like			NW_027332210.1	5992614	5995988	plus	140744998	protein-coding	XM_073076739.1	XP_072932840.1	542		FBpp0307572	2.33e-81
LOC140746638	LOC140746638	uncharacterized LOC140746638	LOC140746638			NW_027332210.1	5998111	6003992	minus	140746638	protein-coding	XM_073078760.1	XP_072934861.1	1064		FBpp0111557	1.91e-134
LOC140746646	LOC140746646	uncharacterized LOC140746646	LOC140746646			NW_027332210.1	6021867	6022857	minus	140746646	lncRNA	XR_012102789.1
LOC140746652	LOC140746652	uncharacterized LOC140746652	LOC140746652			NW_027332210.1	6058370	6059940	plus	140746652	lncRNA	XR_012102791.1
LOC140746656	LOC140746656	BTB/POZ domain-containing protein KCTD9	BTB/POZ domain-containing protein KCTD9			NW_027332210.1	6063794	6067825	plus	140746656	protein-coding	XM_073078771.1	XP_072934872.1	403		FBpp0288661	2.73e-135
LOC140746664	lost	methenyltetrahydrofolate synthase domain-containing protein lost	lost	lost	lost	NW_027332210.1	6069558	6088885	plus	140746664	protein-coding	XM_073078774.1	XP_072934875.1	473		FBpp0078561	3.64e-74	FBgn0263594	The gene lost is referred to in FlyBase by the symbol Dmel\lost (CG14648, FBgn0263594). It is a protein_coding_gene from Dmel. It has one annotated transcript and one polypeptide. Gene sequence location is 3R:4403076..4407182. Its molecular function is unknown. It is involved in the biological process described with: mRNA splicing, via spliceosome; anterior/posterior pattern specification; pole p…
LOC140744563	LOC140744563	uncharacterized LOC140744563	grass	grass	Gram-positive Specific Serine protease	NW_027332210.1	6089614	6114168	minus	140744563	protein-coding	XM_073076208.1	XP_072932309.1	1811		FBpp0084481	4.89e-14	FBgn0039494	The gene Gram-positive Specific Serine protease is referred to in FlyBase by the symbol Dmel\grass (CG5896, FBgn0039494). It is a protein_coding_gene from Dmel. It has 2 annotated transcripts and 2 polypeptides (all unique). Gene sequence location is 3R:27157948..27159781. Its molecular function is described by: calcium ion binding; serine hydrolase activity; serine-type endopeptidase activity. I…
LOC140745021	C15	homeobox protein C15	C15	C15	C15	NW_027332210.1	6118551	6166863	plus	140745021	protein-coding	XM_073076775.1	XP_072932876.1	359		FBpp0083510	2.93e-84	FBgn0004863	The gene C15 is referred to in FlyBase by the symbol Dmel\C15 (CG7937, FBgn0004863). It is a protein_coding_gene from Dmel. It has one annotated transcript and one polypeptide. Gene sequence location is 3R:21499986..21512814. Its molecular function is described by: sequence-specific DNA binding; DNA binding; DNA-binding transcription factor activity, RNA polymerase II-specific; DNA-binding transc…
LOC140746672	LOC140746672	uncharacterized LOC140746672	LOC140746672			NW_027332210.1	6193962	6199884	minus	140746672	protein-coding	XM_073078775.1	XP_072934876.1	751
LOC140745007	Crz	Corazonin	Corazonin			NW_027332210.1	6213007	6213821	minus	140745007	protein-coding	XM_073076752.1	XP_072932853.1	101
LOC140747793	LOC140747793	U6atac minor spliceosomal RNA	U6atac minor spliceosomal RNA			NW_027332210.1	6223618	6223704	plus	140747793	snRNA	XR_012102906.1
LOC140746687	LOC140746687	lateral signaling target protein 2 homolog	lateral signaling target protein 2 homolog			NW_027332210.1	6236925	6298829	plus	140746687	protein-coding	XM_073078799.1	XP_072934900.1	1115		FBpp0308371	3.13e-121
LOC140746680	LOC140746680	uncharacterized LOC140746680	LOC140746680			NW_027332210.1	6278527	6281833	minus	140746680	protein-coding	XM_073078786.1	XP_072934887.1	779
LOC140746686	LOC140746686	uncharacterized LOC140746686	LOC140746686			NW_027332210.1	6305015	6311833	plus	140746686	protein-coding	XM_073078796.1	XP_072934897.1	366
LOC140745014	LOC140745014	dopamine receptor 1-like	Dop1R1	Dop1R1	Dopamine 1-like receptor 1	NW_027332210.1	6463920	6498503	minus	140745014	protein-coding	XM_073076762.1	XP_072932863.1	407		FBpp0303554	0	FBgn0011582	The gene Dopamine 1-like receptor 1 is referred to in FlyBase by the symbol Dmel\Dop1R1 (CG9652, FBgn0011582). It is a protein_coding_gene from Dmel. It has 5 annotated transcripts and 5 polypeptides (all unique). Gene sequence location is 3R:14165379..14214810. Its molecular function is described by: neurotransmitter receptor activity; G protein-coupled receptor activity; G protein-coupled serot…
LOC140746708	LOC140746708	uncharacterized LOC140746708	LOC140746708			NW_027332210.1	6568097	6574312	minus	140746708	lncRNA	XR_012102814.1
LOC140747838	TRNAC-GCA	transfer RNA cysteine (anticodon GCA)	transfer RNA cysteine (anticodon GCA)			NW_027332210.1	6630116	6630187	minus	140747838	tRNA
LOC140745032	LOC140745032	uncharacterized LOC140745032	LOC140745032			NW_027332210.1	6679075	6681211	plus	140745032	lncRNA	XR_012102613.1
LOC140746712	LOC140746712	peroxiredoxin-2-like	Peroxiredoxin 3	Prx3	Peroxiredoxin 3	NW_027332210.1	6686401	6697671	plus	140746712	protein-coding	XM_073078811.1	XP_072934912.1	226		FBpp0082927	9.99e-94	FBgn0038519	The gene Peroxiredoxin 3 is referred to in FlyBase by the symbol Dmel\Prx3 (CG5826, FBgn0038519). It is a protein_coding_gene from Dmel. It has one annotated transcript and one polypeptide. Gene sequence location is 3R:17545222..17546531. Its molecular function is described by: peroxiredoxin activity; antioxidant activity; thioredoxin peroxidase activity; thioredoxin-dependent peroxiredoxin activ…
LOC140744596	LOC140744596	myrosinase 1-like	myrosinase 1-like			NW_027332210.1	6699552	6710125	plus	140744596	protein-coding	XM_073076248.1	XP_072932349.1	616		FBpp0075080	3.24e-148
LOC140744611	LOC140744611	myrosinase 1-like	myrosinase 1-like			NW_027332210.1	6714146	6735098	plus	140744611	protein-coding	XM_073076249.1	XP_072932350.1	530		FBpp0075080	2.49e-149
LOC140745039	LOC140745039	protein SHQ1 homolog	protein SHQ1 homolog			NW_027332210.1	6726971	6729756	minus	140745039	protein-coding	XM_073076793.1	XP_072932894.1	510		FBpp0081123	4.75e-12
LOC140746717	LOC140746717	protein SHQ1 homolog	protein SHQ1 homolog			NW_027332210.1	6734771	6738769	minus	140746717	protein-coding	XM_073078815.1	XP_072934916.1	510		FBpp0081123	5.81e-12
LOC140744627	LOC140744627	myrosinase 1-like	myrosinase 1-like			NW_027332210.1	6740652	6745295	plus	140744627	protein-coding	XM_073076251.1	XP_072932352.1	515		FBpp0075080	1.87e-159
LOC140746722	LOC140746722	protein SHQ1 homolog	protein SHQ1 homolog			NW_027332210.1	6750039	6752145	minus	140746722	protein-coding	XM_073078821.1	XP_072934922.1	473		FBpp0081123	7.41e-26
LOC140746728	wfs1	wolframin ER transmembrane glycoprotein wfs1	wolfram syndrome 1	wfs1	wolfram syndrome 1	NW_027332210.1	6753698	6765382	plus	140746728	protein-coding	XM_073078828.1	XP_072934929.1	883		FBpp0291996	1.18e-172	FBgn0039003	The gene wolfram syndrome 1 is referred to in FlyBase by the symbol Dmel\wfs1 (CG4917, FBgn0039003). It is a protein_coding_gene from Dmel. It has 2 annotated transcripts and 2 polypeptides (all unique). Gene sequence location is 3R:22687542..22690380. Its molecular function is described by: ubiquitin protein ligase binding. It is involved in the biological process described with: adult locomotor…
LOC140746741	pll	serine/threonine-protein kinase pelle	pelle	pll	pelle	NW_027332210.1	6773726	6783849	minus	140746741	protein-coding	XM_073078842.1	XP_072934943.1	483		FBpp0306780	2.84e-85	FBgn0010441	The gene pelle is referred to in FlyBase by the symbol Dmel\pll (CG5974, FBgn0010441). It is a protein_coding_gene from Dmel. It has 2 annotated transcripts and 2 polypeptides (1 unique). Gene sequence location is 3R:27251131..27253182. Its molecular function is described by: ATP binding; protein serine/threonine kinase activity; protein kinase activity; protein domain specific binding; protein b…
LOC140746766	LOC140746766	myrosinase 1-like	myrosinase 1-like			NW_027332210.1	6784388	6819566	minus	140746766	protein-coding	XM_073078864.1	XP_072934965.1	490		FBpp0075080	5.19e-146
LOC140747869	TRNAV-AAC	transfer RNA valine (anticodon AAC)	transfer RNA valine (anticodon AAC)			NW_027332210.1	6806933	6807005	plus	140747869	tRNA
LOC140746833	LOC140746833	uncharacterized LOC140746833	LOC140746833			NW_027332210.1	6843509	6844991	minus	140746833	lncRNA	XR_012102825.1
LOC140746800	LOC140746800	oxaloacetate tautomerase Fahd2a, mitochondrial	oxaloacetate tautomerase Fahd2a, mitochondrial			NW_027332210.1	6846977	6860766	minus	140746800	protein-coding	XM_073078900.1	XP_072935001.1	335		FBpp0083584	1.37e-86
LOC140746814	mRpL35	mitochondrial ribosomal protein L35	mRpL35	mRpL35	mitochondrial ribosomal protein L35	NW_027332210.1	6860993	6861788	minus	140746814	protein-coding	XM_073078912.1	XP_072935013.1	176		FBpp0083569	2.8e-42	FBgn0038923	The gene mitochondrial ribosomal protein L35 is referred to in FlyBase by the symbol Dmel\mRpL35 (CG13410, FBgn0038923). It is a protein_coding_gene from Dmel. It has one annotated transcript and one polypeptide. Gene sequence location is 3R:22023527..22024341. Its molecular function is described by: structural constituent of ribosome. It is involved in the biological process described with: mito…
LOC140744639	Mitofilin	inner membrane mitochondrial protein mitofilin	Mitofilin	Mitofilin	Mitofilin	NW_027332210.1	6861592	6904821	plus	140744639	protein-coding	XM_073076261.1	XP_072932362.1	1441		FBpp0307186	1.57e-98	FBgn0019960	The gene Mitofilin is referred to in FlyBase by the symbol Dmel\Mitofilin (CG6455, FBgn0019960). It is a protein_coding_gene from Dmel. It has 3 annotated transcripts and 3 polypeptides (2 unique). Gene sequence location is 3R:22019505..22023335. Its molecular function is described by: protein kinase binding; ATP-dependent protein binding. It is involved in the biological process described with: …
LOC140744650	LOC140744650	cytochrome P450 4C1-like	Cytochrome P450 4c3	Cyp4c3	Cytochrome P450 4c3	NW_027332210.1	6906107	6916493	plus	140744650	protein-coding	XM_073076269.1	XP_072932370.1	519		FBpp0085074	9.17e-75	FBgn0015032	The gene Cytochrome P450 4c3 is referred to in FlyBase by the symbol Dmel\Cyp4c3 (CG1438, FBgn0015032). It is a protein_coding_gene from Dmel. It has one annotated transcript and one polypeptide. Gene sequence location is 3R:30894038..30900688. Its molecular function is described by: iron ion binding; heme binding; oxidoreductase activity, acting on paired donors, with incorporation or reduction …
LOC140746747	LOC140746747	cytochrome P450 4V2-like	Cytochrome P450 4d2	Cyp4d2	Cytochrome P450 4d2	NW_027332210.1	6926183	6942128	minus	140746747	protein-coding	XM_073078847.1	XP_072934948.1	521		FBpp0311678	2.76e-60	FBgn0011576	The gene Cytochrome P450 4d2 is referred to in FlyBase by the symbol Dmel\Cyp4d2 (CG3466, FBgn0011576). It is a protein_coding_gene from Dmel. It has 2 annotated transcripts and 2 polypeptides (1 unique). Gene sequence location is X:2176006..2178728. Its molecular function is described by: monooxygenase activity; oxidoreductase activity, acting on paired donors, with incorporation or reduction of…
LOC140746821	LOC140746821	cytochrome P450 4V2-like	Cytochrome P450 4c3	Cyp4c3	Cytochrome P450 4c3	NW_027332210.1	6952547	6966222	plus	140746821	protein-coding	XM_073078918.1	XP_072935019.1	497		FBpp0085074	5.09e-64	FBgn0015032	The gene Cytochrome P450 4c3 is referred to in FlyBase by the symbol Dmel\Cyp4c3 (CG1438, FBgn0015032). It is a protein_coding_gene from Dmel. It has one annotated transcript and one polypeptide. Gene sequence location is 3R:30894038..30900688. Its molecular function is described by: iron ion binding; heme binding; oxidoreductase activity, acting on paired donors, with incorporation or reduction …
LOC140746787	LOC140746787	cytochrome P450 4C1-like	Cytochrome P450 4d2	Cyp4d2	Cytochrome P450 4d2	NW_027332210.1	6971375	6975835	minus	140746787	protein-coding	XM_073078887.1	XP_072934988.1	413		FBpp0311678	2.81e-61	FBgn0011576	The gene Cytochrome P450 4d2 is referred to in FlyBase by the symbol Dmel\Cyp4d2 (CG3466, FBgn0011576). It is a protein_coding_gene from Dmel. It has 2 annotated transcripts and 2 polypeptides (1 unique). Gene sequence location is X:2176006..2178728. Its molecular function is described by: monooxygenase activity; oxidoreductase activity, acting on paired donors, with incorporation or reduction of…
LOC140746754	LOC140746754	cytochrome P450 4V2-like	Cytochrome P450 4c3	Cyp4c3	Cytochrome P450 4c3	NW_027332210.1	6995047	7002905	minus	140746754	protein-coding	XM_073078852.1	XP_072934953.1	497		FBpp0085074	2.85e-63	FBgn0015032	The gene Cytochrome P450 4c3 is referred to in FlyBase by the symbol Dmel\Cyp4c3 (CG1438, FBgn0015032). It is a protein_coding_gene from Dmel. It has one annotated transcript and one polypeptide. Gene sequence location is 3R:30894038..30900688. Its molecular function is described by: iron ion binding; heme binding; oxidoreductase activity, acting on paired donors, with incorporation or reduction …
LOC140746781	LOC140746781	cytochrome P450 4C1-like	Cytochrome P450 4c3	Cyp4c3	Cytochrome P450 4c3	NW_027332210.1	7015317	7027296	minus	140746781	protein-coding	XM_073078880.1	XP_072934981.1	483		FBpp0085074	4.23e-70	FBgn0015032	The gene Cytochrome P450 4c3 is referred to in FlyBase by the symbol Dmel\Cyp4c3 (CG1438, FBgn0015032). It is a protein_coding_gene from Dmel. It has one annotated transcript and one polypeptide. Gene sequence location is 3R:30894038..30900688. Its molecular function is described by: iron ion binding; heme binding; oxidoreductase activity, acting on paired donors, with incorporation or reduction …
LOC140747845	TRNAP-AGG	transfer RNA proline (anticodon AGG)	transfer RNA proline (anticodon AGG)			NW_027332210.1	7039904	7039975	minus	140747845	tRNA
LOC140746759	LOC140746759	cytochrome P450 4V2-like	Cytochrome P450 4c3	Cyp4c3	Cytochrome P450 4c3	NW_027332210.1	7042440	7055869	plus	140746759	protein-coding	XM_073078859.1	XP_072934960.1	492		FBpp0085074	2.63e-58	FBgn0015032	The gene Cytochrome P450 4c3 is referred to in FlyBase by the symbol Dmel\Cyp4c3 (CG1438, FBgn0015032). It is a protein_coding_gene from Dmel. It has one annotated transcript and one polypeptide. Gene sequence location is 3R:30894038..30900688. Its molecular function is described by: iron ion binding; heme binding; oxidoreductase activity, acting on paired donors, with incorporation or reduction …
LOC140746855	LOC140746855	uncharacterized LOC140746855	LOC140746855			NW_027332210.1	7056007	7060724	minus	140746855	lncRNA	XR_012102826.1
LOC140746847	LOC140746847	cGMP-specific 3',5'-cyclic phosphodiesterase-like	Phosphodiesterase 6	Pde6	Phosphodiesterase 6	NW_027332210.1	7063097	7172988	minus	140746847	protein-coding	XM_073078944.1	XP_072935045.1	906		FBpp0311378	0	FBgn0038237	The gene Phosphodiesterase 6 is referred to in FlyBase by the symbol Dmel\Pde6 (CG8279, FBgn0038237). It is a protein_coding_gene from Dmel. It has 3 annotated transcripts and 3 polypeptides (2 unique). Gene sequence location is 3R:14513901..14558304. Its molecular function is described by: phosphoric diester hydrolase activity; 3',5'-cyclic-nucleotide phosphodiesterase activity; protein binding;…
LOC140746861	LOC140746861	golgin subfamily A member 7	golgin subfamily A member 7			NW_027332210.1	7194710	7199241	plus	140746861	protein-coding	XM_073078964.1	XP_072935065.1	162		FBpp0084384	5.21e-60
LOC140746886	Osi18	DUF1676 domain-containing protein Osi18	Osiris 18	Osi18	Osiris 18	NW_027332210.1	7208883	7211430	plus	140746886	protein-coding	XM_073079016.1	XP_072935117.1	271		FBpp0078260	5.54e-48	FBgn0037428	The gene Osiris 18 is referred to in FlyBase by the symbol Dmel\Osi18 (CG1169, FBgn0037428). It is a protein_coding_gene from Dmel. It has one annotated transcript and one polypeptide. Gene sequence location is 3R:6330248..6331809. Its molecular function is described by: . It is involved in the biological process described with: open tracheal system development. 14 alleles are reported. No phenot…
LOC140745046	LOC140745046	uncharacterized LOC140745046	LOC140745046			NW_027332210.1	7216340	7223055	plus	140745046	protein-coding	XM_073076804.1	XP_072932905.1	397
LOC140746867	Osi17	DUF1676 domain-containing protein Osi17	Osiris 17	Osi17	Osiris 17	NW_027332210.1	7226210	7268823	minus	140746867	protein-coding	XM_073078992.1	XP_072935093.1	631		FBpp0306605	1.28e-53	FBgn0037427	The gene Osiris 17 is referred to in FlyBase by the symbol Dmel\Osi17 (CG15598, FBgn0037427). It is a protein_coding_gene from Dmel. It has 4 annotated transcripts and 4 polypeptides (2 unique). Gene sequence location is 3R:6311772..6327308. Its molecular function is described by: . It is involved in the biological process described with: positive regulation of imaginal disc-derived wing size; op…
LOC140747876	TRNAD-GUC	transfer RNA aspartic acid (anticodon GUC)	transfer RNA aspartic acid (anticodon GUC)			NW_027332210.1	7241130	7241201	plus	140747876	tRNA
LOC140746877	LOC140746877	uncharacterized LOC140746877	LOC140746877			NW_027332210.1	7270196	7271966	minus	140746877	protein-coding	XM_073079004.1	XP_072935105.1	474
LOC140747849	TRNAE-CUC	transfer RNA glutamic acid (anticodon CUC)	transfer RNA glutamic acid (anticodon CUC)			NW_027332210.1	7275561	7275632	minus	140747849	tRNA
LOC140744663	LOC140744663	uncharacterized LOC140744663	LOC140744663			NW_027332210.1	7277681	7281136	minus	140744663	protein-coding	XM_073076277.1	XP_072932378.1	348
LOC140745053	LOC140745053	uncharacterized LOC140745053	Osiris 16	Osi16	Osiris 16	NW_027332210.1	7282469	7284171	minus	140745053	protein-coding	XM_073076818.1	XP_072932919.1	278		FBpp0078257	2.59e-43	FBgn0051561	The gene Osiris 16 is referred to in FlyBase by the symbol Dmel\Osi16 (CG31561, FBgn0051561). It is a protein_coding_gene from Dmel. It has one annotated transcript and one polypeptide. Gene sequence location is 3R:6305247..6306366. Its molecular function is described by: . It is involved in the biological process described with: . 7 alleles are reported. No phenotypic data is available. The phen…
LOC140746862	LOC140746862	uncharacterized LOC140746862	Osiris 16	Osi16	Osiris 16	NW_027332210.1	7288963	7292998	minus	140746862	protein-coding	XM_073078979.1	XP_072935080.1	254		FBpp0078257	5.05e-65	FBgn0051561	The gene Osiris 16 is referred to in FlyBase by the symbol Dmel\Osi16 (CG31561, FBgn0051561). It is a protein_coding_gene from Dmel. It has one annotated transcript and one polypeptide. Gene sequence location is 3R:6305247..6306366. Its molecular function is described by: . It is involved in the biological process described with: . 7 alleles are reported. No phenotypic data is available. The phen…
LOC140744674	LOC140744674	uncharacterized LOC140744674	Osiris 16	Osi16	Osiris 16	NW_027332210.1	7293302	7295081	minus	140744674	protein-coding	XM_073076287.1	XP_072932388.1	150		FBpp0078257	2.61e-14	FBgn0051561	The gene Osiris 16 is referred to in FlyBase by the symbol Dmel\Osi16 (CG31561, FBgn0051561). It is a protein_coding_gene from Dmel. It has one annotated transcript and one polypeptide. Gene sequence location is 3R:6305247..6306366. Its molecular function is described by: . It is involved in the biological process described with: . 7 alleles are reported. No phenotypic data is available. The phen…
LOC140745060	LOC140745060	uncharacterized LOC140745060	Osiris 14	Osi14	Osiris 14	NW_027332210.1	7315357	7323494	minus	140745060	protein-coding	XM_073076832.1	XP_072932933.1	179		FBpp0078255	1.31e-15	FBgn0040279	The gene Osiris 14 is referred to in FlyBase by the symbol Dmel\Osi14 (CG1155, FBgn0040279). It is a protein_coding_gene from Dmel. It has one annotated transcript and one polypeptide. Gene sequence location is 3R:6299128..6300738. Its molecular function is described by: . It is involved in the biological process described with: . 8 alleles are reported. No phenotypic data is available. The pheno…
LOC140746889	LOC140746889	uncharacterized LOC140746889	LOC140746889			NW_027332210.1	7327854	7331478	minus	140746889	protein-coding	XM_073079032.1	XP_072935133.1	214
LOC140746893	LOC140746893	uncharacterized LOC140746893	LOC140746893			NW_027332210.1	7332712	7337000	minus	140746893	protein-coding	XM_073079044.1	XP_072935145.1	288		FBpp0078253	2.83e-14
LOC140746902	Osi12	DUF1676 domain-containing protein Osi12	Osiris 12	Osi12	Osiris 12	NW_027332210.1	7345871	7360693	minus	140746902	protein-coding	XM_073079055.1	XP_072935156.1	239		FBpp0078251	3.34e-45	FBgn0037419	The gene Osiris 12 is referred to in FlyBase by the symbol Dmel\Osi12 (CG1154, FBgn0037419). It is a protein_coding_gene from Dmel. It has one annotated transcript and one polypeptide. Gene sequence location is 3R:6278531..6282495. Its molecular function is described by: . It is involved in the biological process described with: . 12 alleles are reported. No phenotypic data is available. The phen…
LOC140746911	Osi11	Osiris 11	Osiris 11	Osi11	Osiris 11	NW_027332210.1	7373736	7375525	plus	140746911	protein-coding	XM_073079066.1	XP_072935167.1	255		FBpp0078263	2.29e-53	FBgn0037418	The gene Osiris 11 is referred to in FlyBase by the symbol Dmel\Osi11 (CG15596, FBgn0037418). It is a protein_coding_gene from Dmel. It has one annotated transcript and one polypeptide. Gene sequence location is 3R:6267591..6268757. Its molecular function is described by: . It is involved in the biological process described with: . 10 alleles are reported. The phenotype of these alleles manifest …
LOC140746918	Osi10a	Osiris 10a	Osiris 10a	Osi10a	Osiris 10a	NW_027332210.1	7382596	7386038	minus	140746918	protein-coding	XM_073079078.1	XP_072935179.1	323		FBpp0423395	7.63e-35	FBgn0286976	The gene Osiris 10a is referred to in FlyBase by the symbol Dmel\Osi10a (CG46436, FBgn0286976). It is a protein_coding_gene from Dmel. It has one annotated transcript and one polypeptide. Gene sequence location is 3R:6263958..6265465. Its molecular function is described by: . It is involved in the biological process described with: . 6 alleles are reported. No phenotypic data is available. The ph…
LOC140746937	Osi8	Osiris 8	Osiris 8	Osi8	Osiris 8	NW_027332210.1	7400730	7409311	plus	140746937	protein-coding	XM_073079112.1	XP_072935213.1	239		FBpp0078247	3.02e-37	FBgn0037415	The gene Osiris 8 is referred to in FlyBase by the symbol Dmel\Osi8 (CG15591, FBgn0037415). It is a protein_coding_gene from Dmel. It has one annotated transcript and one polypeptide. Gene sequence location is 3R:6255175..6256602. Its molecular function is described by: . It is involved in the biological process described with: . 12 alleles are reported. The phenotypes of these alleles manifest i…
LOC140747883	TRNAA-CGC	transfer RNA alanine (anticodon CGC)	transfer RNA alanine (anticodon CGC)			NW_027332210.1	7410627	7410698	plus	140747883	tRNA
LOC140746932	LOC140746932	uncharacterized LOC140746932	Osiris 9	Osi9	Osiris 9	NW_027332210.1	7422568	7433005	plus	140746932	protein-coding	XM_073079096.1	XP_072935197.1	241		FBpp0078248	8.17e-40	FBgn0037416	The gene Osiris 9 is referred to in FlyBase by the symbol Dmel\Osi9 (CG15592, FBgn0037416). It is a protein_coding_gene from Dmel. It has one annotated transcript and one polypeptide. Gene sequence location is 3R:6260211..6262105. Its molecular function is described by: . It is involved in the biological process described with: open tracheal system development. 15 alleles are reported. The phenot…
LOC140746942	LOC140746942	uncharacterized LOC140746942	Osiris 9	Osi9	Osiris 9	NW_027332210.1	7444274	7448149	plus	140746942	protein-coding	XM_073079125.1	XP_072935226.1	233		FBpp0078248	5.04e-30	FBgn0037416	The gene Osiris 9 is referred to in FlyBase by the symbol Dmel\Osi9 (CG15592, FBgn0037416). It is a protein_coding_gene from Dmel. It has one annotated transcript and one polypeptide. Gene sequence location is 3R:6260211..6262105. Its molecular function is described by: . It is involved in the biological process described with: open tracheal system development. 15 alleles are reported. The phenot…
LOC140746954	LOC140746954	uncharacterized LOC140746954	Osiris 9	Osi9	Osiris 9	NW_027332210.1	7461292	7463995	plus	140746954	protein-coding	XM_073079149.1	XP_072935250.1	237		FBpp0078248	3.61e-25	FBgn0037416	The gene Osiris 9 is referred to in FlyBase by the symbol Dmel\Osi9 (CG15592, FBgn0037416). It is a protein_coding_gene from Dmel. It has one annotated transcript and one polypeptide. Gene sequence location is 3R:6260211..6262105. Its molecular function is described by: . It is involved in the biological process described with: open tracheal system development. 15 alleles are reported. The phenot…
LOC140746949	LOC140746949	uncharacterized LOC140746949	Osiris 9	Osi9	Osiris 9	NW_027332210.1	7465134	7470493	plus	140746949	protein-coding	XM_073079136.1	XP_072935237.1	245		FBpp0078248	1.14e-09	FBgn0037416	The gene Osiris 9 is referred to in FlyBase by the symbol Dmel\Osi9 (CG15592, FBgn0037416). It is a protein_coding_gene from Dmel. It has one annotated transcript and one polypeptide. Gene sequence location is 3R:6260211..6262105. Its molecular function is described by: . It is involved in the biological process described with: open tracheal system development. 15 alleles are reported. The phenot…
LOC140746962	LOC140746962	uncharacterized LOC140746962	Osiris 9	Osi9	Osiris 9	NW_027332210.1	7480542	7482110	minus	140746962	protein-coding	XM_073079162.1	XP_072935263.1	266		FBpp0078248	1.57e-16	FBgn0037416	The gene Osiris 9 is referred to in FlyBase by the symbol Dmel\Osi9 (CG15592, FBgn0037416). It is a protein_coding_gene from Dmel. It has one annotated transcript and one polypeptide. Gene sequence location is 3R:6260211..6262105. Its molecular function is described by: . It is involved in the biological process described with: open tracheal system development. 15 alleles are reported. The phenot…
LOC140746970	LOC140746970	uncharacterized LOC140746970	Osiris 9	Osi9	Osiris 9	NW_027332210.1	7501444	7507321	plus	140746970	protein-coding	XM_073079174.1	XP_072935275.1	237		FBpp0078248	6.37e-41	FBgn0037416	The gene Osiris 9 is referred to in FlyBase by the symbol Dmel\Osi9 (CG15592, FBgn0037416). It is a protein_coding_gene from Dmel. It has one annotated transcript and one polypeptide. Gene sequence location is 3R:6260211..6262105. Its molecular function is described by: . It is involved in the biological process described with: open tracheal system development. 15 alleles are reported. The phenot…
LOC140746979	LOC140746979	uncharacterized LOC140746979	Osiris 7	Osi7	Osiris 7	NW_027332210.1	7515732	7517162	minus	140746979	protein-coding	XM_073079187.1	XP_072935288.1	263		FBpp0078246	7.22e-62	FBgn0037414	The gene Osiris 7 is referred to in FlyBase by the symbol Dmel\Osi7 (CG1153, FBgn0037414). It is a protein_coding_gene from Dmel. It has one annotated transcript and one polypeptide. Gene sequence location is 3R:6248994..6251683. Its molecular function is described by: . The biological processes in which it is involved are not known. 7 alleles are reported. The phenotypes of these alleles manifes…
LOC140746985	LOC140746985	uncharacterized LOC140746985	LOC140746985			NW_027332210.1	7537008	7542889	plus	140746985	protein-coding	XM_073079193.1	XP_072935294.1	144
LOC140746993	Osi5	Osiris 5	Osiris 5	Osi5	Osiris 5	NW_027332210.1	7544553	7551294	minus	140746993	protein-coding	XM_073079209.1	XP_072935310.1	194		FBpp0292063	5.09e-22	FBgn0037413	The gene Osiris 5 is referred to in FlyBase by the symbol Dmel\Osi5 (CG15590, FBgn0037413). It is a protein_coding_gene from Dmel. It has 2 annotated transcripts and 2 polypeptides (all unique). Gene sequence location is 3R:6227512..6228828. Its molecular function is described by: . It is involved in the biological process described with: . 9 alleles are reported. No phenotypic data is available.…
LOC140747000	LOC140747000	uncharacterized LOC140747000	LOC140747000			NW_027332210.1	7566384	7593436	plus	140747000	protein-coding	XM_073079221.1	XP_072935322.1	318
LOC140747014	LOC140747014	uncharacterized LOC140747014	LOC140747014			NW_027332210.1	7594999	7600802	minus	140747014	lncRNA	XR_012102837.1
LOC140747066	Osi3	Osiris 3	Osiris 3	Osi3	Osiris 3	NW_027332210.1	7601122	7625747	minus	140747066	protein-coding	XM_073079305.1	XP_072935406.1	225		FBpp0302562	2.83e-22	FBgn0037411	The gene Osiris 3 is referred to in FlyBase by the symbol Dmel\Osi3 (CG1150, FBgn0037411). It is a protein_coding_gene from Dmel. It has 2 annotated transcripts and 2 polypeptides (1 unique). Gene sequence location is 3R:6215832..6218199. Its molecular function is described by: . It is involved in the biological process described with: . 12 alleles are reported. No phenotypic data is available. T…
LOC140747056	Osi1	Osiris 1	Osiris 1	Osi1	Osiris 1	NW_027332210.1	7652848	7678979	minus	140747056	protein-coding	XM_073079292.1	XP_072935393.1	268		FBpp0078237	2.06e-06	FBgn0037406	The gene Osiris 1 is referred to in FlyBase by the symbol Dmel\Osi1 (CG15585, FBgn0037406). It is a protein_coding_gene from Dmel. It has one annotated transcript and one polypeptide. Gene sequence location is 3R:6173549..6174971. Its molecular function is described by: . It is involved in the biological process described with: . 14 alleles are reported. No phenotypic data is available. The pheno…
LOC140744684	LOC140744684	uncharacterized LOC140744684	LOC140744684			NW_027332210.1	7679949	7683575	minus	140744684	protein-coding	XM_073076299.1	XP_072932400.1	211
LOC140747042	NPFR	Neuropeptide F receptor	Neuropeptide F receptor	NPFR	Neuropeptide F receptor	NW_027332210.1	7718943	7784235	plus	140747042	protein-coding	XM_073079275.1	XP_072935376.1	383		FBpp0078239	3.34e-101	FBgn0037408	The gene Neuropeptide F receptor is referred to in FlyBase by the symbol Dmel\NPFR (CG1147, FBgn0037408). It is a protein_coding_gene from Dmel. It has 4 annotated transcripts and 4 polypeptides (all unique). Gene sequence location is 3R:6187315..6195403. Its molecular function is described by: G protein-coupled receptor activity; neuropeptide F receptor activity; neuropeptide binding; neuropepti…
LOC140745070	LOC140745070	uncharacterized LOC140745070	LOC140745070			NW_027332210.1	7799686	7801152	minus	140745070	lncRNA	XR_012102618.1
LOC140745077	LOC140745077	cecropin-like	Cecropin A1	CecA1	Cecropin A1	NW_027332210.1	7857026	7870834	minus	140745077	protein-coding	XM_073076849.1	XP_072932950.1	63		FBpp0084977	7.45e-08	FBgn0000276	The gene Cecropin A1 is referred to in FlyBase by the symbol Dmel\CecA1 (CG1365, FBgn0000276). It is a protein_coding_gene from Dmel. It has one annotated transcript and one polypeptide. Gene sequence location is 3R:30210874..30211273. Its molecular function is unknown. It is involved in the biological process described with 8 unique terms, many of which group under: response to stimulus; respons…
LOC140747805	TRNAP-AGG	transfer RNA proline (anticodon AGG)	transfer RNA proline (anticodon AGG)			NW_027332210.1	7866219	7866290	plus	140747805	tRNA
LOC140747026	Osi24	Protein Osi24	Osiris 24	Osi24	Osiris 24	NW_027332210.1	7917612	8012829	plus	140747026	protein-coding	XM_073079255.1	XP_072935356.1	505		FBpp0078240	4.41e-72	FBgn0037409	The gene Osiris 24 is referred to in FlyBase by the symbol Dmel\Osi24 (CG15589, FBgn0037409). It is a protein_coding_gene from Dmel. It has one annotated transcript and one polypeptide. Gene sequence location is 3R:6198811..6207678. Its molecular function is described by: . It is involved in the biological process described with: open tracheal system development. 11 alleles are reported. No pheno…
LOC140747020	LOC140747020	uncharacterized LOC140747020	LOC140747020			NW_027332210.1	7972526	7977663	plus	140747020	lncRNA	XR_012102838.1
LOC140747149	Osi2	DUF1676 domain-containing protein Osi2	Osiris 2	Osi2	Osiris 2	NW_027332210.1	8019230	8042363	plus	140747149	protein-coding	XM_073079426.1	XP_072935527.1	345		FBpp0302561	5.61e-55	FBgn0037410	The gene Osiris 2 is referred to in FlyBase by the symbol Dmel\Osi2 (CG1148, FBgn0037410). It is a protein_coding_gene from Dmel. It has 3 annotated transcripts and 3 polypeptides (1 unique). Gene sequence location is 3R:6209373..6213493. Its molecular function is described by: . It is involved in the biological process described with: . 8 alleles are reported. No phenotypic data is available. Th…
LOC140747170	LOC140747170	uncharacterized LOC140747170	LOC140747170			NW_027332210.1	8043174	8048091	minus	140747170	protein-coding	XM_073079451.1	XP_072935552.1	194
LOC140744697	LOC140744697	uncharacterized LOC140744697	SCP-containing protein A	scpr-A	SCP-containing protein A	NW_027332210.1	8051362	8077924	plus	140744697	protein-coding	XM_073076324.1	XP_072932425.1	802		FBpp0081833	1.05e-11	FBgn0037889	The gene SCP-containing protein A is referred to in FlyBase by the symbol Dmel\scpr-A (CG5207, FBgn0037889). It is a protein_coding_gene from Dmel. It has one annotated transcript and one polypeptide. Gene sequence location is 3R:11241183..11242120. Its molecular function is described by: . It is involved in the biological process described with: sexual reproduction. 4 alleles are reported. No ph…
LOC140747204	LOC140747204	uncharacterized LOC140747204	LOC140747204			NW_027332210.1	8078383	8079396	plus	140747204	lncRNA	XR_012102858.1
LOC140747198	LOC140747198	uncharacterized LOC140747198	LOC140747198			NW_027332210.1	8080040	8081710	minus	140747198	protein-coding	XM_073079482.1	XP_072935583.1	163
LOC140747141	LOC140747141	uncharacterized LOC140747141	LOC140747141			NW_027332210.1	8084389	8102030	plus	140747141	protein-coding	XM_073079417.1	XP_072935518.1	469		FBpp0081453	1.66e-101
LOC140747181	LOC140747181	ADP-ribosylation factor-like protein 3	dead end	dnd	dead end	NW_027332210.1	8103383	8106294	minus	140747181	protein-coding	XM_073079463.1	XP_072935564.1	184		FBpp0083549	1.9e-92	FBgn0038916	The gene dead end is referred to in FlyBase by the symbol Dmel\dnd (CG6560, FBgn0038916). It is a protein_coding_gene from Dmel. It has one annotated transcript and one polypeptide. Gene sequence location is 3R:21885676..21887355. Its molecular function is described by: GTP binding; GTPase activity. It is involved in the biological process described with: branch fusion, open tracheal system; cili…
LOC140747088	NHP2	NHP2 ribonucleoprotein	NHP2	NHP2	NHP2	NW_027332210.1	8106558	8107969	plus	140747088	protein-coding	XM_073079340.1	XP_072935441.1	156		FBpp0305289	1.06e-62	FBgn0029148	The gene NHP2 is referred to in FlyBase by the symbol Dmel\NHP2 (CG5258, FBgn0029148). It is a protein_coding_gene from Dmel. It has 2 annotated transcripts and 2 polypeptides (1 unique). Gene sequence location is 3L:14801328..14802168. Its molecular function is described by: box H/ACA snoRNA binding; RNA binding. It is involved in the biological process described with: snRNA pseudouridine synthe…
LOC140747097	RhoBTB	Rho-related BTB domain containing	RhoBTB	RhoBTB	Rho-related BTB domain containing	NW_027332210.1	8114665	8137164	minus	140747097	protein-coding	XM_073079352.1	XP_072935453.1	722		FBpp0303191	0	FBgn0036980	The gene Rho-related BTB domain containing is referred to in FlyBase by the symbol Dmel\RhoBTB (CG5701, FBgn0036980). It is a protein_coding_gene from Dmel. It has 3 annotated transcripts and 3 polypeptides (all unique). Gene sequence location is 3L:20376242..20382398. Its molecular function is described by: GTPase activity; protein kinase binding; GTP binding. It is involved in the biological pr…
LOC140744704	LOC140744704	uncharacterized LOC140744704	LOC140744704			NW_027332210.1	8137896	8149174	plus	140744704	protein-coding	XM_073076337.1	XP_072932438.1	1355		FBpp0271859	3.08e-53
LOC140747136	LOC140747136	uncharacterized LOC140747136	LOC140747136			NW_027332210.1	8149437	8151403	plus	140747136	protein-coding	XM_073079402.1	XP_072935503.1	122
LOC140747107	LOC140747107	myrosinase 1-like	myrosinase 1-like			NW_027332210.1	8152494	8157689	plus	140747107	protein-coding	XM_073079364.1	XP_072935465.1	503		FBpp0075080	1.45e-179
LOC140747810	TRNAK-UUU	transfer RNA lysine (anticodon UUU)	transfer RNA lysine (anticodon UUU)			NW_027332210.1	8158641	8158713	plus	140747810	tRNA
LOC140747129	Ublcp1	Ubiquitin-like domain-containing C-terminal domain phosphatase 1	Ublcp1	Ublcp1	Ubiquitin-like domain-containing C-terminal domain phosphatase 1	NW_027332210.1	8159601	8164039	plus	140747129	protein-coding	XM_073079392.1	XP_072935493.1	342		FBpp0083740	8.55e-149	FBgn0027526	The gene Ubiquitin-like domain-containing C-terminal domain phosphatase 1 is referred to in FlyBase by the symbol Dmel\Ublcp1 (CG6697, FBgn0027526). It is a protein_coding_gene from Dmel. It has one annotated transcript and one polypeptide. Gene sequence location is 3R:23061493..23062751. Its molecular function is described by: protein serine/threonine phosphatase activity; phosphoprotein phospha…
LOC140747226	5PtaseI	inositol polyphosphate-5-phosphatase A	5PtaseI	5PtaseI	Inositol polyphosphate-5-phosphatase type I	NW_027332210.1	8171997	8211526	minus	140747226	protein-coding	XM_073079529.1	XP_072935630.1	732		FBpp0423117	6.61e-149	FBgn0259178	The gene Inositol polyphosphate-5-phosphatase type I is referred to in FlyBase by the symbol Dmel\5PtaseI (CG42283, FBgn0259178). It is a protein_coding_gene from Dmel. It has 3 annotated transcripts and 3 polypeptides (all unique). Gene sequence location is 3R:25040427..25045151. Its molecular function is described by: phosphatase activity; inositol-polyphosphate 5-phosphatase activity. It is in…
LOC140747242	Scgalpha	sarcoglycan alpha	Sarcoglycan alpha	Scgalpha	Sarcoglycan alpha	NW_027332210.1	8211861	8221545	plus	140747242	protein-coding	XM_073079548.1	XP_072935649.1	514		FBpp0079217	3.88e-86	FBgn0032013	The gene Sarcoglycan alpha is referred to in FlyBase by the symbol Dmel\ScgŒ± (CG7851, FBgn0032013). It is a protein_coding_gene from Dmel. It has 3 annotated transcripts and 3 polypeptides (all unique). Gene sequence location is 2L:8303429..8305376. Its molecular function is described by: structural constituent of muscle; calcium ion binding. It is involved in the biological process described wi…
LOC140747253	e	nonribosomal peptide synthetase ebony	ebony	e	ebony	NW_027332210.1	8222447	8283600	minus	140747253	protein-coding	XM_073079571.1	XP_072935672.1	861		FBpp0083505	0	FBgn0000527	The gene ebony is referred to in FlyBase by the symbol Dmel\e (CG3331, FBgn0000527). It is a protein_coding_gene from Dmel. It has one annotated transcript and one polypeptide. Gene sequence location is 3R:21229839..21237177. Its molecular function is described by: beta-alanyl amine synthase activity. It is involved in the biological process described with 12 unique terms, many of which group und…
LOC140745092	LOC140745092	cilia- and flagella-associated protein 58-like	cilia- and flagella-associated protein 58-like			NW_027332210.1	8300128	8322159	plus	140745092	protein-coding	XM_073076868.1	XP_072932969.1	856		FBpp0084479	6.74e-52
LOC140747262	CtBP	C-terminal binding protein	CtBP	CtBP	C-terminal Binding Protein	NW_027332210.1	8323732	8502469	minus	140747262	protein-coding	XM_073079584.1	XP_072935685.1	576		FBpp0082167	0	FBgn0020496	The gene C-terminal Binding Protein is referred to in FlyBase by the symbol Dmel\CtBP (CG7583, FBgn0020496). It is a protein_coding_gene from Dmel. It has 10 annotated transcripts and 10 polypeptides (7 unique). Gene sequence location is 3R:13011649..13026275. Its molecular function is described by 8 unique terms, many of which group under: binding; protein binding; molecular adaptor activity; tr…
LOC140747293	Kaz	E3 ubiquitin-protein transferase Katazuke	Katazuke	Kaz	Katazuke	NW_027332210.1	8503257	8513353	plus	140747293	protein-coding	XM_073079625.1	XP_072935726.1	393		FBpp0084110	2.21e-135	FBgn0051357	The gene Katazuke is referred to in FlyBase by the symbol Dmel\Kaz (CG31357, FBgn0051357). It is a protein_coding_gene from Dmel. It has one annotated transcript and one polypeptide. Gene sequence location is 3R:24828279..24829959. Its molecular function is described by: ubiquitin-protein transferase activity; ubiquitin protein ligase activity. It is involved in the biological process described w…
LOC140747311	Zip99C	Zinc transporter Zip99C	Zip99C	Zip99C	Zinc/iron regulated transporter-related protein 99C	NW_027332210.1	8514007	8536344	minus	140747311	protein-coding	XM_073079653.1	XP_072935754.1	392		FBpp0292153	2.59e-116	FBgn0039714	The gene Zinc/iron regulated transporter-related protein 99C is referred to in FlyBase by the symbol Dmel\Zip99C (CG7816, FBgn0039714). It is a protein_coding_gene from Dmel. It has 9 annotated transcripts and 9 polypeptides (1 unique). Gene sequence location is 3R:29863701..29868895. Its molecular function is described by: zinc ion transmembrane transporter activity; iron ion binding; metal ion …
LOC140747320	FipoQ	F-box/LRR-repeat protein FipoQ	FipoQ	FipoQ	F-box involved in polyQ pathogenesis	NW_027332210.1	8539221	8560130	plus	140747320	protein-coding	XM_073079684.1	XP_072935785.1	516		FBpp0084796	0	FBgn0039667	The gene F-box involved in polyQ pathogenesis is referred to in FlyBase by the symbol Dmel\FipoQ (CG2010, FBgn0039667). It is a protein_coding_gene from Dmel. It has 3 annotated transcripts and 3 polypeptides (2 unique). Gene sequence location is 3R:29494782..29498923. Its molecular function is unknown. It is involved in the biological process described with: positive regulation of protein ubiqui…
LOC140747317	Trc8	TRC8 ring finger protein	TRC8 ring finger protein	Trc8	TRC8 ring finger protein	NW_027332210.1	8560593	8579772	minus	140747317	protein-coding	XM_073079669.1	XP_072935770.1	672		FBpp0305390	0	FBgn0039668	The gene TRC8 ring finger protein is referred to in FlyBase by the symbol Dmel\Trc8 (CG2304, FBgn0039668). It is a protein_coding_gene from Dmel. It has 4 annotated transcripts and 4 polypeptides (2 unique). Gene sequence location is 3R:29499025..29503797. Its molecular function is described by: ubiquitin protein ligase activity; protein binding; zinc ion binding. It is involved in the biological…
LOC140747328	LOC140747328	protein glass-like	glass	gl	glass	NW_027332210.1	8591241	8611693	plus	140747328	protein-coding	XM_073079716.1	XP_072935817.1	491		FBpp0083005	5.76e-102	FBgn0004618	The gene glass is referred to in FlyBase by the symbol Dmel\gl (CG7672, FBgn0004618). It is a protein_coding_gene from Dmel. It has 3 annotated transcripts and 3 polypeptides (all unique). Gene sequence location is 3R:18367927..18372738. Its molecular function is described by: RNA polymerase II cis-regulatory region sequence-specific DNA binding; DNA-binding transcription factor activity, RNA pol…
LOC140747340	Oga	O-GlcNAcase	O-GlcNAcase	Oga	O-GlcNAcase	NW_027332210.1	8615181	8636175	plus	140747340	protein-coding	XM_073079737.1	XP_072935838.1	1038		FBpp0083452	0	FBgn0038870	The gene O-GlcNAcase is referred to in FlyBase by the symbol Dmel\Oga (CG5871, FBgn0038870). It is a protein_coding_gene from Dmel. It has one annotated transcript and one polypeptide. Gene sequence location is 3R:21219077..21222843. Its molecular function is described by: beta-N-acetylglucosaminidase activity; [protein]-3-O-(N-acetyl-D-glucosaminyl)-L-serine/L-threonine O-N-acetyl-alpha-D-glucos…
LOC140747349	LOC140747349	uncharacterized LOC140747349	flyers-cup	f-cup	flyers-cup	NW_027332210.1	8642058	8644185	minus	140747349	protein-coding	XM_073079750.1	XP_072935851.1	420		FBpp0306595	3.66e-11	FBgn0028487	The gene flyers-cup is referred to in FlyBase by the symbol Dmel\f-cup (CG9611, FBgn0028487). It is a protein_coding_gene from Dmel. It has 9 annotated transcripts and 9 polypeptides (8 unique). Gene sequence location is 3R:13695263..13700838. Its molecular function is unknown. It is involved in the biological process described with: intracellular signal transduction. 4 alleles are reported. No p…
LOC140745102	LOC140745102	uncharacterized LOC140745102	LOC140745102			NW_027332210.1	8645382	8647389	minus	140745102	lncRNA	XR_012102622.1
LOC140747401	Nelf-A	Negative elongation factor A	Nelf-A	Nelf-A	Negative elongation factor A	NW_027332210.1	8648588	8677240	plus	140747401	protein-coding	XM_073079837.1	XP_072935938.1	585		FBpp0083453	9.18e-128	FBgn0038872	The gene Negative elongation factor A is referred to in FlyBase by the symbol Dmel\Nelf-A (CG5874, FBgn0038872). It is a protein_coding_gene from Dmel. It has 3 annotated transcripts and 3 polypeptides (all unique). Gene sequence location is 3R:21223704..21229512. Its molecular function is described by: RNA binding. It is involved in the biological process described with: negative regulation of t…
LOC140747423	LOC140747423	uncharacterized LOC140747423	LOC140747423			NW_027332210.1	8677230	8679222	minus	140747423	protein-coding	XM_073079866.1	XP_072935967.1	149
LOC140745109	LOC140745109	uncharacterized LOC140745109	LOC140745109			NW_027332210.1	8679577	8681093	plus	140745109	protein-coding	XM_073076884.1	XP_072932985.1	362
LOC140745119	LOC140745119	uncharacterized LOC140745119	huckebein	hkb	huckebein	NW_027332210.1	8691482	8692456	minus	140745119	protein-coding	XM_073076895.1	XP_072932996.1	324		FBpp0078591	3.63e-63	FBgn0261434	The gene huckebein is referred to in FlyBase by the symbol Dmel\hkb (CG9768, FBgn0261434). It is a protein_coding_gene from Dmel. It has one annotated transcript and one polypeptide. Gene sequence location is 3R:4345015..4346646. Its molecular function is described by: RNA polymerase II cis-regulatory region sequence-specific DNA binding; sequence-specific DNA binding; transcription corepressor b…
LOC140745129	LOC140745129	probable sodium/potassium/calcium exchanger CG1090	probable sodium/potassium/calcium exchanger CG1090			NW_027332210.1	8713021	8747442	plus	140745129	protein-coding	XM_073076904.1	XP_072933005.1	676		FBpp0307190	0
LOC140747353	LOC140747353	casein kinase I-like	Casein kinase Ialpha	CkIalpha	Casein kinase Ialpha	NW_027332210.1	8756203	8792661	minus	140747353	protein-coding	XM_073079762.1	XP_072935863.1	376		FBpp0311373	3.02e-180	FBgn0015024	The gene Casein kinase Ialpha is referred to in FlyBase by the symbol Dmel\CkIŒ± (CG2028, FBgn0015024). It is a protein_coding_gene from Dmel. It has 6 annotated transcripts and 6 polypeptides (1 unique). Gene sequence location is X:12653626..12657834. Its molecular function is described by: protein binding; protein kinase activity; protein serine/threonine kinase activity; ATP binding. It is inv…
LOC140747374	LOC140747374	succinyl-CoA:acetate/propanoyl-CoA:succinate CoA transferase	succinyl-CoA:acetate/propanoyl-CoA:succinate CoA transferase			NW_027332210.1	8796464	8827706	minus	140747374	protein-coding	XM_073079800.1	XP_072935901.1	475		FBpp0306760	0
LOC140745139	LOC140745139	cytosolic beta-glucosidase-like	cytosolic beta-glucosidase-like			NW_027332210.1	8833539	8837282	plus	140745139	protein-coding	XM_073076913.1	XP_072933014.1	508		FBpp0075080	1.08e-154
LOC140747382	Vha55	V-type proton ATPase subunit Vha55	Vha55	Vha55	Vacuolar H[+]-ATPase 55kD subunit	NW_027332210.1	8838894	8849274	plus	140747382	protein-coding	XM_073079813.1	XP_072935914.1	494		FBpp0290875	0	FBgn0005671	The gene Vacuolar H[+]-ATPase 55kD subunit is referred to in FlyBase by the symbol Dmel\Vha55 (CG17369, FBgn0005671). It is a protein_coding_gene from Dmel. It has 3 annotated transcripts and 3 polypeptides (1 unique). Gene sequence location is 3R:12623762..12627829. Its molecular function is described by: proton-transporting ATPase activity, rotational mechanism; ATP binding. It is involved in t…
LOC140747390	Pp2A-29B	Protein phosphatase PP2A regulatory subunit A	Pp2A-29B	Pp2A-29B	Protein phosphatase 2A at 29B	NW_027332210.1	8850824	8858384	minus	140747390	protein-coding	XM_073079824.1	XP_072935925.1	590		FBpp0293227	0	FBgn0260439	The gene Protein phosphatase 2A at 29B is referred to in FlyBase by the symbol Dmel\Pp2A-29B (CG17291, FBgn0260439). It is a protein_coding_gene from Dmel. It has 5 annotated transcripts and 5 polypeptides (3 unique). Gene sequence location is 2L:8366038..8370090. Its molecular function is described by: protein binding; protein phosphatase regulator activity. It is involved in the biological proc…
LOC140745147	LOC140745147	uncharacterized LOC140745147	LOC140745147			NW_027332210.1	8858745	8860536	plus	140745147	protein-coding	XM_073076919.1	XP_072933020.1	185
LOC140747410	LOC140747410	thyrotropin-releasing hormone receptor-like	ETHR	ETHR	ETHR	NW_027332210.1	8932624	9051816	plus	140747410	protein-coding	XM_073079848.1	XP_072935949.1	567		FBpp0308331	1.08e-140	FBgn0038874	The gene ETHR is referred to in FlyBase by the symbol Dmel\ETHR (CG5911, FBgn0038874). It is a protein_coding_gene from Dmel. It has 3 annotated transcripts and 3 polypeptides (2 unique). Gene sequence location is 3R:21247011..21265134. Its molecular function is described by 6 unique terms, many of which group under: signaling receptor activity; transmembrane signaling receptor activity; G protei…
LOC140747431	LOC140747431	uncharacterized LOC140747431	LOC140747431			NW_027332210.1	9089160	9096962	minus	140747431	lncRNA	XR_012102871.1
LOC140747433	EMC6	ER membrane protein complex subunit 6	EMC6	EMC6	ER membrane protein complex subunit 6	NW_027332210.1	9111008	9113109	minus	140747433	protein-coding	XM_073079888.1	XP_072935989.1	111		FBpp0084172	6.77e-46	FBgn0039259	The gene ER membrane protein complex subunit 6 is referred to in FlyBase by the symbol Dmel\EMC6 (CG11781, FBgn0039259). It is a protein_coding_gene from Dmel. It has one annotated transcript and one polypeptide. Gene sequence location is 3R:25024473..25025017. Its molecular function is described by: membrane insertase activity. It is involved in the biological process described with: tail-anchor…
LOC140747440	LOC140747440	uncharacterized LOC140747440	NSD	NSD	Nuclear receptor binding SET domain protein	NW_027332210.1	9113667	9130596	plus	140747440	protein-coding	XM_073079899.1	XP_072936000.1	2180		FBpp0084636	4.05e-163	FBgn0039559	The gene Nuclear receptor binding SET domain protein is referred to in FlyBase by the symbol Dmel\NSD (CG4976, FBgn0039559). It is a protein_coding_gene from Dmel. It has 2 annotated transcripts and 2 polypeptides (all unique). Gene sequence location is 3R:27932982..27937853. Its molecular function is described by: transcription coactivator activity; histone H3K36 dimethyltransferase activity; hi…
LOC140747455	LOC140747455	uncharacterized LOC140747455	LOC140747455			NW_027332210.1	9131141	9135415	plus	140747455	protein-coding	XM_073079918.1	XP_072936019.1	263
LOC140747469	LOC140747469	uncharacterized LOC140747469	LOC140747469			NW_027332210.1	9135896	9143788	plus	140747469	protein-coding	XM_073079936.1	XP_072936037.1	255
LOC140745152	LOC140745152	uncharacterized LOC140745152	LOC140745152			NW_027332210.1	9159856	9164481	minus	140745152	lncRNA	XR_012102624.1
LOC140745159	LOC140745159	octopamine receptor beta-1R-like	Octopamine beta1 receptor	Octbeta1R	Octopamine beta1 receptor	NW_027332210.1	9257837	9272536	plus	140745159	protein-coding	XM_073076933.1	XP_072933034.1	448		FBpp0304263	1.74e-163	FBgn0038980	The gene Octopamine beta1 receptor is referred to in FlyBase by the symbol Dmel\OctŒ≤1R (CG6919, FBgn0038980). It is a protein_coding_gene from Dmel. It has 4 annotated transcripts and 4 polypeptides (3 unique). Gene sequence location is 3R:22497215..22520078. Its molecular function is described by: G protein-coupled receptor activity; octopamine receptor activity; adrenergic receptor activity. I…
LOC140745172	LOC140745172	uncharacterized LOC140745172	LOC140745172			NW_027332210.1	9310846	9314694	plus	140745172	protein-coding	XM_073076935.1	XP_072933036.1	172
LOC140745188	LOC140745188	uncharacterized LOC140745188	LOC140745188			NW_027332210.1	9315107	9326703	plus	140745188	protein-coding	XM_073076936.1	XP_072933037.1	171
LOC140745210	LOC140745210	uncharacterized LOC140745210	LOC140745210			NW_027332210.1	9328420	9328870	plus	140745210	lncRNA	XR_012102635.1
LOC140747478	LOC140747478	uncharacterized LOC140747478	LOC140747478			NW_027332210.1	9371192	9396688	minus	140747478	protein-coding	XM_073079963.1	XP_072936064.1	221		FBpp0110463	1.7e-27
LOC140747488	LOC140747488	pyridoxal phosphate homeostasis protein	pyridoxal phosphate homeostasis protein			NW_027332210.1	9397713	9400302	minus	140747488	protein-coding	XM_073079974.1	XP_072936075.1	255		FBpp0308325	2.69e-89
LOC140747493	htt	huntingtin	huntingtin	htt	huntingtin	NW_027332210.1	9400676	9436559	plus	140747493	protein-coding	XM_073079982.1	XP_072936083.1	3091		FBpp0307764	5.08e-17	FBgn0027655	The gene huntingtin is referred to in FlyBase by the symbol Dmel\htt (CG9995, FBgn0027655). It is a protein_coding_gene from Dmel. It has 2 annotated transcripts and 2 polypeptides (1 unique). Gene sequence location is 3R:28696242..28734816. Its molecular function is unknown. It is involved in the biological process described with: axo-dendritic transport; establishment of mitotic spindle orienta…
LOC140745217	LOC140745217	uncharacterized LOC140745217	LOC140745217			NW_027332210.1	9443619	9452616	plus	140745217	protein-coding	XM_073076956.1	XP_072933057.1	268
LOC140744717	LOC140744717	octopamine receptor beta-2R-like	Octopamine beta3 receptor	Octbeta3R	Octopamine beta3 receptor	NW_027332210.1	9544301	9643764	minus	140744717	protein-coding	XM_073076361.1	XP_072932462.1	544		FBpp0300821	4.32e-112	FBgn0250910	The gene Octopamine beta3 receptor is referred to in FlyBase by the symbol Dmel\OctŒ≤3R (CG42244, FBgn0250910). It is a protein_coding_gene from Dmel. It has 4 annotated transcripts and 4 polypeptides (all unique). Gene sequence location is 3R:12511570..12548229. Its molecular function is described by: octopamine receptor activity; G protein-coupled amine receptor activity; G protein-coupled rece…
LOC140745228	LOC140745228	uncharacterized LOC140745228	LOC140745228			NW_027332210.1	9690180	9692320	minus	140745228	protein-coding	XM_073076967.1	XP_072933068.1	332
LOC140744727	LOC140744727	uncharacterized LOC140744727	LOC140744727			NW_027332210.1	9728335	9732597	minus	140744727	protein-coding	XM_073076372.1	XP_072932473.1	1420
LOC140744738	LOC140744738	uncharacterized LOC140744738	LOC140744738			NW_027332210.1	9774861	9776864	plus	140744738	protein-coding	XM_073076383.1	XP_072932484.1	345
LOC140744747	LOC140744747	uncharacterized LOC140744747	LOC140744747			NW_027332210.1	9819145	9820335	plus	140744747	protein-coding	XM_073076394.1	XP_072932495.1	170
LOC140747536	LOC140747536	octopamine receptor beta-2R	Octopamine beta2 receptor	Octbeta2R	Octopamine beta2 receptor	NW_027332210.1	9856684	10021432	minus	140747536	protein-coding	XM_073080049.1	XP_072936150.1	385		FBpp0312480	1.43e-156	FBgn0038063	The gene Octopamine beta2 receptor is referred to in FlyBase by the symbol Dmel\OctŒ≤2R (CG33976, FBgn0038063). It is a protein_coding_gene from Dmel. It has 6 annotated transcripts and 6 polypeptides (2 unique). Gene sequence location is 3R:12550625..12595725. Its molecular function is described by: octopamine receptor activity; DNA-binding transcription factor activity; G protein-coupled amine …
LOC140745238	LOC140745238	uncharacterized LOC140745238	LOC140745238			NW_027332210.1	9962689	9964721	plus	140745238	lncRNA	XR_012102638.1
LOC140747505	LOC140747505	uncharacterized LOC140747505	LOC140747505			NW_027332210.1	10081859	10084783	plus	140747505	protein-coding	XM_073080008.1	XP_072936109.1	306		FBpp0304303	5.26e-07
LOC140747518	LOC140747518	sodium-coupled monocarboxylate transporter 1	sodium-coupled monocarboxylate transporter 1			NW_027332210.1	10152109	10185673	minus	140747518	protein-coding	XM_073080029.1	XP_072936130.1	643		FBpp0308311	0
LOC140747526	mbc	dedicator of cytokinesis protein myoblast city	myoblast city	mbc	myoblast city	NW_027332210.1	10198150	10260365	minus	140747526	protein-coding	XM_073080037.1	XP_072936138.1	1975		FBpp0293271	0	FBgn0015513	The gene myoblast city is referred to in FlyBase by the symbol Dmel\mbc (CG10379, FBgn0015513). It is a protein_coding_gene from Dmel. It has 2 annotated transcripts and 2 polypeptides (all unique). Gene sequence location is 3R:23781765..23801634. Its molecular function is described by: guanyl-nucleotide exchange factor activity; small GTPase binding; protein binding. It is involved in the biolog…
LOC140747553	LOC140747553	uncharacterized LOC140747553	LOC140747553			NW_027332210.1	10339902	10423944	minus	140747553	protein-coding	XM_073080068.1	XP_072936169.1	120		FBpp0289564	9.53e-27
LOC140745244	LOC140745244	uncharacterized LOC140745244	LOC140745244			NW_027332210.1	10453943	10457201	minus	140745244	lncRNA	XR_012102639.1
LOC140747854	TRNAV-CAC	transfer RNA valine (anticodon CAC)	transfer RNA valine (anticodon CAC)			NW_027332210.1	10456323	10456395	minus	140747854	tRNA
LOC140745249	LOC140745249	uncharacterized LOC140745249	LOC140745249			NW_027332210.1	10459232	10467104	minus	140745249	lncRNA	XR_012102640.1
LOC140747860	TRNAV-CAC	transfer RNA valine (anticodon CAC)	transfer RNA valine (anticodon CAC)			NW_027332210.1	10464787	10464859	minus	140747860	tRNA
LOC140747554	LOC140747554	uncharacterized LOC140747554	HtrA2	HtrA2	HTRA2-related serine protease	NW_027332210.1	10467806	10501802	minus	140747554	protein-coding	XM_073080084.1	XP_072936185.1	739		FBpp0303078	5.31e-133	FBgn0038233	The gene HTRA2-related serine protease is referred to in FlyBase by the symbol Dmel\HtrA2 (CG8464, FBgn0038233). It is a protein_coding_gene from Dmel. It has 2 annotated transcripts and 2 polypeptides (1 unique). Gene sequence location is 3R:14509049..14511712. Its molecular function is described by: serine-type endopeptidase activity; serine hydrolase activity; peptidase activity; protein bindi…
LOC140747818	TRNAV-CAC	transfer RNA valine (anticodon CAC)	transfer RNA valine (anticodon CAC)			NW_027332210.1	10479979	10480051	plus	140747818	tRNA
LOC140747559	LOC140747559	uncharacterized LOC140747559	LOC140747559			NW_027332210.1	10480372	10481597	plus	140747559	lncRNA	XR_012102882.1
LOC140747566	Oamb	Octopamine receptor in mushroom bodies	Oamb	Oamb	Octopamine receptor in mushroom bodies	NW_027332210.1	10502468	10616312	minus	140747566	protein-coding	XM_073080103.1	XP_072936204.1	519		FBpp0303557	1.23e-120	FBgn0024944	The gene Octopamine receptor in mushroom bodies is referred to in FlyBase by the symbol Dmel\Oamb (CG3856, FBgn0024944). It is a protein_coding_gene from Dmel. It has 6 annotated transcripts and 6 polypeptides (5 unique). Gene sequence location is 3R:20689018..20714577. Its molecular function is described by: octopamine receptor activity; neurotransmitter receptor activity; G protein-coupled rece…
LOC140747571	LOC140747571	uncharacterized LOC140747571	LOC140747571			NW_027332210.1	10662097	10665602	minus	140747571	lncRNA	XR_012102883.1
LOC140747578	LOC140747578	facilitated trehalose transporter Tret1-like	nebulosa	nebu	nebulosa	NW_027332210.1	10705524	10726132	minus	140747578	protein-coding	XM_073080122.1	XP_072936223.1	550		FBpp0075675	7.69e-96	FBgn0036316	The gene nebulosa is referred to in FlyBase by the symbol Dmel\nebu (CG10960, FBgn0036316). It is a protein_coding_gene from Dmel. It has 3 annotated transcripts and 3 polypeptides (2 unique). Gene sequence location is 3L:12824880..12843106. Its molecular function is described by: fructose transmembrane transporter activity; dehydroascorbic acid transmembrane transporter activity; transmembrane t…
LOC140747590	LOC140747590	uncharacterized LOC140747590	LOC140747590			NW_027332210.1	10738882	10754424	minus	140747590	protein-coding	XM_073080143.1	XP_072936244.1	525		FBpp0312535	6.45e-06
LOC140745253	LOC140745253	uncharacterized LOC140745253	LOC140745253			NW_027332210.1	10758520	10759839	minus	140745253	protein-coding	XM_073076999.1	XP_072933100.1	238		FBpp0311525	3.76e-29
LOC140747617	LOC140747617	uncharacterized LOC140747617	LOC140747617			NW_027332210.1	10760354	10785314	minus	140747617	protein-coding	XM_073080177.1	XP_072936278.1	528		FBpp0291718	1.02e-164
LOC140747756	Rsod	superoxide dismutase family protein Rsod	Related to Sod	Rsod	Related to Sod	NW_027332210.1	10812953	10830252	minus	140747756	protein-coding	XM_073080351.1	XP_072936452.1	1136		FBpp0288489	0	FBgn0051028	The gene Related to Sod is referred to in FlyBase by the symbol Dmel\Rsod (CG31028, FBgn0051028). It is a protein_coding_gene from Dmel. It has one annotated transcript and one polypeptide. Gene sequence location is 3R:30166631..30171207. Its molecular function is described by: superoxide dismutase activity; metal ion binding. It is involved in the biological process described with: superoxide me…
LOC140747629	Mlc2	myosin regulatory light chain 2	Myosin light chain 2	Mlc2	Myosin light chain 2	NW_027332210.1	10835115	10837572	plus	140747629	protein-coding	XM_073080180.1	XP_072936281.1	199		FBpp0088688	1.07e-78	FBgn0002773	The gene Myosin light chain 2 is referred to in FlyBase by the symbol Dmel\Mlc2 (CG2184, FBgn0002773). It is a protein_coding_gene from Dmel. It has one annotated transcript and one polypeptide. Gene sequence location is 3R:30171438..30174551. Its molecular function is described by: calcium ion binding; myosin heavy chain binding. It is involved in the biological process described with: myofibril…
LOC140747646	LOC140747646	FERRY endosomal RAB5 effector complex subunit 3	FERRY endosomal RAB5 effector complex subunit 3			NW_027332210.1	10841499	10847926	plus	140747646	protein-coding	XM_073080181.1	XP_072936282.1	538		FBpp0084673	8.44e-123
LOC140747659	LOC140747659	uncharacterized LOC140747659	LOC140747659			NW_027332210.1	10849479	10859646	minus	140747659	protein-coding	XM_073080191.1	XP_072936292.1	1774
LOC140744762	LOC140744762	proliferation marker protein Ki-67-like	proliferation marker protein Ki-67-like			NW_027332210.1	10859772	10868971	minus	140744762	protein-coding	XM_073076416.1	XP_072932517.1	156
LOC140747696	LOC140747696	uncharacterized LOC140747696	LOC140747696			NW_027332210.1	10870840	10873823	plus	140747696	protein-coding	XM_073080241.1	XP_072936342.1	519
LOC140747704	LOC140747704	nucleoplasmin-like protein	Nucleophosmin	Nph	Nucleophosmin	NW_027332210.1	10873516	10877730	minus	140747704	protein-coding	XM_073080254.1	XP_072936355.1	188		FBpp0112220	1.25e-29	FBgn0039735	The gene Nucleophosmin is referred to in FlyBase by the symbol Dmel\Nph (CG7911, FBgn0039735). It is a protein_coding_gene from Dmel. It has 2 annotated transcripts and 2 polypeptides (1 unique). Gene sequence location is 3R:30003681..30004861. Its molecular function is described by: histone binding; RNA binding; chromatin binding. It is involved in the biological process described with: chromati…
LOC140747669	LOC140747669	ubiquitin thioesterase trabid-like	trabid	trbd	trabid	NW_027332210.1	10879334	10893758	plus	140747669	protein-coding	XM_073080202.1	XP_072936303.1	780		FBpp0081569	1.39e-99	FBgn0037734	The gene trabid is referred to in FlyBase by the symbol Dmel\trbd (CG9448, FBgn0037734). It is a protein_coding_gene from Dmel. It has one annotated transcript and one polypeptide. Gene sequence location is 3R:9705996..9711037. Its molecular function is described by: K63-linked deubiquitinase activity; protein binding; cysteine-type deubiquitinase activity; K63-linked polyubiquitin modification-d…
LOC140747714	Unc-115a	actin binding LIM protein Uncoordinated 115a	Uncoordinated 115a	Unc-115a	Uncoordinated 115a	NW_027332210.1	10897110	11005754	plus	140747714	protein-coding	XM_073080277.1	XP_072936378.1	844		FBpp0312325	0	FBgn0051352	The gene Uncoordinated 115a is referred to in FlyBase by the symbol Dmel\Unc-115a (CG31352, FBgn0051352). It is a protein_coding_gene from Dmel. It has 8 annotated transcripts and 8 polypeptides (all unique). Gene sequence location is 3R:9694386..9705417. Its molecular function is described by: actin binding; actin filament binding. It is involved in the biological process described with: axon gu…
LOC140747747	LOC140747747	uncharacterized LOC140747747	LOC140747747			NW_027332210.1	11004102	11007938	minus	140747747	protein-coding	XM_073080339.1	XP_072936440.1	125
LOC140747766	mfrn	mitochondrial iron transporter mitoferrin	mitoferrin	mfrn	mitoferrin	NW_027332210.1	11014942	11053982	plus	140747766	protein-coding	XM_073080374.1	XP_072936475.1	318		FBpp0084635	6.12e-113	FBgn0039561	The gene mitoferrin is referred to in FlyBase by the symbol Dmel\mfrn (CG4963, FBgn0039561). It is a protein_coding_gene from Dmel. It has one annotated transcript and one polypeptide. Gene sequence location is 3R:27942796..27948021. Its molecular function is described by: ferrous iron transmembrane transporter activity; iron ion transmembrane transporter activity. It is involved in the biologica…
LOC140747774	LOC140747774	general odorant-binding protein 69a-like	Obp69a	Obp69a	Odorant-binding protein 69a	NW_027332210.1	11017759	11018293	minus	140747774	protein-coding	XM_073080386.1	XP_072936487.1	134		FBpp0075687	2.45e-16	FBgn0011279	The gene Odorant-binding protein 69a is referred to in FlyBase by the symbol Dmel\Obp69a (CG10436, FBgn0011279). It is a protein_coding_gene from Dmel. It has one annotated transcript and one polypeptide. Gene sequence location is 3L:12396171..12396957. Its molecular function is described by: phenylalkylamine binding; odorant binding; pheromone binding. It is involved in the biological process de…
LOC140744771	LOC140744771	uncharacterized LOC140744771	Toll	Tl	Toll	NW_027332210.1	11053976	11074538	minus	140744771	protein-coding	XM_073076428.1	XP_072932529.1	968		FBpp0303188	4.27e-88	FBgn0262473	The gene Toll is referred to in FlyBase by the symbol Dmel\Tl (CG5490, FBgn0262473). It is a protein_coding_gene from Dmel. It has 3 annotated transcripts and 3 polypeptides (2 unique). Gene sequence location is 3R:26799041..26842403. Its molecular function is described by 7 unique terms, many of which group under: binding; protein binding; signaling receptor activity; molecular transducer activi…
LOC140744779	LOC140744779	uncharacterized LOC140744779	LOC140744779			NW_027332210.1	11075459	11079439	minus	140744779	protein-coding	XM_073076441.1	XP_072932542.1	1326
LOC140744788	LOC140744788	uncharacterized LOC140744788	LOC140744788			NW_027332210.1	11110593	11128394	minus	140744788	protein-coding	XM_073076453.1	XP_072932554.1	484
LOC140748572	LOC140748572	odorant receptor 2a-like	Odorant receptor 2a	Or2a	Odorant receptor 2a	NW_027332211.1	9630	11432	plus	140748572	protein-coding	XM_073081397.1	XP_072937498.1	326		FBpp0070381	1.15e-20	FBgn0023523	The gene Odorant receptor 2a is referred to in FlyBase by the symbol Dmel\Or2a (CG3206, FBgn0023523). It is a protein_coding_gene from Dmel. It has one annotated transcript and one polypeptide. Gene sequence location is X:2246231..2247567. Its molecular function is described by: olfactory receptor activity; odorant binding; ionotropic olfactory receptor activity. It is involved in the biological …
LOC140747985	LOC140747985	cell adhesion molecule Dscam2-like	Dscam3	Dscam3	Down syndrome cell adhesion molecule 3	NW_027332211.1	28759	93566	minus	140747985	protein-coding	XM_073080666.1	XP_072936767.1	1905		FBpp0303244	0	FBgn0261046	The gene Down syndrome cell adhesion molecule 3 is referred to in FlyBase by the symbol Dmel\Dscam3 (CG31190, FBgn0261046). It is a protein_coding_gene from Dmel. It has 4 annotated transcripts and 4 polypeptides (all unique). Gene sequence location is 3R:17473935..17505667. Its molecular function is described by: cell-cell adhesion mediator activity; identical protein binding. It is involved in …
LOC140749310	LOC140749310	cell adhesion molecule Dscam2-like	Dscam3	Dscam3	Down syndrome cell adhesion molecule 3	NW_027332211.1	213808	419868	plus	140749310	protein-coding	XM_073082405.1	XP_072938506.1	1835		FBpp0303245	0	FBgn0261046	The gene Down syndrome cell adhesion molecule 3 is referred to in FlyBase by the symbol Dmel\Dscam3 (CG31190, FBgn0261046). It is a protein_coding_gene from Dmel. It has 4 annotated transcripts and 4 polypeptides (all unique). Gene sequence location is 3R:17473935..17505667. Its molecular function is described by: cell-cell adhesion mediator activity; identical protein binding. It is involved in …
LOC140749295	LOC140749295	uncharacterized LOC140749295	LOC140749295			NW_027332211.1	271277	272128	minus	140749295	lncRNA	XR_012103040.1
LOC140749289	LOC140749289	uncharacterized LOC140749289	LOC140749289			NW_027332211.1	313224	316370	plus	140749289	protein-coding	XM_073082346.1	XP_072938447.1	765
LOC140749307	LOC140749307	uncharacterized LOC140749307	LOC140749307			NW_027332211.1	316245	318872	plus	140749307	protein-coding	XM_073082392.1	XP_072938493.1	283
LOC140749298	LOC140749298	uncharacterized LOC140749298	LOC140749298			NW_027332211.1	318882	322649	minus	140749298	protein-coding	XM_073082368.1	XP_072938469.1	322
LOC140749323	LOC140749323	cell adhesion molecule Dscam1-like	Dscam3	Dscam3	Down syndrome cell adhesion molecule 3	NW_027332211.1	426790	614287	plus	140749323	protein-coding	XM_073082409.1	XP_072938510.1	1876		FBpp0303245	0	FBgn0261046	The gene Down syndrome cell adhesion molecule 3 is referred to in FlyBase by the symbol Dmel\Dscam3 (CG31190, FBgn0261046). It is a protein_coding_gene from Dmel. It has 4 annotated transcripts and 4 polypeptides (all unique). Gene sequence location is 3R:17473935..17505667. Its molecular function is described by: cell-cell adhesion mediator activity; identical protein binding. It is involved in …
LOC140749354	LOC140749354	UDP-glucosyltransferase 2-like	Ugt49B1	Ugt49B1	UDP-glycosyltransferase family 49 member B1	NW_027332211.1	516470	520343	minus	140749354	protein-coding	XM_073082411.1	XP_072938512.1	520		FBpp0071551	9.68e-74	FBgn0027073	The gene UDP-glycosyltransferase family 49 member B1 is referred to in FlyBase by the symbol Dmel\Ugt49B1 (CG4302, FBgn0027073). It is a protein_coding_gene from Dmel. It has one annotated transcript and one polypeptide. Gene sequence location is 2R:21212880..21214972. Its molecular function is described by: UDP-glycosyltransferase activity. It is involved in the biological process described with…
LOC140749386	Syn2	Syntrophin-like 2	Syntrophin-like 2	Syn2	Syntrophin-like 2	NW_027332211.1	615726	637475	plus	140749386	protein-coding	XM_073082419.1	XP_072938520.1	540		FBpp0086244	0	FBgn0034135	The gene Syntrophin-like 2 is referred to in FlyBase by the symbol Dmel\Syn2 (CG4905, FBgn0034135). It is a protein_coding_gene from Dmel. It has 4 annotated transcripts and 4 polypeptides (3 unique). Gene sequence location is 2R:16552258..16558486. Its molecular function is described by: structural constituent of muscle; structural molecule activity. It is involved in the biological process desc…
LOC140749370	Corin	corin serine peptidase	Corin	Corin	Corin	NW_027332211.1	642070	751896	minus	140749370	protein-coding	XM_073082413.1	XP_072938514.1	978		FBpp0307926	0	FBgn0033192	The gene Corin is referred to in FlyBase by the symbol Dmel\Corin (CG2105, FBgn0033192). It is a protein_coding_gene from Dmel. It has 2 annotated transcripts and 2 polypeptides (1 unique). Gene sequence location is 2R:7540111..7564435. Its molecular function is described by: serine-type endopeptidase activity. It is involved in the biological process described with: proteolysis. 10 alleles are r…
LOC140749283	LOC140749283	uncharacterized LOC140749283	LOC140749283			NW_027332211.1	748371	748958	plus	140749283	lncRNA	XR_012103039.1
LOC140747995	LOC140747995	peroxidase-like	Peroxidase	Pxd	Peroxidase	NW_027332211.1	794076	795311	plus	140747995	protein-coding	XM_073080676.1	XP_072936777.1	153		FBpp0290741	1.96e-18	FBgn0004577	The gene Peroxidase is referred to in FlyBase by the symbol Dmel\Pxd (CG3477, FBgn0004577). It is a protein_coding_gene from Dmel. It has 3 annotated transcripts and 3 polypeptides (2 unique). Gene sequence location is 3R:17014576..17027987. Its molecular function is described by: heme binding; peroxidase activity. It is involved in the biological process described with: egg chorion assembly; res…
LOC140748005	LOC140748005	peroxidase-like	Peroxidase	Pxd	Peroxidase	NW_027332211.1	796857	797957	plus	140748005	protein-coding	XM_073080687.1	XP_072936788.1	135		FBpp0290741	1.73e-25	FBgn0004577	The gene Peroxidase is referred to in FlyBase by the symbol Dmel\Pxd (CG3477, FBgn0004577). It is a protein_coding_gene from Dmel. It has 3 annotated transcripts and 3 polypeptides (2 unique). Gene sequence location is 3R:17014576..17027987. Its molecular function is described by: heme binding; peroxidase activity. It is involved in the biological process described with: egg chorion assembly; res…
LOC140748013	LOC140748013	uncharacterized LOC140748013	Peroxidase	Pxd	Peroxidase	NW_027332211.1	799493	823939	minus	140748013	protein-coding	XM_073080699.1	XP_072936800.1	1241		FBpp0290741	2.26e-93	FBgn0004577	The gene Peroxidase is referred to in FlyBase by the symbol Dmel\Pxd (CG3477, FBgn0004577). It is a protein_coding_gene from Dmel. It has 3 annotated transcripts and 3 polypeptides (2 unique). Gene sequence location is 3R:17014576..17027987. Its molecular function is described by: heme binding; peroxidase activity. It is involved in the biological process described with: egg chorion assembly; res…
LOC140749395	LOC140749395	uncharacterized LOC140749395	LOC140749395			NW_027332211.1	809391	814361	plus	140749395	lncRNA	XR_012103095.1
LOC140749402	LOC140749402	peroxidase-like	Peroxidase	Pxd	Peroxidase	NW_027332211.1	826297	831821	minus	140749402	protein-coding	XM_073082435.1	XP_072938536.1	208		FBpp0307990	8.82e-37	FBgn0004577	The gene Peroxidase is referred to in FlyBase by the symbol Dmel\Pxd (CG3477, FBgn0004577). It is a protein_coding_gene from Dmel. It has 3 annotated transcripts and 3 polypeptides (2 unique). Gene sequence location is 3R:17014576..17027987. Its molecular function is described by: heme binding; peroxidase activity. It is involved in the biological process described with: egg chorion assembly; res…
LOC140748022	LOC140748022	salivary peroxidase/catechol oxidase-like	cardinal	cd	cardinal	NW_027332211.1	835829	839120	minus	140748022	protein-coding	XM_073080710.1	XP_072936811.1	333		FBpp0083696	6.66e-26	FBgn0263986	The gene cardinal is referred to in FlyBase by the symbol Dmel\cd (CG6969, FBgn0263986). It is a protein_coding_gene from Dmel. It has one annotated transcript and one polypeptide. Gene sequence location is 3R:22694959..22697990. Its molecular function is described by: peroxidase activity; heme binding. It is involved in the biological process described with: kynurenine metabolic process; ommochr…
LOC140748589	LOC140748589	peroxidase-like	Peroxidase	Pxd	Peroxidase	NW_027332211.1	843722	846708	minus	140748589	protein-coding	XM_073081418.1	XP_072937519.1	242		FBpp0290741	1.91e-36	FBgn0004577	The gene Peroxidase is referred to in FlyBase by the symbol Dmel\Pxd (CG3477, FBgn0004577). It is a protein_coding_gene from Dmel. It has 3 annotated transcripts and 3 polypeptides (2 unique). Gene sequence location is 3R:17014576..17027987. Its molecular function is described by: heme binding; peroxidase activity. It is involved in the biological process described with: egg chorion assembly; res…
LOC140748033	LOC140748033	salivary peroxidase/catechol oxidase-like	cardinal	cd	cardinal	NW_027332211.1	847291	852902	minus	140748033	protein-coding	XM_073080719.1	XP_072936820.1	333		FBpp0083696	9.52e-26	FBgn0263986	The gene cardinal is referred to in FlyBase by the symbol Dmel\cd (CG6969, FBgn0263986). It is a protein_coding_gene from Dmel. It has one annotated transcript and one polypeptide. Gene sequence location is 3R:22694959..22697990. Its molecular function is described by: peroxidase activity; heme binding. It is involved in the biological process described with: kynurenine metabolic process; ommochr…
LOC140748044	LOC140748044	salivary peroxidase/catechol oxidase-like	Peroxidase	Pxd	Peroxidase	NW_027332211.1	854025	861014	plus	140748044	protein-coding	XM_073080731.1	XP_072936832.1	636		FBpp0307990	1.89e-82	FBgn0004577	The gene Peroxidase is referred to in FlyBase by the symbol Dmel\Pxd (CG3477, FBgn0004577). It is a protein_coding_gene from Dmel. It has 3 annotated transcripts and 3 polypeptides (2 unique). Gene sequence location is 3R:17014576..17027987. Its molecular function is described by: heme binding; peroxidase activity. It is involved in the biological process described with: egg chorion assembly; res…
LOC140748048	LOC140748048	uncharacterized LOC140748048	LOC140748048			NW_027332211.1	869254	925771	minus	140748048	pseudogene
LOC140749429	shop	sulfite oxidase	shopper	shop	shopper	NW_027332211.1	889535	897661	plus	140749429	protein-coding	XM_073082465.1	XP_072938566.1	546		FBpp0074426	1.43e-152	FBgn0030966	The gene shopper is referred to in FlyBase by the symbol Dmel\shop (CG7280, FBgn0030966). It is a protein_coding_gene from Dmel. It has one annotated transcript and one polypeptide. Gene sequence location is X:18846389..18848566. Its molecular function is described by: molybdenum ion binding; molybdopterin cofactor binding; oxidoreductase activity; sulfite oxidase activity; heme binding. It is in…
LOC140749444	LOC140749444	gamma-butyrobetaine dioxygenase-like	gamma-butyrobetaine dioxygenase-like			NW_027332211.1	898073	899539	plus	140749444	protein-coding	XM_073082483.1	XP_072938584.1	418		FBpp0310193	8.29e-125
LOC140749453	PolZ2	DNA polymerase zeta subunit 2	PolZ2	PolZ2	DNA polymerase zeta subunit 2	NW_027332211.1	900221	901162	minus	140749453	protein-coding	XM_073082494.1	XP_072938595.1	194		FBpp0078348	7.31e-18	FBgn0037345	The gene DNA polymerase zeta subunit 2 is referred to in FlyBase by the symbol Dmel\PolZ2 (CG2948, FBgn0037345). It is a protein_coding_gene from Dmel. It has one annotated transcript and one polypeptide. Gene sequence location is 3R:5588873..5589703. Its molecular function is described by: protein binding. The biological processes in which it is involved are not known. 5 alleles are reported. Th…
LOC140749464	ND-MWFE	NADH dehydrogenase (ubiquinone) MWFE subunit	ND-MWFE	ND-MWFE	NADH dehydrogenase (ubiquinone) MWFE subunit	NW_027332211.1	901611	904289	minus	140749464	protein-coding	XM_073082507.1	XP_072938608.1	70		FBpp0111653	5.76e-25	FBgn0085468	The gene NADH dehydrogenase (ubiquinone) MWFE subunit is referred to in FlyBase by the symbol Dmel\ND-MWFE (CG34439, FBgn0085468). It is a protein_coding_gene from Dmel. It has 2 annotated transcripts and 2 polypeptides (all unique). Gene sequence location is 2R:13158666..13160190. Its molecular function is described by: . It is involved in the biological process described with: mitochondrial ele…
LOC140749419	TppII	Tripeptidyl-peptidase II	Tripeptidyl-peptidase II	TppII	Tripeptidyl-peptidase II	NW_027332211.1	904220	922686	plus	140749419	protein-coding	XM_073082452.1	XP_072938553.1	1333		FBpp0086887	0	FBgn0020370	The gene Tripeptidyl-peptidase II is referred to in FlyBase by the symbol Dmel\TppII (CG3991, FBgn0020370). It is a protein_coding_gene from Dmel. It has 4 annotated transcripts and 4 polypeptides (3 unique). Gene sequence location is 2R:13152885..13159141. Its molecular function is described by: serine-type endopeptidase activity; serine-type peptidase activity; serine hydrolase activity; tripep…
LOC140748595	LOC140748595	uncharacterized LOC140748595	LOC140748595			NW_027332211.1	956131	957003	plus	140748595	protein-coding	XM_073081431.1	XP_072937532.1	111
LOC140748602	LOC140748602	uncharacterized LOC140748602	LOC140748602			NW_027332211.1	966447	968803	plus	140748602	protein-coding	XM_073081445.1	XP_072937546.1	141
LOC140748611	LOC140748611	uncharacterized LOC140748611	LOC140748611			NW_027332211.1	977496	983531	plus	140748611	protein-coding	XM_073081456.1	XP_072937557.1	218
LOC140749471	LOC140749471	uncharacterized LOC140749471	l(2)efl	l(2)efl	lethal (2) essential for life	NW_027332211.1	991132	992149	minus	140749471	protein-coding	XM_073082519.1	XP_072938620.1	256		FBpp0307666	3.35e-23	FBgn0011296	The gene lethal (2) essential for life is referred to in FlyBase by the symbol Dmel\l(2)efl (CG4533, FBgn0011296). It is a protein_coding_gene from Dmel. It has 2 annotated transcripts and 2 polypeptides (1 unique). Gene sequence location is 2R:23684651..23685543. Its molecular function is described by: unfolded protein binding. It is involved in the biological process described with: protein ref…
LOC140748624	LOC140748624	uncharacterized LOC140748624	LOC140748624			NW_027332211.1	1017567	1019548	plus	140748624	protein-coding	XM_073081471.1	XP_072937572.1	545
LOC140749477	LOC140749477	alpha-crystallin A chain-like	l(2)efl	l(2)efl	lethal (2) essential for life	NW_027332211.1	1037898	1038813	plus	140749477	protein-coding	XM_073082534.1	XP_072938635.1	263		FBpp0307666	1.91e-11	FBgn0011296	The gene lethal (2) essential for life is referred to in FlyBase by the symbol Dmel\l(2)efl (CG4533, FBgn0011296). It is a protein_coding_gene from Dmel. It has 2 annotated transcripts and 2 polypeptides (1 unique). Gene sequence location is 2R:23684651..23685543. Its molecular function is described by: unfolded protein binding. It is involved in the biological process described with: protein ref…
LOC140749514	LOC140749514	metabotropic glycine receptor	metabotropic glycine receptor			NW_027332211.1	1173618	1339574	plus	140749514	protein-coding	XM_073082594.1	XP_072938695.1	997		FBpp0304311	0
LOC140748642	LOC140748642	uncharacterized LOC140748642	LOC140748642			NW_027332211.1	1357334	1363934	plus	140748642	protein-coding	XM_073081488.1	XP_072937589.1	155
LOC140756758	TRNAF-GAA	transfer RNA phenylalanine (anticodon GAA)	transfer RNA phenylalanine (anticodon GAA)			NW_027332211.1	1372079	1372151	minus	140756758	tRNA
LOC140756603	TRNAF-GAA	transfer RNA phenylalanine (anticodon GAA)	transfer RNA phenylalanine (anticodon GAA)			NW_027332211.1	1399209	1399281	plus	140756603	tRNA
LOC140747889	LOC140747889	uncharacterized LOC140747889	LOC140747889			NW_027332211.1	1414196	1415152	minus	140747889	protein-coding	XM_073080508.1	XP_072936609.1	280
LOC140748652	LOC140748652	uncharacterized LOC140748652	LOC140748652			NW_027332211.1	1443940	1445039	plus	140748652	protein-coding	XM_073081499.1	XP_072937600.1	229
LOC140749489	LOC140749489	uncharacterized LOC140749489	LOC140749489			NW_027332211.1	1460192	1461284	minus	140749489	protein-coding	XM_073082557.1	XP_072938658.1	234
LOC140749496	LOC140749496	protein lethal(2)essential for life-like	l(2)efl	l(2)efl	lethal (2) essential for life	NW_027332211.1	1472871	1473789	minus	140749496	protein-coding	XM_073082570.1	XP_072938671.1	183		FBpp0307666	2.73e-48	FBgn0011296	The gene lethal (2) essential for life is referred to in FlyBase by the symbol Dmel\l(2)efl (CG4533, FBgn0011296). It is a protein_coding_gene from Dmel. It has 2 annotated transcripts and 2 polypeptides (1 unique). Gene sequence location is 2R:23684651..23685543. Its molecular function is described by: unfolded protein binding. It is involved in the biological process described with: protein ref…
LOC140749506	LOC140749506	protein lethal(2)essential for life-like	l(2)efl	l(2)efl	lethal (2) essential for life	NW_027332211.1	1478963	1479746	minus	140749506	protein-coding	XM_073082581.1	XP_072938682.1	196		FBpp0307666	2.09e-39	FBgn0011296	The gene lethal (2) essential for life is referred to in FlyBase by the symbol Dmel\l(2)efl (CG4533, FBgn0011296). It is a protein_coding_gene from Dmel. It has 2 annotated transcripts and 2 polypeptides (1 unique). Gene sequence location is 2R:23684651..23685543. Its molecular function is described by: unfolded protein binding. It is involved in the biological process described with: protein ref…
LOC140749522	LOC140749522	uncharacterized LOC140749522	LOC140749522			NW_027332211.1	1481585	1484472	minus	140749522	protein-coding	XM_073082606.1	XP_072938707.1	186
LOC140749539	LOC140749539	myrosinase 1-like	myrosinase 1-like			NW_027332211.1	1485353	1493863	plus	140749539	protein-coding	XM_073082625.1	XP_072938726.1	504		FBpp0075080	7.66e-157
LOC140749554	LOC140749554	proton-coupled zinc antiporter SLC30A2-like	Zinc transporter 35C	ZnT35C	Zinc transporter 35C	NW_027332211.1	1497469	1519770	minus	140749554	protein-coding	XM_073082647.1	XP_072938748.1	493		FBpp0080274	2.45e-135	FBgn0028516	The gene Zinc transporter 35C is referred to in FlyBase by the symbol Dmel\ZnT35C (CG3994, FBgn0028516). It is a protein_coding_gene from Dmel. It has 2 annotated transcripts and 2 polypeptides (all unique). Gene sequence location is 2L:15228728..15247714. Its molecular function is described by: zinc efflux transmembrane transporter activity; monoatomic cation transmembrane transporter activity; …
LOC140748663	shps	putative monoamine oxidase sheepish	sheepish	shps	sheepish	NW_027332211.1	1532504	1534623	minus	140748663	protein-coding	XM_073081509.1	XP_072937610.1	547		FBpp0083984	2.93e-13	FBgn0286199	The gene sheepish is referred to in FlyBase by the symbol Dmel\shps (CG13611, FBgn0286199). It is a protein_coding_gene from Dmel. It has one annotated transcript and one polypeptide. Gene sequence location is 3R:24279572..24281576. Its molecular function is described by: oxidoreductase activity; monoamine oxidase activity. The biological processes in which it is involved are not known. 7 alleles…
LOC140749575	LOC140749575	uncharacterized LOC140749575	LOC140749575			NW_027332211.1	1571234	1572530	plus	140749575	lncRNA	XR_012103107.1
LOC140749581	LOC140749581	transmembrane protein 205	transmembrane protein 205			NW_027332211.1	1590972	1631223	plus	140749581	protein-coding	XM_073082690.1	XP_072938791.1	285		FBpp0309381	7.33e-49
LOC140749591	Fic	FIC domain protein adenylyltransferase	Fic	Fic	Fic domain-containing protein	NW_027332211.1	1632577	1636427	plus	140749591	protein-coding	XM_073082701.1	XP_072938802.1	453		FBpp0078887	1.51e-167	FBgn0263278	The gene Fic domain-containing protein is referred to in FlyBase by the symbol Dmel\Fic (CG9523, FBgn0263278). It is a protein_coding_gene from Dmel. It has one annotated transcript and one polypeptide. Gene sequence location is 2L:6424336..6426371. Its molecular function is described by: AMPylase activity; protein-folding chaperone binding; Hsp70 protein binding; protein adenylylhydrolase activi…
LOC140749601	Klp10A	kinesin-like protein 10A	Klp10A	Klp10A	Kinesin-like protein at 10A	NW_027332211.1	1637311	1699702	minus	140749601	protein-coding	XM_073082710.1	XP_072938811.1	807		FBpp0312027	0	FBgn0030268	The gene Kinesin-like protein at 10A is referred to in FlyBase by the symbol Dmel\Klp10A (CG1453, FBgn0030268). It is a protein_coding_gene from Dmel. It has 6 annotated transcripts and 6 polypeptides (1 unique). Gene sequence location is X:11129362..11137118. Its molecular function is described by 7 unique terms, many of which group under: isomerase activity; polypeptide conformation or assembly…
LOC140749610	JMJD6	Bifunctional arginine demethylase and lysyl-hydroxylase PSR	JMJD6	JMJD6	Jumonji domain containing 6	NW_027332211.1	1700156	1702310	plus	140749610	protein-coding	XM_073082720.1	XP_072938821.1	387		FBpp0303404	0	FBgn0038948	The gene Jumonji domain containing 6 is referred to in FlyBase by the symbol Dmel\JMJD6 (CG5383, FBgn0038948). It is a protein_coding_gene from Dmel. It has 2 annotated transcripts and 2 polypeptides (all unique). Gene sequence location is 3R:22360782..22362371. Its molecular function is described by: P-TEFb complex binding; peptidyl-lysine 5-dioxygenase activity; histone H4R3 demethylase activit…
LOC140749620	COX5A	Cytochrome c oxidase subunit 5A	COX5A	COX5A	Cytochrome c oxidase subunit 5A	NW_027332211.1	1702894	1704340	plus	140749620	protein-coding	XM_073082729.1	XP_072938830.1	152		FBpp0306911	4.08e-59	FBgn0019624	The gene Cytochrome c oxidase subunit 5A is referred to in FlyBase by the symbol Dmel\COX5A (CG14724, FBgn0019624). It is a protein_coding_gene from Dmel. It has 4 annotated transcripts and 4 polypeptides (1 unique). Gene sequence location is 3R:11819359..11820299. Its molecular function is unknown. It is involved in the biological process described with: positive regulation of cell cycle; mitoch…
LOC140749630	ewg	DNA-binding protein Ewg	erect wing	ewg	erect wing	NW_027332211.1	1708483	1727030	minus	140749630	protein-coding	XM_073082739.1	XP_072938840.1	561		FBpp0100035	4.48e-173	FBgn0005427	The gene erect wing is referred to in FlyBase by the symbol Dmel\ewg (CG3114, FBgn0005427). It is a protein_coding_gene from Dmel. It has 13 annotated transcripts and 13 polypeptides (12 unique). Gene sequence location is X:268509..279718. Its molecular function is described by: RNA polymerase II cis-regulatory region sequence-specific DNA binding; DNA-binding transcription factor activity; DNA b…
LOC140749732	Coq7	ubiquinone biosynthesis protein COQ7, mitochondrial	Coenzyme Q7	Coq7	Coenzyme Q7	NW_027332211.1	1726473	1730774	plus	140749732	protein-coding	XM_073082882.1	XP_072938983.1	192		FBpp0070924	4.43e-98	FBgn0029502	The gene Coenzyme Q7 is referred to in FlyBase by the symbol Dmel\Coq7 (CG14437, FBgn0029502). It is a protein_coding_gene from Dmel. It has one annotated transcript and one polypeptide. Gene sequence location is X:6771225..6773039. Its molecular function is described by: monooxygenase activity; 3-demethoxyubiquinol 3-hydroxylase activity; 3-demethoxyubiquinone 3-hydroxylase (NADH) activity. It i…
LOC140749718	shf	WNT inhibitory factor 1	shifted	shf	shifted	NW_027332211.1	1728172	1739190	minus	140749718	protein-coding	XM_073082865.1	XP_072938966.1	368		FBpp0309087	6.32e-121	FBgn0003390	The gene shifted is referred to in FlyBase by the symbol Dmel\shf (CG3135, FBgn0003390). It is a protein_coding_gene from Dmel. It has 4 annotated transcripts and 4 polypeptides (all unique). Gene sequence location is X:6771463..6779659. Its molecular function is described by: signaling receptor binding; protein binding. It is involved in the biological process described with: synaptic target rec…
LOC140749757	Nrg	Neuroglian	Neuroglian	Nrg	Neuroglian	NW_027332211.1	1744973	1799277	minus	140749757	protein-coding	XM_073082920.1	XP_072939021.1	1240		FBpp0305703	0	FBgn0264975	The gene Neuroglian is referred to in FlyBase by the symbol Dmel\Nrg (CG1634, FBgn0264975). It is a protein_coding_gene from Dmel. It has 9 annotated transcripts and 9 polypeptides (3 unique). Gene sequence location is X:8517373..8555170. Its molecular function is described by: cell adhesion molecule binding; calcium ion binding. It is involved in the biological process described with 21 unique t…
LOC140749785	LOC140749785	uncharacterized LOC140749785	LOC140749785			NW_027332211.1	1801934	1803376	plus	140749785	protein-coding	XM_073082950.1	XP_072939051.1	390
LOC140749770	LOC140749770	scm-like with four MBT domains protein 2	Sfmbt	Sfmbt	Scm-related gene containing four mbt domains	NW_027332211.1	1803363	1814147	minus	140749770	protein-coding	XM_073082930.1	XP_072939031.1	873		FBpp0080069	3.32e-36	FBgn0032475	The gene Scm-related gene containing four mbt domains is referred to in FlyBase by the symbol Dmel\Sfmbt (CG16975, FBgn0032475). It is a protein_coding_gene from Dmel. It has 4 annotated transcripts and 4 polypeptides (3 unique). Gene sequence location is 2L:13169649..13176785. Its molecular function is described by: methylated histone binding; chromatin binding; zinc ion binding; protein binding…
LOC140749832	Tmem63	transmembrane protein 63	Transmembrane protein 63	Tmem63	Transmembrane protein 63	NW_027332211.1	1815113	1818696	plus	140749832	protein-coding	XM_073083046.1	XP_072939147.1	746		FBpp0087859	0	FBgn0033259	The gene Transmembrane protein 63 is referred to in FlyBase by the symbol Dmel\Tmem63 (CG11210, FBgn0033259). It is a protein_coding_gene from Dmel. It has one annotated transcript and one polypeptide. Gene sequence location is 2R:8098684..8102306. Its molecular function is described by: mechanosensitive monoatomic cation channel activity; mechanosensitive monoatomic ion channel activity; calcium…
LOC140748057	LOC140748057	uncharacterized LOC140748057	LOC140748057			NW_027332211.1	1832086	1833190	plus	140748057	protein-coding	XM_073080756.1	XP_072936857.1	303
LOC140749795	SsRbeta	signal sequence receptor beta	SsRbeta	SsRbeta	Signal sequence receptor beta	NW_027332211.1	1837050	1838702	minus	140749795	protein-coding	XM_073082958.1	XP_072939059.1	190		FBpp0075209	9.31e-81	FBgn0011016	The gene Signal sequence receptor beta is referred to in FlyBase by the symbol Dmel\SsRŒ≤ (CG5474, FBgn0011016). It is a protein_coding_gene from Dmel. It has one annotated transcript and one polypeptide. Gene sequence location is 3L:16129617..16130983. Its molecular function is unknown. The biological processes in which it is involved are not known. 6 alleles are reported. No phenotypic data is …
LOC140749815	LOC140749815	protein POLR1D-like	protein POLR1D-like			NW_027332211.1	1839063	1840526	plus	140749815	protein-coding	XM_073083011.1	XP_072939112.1	110
LOC140749804	Zw10	Zeste-white 10 kinetochore protein	Zeste-white 10	Zw10	Zeste-white 10	NW_027332211.1	1840528	1844381	plus	140749804	protein-coding	XM_073082967.1	XP_072939068.1	737		FBpp0070425	4.64e-66	FBgn0004643	The gene Zeste-white 10 is referred to in FlyBase by the symbol Dmel\Zw10 (CG9900, FBgn0004643). It is a protein_coding_gene from Dmel. It has one annotated transcript and one polypeptide. Gene sequence location is X:2604197..2606824. Its molecular function is described by: small GTPase binding; protein binding. It is involved in the biological process described with 10 unique terms, many of whic…
LOC140749808	LOC140749808	RCC1-like G exchanging factor-like protein	RCC1-like G exchanging factor-like protein			NW_027332211.1	1844816	1848077	plus	140749808	protein-coding	XM_073082983.1	XP_072939084.1	455		FBpp0077702	1.74e-139
LOC140749809	MED27	mediator complex subunit 27	MED27	MED27	Mediator complex subunit 27	NW_027332211.1	1848076	1849748	minus	140749809	protein-coding	XM_073082999.1	XP_072939100.1	301		FBpp0078361	3.74e-104	FBgn0037359	The gene Mediator complex subunit 27 is referred to in FlyBase by the symbol Dmel\MED27 (CG1245, FBgn0037359). It is a protein_coding_gene from Dmel. It has one annotated transcript and one polypeptide. Gene sequence location is 3R:5655139..5656336. Its molecular function is described by: transcription coregulator activity; protein binding; transcription coactivator activity. It is involved in th…
LOC140749823	LOC140749823	neuronal acetylcholine receptor subunit alpha-7-like	nAChRalpha6	nAChRalpha6	nicotinic Acetylcholine Receptor alpha6	NW_027332211.1	1956878	2007562	plus	140749823	protein-coding	XM_073083025.1	XP_072939126.1	429		FBpp0079503	0	FBgn0032151	The gene nicotinic Acetylcholine Receptor alpha6 is referred to in FlyBase by the symbol Dmel\nAChRŒ±6 (CG4128, FBgn0032151). It is a protein_coding_gene from Dmel. It has 7 annotated transcripts and 7 polypeptides (6 unique). Gene sequence location is 2L:9793317..9886250. Its molecular function is described by 6 unique terms, many of which group under: channel activity; monoatomic cation channel…
LOC140748672	LOC140748672	uncharacterized LOC140748672	LOC140748672			NW_027332211.1	2018980	2020117	minus	140748672	lncRNA	XR_012102966.1
LOC140756702	TRNAL-UAG	transfer RNA leucine (anticodon UAG)	transfer RNA leucine (anticodon UAG)			NW_027332211.1	2148790	2148869	plus	140756702	tRNA
LOC140749841	LOC140749841	uncharacterized LOC140749841	LOC140749841			NW_027332211.1	2244542	2250429	minus	140749841	protein-coding	XM_073083057.1	XP_072939158.1	526
LOC140749885	LOC140749885	uncharacterized LOC140749885	LOC140749885			NW_027332211.1	2291789	2292455	plus	140749885	protein-coding	XM_073083128.1	XP_072939229.1	191
LOC140749897	LOC140749897	uncharacterized LOC140749897	LOC140749897			NW_027332211.1	2295512	2296676	plus	140749897	protein-coding	XM_073083138.1	XP_072939239.1	189
LOC140749872	LOC140749872	uncharacterized LOC140749872	LOC140749872			NW_027332211.1	2306447	2307684	plus	140749872	protein-coding	XM_073083109.1	XP_072939210.1	221
LOC140756768	TRNAM-CAU	transfer RNA methionine (anticodon CAU)	transfer RNA methionine (anticodon CAU)			NW_027332211.1	2322260	2322332	plus	140756768	tRNA
LOC140749909	Gli	carboxyl ester lipase-like protein Gli	Gliotactin	Gli	Gliotactin	NW_027332211.1	2354926	2375290	plus	140749909	protein-coding	XM_073083165.1	XP_072939266.1	867		FBpp0310295	0	FBgn0001987	The gene Gliotactin is referred to in FlyBase by the symbol Dmel\Gli (CG3903, FBgn0001987). It is a protein_coding_gene from Dmel. It has 5 annotated transcripts and 5 polypeptides (1 unique). Gene sequence location is 2L:15756002..15762758. Its molecular function is unknown. It is involved in the biological process described with 9 unique terms, many of which group under: post-embryonic developm…
LOC140749904	LOC140749904	armadillo repeat-containing protein 3	armadillo repeat-containing protein 3			NW_027332211.1	2375085	2386270	minus	140749904	protein-coding	XM_073083152.1	XP_072939253.1	872		FBpp0086892	3.33e-20
LOC140749928	LOC140749928	17-beta-hydroxysteroid dehydrogenase 13-like	Ldsdh1	Ldsdh1	Lipid droplet subset dehydrogenase 1	NW_027332211.1	2386292	2389396	plus	140749928	protein-coding	XM_073083185.1	XP_072939286.1	337		FBpp0071071	1.65e-73	FBgn0029994	The gene Lipid droplet subset dehydrogenase 1 is referred to in FlyBase by the symbol Dmel\Ldsdh1 (CG2254, FBgn0029994). It is a protein_coding_gene from Dmel. It has one annotated transcript and one polypeptide. Gene sequence location is X:8078350..8081605. Its molecular function is described by: oxidoreductase activity, acting on the CH-OH group of donors, NAD or NADP as acceptor. The biologica…
LOC140749918	LOC140749918	zinc finger protein 711-like	crooked legs	crol	crooked legs	NW_027332211.1	2389389	2391709	minus	140749918	protein-coding	XM_073083175.1	XP_072939276.1	454		FBpp0307448	5.09e-21	FBgn0020309	The gene crooked legs is referred to in FlyBase by the symbol Dmel\crol (CG14938, FBgn0020309). It is a protein_coding_gene from Dmel. It has 9 annotated transcripts and 9 polypeptides (7 unique). Gene sequence location is 2L:11794327..11809438. Its molecular function is described by: RNA polymerase II cis-regulatory region sequence-specific DNA binding; DNA-binding transcription factor activity,…
LOC140749936	LOC140749936	oxysterol-binding protein-related protein 1-like	oxysterol-binding protein-related protein 1-like			NW_027332211.1	2392031	2445448	plus	140749936	protein-coding	XM_073083198.1	XP_072939299.1	1047		FBpp0072110	0
LOC140749945	LOC140749945	17-beta-hydroxysteroid dehydrogenase 13-like	Ldsdh1	Ldsdh1	Lipid droplet subset dehydrogenase 1	NW_027332211.1	2451649	2494622	minus	140749945	protein-coding	XM_073083211.1	XP_072939312.1	331		FBpp0071071	4.39e-102	FBgn0029994	The gene Lipid droplet subset dehydrogenase 1 is referred to in FlyBase by the symbol Dmel\Ldsdh1 (CG2254, FBgn0029994). It is a protein_coding_gene from Dmel. It has one annotated transcript and one polypeptide. Gene sequence location is X:8078350..8081605. Its molecular function is described by: oxidoreductase activity, acting on the CH-OH group of donors, NAD or NADP as acceptor. The biologica…
LOC140748678	LOC140748678	epidermal retinol dehydrogenase 2-like	firelighter	firl	firelighter	NW_027332211.1	2505578	2521224	plus	140748678	protein-coding	XM_073081527.1	XP_072937628.1	322		FBpp0309547	4.77e-98	FBgn0032405	The gene firelighter is referred to in FlyBase by the symbol Dmel\firl (CG14946, FBgn0032405). It is a protein_coding_gene from Dmel. It has 3 annotated transcripts and 3 polypeptides (1 unique). Gene sequence location is 2L:12063457..12066775. Its molecular function is described by: oxidoreductase activity; oxidoreductase activity, acting on the CH-OH group of donors, NAD or NADP as acceptor. Th…
LOC140748692	LOC140748692	calaxin	calaxin			NW_027332211.1	2521362	2530835	minus	140748692	protein-coding	XM_073081547.1	XP_072937648.1	270		FBpp0290950	4.27e-77
LOC140749972	LOC140749972	uncharacterized LOC140749972	LOC140749972			NW_027332211.1	2534473	2643851	plus	140749972	protein-coding	XM_073083249.1	XP_072939350.1	287		FBpp0307236	1.49e-37
LOC140749959	LOC140749959	uncharacterized LOC140749959	LOC140749959			NW_027332211.1	2535423	2538574	minus	140749959	lncRNA	XR_012103143.1
LOC140749987	LOC140749987	uncharacterized LOC140749987	LOC140749987			NW_027332211.1	2619890	2620957	plus	140749987	lncRNA	XR_012103146.1
LOC140749991	Adi1	acireductone dioxygenase 1	Adi1	Adi1	Acireductone dioxygenase 1	NW_027332211.1	2650385	2656036	plus	140749991	protein-coding	XM_073083273.1	XP_072939374.1	186		FBpp0112333	6.53e-87	FBgn0052068	The gene Acireductone dioxygenase 1 is referred to in FlyBase by the symbol Dmel\Adi1 (CG32068, FBgn0052068). It is a protein_coding_gene from Dmel. It has one annotated transcript and one polypeptide. Gene sequence location is 3L:10663376..10664435. Its molecular function is described by: oxidoreductase activity; acireductone dioxygenase [iron(II)-requiring] activity. It is involved in the biolo…
LOC140748704	LOC140748704	uncharacterized LOC140748704	LOC140748704			NW_027332211.1	2659811	2684169	plus	140748704	protein-coding	XM_073081557.1	XP_072937658.1	111
LOC140750007	LOC140750007	arginine kinase	Arginine kinase 1	Argk1	Arginine kinase 1	NW_027332211.1	2707037	2712135	plus	140750007	protein-coding	XM_073083294.1	XP_072939395.1	385		FBpp0076271	0	FBgn0000116	The gene Arginine kinase 1 is referred to in FlyBase by the symbol Dmel\Argk1 (CG32031, FBgn0000116). It is a protein_coding_gene from Dmel. It has 7 annotated transcripts and 7 polypeptides (5 unique). Gene sequence location is 3L:9048781..9066027. Its molecular function is described by: transferase activity, transferring phosphorus-containing groups; arginine kinase activity; kinase activity; c…
LOC140750031	Chrac-16	chromatin accessibility complex protein 1	Chrac-16	Chrac-16	Chromatin accessibility complex 16kD protein	NW_027332211.1	2714399	2716395	plus	140750031	protein-coding	XM_073083331.1	XP_072939432.1	131		FBpp0308688	2.56e-20	FBgn0043001	The gene Chromatin accessibility complex 16kD protein is referred to in FlyBase by the symbol Dmel\Chrac-16 (CG15736, FBgn0043001). It is a protein_coding_gene from Dmel. It has 2 annotated transcripts and 2 polypeptides (1 unique). Gene sequence location is X:12017225..12017961. Its molecular function is described by: protein heterodimerization activity. It is involved in the biological process …
LOC140750038	LOC140750038	uncharacterized LOC140750038	LOC140750038			NW_027332211.1	2730996	2756057	plus	140750038	protein-coding	XM_073083343.1	XP_072939444.1	238
LOC140748066	LOC140748066	uncharacterized LOC140748066	Pal1	Pal1	Peptidyl-alpha-hydroxyglycine-alpha-amidating lyase 1	NW_027332211.1	2757311	2773386	plus	140748066	protein-coding	XM_073080767.1	XP_072936868.1	1624		FBpp0308509	7.5e-85	FBgn0283510	The gene Peptidyl-alpha-hydroxyglycine-alpha-amidating lyase 1 is referred to in FlyBase by the symbol Dmel\Pal1 (CG12130, FBgn0283510). It is a protein_coding_gene from Dmel. It has 3 annotated transcripts and 3 polypeptides (2 unique). Gene sequence location is 2R:9959549..9963853. Its molecular function is described by: catalytic activity; peptidylamidoglycolate lyase activity. It is involved …
LOC140750046	LOC140750046	methyltransferase-like protein 25B	methyltransferase-like protein 25B			NW_027332211.1	2778464	2783113	minus	140750046	protein-coding	XM_073083355.1	XP_072939456.1	456		FBpp0111965	3.23e-116
LOC140750052	PIG-Z	phosphatidylinositol glycan anchor biosynthesis class Z	PIG-Z	PIG-Z	Phosphatidylinositol glycan anchor biosynthesis class Z	NW_027332211.1	2785614	2789101	minus	140750052	protein-coding	XM_073083368.1	XP_072939469.1	654		FBpp0310802	1.65e-156	FBgn0266438	The gene Phosphatidylinositol glycan anchor biosynthesis class Z is referred to in FlyBase by the symbol Dmel\PIG-Z (CG45068, FBgn0266438). It is a protein_coding_gene from Dmel. It has one annotated transcript and one polypeptide. Gene sequence location is 2R:24411870..24415295. Its molecular function is described by: mannosyltransferase activity; alpha-1,2-mannosyltransferase activity; glycosyl…
LOC140750057	okr	DNA repair and recombination protein RAD54-like okr	okra	okr	okra	NW_027332211.1	2805457	2808052	plus	140750057	protein-coding	XM_073083380.1	XP_072939481.1	765		FBpp0077357	0	FBgn0002989	The gene okra is referred to in FlyBase by the symbol Dmel\okr (CG3736, FBgn0002989). It is a protein_coding_gene from Dmel. It has one annotated transcript and one polypeptide. Gene sequence location is 2L:2989594..2992759. Its molecular function is described by: ATP binding; ATP-dependent chromatin remodeler activity; DNA translocase activity; ATP hydrolysis activity. It is involved in the biol…
LOC140750064	gny	ALG6 alpha-1,3-glucosyltransferase garnysstan	garnysstan	gny	garnysstan	NW_027332211.1	2809174	2810990	plus	140750064	protein-coding	XM_073083393.1	XP_072939494.1	537		FBpp0304502	3.59e-130	FBgn0032234	The gene garnysstan is referred to in FlyBase by the symbol Dmel\gny (CG5091, FBgn0032234). It is a protein_coding_gene from Dmel. It has 2 annotated transcripts and 2 polypeptides (1 unique). Gene sequence location is 2L:10380103..10382864. Its molecular function is described by: hexosyltransferase activity; dolichyl pyrophosphate Man9GlcNAc2 alpha-1,3-glucosyltransferase activity. It is involve…
LOC140750072	Mvk	Mevalonate kinase	Mevalonate kinase	Mvk	Mevalonate kinase	NW_027332211.1	2813346	2821436	plus	140750072	protein-coding	XM_073083404.1	XP_072939505.1	403		FBpp0305315	2.73e-66	FBgn0061359	The gene Mevalonate kinase is referred to in FlyBase by the symbol Dmel\Mvk (CG33671, FBgn0061359). It is a protein_coding_gene from Dmel. It has 2 annotated transcripts and 2 polypeptides (1 unique). Gene sequence location is 2R:12634166..12636141. Its molecular function is described by: mevalonate kinase activity; ATP binding. It is involved in the biological process described with: cholesterol…
LOC140750075	LOC140750075	two pore calcium channel protein 1-like	Ca-alpha1T	Ca-alpha1T	Ca[2+]-channel protein alpha[[1]] subunit T	NW_027332211.1	2826323	2846885	minus	140750075	protein-coding	XM_073083419.1	XP_072939520.1	808		FBpp0088415	1.44e-15	FBgn0264386	The gene Ca[2+]-channel protein alpha[[1]] subunit T is referred to in FlyBase by the symbol Dmel\Ca-Œ±1T (CG15899, FBgn0264386). It is a protein_coding_gene from Dmel. It has 5 annotated transcripts and 5 polypeptides (all unique). Gene sequence location is X:6104085..6192483. Its molecular function is described by: low voltage-gated calcium channel activity; monoatomic ion channel activity; vol…
LOC140750082	RpL6	ribosomal protein L6	Ribosomal protein L6	RpL6	Ribosomal protein L6	NW_027332211.1	2847127	2851216	plus	140750082	protein-coding	XM_073083437.1	XP_072939538.1	272		FBpp0085166	8.23e-86	FBgn0039857	The gene Ribosomal protein L6 is referred to in FlyBase by the symbol Dmel\RpL6 (CG11522, FBgn0039857). It is a protein_coding_gene from Dmel. It has 2 annotated transcripts and 2 polypeptides (all unique). Gene sequence location is 3R:31594792..31596204. Its molecular function is described by: RNA binding; structural constituent of ribosome. It is involved in the biological process described wit…
LOC140750104	LOC140750104	uncharacterized LOC140750104	LOC140750104			NW_027332211.1	2851656	2859938	minus	140750104	protein-coding	XM_073083467.1	XP_072939568.1	849		FBpp0303933	5.56e-143
LOC140750098	Tbc1d22	TBC1 domain family member 22	Tbc1d22	Tbc1d22	TBC1 domain family member 22	NW_027332211.1	2860129	2864357	plus	140750098	protein-coding	XM_073083456.1	XP_072939557.1	484		FBpp0083411	0	FBgn0038855	The gene TBC1 domain family member 22 is referred to in FlyBase by the symbol Dmel\Tbc1d22 (CG5745, FBgn0038855). It is a protein_coding_gene from Dmel. It has one annotated transcript and one polypeptide. Gene sequence location is 3R:21102199..21105113. Its molecular function is described by: GTPase activator activity. The biological processes in which it is involved are not known. 12 alleles ar…
LOC140750112	LOC140750112	uncharacterized LOC140750112	LOC140750112			NW_027332211.1	2875746	2886169	plus	140750112	protein-coding	XM_073083480.1	XP_072939581.1	198
LOC140750118	LOC140750118	uncharacterized LOC140750118	LOC140750118			NW_027332211.1	2888998	2899291	minus	140750118	pseudogene
LOC140750125	LOC140750125	uncharacterized LOC140750125	LOC140750125			NW_027332211.1	2899541	2900634	plus	140750125	lncRNA	XR_012103168.1
LOC140750128	LOC140750128	uncharacterized LOC140750128	LOC140750128			NW_027332211.1	2903378	2904418	minus	140750128	lncRNA	XR_012103169.1
LOC140750135	LOC140750135	uncharacterized LOC140750135	LOC140750135			NW_027332211.1	2905597	2913328	minus	140750135	protein-coding	XM_073083522.1	XP_072939623.1	433		FBpp0073856	6.18e-21
LOC140750161	HDAC6	histone deacetylase 6	Histone deacetylase 6	HDAC6	Histone deacetylase 6	NW_027332211.1	2921544	2935457	plus	140750161	protein-coding	XM_073083554.1	XP_072939655.1	1184		FBpp0298373	0	FBgn0026428	The gene Histone deacetylase 6 is referred to in FlyBase by the symbol Dmel\HDAC6 (CG6170, FBgn0026428). It is a protein_coding_gene from Dmel. It has 7 annotated transcripts and 7 polypeptides (all unique). Gene sequence location is X:15333310..15340360. Its molecular function is described by 8 unique terms, many of which group under: deacylase activity; catalytic activity; deacetylase activity;…
LOC140748076	LOC140748076	uncharacterized LOC140748076	LOC140748076			NW_027332211.1	2944305	2950749	minus	140748076	protein-coding	XM_073080780.1	XP_072936881.1	359
LOC140748086	LOC140748086	uncharacterized LOC140748086	LOC140748086			NW_027332211.1	3001414	3004096	plus	140748086	protein-coding	XM_073080791.1	XP_072936892.1	409
LOC140750179	LOC140750179	uncharacterized LOC140750179	LOC140750179			NW_027332211.1	3020703	3052504	plus	140750179	protein-coding	XM_073083576.1	XP_072939677.1	454
LOC140750191	lft	Limb expression 1 family member lowfat	lowfat	lft	lowfat	NW_027332211.1	3062657	3108759	plus	140750191	protein-coding	XM_073083591.1	XP_072939692.1	275		FBpp0291652	5.79e-124	FBgn0032230	The gene lowfat is referred to in FlyBase by the symbol Dmel\lft (CG13139, FBgn0032230). It is a protein_coding_gene from Dmel. It has 2 annotated transcripts and 2 polypeptides (1 unique). Gene sequence location is 2L:10364471..10366410. Its molecular function is unknown. It is involved in the biological process described with: imaginal disc-derived wing morphogenesis; autophagosome maturation. …
LOC140750205	Klp31E	kinesin-like protein 31E	Klp31E	Klp31E	Kinesin-like protein at 31E	NW_027332211.1	3178647	3249147	plus	140750205	protein-coding	XM_073083621.1	XP_072939722.1	1490		FBpp0291249	0	FBgn0032243	The gene Kinesin-like protein at 31E is referred to in FlyBase by the symbol Dmel\Klp31E (CG5300, FBgn0032243). It is a protein_coding_gene from Dmel. It has 4 annotated transcripts and 4 polypeptides (2 unique). Gene sequence location is 2L:10414017..10418991. Its molecular function is described by: ATP hydrolysis activity; microtubule binding; microtubule motor activity; ATP binding. It is invo…
LOC140750212	LOC140750212	U2 snRNP-associated SURP motif-containing protein	U2 snRNP-associated SURP motif-containing protein			NW_027332211.1	3256901	3268896	minus	140750212	protein-coding	XM_073083633.1	XP_072939734.1	894		FBpp0071455	0
LOC140750227	krz	beta-arrestin protein kurtz	kurtz	krz	kurtz	NW_027332211.1	3270216	3359565	minus	140750227	protein-coding	XM_073083653.1	XP_072939754.1	456		FBpp0293792	0	FBgn0040206	The gene kurtz is referred to in FlyBase by the symbol Dmel\krz (CG1487, FBgn0040206). It is a protein_coding_gene from Dmel. It has 2 annotated transcripts and 2 polypeptides (1 unique). Gene sequence location is 3R:32045314..32051993. Its molecular function is described by: G protein-coupled receptor binding. It is involved in the biological process described with 12 unique terms, many of which…
LOC140750247	LOC140750247	protein FAM8A1	protein FAM8A1			NW_027332211.1	3360021	3361938	plus	140750247	protein-coding	XM_073083686.1	XP_072939787.1	308		FBpp0087734	9.9e-39
LOC140750254	Rab6	RAS oncogene family member Rab6	Rab6	Rab6	Rab6	NW_027332211.1	3363596	3391586	plus	140750254	protein-coding	XM_073083698.1	XP_072939799.1	210		FBpp0312096	1.51e-133	FBgn0015797	The gene Rab6 is referred to in FlyBase by the symbol Dmel\Rab6 (CG6601, FBgn0015797). It is a protein_coding_gene from Dmel. It has 2 annotated transcripts and 2 polypeptides (1 unique). Gene sequence location is 2L:12107221..12109116. Its molecular function is described by: protein binding; GTPase activity; GTP binding. It is involved in the biological process described with 17 unique terms, ma…
LOC140747896	LOC140747896	uncharacterized LOC140747896	LOC140747896			NW_027332211.1	3380112	3382910	plus	140747896	protein-coding	XM_073080518.1	XP_072936619.1	932
LOC140750267	bib	MIP channel family protein big brain	big brain	bib	big brain	NW_027332211.1	3394417	3494450	minus	140750267	protein-coding	XM_073083712.1	XP_072939813.1	463		FBpp0079519	4.19e-94	FBgn0000180	The gene big brain is referred to in FlyBase by the symbol Dmel\bib (CG4722, FBgn0000180). It is a protein_coding_gene from Dmel. It has 2 annotated transcripts and 2 polypeptides (all unique). Gene sequence location is 2L:9984645..9995538. Its molecular function is described by: monoatomic cation channel activity; water channel activity; channel activity. It is involved in the biological process…
LOC140750280	LOC140750280	uncharacterized LOC140750280	LOC140750280			NW_027332211.1	3457666	3459587	plus	140750280	lncRNA	XR_012103189.1
LOC140750293	Cul4	cullin 4	Cullin 4	Cul4	Cullin 4	NW_027332211.1	3497604	3508023	plus	140750293	protein-coding	XM_073083741.1	XP_072939842.1	791		FBpp0290569	0	FBgn0033260	The gene Cullin 4 is referred to in FlyBase by the symbol Dmel\Cul4 (CG8711, FBgn0033260). It is a protein_coding_gene from Dmel. It has 2 annotated transcripts and 2 polypeptides (1 unique). Gene sequence location is 2R:8102260..8106318. Its molecular function is described by: ubiquitin ligase complex scaffold activity; ubiquitin protein ligase binding. It is involved in the biological process d…
LOC140750301	LOC140750301	mitochondrial intermediate peptidase	mitochondrial intermediate peptidase			NW_027332211.1	3508010	3516622	minus	140750301	protein-coding	XM_073083750.1	XP_072939851.1	693		FBpp0085393	0
LOC140750286	LOC140750286	uncharacterized LOC140750286	LOC140750286			NW_027332211.1	3517011	3518795	minus	140750286	lncRNA	XR_012103190.1
LOC140750318	LOC140750318	acyl-coenzyme A diphosphatase NUDT19-like	acyl-coenzyme A diphosphatase NUDT19-like			NW_027332211.1	3519158	3522385	plus	140750318	protein-coding	XM_073083778.1	XP_072939879.1	356		FBpp0080823	4.89e-72
LOC140750310	fray	oxidative stress responsive kinase frayed	frayed	fray	frayed	NW_027332211.1	3522524	3525416	plus	140750310	protein-coding	XM_073083766.1	XP_072939867.1	489		FBpp0428099	0	FBgn0023083	The gene frayed is referred to in FlyBase by the symbol Dmel\fray (CG7693, FBgn0023083). It is a protein_coding_gene from Dmel. It has 8 annotated transcripts and 8 polypeptides (2 unique). Gene sequence location is 3R:18573091..18589459. Its molecular function is described by: protein kinase activity; ATP binding; protein serine/threonine kinase activity. It is involved in the biological process…
LOC140750323	Frmd5	FERM domain containing	FERM domain containing	Frmd5	FERM domain containing	NW_027332211.1	3528674	3536868	minus	140750323	protein-coding	XM_073083785.1	XP_072939886.1	556		FBpp0079589	6.88e-174	FBgn0032225	The gene FERM domain containing is referred to in FlyBase by the symbol Dmel\Frmd5 (CG5022, FBgn0032225). It is a protein_coding_gene from Dmel. It has one annotated transcript and one polypeptide. Gene sequence location is 2L:10344442..10347706. Its molecular function is described by: cytoskeletal protein binding. It is involved in the biological process described with: actomyosin structure orga…
LOC140750340	eEF1alpha1	eukaryotic translation elongation factor 1 alpha 1	eEF1alpha1	eEF1alpha1	eukaryotic translation elongation factor 1 alpha 1	NW_027332211.1	3539872	3542305	plus	140750340	protein-coding	XM_073083804.1	XP_072939905.1	463		FBpp0311273	0	FBgn0284245	The gene eukaryotic translation elongation factor 1 alpha 1 is referred to in FlyBase by the symbol Dmel\eEF1Œ±1 (CG8280, FBgn0284245). It is a protein_coding_gene from Dmel. It has 4 annotated transcripts and 4 polypeptides (1 unique). Gene sequence location is 2R:11891135..11895762. Its molecular function is described by: GTPase activity; translation elongation factor activity; GTP binding. It …
LOC140750350	Ak6	adenylate kinase isoenzyme 6	Adenylate kinase 6	Ak6	Adenylate kinase 6	NW_027332211.1	3544264	3545871	plus	140750350	protein-coding	XM_073083827.1	XP_072939928.1	176		FBpp0087004	3.14e-66	FBgn0033754	The gene Adenylate kinase 6 is referred to in FlyBase by the symbol Dmel\Ak6 (CG8816, FBgn0033754). It is a protein_coding_gene from Dmel. It has one annotated transcript and one polypeptide. Gene sequence location is 2R:12569014..12569847. Its molecular function is described by: ATP binding; ATP hydrolysis activity; adenylate kinase activity. The biological processes in which it is involved are …
LOC140750359	ERp60	disulfide-isomerase A3	Endoplasmic reticulum p60	ERp60	Endoplasmic reticulum p60	NW_027332211.1	3546947	3555000	minus	140750359	protein-coding	XM_073083838.1	XP_072939939.1	487		FBpp0087164	0	FBgn0033663	The gene Endoplasmic reticulum p60 is referred to in FlyBase by the symbol Dmel\ERp60 (CG8983, FBgn0033663). It is a protein_coding_gene from Dmel. It has one annotated transcript and one polypeptide. Gene sequence location is 2R:11887568..11890979. Its molecular function is described by: protein disulfide isomerase activity. It is involved in the biological process described with: response to en…
LOC140750374	LOC140750374	uncharacterized LOC140750374	LOC140750374			NW_027332211.1	3555215	3585389	plus	140750374	protein-coding	XM_073083862.1	XP_072939963.1	277		FBpp0080153	1.15e-173
LOC140750366	mRpS31	mitochondrial ribosomal protein S31	mRpS31	mRpS31	mitochondrial ribosomal protein S31	NW_027332211.1	3585804	3589360	minus	140750366	protein-coding	XM_073083851.1	XP_072939952.1	358		FBpp0075274	6.88e-77	FBgn0036557	The gene mitochondrial ribosomal protein S31 is referred to in FlyBase by the symbol Dmel\mRpS31 (CG5904, FBgn0036557). It is a protein_coding_gene from Dmel. It has one annotated transcript and one polypeptide. Gene sequence location is 3L:16005193..16006599. Its molecular function is described by: structural constituent of ribosome. It is involved in the biological process described with: mitoc…
LOC140750383	LOC140750383	uncharacterized LOC140750383	LOC140750383			NW_027332211.1	3593253	3599598	minus	140750383	protein-coding	XM_073083873.1	XP_072939974.1	341
LOC140750401	egr	TNF superfamily member 12 eiger	eiger	egr	eiger	NW_027332211.1	3619390	3676393	plus	140750401	protein-coding	XM_073083900.1	XP_072940001.1	482		FBpp0087494	4.4e-08	FBgn0033483	The gene eiger is referred to in FlyBase by the symbol Dmel\egr (CG12919, FBgn0033483). It is a protein_coding_gene from Dmel. It has 2 annotated transcripts and 2 polypeptides (all unique). Gene sequence location is 2R:10078366..10084210. Its molecular function is described by: tumor necrosis factor receptor binding; signaling receptor binding; protein binding; receptor ligand activity; tumor ne…
LOC140748098	LOC140748098	uncharacterized LOC140748098	LOC140748098			NW_027332211.1	3679860	3691178	plus	140748098	protein-coding	XM_073080817.1	XP_072936918.1	1087		FBpp0087496	2.51e-41
LOC140748712	LOC140748712	ankyrin repeat and MYND domain-containing protein 1-like	ankyrin repeat and MYND domain-containing protein 1-like			NW_027332211.1	3691626	3697604	plus	140748712	protein-coding	XM_073081569.1	XP_072937670.1	1082
LOC140750410	phr	deoxyribodipyrimidine photo-lyase photorepair	photorepair	phr	photorepair	NW_027332211.1	3698200	3703688	plus	140750410	protein-coding	XM_073083912.1	XP_072940013.1	524		FBpp0087915	0	FBgn0003082	The gene photorepair is referred to in FlyBase by the symbol Dmel\phr (CG11205, FBgn0003082). It is a protein_coding_gene from Dmel. It has 2 annotated transcripts and 2 polypeptides (all unique). Gene sequence location is 2R:7825289..7827319. Its molecular function is described by: deoxyribodipyrimidine photo-lyase activity. It is involved in the biological process described with: photoreactive …
LOC140750420	PRL-1	protein-tyrosine phosphatase 4A family member PRL-1	PRL-1 phosphatase	PRL-1	PRL-1 phosphatase	NW_027332211.1	3704005	3728365	minus	140750420	protein-coding	XM_073083921.1	XP_072940022.1	171		FBpp0304635	1.1e-95	FBgn0024734	The gene PRL-1 phosphatase is referred to in FlyBase by the symbol Dmel\PRL-1 (CG4993, FBgn0024734). It is a protein_coding_gene from Dmel. It has 4 annotated transcripts and 4 polypeptides (1 unique). Gene sequence location is 2L:16245835..16257606. Its molecular function is described by: protein binding; protein tyrosine phosphatase activity; protein tyrosine/serine/threonine phosphatase activi…
LOC140750437	LOC140750437	proteasome inhibitor PI31 subunit-like	PI31	PI31	Proteasome inhibitor 31 kDa	NW_027332211.1	3729073	3732593	minus	140750437	protein-coding	XM_073083951.1	XP_072940052.1	280		FBpp0301844	2.19e-46	FBgn0033669	The gene Proteasome inhibitor 31 kDa is referred to in FlyBase by the symbol Dmel\PI31 (CG8979, FBgn0033669). It is a protein_coding_gene from Dmel. It has 5 annotated transcripts and 5 polypeptides (1 unique). Gene sequence location is 2R:11967343..11970115. Its molecular function is described by: proteasome binding; endopeptidase inhibitor activity. It is involved in the biological process desc…
LOC140750443	Khc-73	Kinesin heavy chain 73	Kinesin heavy chain 73	Khc-73	Kinesin heavy chain 73	NW_027332211.1	3733449	3909725	plus	140750443	protein-coding	XM_073083972.1	XP_072940073.1	1997		FBpp0086490	0	FBgn0019968	The gene Kinesin heavy chain 73 is referred to in FlyBase by the symbol Dmel\Khc-73 (CG8183, FBgn0019968). It is a protein_coding_gene from Dmel. It has 5 annotated transcripts and 5 polypeptides (all unique). Gene sequence location is 2R:15515778..15532259. Its molecular function is described by: ATP binding; microtubule binding; microtubule motor activity; protein homodimerization activity; ATP…
LOC140750441	LOC140750441	uncharacterized LOC140750441	LOC140750441			NW_027332211.1	3753665	3758679	minus	140750441	lncRNA	XR_012103211.1
LOC140747901	LOC140747901	uncharacterized LOC140747901	LOC140747901			NW_027332211.1	3806630	3809885	plus	140747901	protein-coding	XM_073080532.1	XP_072936633.1	799
LOC140750498	Dhc93AB	Dynein heavy chain at 93AB	Dhc93AB	Dhc93AB	Dynein heavy chain at 93AB	NW_027332211.1	3913531	3941278	plus	140750498	protein-coding	XM_073084081.1	XP_072940182.1	4487		FBpp0307750	0	FBgn0013812	The gene Dynein heavy chain at 93AB is referred to in FlyBase by the symbol Dmel\Dhc93AB (CG3723, FBgn0013812). It is a protein_coding_gene from Dmel. It has 2 annotated transcripts and 2 polypeptides (all unique). Gene sequence location is 3R:21024580..21042499. Its molecular function is described by: ATP hydrolysis activity; dynein light intermediate chain binding; dynein intermediate chain bin…
LOC140750512	exp	expansion	expansion	exp	expansion	NW_027332211.1	3953473	4158047	plus	140750512	protein-coding	XM_073084083.1	XP_072940184.1	510		FBpp0087146	0	FBgn0033668	The gene expansion is referred to in FlyBase by the symbol Dmel\exp (CG13188, FBgn0033668). It is a protein_coding_gene from Dmel. It has 2 annotated transcripts and 2 polypeptides (all unique). Gene sequence location is 2R:11939557..11967435. Its molecular function is unknown. It is involved in the biological process described with: regulation of DNA-templated transcription; chitin-based embryon…
LOC140750545	LOC140750545	putative serine protease K12H4.7	putative serine protease K12H4.7			NW_027332211.1	4158035	4159651	minus	140750545	protein-coding	XM_073084130.1	XP_072940231.1	482		FBpp0083170	1.93e-83
LOC140748106	LOC140748106	putative serine protease K12H4.7	putative serine protease K12H4.7			NW_027332211.1	4160427	4161896	minus	140748106	protein-coding	XM_073080829.1	XP_072936930.1	489		FBpp0308296	1.35e-89
LOC140748113	LOC140748113	zinc finger BED domain-containing protein 4-like	zinc finger BED domain-containing protein 4-like			NW_027332211.1	4164454	4166350	plus	140748113	protein-coding	XM_073080843.1	XP_072936944.1	560		FBpp0310333	2.35e-32
LOC140750547	LOC140750547	uncharacterized LOC140750547	LOC140750547			NW_027332211.1	4167515	4168649	minus	140750547	lncRNA	XR_012103225.1
LOC140750560	LOC140750560	intraflagellar transport protein 74 homolog	intraflagellar transport protein 74 homolog			NW_027332211.1	4172873	4177857	plus	140750560	protein-coding	XM_073084176.1	XP_072940277.1	610
LOC140750548	LOC140750548	leucine-rich PPR motif-containing protein, mitochondrial-like	Lrpprc2	Lrpprc2	Leucine-rich pentatricopeptide repeat containing 2	NW_027332211.1	4177942	4188643	minus	140750548	protein-coding	XM_073084155.1	XP_072940256.1	1073		FBpp0070221	3.69e-112	FBgn0027794	The gene Leucine-rich pentatricopeptide repeat containing 2 is referred to in FlyBase by the symbol Dmel\Lrpprc2 (CG14786, FBgn0027794). It is a protein_coding_gene from Dmel. It has one annotated transcript and one polypeptide. Gene sequence location is X:1457175..1460617. Its molecular function is described by: mRNA 3'-UTR binding; protein binding. It is involved in the biological process descr…
LOC140750568	Arf6	ADP-ribosylation factor 6	ADP ribosylation factor 6	Arf6	ADP ribosylation factor 6	NW_027332211.1	4189871	4237911	plus	140750568	protein-coding	XM_073084188.1	XP_072940289.1	175		FBpp0086511	5.46e-128	FBgn0013750	The gene ADP ribosylation factor 6 is referred to in FlyBase by the symbol Dmel\Arf6 (CG8156, FBgn0013750). It is a protein_coding_gene from Dmel. It has 5 annotated transcripts and 5 polypeptides (1 unique). Gene sequence location is 2R:15322501..15325490. Its molecular function is described by: GTPase activity; enzyme activator activity; GTP binding. It is involved in the biological process des…
LOC140750576	LOC140750576	uncharacterized LOC140750576	LOC140750576			NW_027332211.1	4242744	4287552	minus	140750576	protein-coding	XM_073084216.1	XP_072940317.1	885		FBpp0077786	1.8e-14
LOC140750572	LOC140750572	uncharacterized LOC140750572	LOC140750572			NW_027332211.1	4277134	4278379	plus	140750572	protein-coding	XM_073084203.1	XP_072940304.1	331
LOC140750661	kcc	solute carrier family 12 member kcc	kazachoc	kcc	kazachoc	NW_027332211.1	4297331	4776809	plus	140750661	protein-coding	XM_073084338.1	XP_072940439.1	1119		FBpp0309966	0	FBgn0261794	The gene kazachoc is referred to in FlyBase by the symbol Dmel\kcc (CG5594, FBgn0261794). It is a protein_coding_gene from Dmel. It has 7 annotated transcripts and 7 polypeptides (6 unique). Gene sequence location is 2R:23907654..23925066. Its molecular function is described by: transmembrane transporter activity; amino acid transmembrane transporter activity; potassium:chloride symporter activit…
LOC140756763	TRNAL-CAG	transfer RNA leucine (anticodon CAG)	transfer RNA leucine (anticodon CAG)			NW_027332211.1	4325136	4325219	minus	140756763	tRNA
LOC140748722	LOC140748722	trypsin CFT-1-like	trypsin CFT-1-like			NW_027332211.1	4373533	4375809	plus	140748722	protein-coding	XM_073081580.1	XP_072937681.1	271		FBpp0076540	1.04e-42
LOC140756850	TRNAK-CUU	transfer RNA lysine (anticodon CUU)	transfer RNA lysine (anticodon CUU)			NW_027332211.1	4417988	4418060	plus	140756850	tRNA
LOC140748732	LOC140748732	monocarboxylate transporter 6-like	monocarboxylate transporter 6-like			NW_027332211.1	4444118	4454603	minus	140748732	protein-coding	XM_073081591.1	XP_072937692.1	445		FBpp0304667	5.63e-32
LOC140750594	LOC140750594	monocarboxylate transporter 9-like	monocarboxylate transporter 9-like			NW_027332211.1	4457888	4484937	minus	140750594	protein-coding	XM_073084244.1	XP_072940345.1	549		FBpp0304667	1.51e-104
LOC140748742	LOC140748742	monocarboxylate transporter 12-like	monocarboxylate transporter 12-like			NW_027332211.1	4501780	4509943	minus	140748742	protein-coding	XM_073081602.1	XP_072937703.1	478		FBpp0304667	2.83e-54
LOC140750612	LOC140750612	uncharacterized LOC140750612	LOC140750612			NW_027332211.1	4531328	4534105	plus	140750612	protein-coding	XM_073084266.1	XP_072940367.1	243
LOC140750623	LOC140750623	trypsin CFT-1-like	trypsin CFT-1-like			NW_027332211.1	4549102	4550940	minus	140750623	protein-coding	XM_073084293.1	XP_072940394.1	258		FBpp0077252	6.81e-49
LOC140750615	LOC140750615	trypsin CFT-1-like	Trypsin 29F	Try29F	Trypsin 29F	NW_027332211.1	4552711	4554558	minus	140750615	protein-coding	XM_073084281.1	XP_072940382.1	258		FBpp0311472	2.31e-42	FBgn0015316	The gene Trypsin 29F is referred to in FlyBase by the symbol Dmel\Try29F (CG9564, FBgn0015316). It is a protein_coding_gene from Dmel. It has 2 annotated transcripts and 2 polypeptides (1 unique). Gene sequence location is 2L:8998537..8999816. Its molecular function is described by: serine-type endopeptidase activity. It is involved in the biological process described with: proteolysis. 7 alleles…
LOC140750636	LOC140750636	trypsin, alkaline C-like	tracheal-prostasin	tpr	tracheal-prostasin	NW_027332211.1	4559295	4561546	minus	140750636	protein-coding	XM_073084305.1	XP_072940406.1	255		FBpp0071657	5.73e-46	FBgn0034661	The gene tracheal-prostasin is referred to in FlyBase by the symbol Dmel\tpr (CG4386, FBgn0034661). It is a protein_coding_gene from Dmel. It has one annotated transcript and one polypeptide. Gene sequence location is 2R:21799330..21800904. Its molecular function is described by: serine-type endopeptidase activity. It is involved in the biological process described with: liquid clearance, open tr…
LOC140750645	LOC140750645	trypsin, alkaline C-like	tracheal-prostasin	tpr	tracheal-prostasin	NW_027332211.1	4569023	4571275	minus	140750645	protein-coding	XM_073084315.1	XP_072940416.1	255		FBpp0071657	4.49e-45	FBgn0034661	The gene tracheal-prostasin is referred to in FlyBase by the symbol Dmel\tpr (CG4386, FBgn0034661). It is a protein_coding_gene from Dmel. It has one annotated transcript and one polypeptide. Gene sequence location is 2R:21799330..21800904. Its molecular function is described by: serine-type endopeptidase activity. It is involved in the biological process described with: liquid clearance, open tr…
LOC140747904	LOC140747904	trypsin, alkaline C-like	tracheal-prostasin	tpr	tracheal-prostasin	NW_027332211.1	4586498	4589964	minus	140747904	protein-coding	XM_073080548.1	XP_072936649.1	323		FBpp0071657	3.83e-44	FBgn0034661	The gene tracheal-prostasin is referred to in FlyBase by the symbol Dmel\tpr (CG4386, FBgn0034661). It is a protein_coding_gene from Dmel. It has one annotated transcript and one polypeptide. Gene sequence location is 2R:21799330..21800904. Its molecular function is described by: serine-type endopeptidase activity. It is involved in the biological process described with: liquid clearance, open tr…
LOC140747914	LOC140747914	ovochymase-like	ovochymase-like			NW_027332211.1	4597141	4609089	minus	140747914	protein-coding	XM_073080560.1	XP_072936661.1	811		FBpp0077252	1.15e-40
LOC140750653	LOC140750653	trypsin CFT-1-like	trypsin CFT-1-like			NW_027332211.1	4615708	4617213	minus	140750653	pseudogene
LOC140747922	LOC140747922	uncharacterized LOC140747922	epsilonTrypsin	epsilonTry	epsilonTrypsin	NW_027332211.1	4619220	4630242	minus	140747922	protein-coding	XM_073080572.1	XP_072936673.1	623		FBpp0087256	3.68e-43	FBgn0010425	The gene epsilonTrypsin is referred to in FlyBase by the symbol Dmel\ŒµTry (CG18681, FBgn0010425). It is a protein_coding_gene from Dmel. It has one annotated transcript and one polypeptide. Gene sequence location is 2R:11345237..11346066. Its molecular function is described by: serine hydrolase activity; serine-type endopeptidase activity. It is involved in the biological process described with:…
LOC140750721	LOC140750721	uncharacterized LOC140750721	LOC140750721			NW_027332211.1	4761745	4764624	minus	140750721	lncRNA	XR_012103245.1
LOC140750714	LOC140750714	FAST kinase domain-containing protein 3, mitochondrial-like	FAST kinase domain-containing protein 3, mitochondrial-like			NW_027332211.1	4777687	4780648	minus	140750714	protein-coding	XM_073084415.1	XP_072940516.1	648
LOC140750735	Naprt	nicotinate phosphoribosyltransferase	Naprt	Naprt	Nicotinate phosphoribosyltransferase	NW_027332211.1	4782449	4805434	plus	140750735	protein-coding	XM_073084438.1	XP_072940539.1	588		FBpp0077170	0	FBgn0031589	The gene Nicotinate phosphoribosyltransferase is referred to in FlyBase by the symbol Dmel\Naprt (CG3714, FBgn0031589). It is a protein_coding_gene from Dmel. It has 9 annotated transcripts and 9 polypeptides (5 unique). Gene sequence location is 2L:4189340..4198071. Its molecular function is described by: nicotinate phosphoribosyltransferase activity. It is involved in the biological process des…
LOC140750788	capt	adenylyl cyclase-associated protein 1	capulet	capt	capulet	NW_027332211.1	4808932	4860506	plus	140750788	protein-coding	XM_073084511.1	XP_072940612.1	756		FBpp0099391	0	FBgn0261458	The gene capulet is referred to in FlyBase by the symbol Dmel\capt (CG33979, FBgn0261458). It is a protein_coding_gene from Dmel. It has 3 annotated transcripts and 3 polypeptides (2 unique). Gene sequence location is 2L:1151678..1158262. Its molecular function is described by: actin binding; adenylate cyclase binding. It is involved in the biological process described with 14 unique terms, many …
LOC140750844	LOC140750844	uncharacterized LOC140750844	LOC140750844			NW_027332211.1	4850474	4856810	minus	140750844	protein-coding	XM_073084572.1	XP_072940673.1	329
LOC140750775	LOC140750775	uncharacterized LOC140750775	Corin	Corin	Corin	NW_027332211.1	4861338	4923191	minus	140750775	protein-coding	XM_073084493.1	XP_072940594.1	1636		FBpp0307926	4.01e-57	FBgn0033192	The gene Corin is referred to in FlyBase by the symbol Dmel\Corin (CG2105, FBgn0033192). It is a protein_coding_gene from Dmel. It has 2 annotated transcripts and 2 polypeptides (1 unique). Gene sequence location is 2R:7540111..7564435. Its molecular function is described by: serine-type endopeptidase activity. It is involved in the biological process described with: proteolysis. 10 alleles are r…
LOC140756776	TRNAQ-CUG	transfer RNA glutamine (anticodon CUG)	transfer RNA glutamine (anticodon CUG)			NW_027332211.1	4872980	4873051	minus	140756776	tRNA
LOC140750748	LOC140750748	uncharacterized LOC140750748	LOC140750748			NW_027332211.1	4883105	4887567	plus	140750748	protein-coding	XM_073084458.1	XP_072940559.1	823
LOC140748748	LOC140748748	uncharacterized LOC140748748	LOC140748748			NW_027332211.1	4925333	4933564	minus	140748748	protein-coding	XM_073081615.1	XP_072937716.1	258		FBpp0309542	5.75e-20
LOC140750758	LOC140750758	uncharacterized LOC140750758	LOC140750758			NW_027332211.1	4936983	4939530	minus	140750758	protein-coding	XM_073084470.1	XP_072940571.1	630		FBpp0077124	1.2e-14
LOC140750766	LOC140750766	uncharacterized LOC140750766	LOC140750766			NW_027332211.1	4940973	4961054	minus	140750766	protein-coding	XM_073084481.1	XP_072940582.1	769		FBpp0293139	1.47e-61
LOC140750833	nmdyn-D7	nucleoside diphosphate kinase homolog 7	nmdyn-D7	nmdyn-D7	nmdyn-D7	NW_027332211.1	4964605	4968303	minus	140750833	protein-coding	XM_073084562.1	XP_072940663.1	381		FBpp0081561	2.11e-76	FBgn0028997	The gene nmdyn-D7 is referred to in FlyBase by the symbol Dmel\nmdyn-D7 (CG8362, FBgn0028997). It is a protein_coding_gene from Dmel. It has one annotated transcript and one polypeptide. Gene sequence location is 3R:9679939..9681502. Its molecular function is described by: nucleoside diphosphate kinase activity; ATP binding. It is involved in the biological process described with: nucleoside trip…
LOC140750819	LOC140750819	nucleoside diphosphate kinase homolog 7-like	nmdyn-D7	nmdyn-D7	nmdyn-D7	NW_027332211.1	4968375	4971814	plus	140750819	protein-coding	XM_073084548.1	XP_072940649.1	383		FBpp0081561	8.25e-53	FBgn0028997	The gene nmdyn-D7 is referred to in FlyBase by the symbol Dmel\nmdyn-D7 (CG8362, FBgn0028997). It is a protein_coding_gene from Dmel. It has one annotated transcript and one polypeptide. Gene sequence location is 3R:9679939..9681502. Its molecular function is described by: nucleoside diphosphate kinase activity; ATP binding. It is involved in the biological process described with: nucleoside trip…
LOC140750855	Polr2K	DNA-directed RNA polymerases I, II, and III subunit Rpb12	Polr2K	Polr2K	RNA polymerase II, I and III subunit K	NW_027332211.1	4978445	4980684	plus	140750855	protein-coding	XM_073084582.1	XP_072940683.1	58		FBpp0111294	5.93e-27	FBgn0262954	The gene RNA polymerase II, I and III subunit K is referred to in FlyBase by the symbol Dmel\Polr2K (CG34186, FBgn0262954). It is a protein_coding_gene from Dmel. It has one annotated transcript and one polypeptide. Gene sequence location is 2R:15144968..15145519. Its molecular function is described by: DNA-directed RNA polymerase activity; zinc ion binding; DNA binding. It is involved in the bio…
LOC140750865	shn	zinc finger protein schnurri	schnurri	shn	schnurri	NW_027332211.1	4982484	4993696	minus	140750865	protein-coding	XM_073084589.1	XP_072940690.1	1845		FBpp0089118	1.95e-69	FBgn0003396	The gene schnurri is referred to in FlyBase by the symbol Dmel\shn (CG7734, FBgn0003396). It is a protein_coding_gene from Dmel. It has 6 annotated transcripts and 6 polypeptides (3 unique). Gene sequence location is 2R:11159086..11217394. Its molecular function is described by 7 unique terms, many of which group under: transcription regulator activity; binding; protein-macromolecule adaptor acti…
LOC140748758	LOC140748758	uncharacterized LOC140748758	LOC140748758			NW_027332211.1	4999154	5001810	minus	140748758	lncRNA	XR_012102972.1
LOC140750890	Rpn13	regulatory particle non-ATPase 13	Rpn13	Rpn13	Regulatory particle non-ATPase 13	NW_027332211.1	5013648	5018491	minus	140750890	protein-coding	XM_073084619.1	XP_072940720.1	423		FBpp0112986	2.26e-106	FBgn0033886	The gene Regulatory particle non-ATPase 13 is referred to in FlyBase by the symbol Dmel\Rpn13 (CG13349, FBgn0033886). It is a protein_coding_gene from Dmel. It has 6 annotated transcripts and 6 polypeptides (2 unique). Gene sequence location is 2R:13958545..13960404. Its molecular function is described by: proteasome binding; ubiquitin binding; endopeptidase activator activity. It is involved in …
LOC140750904	LOC140750904	tumor protein D54	tumor protein D54			NW_027332211.1	5018620	5033022	plus	140750904	protein-coding	XM_073084638.1	XP_072940739.1	325		FBpp0085869	4.73e-96
LOC140750880	AGO1	protein argonaute-1	Argonaute-1	AGO1	Argonaute-1	NW_027332211.1	5040085	5054418	minus	140750880	protein-coding	XM_073084609.1	XP_072940710.1	909		FBpp0086740	0	FBgn0262739	The gene Argonaute-1 is referred to in FlyBase by the symbol Dmel\AGO1 (CG6671, FBgn0262739). It is a protein_coding_gene from Dmel. It has 4 annotated transcripts and 4 polypeptides (2 unique). Gene sequence location is 2R:13943387..13958089. Its molecular function is described by 9 unique terms, many of which group under: binding; RNA binding; nucleic acid binding; protein binding; single-stran…
LOC140750928	eIF3e	eukaryotic translation initiation factor 3 subunit e	eIF3e	eIF3e	eukaryotic translation initiation factor 3 subunit e	NW_027332211.1	5054862	5060783	plus	140750928	protein-coding	XM_073084688.1	XP_072940789.1	445		FBpp0075104	0	FBgn0025582	The gene eukaryotic translation initiation factor 3 subunit e is referred to in FlyBase by the symbol Dmel\eIF3e (CG9677, FBgn0025582). It is a protein_coding_gene from Dmel. It has one annotated transcript and one polypeptide. Gene sequence location is 3L:16785242..16786941. Its molecular function is described by: translation initiation factor activity. It is involved in the biological process d…
LOC140750935	LOC140750935	testis-specific zinc finger protein topi-like	matotopetli	topi	matotopetli	NW_027332211.1	5056794	5058138	minus	140750935	protein-coding	XM_073084699.1	XP_072940800.1	393		FBpp0081613	1.62e-16	FBgn0037751	The gene matotopetli is referred to in FlyBase by the symbol Dmel\topi (CG8484, FBgn0037751). It is a protein_coding_gene from Dmel. It has one annotated transcript and one polypeptide. Gene sequence location is 3R:9775121..9777943. Its molecular function is described by: protein binding; DNA-binding transcription factor activity; RNA polymerase II cis-regulatory region sequence-specific DNA bind…
LOC140750945	LOC140750945	uncharacterized LOC140750945	LOC140750945			NW_027332211.1	5060961	5061172	minus	140750945	protein-coding	XM_073084710.1	XP_072940811.1	57		FBpp0099877	5.34e-19
LOC140750953	mRpL53	mitochondrial ribosomal protein L53	mRpL53	mRpL53	mitochondrial ribosomal protein L53	NW_027332211.1	5061175	5063045	minus	140750953	protein-coding	XM_073084722.1	XP_072940823.1	144		FBpp0099679	1.78e-54	FBgn0050481	The gene mitochondrial ribosomal protein L53 is referred to in FlyBase by the symbol Dmel\mRpL53 (CG30481, FBgn0050481). It is a protein_coding_gene from Dmel. It has one annotated transcript and one polypeptide. Gene sequence location is 2R:13954195..13955664. Its molecular function is described by: structural constituent of ribosome. It is involved in the biological process described with: mito…
LOC140750994	rswl	tRNA methyltransferase roswell	roswell	rswl	roswell	NW_027332211.1	5063462	5065531	plus	140750994	protein-coding	XM_073084779.1	XP_072940880.1	413		FBpp0085875	5.43e-102	FBgn0034351	The gene roswell is referred to in FlyBase by the symbol Dmel\rswl (CG5190, FBgn0034351). It is a protein_coding_gene from Dmel. It has one annotated transcript and one polypeptide. Gene sequence location is 2R:18451284..18452736. Its molecular function is described by: tRNA binding; tRNA (adenine(9)-N1)-methyltransferase activity; tRNA (guanosine(9)-N1)-methyltransferase activity. It is involved…
LOC140750975	pps	protein partner of snf	protein partner of snf	pps	protein partner of snf	NW_027332211.1	5065529	5082917	minus	140750975	protein-coding	XM_073084753.1	XP_072940854.1	1813		FBpp0082058	3.44e-46	FBgn0082831	The gene protein partner of snf is referred to in FlyBase by the symbol Dmel\pps (CG6525, FBgn0082831). It is a protein_coding_gene from Dmel. It has 2 annotated transcripts and 2 polypeptides (all unique). Gene sequence location is 3R:12413828..12421251. Its molecular function is described by: protein binding. It is involved in the biological process described with: DNA-templated transcription; …
LOC140751007	LOC140751007	peptidyl-prolyl cis-trans isomerase-like	Cyclophilin 1	Cyp1	Cyclophilin 1	NW_027332211.1	5092956	5093976	plus	140751007	protein-coding	XM_073084801.1	XP_072940902.1	192		FBpp0074017	1.83e-89	FBgn0004432	The gene Cyclophilin 1 is referred to in FlyBase by the symbol Dmel\Cyp1 (CG9916, FBgn0004432). It is a protein_coding_gene from Dmel. It has one annotated transcript and one polypeptide. Gene sequence location is X:16317673..16320370. Its molecular function is described by: cyclosporin A binding; peptidyl-prolyl cis-trans isomerase activity. It is involved in the biological process described wit…
LOC140751015	Oatp30B	Organic anion transporting polypeptide 30B	Oatp30B	Oatp30B	Organic anion transporting polypeptide 30B	NW_027332211.1	5094397	5155366	minus	140751015	protein-coding	XM_073084812.1	XP_072940913.1	1031		FBpp0079425	0	FBgn0032123	The gene Organic anion transporting polypeptide 30B is referred to in FlyBase by the symbol Dmel\Oatp30B (CG3811, FBgn0032123). It is a protein_coding_gene from Dmel. It has 4 annotated transcripts and 4 polypeptides (2 unique). Gene sequence location is 2L:9521210..9540060. Its molecular function is described by: sodium-independent organic anion transmembrane transporter activity; active transme…
LOC140750964	LOC140750964	uncharacterized LOC140750964	LOC140750964			NW_027332211.1	5165786	5172001	plus	140750964	protein-coding	XM_073084732.1	XP_072940833.1	121
LOC140748763	LOC140748763	uncharacterized LOC140748763	LOC140748763			NW_027332211.1	5184861	5190087	plus	140748763	protein-coding	XM_073081635.1	XP_072937736.1	144
LOC140751001	LOC140751001	uncharacterized LOC140751001	LOC140751001			NW_027332211.1	5194991	5199803	minus	140751001	protein-coding	XM_073084788.1	XP_072940889.1	223
LOC140751022	LOC140751022	uncharacterized LOC140751022	LOC140751022			NW_027332211.1	5293328	5303581	minus	140751022	protein-coding	XM_073084826.1	XP_072940927.1	263		FBpp0079239	1.63e-15
LOC140751027	LOC140751027	xanthine dehydrogenase-like	Aldehyde oxidase 3	AOX3	Aldehyde oxidase 3	NW_027332211.1	5307922	5326507	plus	140751027	protein-coding	XM_073084840.1	XP_072940941.1	1276		FBpp0390664	0	FBgn0038349	The gene Aldehyde oxidase 3 is referred to in FlyBase by the symbol Dmel\AOX3 (CG6045, FBgn0038349). It is a protein_coding_gene from Dmel. It has 2 annotated transcripts and 2 polypeptides (1 unique). Gene sequence location is 3R:15542748..15548188. Its molecular function is described by 8 unique terms, many of which group under: small molecule binding; binding; ion binding; anion binding; catal…
LOC140751036	LOC140751036	uncharacterized LOC140751036	LOC140751036			NW_027332211.1	5359715	5364866	minus	140751036	lncRNA	XR_012103265.1
LOC140751041	LOC140751041	uncharacterized LOC140751041	LOC140751041			NW_027332211.1	5369448	5370641	minus	140751041	lncRNA	XR_012103266.1
LOC140748129	LOC140748129	uncharacterized LOC140748129	LOC140748129			NW_027332211.1	5395573	5401570	plus	140748129	protein-coding	XM_073080865.1	XP_072936966.1	1246
LOC140748779	LOC140748779	uncharacterized LOC140748779	LOC140748779			NW_027332211.1	5420863	5428831	plus	140748779	protein-coding	XM_073081656.1	XP_072937757.1	206
LOC140751046	LOC140751046	uncharacterized LOC140751046	LOC140751046			NW_027332211.1	5430171	5479936	plus	140751046	protein-coding	XM_073084867.1	XP_072940968.1	930		FBpp0304546	8.05e-10
LOC140751060	LOC140751060	pancreatic lipase-related protein 2-like	pancreatic lipase-related protein 2-like			NW_027332211.1	5640700	5655030	minus	140751060	protein-coding	XM_073084891.1	XP_072940992.1	344		FBpp0084449	2.39e-62
LOC140751223	LOC140751223	5'-deoxynucleotidase HDDC2	5'-deoxynucleotidase HDDC2			NW_027332211.1	5656419	5661034	plus	140751223	protein-coding	XM_073085093.1	XP_072941194.1	200		FBpp0078923	4.5e-71
LOC140751236	tun	N-terminal glutamine amidase tungus	tungus	tun	tungus	NW_027332211.1	5665021	5669418	plus	140751236	protein-coding	XM_073085118.1	XP_072941219.1	217		FBpp0300972	6.11e-92	FBgn0034046	The gene tungus is referred to in FlyBase by the symbol Dmel\tun (CG8253, FBgn0034046). It is a protein_coding_gene from Dmel. It has 4 annotated transcripts and 4 polypeptides (1 unique). Gene sequence location is 2R:15794000..15855645. Its molecular function is described by: protein-N-terminal glutamine amidohydrolase activity; hydrolase activity, acting on carbon-nitrogen (but not peptide) bon…
LOC140751240	LOC140751240	uncharacterized LOC140751240	LOC140751240			NW_027332211.1	5674356	5755124	minus	140751240	lncRNA	XR_012103284.1
LOC140751205	LOC140751205	methionine aminopeptidase 1D, mitochondrial	methionine aminopeptidase 1D, mitochondrial			NW_027332211.1	5674356	5678721	minus	140751205	protein-coding	XM_073085070.1	XP_072941171.1	304		FBpp0079614	6.09e-108
LOC140751075	LOC140751075	uncharacterized LOC140751075	LOC140751075			NW_027332211.1	5685456	5688162	minus	140751075	protein-coding	XM_073084910.1	XP_072941011.1	193		FBpp0072353	1.78e-07
LOC140751089	Cdc2rk	cyclin-dependent kinase 10	Cdc2-related kinase	Cdc2rk	Cdc2-related kinase	NW_027332211.1	5689664	5695380	plus	140751089	protein-coding	XM_073084929.1	XP_072941030.1	403		FBpp0087515	1.32e-170	FBgn0013435	The gene Cdc2-related kinase is referred to in FlyBase by the symbol Dmel\Cdc2rk (CG1362, FBgn0013435). It is a protein_coding_gene from Dmel. It has one annotated transcript and one polypeptide. Gene sequence location is 2R:10067217..10068702. Its molecular function is described by: protein serine/threonine kinase activity; ATP binding; protein kinase activity; cyclin-dependent protein serine/th…
LOC140751096	LOC140751096	uncharacterized LOC140751096	LOC140751096			NW_027332211.1	5695518	5698909	minus	140751096	protein-coding	XM_073084943.1	XP_072941044.1	421		FBpp0085790	2.09e-19
LOC140751230	LOC140751230	neuronal acetylcholine receptor subunit alpha-10-like	nAChRalpha7	nAChRalpha7	nicotinic Acetylcholine Receptor alpha7	NW_027332211.1	5707496	5772634	plus	140751230	protein-coding	XM_073085102.1	XP_072941203.1	506		FBpp0310357	6.11e-102	FBgn0086778	The gene nicotinic Acetylcholine Receptor alpha7 is referred to in FlyBase by the symbol Dmel\nAChRŒ±7 (CG32538, FBgn0086778). It is a protein_coding_gene from Dmel. It has 4 annotated transcripts and 4 polypeptides (2 unique). Gene sequence location is X:19327075..19348447. Its molecular function is described by 6 unique terms, many of which group under: passive transmembrane transporter activit…
LOC140751103	LOC140751103	dynein regulatory complex subunit 5-like	dynein regulatory complex subunit 5-like			NW_027332211.1	5801630	5805167	minus	140751103	protein-coding	XM_073084955.1	XP_072941056.1	492		FBpp0288412	8.92e-23
LOC140751107	LOC140751107	uncharacterized LOC140751107	LOC140751107			NW_027332211.1	5808622	5819886	plus	140751107	lncRNA	XR_012103272.1
LOC140751112	LOC140751112	uncharacterized LOC140751112	LOC140751112			NW_027332211.1	5827433	5847131	plus	140751112	protein-coding	XM_073084978.1	XP_072941079.1	279		FBpp0084822	2.48e-12
LOC140751130	LOC140751130	uncharacterized LOC140751130	LOC140751130			NW_027332211.1	5850069	5851724	minus	140751130	lncRNA	XR_012103274.1
LOC140751123	LOC140751123	uncharacterized LOC140751123	LOC140751123			NW_027332211.1	5851725	5857093	plus	140751123	protein-coding	XM_073084989.1	XP_072941090.1	1270		FBpp0085101	5.69e-91
LOC140748794	LOC140748794	uncharacterized LOC140748794	LOC140748794			NW_027332211.1	5858256	5861020	plus	140748794	protein-coding	XM_073081696.1	XP_072937797.1	179
LOC140751136	LOC140751136	uncharacterized LOC140751136	LOC140751136			NW_027332211.1	5864670	5870947	plus	140751136	protein-coding	XM_073085009.1	XP_072941110.1	434		FBpp0300968	1.31e-08
LOC140751145	LOC140751145	uncharacterized LOC140751145	LOC140751145			NW_027332211.1	5871232	5873886	minus	140751145	protein-coding	XM_073085018.1	XP_072941119.1	401
LOC140748803	LOC140748803	uncharacterized LOC140748803	LOC140748803			NW_027332211.1	5874894	5877542	minus	140748803	protein-coding	XM_073081708.1	XP_072937809.1	143
LOC140751156	LOC140751156	cytosolic carboxypeptidase 1-like	Nna1 carboxypeptidase	Nna1	Nna1 carboxypeptidase	NW_027332211.1	5880835	5979787	plus	140751156	protein-coding	XM_073085030.1	XP_072941131.1	1188		FBpp0309519	1.14e-96	FBgn0265726	The gene Nna1 carboxypeptidase is referred to in FlyBase by the symbol Dmel\Nna1 (CG44533, FBgn0265726). It is a protein_coding_gene from Dmel. It has 10 annotated transcripts and 10 polypeptides (9 unique). Gene sequence location is X:13692292..13717835. Its molecular function is described by: zinc ion binding; metallocarboxypeptidase activity; tubulin binding. It is involved in the biological p…
LOC140751169	nw	narrow	narrow	nw	narrow	NW_027332211.1	5920444	5945282	minus	140751169	protein-coding	XM_073085048.1	XP_072941149.1	351		FBpp0296983	1.5e-91	FBgn0283508	The gene narrow is referred to in FlyBase by the symbol Dmel\nw (CG43164, FBgn0283508). It is a protein_coding_gene from Dmel. It has 5 annotated transcripts and 5 polypeptides (4 unique). Gene sequence location is 2R:17502354..17508645. Its molecular function is described by: pattern recognition receptor activity; carbohydrate binding. It is involved in the biological process described with: reg…
LOC140751247	hook	hook microtubule tethering protein	hook	hook	hook	NW_027332211.1	5991654	6003635	minus	140751247	protein-coding	XM_073085135.1	XP_072941236.1	690		FBpp0080722	3.72e-151	FBgn0001202	The gene hook is referred to in FlyBase by the symbol Dmel\hook (CG10653, FBgn0001202). It is a protein_coding_gene from Dmel. It has one annotated transcript and one polypeptide. Gene sequence location is 2L:19030844..19033498. Its molecular function is described by: microtubule binding; dynein light intermediate chain binding; small GTPase binding. It is involved in the biological process descr…
LOC140751256	LOC140751256	probable RNA helicase armi	armitage	armi	armitage	NW_027332211.1	6005019	6010917	minus	140751256	protein-coding	XM_073085147.1	XP_072941248.1	1194		FBpp0301575	0	FBgn0041164	The gene armitage is referred to in FlyBase by the symbol Dmel\armi (CG11513, FBgn0041164). It is a protein_coding_gene from Dmel. It has 3 annotated transcripts and 3 polypeptides (2 unique). Gene sequence location is 3L:3461317..3466314. Its molecular function is described by 7 unique terms, many of which group under: catalytic activity; binding; ATP-dependent activity; catalytic activity, acti…
LOC140751296	Gem2	Gemin 2	Gemin 2	Gem2	Gemin 2	NW_027332211.1	6011614	6015116	plus	140751296	protein-coding	XM_073085204.1	XP_072941305.1	257		FBpp0303126	1.95e-19	FBgn0036850	The gene Gemin 2 is referred to in FlyBase by the symbol Dmel\Gem2 (CG10419, FBgn0036850). It is a protein_coding_gene from Dmel. It has 2 annotated transcripts and 2 polypeptides (1 unique). Gene sequence location is 3L:19099123..19100363. Its molecular function is described by: . It is involved in the biological process described with: spliceosomal complex assembly; spliceosomal snRNP assembly;…
LOC140751289	LOC140751289	trans-1,2-dihydrobenzene-1,2-diol dehydrogenase-like	trans-1,2-dihydrobenzene-1,2-diol dehydrogenase-like			NW_027332211.1	6014809	6018602	minus	140751289	protein-coding	XM_073085181.1	XP_072941282.1	339		FBpp0428614	5.98e-106
LOC140751278	Cth	Cystathionine gamma-lyase	Cystathionine gamma-lyase	Cth	Cystathionine gamma-lyase	NW_027332211.1	6019348	6030783	minus	140751278	protein-coding	XM_073085168.1	XP_072941269.1	394		FBpp0311547	1.84e-169	FBgn0000566	The gene Cystathionine gamma-lyase is referred to in FlyBase by the symbol Dmel\Cth (CG5345, FBgn0000566). It is a protein_coding_gene from Dmel. It has 2 annotated transcripts and 2 polypeptides (1 unique). Gene sequence location is 2R:18627918..18629395. Its molecular function is described by: pyridoxal phosphate binding; cystathionine gamma-lyase activity. It is involved in the biological proc…
[truncated: 14,787 more rows]
