# Supplementary material for: WntA expression and wing transcriptomics illuminate the evolution of stripe patterns in skipper butterflies
Source: Biol Open. 2025 Nov 26;14(11):bio062297. doi: 10.1242/bio.062297 (PMC12690525; doi:10.1242/bio.062297)
Supplement: Table S1. — Table containing the DESeq2 normalized counts for all genes in the genome produced during the forewing vs hindwing (wing-type) analysis [file biolopen-14-062297-TableS1.xlsx]

## Sheet: Table_S1
Geneid	Symbol	gene_label	NCBI Name	FB_gene_symbol	FB_gene_fullname	36h_female_ind1_FW	36h_female_ind1_HW	36h_female_ind2_FW	36h_female_ind2_HW	36h_male_ind3_FW	36h_male_ind3_HW
LOC140742223	LOC140742223	probable methylmalonate-semialdehyde/malonate-semialdehyde dehydrogenase [acylating], mitochondrial	probable methylmalonate-semialdehyde/malonate-semialdehyde dehydrogenase [acylating], mitochondrial			5699.27	3584.12	6390.82	3907.95	5901.27	4151.21
LOC140742224	Hers	Hers	Histone gene-specific Epigenetic Repressor in late S phase	Hers	Histone gene-specific Epigenetic Repressor in late S phase	11037.4	7844.87	8978.59	7406.46	9407.07	7875.5
LOC140742225	P5cr	P5cr	Pyrroline 5-carboyxlate reductase	P5cr	Pyrroline 5-carboyxlate reductase	2002.93	2006.22	2486.84	2415.01	2026.82	2132.76
LOC140742226	LOC140742226	LOC140742226	uncharacterized LOC140742226			1100.17	152.404	67.2863	106.52	1054.53	253.645
LOC140742227	Rrp47	Rrp47	Ribosomal RNA processing 47	Rrp47	Ribosomal RNA processing 47	221.225	311.377	325.446	382.806	265.836	308.125
LOC140742228	LOC140742228	LOC140742228	uncharacterized LOC140742228			3039.61	6069.89	2304.21	5588.13	2446.87	7023.47
LOC140742229	LOC140742229	lysosomal proton-coupled steroid conjugate and bile acid symporter SLC46A3-like	lysosomal proton-coupled steroid conjugate and bile acid symporter SLC46A3-like			51.5861	186.564	176.455	252.985	83.7163	113.426
LOC140742230	tau	tau	microtubule-associated protein tau	tau	tau	1175.57	320.574	1314.14	764.779	1994.5	877.934
LOC140742231	LOC140742231	LOC140742231	uncharacterized LOC140742231			1842.22	40.7287	279.444	19.1403	1753.64	46.4421
LOC140742232	LOC140742232	LOC140742232	uncharacterized LOC140742232			0	0	0	0	0	0
LOC140742233	unc80	uncoordinated 80	unc80, NALCN channel complex subunit	unc80	uncoordinated 80	1534.69	1559.51	1290.11	1312.36	1358.55	1122.65
LOC140742234	LOC140742234	LOC140742234	uncharacterized LOC140742234			870.02	918.366	896.692	864.642	796.039	810.95
LOC140742235	Ndc1	Nuclear division cycle 1	Nuclear division cycle 1	Ndc1	Nuclear division cycle 1	2367.01	4472.27	3448.08	3709.05	3341.31	4755.85
LOC140742236	LOC140742236	LOC140742236	uncharacterized LOC140742236			1932.5	1863.01	1602.51	1715.97	1470.18	1583.5
LOC140742237	Yip1d1	Yip1 domain-containing 1	Yip1 domain-containing 1	Yip1d1	Yip1 domain-containing 1	3782.65	4551.1	4288.47	4408.92	3640.93	4463.8
LOC140742238	p24-1	p24-related-1	transmembrane emp24 domain-containing protein	p24-1	p24-related-1	4478.07	5410.34	4997.72	5500.75	4538.31	5355.13
LOC140742239	Gdh	Glutamate dehydrogenase	glutamate dehydrogenase, mitochondrial	Gdh	Glutamate dehydrogenase	53483.9	17635.5	28587	18292.3	26999.3	15563.5
LOC140742240	EloA	Elongin A	transcription elongation factor elongin A	EloA	Elongin A	2804.5	2601.38	2324.81	2405.02	2514.43	2745.44
LOC140742241	LOC140742241	S-phase kinase-associated protein 2-like	S-phase kinase-associated protein 2-like			1256.92	1489.88	1249.6	1248.28	856.256	926.162
LOC140742242	LOC140742242	Cytochrome b5	uncharacterized LOC140742242	Cyt-b5	Cytochrome b5	4978.06	5621.87	5807.22	6788.98	6009.95	6459.91
LOC140742243	neo	neyo	ZP and PAN domain-containing protein neyo	neo	neyo	19943	106415	72396.6	142791	54631.5	124357
LOC140742244	Atg16	Autophagy-related 16	Autophagy-related 16	Atg16	Autophagy-related 16	7515.7	9604.08	1783.09	1280.73	2069.41	1181.59
LOC140742245	LOC140742245	LOC140742245	uncharacterized LOC140742245			2276.73	2112.64	1991.12	2058	860.663	870.789
LOC140742246	LOC140742246	DIP-kappa	lachesin-like	DIP-kappa	Dpr-interacting protein kappa	3471.15	1344.05	71.4058	401.114	118.965	225.065
LOC140742247	LOC140742247	luciferin 4-monooxygenase-like	luciferin 4-monooxygenase-like			5.95224	0	3.43297	19.1403	13.2184	8.93117
LOC140742248	LOC140742248	LOC140742248	uncharacterized LOC140742248			0	0	0	0	0	0.893117
LOC140742250	btn	buttonless	buttonless	btn	buttonless	0	3.94148	0	0.832186	1.46871	0.893117
LOC140742251	LOC140742251	LOC140742251	uncharacterized LOC140742251			0.992041	3.94148	0.686594	2.49656	0	1.78623
LOC140742252	LOC140742252	RUN and FYVE domain-containing protein 2-like	RUN and FYVE domain-containing protein 2-like			2635.85	2727.51	2421.62	2491.57	2670.11	2338.18
LOC140742253	LOC140742253	highroad	retinoid-inducible serine carboxypeptidase-like	hiro	highroad	7636.73	193.133	910.424	76.5612	1249.87	100.922
LOC140742254	LOC140742254	LOC140742254	uncharacterized LOC140742254			0	2.62766	5.49276	3.32875	0	0
LOC140742255	trus	toys are us	programmed cell death 2 like trus	trus	toys are us	1000.97	1024.79	1286.68	1210.83	1264.56	1404.87
LOC140742256	LOC140742256	E3 ubiquitin-protein ligase RNF181	E3 ubiquitin-protein ligase RNF181			1488.06	963.036	955.053	811.382	1083.91	660.906
LOC140742257	LOC140742257	cPges	cytosolic Prostaglandin E synthase-like	cPges	cytosolic Prostaglandin E synthase	0	0	0	0	0	0
LOC140742258	LOC140742258	LOC140742258	uncharacterized LOC140742258			86.3075	82.7712	85.1377	101.527	102.81	100.029
LOC140742259	LOC140742259	LOC140742259	uncharacterized LOC140742259			405.745	679.249	654.324	857.152	516.985	1027.08
LOC140742260	LOC140742260	LOC140742260	uncharacterized LOC140742260			2294.59	2564.59	1971.9	2084.63	1959.26	1965.75
LOC140742261	stck	steamer duck	LIM zinc finger domain containing stck	stck	steamer duck	5758.8	4908.46	4133.98	4289.09	3811.3	4071.72
LOC140742262	LOC140742262	protein N-lysine methyltransferase METTL21D-like	protein N-lysine methyltransferase METTL21D-like			616.057	591.223	508.766	596.678	546.359	588.564
LOC140742263	ATP6AP2	ATP6AP2	ATPase H(+)-transporting accessory protein 2	ATP6AP2	ATPase H+ transporting accessory protein 2	11236.8	9531.82	8366.84	8799.54	9681.72	10097.6
LOC140742264	wda	will decrease acetylation	will decrease acetylation	wda	will decrease acetylation	5125.87	4678.54	6281.65	5187.85	6261.1	5026.46
LOC140742265	LOC140742265	DNA polymerase delta subunit 3-like	DNA polymerase delta subunit 3-like			2674.54	3073.04	3032.69	2651.35	2721.52	2711.5
LOC140742266	LOC140742266	kynurenine formamidase-like	kynurenine formamidase-like			219.241	294.297	37.0761	123.164	51.4048	61.6251
LOC140742267	qin	qin	tudor domain-containing protein qin	qin	qin	13709	19597.1	14786.5	16290	14651.8	16025.2
LOC140742268	LOC140742268	LOC140742268	uncharacterized LOC140742268			11.9045	10.5106	2.74638	3.32875	10.281	7.14493
LOC140742269	LOC140742269	LOC140742269	uncharacterized LOC140742269			6237.95	105.106	879.527	106.52	1097.12	94.6704
LOC140742270	fru	fruitless	sex determination protein fruitless	fru	fruitless	5394.72	3942.8	3968.52	3798.93	4990.67	3890.42
LOC140742271	LOC140742271	LOC140742271	uncharacterized LOC140742271			465.267	1426.82	1087.57	1704.32	1051.59	1547.77
LOC140742272	wapl	wings apart-like	cohesin release factor wings apart-like	wapl	wings apart-like	6309.38	6214.41	5273.73	6232.24	6557.78	6917.19
LOC140742273	LOC140742273	IQ motif and ubiquitin-like domain-containing protein	IQ motif and ubiquitin-like domain-containing protein			3.96816	11.8245	10.9855	1.66437	13.2184	0
LOC140742274	LOC140742274	LOC140742274	uncharacterized LOC140742274			0.992041	0	0	0	0	0
LOC140742275	abd-A	abdominal A	abdominal A	abd-A	abdominal A	1132.91	112.989	234.815	312.07	1727.2	6.25182
LOC140742276	LOC140742276	LOC140742276	uncharacterized LOC140742276			0	0	0	0	0	0
LOC140742277	Ubx	Ultrabithorax	homeotic protein ultrabithorax	Ubx	Ultrabithorax	1190.45	10688	2184.74	16049.5	2611.36	15841.2
LOC140742278	LOC140742278	LOC140742278	uncharacterized LOC140742278			89.2837	44.6702	24.0308	50.7634	95.466	54.4801
LOC140742279	LOC140742279	Homeodomain protein 2.0	homeobox protein DBX1-B-like	H2.0	Homeodomain protein 2.0	0.992041	0	9.61232	1.66437	0	102.708
LOC140742280	Antp	Antennapedia	homeotic protein antennapedia-like	Antp	Antennapedia	1116.05	1430.76	1413.01	1746.76	1511.3	1631.72
LOC140742281	LOC140742281	LOC140742281	uncharacterized LOC140742281			6.94428	0	2.05978	0	23.4993	3.57247
LOC140742282	Scr	Sex combs reduced	uncharacterized LOC140742282	Scr	Sex combs reduced	122.021	0	257.473	317.895	320.178	90.2048
LOC140742283	LOC140742283	LOC140742283	uncharacterized LOC140742283			201.384	203.643	79.645	86.5474	61.6857	87.5254
LOC140742284	Dfd	Deformed	homeotic protein deformed	Dfd	Deformed	3.96816	0	162.036	1.66437	414.176	0
LOC140742285	pb	proboscipedia	homeobox proboscipedia	pb	proboscipedia	46.6259	57.8084	647.459	28.2943	1390.87	51.8008
LOC140742286	Sur-8	Sur-8	leucine-rich repeat protein shoc-2	Sur-8	Sur-8	6620.88	6699.21	7086.34	7054.44	7120.29	7607.57
LOC140742287	LOC140742287	golgin-45	golgin-45			2706.29	2604.01	1616.24	1520.4	1593.55	1432.56
LOC140742288	CstF64	CstF64	cleavage stimulation factor subunit 2 CstF64	CstF64	Cleavage stimulation factor 64 kD subunit	1928.53	2864.14	2755.99	2449.96	2624.58	2974.08
LOC140742289	LOC140742289	LOC140742289	uncharacterized LOC140742289			956.327	576.77	885.02	719.009	571.327	578.74
LOC140742290	CREG	CREG	Cellular Repressor of E1A-stimulated Genes	CREG	Cellular Repressor of E1A-stimulated Genes	6798.45	951.211	1728.16	771.437	3686.46	832.385
LOC140742291	Grx3	Glutaredoxin 3	Glutaredoxin 3	Grx3	Glutaredoxin 3	2883.86	3691.86	4046.1	4011.97	3204.72	4152.99
LOC140742292	Mtl	Mig-2-like	Rac family small GTPase Mtl	Mtl	Mig-2-like	3296.55	2828.67	3448.08	3662.45	3671.77	3974.37
LOC140742293	Pfdn5	Prefoldin 5	prefoldin 5	Pfdn5	Prefoldin 5	6696.27	7646.48	7517.52	7406.46	7224.57	7841.56
LOC140742294	Tes	Testin	testin LIM domain protein	Tes	Testin	5406.62	5779.53	5748.85	5608.1	5061.17	5115.77
LOC140742295	Pfdn6	Prefoldin 6	prefoldin 6	Pfdn6	Prefoldin 6	5000.88	6470.6	5801.72	5923.5	5904.2	6792.15
LOC140742296	cysu	Curly Su	peroxidase homolog	cysu	Curly Su	1156.72	30.218	19.9112	37.4484	702.042	74.1287
LOC140742297	LOC140742297	LOC140742297	uncharacterized LOC140742297			202.376	7.88297	5.49276	10.8184	167.433	18.7555
LOC140742298	Mpi	Mpi	mannose phosphate isomerase	Mpi	Mannose phosphate isomerase	976.168	972.233	878.841	875.46	985.503	974.39
LOC140742299	eag	ether a go-go	potassium voltage-gated channel protein ether a go-go	eag	ether a go-go	14.8806	3.94148	40.5091	12.4828	42.5925	7.14493
LOC140742300	LOC140742300	Hrb98DE	heterogeneous nuclear ribonucleoprotein A1, A2/B1 homolog	Hrb98DE	Heterogeneous nuclear ribonucleoprotein at 98DE	3883.84	7308.82	6848.78	7772.62	6056.95	7983.57
LOC140742301	LOC140742301	Hrb98DE	heterogeneous nuclear ribonucleoprotein A1-like	Hrb98DE	Heterogeneous nuclear ribonucleoprotein at 98DE	72478.5	80897.6	92386.8	86984.3	75221.3	87704.1
LOC140742302	LOC140742302	rough	homeobox protein rough-like	ro	rough	4.9602	1.31383	0.686594	6.65749	0	0.893117
LOC140742303	LOC140742303	trypsin-1	trypsin-1			257.931	65.6914	45.3152	14.9794	104.278	66.0906
LOC140742304	LOC140742304	transmembrane protease serine 9-like	transmembrane protease serine 9-like			4.9602	9.1968	17.1649	36.6162	5.87483	15.183
LOC140742305	LOC140742305	trypsin-7-like	trypsin-7-like			90.2757	441.446	2006.92	5151.23	1160.28	3472.44
LOC140742306	Tsp26A	Tetraspanin 26A	Tetraspanin 26A	Tsp26A	Tetraspanin 26A	1493.02	1321.71	1919.72	2008.9	1548.02	1619.22
LOC140742307	LOC140742307	LOC140742307	uncharacterized LOC140742307			13065.2	22312.7	15885	21992.2	13943.9	19350.3
LOC140742308	vtd	verthandi	RAD21 cohesin complex component verthandi	vtd	verthandi	2933.46	4883.5	4246.59	5449.99	4181.41	5049.68
LOC140742309	LOC140742309	LOC140742309	uncharacterized LOC140742309			5594.12	3316.1	4150.46	3380.34	4110.91	2929.42
LOC140742310	RpL15	Ribosomal protein L15	ribosomal protein L15	RpL15	Ribosomal protein L15	91921.5	93590.5	65436.6	68902.5	71880	51397.1
LOC140742311	LOC140742311	LOC140742311	uncharacterized LOC140742311			519.829	639.834	501.901	527.606	434.737	755.577
LOC140742312	LOC140742312	LOC140742312	uncharacterized LOC140742312			88009.9	36446.9	23857.1	14564.9	30859	14296.1
LOC140742313	LOC140742313	THAP domain-containing protein 2-like	THAP domain-containing protein 2-like			792.64	945.956	322.013	352.847	421.519	459.955
LOC140742314	eIF2Balpha	eIF2Balpha	eukaryotic translation initiation factor 2B subunit alpha	eIF2Balpha	eukaryotic translation initiation factor 2B subunit alpha	3104.1	2764.29	2900.86	2644.69	2511.49	2864.23
LOC140742315	LOC140742315	LOC140742315	uncharacterized LOC140742315			0	1.31383	2.74638	2.49656	0	0
LOC140742316	LOC140742316	LOC140742316	uncharacterized LOC140742316			0	0	0.686594	0	0	0
LOC140742317	Vps16A	Vps16A	vacuolar protein sorting 16	Vps16A	Vacuolar protein sorting 16A	3606.07	3000.78	3918.39	3420.29	3958.17	3360.8
LOC140742318	Doa	Darkener of apricot	CDC like kinase darkener of apricot	Doa	Darkener of apricot	14731.8	13412.9	17211.5	15336.4	18047.5	14620.3
LOC140742319	Akt	Akt kinase	AKT serine/threonine protein kinase	Akt	Akt kinase	14155.4	12313.2	12110.2	11143	12043.4	10344.1
LOC140742320	FER	FER tyrosine kinase	tyrosine-protein kinase Fer	FER	FER tyrosine kinase	2133.88	1217.92	1816.04	1981.44	2539.4	1836.25
LOC140742321	eIF4B	eIF4B	eukaryotic translation initiation factor 4B	eIF4B	eukaryotic translation initiation factor 4B	15303.2	17006.2	18680.9	17959.4	17498.2	18654.5
LOC140742322	LOC140742322	Malic enzyme	NADP-dependent malic enzyme-like	Men	Malic enzyme	6057.4	4415.78	3419.93	4750.95	6717.87	4605.8
LOC140742323	LOC140742323	stoned B	protein stoned-B-like	stnB	stoned B	155.75	51.2393	216.277	94.0371	155.683	59.8388
LOC140742324	LOC140742324	juxtaposed with another zinc finger protein 1	juxtaposed with another zinc finger protein 1			358.127	463.781	343.984	397.785	380.395	467.1
LOC140742325	LOC140742325	progestin and adipoQ receptor family member 4	progestin and adipoQ receptor family member 4			7.93632	5.25531	10.9855	9.98624	14.6871	5.3587
LOC140742326	LOC140742326	scolexin B-like	scolexin B-like			13478.9	3832.44	3424.73	2768.68	8161.61	2888.34
LOC140742327	ATPsynC	ATP synthase, subunit C	ATP synthase, subunit C	ATPsynC	ATP synthase, subunit C	40304.6	60513.6	54011.6	65005.4	43481.1	58789.4
LOC140742328	drn	doctor no	zinc finger AN1-type doctor no	drn	doctor no	13361.8	9110.08	10807.7	9342.96	11144.6	8864.18
LOC140742329	beta-PheRS	beta-PheRS	phenylalanine--tRNA ligase beta subunit	beta-PheRS	Phenylalanyl-tRNA synthetase, beta-subunit	2642.8	3031	3413.06	3015.01	3148.91	3352.76
LOC140742330	LOC140742330	LOC140742330	uncharacterized LOC140742330			12.8965	11.8245	24.7174	20.8047	24.968	16.9692
LOC140742331	LOC140742331	LOC140742331	uncharacterized LOC140742331			3250.92	3423.84	3265.44	3317.93	3087.22	3300.07
LOC140742332	gfzf	gfzf	GST-containing FLYWCH zinc-finger protein	gfzf	GST-containing FLYWCH zinc-finger protein	7671.45	3500.04	5422.04	2474.92	10642.3	3581.4
LOC140742333	LOC140742333	LOC140742333	uncharacterized LOC140742333			69.4428	10.5106	110.542	31.6231	96.9347	14.2899
LOC140742334	LOC140742334	LOC140742334	uncharacterized LOC140742334			28.7692	13.1383	13.7319	4.99312	729.948	265.256
LOC140742335	LOC140742335	LOC140742335	uncharacterized LOC140742335			2523.75	1400.54	288.37	357.008	465.58	275.08
LOC140742336	LOC140742336	carboxylesterase 3	carboxylesterase 3			28.7692	30.218	160.663	200.557	146.871	135.754
LOC140742337	LOC140742337	LOC140742337	uncharacterized LOC140742337			1671.59	2471.31	2031.63	2165.35	1990.1	2369.44
LOC140742338	pre-mod(mdg4)-H	pre-mod(mdg4)-H	pre-mod(mdg4)-H			176.583	258.824	224.516	242.998	190.932	203.631
LOC140742339	LOC140742339	LOC140742339	uncharacterized LOC140742339			142.854	198.388	223.83	196.396	139.527	145.578
LOC140742340	LOC140742340	LOC140742340	uncharacterized LOC140742340			264.875	329.771	341.924	363.665	248.212	261.683
LOC140742341	pre-mod(mdg4)-X	pre-mod(mdg4)-X	pre-mod(mdg4)-X			813.473	742.313	794.39	731.492	747.572	753.79
LOC140742342	Scp2	Scp2	Sarcoplasmic calcium-binding protein 2	Scp2	Sarcoplasmic calcium-binding protein 2	2.97612	0	7.55254	3.32875	14.6871	11.6105
LOC140742343	LOC140742343	LOC140742343	uncharacterized LOC140742343			0	0	0	0	0	0.893117
LOC140742344	CCHa2	neuropeptide CCHamide-2	neuropeptide CCHamide-2			6.94428	1.31383	5.49276	3.32875	4.40612	2.67935
LOC140742345	LOC140742345	CDK5 regulatory subunit-associated protein 3	CDK5 regulatory subunit-associated protein 3			3468.17	4756.06	4245.9	4283.26	4044.82	4634.38
LOC140742346	eIF4EHP	eIF4EHP	eukaryotic translation initiation factor 4E homologous protein	eIF4EHP	eukaryotic translation initiation factor 4E homologous protein	6914.52	7687.21	8075.72	8445.86	6938.17	8365.82
LOC140742347	LOC140742347	punt	activin receptor type-2B-like	put	punt	1597.19	2257.16	2502.64	2962.58	2089.97	2974.97
LOC140742348	LOC140742348	DNA primase subunit 2	DNA primase large subunit-like	Prim2	DNA primase subunit 2	398.8	515.021	567.814	639.951	563.984	511.756
LOC140742349	Fa2h	Fatty acid 2-hydroxylase	Fatty acid 2-hydroxylase	Fa2h	Fatty acid 2-hydroxylase	122.021	32.8457	77.5852	40.7771	116.028	19.6486
LOC140742350	LOC140742350	leucine-rich melanocyte differentiation-associated protein-like	leucine-rich melanocyte differentiation-associated protein-like			2135.86	1506.96	1103.36	927.888	1365.9	963.673
LOC140742351	ASPP	ASPP	Ankyrin-repeat, SH3-domain, and Proline-rich-region containing Protein	ASPP	Ankyrin-repeat, SH3-domain, and Proline-rich-region containing Protein	8067.27	5741.43	5588.19	5630.57	8367.23	5619.49
LOC140742352	Cdc16	Cell division cycle 16	cell division cycle protein 16	Cdc16	Cell division cycle 16	449.394	480.861	352.91	342.029	649.169	549.267
LOC140742353	orb	oo18 RNA-binding protein	polyadenylation element binding protein orb	orb	oo18 RNA-binding protein	102.18	89.3403	67.9728	63.2462	49.9361	46.4421
LOC140742354	LOC140742354	nonsense-mediated mRNA decay factor SMG8	nonsense-mediated mRNA decay factor SMG8			868.036	670.052	928.962	810.55	850.382	732.356
LOC140742355	LOC140742355	Peroxin 11c	peroxisomal membrane protein 11C-like	Pex11c	Peroxin 11c	12655.5	710.781	2144.23	631.63	7756.24	629.647
LOC140742356	LOC140742356	LOC140742356	uncharacterized LOC140742356			981.128	1079.97	1087.57	964.504	1036.91	977.07
LOC140742357	Lsd-2	Lipid storage droplet-2	Lipid storage droplet-2	Lsd-2	Lipid storage droplet-2	12769.5	11408	8850.89	11110.5	14460.9	9725.15
LOC140742358	eEF1gamma	eEF1gamma	elongation factor 1-gamma	eEF1gamma	eukaryotic translation elongation factor 1 gamma	72655.1	117712	82337.8	108639	70874	88341.7
LOC140742359	AP-1sigma	AP-1sigma	AP-1 complex subunit sigma-2	AP-1sigma	Adaptor Protein complex 1, sigma subunit	4817.35	4838.83	6613.96	7263.32	6758.99	8246.15
LOC140742360	LOC140742360	F-box only protein 9	F-box only protein 9			1638.85	877.637	1196.05	1057.71	1456.96	1023.51
LOC140742361	LOC140742361	diacylglycerol kinase theta	diacylglycerol kinase theta			204.36	114.303	140.752	129.821	146.871	112.533
LOC140742362	LOC140742362	xylulose kinase	xylulose kinase			587.288	521.59	542.41	510.13	428.863	350.995
LOC140742363	Sf3a1	Sf3a1	splicing factor 3a subunit 1	Sf3a1	Splicing factor 3a subunit 1	3265.8	3515.8	3526.35	3324.58	3671.77	3102.69
LOC140742364	LOC140742364	Visual system homeobox 2	visual system homeobox 2-like	Vsx2	Visual system homeobox 2	0	0	0.686594	0	0	0.893117
LOC140742365	LOC140742365	LOC140742365	uncharacterized LOC140742365			65.4747	81.4573	24.7174	40.7771	11.7497	8.03805
LOC140742366	Lsd-1	Lipid storage droplet-1	lipid storage droplet-1	Lsd-1	Lipid storage droplet-1	28.7692	21.0212	30.8967	95.7014	232.056	323.308
LOC140742367	LOC140742367	Cadherin 88C	cadherin-AgCad1-like	Cad88C	Cadherin 88C	90.2757	61.7499	16.4783	19.9725	10.281	8.03805
LOC140742368	LOC140742368	LOC140742368	uncharacterized LOC140742368			0.992041	0	21.2844	14.1472	4.40612	16.0761
LOC140742369	LOC140742369	LOC140742369	uncharacterized LOC140742369			1345.21	1068.14	1126.7	881.285	1220.5	830.599
LOC140742370	LOC140742370	LOC140742370	uncharacterized LOC140742370			9.92041	1.31383	4.11957	1.66437	5.87483	0
LOC140742371	LOC140742371	LOC140742371	uncharacterized LOC140742371			284.716	616.185	254.04	476.843	324.584	636.792
LOC140742372	Mcm3	Mcm3	minichromosome maintenance 3	Mcm3	Minichromosome maintenance 3	2816.4	6016.02	5459.8	5778.7	4857.02	6225.02
LOC140742373	LOC140742373	tRNA (guanine(10)-N(2))-methyltransferase homolog	tRNA (guanine(10)-N(2))-methyltransferase homolog			813.473	1077.34	1644.39	1527.06	1279.24	1362.9
LOC140742374	LOC140742374	esterase AGAP003155	esterase AGAP003155			2186.46	2468.68	2725.09	2470.76	2991.76	3036.6
LOC140742375	LOC140742375	LOC140742375	uncharacterized LOC140742375			164.679	215.468	107.109	179.752	136.59	286.69
LOC140742376	LOC140742376	LOC140742376	uncharacterized LOC140742376			7.93632	5.25531	10.2989	13.315	8.81225	6.25182
LOC140742377	LOC140742377	LOC140742377	uncharacterized LOC140742377			154.758	290.356	119.467	533.432	481.736	886.865
LOC140742378	LOC140742378	putative transporter SVOPL	putative transporter SVOPL			216.265	0	194.306	34.1196	377.458	53.587
LOC140742379	LOC140742379	LOC140742379	uncharacterized LOC140742379			4.9602	0	6.17935	1.66437	13.2184	0.893117
LOC140742380	LOC140742380	LOC140742380	uncharacterized LOC140742380			7594.07	10377.9	11295.9	13101.1	9985.74	13117.2
LOC140742381	LOC140742381	crooked legs	uncharacterized LOC140742381	crol	crooked legs	75.3951	317.946	132.513	392.792	91.0599	390.292
LOC140742382	Tango10	Tango10	transport and golgi organization 10	Tango10	Transport and Golgi organization 10	831.33	878.951	896.006	1042.73	962.003	869.003
LOC140742383	Fkbp59	Fkbp59	FK506-binding protein 59kD	Fkbp59	FK506-binding protein 59kD	3887.81	3760.18	4554.87	3734.02	1909.32	1495.97
LOC140742384	LOC140742384	LOC140742384	uncharacterized LOC140742384			1309.49	1638.34	1651.26	1607.78	1589.14	1934.49
LOC140742385	LOC140742385	TWiK family of potassium channels protein 7	TWiK family of potassium channels protein 7			36.7055	38.101	58.3605	59.0852	42.5925	61.6251
LOC140742386	LOC140742386	mitochondrial protein C2orf69 homolog	mitochondrial protein C2orf69 homolog			764.863	730.488	726.417	719.009	719.667	677.876
LOC140742387	LOC140742387	APC-like	uncharacterized LOC140742387	Apc	APC-like	10419.4	10977	14250.3	11844.5	14159.8	14009.4
LOC140742388	LOC140742388	FAST kinase domain-containing protein 4-like	FAST kinase domain-containing protein 4-like			673.596	830.339	747.015	756.457	694.699	810.95
LOC140742389	LOC140742389	LOC140742389	uncharacterized LOC140742389			0	0	0	0	0	0
LOC140742390	LOC140742390	synaptic vesicle glycoprotein 2B-like	synaptic vesicle glycoprotein 2B-like			23.809	15.7659	14.4185	20.8047	14.6871	9.82428
LOC140742391	LOC140742391	LOC140742391	uncharacterized LOC140742391			473.203	304.808	2.74638	3.32875	16.1558	5.3587
LOC140742392	LOC140742392	synaptic vesicle glycoprotein 2A-like	synaptic vesicle glycoprotein 2A-like			95.2359	36.7872	157.917	85.7152	146.871	113.426
LOC140742393	LOC140742393	LOC140742393	uncharacterized LOC140742393			0.992041	0	0.686594	1.66437	0	0
LOC140742394	LOC140742394	LOC140742394	uncharacterized LOC140742394			2460.26	5675.74	4645.5	5838.62	2611.36	3515.31
LOC140742395	LOC140742395	LOC140742395	uncharacterized LOC140742395			2832.28	2561.96	1363.58	1363.95	1188.18	1076.21
LOC140742396	LOC140742396	LOC140742396	uncharacterized LOC140742396			0.992041	3.94148	12.3587	18.3081	1.46871	3.57247
LOC140742397	LOC140742397	LOC140742397	uncharacterized LOC140742397			38.6896	18.3936	13.7319	13.315	102.81	67.8769
LOC140742398	LOC140742398	LOC140742398	uncharacterized LOC140742398			1.98408	0	0	0	1.46871	0
LOC140742399	LOC140742399	LOC140742399	uncharacterized LOC140742399			5.95224	6.56914	13.0453	7.48968	46.9986	75.9149
LOC140742400	Cad87A	Cadherin 87A	cadherin 87A	Cad87A	Cadherin 87A	7105.99	4110.97	4637.95	4089.36	5324.06	3820.75
LOC140742401	LOC140742401	LOC140742401	uncharacterized LOC140742401			4.9602	0	2.05978	2.49656	1.46871	0
LOC140742402	LOC140742402	chymotrypsin-like elastase family member 2A	chymotrypsin-like elastase family member 2A			53.5702	2.62766	10.2989	13.315	30.8429	8.93117
LOC140742403	LOC140742403	scavenger receptor class B member 1-like	scavenger receptor class B member 1-like			15.8726	10.5106	4.80616	8.32186	8.81225	10.7174
LOC140742404	Iyd	Iodotyrosine deiodinase	Iodotyrosine deiodinase	Iyd	Iodotyrosine deiodinase	866.051	701.584	1143.87	1295.71	129.246	196.486
LOC140742405	LOC140742405	LOC140742405	uncharacterized LOC140742405			0	0	0	0.832186	0	0
LOC140742406	LOC140742406	LOC140742406	uncharacterized LOC140742406			57.5384	57.8084	32.9565	70.7358	102.81	109.853
LOC140742407	LOC140742407	plum	neogenin-like	plum	plum	27.7771	194.447	33.6431	167.269	29.3742	225.065
LOC140742408	LOC140742408	LOC140742408	uncharacterized LOC140742408			0	0	3.43297	4.99312	0	0
LOC140742409	Moca-cyp	nuclear cyclophilin protein Moca-cyp	nuclear cyclophilin protein Moca-cyp			4997.9	7174.81	5059.51	6516.02	5156.63	7940.7
LOC140742410	LOC140742410	glorund	heterogeneous nuclear ribonucleoprotein H-like	glo	glorund	1119.02	2301.83	1027.83	1496.27	1473.11	1977.36
LOC140742411	Dad	Daughters against dpp	Daughters against dpp	Dad	Daughters against dpp	3839.2	3184.72	2192.98	2767.02	2861.04	2914.24
LOC140742412	LOC140742412	synaptic vesicle glycoprotein 2C-like	synaptic vesicle glycoprotein 2C-like			795.617	538.669	536.23	570.048	618.326	574.274
LOC140742413	LOC140742413	LOC140742413	uncharacterized LOC140742413			0.992041	2.62766	3.43297	2.49656	2.93742	6.25182
LOC140742414	LOC140742414	synaptic vesicle glycoprotein 2C-like	synaptic vesicle glycoprotein 2C-like			303.564	137.952	297.982	212.208	393.614	238.462
LOC140742415	LOC140742415	LOC140742415	uncharacterized LOC140742415			34157.9	8166.75	3501.63	4551.23	3919.98	4949.65
LOC140742416	LOC140742416	LOC140742416	uncharacterized LOC140742416			5.95224	5.25531	2.74638	2.49656	30.8429	27.6866
LOC140742417	Mekk1	Mekk1	mitogen-activated protein kinase kinase kinase 4	Mekk1	Mekk1	543.638	734.43	683.848	877.957	640.356	852.926
LOC140742418	VAChT	VAChT	Vesicular acetylcholine transporter	VAChT	Vesicular acetylcholine transporter	0	0	0	2.49656	1.46871	0
LOC140742419	ChT	Choline transporter	choline transporter	ChT	Choline transporter	4.9602	2.62766	14.4185	3.32875	8.81225	1.78623
LOC140742420	Muc91C	Mucin 91C	Mucin 91C	Muc91C	Mucin 91C	946.407	458.526	958.486	762.283	906.193	445.665
LOC140742421	LOC140742421	LOC140742421	uncharacterized LOC140742421			3.96816	0	0	0	1.46871	0.893117
LOC140742422	sqd	squid	RNA-binding protein squid	sqd	squid	106497	148355	159648	145237	140981	155167
LOC140742423	LOC140742423	LOC140742423	uncharacterized LOC140742423			8.92837	14.4521	1.37319	7.48968	11.7497	38.404
LOC140742424	SPARC	SPARC	secreted protein, acidic, cysteine-rich	SPARC	Secreted protein, acidic, cysteine-rich	3165.6	4882.18	2361.2	4304.9	3013.79	2674.88
LOC140742425	rin	rasputin	ras GTPase-activating protein-binding protein 2	rin	rasputin	3078.3	4518.25	3925.26	4954.01	3635.05	5507.85
LOC140742426	His2Av	Histone H2A variant	Histone H2A variant	His2Av	Histone H2A variant	17179.2	24956.2	29023	27497.9	25890.4	29461.2
LOC140742427	ALiX	ALiX	programmed cell death 6-interacting protein-like protein AliX	ALiX	ALG-2 interacting protein X	8203.18	7756.84	7590.99	7820.06	7582.94	7604
LOC140742428	LOC140742428	LOC140742428	uncharacterized LOC140742428			351.182	44.6702	97.4964	63.2462	92.5286	72.3425
LOC140742429	mats	mob as tumor suppressor	MOB kinase activator-like 1	mats	mob as tumor suppressor	4758.82	5419.54	5697.36	5747.08	5206.57	5013.96
LOC140742430	ND-MLRQ	ND-MLRQ	NADH dehydrogenase (ubiquinone) MLRQ subunit	ND-MLRQ	NADH dehydrogenase (ubiquinone) MLRQ subunit	5699.27	6205.21	5885.49	6481.07	5689.77	6392.93
LOC140742431	LOC140742431	LOC140742431	uncharacterized LOC140742431			0.992041	1.31383	7.55254	4.99312	1.46871	1.78623
LOC140742432	LOC140742432	LOC140742432	uncharacterized LOC140742432			0	0	4.80616	0	0	1.78623
LOC140742433	LOC140742433	ATP synthase mitochondrial F1 complex assembly factor 1	ATP synthase mitochondrial F1 complex assembly factor 1			3621.94	4226.58	4151.15	4623.63	3135.69	3708.22
LOC140742434	LOC140742434	Cyclin-dependent kinase 2	cyclin-dependent kinase 2-like	Cdk2	Cyclin-dependent kinase 2	666.651	987.999	905.618	1046.06	750.51	1010.11
LOC140742435	LOC140742435	LOC140742435	uncharacterized LOC140742435			40.6737	67.0052	21.971	34.1196	5.87483	14.2899
LOC140742436	Smu1	Smu1 spliceosomal factor	Smu1 spliceosomal factor	Smu1	Smu1 spliceosomal factor	1810.47	1982.57	2594.64	2453.29	3567.49	3492.09
LOC140742437	LOC140742437	5S ribosomal RNA	5S ribosomal RNA			0	0	0	0	0	0
LOC140742438	LOC140742438	U6atac minor spliceosomal RNA	U6atac minor spliceosomal RNA			0	0	0	0	0	0
LOC140742440	LOC140742440	U5 spliceosomal RNA	U5 spliceosomal RNA			0	0	0	0	0	0
LOC140742441	LOC140742441	U5 spliceosomal RNA	U5 spliceosomal RNA			0	0	0.686594	0.832186	0	0.893117
LOC140742442	LOC140742442	small nucleolar RNA snR61/Z1/Z11	small nucleolar RNA snR61/Z1/Z11			35.7135	57.8084	34.3297	39.1128	20.5619	38.404
LOC140742450	LOC140742450	LOC140742450	uncharacterized LOC140742450			0	2.62766	2.74638	3.32875	0	0.893117
LOC140742452	TRNAD-GUC	transfer RNA aspartic acid (anticodon GUC)	transfer RNA aspartic acid (anticodon GUC)			0	0	0	0	0	0
LOC140742453	TRNAD-GUC	transfer RNA aspartic acid (anticodon GUC)	transfer RNA aspartic acid (anticodon GUC)			0	0	0	0	0	0
LOC140742454	TRNAD-GUC	transfer RNA aspartic acid (anticodon GUC)	transfer RNA aspartic acid (anticodon GUC)			0	0	0	0	0	0
LOC140742455	TRNAD-GUC	transfer RNA aspartic acid (anticodon GUC)	transfer RNA aspartic acid (anticodon GUC)			0	0	0	0	0	0
LOC140742456	TRNAL-CAG	transfer RNA leucine (anticodon CAG)	transfer RNA leucine (anticodon CAG)			0	0	0	0	0	0
LOC140742459	TRNAA-CGC	transfer RNA alanine (anticodon CGC)	transfer RNA alanine (anticodon CGC)			0	0	0.686594	0	0	0
LOC140742460	TRNAR-CCU	transfer RNA arginine (anticodon CCU)	transfer RNA arginine (anticodon CCU)			0	0	0	0	0	0
LOC140742466	LOC140742466	monkey king protein	speckle targeted PIP5K1A-regulated poly(A) polymerase-like	mkg-p	monkey king protein	4947.31	6042.29	5911.58	6150.69	5335.81	5590.91
LOC140742467	TRNAQ-UUG	transfer RNA glutamine (anticodon UUG)	transfer RNA glutamine (anticodon UUG)			0	0	0.686594	0	0	0
LOC140742475	TRNAD-GUC	transfer RNA aspartic acid (anticodon GUC)	transfer RNA aspartic acid (anticodon GUC)			0	0	0	0	0	0
LOC140742476	TRNAD-GUC	transfer RNA aspartic acid (anticodon GUC)	transfer RNA aspartic acid (anticodon GUC)			0	0	0	0	0	0
LOC140742477	TRNAD-GUC	transfer RNA aspartic acid (anticodon GUC)	transfer RNA aspartic acid (anticodon GUC)			0	0	0	0	0	0
LOC140742479	TRNAD-GUC	transfer RNA aspartic acid (anticodon GUC)	transfer RNA aspartic acid (anticodon GUC)			0	0	0	0	0	0
LOC140742480	TRNAD-GUC	transfer RNA aspartic acid (anticodon GUC)	transfer RNA aspartic acid (anticodon GUC)			0	0	0	0	0	0
LOC140742481	TRNAD-GUC	transfer RNA aspartic acid (anticodon GUC)	transfer RNA aspartic acid (anticodon GUC)			0	0	0	0	0	0
LOC140742482	TRNAD-GUC	transfer RNA aspartic acid (anticodon GUC)	transfer RNA aspartic acid (anticodon GUC)			0	0	0	0	0	0
LOC140742485	LOC140742485	LOC140742485	uncharacterized LOC140742485			0	0	0	0	1.46871	0
LOC140742486	LOC140742486	LOC140742486	uncharacterized LOC140742486			9.92041	2.62766	6.86594	3.32875	4.40612	13.3968
LOC140742487	Rsph4a	Rsph4a	Radial spoke head protein 4a	Rsph4a	Radial spoke head protein 4a	0	0	2.05978	3.32875	11.7497	3.57247
LOC140742488	LOC140742488	LOC140742488	uncharacterized LOC140742488			0	3.94148	0.686594	0	2.93742	0.893117
LOC140742489	LOC140742489	IQ and AAA domain-containing protein 1-like	IQ and AAA domain-containing protein 1-like			7.93632	3.94148	13.7319	11.6506	11.7497	4.46558
LOC140742490	LOC140742490	LOC140742490	uncharacterized LOC140742490			3.96816	5.25531	2.05978	4.16093	2.93742	0.893117
LOC140742491	LOC140742491	N-acetylneuraminate lyase-like	N-acetylneuraminate lyase-like			7.93632	6.56914	80.3315	64.0784	4.40612	1.78623
LOC140742492	LOC140742492	LOC140742492	uncharacterized LOC140742492			9.92041	10.5106	13.7319	17.4759	42.5925	24.1142
LOC140742493	LOC140742493	dumpy	uncharacterized LOC140742493	dpy	dumpy	5.95224	1.31383	0.686594	0.832186	1.46871	1.78623
LOC140742494	LOC140742494	LOC140742494	uncharacterized LOC140742494			1.98408	0	67.2863	74.0646	14.6871	21.4348
LOC140742495	LOC140742495	RDS/peripherin-like protein xRDS35	RDS/peripherin-like protein xRDS35			4.9602	2.62766	7.55254	5.82531	1.46871	2.67935
LOC140742496	LOC140742496	Serine racemase	L-threonine ammonia-lyase-like	Srr	Serine racemase	1198.39	3.94148	53.5544	5.82531	295.21	1.78623
LOC140742497	LOC140742497	Vha68-2	V-type proton ATPase catalytic subunit A	Vha68-2	Vacuolar H[+] ATPase 68 kDa subunit 2	12335	11501.2	14172.7	13811.8	15066	13428
LOC140742498	LOC140742498	Serine racemase	L-threonine ammonia-lyase-like	Srr	Serine racemase	10.9124	7.88297	6.17935	0.832186	8.81225	1.78623
LOC140742499	LOC140742499	LOC140742499	uncharacterized LOC140742499			0	0	0	0	0	0
LOC140742500	LOC140742500	ATP synthase, subunit D	ATP synthase subunit d, mitochondrial-like	ATPsynD	ATP synthase, subunit D	0	0	0	0	1.46871	0.893117
LOC140742501	Tssk	Tssk	Testis-specific serine/threonine kinase	Tssk	Testis-specific serine/threonine kinase	0	2.62766	0.686594	0	0	0.893117
LOC140742502	LOC140742502	LOC140742502	uncharacterized LOC140742502			482.132	373.127	731.223	781.423	359.833	389.399
LOC140742503	LOC140742503	LOC140742503	uncharacterized LOC140742503			12.8965	24.9627	0.686594	0.832186	71.9667	65.1975
LOC140742504	LOC140742504	LOC140742504	uncharacterized LOC140742504			1.98408	0	2.74638	2.49656	10.281	12.5036
LOC140742505	LOC140742505	LOC140742505	uncharacterized LOC140742505			0	1.31383	2.05978	0	5.87483	13.3968
LOC140742506	LOC140742506	nervous fingers 2	uncharacterized LOC140742506	nerfin-2	nervous fingers 2	29.7612	3.94148	129.08	8.32186	88.1225	5.3587
LOC140742507	LOC140742507	LOC140742507	uncharacterized LOC140742507			2.97612	1.31383	0.686594	0	0	0
LOC140742508	LOC140742508	jetboil	protein G12-like	jtb	jetboil	0	0	0.686594	0	1.46871	0
LOC140742509	LOC140742509	LOC140742509	uncharacterized LOC140742509			0	0	0	0	0	0
LOC140742510	LOC140742510	LOC140742510	uncharacterized LOC140742510			1.98408	0	1.37319	0.832186	0	0
LOC140742511	Syt14	Synaptotagmin 14	Synaptotagmin 14	Syt14	Synaptotagmin 14	6.94428	1.31383	9.61232	9.98624	17.6245	4.46558
LOC140742512	LOC140742512	pickpocket 16	sodium channel protein Nach-like	ppk16	pickpocket 16	0.992041	1.31383	1.37319	0	0	0
LOC140742513	LOC140742513	48 related 3	protein Fer3-like	Fer3	48 related 3	2.97612	13.1383	1.37319	0	10.281	6.25182
LOC140742514	fkh	fork head	fork head box protein	fkh	fork head	1.98408	1.31383	2.74638	1.66437	5.87483	0
LOC140742515	LOC140742515	Dlst	dihydrolipoyllysine-residue succinyltransferase component of 2-oxoglutarate dehydrogenase complex, mitochondrial-like	Dlst	Dihydrolipoamide S-succinyltransferase	3.96816	0	3.43297	3.32875	1.46871	3.57247
LOC140742516	LOC140742516	acid phosphatase type 7	acid phosphatase type 7			2351.14	1324.34	2140.11	1827.48	1856.45	1209.28
LOC140742517	LOC140742517	dynein regulatory complex protein 9-like	dynein regulatory complex protein 9-like			7.93632	2.62766	0	0.832186	2.93742	0
LOC140742518	LOC140742518	dynein regulatory complex protein 9-like	dynein regulatory complex protein 9-like			0.992041	2.62766	2.05978	0.832186	2.93742	3.57247
LOC140742519	sage	sage	salivary gland-expressed bHLH	sage	salivary gland-expressed bHLH	0.992041	0	0	2.49656	11.7497	5.3587
LOC140742520	LOC140742520	LOC140742520	uncharacterized LOC140742520			1.98408	0	0	0.832186	1.46871	0
LOC140742521	LOC140742521	LOC140742521	uncharacterized LOC140742521			2.97612	0	0	0	0	0
LOC140742522	LOC140742522	LOC140742522	uncharacterized LOC140742522			1.98408	3.94148	4.11957	12.4828	0	0
LOC140742523	LOC140742523	LOC140742523	uncharacterized LOC140742523			277.771	61.7499	317.893	123.996	240.868	76.808
LOC140742525	LOC140742525	LOC140742525	uncharacterized LOC140742525			0	0	1.37319	0	2.93742	0.893117
LOC140742526	LOC140742526	Irk2	G protein-activated inward rectifier potassium channel 4-like	Irk2	Inwardly rectifying potassium channel 2	7.93632	19.7074	14.4185	19.9725	5.87483	4.46558
LOC140742527	LOC140742527	LOC140742527	uncharacterized LOC140742527			497.012	620.127	1.37319	19.1403	0	0.893117
LOC140742528	LOC140742528	phospholipase A1-like	phospholipase A1-like			5.95224	0	0	2.49656	0	6.25182
LOC140742529	LOC140742529	LOC140742529	uncharacterized LOC140742529			1.98408	1.31383	1.37319	0	22.0306	35.7247
LOC140742531	LOC140742531	LOC140742531	uncharacterized LOC140742531			0	1.31383	1.37319	0	4.40612	2.67935
LOC140742532	LOC140742532	Esterase 17	esterase E4-like	Est17	Esterase 17	0	0	0.686594	0	8.81225	5.3587
LOC140742533	LOC140742533	LOC140742533	uncharacterized LOC140742533			4.9602	0	0	0	1.46871	0
LOC140742534	LOC140742534	zinc carboxypeptidase-like	zinc carboxypeptidase-like			0.992041	0	0	1.66437	0	0
LOC140742535	LOC140742535	LOC140742535	uncharacterized LOC140742535			0	0	0	0	0	0
LOC140742536	LOC140742536	viking	uncharacterized LOC140742536	vkg	viking	17.8567	1.31383	10.2989	29.9587	45.5299	51.8008
LOC140742537	LOC140742537	LOC140742537	uncharacterized LOC140742537			3.96816	0	0	0.832186	2.93742	2.67935
LOC140742538	LOC140742538	LOC140742538	uncharacterized LOC140742538			559.511	366.558	344.67	323.721	336.334	377.788
LOC140742539	LOC140742539	monkey king protein	speckle targeted PIP5K1A-regulated poly(A) polymerase-like	mkg-p	monkey king protein	1439.45	889.462	643.339	748.136	1398.21	1006.54
LOC140742540	LOC140742540	alpha-Esterase-1	juvenile hormone esterase-like	alpha-Est1	alpha-Esterase-1	0.992041	2.62766	1.37319	0.832186	0	0
LOC140742541	LOC140742541	alpha-Esterase-10	esterase FE4-like	alpha-Est10	alpha-Esterase-10	1.98408	7.88297	1.37319	4.16093	0	2.67935
LOC140742542	LOC140742542	Clamp	uncharacterized LOC140742542	Clamp	Chromatin-linked adaptor for MSL proteins	5238.97	5815	6400.43	6592.58	6014.36	6408.11
LOC140742543	LOC140742543	LOC140742543	uncharacterized LOC140742543			1.98408	0	1.37319	0.832186	0	4.46558
LOC140742544	LOC140742544	LOC140742544	uncharacterized LOC140742544			0	0	0	0	0	0
LOC140742545	Klp98A	Klp98A	kinesin-like protein 98A	Klp98A	Kinesin-like protein at 98A	79.3632	187.877	87.1975	176.424	66.0918	176.837
LOC140742546	LOC140742546	Pdss2	all trans-polyprenyl-diphosphate synthase PDSS2-like	Pdss2	Decaprenyl diphosphate synthase subunit 2	14.8806	2.62766	1.37319	0	8.81225	3.57247
LOC140742547	LOC140742547	LOC140742547	uncharacterized LOC140742547			0	0	15.1051	21.6368	0	0
LOC140742548	LOC140742548	LOC140742548	uncharacterized LOC140742548			0	0	2.05978	0	0	0.893117
LOC140742550	LOC140742550	LOC140742550	uncharacterized LOC140742550			22.8169	3.94148	6.17935	14.1472	113.09	162.547
LOC140742552	LOC140742552	LOC140742552	uncharacterized LOC140742552			0.992041	1.31383	1.37319	0	4.40612	6.25182
LOC140742553	LOC140742553	Dscam3	uncharacterized LOC140742553	Dscam3	Down syndrome cell adhesion molecule 3	0	0	0	0	0	0
LOC140742554	LOC140742554	LOC140742554	uncharacterized LOC140742554			0	0	0	0	0	0
LOC140742555	LOC140742555	LOC140742555	uncharacterized LOC140742555			6296.48	3362.09	2570.61	2107.93	5523.81	3576.93
LOC140742556	LOC140742556	LOC140742556	uncharacterized LOC140742556			245425	156591	109028	126286	184518	163667
LOC140742557	LOC140742557	nose resistant to fluoxetine protein 6-like	nose resistant to fluoxetine protein 6-like			15.8726	1.31383	1.37319	1.66437	1.46871	1.78623
LOC140742559	LOC140742559	LOC140742559	uncharacterized LOC140742559			1.98408	0	0	0.832186	2.93742	3.57247
LOC140742560	LOC140742560	LOC140742560	uncharacterized LOC140742560			5235.99	4464.39	3277.12	3492.69	4561.81	3834.15
LOC140742561	LOC140742561	CLIP domain-containing serine protease HP8-like	CLIP domain-containing serine protease HP8-like			6.94428	35.4734	2.74638	4.99312	4.40612	10.7174
LOC140742562	LOC140742562	duodenase-1-like	duodenase-1-like			0.992041	0	1.37319	0	1.46871	0
LOC140742563	LOC140742563	Fermitin 1	unc-112-related protein-like	Fit1	Fermitin 1	9138.68	6293.24	6725.88	6115.74	6535.75	6132.14
LOC140742564	LOC140742564	pickpocket 16	sodium channel protein Nach-like	ppk16	pickpocket 16	0	0	0	0.832186	1.46871	0
LOC140742565	LOC140742565	LOC140742565	uncharacterized LOC140742565			0	0	0	0	0	0
LOC140742566	LOC140742566	LOC140742566	uncharacterized LOC140742566			446.418	24.9627	51.4946	14.1472	83.7163	16.0761
LOC140742567	LOC140742567	LOC140742567	uncharacterized LOC140742567			1.98408	0	0	0	0	0
LOC140742568	LOC140742568	HIF prolyl hydroxylase	uncharacterized LOC140742568	Hph	HIF prolyl hydroxylase	0	0	0	0	0	0
LOC140742569	LOC140742569	Odorant receptor 46a	uncharacterized LOC140742569	Or46a	Odorant receptor 46a	253.962	145.835	194.993	148.961	187.995	172.372
LOC140742570	LOC140742570	LOC140742570	uncharacterized LOC140742570			1.98408	0	2.05978	1.66437	0	0
LOC140742571	LOC140742571	LOC140742571	uncharacterized LOC140742571			685.5	415.17	14.4185	32.4553	11.7497	8.93117
LOC140742572	LOC140742572	probable methyltransferase-like protein 15 homolog	probable methyltransferase-like protein 15 homolog			0	0	0	0	0	0
LOC140742573	LOC140742573	LOC140742573	uncharacterized LOC140742573			301.58	270.649	332.998	299.587	450.893	355.46
LOC140742574	LOC140742574	LOC140742574	uncharacterized LOC140742574			11.9045	2.62766	2.05978	4.16093	0	0
LOC140742575	LOC140742575	pickpocket 22	sodium channel protein Nach-like	ppk22	pickpocket 22	0.992041	0	2.05978	0	2.93742	0
LOC140742577	LOC140742577	LOC140742577	uncharacterized LOC140742577			0	0	0	0	0	0
LOC140742578	LOC140742578	Serrate	uncharacterized LOC140742578	Ser	Serrate	1547.58	881.579	2018.59	1273.25	2335.24	1426.31
LOC140742579	Pkc98E	Protein C kinase 98E	Protein kinase C	Pkc98E	Protein C kinase 98E	41.6657	130.069	28.1504	102.359	23.4993	173.265
LOC140742580	Pnn	Pinin	desmosome associated protein-like protein pinnin	Pnn	Pinin	4313.39	4999.12	5844.29	5469.13	5020.04	5092.55
LOC140742581	Arl2	Arl2	ADP ribosylation factor-like 2	Arl2	ADP ribosylation factor-like 2	2340.22	2159.93	2683.21	2563.13	3016.73	3026.77
LOC140742582	LOC140742582	LOC140742582	uncharacterized LOC140742582			0	0	0	0	0	0
LOC140742583	LOC140742583	Pox meso	paired box protein Pax-1-like	Poxm	Pox meso	58.5304	6.56914	102.303	205.55	148.339	42.8696
LOC140742584	LOC140742584	Copper transporter 1A	high affinity copper uptake protein 1-like	Ctr1A	Copper transporter 1A	7252.81	3841.63	6182.78	6337.93	6917.61	4785.32
LOC140742585	PKD	Protein Kinase D	serine/threonine-protein kinase D3	PKD	Protein Kinase D	524.789	567.574	595.277	788.913	630.076	710.028
LOC140742586	LOC140742586	alpha-Esterase-10	juvenile hormone esterase-like	alpha-Est10	alpha-Esterase-10	20.8329	5.25531	10.9855	21.6368	29.3742	15.183
LOC140742587	LOC140742587	Esterase 17	esterase FE4-like	Est17	Esterase 17	0.992041	2.62766	0.686594	5.82531	2.93742	5.3587
LOC140742588	LOC140742588	LOC140742588	uncharacterized LOC140742588			242.058	278.532	262.966	348.686	254.086	244.714
LOC140742589	LOC140742589	LOC140742589	uncharacterized LOC140742589			256.939	325.829	322.013	351.183	268.773	275.08
LOC140742590	LOC140742590	transmembrane protein 179	transmembrane protein 179			3049.53	2049.57	1684.9	1451.33	1881.41	1655.84
LOC140742591	Yif1	Yip1-interacting factor 1	Yip1d-interacting factor 1	Yif1	Yip1-interacting factor 1	4175.5	4393.44	4251.39	4646.93	3639.46	4152.1
LOC140742592	ps	pasilla	RNA-binding protein Nova-1-like protein passilla	ps	pasilla	2078.33	3264.86	2386.6	3615.02	2705.36	4007.41
LOC140742593	LOC140742593	Wsck	putative inactive tyrosine-protein kinase Wsck	Wsck	Wsck	5368.92	6227.54	4217.06	4423.07	4083.01	4428.97
LOC140742594	LOC140742594	Mink	uncharacterized LOC140742594	Mink	Mitotic spindle and nuclear protein	2030.71	6320.83	2769.04	3870.5	4359.12	6241.1
LOC140742595	LOC140742595	LOC140742595	uncharacterized LOC140742595			0	1.31383	0	2.49656	0	0.893117
LOC140742596	LOC140742596	putative phospholipase B-like 2	putative phospholipase B-like 2			4112.01	4498.55	4548	4317.38	5260.91	5150.6
LOC140742597	LOC140742597	hippocampus abundant transcript 1 protein	hippocampus abundant transcript 1 protein			572.407	545.239	502.587	432.737	445.018	507.29
LOC140742598	AP-2sigma	AP-2sigma	adaptor protein complex 2, sigma subunit	AP-2sigma	Adaptor Protein complex 2, sigma subunit	3559.44	4650.95	5061.57	5368.43	2661.3	3469.76
LOC140742599	LOC140742599	Fkbp59	uncharacterized LOC140742599	Fkbp59	FK506-binding protein 59kD	828.354	823.77	851.377	864.642	696.167	735.035
LOC140742600	LOC140742600	atlastin	atlastin-like	atl	atlastin	1710.28	1358.5	1278.44	1622.76	1665.51	1694.24
LOC140742601	LOC140742601	atlastin	atlastin-like	atl	atlastin	475.187	183.936	203.919	254.649	370.114	205.417
LOC140742602	viaf	Phosducin-like protein 2	viral IAP-associated factor	PhLP2	Phosducin-like protein 2	2856.08	3787.77	2972.27	3319.59	2339.65	2832.07
LOC140742603	IntS1	Integrator 1	integrator complex subunit 1	IntS1	Integrator 1	810.497	1030.04	1144.55	1207.5	1036.91	1089.6
LOC140742604	Pits	Pits	Protein interacting with Ttk69 and Sin3A	Pits	Protein interacting with Ttk69 and Sin3A	13553.3	11833.6	10110.8	10236.7	12487	11582.8
LOC140742605	ATPsynCF6	ATPsynCF6	ATP synthase, coupling factor 6	ATPsynCF6	ATP synthase, coupling factor 6	3020.76	4201.62	3811.29	4935.7	3602.74	4126.2
LOC140742606	LOC140742606	AMP deaminase	AMP deaminase 2-like	AMPdeam	AMP deaminase	1263.86	524.217	1605.94	704.03	1185.25	760.935
LOC140742607	mRRF2	mRRF2	mitochondrial ribosome recycling factor 2	mRRF2	mitochondrial ribosome recycling factor 2	514.869	471.664	536.917	524.277	539.016	407.261
LOC140742608	LOC140742608	AMP deaminase	AMP deaminase 2-like	AMPdeam	AMP deaminase	21.8249	47.2978	30.8967	26.63	0	2.67935
LOC140742609	Rat1	Rat1	5'-3' exoribonuclease 2 Rat1	Rat1	Rat1 5'-3' exoribonuclease	7794.46	11493.4	11869.2	13520.5	9530.44	12295.5
LOC140742610	LOC140742610	scarecrow	homeobox protein Nkx-2.4-like	scro	scarecrow	9.92041	3.94148	26.0906	11.6506	4.40612	1.78623
LOC140742611	LOC140742611	Calcineurin B2	calcineurin subunit B type 2	CanB2	Calcineurin B2	7061.34	7425.76	7939.09	8444.2	7045.39	8535.52
LOC140742612	LOC140742612	Patj	patj homolog	Patj	Patj	421.617	718.664	632.353	781.423	487.611	773.439
LOC140742613	LOC140742613	retinol dehydrogenase 13-like	retinol dehydrogenase 13-like			424.593	354.734	381.746	433.569	211.494	205.417
LOC140742614	Polr3A	Polr3A	RNA polymerase III subunit A	Polr3A	RNA polymerase III subunit A	2310.46	2360.95	2481.35	2333.45	2586.39	2581.11
LOC140742615	Acf	Acf	ATP-dependent chromatin assembly factor large subunit	Acf	ATP-dependent chromatin assembly factor large subunit	2446.37	3477.7	3023.08	3238.04	2664.24	3111.62
LOC140742616	roh	reduction of Rh1	reduction of Rh1	roh	reduction of Rh1	3897.73	5602.16	6077.05	6877.19	4746.86	5547.15
LOC140742617	LOC140742617	zinc finger BED domain-containing protein 4-like	zinc finger BED domain-containing protein 4-like			85.3155	64.3776	420.882	498.48	7.34354	17.8623
LOC140742618	LOC140742618	EEF1A lysine methyltransferase 1	EEF1A lysine methyltransferase 1			1014.86	1279.67	1377.31	1397.24	1467.24	1744.26
LOC140742619	Naa80	Naa80	N-alpha-acetyltransferase 80	Naa80	N(alpha)-acetyltransferase 80	89.2837	164.228	81.0181	106.52	142.465	162.547
LOC140742620	LOC140742620	Rrp5	rRNA biogenesis protein RRP5-like	Rrp5	Ribosomal RNA Processing 5	4478.07	6570.45	6083.23	6746.54	4942.2	6264.32
LOC140742621	LOC140742621	flavin reductase (NADPH)	flavin reductase (NADPH)			12181.3	20612.6	27326.5	21157.5	12946.7	21623.2
LOC140742622	LOC140742622	LOC140742622	uncharacterized LOC140742622			3.96816	5.25531	3.43297	2.49656	10.281	10.7174
LOC140742623	LOC140742623	mitochondrial GTPase 1	mitochondrial GTPase 1			954.343	856.616	1003.11	825.529	1135.31	1061.92
LOC140742624	Clbn	Caliban	Nuclear export mediator factor NEMF homolog Clbn	Clbn	Caliban	3597.14	3546.02	2812.98	2628.88	2843.42	2649.88
LOC140742625	Rrp46	Rrp46	exosome complex component Rrp46	Rrp46	Rrp46	1620	1752.65	1842.82	1720.13	1508.36	1576.35
LOC140742626	LOC140742626	Pdss2	all trans-polyprenyl-diphosphate synthase PDSS2-like	Pdss2	Decaprenyl diphosphate synthase subunit 2	343.246	314.005	217.65	204.718	226.181	239.355
LOC140742627	LOC140742627	LOC140742627	uncharacterized LOC140742627			307.533	0	41.8823	6.65749	52.8735	11.6105
LOC140742628	PTPMT1	PTPMT1	protein tyrosine phosphatase, mitochondrial 1	PTPMT1	Protein tyrosine phosphatase, mitochondrial 1	836.29	554.435	595.964	520.949	677.074	573.381
LOC140742629	SdhD	SdhD	succinate dehydrogenase, subunit D	SdhD	Succinate dehydrogenase, subunit D	3126.91	2425.33	2707.24	2097.11	2510.02	2565.92
LOC140742630	Rpt5	Rpt5	26S proteasome regulatory subunit Rpt5	Rpt5	Regulatory particle triple-A ATPase 5	11530.5	13519.3	15635.1	13503.1	14541.7	13950.5
LOC140742631	LOC140742631	LOC140742631	uncharacterized LOC140742631			16.8647	14.4521	8.23913	14.1472	54.3422	63.4113
LOC140742632	mRpL14	mRpL14	mitochondrial ribosomal protein L14	mRpL14	mitochondrial ribosomal protein L14	526.774	597.792	752.507	674.903	590.42	613.571
LOC140742633	lds	lodestar	transcription termination factor lodestar	lds	lodestar	1884.88	4050.53	4612.54	4815.03	3021.13	4018.13
LOC140742634	LOC140742634	LOC140742634	uncharacterized LOC140742634			208.329	81.4573	41.8823	49.9312	52.8735	32.1522
LOC140742635	LOC140742635	LOC140742635	uncharacterized LOC140742635			89.2837	122.186	18.538	29.9587	4.40612	2.67935
LOC140742636	cbc	crowded by cid	protein CLP1 homolog	cbc	crowded by cid	1225.17	1240.25	1012.04	1024.42	1060.41	941.345
LOC140742637	hth	homothorax	Meis homeobox homothorax	hth	homothorax	2583.27	252.255	1748.76	276.286	3093.1	2122.05
LOC140742638	LOC140742638	LOC140742638	uncharacterized LOC140742638			6887.74	8934.03	8341.44	9226.45	7455.16	6945.77
LOC140742639	mRRF1	mRRF1	mitochondrial ribosome recycling factor 1	mRRF1	mitochondrial ribosome recycling factor 1	1861.07	3392.3	3163.83	3927.09	3282.56	4427.18
LOC140742640	TTLL5	TTLL5	Tubulin tyrosine ligase-like 5	TTLL5	Tubulin tyrosine ligase-like 5	19.8408	43.3563	175.082	308.741	22.0306	83.953
LOC140742641	AlaRS-m	AlaRS-m	alanine--tRNA ligase, mitochondrial	AlaRS-m	Alanyl-tRNA synthetase, mitochondrial	1898.77	1516.16	1559.94	1440.51	1689.01	1495.97
LOC140742642	Hrd3	Hrd3	HMG-coA reductase degradation 3	Hrd3	HMG-coA reductase degradation 3	8257.75	8723.82	8815.19	9117.43	8768.18	9100.86
LOC140742643	Mocs2B	Mocs2B	Molybdenum cofactor synthesis 2B	Mocs2B	Molybdenum cofactor synthesis 2B	2244	1455.72	1456.27	1516.24	1461.36	1218.21
LOC140742644	Mocs2A	Mocs2A	Molybdenum cofactor synthesis 2A	Mocs2A	Molybdenum cofactor synthesis 2A	1328.34	759.393	582.919	600.839	571.327	521.58
LOC140742645	LOC140742645	tacc	uncharacterized LOC140742645	tacc	transforming acidic coiled-coil protein	4173.51	9865.53	7069.86	10161.8	6106.89	9853.76
LOC140742646	IFT46	IFT46	intraflagellar transport 46	IFT46	Intraflagellar transport 46	38.6896	31.5319	78.9584	41.6093	48.4673	35.7247
LOC140742647	LOC140742647	cyclin-dependent kinase-like 4	cyclin-dependent kinase-like 4			53.5702	9.1968	129.766	19.9725	58.7483	10.7174
LOC140742648	LOC140742648	Tetraspanin 42Ed	leukocyte surface antigen CD53-like	Tsp42Ed	Tetraspanin 42Ed	12.8965	31.5319	5.49276	15.8115	17.6245	22.3279
LOC140742649	PNPase	PNPase	polyribonucleotide nucleotidyltransferase 1	PNPase	Polynucleotide phosphorylase	844.227	918.366	1101.3	980.316	1029.56	986.001
LOC140742650	LOC140742650	3'-5' ssDNA/RNA exonuclease TatD	3'-5' ssDNA/RNA exonuclease TatD			7563.32	5289.47	6290.58	6094.93	5607.53	5449.8
LOC140742651	LOC140742651	cell growth regulator with RING finger domain protein 1-like	cell growth regulator with RING finger domain protein 1-like			4214.19	2039.06	3615.61	3105.72	4414.93	2425.7
LOC140742652	Calx	Na/Ca-exchange protein	sodium/calcium exchanger 3	Calx	Na/Ca-exchange protein	7.93632	0	5.49276	9.98624	4.40612	2.67935
LOC140742653	Gcn2	Gcn2	eukaryotic translation initiation factor 2 alpha kinase Gcn2	Gcn2	Gcn2	1068.43	1658.05	1269.51	1532.89	2280.9	2665.95
LOC140742654	LOC140742654	LOC140742654	uncharacterized LOC140742654			3.96816	2.62766	2.05978	0	14.6871	16.0761
LOC140742655	pxb	putative Hedgehog signaling attenuator pxb	putative Hedgehog signaling attenuator pxb			3756.86	1979.94	4210.88	2397.53	4504.53	2716.86
LOC140742656	LOC140742656	LOC140742656	uncharacterized LOC140742656			0	0	0	0	0	0
LOC140742657	LOC140742657	LOC140742657	uncharacterized LOC140742657			37.6975	13.1383	144.185	131.485	2.93742	6.25182
LOC140742658	LOC140742658	Neural Lazarillo	lopap-like	NLaz	Neural Lazarillo	634.906	186.564	466.884	421.086	784.29	267.042
LOC140742659	LOC140742659	insecticyanin-A-like	insecticyanin-A-like			32.7373	10.5106	8.23913	63.2462	27.9054	32.1522
LOC140742660	LOC140742660	lopap-like	lopap-like			0	0	1.37319	4.16093	0	0
LOC140742661	LOC140742661	Neural Lazarillo	bilin-binding protein-like	NLaz	Neural Lazarillo	888.868	88.0265	132.513	103.191	293.742	53.587
LOC140742662	LOC140742662	Tetraspanin 42Ed	leukocyte surface antigen CD53-like	Tsp42Ed	Tetraspanin 42Ed	2060.47	1309.89	472.377	565.055	402.426	489.428
LOC140742663	LOC140742663	LOC140742663	uncharacterized LOC140742663			4.9602	0	24.0308	20.8047	2.93742	7.14493
LOC140742664	LOC140742664	Neural Lazarillo	uncharacterized LOC140742664	NLaz	Neural Lazarillo	4.9602	1.31383	4.11957	3.32875	24.968	3.57247
LOC140742665	PpD3	Protein phosphatase D3	protein phosphatase D3	PpD3	Protein phosphatase D3	4776.68	5169.91	6128.54	6134.88	5911.55	6464.38
LOC140742666	LOC140742666	Desiccate	uncharacterized LOC140742666	Desi	Desiccate	3.96816	0	0	0.832186	0	0
LOC140742667	LOC140742667	LOC140742667	uncharacterized LOC140742667			74.403	42.0425	2.74638	8.32186	10.281	8.03805
LOC140742668	LOC140742668	LOC140742668	uncharacterized LOC140742668			4.9602	6.56914	0	0.832186	1.46871	0.893117
LOC140742669	LOC140742669	N-acetylneuraminate lyase-like	N-acetylneuraminate lyase-like			1585.28	1680.39	1272.95	1032.74	1185.25	879.72
LOC140742670	NijA	Ninjurin A	Ninjurin A	NijA	Ninjurin A	4001.89	893.403	1612.81	811.382	3182.69	618.93
LOC140742671	Sgf11	Sgf11	SAGA associated factor 11kDa	Sgf11	SAGA associated factor 11kDa	974.184	1086.54	2190.24	1820.82	1587.67	1284.3
LOC140742672	LOC140742672	post-GPI attachment to proteins factor 6	post-GPI attachment to proteins factor 6			133.925	348.164	212.158	365.33	180.651	350.995
LOC140742673	Saysd1	Saysd1	SAYSVFN motif domain containing 1	Saysd1	SAYSVFN motif domain containing 1	1319.41	1284.92	979.77	1000.29	913.536	1035.12
LOC140742674	LOC140742674	L-asparaginase 1-like	L-asparaginase 1-like			1029.74	466.409	209.411	208.047	183.588	105.388
LOC140742675	Bili	Bili	FERM domain-containing protein 8 Bili	Bili	Band4.1 inhibitor LRP interactor	32.7373	32.8457	26.7772	29.1265	36.7177	52.6939
LOC140742676	LOC140742676	distal antenna	protein distal antenna-like	dan	distal antenna	3599.12	1613.38	2111.28	1696	2897.76	1956.82
LOC140742677	Adss	Adss	adenylosuccinate synthetase	Adss	Adenylosuccinate synthetase	5292.54	4360.6	4438.15	3940.4	4259.25	4946.97
LOC140742678	LOC140742678	N-acetylneuraminate lyase-like	N-acetylneuraminate lyase-like			110.117	224.665	56.3007	107.352	36.7177	43.7627
LOC140742679	elm	elm	calcineurin like EF-hand protein 1 elm	elm	ethanol sensitive with low memory	3172.55	1878.77	2412.69	1813.33	2097.31	1847.86
LOC140742680	LOC140742680	ZAP3	uncharacterized LOC140742680	ZAP3	ZAP3	12070.2	12639	13510.8	13274.2	12290.1	12188.4
LOC140742681	lobo	lost boys	coiled-coil domain-containing protein lost boys	lobo	lost boys	50.5941	118.245	23.3442	24.1334	44.0612	63.4113
LOC140742682	MTA1-like	MTA1-like	metastasis associated 1-like	MTA1-like	Metastasis associated 1-like	6401.64	7185.33	6562.47	6843.07	7306.82	7019.9
LOC140742683	Sec23	Secretory 23	transport protein Sec23	Sec23	Secretory 23	11720	19850.6	14890.9	17956.9	14225.9	17280.9
LOC140742684	LOC140742684	LOC140742684	uncharacterized LOC140742684			162.695	36.7872	13.0453	39.1128	29.3742	30.366
LOC140742685	LOC140742685	LOC140742685	uncharacterized LOC140742685			99.2041	51.2393	23.3442	53.2599	26.4367	29.4729
LOC140742686	LOC140742686	LOC140742686	uncharacterized LOC140742686			1.98408	0	2.74638	2.49656	0	2.67935
LOC140742687	Sf3b2	Sf3b2	splicing factor 3b subunit 2	Sf3b2	Splicing factor 3b subunit 2	2930.49	3912.58	4320.74	4245.82	3828.92	3938.64
LOC140742688	H	Hairless	transcriptional corepressor hairless	H	Hairless	6088.15	6755.7	5847.72	6646.67	7725.4	8230.96
LOC140742689	LOC140742689	eukaryotic initiation factor 4A-III	eukaryotic initiation factor 4A-III			16571	17569.8	20325.3	18641.8	19049.1	19077.9
LOC140742690	LOC140742690	ubiquitin-conjugating enzyme E2 J1-like	ubiquitin-conjugating enzyme E2 J1-like			3823.32	3522.37	3042.3	3080.75	2781.73	3222.37
LOC140742691	LOC140742691	DDB1- and CUL4-associated factor 10 homolog	DDB1- and CUL4-associated factor 10 homolog			4926.47	3534.2	4316.62	3649.14	4218.13	3051.78
LOC140742692	eIF5	eIF5	eukaryotic translation initiation factor 5	eIF5	eukaryotic translation initiation factor 5	8694.24	9970.64	9599.28	10920.8	9239.64	10181.5
LOC140742693	Etfb	Etfb	Electron transfer flavoprotein beta subunit	Etfb	Electron transfer flavoprotein beta subunit	4875.88	5360.42	5127.49	5286.88	5557.59	5807.94
LOC140742694	Gle1	Gle1 RNA export mediator	Gle1 RNA export mediator	Gle1	Gle1 RNA export mediator	2944.38	3373.91	3288.79	2910.16	3156.25	3543.89
LOC140742695	PolE1	PolE1	DNA polymerase epsilon catalytic subunit 1	PolE1	DNA polymerase epsilon subunit 1	2566.41	4453.88	4128.49	4230.84	3242.91	4308.39
LOC140742696	Sec13	Secretory 13	nuclear pore and COPII coat complex component secretory 13	Sec13	Secretory 13	7596.05	9458.25	9386.43	9310.5	7978.02	9350.93
LOC140742697	LOC140742697	LOC140742697	uncharacterized LOC140742697			5034.61	4928.17	4657.86	4463.02	4551.52	4428.97
LOC140742698	Rab8	Rab8	RAS oncogene family member Rab8	Rab8	Rab8	9493.83	8115.52	9138.57	9040.04	8715.31	9045.49
LOC140742699	Polr2G	Polr2G	DNA-directed RNA polymerase II subunit Rpb7	Polr2G	RNA polymerase II subunit G	1377.94	2027.24	2099.61	2033.86	1552.42	2024.7
LOC140742700	Myo81F	Myosin 81F	unconventional myosin 81F	Myo81F	Myosin 81F	591.256	1715.86	836.272	1311.53	663.856	1414.7
LOC140742701	LOC140742701	red Malpighian tubules	lysM and putative peptidoglycan-binding domain-containing protein 2-like	red	red Malpighian tubules	1084.3	911.797	1249.6	1368.11	1056	1086.03
LOC140742702	LOC140742702	LOC140742702	uncharacterized LOC140742702			498.004	576.77	400.971	540.089	320.178	276.866
LOC140742703	mRpL40	mRpL40	mitochondrial ribosomal protein L40	mRpL40	mitochondrial ribosomal protein L40	1235.09	1593.67	1679.41	1486.28	1013.41	1200.35
LOC140742704	LOC140742704	carboxypeptidase B-like	carboxypeptidase B-like			32.7373	173.425	65.9131	178.088	102.81	321.522
LOC140742705	Atg2	Autophagy-related 2	Autophagy-related 2	Atg2	Autophagy-related 2	7770.65	4406.58	5923.25	4486.32	5923.3	4126.2
LOC140742706	mRpS5	mRpS5	mitochondrial ribosomal protein S5	mRpS5	mitochondrial ribosomal protein S5	4132.84	5410.34	4796.55	4858.3	4085.94	4643.31
LOC140742707	LOC140742707	LOC140742707	uncharacterized LOC140742707			6220.09	5135.75	6565.9	5395.9	5841.05	4914.82
LOC140742708	TTLL12	TTLL12	Tubulin tyrosine ligase-like 12	TTLL12	Tubulin tyrosine ligase-like 12	2622.96	2925.89	3038.18	3093.24	2110.53	2485.54
LOC140742709	LOC140742709	zinc finger protein-like 1 homolog	zinc finger protein-like 1 homolog			2836.24	3120.34	2440.84	2506.55	2107.6	2525.73
LOC140742710	LOC140742710	RRP15-like protein	RRP15-like protein			2905.69	2910.13	2971.58	2922.64	2956.51	3404.56
LOC140742711	LOC140742711	RAB6A-GEF complex partner protein 2	RAB6A-GEF complex partner protein 2			1711.27	1954.98	1982.2	1930.67	1718.39	1731.75
LOC140742712	LOC140742712	LOC140742712	uncharacterized LOC140742712			1795.59	2458.17	1522.87	1608.62	1846.17	1896.98
LOC140742713	LOC140742713	crossveinless c	uncharacterized LOC140742713	cv-c	crossveinless c	1129.93	2219.06	2094.8	2181.99	2022.41	2455.18
LOC140742714	FBXO11	F-box protein 11	F-box protein 11	FBXO11	F-box protein 11	18365.6	14728	18774.2	16236	18185.5	14832
LOC140742715	Sras	severas	Ras converting CAAX endopeptidase Sras	Sras	severas	1509.89	1400.54	1954.73	1800.02	1349.74	1463.82
LOC140742716	LOC140742716	BTB/POZ domain-containing protein KCTD3	BTB/POZ domain-containing protein KCTD3			921.606	1016.9	1086.88	1169.22	862.131	908.3
LOC140742717	Stt3B	Stt3B	catalytic subunit 3B of the oligosaccharyltransferase complex	Stt3B	Catalytic subunit 3B of the oligosaccharyltransferase complex	5641.73	13842.5	9562.2	15427.1	7441.94	14283.6
LOC140742718	LOC140742718	LOC140742718	uncharacterized LOC140742718			0.992041	1.31383	0.686594	1.66437	1.46871	0
LOC140742719	beta-Man	beta-Mannosidase	beta-mannosidase	beta-Man	beta-Mannosidase	1226.16	2322.85	1544.84	1894.89	2703.89	2293.52
LOC140742720	LOC140742720	LOC140742720	uncharacterized LOC140742720			8.92837	6.56914	0	2.49656	4.40612	4.46558
LOC140742721	LOC140742721	mitochondrial import inner membrane translocase subunit TIM44	mitochondrial import inner membrane translocase subunit TIM44			2766.8	2781.37	2405.14	2246.9	2382.24	2480.19
LOC140742722	LOC140742722	LOC140742722	uncharacterized LOC140742722			89.2837	94.5956	41.1957	74.8968	116.028	159.868
LOC140742723	LOC140742723	Cytochrome P450 6a13	probable cytochrome P450 6a13	Cyp6a13	Cytochrome P450 6a13	14.8806	6.56914	34.3297	7.48968	89.5912	13.3968
LOC140742724	LOC140742724	Klp98A	uncharacterized LOC140742724	Klp98A	Kinesin-like protein at 98A	5.95224	2.62766	9.61232	46.6024	48.4673	57.1595
LOC140742725	Idi	Idi	Isopentenyl-diphosphate delta isomerase	Idi	Isopentenyl-diphosphate delta isomerase	2250.94	2077.16	2210.15	1952.31	2395.46	2189.03
LOC140742726	Pex6	Peroxin 6	peroxisomal biogenesis factor 6	Pex6	Peroxin 6	1322.39	1488.57	1319.63	1302.37	1399.68	1277.16
LOC140742727	LOC140742727	Serine racemase	L-threonine ammonia-lyase-like	Srr	Serine racemase	5.95224	0	10.9855	7.48968	4.40612	4.46558
LOC140742728	RpS25	Ribosomal protein S25	ribosomal protein S25	RpS25	Ribosomal protein S25	106962	120156	105721	105277	115844	93912.1
LOC140742729	Polr2C	Polr2C	RNA polymerase III subunit RpII33	Polr2C	RNA polymerase II subunit C	3525.71	3962.51	5336.21	4556.22	4200.5	4542.39
LOC140742730	LOC140742730	CCA tRNA nucleotidyltransferase 1, mitochondrial	CCA tRNA nucleotidyltransferase 1, mitochondrial			3374.92	3125.6	2602.88	2594.76	3991.95	3759.13
LOC140742731	LOC140742731	Serine racemase	L-threonine ammonia-lyase-like	Srr	Serine racemase	5.95224	2.62766	1.37319	0	4.40612	5.3587
LOC140742732	MTPAP	MTPAP	mitochondrial poly(A) polymerase	MTPAP	mitochondrial poly(A) polymerase	1310.49	1464.92	1684.9	1543.71	1661.11	1604.04
LOC140742733	LOC140742733	abscission/NoCut checkpoint regulator	abscission/NoCut checkpoint regulator			1562.46	1510.9	944.754	864.642	1361.49	1122.65
LOC140742734	spn-B	spindle B	X-ray repair cross complementing protein spindle B	spn-B	spindle B	300.588	222.037	339.864	333.707	311.366	292.942
LOC140742735	Pcd	Pcd	pterin-4a-carbinolamine dehydratase	Pcd	pterin-4a-carbinolamine dehydratase	10363.8	2187.52	4848.73	2670.49	4739.52	1801.42
LOC140742736	Srp54k	Srp54k	signal recognition particle 54k	Srp54k	Signal recognition particle 54k	11232.9	14622.9	13560.2	14885.3	11870.1	14639.1
LOC140742737	Rpt2	Rpt2	26S proteasome regulatory subunit Rpt2	Rpt2	Regulatory particle triple-A ATPase 2	21093.8	22523	26825.9	22380	22377.2	21602.7
LOC140742738	LOC140742738	Hemomucin	adipocyte plasma membrane-associated protein Hemomucin-like	Hmu	Hemomucin	16299.2	10133.6	11160.6	9330.47	14456.5	8511.4
LOC140742739	Psn	Presenilin	presenilin	Psn	Presenilin	11325.1	9375.48	8382.63	7476.36	9031.08	8573.03
LOC140742740	Atg4b	Autophagy-related 4b	Autophagy-related 4b	Atg4b	Autophagy-related 4b	1609.09	1332.22	1452.83	1327.34	1170.56	1126.22
LOC140742741	LOC140742741	LOC140742741	uncharacterized LOC140742741			8403.58	18975.6	70229.7	154413	51450.3	87367.4
LOC140742742	MED6	MED6	mediator complex subunit 6	MED6	Mediator complex subunit 6	2539.62	2573.79	3238.67	2799.48	2645.14	2556.99
LOC140742743	LOC140742743	opossum	transmembrane emp24 domain-containing protein 5-like	opm	opossum	265.867	84.085	72.0924	34.9518	916.474	128.609
LOC140742744	Fntb	Fntb	Farnesyl transferase beta subunit	Fntb	Farnesyl transferase beta subunit	3723.13	3722.07	4129.87	3617.51	3015.26	3007.12
LOC140742745	LOC140742745	U3 small nucleolar RNA-associated protein 25 homolog	U3 small nucleolar RNA-associated protein 25 homolog			3770.75	3870.54	3824.33	3750.66	3558.68	3646.6
LOC140742746	inaF-D	inaF-D	trp-interacting inaF-D	inaF-D	inaF-D	56.5463	59.1223	37.0761	48.2668	49.9361	31.2591
LOC140742747	LOC140742747	luciferin 4-monooxygenase-like	luciferin 4-monooxygenase-like			3596.15	4421.03	3334.79	3950.39	2734.73	3001.77
LOC140742748	THADA	THADA	Thyroid adenoma-associated protein homolog	THADA	THADA	2178.52	2640.79	2883.7	3459.4	3294.31	3917.21
LOC140742749	LOC140742749	luciferin 4-monooxygenase-like	luciferin 4-monooxygenase-like			651.771	1024.79	760.747	792.241	534.61	507.29
LOC140742750	LOC140742750	3'(2'),5'-bisphosphate nucleotidase 1	3'(2'),5'-bisphosphate nucleotidase 1			3196.35	1598.93	2498.52	1571.17	3398.59	2344.43
LOC140742751	LOC140742751	suppressor of Hairy wing	zinc finger protein 711-like	su(Hw)	suppressor of Hairy wing	4407.64	5537.78	5459.11	5976.76	4476.62	4849.62
LOC140742752	IFT54	IFT54	intraflagellar transport 54	IFT54	Intraflagellar transport 54	33.7294	11.8245	95.4366	29.1265	58.7483	12.5036
LOC140742753	Polr1C	Polr1C	RNA polymerase I and III subunit C	Polr1C	RNA polymerase I and III subunit C	2830.29	3229.39	3442.58	3191.43	2383.71	2786.52
LOC140742754	LOC140742754	LOC140742754	uncharacterized LOC140742754			4182.44	44.6702	59.7337	59.0852	681.48	37.5109
LOC140742756	RpS29	Ribosomal protein S29	ribosomal protein S29	RpS29	Ribosomal protein S29	31607.4	38733	34018	34355.2	36770.6	32482.7
LOC140742757	LOC140742757	DCX-EMAP	echinoderm microtubule-associated protein-like 2	DCX-EMAP	Doublecortin-domain-containing echinoderm-microtubule-associated protein	4216.17	3419.89	4385.97	4933.2	4648.46	4243.2
LOC140742758	LOC140742758	CDAN1-interacting nuclease 1	CDAN1-interacting nuclease 1			1400.76	1584.48	1752.19	1641.9	1772.73	1913.06
LOC140742759	LOC140742759	optic atrophy 3 protein homolog	optic atrophy 3 protein homolog			1466.24	1028.73	1403.4	1137.6	1261.62	1146.76
LOC140742760	Polr3F	Polr3F	RNA polymerase III subunit F	Polr3F	RNA polymerase III subunit F	831.33	964.35	982.517	901.258	844.507	934.2
LOC140742761	shams	shams	glucoside xylosyltransferase 1 shams	shams	shams	116.069	60.4361	94.0634	168.934	86.6537	230.424
LOC140742762	LOC140742762	Niemann-Pick type C-2b	NPC intracellular cholesterol transporter 2-like	Npc2b	Niemann-Pick type C-2b	38366.2	18481.6	29940.3	19274.3	36581.1	21977.8
LOC140742763	LOC140742763	Niemann-Pick type C-2b	ecdysteroid-regulated 16 kDa protein-like	Npc2b	Niemann-Pick type C-2b	2167.61	865.813	856.87	604.167	1076.56	754.684
LOC140742764	LOC140742764	LOC140742764	uncharacterized LOC140742764			17.8567	23.6489	9.61232	12.4828	7.34354	18.7555
LOC140742765	Afti	Aftiphilin	aftiphilin	Afti	Aftiphilin	4528.67	3531.57	3494.77	3077.43	3075.47	2775.81
LOC140742766	mtTFB2	mtTFB2	mitochondrial transcription factor B2	mtTFB2	mitochondrial transcription factor B2	1410.68	1627.83	1637.53	1656.88	1108.87	1170.88
LOC140742767	alt	aluminum tubes	SMC superfamily domain-containing protein aluminum tubes	alt	aluminum tubes	21964.8	32693.3	21121	24716.8	26770.1	35133.4
LOC140742768	LOC140742768	Niemann-Pick type C-2g	MD-2-related lipid-recognition protein-like	Npc2g	Niemann-Pick type C-2g	0	0	0	0	0	0
LOC140742769	LOC140742769	Esterase 17	carboxylic ester hydrolase	Est17	Esterase 17	350.19	30.218	98.183	104.855	104.278	71.4493
LOC140742770	Cbs	Cbs	Cystathionine beta-synthase	Cbs	Cystathionine beta-synthase	21020.3	10610.5	12392.3	15442.1	12874.7	16201.1
LOC140742771	LOC140742771	lipopolysaccharide-induced tumor necrosis factor-alpha factor homolog	lipopolysaccharide-induced tumor necrosis factor-alpha factor homolog			3641.78	2967.94	3128.12	3079.09	2734.73	3009.8
LOC140742772	Nxt1	Nxt1	NTF2-related export protein 1	Nxt1	NTF2-related export protein 1	1894.8	2180.95	2167.58	2023.88	1711.04	2033.63
LOC140742773	PDZ-GEF	PDZ-GEF	PDZ domain-containing guanine nucleotide exchange factor	PDZ-GEF	PDZ domain-containing guanine nucleotide exchange factor	4213.2	5259.25	4287.78	4972.31	4444.31	5056.83
LOC140742774	LOC140742774	Prp39	uncharacterized LOC140742774	Prp39	pre-mRNA processing factor 39	15968.9	20809.7	18925.3	19999.9	17079.6	18587.5
LOC140742775	LOC140742775	Niemann-Pick type C-2g	MD-2-related lipid-recognition protein-like	Npc2g	Niemann-Pick type C-2g	0	0	0	0	0	0
LOC140742776	LOC140742776	LOC140742776	uncharacterized LOC140742776			44.6418	31.5319	88.5707	29.1265	74.9041	50.0145
LOC140742777	LOC140742777	LOC140742777	uncharacterized LOC140742777			129.957	7.88297	24.7174	21.6368	85.185	24.1142
LOC140742778	wdb	widerborst	serine/threonine-protein phosphatase regulatory subunit widerborst	wdb	widerborst	12139.6	13586.3	15337.1	14870.3	14651.8	15079.4
LOC140742779	sav	salvador	scaffold protein salvador	sav	salvador	1976.14	1535.86	1965.03	1704.32	1901.98	1542.41
LOC140742780	PQBP1	PQBP1	poly-glutamine tract binding protein 1	PQBP1	Poly-glutamine tract binding protein 1	2783.67	2346.5	3174.13	2849.41	2501.21	2284.59
LOC140742781	Dph5	Dph5	diphthine methyl ester synthase	Dph5	Diphthamide methyltransferase	1172.59	1462.29	1364.26	1270.75	1365.9	1657.62
LOC140742782	mRpL9	mRpL9	mitochondrial ribosomal protein L9	mRpL9	mitochondrial ribosomal protein L9	1755.91	1819.65	2033.69	1858.27	1530.39	1724.61
LOC140742783	LOC140742783	hat-trick	uncharacterized LOC140742783	htk	hat-trick	5361.98	6113.24	6031.73	6767.34	6664.99	5991.03
LOC140742784	LOC140742784	LOC140742784	uncharacterized LOC140742784			4735.01	5137.07	6769.13	6749.86	5415.12	5572.16
LOC140742785	sip3	sip3	septin interacting protein 3	sip3	septin interacting protein 3	3518.77	2634.23	2844.56	2560.64	3007.91	2397.13
LOC140742786	mRpL37	mRpL37	mitochondrial ribosomal protein L37	mRpL37	mitochondrial ribosomal protein L37	3838.21	3961.19	3903.98	3559.26	3708.49	3836.83
LOC140742787	pnt	pointed	ETS transcription factor pointed	pnt	pointed	8053.39	15061.7	16115.1	20237.9	13058.3	15157.1
LOC140742788	Sec10	Secretory 10	Exocyst complex component Sec10	Sec10	Secretory 10	3292.58	3316.1	3143.92	2984.22	2270.62	2324.78
LOC140742789	LOC140742789	Max	protein max-like	Max	Max	3851.1	3112.46	3538.02	2985.88	3461.74	2716.86
LOC140742790	LOC140742790	MESK2	protein NDRG3-like	MESK2	Misexpression suppressor of KSR 2	1089.26	1167.99	2297.34	1794.19	1320.37	1270.91
LOC140742791	LOC140742791	JNK1/MAPK8-associated membrane protein	JNK1/MAPK8-associated membrane protein			1151.76	1031.35	941.321	882.95	913.536	727.89
LOC140742792	LOC140742792	Ugt35A1	UDP-glucosyltransferase 2-like	Ugt35A1	UDP-glycosyltransferase family 35 member A1	42.6577	43.3563	2.05978	4.99312	19.0932	17.8623
LOC140742793	LOC140742793	cyclin-dependent kinase 20	cyclin-dependent kinase 20			145.83	123.5	90.6305	79.0577	52.8735	25.0073
LOC140742794	LOC140742794	Dscam3	cell adhesion molecule Dscam2-like	Dscam3	Down syndrome cell adhesion molecule 3	2.97612	3.94148	24.0308	22.469	16.1558	25.0073
LOC140742795	Ada2b	Ada2b	Transcriptional adapter 2B	Ada2b	transcriptional Adaptor 2b	232.137	358.675	251.294	322.888	236.462	443.879
LOC140742796	Wdr37	WD repeat domain 37	WD repeat domain 37	Wdr37	WD repeat domain 37	1447.39	1257.33	988.009	1181.7	1567.11	1689.78
LOC140742797	spn-E	spindle E	tudor domain containing 9 protein spindle E	spn-E	spindle E	3313.42	3556.53	3153.53	3169.8	3004.98	2990.15
LOC140742798	pug	pugilist	pug C-1-tetrahydrofolate synthase, cytoplasmic	pug	pugilist	810.497	2912.76	1936.2	3210.58	2034.16	2152.41
LOC140742799	mthl5	methuselah-like 5	G-protein coupled receptor Mth-like 5	mthl5	methuselah-like 5	8361.91	9152.13	9374.07	8686.36	8011.8	8249.72
LOC140742800	tara	taranis	SERTA domain-containing protein 2 taranis	tara	taranis	2139.83	1610.75	1855.86	1784.21	1879.95	2132.76
LOC140742801	LOC140742801	Clamp	uncharacterized LOC140742801	Clamp	Chromatin-linked adaptor for MSL proteins	10.9124	9.1968	8.23913	10.8184	1.46871	5.3587
LOC140742802	LOC140742802	methuselah-like 10	G-protein coupled receptor Mth2-like	mthl10	methuselah-like 10	13403.5	16492.5	8640.79	9695.8	16752.1	20923.9
LOC140742803	LOC140742803	methuselah-like 10	G-protein coupled receptor Mth2-like	mthl10	methuselah-like 10	389.872	416.483	146.245	236.341	118.965	116.105
LOC140742804	LOC140742804	methuselah-like 3	probable G-protein coupled receptor Mth-like 2	mthl3	methuselah-like 3	1148.78	1451.78	764.866	947.86	865.069	856.499
LOC140742805	LOC140742805	salsa	RNA helicase aquarius	salsa	salsa	3346.15	4912.4	4465.61	4951.51	3729.05	4180.68
LOC140742806	LOC140742806	Enolase-phosphatase	uncharacterized LOC140742806	Enoph	Enolase-phosphatase	37811.6	54476.6	47412.8	59805.9	44418.1	63350.6
LOC140742807	LOC140742807	Heat shock protein 60A	63 kDa chaperonin, mitochondrial-like	Hsp60A	Heat shock protein 60A	2.97612	1.31383	0.686594	0	0	0.893117
LOC140742808	LOC140742808	beta-1,3-galactosyltransferase 5-like	beta-1,3-galactosyltransferase 5-like			1101.17	1093.1	1057.36	974.49	857.725	855.606
LOC140742809	LOC140742809	LOC140742809	uncharacterized LOC140742809			500.98	1308.57	1271.57	1259.93	1045.72	1286.98
LOC140742810	LOC140742810	uncharacterized protein C14orf119	uncharacterized protein C14orf119			2582.28	1157.48	797.823	918.734	2018	1076.21
LOC140742811	Zip89B	Zip89B	Zinc/iron regulated transporter-related protein 89B	Zip89B	Zinc/iron regulated transporter-related protein 89B	2805.49	2500.21	2266.45	1560.35	1963.66	1976.47
LOC140742812	LOC140742812	Zip42C.1	zinc transporter ZIP1-like	Zip42C.1	Zinc/iron regulated transporter-related protein 42C.1	76.3871	84.085	81.7047	114.01	71.9667	32.1522
LOC140742813	LOC140742813	Snap25	synaptosomal-associated protein 25	Snap25	Synaptosomal-associated protein 25kDa	5598.09	5148.89	5315.61	4946.52	5811.68	5763.28
LOC140742814	LOC140742814	Ser7	CLIP domain-containing serine protease HP8-like	Ser7	Ser7	2649.74	1154.85	3115.08	2211.95	3245.84	1686.2
LOC140742815	LOC140742815	easter	CLIP domain-containing serine protease HP8-like	ea	easter	36549.8	12138.5	18815.4	9940.47	26248.7	8800.77
LOC140742816	LOC140742816	LOC140742816	uncharacterized LOC140742816			10.9124	18.3936	1.37319	0.832186	1.46871	3.57247
LOC140742817	LOC140742817	Spatzle-Processing Enzyme	CLIP domain-containing serine protease HP8-like	SPE	Spatzle-Processing Enzyme	9900.57	9131.1	5496.87	4875.78	7334.73	5482.84
LOC140742818	LOC140742818	CLIP domain-containing serine protease HP8-like	CLIP domain-containing serine protease HP8-like			0	0	2.05978	1.66437	1.46871	4.46558
LOC140742819	LOC140742819	LOC140742819	uncharacterized LOC140742819			37.6975	11.8245	59.7337	7.48968	69.0293	20.5417
LOC140742820	pyx	pyrexia	transient receptor potential channel pyrexia	pyx	pyrexia	35.7135	24.9627	19.9112	12.4828	24.968	15.183
LOC140742821	LOC140742821	Niemann-Pick type C-2g	MD-2-related lipid-recognition protein-like	Npc2g	Niemann-Pick type C-2g	7.93632	10.5106	14.4185	19.1403	30.8429	20.5417
LOC140742822	Coq6	Coenzyme Q6	ubiquinone biosynthesis protein COQ6, mitochondrial	Coq6	Coenzyme Q6	1704.33	1726.37	2374.24	2151.2	1750.7	1568.31
LOC140742823	TfIIA-S	TfIIA-S	general transcription factor IIA subunit 2	TfIIA-S	Transcription-factor-IIA-S	3578.29	3949.37	5173.49	4904.91	3635.05	4166.39
LOC140742824	LOC140742824	proteasome activator complex subunit 4-like	proteasome activator complex subunit 4-like			7073.25	5613.99	6746.48	5370.1	7020.42	5160.43
LOC140742825	tst	twister	superkiller complex helicase subunit twister	tst	twister	361.103	421.739	2528.73	2422.49	402.426	1134.26
LOC140742826	LOC140742826	Fmo-1	senecionine N-oxygenase-like	Fmo-1	Flavin-containing monooxygenase 1	429.554	250.941	610.382	403.61	506.704	298.301
LOC140742827	LOC140742827	Fmo-1	senecionine N-oxygenase-like	Fmo-1	Flavin-containing monooxygenase 1	1335.29	222.037	374.194	202.221	781.352	293.835
LOC140742828	LOC140742828	lethal (3) L1231	uncharacterized LOC140742828	l(3)L1231	lethal (3) L1231	51.5861	61.7499	37.0761	34.1196	27.9054	36.6178
LOC140742829	LOC140742829	neuroglobin-like	neuroglobin-like			373.007	93.2818	258.846	128.989	290.804	128.609
LOC140742830	flfl	falafel	serine/threonine-protein phosphatase 4 regulatory subunit 3 flfl	flfl	falafel	2702.32	4851.97	2200.54	4316.55	2533.52	5577.51
LOC140742831	LOC140742831	LOC140742831	uncharacterized LOC140742831			422.609	424.366	869.229	871.299	434.737	533.191
LOC140742832	LOC140742832	LOC140742832	uncharacterized LOC140742832			0.992041	1.31383	0	0	0	0
LOC140742833	LOC140742833	cilia- and flagella-associated protein 36	cilia- and flagella-associated protein 36			524.789	18.3936	3925.95	2597.25	3549.87	2595.4
LOC140742834	LOC140742834	sidestep III	neural cell adhesion molecule 1-like	side-III	sidestep III	2.97612	0	2.05978	4.99312	2.93742	1.78623
LOC140742835	LOC140742835	LOC140742835	uncharacterized LOC140742835			264889	145097	103097	105690	194364	135677
LOC140742836	LOC140742836	RUN domain-containing protein 1-like	RUN domain-containing protein 1-like			695.42	631.951	507.393	468.521	496.423	467.993
LOC140742837	LOC140742837	LOC140742837	uncharacterized LOC140742837			47.6179	90.6541	21.2844	22.469	36.7177	62.5182
LOC140742838	LOC140742838	sidestep III	neural cell adhesion molecule 1-like	side-III	sidestep III	1.98408	5.25531	0.686594	0.832186	0	0
LOC140742839	yata	yata	N-terminal kinase-like protein yata	yata	yata	4212.2	4071.55	3489.27	3798.1	3943.48	4173.53
LOC140742840	Neurochondrin	Neurochondrin	neurochondrin	Neurochondrin	Neurochondrin	3236.04	3867.91	3389.03	3620.01	3633.58	3935.07
LOC140742841	LOC140742841	Nanp	N-acylneuraminate-9-phosphatase	Nanp	N-acetylneuraminic acid phosphatase	4432.44	2794.51	2671.54	2474.09	4084.48	2755.27
LOC140742842	mRpL11	mRpL11	mitochondrial ribosomal protein L11	mRpL11	mitochondrial ribosomal protein L11	925.574	1143.03	1370.44	1173.38	888.568	1135.15
LOC140742843	LOC140742843	tacc	uncharacterized LOC140742843	tacc	transforming acidic coiled-coil protein	3782.65	7488.82	8465.02	8468.33	6456.44	8370.29
LOC140742844	CIA30	NdufAF1	complex I intermediate-associated protein 30	NdufAF1	NADH:ubiquinone oxidoreductase complex assembly factor 1	3024.73	2883.85	808.808	834.683	707.917	760.935
LOC140742845	Gnpnat	Gnpnat	glucosamine 6-phosphate N-acetyltransferase	Gnpnat	Glucosamine-phosphate N-acetyltransferase	54191.2	5762.45	16164.5	4114.33	37079	5272.96
LOC140742846	CLS	Cardiolipin synthase	cardiolipin synthase	CLS	Cardiolipin synthase	2019.79	1664.62	1713.74	1338.99	1493.68	1370.04
LOC140742847	LOC140742847	tacc	transforming acidic coiled-coil-containing protein 3-like	tacc	transforming acidic coiled-coil protein	5426.46	5395.89	5594.37	5963.45	6029.04	5790.97
LOC140742848	LOC140742848	LOC140742848	uncharacterized LOC140742848			0	1.31383	0	0.832186	0	0
LOC140742849	Srp14	Srp14	signal recognition particle 14	Srp14	Signal recognition particle 14	2563.43	3281.94	2874.77	3233.88	2510.02	3373.3
LOC140742850	Sptz	Spastizin	zinc finger FYVE-type containing 26 spastizin	Sptz	Spastizin	1580.32	1374.26	2323.44	2379.22	1938.69	1921.99
LOC140742851	PolA2	PolA2	DNA polymerase alpha subunit B	PolA2	DNA polymerase alpha subunit 2	7251.82	9090.38	6670.95	6455.27	6920.55	6689.44
LOC140742852	Marc	Marc	Mitochondrial amidoxime reducing component	Marc	Mitochondrial amidoxime reducing component	2356.1	1792.06	3499.57	2433.31	1893.16	1604.93
LOC140742853	Trs33	TRAPP subunit 33	trafficking protein particle complex subunit Trs33	Trs33	TRAPP subunit 33	1277.75	1233.68	1393.1	1214.99	1125.03	1203.03
LOC140742854	Hexim	Hexim	Hexamethylene bisacetamide inducible	Hexim	Hexamethylene bisacetamide inducible	7108.96	5987.11	6682.62	6189.8	8831.34	7731.71
LOC140742855	LOC140742855	tRNA-specific adenosine deaminase 2	tRNA-specific adenosine deaminase 2			924.582	1033.98	1061.47	1073.52	703.511	765.401
LOC140742856	Smug	Smug	Single-strand-selective monofunctional uracil-DNA glycosylase	Smug	Single-strand-selective monofunctional uracil-DNA glycosylase	545.622	1026.1	961.919	1102.65	781.352	985.108
LOC140742857	HSPBAP1	HSPBAP1	HSPB1 associated protein 1	HSPBAP1	HSPB1 associated protein 1	1695.4	1855.13	1848.31	1567.01	1788.89	1879.12
LOC140742858	LOC140742858	LOC140742858	uncharacterized LOC140742858			59.5224	40.7287	5.49276	4.99312	5.87483	2.67935
LOC140742859	LOC140742859	stuck in traffic	very long chain fatty acid elongase 7-like	sit	stuck in traffic	16.8647	36.7872	4.80616	11.6506	10.281	11.6105
LOC140742860	LOC140742860	Aldose reductase 5	aldose reductase-related protein 2	Ar5	Aldose reductase 5	8939.28	6599.36	7010.82	6002.56	8190.98	5559.65
LOC140742861	Mcm5	Mcm5	Minichromosome maintenance 5	Mcm5	Minichromosome maintenance 5	2366.02	4464.39	4073.56	4369.81	3776.05	5081.83
LOC140742862	LOC140742862	Ugt36D1	UDP-glycosyltransferase UGT5-like	Ugt36D1	UDP-glycosyltransferase family 36 member D1	47.6179	31.5319	43.942	55.7565	55.8109	65.1975
LOC140742863	LOC140742863	Aldose reductase 5	1,5-anhydro-D-fructose reductase-like	Ar5	Aldose reductase 5	20.8329	5.25531	70.0326	28.2943	61.6857	16.9692
LOC140742864	Naa40	Naa40	N-alpha-acetyltransferase 40	Naa40	N(alpha)-acetyltransferase 40	1850.16	1898.48	2290.48	2089.62	1973.94	1937.17
LOC140742865	LOC140742865	Dhc93AB	dynein beta chain, ciliary-like	Dhc93AB	Dynein heavy chain at 93AB	10.9124	7.88297	16.4783	17.4759	19.0932	16.9692
LOC140742866	LOC140742866	LOC140742866	uncharacterized LOC140742866			83.3314	19.7074	172.335	44.9381	152.746	26.7935
LOC140742867	LOC140742867	LOC140742867	uncharacterized LOC140742867			2320.38	123.5	317.893	96.5336	364.239	116.998
LOC140742868	LOC140742868	LOC140742868	uncharacterized LOC140742868			872.996	762.02	451.779	575.873	484.673	426.017
LOC140742869	mr	morula	anaphase promoting complex subunit morula	mr	morula	1633.89	2200.66	1803.68	1923.18	1948.97	2180.1
LOC140742870	LOC140742870	Lcp65Ac	larval cuticle protein 65Ag1-like	Lcp65Ac	Lcp65Ac	0.992041	2.62766	0.686594	2.49656	0	2.67935
LOC140742871	LOC140742871	probable Rho GTPase-activating protein CG5521	probable Rho GTPase-activating protein CG5521			2372.96	3041.51	2171.7	2710.43	2091.44	3019.63
LOC140742872	Nop10	Nop10 ribonucleoprotein	Nop10 ribonucleoprotein	Nop10	Nop10 ribonucleoprotein	6082.2	7994.64	8354.48	8782.06	6741.37	9613.51
LOC140742873	Epp	Epp	Ecdysteroid phosphate phosphatase	Epp	Ecdysteroid phosphate phosphatase	2876.92	3080.93	2297.34	2337.61	2749.42	2774.02
LOC140742874	puf	puffyeye	ubiquitinyl hydrolase 1 puf	puf	puffyeye	8810.31	8233.76	8699.84	8405.08	8166.01	8548.02
LOC140742875	Alg12	Alg12	Alg12 alpha-1,6-mannosyltransferase	Alg12	ALG12 alpha-1,6-mannosyltransferase	3116.99	3711.56	2981.88	3418.62	3533.71	4139.6
LOC140742876	LOC140742876	putative transferase CAF17 homolog, mitochondrial	putative transferase CAF17 homolog, mitochondrial			555.543	639.834	552.708	530.935	481.736	463.528
LOC140742877	LOC140742877	LOC140742877	uncharacterized LOC140742877			2530.7	2199.35	1520.81	2087.12	1390.87	1664.77
LOC140742878	LOC140742878	armitage	putative helicase mov-10-B.1	armi	armitage	360.111	592.536	271.205	438.562	377.458	569.808
LOC140742879	LOC140742879	TRC8 ring finger protein	uncharacterized LOC140742879	Trc8	TRC8 ring finger protein	91.2677	35.4734	32.9565	60.7496	140.996	245.607
LOC140742880	LOC140742880	LOC140742880	uncharacterized LOC140742880			8.92837	1.31383	2.74638	4.16093	4.40612	6.25182
LOC140742881	Rh50	Rh50	Rhesus blood group-associated glycoprotein Rh50	Rh50	Rh50	17.8567	0	28.837	13.315	14.6871	18.7555
LOC140742882	Gnpat	Gnpat	dihydroxyacetone phosphate acyltransferase	Gnpat	Glyceronephosphate O-acyltransferase	574.392	672.68	664.623	704.03	646.231	674.303
LOC140742883	LOC140742883	LOC140742883	uncharacterized LOC140742883			1240.05	1284.92	1019.59	920.398	1139.72	1167.3
LOC140742884	LOC140742884	putative helicase mov-10-B.1	putative helicase mov-10-B.1			73.411	64.3776	1134.94	970.329	478.799	411.727
LOC140742885	alpha-Man-IIa	alpha-Man-IIa	alpha-mannosidase 2	alpha-Man-IIa	alpha-Mannosidase class II a	2165.62	3274.06	1735.02	2310.98	1642.02	2523.95
LOC140742886	Atpalpha	Na pump alpha subunit	sodium/potassium-transporting ATPase subunit alpha	Atpalpha	Na pump alpha subunit	14420.3	20511.5	25925.1	24224.1	22377.2	21545.5
LOC140742887	LOC140742887	LOC140742887	uncharacterized LOC140742887			0	0	0	0	0	0
LOC140742888	kay	kayak	transcription factor kayak	kay	kayak	4671.52	1463.6	1873.72	1737.61	2872.79	1525.44
LOC140742889	lute	lute	BTB/POZ domain containing protein 3 lute	lute	lute	9237.88	6746.51	7462.59	6794.8	10408.7	8487.29
LOC140742890	Brf	Brf	Brf RNA polymerase III subunit	Brf	Brf RNA polymerase III subunit	597.208	838.222	790.27	857.984	713.792	699.31
LOC140742891	Pli	Pellino	E3 ubiquitin-protein ligase pellino	Pli	Pellino	6156.6	8806.59	7877.98	10837.6	8127.83	9833.21
LOC140742892	PlexA	Plexin A	plexin A	PlexA	Plexin A	33004.2	58393.1	40961.5	51246	36780.8	48776.7
LOC140742893	Wdr92	WD repeat domain 92	dynein axonemal assembly factor 10	Wdr92	WD repeat domain 92	1266.84	1772.35	1634.78	1532.89	1220.5	1276.26
LOC140742894	LOC140742894	grass	phenoloxidase-activating factor 3-like	grass	Gram-positive Specific Serine protease	19338.8	16483.3	13375.5	12881.4	14651.8	13285.1
LOC140742895	LOC140742895	CXXC finger protein 1	CXXC-type zinc finger protein 1-like	Cfp1	CXXC finger protein 1	1298.58	1189.01	1778.97	1628.59	1650.83	1319.13
LOC140742896	LOC140742896	grass	CLIP domain-containing serine protease HP8-like	grass	Gram-positive Specific Serine protease	3349.13	3059.91	3415.81	2394.2	8267.35	4899.64
LOC140742897	LOC140742897	Melanization Protease 1	CLIP domain-containing serine protease HP8-like	MP1	Melanization Protease 1	19738.6	16315.1	15271.9	14227.1	20108.1	14302.4
LOC140742898	LOC140742898	LOC140742898	uncharacterized LOC140742898			0	0	0	0	0	0
LOC140742899	LOC140742899	grass	CLIP domain-containing serine protease HP8-like	grass	Gram-positive Specific Serine protease	2950.33	1378.21	679.042	512.627	1169.09	497.466
LOC140742900	LOC140742900	phenoloxidase-activating enzyme 1-like	phenoloxidase-activating enzyme 1-like			14.8806	15.7659	8.92573	7.48968	16.1558	16.0761
LOC140742901	LOC140742901	LOC140742901	uncharacterized LOC140742901			0.992041	0	0	0.832186	2.93742	0.893117
LOC140742902	LOC140742902	easter	venom protease-like	ea	easter	3493.97	2588.24	1754.94	2005.57	1758.04	1930.92
LOC140742903	LOC140742903	grass	CLIP domain-containing serine protease HP8-like	grass	Gram-positive Specific Serine protease	321.421	165.542	1594.96	1264.09	4519.21	2560.57
LOC140742904	LOC140742904	grass	CLIP domain-containing serine protease HP8-like	grass	Gram-positive Specific Serine protease	3672.53	1148.29	663.937	355.344	1361.49	543.015
LOC140742905	LOC140742905	Melanization Protease 1	CLIP domain-containing serine protease HP8-like	MP1	Melanization Protease 1	6708.18	6788.55	5232.54	4655.25	4692.52	3328.65
LOC140742906	LOC140742906	LOC140742906	uncharacterized LOC140742906			9.92041	10.5106	3.43297	8.32186	0	1.78623
LOC140742907	LOC140742907	LOC140742907	uncharacterized LOC140742907			34.7214	30.218	2.05978	4.99312	0	4.46558
LOC140742908	LOC140742908	LOC140742908	uncharacterized LOC140742908			0.992041	0	0	0.832186	1.46871	2.67935
LOC140742909	LOC140742909	Spatzle-Processing Enzyme	CLIP domain-containing serine protease HP8-like	SPE	Spatzle-Processing Enzyme	18440.1	14646.6	20536	17232.9	30533	19574.4
LOC140742910	LOC140742910	Melanization Protease 1	CLIP domain-containing serine protease HP8-like	MP1	Melanization Protease 1	18706.9	4570.81	821.853	537.592	2803.76	1206.6
LOC140742911	LOC140742911	Melanization Protease 1	CLIP domain-containing serine protease HP8-like	MP1	Melanization Protease 1	7761.73	7371.89	7021.8	7225.87	6729.62	5824.01
LOC140742912	LOC140742912	sidestep VI	B-cell receptor CD22-like	side-VI	sidestep VI	2846.16	3342.38	3394.52	2731.24	2822.86	1784.45
LOC140742913	LOC140742913	Melanization Protease 1	venom protease-like	MP1	Melanization Protease 1	4230.06	11176.7	3505.75	6487.73	3504.34	4564.72
LOC140742914	LOC140742914	LOC140742914	uncharacterized LOC140742914			5805.42	5924.05	10128.6	19437.4	7822.34	10492.3
LOC140742915	LOC140742915	easter	venom protease-like	ea	easter	9052.37	6852.93	3807.85	4418.91	4150.57	5756.14
LOC140742916	LOC140742916	similar	uncharacterized LOC140742916	sima	similar	10773.6	10661.7	10960.8	14277.8	10936	12785
LOC140742917	LOC140742917	LOC140742917	uncharacterized LOC140742917			339.278	499.255	313.087	523.445	264.367	482.283
LOC140742918	LOC140742918	LOC140742918	uncharacterized LOC140742918			4832.23	6122.44	4151.15	4576.19	4473.68	5000.56
LOC140742919	LOC140742919	LOC140742919	uncharacterized LOC140742919			196.424	265.393	129.08	183.081	425.925	538.549
LOC140742920	Klp3A	Klp3A	kinesin-like protein 3A	Klp3A	Kinesin-like protein at 3A	4857.03	11339.6	12624.4	12402.1	11181.3	13254.7
LOC140742921	LOC140742921	stranded at second	putative epidermal cell surface receptor	sas	stranded at second	4307.44	6316.88	4943.48	5650.55	3457.34	4180.68
LOC140742922	amon	amontillado	prohormone processing protease amontillado	amon	amontillado	19.8408	9.1968	17.8515	13.315	20.5619	4.46558
LOC140742923	ClpP	ClpP	Caseinolytic protease proteolytic subunit	ClpP	Caseinolytic protease proteolytic subunit	1681.51	1384.77	1540.72	1234.96	1652.3	1636.19
LOC140742924	LOC140742924	LOC140742924	uncharacterized LOC140742924			1964.24	1759.22	1696.57	1657.72	1946.04	1598.68
LOC140742925	LOC140742925	LOC140742925	uncharacterized LOC140742925			2190.43	3204.43	904.931	2697.95	857.725	2805.28
LOC140742926	LOC140742926	Connectin	uncharacterized LOC140742926	Con	Connectin	8.92837	0	12.3587	4.16093	20.5619	40.1903
LOC140742927	LOC140742927	kelch-like protein 25	kelch-like protein 25			1308.5	2000.96	1870.28	2163.68	1907.85	2532.88
LOC140742928	LOC140742928	Sirtuin 2	NAD-dependent protein deacetylase sirtuin-2-like	Sirt2	Sirtuin 2	3703.29	3451.43	4631.08	5033.9	4172.6	4643.31
LOC140742929	spn-A	spindle A	RAD51 recombinase homolog spn-A	spn-A	spindle A	2577.32	3053.34	3213.95	2818.62	2940.35	2898.16
LOC140742930	dsx	doublesex	transcription factor doublesex	dsx	doublesex	47.6179	174.739	80.3315	150.626	44.0612	50.0145
LOC140742931	pros	prospero	homeobox protein prospero	pros	prospero	642.842	491.372	917.977	447.716	1103	576.06
LOC140742932	LOC140742932	LOC140742932	uncharacterized LOC140742932			0.992041	0	0.686594	0	0	0
LOC140742933	LOC140742933	LOC140742933	uncharacterized LOC140742933			4156.65	3643.24	3473.48	3363.7	3756.95	3173.24
LOC140742934	Rab1	Rab1	RAS oncogene family member Rab1	Rab1	Rab1	30691.8	25618.3	34656.5	29084.9	29761.9	25736.1
LOC140742935	LOC140742935	Task7	potassium channel subfamily K member 9-like	Task7	TWIK-related acid-sensitive K[+] channel 7	221.225	266.707	175.768	228.019	176.245	150.044
LOC140742936	GluProRS	GluProRS	Glutamyl-prolyl-tRNA synthetase	GluProRS	Glutamyl-prolyl-tRNA synthetase	12759.6	15257.5	13256.8	14103.1	11190.1	12751.9
LOC140742937	LOC140742937	Prp4k	uncharacterized LOC140742937	Prp4k	Pre-mRNA processing factor 4 kinase	15.8726	1.31383	28.1504	28.2943	13.2184	7.14493
LOC140742938	LOC140742938	LOC140742938	uncharacterized LOC140742938			1.98408	7.88297	9.61232	0.832186	5.87483	11.6105
LOC140742939	LOC140742939	LOC140742939	uncharacterized LOC140742939			1090.25	1024.79	1096.49	1004.45	879.756	807.377
LOC140742940	LOC140742940	LOC140742940	uncharacterized LOC140742940			0	0	0	0	1.46871	0
LOC140742941	LOC140742941	HIF prolyl hydroxylase	uncharacterized LOC140742941	Hph	HIF prolyl hydroxylase	271.819	233.861	229.323	242.166	234.993	283.118
LOC140742942	LOC140742942	ribosomal RNA processing protein 36 homolog	ribosomal RNA processing protein 36 homolog			2539.62	2540.94	2129.13	1998.91	1806.51	1831.78
LOC140742943	LOC140742943	LOC140742943	uncharacterized LOC140742943			13657.4	938.073	3505.75	1532.89	12667.6	1076.21
LOC140742944	LOC140742944	well-rounded	serine/threonine-protein phosphatase 2A 56 kDa regulatory subunit gamma isoform-like	wrd	well-rounded	1017.83	1443.9	1088.25	1790.03	1161.75	1974.68
LOC140742945	Cog2	Cog2	conserved oligomeric Golgi complex subunit 2	Cog2	Component of oligomeric golgi complex 2	3883.84	4155.64	3437.09	3707.39	3043.16	3217.9
LOC140742946	PolI	DNA polymerase iota	DNA polymerase iota	PolI	DNA polymerase iota	2408.67	2452.92	2250.66	2275.2	2217.75	2096.14
LOC140742947	LOC140742947	LOC140742947	uncharacterized LOC140742947			1359.1	1328.28	1117.09	1286.56	1042.78	1270.01
LOC140742948	spas	spastin	spastin	spas	spastin	55.5543	145.835	81.7047	192.235	60.217	177.73
LOC140742949	TrpRS	TrpRS	Tryptophanyl-tRNA synthetase	TrpRS	Tryptophanyl-tRNA synthetase	2952.31	2852.32	2887.13	2949.27	3038.76	3264.34
LOC140742950	LOC140742950	LOC140742950	uncharacterized LOC140742950			0	0	0	0	0	0
LOC140742951	Ppn	Papilin	proteoglycan-like sulfated glycoprotein papilin	Ppn	Papilin	11076.1	19382.9	19612.6	31512.4	20526.7	22282.4
LOC140742952	LOC140742952	Fumarase 1	fumarate hydratase, mitochondrial-like	Fum1	Fumarase 1	4447.32	4121.48	5176.92	4867.46	4225.47	4356.62
LOC140742953	Bruce	Bruce	BIR repeat containing ubiquitin-conjugating enzyme	Bruce	BIR repeat containing ubiquitin-conjugating enzyme	7874.82	8793.45	9025.97	9112.44	9047.24	9318.78
LOC140742954	tw	twisted	Protein O-mannosyl-transferase 2	tw	twisted	2726.13	2287.37	2300.78	2173.67	2433.65	2061.31
LOC140742955	LOC140742955	Cathepsin F	uncharacterized LOC140742955	CtsF	Cathepsin F	9085.11	8302.08	3515.36	4357.33	6670.87	7066.34
LOC140742956	LOC140742956	LOC140742956	uncharacterized LOC140742956			2321.37	3377.85	3267.5	3784.78	3717.3	3925.25
LOC140742957	LOC140742957	deathstar	uncharacterized LOC140742957	dths	deathstar	192.456	127.441	91.3171	152.29	182.12	191.127
LOC140742958	CD98hc	CD98 heavy chain	CD98 heavy chain	CD98hc	CD98 heavy chain	10239.8	4582.63	6999.83	5742.09	7205.48	5136.31
LOC140742959	LOC140742959	Connectin	uncharacterized LOC140742959	Con	Connectin	5.95224	15.7659	9.61232	4.99312	5.87483	16.0761
LOC140742960	LOC140742960	actin maturation protease	actin maturation protease			485.108	433.563	1034.7	1086.84	1142.65	1111.04
LOC140742961	LOC140742961	ND-20	NADH-quinone oxidoreductase subunit B 2-like	ND-20	NADH dehydrogenase (ubiquinone) 20 kDa subunit	0	0	0.686594	0.832186	0	0.893117
LOC140742962	KrT95D	Pacs	phosphofurin acidic cluster sorting protein KrT95D	Pacs	Phosphofurin acidic cluster sorting protein	584.312	645.09	551.335	755.625	528.735	734.142
LOC140742963	LOC140742963	GstZ2	probable maleylacetoacetate isomerase 2	GstZ2	Glutathione S transferase Z2	13063.2	8429.52	3571.66	3730.69	6678.21	3620.7
LOC140742964	ZnT86D	Zinc transporter 86D	solute carrier family 30 member 7	ZnT86D	Zinc transporter 86D	3164.61	3974.33	3760.48	4406.43	3662.96	4894.28
LOC140742965	bai	baiser	Transmembrane emp24 domain-containing protein bai	bai	baiser	25409.1	38685.7	23531	30582	22378.7	29800.6
LOC140742966	Cpsf100	Cpsf100	cleavage and polyadenylation specificity factor subunit 2	Cpsf100	Cleavage and polyadenylation specificity factor 100	2359.07	2613.2	2854.17	2619.72	2737.67	2648.98
LOC140742967	LOC140742967	neuroglobin-like	neuroglobin-like			1.98408	1.31383	0	1.66437	1.46871	0
LOC140742968	LOC140742968	LOC140742968	uncharacterized LOC140742968			70.4349	47.2978	71.4058	108.184	101.341	52.6939
LOC140742969	ERR	estrogen-related receptor	estrogen-related receptor	ERR	estrogen-related receptor	2472.17	2274.24	2078.32	1955.64	2505.62	2787.42
LOC140742970	Rox8	Rox8	TIA1 cytotoxic granule associated RNA binding protein Rox8	Rox8	Rox8	22259.4	23467.6	25556.4	25449.9	25764.1	26845.3
LOC140742971	LOC140742971	LOC140742971	uncharacterized LOC140742971			1067.44	1434.7	1444.59	1517.08	1371.77	1794.27
LOC140742972	side-VII	sidestep VII	sidestep VII transmembrane protein	side-VII	sidestep VII	7.93632	1.31383	0.686594	4.16093	8.81225	16.9692
LOC140742973	LOC140742973	Odorant receptor 92a	odorant receptor 4-like	Or92a	Odorant receptor 92a	0.992041	0	73.4656	66.5749	2.93742	0.893117
LOC140742974	LOC140742974	WD repeat domain 20	WD repeat-containing protein 20	Wdr20	WD repeat domain 20	1726.15	1765.78	1432.24	1651.06	1828.54	1922.88
LOC140742975	barc	barricade	RRM1_TatSF1_like and RRM2_TatSF1_like domain-containing protein barc	barc	barricade	10047.4	9023.37	8462.28	7432.26	8176.29	6396.5
LOC140742976	LOC140742976	uridine diphosphate glucose pyrophosphatase NUDT14-like	uridine diphosphate glucose pyrophosphatase NUDT14-like			2535.66	1698.78	1649.89	1340.65	1832.95	1821.96
LOC140742977	mIF2	mIF2	mitochondrial translation initiation factor 2	mIF2	mitochondrial translation initiation factor 2	643.834	706.839	687.968	654.099	803.383	750.218
LOC140742978	pic	piccolo	DNA damage-binding protein pic	pic	piccolo	5599.08	7349.55	7593.73	7522.13	7629.94	7629.9
LOC140742979	LOC140742979	sobremesa	b(0,+)-type amino acid transporter 1-like	sbm	sobremesa	415.665	122.186	464.824	217.201	431.8	103.602
LOC140742980	alph	alphabet	protein phosphatase alphabet	alph	alphabet	16337.9	18568.3	19346.2	20728.9	19614.6	21224
LOC140742981	Art1	Art1	arginine methyltransferase 1	Art1	Arginine methyltransferase 1	29740.4	37549.2	46655.5	42475.6	37121.6	41638.9
LOC140742982	LOC140742982	putative molluscan insulin-related peptide(s) receptor	putative molluscan insulin-related peptide(s) receptor			1715.24	1178.5	435.987	322.056	1899.04	523.366
LOC140742983	LOC140742983	LOC140742983	uncharacterized LOC140742983			783.712	1663.31	1485.1	1560.35	1241.06	1513.83
LOC140742984	LOC140742984	LOC140742984	uncharacterized LOC140742984			49865.9	67173.4	98288.7	80084.6	54704.9	66942.7
LOC140742985	LOC140742985	LOC140742985	uncharacterized LOC140742985			13.8886	10.5106	2.05978	2.49656	17.6245	11.6105
LOC140742986	prel	preli-like	preli-like	prel	preli-like	6056.41	5108.16	3700.06	3445.25	4754.21	3563.54
LOC140742987	LOC140742987	putative receptor-type tyrosine-protein phosphatase mosPTP-1	putative receptor-type tyrosine-protein phosphatase mosPTP-1			1040.65	978.802	808.122	717.345	734.354	752.004
LOC140742988	LOC140742988	ubiquinol-cytochrome c reductase complex assembly factor 2	ubiquinol-cytochrome c reductase complex assembly factor 2			0	0	0	0	0	0
LOC140742989	Nrx-1	Neurexin 1	Neurexin 1	Nrx-1	Neurexin 1	27.7771	14.4521	29.5236	32.4553	48.4673	32.1522
LOC140742991	LOC140742991	LOC140742991	uncharacterized LOC140742991			0	0	0	0	0	0.893117
LOC140742992	LOC140742992	sidestep	protein turtle homolog A-like	side	sidestep	95.2359	64.3776	139.379	153.954	165.964	131.288
LOC140742993	LOC140742993	LOC140742993	uncharacterized LOC140742993			1.98408	2.62766	0.686594	1.66437	4.40612	0.893117
LOC140742994	side-IV	sidestep IV	sidestep IV transmembrane protein	side-IV	sidestep IV	62.4986	111.675	8.23913	24.9656	11.7497	18.7555
LOC140742995	LOC140742995	sidestep IV	neural cell adhesion molecule 1-A-like	side-IV	sidestep IV	187.496	266.707	131.14	257.978	618.326	569.808
LOC140742996	SMC2	SMC2	structural maintenance of chromosomes 2	SMC2	Structural maintenance of chromosomes 2	2027.73	3907.32	3351.95	3862.18	3665.89	4354.84
LOC140742997	Nup133	Nucleoporin 133kD	nuclear pore complex protein Nup133	Nup133	Nucleoporin 133kD	1513.85	2200.66	2149.73	2246.07	1600.89	1746.04
LOC140742998	LOC140742998	LOC140742998	uncharacterized LOC140742998			387.888	72.2605	565.754	281.279	212.963	104.495
LOC140742999	LOC140742999	Phyhd1	phytanoyl-CoA dioxygenase, peroxisomal-like	Phyhd1	Phytanoyl-CoA dioxygenase domain containing 1	220.233	550.494	58.3605	71.568	63.1544	82.1667
LOC140743000	LOC140743000	LOC140743000	uncharacterized LOC140743000			0.992041	3.94148	0	0	0	0.893117
LOC140743001	LOC140743001	corto	uncharacterized LOC140743001	corto	corto	742.046	606.989	955.739	906.251	643.294	605.533
LOC140743002	LOC140743002	LOC140743002	uncharacterized LOC140743002			1499.97	1521.41	1284.62	1242.45	710.854	761.829
LOC140743003	LOC140743003	nxf2	uncharacterized LOC140743003	nxf2	nuclear RNA export factor 2	5811.37	5176.48	6830.93	5670.52	6894.11	5578.41
LOC140743004	LOC140743004	LOC140743004	uncharacterized LOC140743004			331.342	344.223	339.178	285.44	456.768	367.071
LOC140743005	LOC140743005	Mia40	mitochondrial intermembrane space import and assembly protein 40	Mia40	Mitochondrial intermembrane space Import and Assembly 40	1626.95	1799.94	1857.92	1707.65	1502.49	1690.67
LOC140743006	LOC140743006	5S ribosomal RNA	5S ribosomal RNA			21.8249	17.0798	12.3587	9.98624	8.81225	9.82428
LOC140743009	LOC140743009	5S ribosomal RNA	5S ribosomal RNA			0.992041	0	0	0	0	0
LOC140743010	LOC140743010	5S ribosomal RNA	5S ribosomal RNA			0	0	0.686594	0	1.46871	0
LOC140743011	LOC140743011	5S ribosomal RNA	5S ribosomal RNA			0	0	0.686594	0	0	0
LOC140743012	LOC140743012	5S ribosomal RNA	5S ribosomal RNA			0.992041	0	0.686594	0	0	0
LOC140743013	LOC140743013	5S ribosomal RNA	5S ribosomal RNA			0	0	0.686594	0	0	0.893117
LOC140743014	smid	smallminded	nuclear valosin-containing protein-like smid	smid	smallminded	12831.1	16365	17589.2	16868.4	16766.8	17742.7
LOC140743015	LOC140743015	5S ribosomal RNA	5S ribosomal RNA			0	0	0	1.66437	0	0
LOC140743016	LOC140743016	5S ribosomal RNA	5S ribosomal RNA			0.992041	1.31383	2.05978	0.832186	0	0
LOC140743017	LOC140743017	5S ribosomal RNA	5S ribosomal RNA			0	2.62766	0.686594	2.49656	0	0.893117
LOC140743018	LOC140743018	5S ribosomal RNA	5S ribosomal RNA			0	0	0.686594	0	4.40612	0
LOC140743019	LOC140743019	5S ribosomal RNA	5S ribosomal RNA			0	0	0	0	0	0
LOC140743020	LOC140743020	5S ribosomal RNA	5S ribosomal RNA			0.992041	0	0.686594	0	1.46871	0
LOC140743021	LOC140743021	5S ribosomal RNA	5S ribosomal RNA			0	0	0.686594	0.832186	0	0
LOC140743022	LOC140743022	5S ribosomal RNA	5S ribosomal RNA			2.97612	2.62766	0	1.66437	1.46871	0.893117
LOC140743023	LOC140743023	5S ribosomal RNA	5S ribosomal RNA			0	0	0.686594	0.832186	0	0
LOC140743024	LOC140743024	5S ribosomal RNA	5S ribosomal RNA			0	1.31383	0.686594	2.49656	0	1.78623
LOC140743025	LOC140743025	5S ribosomal RNA	5S ribosomal RNA			1.98408	0	0	0	0	0
LOC140743026	LOC140743026	5S ribosomal RNA	5S ribosomal RNA			2.97612	1.31383	0.686594	1.66437	1.46871	0
LOC140743027	LOC140743027	5S ribosomal RNA	5S ribosomal RNA			0	0	0	0	0	0.893117
LOC140743028	LOC140743028	5S ribosomal RNA	5S ribosomal RNA			0	0	0	0	0	0
LOC140743029	LOC140743029	5S ribosomal RNA	5S ribosomal RNA			0	1.31383	0.686594	1.66437	2.93742	1.78623
LOC140743030	Rpn12	Rpn12	regulatory particle non-ATPase 12	Rpn12	Regulatory particle non-ATPase 12	10063.3	11669.4	12548.9	12137.4	10582	12322.3
LOC140743031	LOC140743031	5S ribosomal RNA	5S ribosomal RNA			0	0	1.37319	0.832186	1.46871	1.78623
LOC140743032	LOC140743032	5S ribosomal RNA	5S ribosomal RNA			0	0	0	0	0	0
LOC140743033	LOC140743033	5S ribosomal RNA	5S ribosomal RNA			0.992041	0	0	0.832186	0	0
LOC140743034	LOC140743034	5S ribosomal RNA	5S ribosomal RNA			0.992041	0	0	0.832186	0	0
LOC140743036	LOC140743036	5S ribosomal RNA	5S ribosomal RNA			0.992041	0	2.05978	2.49656	0	0.893117
LOC140743038	LOC140743038	5S ribosomal RNA	5S ribosomal RNA			0	0	1.37319	0	0	0
LOC140743039	LOC140743039	5S ribosomal RNA	5S ribosomal RNA			0	0	0	0	0	0.893117
LOC140743040	LOC140743040	5S ribosomal RNA	5S ribosomal RNA			0	1.31383	0	0	0	0
LOC140743043	LOC140743043	5S ribosomal RNA	5S ribosomal RNA			0	0	0	0	0	0
LOC140743046	LOC140743046	LOC140743046	uncharacterized LOC140743046			3.96816	9.1968	12.3587	14.1472	17.6245	26.7935
LOC140743047	LOC140743047	U1 spliceosomal RNA	U1 spliceosomal RNA			0	0	1.37319	0	0	0
LOC140743048	LOC140743048	U1 spliceosomal RNA	U1 spliceosomal RNA			4.9602	5.25531	4.80616	4.16093	0	0.893117
LOC140743049	LOC140743049	U1 spliceosomal RNA	U1 spliceosomal RNA			0	0	0	0	0	0
LOC140743050	LOC140743050	U1 spliceosomal RNA	U1 spliceosomal RNA			1.98408	0	0	0	1.46871	2.67935
LOC140743051	LOC140743051	U1 spliceosomal RNA	U1 spliceosomal RNA			0.992041	0	0.686594	0	0	0
LOC140743052	LOC140743052	U1 spliceosomal RNA	U1 spliceosomal RNA			0	1.31383	0.686594	0	1.46871	0
LOC140743053	LOC140743053	5S ribosomal RNA	5S ribosomal RNA			0.992041	0	0	0	1.46871	0
LOC140743054	LOC140743054	U1 spliceosomal RNA	U1 spliceosomal RNA			0	0	0	0	0	0
LOC140743056	LOC140743056	U1 spliceosomal RNA	U1 spliceosomal RNA			0	0	0	0	0	0
LOC140743057	Cep164	centrosomal protein 164	centrosomal protein 164	Cep164	centrosomal protein 164	159.719	286.414	194.993	342.861	135.121	272.401
LOC140743058	LOC140743058	U1 spliceosomal RNA	U1 spliceosomal RNA			10.9124	2.62766	0	0	0	0
LOC140743061	TRNAL-UAG	transfer RNA leucine (anticodon UAG)	transfer RNA leucine (anticodon UAG)			0	0	0	0	0	0
LOC140743062	TRNAL-UAG	transfer RNA leucine (anticodon UAG)	transfer RNA leucine (anticodon UAG)			0	0	0	0	0	0
LOC140743063	TRNAL-UAG	transfer RNA leucine (anticodon UAG)	transfer RNA leucine (anticodon UAG)			0	0	0	0	0	0
LOC140743064	TRNAL-UAG	transfer RNA leucine (anticodon UAG)	transfer RNA leucine (anticodon UAG)			0	0	0	0	0	0
LOC140743065	TRNAL-UAG	transfer RNA leucine (anticodon UAG)	transfer RNA leucine (anticodon UAG)			0	0	0	0	0	0
LOC140743066	TRNAL-UAG	transfer RNA leucine (anticodon UAG)	transfer RNA leucine (anticodon UAG)			0	0	0	0	0	0
LOC140743067	TRNAL-UAG	transfer RNA leucine (anticodon UAG)	transfer RNA leucine (anticodon UAG)			0	0	0	0	0	0
LOC140743068	TRNAL-UAG	transfer RNA leucine (anticodon UAG)	transfer RNA leucine (anticodon UAG)			0	0	0	0	0	0
LOC140743071	TRNAL-UAG	transfer RNA leucine (anticodon UAG)	transfer RNA leucine (anticodon UAG)			0	0	0	0	0	0
LOC140743072	TRNAL-UAG	transfer RNA leucine (anticodon UAG)	transfer RNA leucine (anticodon UAG)			0	0	0	0	0	0
LOC140743074	LOC140743074	FucTC	alpha-(1,3)-fucosyltransferase C-like	FucTC	alpha1,3-fucosyltransferase C	0.992041	2.62766	0	0	0	0
LOC140743075	LOC140743075	LOC140743075	uncharacterized LOC140743075			0.992041	0	0.686594	0	1.46871	1.78623
LOC140743076	LOC140743076	LOC140743076	uncharacterized LOC140743076			7.93632	6.56914	0	0	0	0
LOC140743077	DopEcR	DopEcR	G-protein coupled receptor DopEcR	DopEcR	Dopamine/Ecdysteroid receptor	2.97612	2.62766	2.05978	1.66437	4.40612	2.67935
LOC140743078	LOC140743078	LOC140743078	uncharacterized LOC140743078			945.415	428.308	1319.63	1001.12	1346.8	769.867
LOC140743079	LOC140743079	LOC140743079	uncharacterized LOC140743079			0	0	0.686594	0.832186	0	0
LOC140743080	LOC140743080	LOC140743080	uncharacterized LOC140743080			0.992041	2.62766	8.92573	2.49656	2.93742	3.57247
LOC140743081	LOC140743081	LOC140743081	uncharacterized LOC140743081			15.8726	13.1383	17.1649	9.98624	566.921	584.991
LOC140743082	LOC140743082	LOC140743082	uncharacterized LOC140743082			24.801	9.1968	50.808	9.98624	11.7497	1.78623
LOC140743083	LOC140743083	Insulin-like peptide 3	insulin-related peptide 4-like	Ilp3	Insulin-like peptide 3	0	0	0	0	1.46871	0
LOC140743084	LOC140743084	LOC140743084	uncharacterized LOC140743084			0	0	1.37319	0.832186	4.40612	0.893117
LOC140743085	mRpL17	mRpL17	mitochondrial ribosomal protein L17	mRpL17	mitochondrial ribosomal protein L17	2026.74	2408.25	2356.39	2270.2	2054.72	2222.97
LOC140743086	LOC140743086	LOC140743086	uncharacterized LOC140743086			1.98408	30.218	61.7935	98.198	66.0918	58.9457
LOC140743087	LOC140743087	reduced ocelli	uncharacterized LOC140743087	rdo	reduced ocelli	0	0	0	0	1.46871	0
LOC140743088	LOC140743088	ND-23	NADH-ubiquinone oxidoreductase subunit 8-like	ND-23	NADH dehydrogenase (ubiquinone) 23 kDa subunit	0	0	2.05978	9.15405	0	3.57247
LOC140743089	LOC140743089	LOC140743089	uncharacterized LOC140743089			12.8965	13.1383	12.3587	19.1403	1.46871	4.46558
LOC140743090	LOC140743090	LOC140743090	uncharacterized LOC140743090			0	1.31383	0	0	0	0
LOC140743091	LOC140743091	LOC140743091	uncharacterized LOC140743091			11.9045	13.1383	0.686594	0	0	0
LOC140743092	Rab21	Rab21	RAS oncogene family member Rab21	Rab21	Rab21	0.992041	24.9627	4.11957	20.8047	7.34354	40.1903
LOC140743094	LOC140743094	LOC140743094	uncharacterized LOC140743094			1.98408	0	2.05978	0.832186	0	0
LOC140743095	LOC140743095	LOC140743095	uncharacterized LOC140743095			4.9602	35.4734	30.8967	56.5887	52.8735	76.808
LOC140743096	LOC140743096	LOC140743096	uncharacterized LOC140743096			232.137	77.5158	211.471	119.003	408.301	156.295
LOC140743097	LOC140743097	LOC140743097	uncharacterized LOC140743097			1920.59	199.702	1070.4	384.47	934.098	242.928
LOC140743098	LOC140743098	brother of ihog	interference hedgehog-like	boi	brother of ihog	7677.4	12210.7	9459.21	11425.1	8672.72	10077
LOC140743099	LOC140743099	LOC140743099	uncharacterized LOC140743099			0	2.62766	0.686594	0	0	0.893117
LOC140743100	LOC140743100	LOC140743100	uncharacterized LOC140743100			0	0	1.37319	0	0	0.893117
LOC140743101	LOC140743101	LOC140743101	uncharacterized LOC140743101			0.992041	9.1968	11.6721	18.3081	4.40612	6.25182
LOC140743102	LOC140743102	LOC140743102	uncharacterized LOC140743102			223.209	122.186	536.23	181.417	433.269	425.124
LOC140743103	LOC140743103	LOC140743103	uncharacterized LOC140743103			3.96816	0	0	0.832186	0	0
LOC140743104	LOC140743104	LOC140743104	uncharacterized LOC140743104			10.9124	17.0798	14.4185	27.4622	5.87483	7.14493
LOC140743105	LOC140743105	CngA	cyclic nucleotide-gated cation channel subunit A-like	CngA	Cyclic nucleotide-gated ion channel subunit A	3.96816	2.62766	4.11957	0.832186	4.40612	6.25182
LOC140743106	LOC140743106	LOC140743106	uncharacterized LOC140743106			0	0	1.37319	0	2.93742	2.67935
LOC140743107	LOC140743107	LOC140743107	uncharacterized LOC140743107			68.4508	23.6489	168.902	54.0921	149.808	28.5797
LOC140743108	Grp170	Grp170 co-chaperone	hypoxia up-regulated Grp170 co-chaperone protein	Grp170	Grp170 co-chaperone	18525.4	26474.9	20376.7	26334.5	17458.5	25540.5
LOC140743109	LOC140743109	ciliary microtubule-associated protein 2-like	ciliary microtubule-associated protein 2-like			0.992041	0	0	0	0	0.893117
LOC140743110	tll	tailless	nuclear receptor subfamily 2 group E member tailless	tll	tailless	6.94428	0	14.4185	0.832186	11.7497	2.67935
LOC140743111	LOC140743111	TrpA1	transient receptor potential cation channel subfamily A member 1-like	TrpA1	Transient receptor potential cation channel A1	16.8647	26.2766	56.3007	119.003	5.87483	5.3587
LOC140743112	LOC140743112	LOC140743112	uncharacterized LOC140743112			9.92041	2.62766	7.55254	5.82531	0	8.03805
LOC140743113	LOC140743113	enkurin	enkurin			28.7692	10.5106	59.7337	12.4828	96.9347	62.5182
LOC140743114	LOC140743114	Tpc1	mitochondrial thiamine pyrophosphate carrier-like	Tpc1	Thiamine pyrophosphate carrier protein 1	0	0	0	0	0	0
LOC140743115	LOC140743115	Actin 57B	actin-like	Act57B	Actin 57B	0	0	0	0	0	0
LOC140743117	LOC140743117	Actin 87E	uncharacterized LOC140743117	Act87E	Actin 87E	0	0	0	0	0	0
LOC140743118	LOC140743118	LOC140743118	uncharacterized LOC140743118			31.7453	7.88297	0	0.832186	0	0.893117
LOC140743119	LOC140743119	CHES-1-like	uncharacterized LOC140743119	CHES-1-like	Checkpoint suppressor 1-like	3993.96	2849.69	1778.28	2206.13	2208.94	2423.03
LOC140743120	LOC140743120	LOC140743120	uncharacterized LOC140743120			0	0	1.37319	0	4.40612	0.893117
LOC140743121	LOC140743121	LOC140743121	uncharacterized LOC140743121			0	1.31383	0.686594	0	0	1.78623
LOC140743122	LOC140743122	LOC140743122	uncharacterized LOC140743122			0	0	1.37319	0	0	0
LOC140743123	LOC140743123	LOC140743123	uncharacterized LOC140743123			28.7692	23.6489	0	0	0	0
LOC140743124	LOC140743124	LOC140743124	uncharacterized LOC140743124			0	0	0.686594	0	1.46871	3.57247
LOC140743125	LOC140743125	Serotonin transporter	sodium-dependent noradrenaline transporter-like	SerT	Serotonin transporter	0.992041	0	0	0	1.46871	0
LOC140743126	LOC140743126	RFeSP	cytochrome b-c1 complex subunit Rieske, mitochondrial-like	RFeSP	Rieske iron-sulfur protein	0	0	0.686594	0	0	0
LOC140743127	Phb2	Prohibitin 2	prohibitin 2	Phb2	Prohibitin 2	8685.32	11628.7	13762.8	13726.1	11288.5	13721.8
LOC140743128	LOC140743128	LOC140743128	uncharacterized LOC140743128			0	0	0	0	1.46871	0.893117
LOC140743129	LOC140743129	Lipase 3	lipase 3-like	Lip3	Lipase 3	0	0	0	0	0	0
LOC140743130	LOC140743130	LOC140743130	uncharacterized LOC140743130			0	0	0	0	0	0
LOC140743131	fln	flightin	flightin	fln	flightin	1.98408	0	0.686594	0	13.2184	0
LOC140743132	LOC140743132	LOC140743132	uncharacterized LOC140743132			0	0	0	0	0	0.893117
LOC140743133	LOC140743133	LOC140743133	uncharacterized LOC140743133			0	0	7.55254	11.6506	0	0
LOC140743134	LOC140743134	LOC140743134	uncharacterized LOC140743134			0	0	71.4058	60.7496	1.46871	5.3587
LOC140743135	LOC140743135	crocodile	uncharacterized LOC140743135	croc	crocodile	0	2.62766	0	1.66437	10.281	0
LOC140743136	fest	wurstfest	wurstfest	fest	wurstfest	0	1.31383	4.80616	5.82531	1.46871	3.57247
LOC140743137	LOC140743137	LOC140743137	uncharacterized LOC140743137			32.7373	32.8457	2.05978	4.16093	17.6245	11.6105
LOC140743138	NdufV3	NdufV3	NADH:ubiquinone oxidoreductase subunit V3	NdufV3	NADH:ubiquinone oxidoreductase subunit V3	988.072	1139.09	1166.52	1133.44	1095.66	1159.27
LOC140743139	LOC140743139	venom allergen 3-like	venom allergen 3-like			0.992041	1.31383	0	0.832186	4.40612	0.893117
LOC140743140	LOC140743140	LOC140743140	uncharacterized LOC140743140			0	0	0	0	0	0
LOC140743141	LOC140743141	LOC140743141	uncharacterized LOC140743141			0	0	0	0	0	0
LOC140743142	LOC140743142	LOC140743142	uncharacterized LOC140743142			0	0	0	0	0	0
LOC140743143	LOC140743143	LOC140743143	uncharacterized LOC140743143			0	0	0.686594	0.832186	8.81225	4.46558
LOC140743144	LOC140743144	biniou	uncharacterized LOC140743144	bin	biniou	0	1.31383	0	0.832186	0	0
LOC140743145	LOC140743145	LOC140743145	uncharacterized LOC140743145			0	0	0.686594	0	0	3.57247
LOC140743146	LOC140743146	cilia- and flagella-associated protein 69-like	cilia- and flagella-associated protein 69-like			0.992041	0	1.37319	0	1.46871	0
LOC140743147	LOC140743147	XNP	transcriptional regulator ATRX homolog	XNP	XNP	10423.4	11321.3	11466.8	11777.1	11645.4	14044.3
LOC140743148	LOC140743148	alpha-Man-IIb	alpha-mannosidase 2-like	alpha-Man-IIb	alpha-Mannosidase class II b	0	0	0	0.832186	1.46871	5.3587
LOC140743149	LOC140743149	stunted	protein stunted-like	sun	stunted	0	0	0	0	4.40612	5.3587
LOC140743150	LOC140743150	ringmaker	tubulin polymerization-promoting protein homolog	ringer	ringmaker	0	0	0	0	0	0
LOC140743151	LOC140743151	Odorant receptor 13a	uncharacterized LOC140743151	Or13a	Odorant receptor 13a	12.8965	7.88297	4.11957	4.99312	13.2184	8.93117
LOC140743152	LOC140743152	LOC140743152	uncharacterized LOC140743152			17.8567	14.4521	2.74638	0.832186	0	4.46558
LOC140743153	LOC140743153	LOC140743153	uncharacterized LOC140743153			1.98408	1.31383	791.643	616.65	2.93742	14.2899
LOC140743154	LOC140743154	LOC140743154	uncharacterized LOC140743154			0	1.31383	1.37319	0.832186	0	0.893117
LOC140743155	LOC140743155	SdhC	succinate dehydrogenase cytochrome b556 subunit-like	SdhC	Succinate dehydrogenase, subunit C	0	0	0	0	0	0
LOC140743156	LOC140743156	LOC140743156	uncharacterized LOC140743156			0.992041	0	0	0	0	0.893117
LOC140743157	LOC140743157	LOC140743157	uncharacterized LOC140743157			1.98408	19.7074	1.37319	2.49656	0	0.893117
LOC140743158	LOC140743158	LOC140743158	uncharacterized LOC140743158			52.5782	94.5956	6.86594	5.82531	126.309	120.571
LOC140743159	LOC140743159	LOC140743159	uncharacterized LOC140743159			0.992041	9.1968	15.1051	14.1472	7.34354	7.14493
LOC140743160	CNMaR	CNMamide Receptor	G-protein coupled receptor	CNMaR	CNMamide Receptor	0	0	1.37319	0	0	0
LOC140743161	LOC140743161	LOC140743161	uncharacterized LOC140743161			0	0	0	0	0	0
LOC140743162	LOC140743162	LOC140743162	uncharacterized LOC140743162			0	0	0	0.832186	0	0
LOC140743163	LOC140743163	LOC140743163	uncharacterized LOC140743163			0.992041	9.1968	2.05978	3.32875	4.40612	0
LOC140743165	LOC140743165	Glutamate receptor IB	glutamate receptor 1-like	GluRIB	Glutamate receptor IB	0	0	0	0	0	0
LOC140743168	LOC140743168	carcinine transporter-like	carcinine transporter-like			3.96816	0	5.49276	0	0	0
LOC140743169	LOC140743169	LOC140743169	uncharacterized LOC140743169			0	0	0	0	0	0
LOC140743170	LOC140743170	LOC140743170	uncharacterized LOC140743170			0	0	0	0	0	0
LOC140743171	LOC140743171	esterase E4-like	esterase E4-like			4.9602	1.31383	0	0	26.4367	27.6866
LOC140743172	LOC140743172	Got2	aspartate aminotransferase, mitochondrial-like	Got2	Glutamate oxaloacetate transaminase 2	5.95224	7.88297	0	0	0	0
LOC140743173	LOC140743173	LOC140743173	uncharacterized LOC140743173			4985	6717.6	6565.22	7428.1	6797.18	8446.2
LOC140743174	LOC140743174	LOC140743174	uncharacterized LOC140743174			0	1.31383	0	0	13.2184	14.2899
LOC140743175	LOC140743175	LOC140743175	uncharacterized LOC140743175			0	0	0	0	0	0
LOC140743176	LOC140743176	LOC140743176	uncharacterized LOC140743176			0	0	0	0	1.46871	0
LOC140743177	LOC140743177	LOC140743177	uncharacterized LOC140743177			8.92837	2.62766	0	0	0	0
LOC140743178	LOC140743178	LOC140743178	uncharacterized LOC140743178			0	0	0	1.66437	2.93742	3.57247
LOC140743180	LOC140743180	LOC140743180	uncharacterized LOC140743180			10.9124	21.0212	231.382	263.803	0	9.82428
LOC140743181	LOC140743181	LOC140743181	uncharacterized LOC140743181			0	0	0	0	0	0
LOC140743183	Grip163	Grip163	gamma-tubulin complex component 6	Grip163	Grip163	2218.2	3031	3172.75	3593.38	2471.83	3081.25
LOC140743185	LOC140743185	LOC140743185	uncharacterized LOC140743185			0	0	0	0	0	1.78623
LOC140743186	LOC140743186	tetratricopeptide repeat protein 39B-like	tetratricopeptide repeat protein 39B-like			4286.61	748.882	990.069	712.352	5942.39	938.666
LOC140743187	LOC140743187	LOC140743187	uncharacterized LOC140743187			740.062	588.595	775.852	677.4	828.351	724.318
LOC140743188	Imp	Imp	IGF-II mRNA-binding protein	Imp	IGF-II mRNA-binding protein	21485.6	25279.4	24111.1	26711.5	32105.9	32352.3
LOC140743189	LOC140743189	LOC140743189	uncharacterized LOC140743189			0.992041	1.31383	2.05978	2.49656	0	0
LOC140743190	LOC140743190	LOC140743190	uncharacterized LOC140743190			70.4349	85.3988	37.7627	56.5887	45.5299	66.0906
LOC140743191	LOC140743191	LOC140743191	uncharacterized LOC140743191			526.774	848.733	700.326	703.198	657.981	754.684
LOC140743192	LOC140743192	LOC140743192	uncharacterized LOC140743192			7.93632	5.25531	7.55254	13.315	7.34354	8.93117
LOC140743193	LOC140743193	LOC140743193	uncharacterized LOC140743193			161.703	123.5	130.453	141.472	71.9667	68.77
LOC140743194	LOC140743194	eIF4G1	eukaryotic translation initiation factor 4 gamma 1-like	eIF4G1	eukaryotic translation initiation factor 4G1	40019.9	30497.9	37145.4	34767.1	43153.6	37480.5
LOC140743195	LOC140743195	Glucose uptake by glia	facilitated trehalose transporter Tret1-like	Glug	Glucose uptake by glia	3851.1	1131.21	1259.21	687.386	2370.49	778.798
LOC140743196	LOC140743196	LOC140743196	uncharacterized LOC140743196			1.98408	0	7.55254	6.65749	19.0932	28.5797
LOC140743197	LOC140743197	LOC140743197	uncharacterized LOC140743197			162.695	61.7499	6.17935	4.16093	73.4354	52.6939
LOC140743198	LOC140743198	LOC140743198	uncharacterized LOC140743198			2.97612	3.94148	0.686594	2.49656	1.46871	3.57247
LOC140743199	LOC140743199	LOC140743199	uncharacterized LOC140743199			0.992041	1.31383	0.686594	0.832186	1.46871	1.78623
LOC140743200	LOC140743200	LOC140743200	uncharacterized LOC140743200			23.809	9.1968	8.23913	4.99312	2.93742	0.893117
LOC140743201	Gbeta76C	Gbeta76C	guanine nucleotide-binding protein subunit beta-2	Gbeta76C	G protein beta subunit 76C	2.97612	0	0.686594	0.832186	0	0
LOC140743202	Plod	Plod	procollagen lysyl hydroxylase	Plod	Procollagen lysyl hydroxylase	4896.71	4269.94	5507.17	5998.4	7284.79	6912.72
LOC140743203	LOC140743203	noktochor	immunoglobulin domain-containing protein oig-4-like	nkt	noktochor	0	3.94148	15.7917	3.32875	2.93742	1.78623
LOC140743204	SLO2	slowpoke 2	slowpoke 2	SLO2	slowpoke 2	116.069	102.479	261.592	69.9037	93.9973	118.785
LOC140743205	Rev1	DNA polymerase Rev1	Rev1 DNA directed polymerase	Rev1	DNA polymerase Rev1	385.904	609.616	652.265	878.789	760.791	908.3
LOC140743206	LOC140743206	LOC140743206	uncharacterized LOC140743206			50.5941	211.526	133.199	179.752	163.027	246.5
LOC140743207	mlt	mulet	tubulin folding cofactor E like protein mlt	mlt	mulet	7445.26	1165.37	5008.71	696.54	5350.5	1032.44
LOC140743208	LOC140743208	LOC140743208	uncharacterized LOC140743208			131.941	229.92	26.0906	37.4484	148.339	260.79
LOC140743209	LOC140743209	LOC140743209	uncharacterized LOC140743209			0	0	0	0	5.87483	2.67935
LOC140743210	yps	ypsilon schachtel	Y-box binding protein ypsilon schachtel	yps	ypsilon schachtel	68953.8	83110.1	80034.9	88110.2	95579.1	82479.3
LOC140743211	LOC140743211	LOC140743211	uncharacterized LOC140743211			1034.7	1774.98	1485.79	1614.44	1298.34	1631.72
LOC140743212	Cat	Catalase	Catalase	Cat	Catalase	18506.5	9935.17	12570.9	8355.98	20780.7	8354.21
LOC140743213	LOC140743213	juvenile hormone esterase-like	juvenile hormone esterase-like			2793.59	1257.33	56.9873	94.8693	20.5619	14.2899
LOC140743214	LOC140743214	LOC140743214	uncharacterized LOC140743214			64.4826	55.1808	157.23	133.982	273.18	161.654
LOC140743215	LOC140743215	LOC140743215	uncharacterized LOC140743215			41.6657	82.7712	98.183	112.345	36.7177	69.6631
LOC140743216	pico	pico	ras-associated and pleckstrin homology domains-containing protein pico	pico	pico	326.381	1499.08	489.542	1340.65	339.271	1839.82
LOC140743217	Nep2	Neprilysin 2	M13 family metallopeptidase neprilysin 2	Nep2	Neprilysin 2	1804.52	244.372	2010.35	2312.65	1556.83	1915.74
LOC140743218	Neurl4	Neurl4	neuralized E3 ubiquitin protein ligase 4	Neurl4	Neuralized E3 ubiquitin protein ligase 4	4075.3	4179.29	3244.85	3011.68	3323.69	2800.81
LOC140743219	LOC140743219	persulfide dioxygenase ETHE1, mitochondrial	persulfide dioxygenase ETHE1, mitochondrial			706.333	509.765	664.623	559.229	756.384	554.625
LOC140743220	LOC140743220	LOC140743220	uncharacterized LOC140743220			228.169	141.893	245.801	160.612	326.053	152.723
LOC140743221	LOC140743221	LOC140743221	uncharacterized LOC140743221			264.875	367.872	309.654	422.751	594.827	586.778
LOC140743222	LOC140743222	LOC140743222	uncharacterized LOC140743222			56.5463	17.0798	37.0761	39.9449	116.028	53.587
LOC140743223	LOC140743223	LOC140743223	uncharacterized LOC140743223			11.9045	13.1383	6.86594	5.82531	4.40612	2.67935
LOC140743224	LOC140743224	LOC140743224	uncharacterized LOC140743224			119.045	222.037	576.053	597.51	681.48	1028.87
LOC140743225	LOC140743225	LOC140743225	uncharacterized LOC140743225			0	0	0	0	0	0
LOC140743226	LOC140743226	LOC140743226	uncharacterized LOC140743226			8.92837	1.31383	16.4783	14.1472	4.40612	2.67935
LOC140743227	LOC140743227	LOC140743227	uncharacterized LOC140743227			59.5224	7.88297	106.422	35.784	58.7483	31.2591
LOC140743229	LOC140743229	LOC140743229	uncharacterized LOC140743229			96.2279	11.8245	190.187	71.568	95.466	16.9692
LOC140743230	LOC140743230	LOC140743230	uncharacterized LOC140743230			17.8567	9.1968	40.5091	37.4484	17.6245	10.7174
LOC140743231	LOC140743231	LOC140743231	uncharacterized LOC140743231			17.8567	27.5904	26.0906	24.1334	26.4367	24.1142
LOC140743232	RalGPS	RalGPS	Ral GEF with PH domain and SH3 binding motif	RalGPS	Ral GEF with PH domain and SH3 binding motif	1419.61	1993.08	1872.34	2215.28	1843.23	2303.35
LOC140743233	LOC140743233	LOC140743233	uncharacterized LOC140743233			0	0	16.4783	26.63	2.93742	0.893117
LOC140743234	LOC140743234	LOC140743234	uncharacterized LOC140743234			4263.79	4735.04	4646.87	5428.35	4481.03	5686.47
LOC140743235	LOC140743235	LOC140743235	uncharacterized LOC140743235			5.95224	1.31383	0.686594	1.66437	2.93742	8.93117
LOC140743236	dikar	dikar	CECR2 histone acetyl-lysine reader dikar	dikar	dikar	4988.97	5401.15	5583.39	5221.14	6593.03	5973.16
LOC140743237	Pfdn1	Prefoldin 1	prefoldin subunit 1	Pfdn1	Prefoldin 1	2466.21	2646.05	2806.8	2767.85	3078.41	3300.96
LOC140743238	LOC140743238	LOC140743238	uncharacterized LOC140743238			0	2.62766	0	2.49656	0	1.78623
LOC140743239	Dhc16F	Dynein heavy chain at 16F	Dynein heavy chain at 16F	Dhc16F	Dynein heavy chain at 16F	2.97612	3.94148	5.49276	1.66437	16.1558	16.0761
LOC140743240	wcy	wacky	WW domain-containing adapter protein with coiled-coil wacky	wcy	wacky	2609.07	2935.09	3218.07	3084.08	3814.23	3917.21
LOC140743241	LOC140743241	Aldose reductase 5	uncharacterized oxidoreductase YtbE-like	Ar5	Aldose reductase 5	2.97612	10.5106	13.0453	18.3081	16.1558	18.7555
LOC140743242	LOC140743242	Connectin	uncharacterized LOC140743242	Con	Connectin	4084.23	3192.6	3628.65	4099.35	3498.46	2439.1
LOC140743243	LOC140743243	ras-GEF domain-containing family member 1B-like	ras-GEF domain-containing family member 1B-like			39.6816	45.984	17.1649	38.2806	26.4367	43.7627
LOC140743244	LOC140743244	pericardin	uncharacterized LOC140743244	prc	pericardin	0	0	0.686594	2.49656	0	0.893117
LOC140743245	ssp6	short spindle 6	PDZ domain-containing short spindle 6	ssp6	short spindle 6	16.8647	3.94148	47.375	9.15405	41.1238	12.5036
LOC140743246	LOC140743246	dumpy	uncharacterized LOC140743246	dpy	dumpy	3924.51	4995.17	4659.23	5051.37	3662.96	4708.51
LOC140743247	Hk	Hyperkinetic	potassium voltage-gated channel subfamily A regulatory beta subunit hyperkinetic	Hk	Hyperkinetic	211.305	40.7287	365.268	152.29	390.676	105.388
LOC140743248	LOC140743248	pudgy	uncharacterized LOC140743248	pdgy	pudgy	2824.34	1885.34	1945.12	1446.34	1953.38	1385.22
LOC140743249	LOC140743249	rumpel	sodium-coupled monocarboxylate transporter 1-like	rumpel	rumpel	6.94428	2.62766	49.4348	35.784	32.3116	23.221
LOC140743250	zyd	zydeco	sodium/potassium/calcium exchanger zydeco	zyd	zydeco	202.376	53.8669	140.752	100.695	126.309	74.1287
LOC140743251	LOC140743251	sodium/potassium/calcium exchanger 5-like	sodium/potassium/calcium exchanger 5-like			0.992041	0	0	0	0	0
LOC140743252	LOC140743252	LOC140743252	uncharacterized LOC140743252			92.2598	3.94148	13.7319	0.832186	10.281	1.78623
LOC140743253	LOC140743253	MEP-1	uncharacterized LOC140743253	MEP-1	MEP-1	626.97	1332.22	609.009	1115.13	650.637	1339.68
LOC140743254	LOC140743254	secernin-3	secernin-3			175.591	160.287	168.902	175.591	64.6231	100.922
LOC140743255	bma	black match	SCY1-like protein bma	bma	black match	0	0	0	0	0	0.893117
LOC140743256	LOC140743256	sodium/potassium/calcium exchanger 5-like	sodium/potassium/calcium exchanger 5-like			0	0	0	0	0	0
LOC140743257	LOC140743257	LOC140743257	uncharacterized LOC140743257			25.7931	9.1968	8.23913	14.9794	8.81225	13.3968
LOC140743258	Edem2	Edem2	ER degradation enhancer, mannosidase alpha-like 2	Edem2	ER degradation enhancer, mannosidase alpha-like 2	5726.06	4992.55	7391.88	6163.17	6823.62	5815.98
LOC140743259	Evi5	Evi5	ecotropic viral integration site 5	Evi5	Ecotropic viral integration site 5	838.274	969.605	671.489	1061.87	1122.09	1433.45
LOC140743260	LOC140743260	LOC140743260	uncharacterized LOC140743260			1345.21	1608.13	1691.77	1763.4	1828.54	2226.54
LOC140743261	LOC140743261	LOC140743261	uncharacterized LOC140743261			32.7373	38.101	30.8967	27.4622	108.684	158.975
LOC140743262	parvin	parvin	beta-parvin	parvin	parvin	4173.51	3978.27	4392.14	4163.43	4595.59	3977.94
LOC140743263	LOC140743263	LITAF domain-containing protein	LITAF domain-containing protein			2540.62	2765.61	2474.49	2801.97	3382.43	3886.84
LOC140743264	bor	belphegor	ATPase family AAA domain containing bor	bor	belphegor	3730.07	6138.2	6406.61	8506.61	5147.82	7985.36
LOC140743265	LOC140743265	TweedleE	uncharacterized LOC140743265	TwdlE	TweedleE	674.588	198.388	284.25	138.143	641.825	370.643
LOC140743266	ltl	larval translucida	leucine-rich repeat-containing larval translucida	ltl	larval translucida	1516.83	564.946	1618.99	2748.71	2103.19	1057.45
LOC140743267	LOC140743267	protein zer-1 homolog	protein zer-1 homolog			1961.26	1908.99	1614.87	2112.92	2053.25	2321.21
LOC140743269	LOC140743269	Glutamine synthetase 2	glutamine synthetase 2 cytoplasmic-like	Gs2	Glutamine synthetase 2	15078	4460.45	5104.83	2724.58	9393.85	4060.11
LOC140743270	LOC140743270	LOC140743270	uncharacterized LOC140743270			6261.76	7085.47	6323.53	6870.53	6654.71	6967.2
LOC140743271	LOC140743271	dodo	putative peptidyl-prolyl cis-trans isomerase dodo	dod	dodo	9622.79	7642.54	11076.8	9036.71	9133.89	8122
LOC140743272	LOC140743272	pickpocket 16	sodium channel protein Nach-like	ppk16	pickpocket 16	0.992041	2.62766	0.686594	0.832186	8.81225	2.67935
LOC140743273	LOC140743273	PGRP-LC	peptidoglycan-recognition protein LC-like	PGRP-LC	Peptidoglycan recognition protein LC	7.93632	35.4734	9.61232	11.6506	1.46871	17.8623
LOC140743274	LOC140743274	LOC140743274	uncharacterized LOC140743274			0	0	0.686594	0	1.46871	0.893117
LOC140743275	LOC140743275	RUS family member 1	RUS family member 1			2894.77	2552.77	2682.52	2385.88	1390.87	1480.79
LOC140743276	LOC140743276	pudgy	uncharacterized LOC140743276	pdgy	pudgy	1596.19	3.94148	475.81	9.15405	706.448	12.5036
LOC140743277	kdn	Citrate synthase 1	citrate synthase	Cs1	Citrate synthase 1	5286.58	5895.15	4497.88	5452.49	4670.49	5994.6
LOC140743278	LOC140743278	putative serine protease K12H4.7	putative serine protease K12H4.7			14150.5	17409.5	18428.9	17902.8	14228.8	17741.8
LOC140743279	LOC140743279	dissatisfaction	nuclear receptor subfamily 2 group E member 1-like	dsf	dissatisfaction	16.8647	2.62766	63.1667	7.48968	45.5299	7.14493
LOC140743280	LOC140743280	LOC140743280	uncharacterized LOC140743280			0	0	0.686594	0	0	0
LOC140743281	LOC140743281	LOC140743281	uncharacterized LOC140743281			0	0	0	0	0	0
LOC140743282	LOC140743282	Socs16D	uncharacterized LOC140743282	Socs16D	Suppressor of Cytokine Signaling at 16D	71.4269	64.3776	52.1812	42.4415	82.2476	91.991
LOC140743283	MED23	MED23	mediator complex subunit 23	MED23	Mediator complex subunit 23	32.7373	59.1223	23.3442	49.9312	49.9361	100.029
LOC140743284	LOC140743284	LOC140743284	uncharacterized LOC140743284			88.2916	5.25531	29.5236	5.82531	60.217	8.03805
LOC140743285	LOC140743285	LOC140743285	uncharacterized LOC140743285			1111.09	95.9094	652.265	105.688	775.478	111.64
LOC140743286	LOC140743286	LOC140743286	uncharacterized LOC140743286			0	0	0	0	0	0
LOC140743287	LOC140743287	LOC140743287	uncharacterized LOC140743287			1168.62	3.94148	291.803	37.4484	190.932	20.5417
LOC140743288	LOC140743288	LOC140743288	uncharacterized LOC140743288			1.98408	0	21.971	28.2943	7.34354	3.57247
LOC140743289	LOC140743289	LOC140743289	uncharacterized LOC140743289			0.992041	2.62766	0.686594	0	2.93742	0.893117
LOC140743290	LOC140743290	lysosomal proton-coupled steroid conjugate and bile acid symporter SLC46A3	lysosomal proton-coupled steroid conjugate and bile acid symporter SLC46A3			766.847	928.876	436.674	491.822	439.144	613.571
LOC140743291	LOC140743291	LOC140743291	uncharacterized LOC140743291			16.8647	0	2.05978	0.832186	11.7497	1.78623
LOC140743292	LOC140743292	LOC140743292	uncharacterized LOC140743292			130.949	24.9627	327.506	61.5818	271.711	41.9765
LOC140743293	LOC140743293	palmitoyltransferase ZDHHC3	palmitoyltransferase ZDHHC3			85.3155	136.638	148.991	198.06	77.8415	123.25
LOC140743294	LOC140743294	Tmem208 ortholog	transmembrane protein 208	Tmem208	Tmem208 ortholog	2649.74	3793.02	3081.44	3858.85	2805.23	4038.67
LOC140743295	Cralbp	Cralbp	Cellular retinaldehyde binding protein	Cralbp	Cellular retinaldehyde binding protein	33.7294	9.1968	13.0453	7.48968	7.34354	5.3587
LOC140743296	LOC140743296	PGRP-LD	uncharacterized LOC140743296	PGRP-LD	Peptidoglycan recognition protein LD	60.5145	15.7659	105.736	19.9725	102.81	25.9004
LOC140743297	LOC140743297	Chitinase 11	chitotriosidase-1-like	Cht11	Chitinase 11	0	1.31383	0.686594	0.832186	30.8429	28.5797
LOC140743298	Pxn	Peroxidasin	Peroxidasin	Pxn	Peroxidasin	10492.8	17336	12466.5	21483.7	11074.1	20046
LOC140743299	LOC140743299	pudgy	uncharacterized LOC140743299	pdgy	pudgy	2641.8	1349.3	1153.48	1083.51	1531.86	805.591
LOC140743300	LOC140743300	acyl-coenzyme A thioesterase 13-like	acyl-coenzyme A thioesterase 13-like			647.803	432.249	654.324	476.843	853.319	813.629
LOC140743301	LOC140743301	LOC140743301	uncharacterized LOC140743301			0	0	0.686594	0.832186	1.46871	3.57247
LOC140743302	LOC140743302	LOC140743302	uncharacterized LOC140743302			83.3314	3.94148	15.1051	25.7978	33.7803	11.6105
LOC140743303	LOC140743303	PGRP-SA	peptidoglycan-recognition protein SA-like	PGRP-SA	Peptidoglycan recognition protein SA	1164.66	1500.39	1743.26	1919.85	1367.37	1550.45
LOC140743304	LOC140743304	ribokinase-like	ribokinase-like			1216.24	1472.8	1095.8	1275.74	1007.53	1180.7
LOC140743305	LOC140743305	bombyxin A-3 homolog	bombyxin A-3 homolog			18.8488	2.62766	0.686594	2.49656	10.281	3.57247
LOC140743306	LOC140743306	LOC140743306	uncharacterized LOC140743306			321.421	206.271	213.531	130.653	227.65	138.433
LOC140743307	fax	failed axon connections	failed axon connections	fax	failed axon connections	104611	137631	133858	141245	135422	163553
LOC140743308	LOC140743308	protein disulfide-isomerase A5	protein disulfide-isomerase A5			7825.22	11959.8	9659.01	12047.6	9583.32	13368.2
LOC140743309	LOC140743309	LOC140743309	uncharacterized LOC140743309			11152.5	20771.6	13427	18829.1	14105.5	20992.7
LOC140743310	Tpi	Tpi	triose phosphate isomerase	Tpi	Triose phosphate isomerase	5381.82	8068.22	6031.05	6666.65	6027.58	7009.18
LOC140743311	LOC140743311	LOC140743311	uncharacterized LOC140743311			0	0	0	0	0	0.893117
LOC140743312	LOC140743312	frayed	uncharacterized LOC140743312	fray	frayed	865.059	1057.63	1187.12	1212.5	1039.84	1073.53
LOC140743313	LOC140743313	LOC140743313	uncharacterized LOC140743313			0	0	0	0	0	0
LOC140743314	twz	tiwaz	BTB/POZ domain-containing protein twz	twz	tiwaz	932.518	166.856	1669.11	1703.49	860.663	735.928
LOC140743315	LOC140743315	LOC140743315	uncharacterized LOC140743315			1171.6	881.579	1402.03	981.98	994.315	869.896
LOC140743316	LOC140743316	LOC140743316	uncharacterized LOC140743316			0.992041	3.94148	0	0	0	0
LOC140743317	LOC140743317	LOC140743317	uncharacterized LOC140743317			48.61	23.6489	28.837	39.1128	45.5299	51.8008
LOC140743318	LOC140743318	LOC140743318	uncharacterized LOC140743318			0.992041	1.31383	0.686594	0.832186	1.46871	1.78623
LOC140743319	LOC140743319	LOC140743319	uncharacterized LOC140743319			281.74	18.3936	710.625	79.0577	195.338	12.5036
LOC140743320	LOC140743320	LOC140743320	uncharacterized LOC140743320			21.8249	7.88297	53.5544	15.8115	42.5925	10.7174
LOC140743321	LOC140743321	putative fatty acyl-CoA reductase CG5065	putative fatty acyl-CoA reductase CG5065			108.132	14.4521	70.0326	28.2943	99.8721	13.3968
LOC140743322	LOC140743322	LOC140743322	uncharacterized LOC140743322			1.98408	1.31383	3.43297	1.66437	2.93742	2.67935
LOC140743323	LOC140743323	pudgy	uncharacterized LOC140743323	pdgy	pudgy	12.8965	28.9042	2.05978	1.66437	45.5299	36.6178
LOC140743324	LOC140743324	LOC140743324	uncharacterized LOC140743324			0	0	4.11957	6.65749	1.46871	2.67935
LOC140743325	LOC140743325	LOC140743325	uncharacterized LOC140743325			378.96	1041.87	3781.08	4036.94	2542.33	2646.3
LOC140743326	LOC140743326	LOC140743326	uncharacterized LOC140743326			416.657	126.127	923.469	398.617	309.897	204.524
LOC140743327	LOC140743327	gce	uncharacterized LOC140743327	gce	germ cell-expressed bHLH-PAS	184.52	215.468	212.844	353.679	85.185	102.708
LOC140743328	LOC140743328	LOC140743328	uncharacterized LOC140743328			316.461	166.856	184.694	118.17	33.7803	15.183
LOC140743329	LOC140743329	LOC140743329	uncharacterized LOC140743329			0	0	0	0.832186	0	0.893117
LOC140743330	ple	pale	tyrosine hydroxylase ple	ple	pale	110930	164.228	14695.2	343.693	84729.7	189.341
LOC140743331	LOC140743331	pudgy	uncharacterized LOC140743331	pdgy	pudgy	0.992041	0	0	0	1.46871	0
LOC140743332	LOC140743332	outer dense fiber protein 2-like	outer dense fiber protein 2-like			3.96816	1.31383	0	0	2.93742	0
LOC140743333	LOC140743333	LOC140743333	uncharacterized LOC140743333			13.8886	6.56914	14.4185	12.4828	7.34354	17.8623
LOC140743334	alpha-Man-Ib	alpha-Man-Ib	alpha-Mannosidase class I b	alpha-Man-Ib	alpha-Mannosidase class I b	1711.27	1856.44	2001.42	2118.75	1862.32	2453.39
LOC140743335	LOC140743335	LOC140743335	uncharacterized LOC140743335			6336.16	3907.32	4142.22	3746.5	3903.82	4928.22
LOC140743336	LOC140743336	ATP synthase, subunit B	ATP synthase subunit b, mitochondrial-like	ATPsynB	ATP synthase, subunit B	0	0	0	0	0	0
LOC140743338	LOC140743338	LOC140743338	uncharacterized LOC140743338			0	0	0	0	0	0
LOC140743339	LOC140743339	Idgf4	chitinase-like protein EN03	Idgf4	Imaginal disc growth factor 4	9822.19	2012.78	3229.74	2377.56	4030.13	1837.14
LOC140743340	NUCB1	Nucleobindin 1	Nucleobindin 1	NUCB1	Nucleobindin 1	55604.9	20007	36682.7	20066.5	51799.8	20584.6
LOC140743341	LOC140743341	TBP-associated factor 7	transcription initiation factor TFIID subunit 7-like	Taf7	TBP-associated factor 7	4557.43	2632.91	4847.36	3399.48	3828.92	3006.23
LOC140743342	LOC140743342	putative SERF-like protein	putative SERF-like protein			3474.13	4448.62	3950.66	4200.88	3129.82	3635.88
LOC140743343	LOC140743343	N(G),N(G)-dimethylarginine dimethylaminohydrolase 1	N(G),N(G)-dimethylarginine dimethylaminohydrolase 1			189.48	310.063	490.228	681.561	370.114	685.021
LOC140743344	LOC140743344	carboxyl-terminal PDZ ligand of neuronal nitric oxide synthase protein	carboxyl-terminal PDZ ligand of neuronal nitric oxide synthase protein			385.904	638.52	349.477	527.606	502.298	715.386
LOC140743345	LOC140743345	Connectin	uncharacterized LOC140743345	Con	Connectin	122.021	60.4361	276.698	202.221	346.615	175.051
LOC140743346	LOC140743346	LOC140743346	uncharacterized LOC140743346			1779.72	1216.6	2060.47	1760.07	2764.11	2235.47
LOC140743347	LOC140743347	LOC140743347	uncharacterized LOC140743347			268.843	270.649	0.686594	4.99312	0	0.893117
LOC140743348	LOC140743348	Resistant to dieldrin	gamma-aminobutyric acid receptor subunit beta-like	Rdl	Resistant to dieldrin	0.992041	1.31383	0.686594	0.832186	4.40612	0
LOC140743349	LOC140743349	Glutamate receptor IA	glutamate receptor 1-like	GluRIA	Glutamate receptor IA	8.92837	0	6.86594	3.32875	33.7803	25.9004
LOC140743350	LOC140743350	super sex combs	UDP-N-acetylglucosamine--peptide N-acetylglucosaminyltransferase 110 kDa subunit-like	sxc	super sex combs	9.92041	21.0212	26.0906	29.1265	26.4367	27.6866
LOC140743351	Trhn	Trhn	tryptophan hydroxylase	Trhn	Tryptophan hydroxylase neuronal	0	1.31383	0.686594	0	0	0
LOC140743352	Aplip1	Aplip1	JNK-interacting protein Aplip1	Aplip1	APPL-interacting protein 1	53.5702	6.56914	111.915	24.9656	95.466	21.4348
LOC140743353	LOC140743353	Connectin	uncharacterized LOC140743353	Con	Connectin	111.109	5.25531	177.141	25.7978	182.12	260.79
LOC140743354	LOC140743354	LOC140743354	uncharacterized LOC140743354			0	0	0.686594	0	0	0.893117
LOC140743355	LOC140743355	LOC140743355	uncharacterized LOC140743355			0.992041	0	0	0	0	0
LOC140743356	LOC140743356	Cytochrome P450 305a1	probable cytochrome P450 305a1	Cyp305a1	Cytochrome P450 305a1	30.7533	7.88297	43.2554	69.0715	170.37	187.555
LOC140743357	LOC140743357	Resistant to dieldrin	gamma-aminobutyric acid receptor subunit beta-like	Rdl	Resistant to dieldrin	0	0	0	0.832186	0	0
LOC140743358	LOC140743358	LOC140743358	uncharacterized LOC140743358			65.4747	38.101	50.1214	52.4277	32.3116	28.5797
LOC140743359	Gk1	Glycerol kinase 1	Glycerol kinase 1	Gk1	Glycerol kinase 1	83.3314	220.723	57.6739	153.122	69.0293	304.553
LOC140743360	LOC140743360	LOC140743360	uncharacterized LOC140743360			2278.72	1602.87	1427.43	1617.77	2292.65	2558.78
LOC140743361	mirr	mirror	iroquois-class homeodomain protein mirror	mirr	mirror	3791.58	806.69	2332.36	1248.28	7205.48	5273.85
LOC140743362	LOC140743362	araucan	homeobox protein caupolican-like	ara	araucan	4458.23	1911.62	3697.31	3228.88	5967.36	6052.65
LOC140743363	LOC140743363	Connectin	uncharacterized LOC140743363	Con	Connectin	13.8886	3.94148	2.05978	3.32875	7.34354	40.1903
LOC140743364	LOC140743364	sosondowah	uncharacterized LOC140743364	sowah	sosondowah	692.444	673.994	779.971	699.869	1023.69	1037.8
LOC140743365	LOC140743365	sosondowah	uncharacterized LOC140743365	sowah	sosondowah	1260.88	1202.15	1453.52	1401.4	1652.3	1836.25
LOC140743366	LOC140743366	forkhead domain 59A	uncharacterized LOC140743366	fd59A	forkhead domain 59A	0	1.31383	2.05978	0	5.87483	4.46558
LOC140743367	LOC140743367	PCID2	PCI domain-containing protein 2 homolog	PCID2	PCI domain-containing protein 2	86.3075	18.3936	205.292	39.1128	124.84	28.5797
LOC140743368	Sugb	Sugar baby	Sugar baby transporter	Sugb	Sugar baby	5176.47	3232.02	5187.91	3887.14	6181.79	6194.66
LOC140743369	LOC140743369	LOC140743369	uncharacterized LOC140743369			0.992041	0	113.975	99.8624	183.588	72.3425
LOC140743370	LOC140743370	LOC140743370	uncharacterized LOC140743370			88.2916	38.101	341.924	122.331	155.683	74.1287
LOC140743371	LOC140743371	DENN domain-containing protein 1A	DENN domain-containing protein 1A			2726.13	2240.08	1781.71	1915.69	1901.98	2185.46
LOC140743372	LOC140743372	WD repeat-containing protein 47	WD repeat-containing protein 47			3187.43	4403.95	2620.73	3599.21	3968.45	5128.28
LOC140743373	LOC140743373	pudgy	uncharacterized LOC140743373	pdgy	pudgy	6187.36	1433.39	905.618	743.142	6832.43	626.075
LOC140743374	LOC140743374	Cytochrome P450 6a18	cytochrome P450 6B2-like	Cyp6a18	Cytochrome P450 6a18	566.455	3.94148	32.9565	4.16093	127.778	2.67935
LOC140743375	LOC140743375	dnaJ homolog subfamily C member 11	dnaJ homolog subfamily C member 11			2256.89	2041.69	2195.04	2349.26	2285.31	2658.81
LOC140743376	LOC140743376	LOC140743376	uncharacterized LOC140743376			795.617	725.233	15.1051	29.1265	8.81225	2.67935
LOC140743377	LOC140743377	UNC93-like protein	UNC93-like protein			10079.1	3703.68	6886.54	5984.25	9075.14	5614.13
LOC140743378	Unr	Upstream of N-ras	cold shock domain-containing Unr	Unr	Upstream of N-ras	21941	24471.4	25526.9	27730.9	23453.8	25828.9
LOC140743379	LOC140743379	mitochondrial genome maintenance exonuclease 1-like	mitochondrial genome maintenance exonuclease 1-like			10060.3	4687.74	4521.22	4348.17	11112.2	4728.16
LOC140743380	LOC140743380	PGRP-LC	peptidoglycan recognition protein 3-like	PGRP-LC	Peptidoglycan recognition protein LC	1561.47	1056.32	550.649	649.105	640.356	553.732
LOC140743381	LOC140743381	trypsin 3A1-like	trypsin 3A1-like			0	0	0	0	0	0
LOC140743382	LOC140743382	LOC140743382	uncharacterized LOC140743382			1852.14	2362.26	2572.67	2266.88	1621.45	1964.86
LOC140743383	LOC140743383	LOC140743383	uncharacterized LOC140743383			895.813	772.531	822.54	845.501	649.169	709.135
LOC140743384	LOC140743384	LOC140743384	uncharacterized LOC140743384			0.992041	5.25531	0	0	0	2.67935
LOC140743386	LOC140743386	LOC140743386	uncharacterized LOC140743386			2288.64	1299.38	609.009	272.125	712.323	323.308
LOC140743387	Best2	Bestrophin 2	bestrophin 2	Best2	Bestrophin 2	10159.5	2244.02	3926.63	2662.16	10617.3	2824.93
LOC140743388	Ubc4	Ubc4	ubiquitin conjugating enzyme 4	Ubc4	Ubiquitin conjugating enzyme 4	11416.4	9744.66	12407.4	11180.4	11752.6	10963.9
LOC140743389	Ddr	Discoidin domain receptor	discoidin domain-containing receptor 2	Ddr	Discoidin domain receptor	11768.6	10728.7	12051.8	10873.3	10181.1	11322.9
LOC140743390	Rrp6	Rrp6	exosome component Rrp6	Rrp6	Rrp6	6806.39	5692.82	5674.02	5100.47	6588.62	5034.5
LOC140743391	LOC140743391	Got2	aspartate aminotransferase, mitochondrial-like	Got2	Glutamate oxaloacetate transaminase 2	0.992041	0	0	0	0	0
LOC140743392	LOC140743392	LOC140743392	uncharacterized LOC140743392			5.95224	1.31383	2.05978	2.49656	0	6.25182
LOC140743393	Syx6	Syntaxin 6	Syntaxin 6	Syx6	Syntaxin 6	700.381	966.977	774.478	953.686	929.692	1144.08
LOC140743394	LOC140743394	miple1	uncharacterized LOC140743394	miple1	midkine and pleiotrophin 1	1703.33	2996.84	3499.57	5613.1	4091.82	4904.1
LOC140743395	LOC140743395	sallimus	uncharacterized LOC140743395	sls	sallimus	229.161	151.09	109.169	268.796	762.259	1333.42
LOC140743396	Appl	Appl	amyloid-beta-like protein	Appl	beta amyloid protein precursor-like	9153.56	16136.4	13994.9	14599.9	13844	16440.5
LOC140743397	sls	sallimus	sallimus	sls	sallimus	7039.52	17384.6	11098.8	17190.5	11796.7	23692.6
LOC140743398	LOC140743398	LOC140743398	uncharacterized LOC140743398			3.96816	15.7659	9.61232	9.98624	1.46871	9.82428
LOC140743399	MnM	MnM	myomesin and myosin binding protein	MnM	myomesin and myosin binding protein	223.209	515.021	434.614	878.789	420.05	763.615
LOC140743400	LOC140743400	S-Lap1	cytosol aminopeptidase-like	S-Lap1	Sperm-Leucylaminopeptidase 1	213.289	329.771	326.132	592.517	287.867	417.086
LOC140743401	LOC140743401	glycosyltransferase 25 family member	glycosyltransferase 25 family member			1614.05	2125.77	1831.15	2061.33	1395.27	1610.29
LOC140743402	hig	hikaru genki	locomotion-related protein hikaru genki	hig	hikaru genki	621.017	702.898	536.917	560.894	553.703	512.649
LOC140743403	LOC140743403	heparanase-like	heparanase-like			399.792	734.43	504.647	867.97	386.27	840.423
LOC140743404	Fkbp14	FK506-binding protein 14	peptidyl-prolyl cis-trans isomerase Fkb14	Fkbp14	FK506-binding protein 14	13069.1	6700.52	5680.2	5342.64	18511.6	7813.88
LOC140743405	LOC140743405	LOC140743405	uncharacterized LOC140743405			0	0	0.686594	1.66437	2.93742	0.893117
LOC140743406	MESK2	MESK2	misexpression suppressor of KSR 2	MESK2	Misexpression suppressor of KSR 2	1302.55	1246.82	1708.25	1467.98	1847.63	1615.65
LOC140743407	Syx7	Syntaxin 7	syntaxin 7	Syx7	Syntaxin 7	5414.56	3799.59	5265.49	4458.02	5075.85	4370.02
LOC140743408	PAN3	PAN3	Poly(A) specific ribonuclease subunit PAN3	PAN3	Poly(A) specific ribonuclease subunit PAN3	6102.04	9435.91	8767.81	9818.14	8421.57	10854.9
LOC140743409	sl	small wing	small wing phospholipase C gamma 1	sl	small wing	208.329	63.0637	235.502	255.481	130.715	248.286
LOC140743410	babo	baboon	TGF-beta receptor type-1 babo	babo	baboon	79.3632	148.463	74.1522	134.814	42.5925	164.333
LOC140743411	wrm2	wurmchen 2	wurmchen 2 transmembrane micropeptide	wrm2	wurmchen 2	7096.07	12100.4	13818.4	14479.2	13271.2	16846.9
LOC140743412	LOC140743412	LOC140743412	uncharacterized LOC140743412			0	0	0	0	1.46871	0
LOC140743413	LOC140743413	superkiller complex protein 3-like	superkiller complex protein 3-like			187.496	95.9094	373.507	253.817	480.267	369.75
LOC140743414	Prm	Paramyosin	Paramyosin	Prm	Paramyosin	137.894	120.872	138.005	255.481	500.829	325.094
LOC140743415	Vha36-1	Vha36-1	V-type proton ATPase subunit Vha36-1	Vha36-1	Vacuolar H[+] ATPase 36kD subunit 1	3724.12	2308.4	2826.71	2193.64	3513.15	2504.3
LOC140743416	syd	sunday driver	JNK-interacting protein syd	syd	sunday driver	2950.33	2286.06	2718.23	2478.25	2626.05	2629.34
LOC140743417	Egfr	Egfr	epidermal growth factor receptor	Egfr	Epidermal growth factor receptor	11641.6	12731	7889.66	10755.2	15436.1	17643.5
LOC140743418	LOC140743418	LOC140743418	uncharacterized LOC140743418			2.97612	3.94148	0	0	0	1.78623
LOC140743419	LOC140743419	Fhos	uncharacterized LOC140743419	Fhos	Formin homology 2 domain containing	1.98408	2.62766	1.37319	7.48968	2.93742	16.0761
LOC140743420	LOC140743420	LOC140743420	uncharacterized LOC140743420			0	0	0	0	0	1.78623
LOC140743421	LOC140743421	LOC140743421	uncharacterized LOC140743421			759.903	696.329	699.64	741.478	788.696	776.118
LOC140743422	wus	wurst	TM2 and DnaJ domain-containing protein wurst	wus	wurst	1403.74	1774.98	1295.6	1696	1537.74	2030.05
LOC140743423	LOC140743423	scratch	uncharacterized LOC140743423	scrt	scratch	0	0	0	0.832186	1.46871	1.78623
LOC140743424	Fhos	Fhos	Formin homology 2 domain containing	Fhos	Formin homology 2 domain containing	7001.82	9371.53	6826.12	7880.81	7251.01	7520.94
LOC140743425	LOC140743425	scrape	uncharacterized LOC140743425	scrape	scrape	0	0	0	0	0	0
LOC140743426	Nup153	Nucleoporin 153kD	nucleoporin 153	Nup153	Nucleoporin 153kD	8040.49	10542.2	9225.77	11459.2	8085.24	11190.8
LOC140743427	LOC140743427	RhoGAP68F	rho GTPase-activating protein 1-like	RhoGAP68F	Rho GTPase activating protein at 68F	3406.67	4049.22	3295.65	4516.28	2846.36	4157.46
LOC140743428	Cypl	Cyclophilin-like	peptidyl-prolyl cis-trans isomerase-like 1 Cypl	Cypl	Cyclophilin-like	1922.57	2279.49	2034.38	1651.89	1834.42	1815.71
LOC140743429	nwk	nervous wreck	FCH and double SH3 domains nervous wreck	nwk	nervous wreck	38.6896	11.8245	47.375	9.15405	35.249	14.2899
LOC140743430	Coq8	Coenzyme Q8	ubiquinone biosynthesis protein COQ8, mitochondrial	Coq8	Coenzyme Q8	36.7055	124.814	66.5997	190.571	39.6551	186.661
LOC140743431	LOC140743431	phosphatidylserine lipase ABHD16A	phosphatidylserine lipase ABHD16A			10732.9	11087.4	11925.5	10845.9	10057.7	10454.8
LOC140743432	LOC140743432	Sf3b5	splicing factor 3B subunit 5	Sf3b5	Splicing factor 3b subunit 5	3577.3	5251.37	4615.29	5063.85	4063.91	4760.31
LOC140743433	LOC140743433	LOC140743433	uncharacterized LOC140743433			861.091	944.642	1093.06	992.798	1214.62	1189.63
LOC140743434	LOC140743434	protein GPR107	protein GPR107			4376.88	3305.59	3794.12	3500.18	3833.33	3575.15
LOC140743435	LOC140743435	ras-related and estrogen-regulated growth inhibitor	ras-related and estrogen-regulated growth inhibitor			0	0	17.1649	14.9794	11.7497	6.25182
LOC140743436	LOC140743436	prothoracicotropic hormone-like	prothoracicotropic hormone-like			6.94428	7.88297	9.61232	2.49656	7.34354	8.03805
LOC140743437	LOC140743437	ATP-binding cassette sub-family F member 2	ATP-binding cassette sub-family F member 2			16582	11356.7	9633.61	8936.02	13061.2	8635.55
LOC140743438	LOC140743438	stress-sensitive B	ADP,ATP carrier protein-like	sesB	stress-sensitive B	5.95224	6.56914	4.80616	1.66437	2.93742	4.46558
LOC140743439	Dhc1	Dynein heavy chain 1	dynein axonemal heavy chain 1	Dhc1	Dynein heavy chain 1	7.93632	13.1383	2.05978	7.48968	11.7497	11.6105
LOC140743440	RhoGAP15B	RhoGAP15B	RhoGAP_ARAP and RA_ARAPs domain-containing protein RhoGAP15B	RhoGAP15B	Rho GTPase activating protein at 15B	375.983	379.696	392.732	480.172	312.835	467.993
LOC140743441	LOC140743441	cypher	uncharacterized LOC140743441	cyr	cypher	624.986	353.42	1513.25	1254.1	1973.94	1663.88
LOC140743442	LOC140743442	LOC140743442	uncharacterized LOC140743442			118.053	115.617	2.05978	3.32875	1.46871	0
LOC140743443	rno	rhinoceros	PHD finger protein rhinoceros	rno	rhinoceros	528.758	773.845	553.395	947.028	530.203	926.162
LOC140743444	DIP2	DIP2	disco-interacting protein 2	DIP2	DISCO Interacting Protein 2	2257.88	2690.72	2740.88	3482.7	2957.98	3947.58
LOC140743445	SCaMC	SCaMC	Short Calcium-binding Mitochondrial Carrier	SCaMC	Short Calcium-binding Mitochondrial Carrier	1537.66	822.456	749.074	697.372	962.003	737.714
LOC140743446	LOC140743446	LOC140743446	uncharacterized LOC140743446			3959.23	1037.92	1498.15	1081.84	2310.28	1550.45
LOC140743447	fw	furrowed	CUB and Sushi multiple domains furrowed	fw	furrowed	4228.08	938.073	1480.98	913.741	3815.7	864.537
LOC140743448	Mbs	Myosin binding subunit	Myosin binding subunit	Mbs	Myosin binding subunit	1921.58	1945.78	2545.89	2530.68	2562.89	2376.58
LOC140743449	LOC140743449	TkR86C	melatonin receptor type 1A-like	TkR86C	Tachykinin-like receptor at 86C	12.8965	17.0798	22.6576	53.2599	51.4048	115.212
LOC140743450	LOC140743450	solute carrier family 66 member 3	solute carrier family 66 member 3			1168.62	893.403	827.346	743.142	1001.66	1119.97
LOC140743451	LOC140743451	Semaphorin 5c	uncharacterized LOC140743451	Sema5c	Semaphorin 5c	0	0	35.0163	32.4553	5.87483	10.7174
LOC140743452	LOC140743452	LETM1 domain-containing protein 1	LETM1 domain-containing protein 1			330.35	265.393	199.799	210.543	317.241	317.056
LOC140743453	LOC140743453	band 7 protein AGAP004871	band 7 protein AGAP004871			39.6816	2.62766	28.837	20.8047	48.4673	4.46558
LOC140743454	LOC140743454	LOC140743454	uncharacterized LOC140743454			46.6259	40.7287	1.37319	0.832186	61.6857	57.1595
LOC140743455	LanA	Laminin A	laminin subunit alpha	LanA	Laminin A	13414.4	23881.5	12303.8	19983.3	12999.5	14152.3
LOC140743456	LanB2	Laminin B2	laminin subunit gamma-1	LanB2	Laminin B2	15276.4	28899	19840.5	29109.9	19099.1	23844.4
LOC140743457	acj6	acj6	abnormal chemosensory protein 6	acj6	abnormal chemosensory jump 6	28.7692	0	143.498	8.32186	91.0599	0.893117
LOC140743458	LOC140743458	uncharacterized protein CG1161-like	uncharacterized protein CG1161-like			11053.3	12758.6	10256.3	11539.1	11893.6	13609.3
LOC140743459	LOC140743459	uncharacterized protein CG1161-like	uncharacterized protein CG1161-like			1187.47	1254.71	1024.4	1149.25	1060.41	1368.25
LOC140743460	roq	roquin	RING finger and CCCH-type zinc finger domain-containing protein roquin	roq	roquin	35.7135	120.872	22.6576	69.9037	27.9054	131.288
LOC140743461	LOC140743461	sidestep	neural cell adhesion molecule 1-like	side	sidestep	75.3951	3.94148	169.589	43.2737	114.559	18.7555
LOC140743462	beta-Spec	beta Spectrin	spectrin beta chain	beta-Spec	beta Spectrin	11068.2	21327.4	14863.4	17712.3	17082.5	19451.2
LOC140743463	Prp4k	Prp4k	Pre-mRNA processing factor 4 kinase	Prp4k	Pre-mRNA processing factor 4 kinase	3476.11	4185.86	3910.16	4358.99	3529.3	4345.01
LOC140743464	LOC140743464	LOC140743464	uncharacterized LOC140743464			6907.58	5271.08	4282.98	2623.88	3300.19	2492.69
LOC140743465	CalpC	Calpain C	calpain C	CalpC	Calpain C	5928.43	3429.09	3367.06	2441.64	4641.12	3501.02
LOC140743466	msk	moleskin	importin-7 msk	msk	moleskin	6052.44	8559.59	6599.55	8961.82	3574.83	6781.44
LOC140743467	LOC140743467	LOC140743467	uncharacterized LOC140743467			129.957	124.814	189.5	174.759	74.9041	54.4801
LOC140743468	LOC140743468	inositol polyphosphate-4-phosphatase type I A	inositol polyphosphate-4-phosphatase type I A			42.6577	86.7126	274.638	299.587	41.1238	103.602
LOC140743469	LOC140743469	brachyurin-like	brachyurin-like			1.98408	0	1.37319	0	1.46871	0
LOC140743470	LOC140743470	ND-B17.2	probable NADH dehydrogenase [ubiquinone] 1 alpha subcomplex subunit 12	ND-B17.2	NADH dehydrogenase (ubiquinone) B17.2 subunit	0	0	0	0	0	0
LOC140743471	LOC140743471	apterous	protein apterous-like	ap	apterous	7206.18	3074.36	5590.25	3689.08	11924.4	7478.96
LOC140743472	LOC140743472	apterous	LIM/homeobox protein Lhx9-like	ap	apterous	1353.14	639.834	1164.46	568.383	1877.01	1832.68
LOC140743473	LOC140743473	misfire	otoferlin-like	mfr	misfire	64.4826	9.1968	278.071	24.1334	13.2184	3.57247
LOC140743474	LOC140743474	TrpA1	transient receptor potential cation channel subfamily A member 1-like	TrpA1	Transient receptor potential cation channel A1	166.663	156.346	314.46	728.163	7.34354	33.0453
LOC140743475	LOC140743475	Deaf1	deformed epidermal autoregulatory factor 1-like	Deaf1	Deformed epidermal autoregulatory factor-1	646.81	1087.85	707.879	1057.71	305.491	724.318
LOC140743476	LOC140743476	LOC140743476	uncharacterized LOC140743476			1379.93	1876.15	1434.98	1610.28	1133.84	1378.97
LOC140743477	Unc-76	Uncoordinated 76	fasciculation and elongation protein Unc-76	Unc-76	Uncoordinated 76	1081.32	543.925	901.498	746.471	906.193	926.162
LOC140743478	LOC140743478	Pdpr	pyruvate dehydrogenase phosphatase regulatory subunit, mitochondrial	Pdpr	Pyruvate dehydrogenase phosphatase regulatory subunit	2643.79	2292.63	2329.61	2112.09	2433.65	2251.55
LOC140743479	LOC140743479	LOC140743479	uncharacterized LOC140743479			924.582	1012.96	794.39	859.649	706.448	768.08
LOC140743480	LOC140743480	LOC140743480	uncharacterized LOC140743480			25.7931	34.1595	15.7917	27.4622	14.6871	16.9692
LOC140743481	LOC140743481	protein RCC2	protein RCC2			6230.01	8623.97	13568.5	13630.4	10963.9	13035.9
LOC140743482	LOC140743482	LOC140743482	uncharacterized LOC140743482			0	1.31383	0.686594	0	5.87483	2.67935
LOC140743483	LOC140743483	LOC140743483	uncharacterized LOC140743483			12.8965	14.4521	48.0616	41.6093	32.3116	47.3352
LOC140743484	Jarid2	Jarid2	Jumonji, AT rich interactive domain 2	Jarid2	Jumonji, AT rich interactive domain 2	1182.51	1878.77	2296.66	2715.42	1684.61	2189.92
LOC140743485	LOC140743485	alpha-Tubulin at 84B	tubulin alpha-1 chain-like	alphaTub84B	alpha-Tubulin at 84B	0	2.62766	0	0	5.87483	3.57247
LOC140743486	LOC140743486	DnaJ-like-60	dnaJ-like protein 60	DnaJ-60	DnaJ-like-60	516.853	521.59	512.886	489.326	503.767	470.673
LOC140743487	Blos2	Blos2	biogenesis of lysosome-related organelles complex 1 subunit 2	Blos2	Biogenesis of lysosome-related organelles complex 1, subunit 2	3175.52	3023.12	2238.98	2523.19	2956.51	2991.05
LOC140743488	Glut1	Glucose transporter 1	Glucose transporter 1	Glut1	Glucose transporter 1	89.2837	94.5956	104.362	28.2943	104.278	18.7555
LOC140743490	l(1)G0289	lethal (1) G0289	plexin domain containing lethal (1) G0289	l(1)G0289	lethal (1) G0289	21968.7	18631.4	15377	16484.8	19470.7	17992.7
LOC140743491	Drat	Drat	Death resistor Adh domain containing target	Drat	Death resistor Adh domain containing target	5344.12	4134.62	3904.66	3161.48	4084.48	3305.42
LOC140743492	LOC140743492	BTB-protein-VII	uncharacterized LOC140743492	BtbVII	BTB-protein-VII	225.193	417.797	357.716	505.137	281.992	531.404
LOC140743493	LOC140743493	LOC140743493	uncharacterized LOC140743493			802.561	918.366	952.993	1119.29	821.008	1238.75
LOC140743494	LOC140743494	Ptp61F	tyrosine-protein phosphatase non-receptor type 61F-like	Ptp61F	Protein tyrosine phosphatase 61F	7794.46	8545.14	8146.44	9035.05	8047.05	10491.4
LOC140743495	ArfGAP1	ArfGAP1	ADP-ribosylation factor GTPase-activating protein 1	ArfGAP1	ADP-ribosylation factor GTPase activating protein 1	4054.47	4146.44	4452.56	5157.06	4604.4	5900.82
LOC140743496	Pex16	Peroxin 16	peroxisomal biogenesis factor 16	Pex16	Peroxin 16	1701.35	1422.88	1903.93	1650.23	1506.89	1572.78
LOC140743497	LOC140743497	Replication protein A1	replication protein A 70 kDa DNA-binding subunit-like	RPA1	Replication protein A1	5090.16	7046.06	10955.3	11896.9	3439.71	3683.21
LOC140743498	LOC140743498	Stretchin-Mlck	uncharacterized LOC140743498	Strn-Mlck	Stretchin-Mlck	3073.34	1571.34	3893.68	1799.19	3633.58	1880.01
LOC140743499	LOC140743499	speck	arylalkylamine N-acetyltransferase 1-like	speck	speck	76210.5	303.494	26389.9	341.196	72110.6	382.254
LOC140743500	LOC140743500	KIF-binding protein-like	KIF-binding protein-like			10.9124	2.62766	16.4783	7.48968	48.4673	37.5109
LOC140743501	wnd	wallenda	Mitogen-activated protein kinase kinase kinase 13 wallenda	wnd	wallenda	12105.9	9797.22	15773.8	11155.5	15019	15737.6
LOC140743502	LOC140743502	solute carrier family 35 member C2	solute carrier family 35 member C2			735.102	726.547	767.613	1000.29	751.978	1012.79
LOC140743503	Mical	Mical	Molecule interacting with CasL	Mical	Molecule interacting with CasL	466.259	758.079	379	763.947	439.144	804.698
LOC140743504	LOC140743504	CUB and sushi domain-containing protein 3	CUB and sushi domain-containing protein 3			225.193	151.09	192.933	336.203	242.337	300.98
LOC140743505	LOC140743505	Smyd4-1	SET and MYND domain-containing protein 4-like	Smyd4-1	SET and MYND domain containing, class 4, member 1	327.373	395.462	284.937	362.001	274.648	383.147
LOC140743506	gammaSnap1	gammaSnap1	gamma Soluble NSF attachment protein 1	gammaSnap1	gamma Soluble NSF attachment protein 1	2532.68	2171.76	2358.45	2464.94	2755.3	3064.28
LOC140743507	LOC140743507	Phosphodiesterase 11	probable 3',5'-cyclic phosphodiesterase pde-5	Pde11	Phosphodiesterase 11	106.148	183.936	188.127	317.063	126.309	133.074
LOC140743508	LOC140743508	macrophage migration inhibitory factor-like	macrophage migration inhibitory factor-like			24.801	49.9255	16.4783	15.8115	5.87483	21.4348
LOC140743509	LOC140743509	CTCF	uncharacterized LOC140743509	CTCF	CTCF	4060.42	4141.19	3573.72	3995.33	4144.69	4236.95
LOC140743510	LOC140743510	speck	arylalkylamine N-acetyltransferase 1-like	speck	speck	1636.87	1701.41	457.958	998.624	317.241	675.196
LOC140743511	LOC140743511	klu transcription factor	uncharacterized LOC140743511	klu	klu transcription factor	282.732	592.536	385.179	585.027	323.116	519.794
LOC140743512	LOC140743512	LOC140743512	uncharacterized LOC140743512			3420.56	4096.52	4939.36	4754.28	4646.99	5302.43
LOC140743513	LOC140743513	LOC140743513	uncharacterized LOC140743513			3.96816	0	2.05978	2.49656	10.281	11.6105
LOC140743514	LOC140743514	LOC140743514	uncharacterized LOC140743514			637.882	122.186	709.252	264.635	79.3102	35.7247
LOC140743515	LOC140743515	Mgat4a	alpha-1,3-mannosyl-glycoprotein 4-beta-N-acetylglucosaminyltransferase A-like	Mgat4a	alpha-1,3-mannosyl-glycoprotein 4-beta-N-acetylglucosaminyltransferase a	1001.96	1784.18	444.227	850.495	365.708	914.552
LOC140743516	LOC140743516	luna	uncharacterized LOC140743516	luna	luna	3070.37	3320.04	2637.9	3141.5	3482.31	3375.09
LOC140743517	Cyp303a1	Cytochrome P450 303a1	Probable cytochrome P450 303a1	Cyp303a1	Cytochrome P450 303a1	103.172	47.2978	13.7319	6.65749	41.1238	13.3968
LOC140743518	LOC140743518	dipeptidase 1-like	dipeptidase 1-like			17.8567	21.0212	2.74638	66.5749	13.2184	41.0834
LOC140743519	LOC140743519	LOC140743519	uncharacterized LOC140743519			0	0	0	0	0	0
LOC140743521	LOC140743521	lola like	uncharacterized LOC140743521	lolal	lola like	62.4986	273.276	56.3007	243.831	49.9361	256.324
LOC140743522	frc	fringe connection	UDP-sugar transporter UST74c fringe connection	frc	fringe connection	92.2598	140.58	265.025	375.316	157.152	481.39
LOC140743523	Eph	Eph	Eph receptor tyrosine kinase	Eph	Eph receptor tyrosine kinase	13215	11652.3	13041.9	13212.6	13545.9	13508.4
LOC140743524	LOC140743524	rhythmically expressed gene 2 protein-like	rhythmically expressed gene 2 protein-like			1727.14	2192.78	2685.27	3025.83	1592.08	1888.94
LOC140743525	LOC140743525	LOC140743525	uncharacterized LOC140743525			2044.6	1672.5	1813.98	1643.57	1893.16	1476.32
LOC140743526	t	tan	C45 family peptidase tan	t	tan	2577.32	6.56914	503.274	48.2668	4928.98	33.0453
LOC140743527	LOC140743527	LOC140743527	uncharacterized LOC140743527			3.96816	0	2.05978	0	76.3728	0
LOC140743528	LOC140743528	speck	arylalkylamine N-acetyltransferase 1-like	speck	speck	201.384	315.319	166.842	327.881	161.558	265.256
LOC140743529	Smyd4-2	Smyd4-3	SET and MYND domain containing, class 4, member 2	Smyd4-3	SET and MYND domain containing, class 4, member 3	2.97612	1.31383	2.74638	8.32186	7.34354	8.03805
LOC140743531	Atat	alpha-tubulin acetylase	alpha-tubulin acetylase	Atat	alpha-tubulin acetylase	1342.23	1371.64	1457.64	1453	2122.28	1943.42
LOC140743532	Abl	Abl tyrosine kinase	tyrosine-protein kinase Abl	Abl	Abl tyrosine kinase	4160.62	5226.41	4521.22	5035.56	5216.85	6091.06
LOC140743533	Ae2	Anion exchanger 2	anion exchange protein Ae2	Ae2	Anion exchanger 2	157.734	260.138	162.723	261.307	183.588	277.759
LOC140743534	LOC140743534	LOC140743534	uncharacterized LOC140743534			13.8886	7.88297	29.5236	34.1196	24.968	9.82428
LOC140743535	LOC140743535	LOC140743535	uncharacterized LOC140743535			1.98408	1.31383	7.55254	3.32875	4.40612	4.46558
LOC140743536	metro	menage a trois	membrane palmitoylated protein 7-like protein metro	metro	menage a trois	11.9045	40.7287	14.4185	67.4071	36.7177	120.571
LOC140743537	LOC140743537	LOC140743537	uncharacterized LOC140743537			3926.5	3899.44	2933.13	3285.47	3887.67	4476.3
LOC140743538	Vap33	Vap33	VAMP-associated protein 33kDa	Vap33	VAMP-associated protein 33kDa	20826.9	26414.5	24952.9	30237.5	24451	32621.1
LOC140743539	LOC140743539	LOC140743539	uncharacterized LOC140743539			103.172	172.111	52.1812	56.5887	23.4993	25.0073
LOC140743540	Pdp	Pdp	pyruvate dehydrogenase [acetyl-transferring]-phosphatase 1-like protein, mitochondrial	Pdp	Pyruvate dehydrogenase phosphatase	119.045	222.037	139.379	195.564	167.433	307.232
LOC140743541	LOC140743541	LOC140743541	uncharacterized LOC140743541			166.663	118.245	54.9276	67.4071	45.5299	98.2428
LOC140743542	LOC140743542	LOC140743542	uncharacterized LOC140743542			0	1.31383	0	0	0	0
LOC140743543	LOC140743543	LOC140743543	uncharacterized LOC140743543			0	0	0	0	1382.05	1469.18
LOC140743544	LOC140743544	TweedleE	uncharacterized LOC140743544	TwdlE	TweedleE	795.617	2.62766	6.86594	0.832186	46.9986	8.93117
LOC140743545	LOC140743545	TweedleG	uncharacterized LOC140743545	TwdlG	TweedleG	0	0	0	0	0	0
LOC140743546	LOC140743546	Frequenin 2	frequenin-2	Frq2	Frequenin 2	12.8965	7.88297	13.7319	19.1403	29.3742	16.9692
LOC140743547	dos	daughter of sevenless	daughter of sevenless	dos	daughter of sevenless	19.8408	76.202	12.3587	18.3081	26.4367	83.0599
LOC140743548	LOC140743548	LOC140743548	uncharacterized LOC140743548			0	0	0	0	0	0
LOC140743549	LOC140743549	LOC140743549	uncharacterized LOC140743549			0	0	0	0	1.46871	0
LOC140743550	LOC140743550	LOC140743550	uncharacterized LOC140743550			0	1.31383	0.686594	0.832186	0	0
LOC140743551	path	pathetic	solute carrier family 36 member pathetic	path	pathetic	16376.6	6009.45	4951.03	3843.87	9827.12	6443.84
LOC140743552	Nab2	Nab2	Nuclear polyadenosine RNA-binding 2	Nab2	Nuclear polyadenosine RNA-binding 2	4141.77	4603.65	4453.25	4711.01	4363.53	4629.02
LOC140743553	RN-tre	RN-tre	Related to the N terminus of tre oncogene	RN-tre	Related to the N terminus of tre oncogene	260.907	555.749	174.395	382.806	265.836	650.189
LOC140743554	Mcad	Mcad	Medium-chain acyl-CoA dehydrogenase	Mcad	Medium-chain acyl-CoA dehydrogenase	8325.2	8019.61	8953.88	8331.02	10721.6	8427.45
LOC140743555	ftz-f1	ftz-f1	ftz transcription factor 1	ftz-f1	ftz transcription factor 1	6833.18	3461.94	4383.91	3197.26	8223.29	5721.31
LOC140743556	moody	moody	G-protein coupled receptor moody	moody	moody	249.002	65.6914	240.995	206.382	368.646	150.044
LOC140743557	scu	scully	hydroxysteroid 17-beta dehydrogenase 10	scu	scully	987.08	1250.76	900.812	896.265	771.071	807.377
LOC140743558	LOC140743558	LOC140743558	uncharacterized LOC140743558			129.957	90.6541	101.616	86.5474	82.2476	125.929
LOC140743559	LOC140743559	LOC140743559	uncharacterized LOC140743559			7.93632	7.88297	65.2265	50.7634	108.684	56.2664
LOC140743560	LOC140743560	polyhomeotic proximal	uncharacterized LOC140743560	ph-p	polyhomeotic proximal	12406.5	13641.5	13750.4	14721.4	17026.7	20194.3
LOC140743561	LOC140743561	fibrinogen C domain-containing protein 1-like	fibrinogen C domain-containing protein 1-like			15.8726	3.94148	19.2246	23.3012	89.5912	49.1214
LOC140743562	LOC140743562	LOC140743562	uncharacterized LOC140743562			1.98408	2.62766	0.686594	0	16.1558	13.3968
LOC140743563	S1P	Site-1 protease	membrane-bound transcription factor site-1 protease	S1P	Site-1 protease	2500.93	2829.99	2856.23	2773.68	3178.28	3240.23
LOC140743564	LOC140743564	G-protein coupled receptor moody-like	G-protein coupled receptor moody-like			86.3075	67.0052	46.0018	122.331	51.4048	103.602
LOC140743565	LOC140743565	LOC140743565	uncharacterized LOC140743565			0	0	0	0	0	0
LOC140743566	LOC140743566	lysophospholipase-like protein 1	lysophospholipase-like protein 1			1260.88	1432.07	422.942	395.289	685.886	751.111
LOC140743567	AcCoAS	AcCoAS	acetyl coenzyme A synthase	AcCoAS	Acetyl Coenzyme A synthase	2023.76	630.637	683.848	311.238	747.572	568.022
LOC140743568	LOC140743568	LOC140743568	uncharacterized LOC140743568			0	0	0	0	0	0
LOC140743569	LOC140743569	LOC140743569	uncharacterized LOC140743569			490.068	764.648	1185.06	1132.61	641.825	691.272
LOC140743570	Surf1	Surfeit 1	surfeit locus protein 1	Surf1	Surfeit 1	1701.35	1743.45	1744.64	1753.42	1553.89	1690.67
LOC140743571	LOC140743571	G-protein coupled receptor moody	G-protein coupled receptor moody			12.8965	11.8245	13.7319	37.4484	5.87483	37.5109
LOC140743572	LOC140743572	Ankrd11	uncharacterized LOC140743572	Ankrd11	Ankyrin repeat domain containing 11	16522.4	19748.1	14288	16100.3	18214.9	19890.6
LOC140743573	Su(P)	mPges2	prostaglandin E synthase Su(P)	mPges2	microsomal Prostaglandin E synthase 2	4300.5	2401.68	2757.36	2101.27	2555.55	2093.47
LOC140743574	LOC140743574	LOC140743574	uncharacterized LOC140743574			16.8647	1.31383	3.43297	0.832186	22.0306	4.46558
LOC140743575	LOC140743575	Glutamate receptor IA	glutamate receptor 1-like	GluRIA	Glutamate receptor IA	0	0	0	0	0	0
LOC140743576	LOC140743576	Multi drug resistance 49	multidrug resistance protein homolog 49-like	Mdr49	Multi drug resistance 49	4.9602	2.62766	0.686594	2.49656	4.40612	3.57247
LOC140743577	LOC140743577	dar1	uncharacterized LOC140743577	dar1	dendritic arbor reduction 1	861.091	40.7287	157.917	85.7152	986.971	108.067
LOC140743578	WDR79	WD repeat domain 79	Telomerase Cajal body protein 1 homolog	WDR79	WD repeat domain 79	1345.21	1952.35	1680.1	1719.3	1903.44	2072.92
LOC140743579	Clk	Clock	circadian locomoter output cycles kaput protein Clock	Clk	Clock	1496	956.467	911.111	949.525	923.817	1132.47
LOC140743580	LOC140743580	LOC140743580	uncharacterized LOC140743580			1395.8	2402.99	2320.69	3397.82	2313.21	4320.9
LOC140743581	LOC140743581	LOC140743581	uncharacterized LOC140743581			21.8249	35.4734	69.346	59.9174	44.0612	50.0145
LOC140743582	LOC140743582	palmitoyltransferase ZDHHC16	palmitoyltransferase ZDHHC16			862.083	981.429	1474.8	1621.1	749.041	1227.14
LOC140743583	Fer2	48 related 2	basic helix-loop-helix domain-containing Fer2	Fer2	48 related 2	1720.2	2043	2704.5	2863.55	1975.41	2560.57
LOC140743584	LOC140743584	LOC140743584	uncharacterized LOC140743584			1934.48	2399.05	1882.64	2203.63	2023.88	2657.02
LOC140743585	RpS19a	LDL receptor protein 1	Ribosomal protein S19a	LRP1	LDL receptor protein 1	111871	104947	101152	86163.8	100370	75115.6
LOC140743586	LOC140743586	peptide transporter family 1-like	peptide transporter family 1-like			939.462	30.218	41.8823	2.49656	2545.27	1568.31
LOC140743587	magu	magu	SPARC related modular calcium binding-like protein magu	magu	magu	1000.97	702.898	910.424	898.761	1161.75	809.164
LOC140743588	LOC140743588	Odorant receptor 13a	odorant receptor 13a-like	Or13a	Odorant receptor 13a	198.408	190.505	155.857	138.143	314.303	303.66
LOC140743589	LOC140743589	LOC140743589	uncharacterized LOC140743589			0	0	0	0	0	0.893117
LOC140743590	DUBAI	DUBAI	Deubiquitinating apoptotic inhibitor	DUBAI	Deubiquitinating apoptotic inhibitor	1826.35	1828.85	1848.31	1993.92	1909.32	1963.07
LOC140743591	LOC140743591	LOC140743591	uncharacterized LOC140743591			3646.74	2110.01	2859.67	2436.64	2912.45	2465.9
LOC140743592	Pgant35A	Pgant35A	polypeptide N-acetylgalactosaminyltransferase 35A	Pgant35A	Polypeptide N-acetylgalactosaminyltransferase 35A	178.567	341.595	338.491	623.308	192.401	373.323
LOC140743593	LOC140743593	LOC140743593	uncharacterized LOC140743593			5853.04	5917.48	5545.62	5835.29	5572.28	5435.51
LOC140743594	LOC140743594	Vha100-2	V-type proton ATPase 116 kDa subunit a 1-like	Vha100-2	Vacuolar H[+] ATPase 100kD subunit 2	2.97612	1.31383	0	1.66437	0	4.46558
LOC140743595	LOC140743595	LOC140743595	uncharacterized LOC140743595			8.92837	3.94148	13.7319	32.4553	93.9973	62.5182
LOC140743596	LOC140743596	period	period circadian protein-like	per	period	7342.09	3999.29	2275.37	2485.74	8537.6	3188.43
LOC140743597	grnd	grindelwald	grindelwald	grnd	grindelwald	195.432	148.463	216.277	220.529	215.9	270.614
LOC140743598	LOC140743598	gammaCOP	coatomer subunit gamma-like	gammaCOP	Coat Protein (coatomer) gamma	7508.76	9312.41	8063.36	9091.64	8132.23	9444.71
LOC140743599	LOC140743599	Sph242	uncharacterized LOC140743599	Sph242	Serine protease homolog 242	930.534	864.499	398.911	398.617	214.431	181.303
LOC140743600	LOC140743600	LOC140743600	uncharacterized LOC140743600			14.8806	22.3351	11.6721	14.1472	1.46871	3.57247
LOC140743601	LOC140743601	Kpc1	RING finger and SPRY domain-containing protein 1-like	Kpc1	Kip1 ubiquitination-promoting complex subunit 1	783.712	1152.23	595.277	1076.02	555.171	1132.47
LOC140743602	LOC140743602	Qsox1	sulfhydryl oxidase 1-like	Qsox1	Quiescin sulfhydryl oxidase 1	5545.51	3659.01	5177.61	4706.85	5987.92	5234.56
LOC140743603	Flo1	Flotillin 1	flotillin-1	Flo1	Flotillin 1	4824.29	5903.03	5503.74	5946.8	6522.53	7525.4
LOC140743604	LOC140743604	LOC140743604	uncharacterized LOC140743604			58.5304	51.2393	0.686594	14.9794	8.81225	5.3587
LOC140743605	Hsl	Hormone-sensitive lipase	hormone-sensitive lipase	Hsl	Hormone-sensitive lipase	68.4508	134.01	123.587	194.732	171.839	440.307
LOC140743606	LOC140743606	Nulp1	uncharacterized LOC140743606	Nulp1	Nuclear localized protein 1	449.394	513.707	822.54	813.878	370.114	373.323
LOC140743607	LOC140743607	Nulp1	ribosome quality control complex subunit TCF25-like	Nulp1	Nuclear localized protein 1	918.63	1119.38	1154.17	1162.56	514.048	590.35
LOC140743608	LOC140743608	Nulp1	ribosome quality control complex subunit TCF25-like	Nulp1	Nuclear localized protein 1	4288.59	4467.02	5045.78	4651.92	3190.03	3013.38
LOC140743609	LOC140743609	solute carrier family 15 member 2-like	solute carrier family 15 member 2-like			7.93632	14.4521	14.4185	24.1334	19.0932	14.2899
LOC140743610	LOC140743610	epsilonTrypsin	trypsin delta-like	epsilonTry	epsilonTrypsin	0	0	0	0	5.87483	2.67935
LOC140743611	sca	scabrous	scabrous	sca	scabrous	5539.55	4411.83	6358.55	4563.71	6642.96	5498.92
LOC140743612	Oseg1	Outer segment 1	intraflagellar transport protein Oseg1	Oseg1	Outer segment 1	841.25	998.509	1220.08	1214.99	1476.05	1658.52
LOC140743613	whd	withered	carnitine O-palmitoyltransferase whd	whd	withered	4266.77	4385.56	5045.1	5568.16	6814.8	7528.08
LOC140743614	Bem46	Bem46	abhydrolase domain containing 13-like protein Bem46	Bem46	Bem46	2230.11	2632.91	2521.17	2444.13	2188.37	2357.83
LOC140743615	Tudor-SN	Tudor-SN	Staphylococcal nuclease domain-containing protein 1	Tudor-SN	Tudor staphylococcal nuclease	21376.5	39044.3	30474.5	38320.5	26981.6	40493
LOC140743616	LOC140743616	LOC140743616	uncharacterized LOC140743616			12025.5	8754.04	7966.55	8732.13	10745.1	9420.59
LOC140743617	LOC140743617	GAPsec	TBC1 domain family member 13	GAPsec	GTPase activating protein, SECIS-dependent read-through	1665.64	1684.33	2104.41	2056.33	2562.89	2379.26
LOC140743618	LOC140743618	E3 ubiquitin-protein ligase RNF181-like	E3 ubiquitin-protein ligase RNF181-like			3094.17	4428.91	4233.54	4096.85	2665.7	4094.94
LOC140743619	LOC140743619	LOC140743619	uncharacterized LOC140743619			0.992041	0	2.74638	4.99312	1.46871	2.67935
LOC140743620	LOC140743620	LOC140743620	uncharacterized LOC140743620			32.7373	13.1383	59.0471	67.4071	0	0.893117
LOC140743621	Pgd	Pgd	phosphogluconate dehydrogenase	Pgd	Phosphogluconate dehydrogenase	7401.61	5181.74	8101.81	5780.37	7911.93	6002.64
LOC140743622	LOC140743622	LOC140743622	uncharacterized LOC140743622			2.97612	1.31383	0.686594	0	2.93742	3.57247
LOC140743623	SCAP	SCAP	SREBP cleavage activating protein	SCAP	SREBP cleavage activating protein	1119.02	1370.32	814.301	1145.09	798.977	1238.75
LOC140743624	LOC140743624	LOC140743624	uncharacterized LOC140743624			306.541	325.829	193.62	206.382	233.524	284.011
LOC140743625	LOC140743625	LOC140743625	uncharacterized LOC140743625			0	0	44.6286	30.7909	0	0.893117
LOC140743626	LOC140743626	Cytochrome P450 301a1	probable cytochrome P450 301a1, mitochondrial	Cyp301a1	Cytochrome P450 301a1	2.97612	0	6.17935	1.66437	5.87483	7.14493
LOC140743627	tey	teyrha-meyrha	teyrha-meyrha	tey	teyrha-meyrha	0.992041	0	0	0.832186	0	0
LOC140743628	Cdc42	Cell division cycle 42	Cell division cycle 42	Cdc42	Cell division cycle 42	26121.4	28084.4	28710.6	29788.1	29375.6	33589.2
LOC140743629	LOC140743629	LOC140743629	uncharacterized LOC140743629			0	0	0	0	0	0
LOC140743630	LOC140743630	LOC140743630	uncharacterized LOC140743630			1.98408	0	0.686594	0	0	0
LOC140743631	LOC140743631	LOC140743631	uncharacterized LOC140743631			10.9124	0	42.5689	1.66437	13.2184	3.57247
LOC140743632	Prx6a	Peroxiredoxin 6a	Peroxiredoxin 6a	Prx6a	Peroxiredoxin 6a	1312.47	1556.89	2100.29	2208.62	1650.83	1805.88
LOC140743633	LOC140743633	LOC140743633	uncharacterized LOC140743633			4727.07	5518.08	4148.4	5347.63	1760.98	2686.5
LOC140743634	san	separation anxiety	Probable N-acetyltransferase san	san	separation anxiety	10376.7	8312.59	10077.1	8201.2	9135.36	8619.47
LOC140743635	nes	nessy	lysophosphatidylcholine acyltransferase 3 protein nessy	nes	nessy	4748.9	3376.54	3454.26	3241.37	4785.05	4209.26
LOC140743636	LOC140743636	LOC140743636	uncharacterized LOC140743636			1.98408	0	0.686594	0	2.93742	3.57247
LOC140743637	LOC140743637	Enolase	enolase-like	Eno	Enolase	0	0	4.80616	0.832186	1.46871	0
LOC140743638	Fer1	48 related 1	48 related 1	Fer1	48 related 1	15.8726	0	60.4203	1.66437	36.7177	0
LOC140743639	Dpck	Dephospho-CoA kinase	Dephospho-CoA kinase	Dpck	Dephospho-CoA kinase	2271.77	2107.38	2634.46	2429.98	3253.19	3531.38
LOC140743640	Atg9	Autophagy-related 9	autophagy-related protein 9	Atg9	Autophagy-related 9	23.809	11.8245	28.1504	29.1265	39.6551	39.2971
LOC140743641	LOC140743641	LOC140743641	uncharacterized LOC140743641			2707.28	1103.62	2277.43	1307.36	3066.66	1979.15
LOC140743642	LOC140743642	LOC140743642	uncharacterized LOC140743642			198794	17828.6	75082.5	10892.5	148332	16099.3
LOC140743643	LOC140743643	Phgdh	D-3-phosphoglycerate dehydrogenase	Phgdh	Phosphoglycerate dehydrogenase	9587.08	27281.6	18627.3	25489.9	17507	24677.7
LOC140743644	LOC140743644	lin-52	protein lin-52 homolog	lin-52	lin-52	2129.91	2816.85	3640.32	3257.18	3519.02	3835.94
LOC140743645	LOC140743645	LOC140743645	uncharacterized LOC140743645			29634.2	3385.73	5525.71	1077.68	23329	1808.56
LOC140743646	LOC140743646	Acid phosphatase 1	prostatic acid phosphatase-like	Acph-1	Acid phosphatase 1	8268.66	8165.44	10059.3	9527.7	8749.09	9743.01
LOC140743647	LOC140743647	SNF4Agamma	uncharacterized LOC140743647	SNF4Agamma	SNF4/AMP-activated protein kinase gamma subunit	233.13	479.547	214.904	453.542	139.527	380.468
LOC140743648	LOC140743648	solute carrier family 7 member 14	solute carrier family 7 member 14			0.992041	0	0.686594	1.66437	2.93742	0.893117
LOC140743649	LOC140743649	LOC140743649	uncharacterized LOC140743649			31840.5	706.839	7454.36	553.404	24934.2	789.515
LOC140743650	Uch-L5	Uch-L5	ubiquitin carboxy-terminal hydrolase L5	Uch-L5	Ubiquitin carboxy-terminal hydrolase L5	8045.45	9893.12	28326.1	30367.3	19610.2	26662.2
LOC140743651	LOC140743651	LOC140743651	uncharacterized LOC140743651			1847.18	2368.83	780.658	819.704	1433.46	1557.6
LOC140743652	zld	zelda	zinc finger protein zelda	zld	zelda	1731.11	931.504	1383.49	1107.64	2003.32	1692.46
LOC140743653	Nca	Neurocalcin	neurocalcin homolog	Nca	Neurocalcin	8437.31	9878.67	10736.3	11462.5	9160.33	10235.1
LOC140743654	Fas2	Fasciclin 2	neural cell adhesion molecule fasciclin 2	Fas2	Fasciclin 2	19374.6	12618	21694.3	19951.7	16539.1	14348.8
LOC140743655	LOC140743655	neuronal calcium sensor 2	neuronal calcium sensor 2			229.161	148.463	326.132	223.858	359.833	256.324
LOC140743656	Ack-like	Ack-like	activated Cdc42 kinase-like	Ack-like	Activated Cdc42 kinase-like	608.121	934.132	529.364	898.761	497.892	1046.73
LOC140743657	LOC140743657	LOC140743657	uncharacterized LOC140743657			4.9602	10.5106	2.05978	6.65749	1.46871	0
LOC140743658	LOC140743658	LOC140743658	uncharacterized LOC140743658			34.7214	42.0425	7.55254	32.4553	23.4993	38.404
LOC140743659	LOC140743659	protein SERAC1	protein SERAC1			635.898	645.09	483.362	471.85	1048.66	1228.04
LOC140743660	LOC140743660	LOC140743660	uncharacterized LOC140743660			0	0	1.37319	0	7.34354	20.5417
LOC140743661	LOC140743661	LOC140743661	uncharacterized LOC140743661			1779.72	1717.17	2053.6	1785.04	941.442	1091.39
LOC140743662	Ubc7	Ubc7	ubiquitin conjugating enzyme 7	Ubc7	Ubiquitin conjugating enzyme 7	1204.34	1043.18	846.571	862.977	897.38	856.499
LOC140743663	LOC140743663	Autophagy-related 13	autophagy-related protein 13 homolog	Atg13	Autophagy-related 13	51.5861	181.308	45.3152	122.331	39.6551	184.875
LOC140743664	Nost	Nostrin	Nostrin	Nost	Nostrin	2217.21	2180.95	1864.79	2114.59	2574.64	2005.05
LOC140743665	rngo	rings lost	DNA damage inducible 1 homolog rngo	rngo	rings lost	7621.85	9443.8	10051.7	10433.1	8832.81	9750.16
LOC140743666	LOC140743666	transmembrane protein 198	transmembrane protein 198			383.92	327.143	284.25	384.47	229.118	211.669
LOC140743667	LOC140743667	SH2 domain-containing protein 3C	SH2 domain-containing protein 3C			40.6737	17.0798	121.527	19.1403	127.778	44.6558
LOC140743668	Arl5	Arl5	ADP-ribosylation factor-like 5	Arl5	ADP-ribosylation factor-like 5	2618	1877.46	2281.55	2401.69	2598.14	2467.68
LOC140743669	alpha-Man-IIb	alpha-Man-IIb	alpha-Mannosidase class II b	alpha-Man-IIb	alpha-Mannosidase class II b	1173.58	1110.18	720.924	722.338	978.159	900.262
LOC140743670	LOC140743670	nonsense-mediated mRNA decay factor SMG9	nonsense-mediated mRNA decay factor SMG9			3373.93	3450.11	3492.71	3341.23	2634.86	2389.09
LOC140743671	LOC140743671	LOC140743671	uncharacterized LOC140743671			1079.34	539.983	416.763	225.523	1167.62	396.544
LOC140743672	LOC140743672	Glucuronyltransferase S	galactosylgalactosylxylosylprotein 3-beta-glucuronosyltransferase S-like	GlcAT-S	Glucuronyltransferase S	15.8726	48.6116	13.0453	64.0784	20.5619	68.77
LOC140743673	LOC140743673	LOC140743673	uncharacterized LOC140743673			6348.07	7633.34	6069.49	7021.16	6513.72	7445.91
LOC140743674	GlcAT-I	Glucuronyltransferase I	Glucuronyltransferase I	GlcAT-I	Glucuronyltransferase I	913.669	2091.61	1119.84	2353.42	1183.78	2593.61
LOC140743675	LOC140743675	LOC140743675	uncharacterized LOC140743675			394.832	53.8669	153.111	36.6162	280.523	94.6704
LOC140743676	Snmp2	Snmp2	Sensory neuron membrane protein 2	Snmp2	Sensory neuron membrane protein 2	9.92041	0	2.74638	0	5.87483	1.78623
LOC140743677	Alh	Alhambra	coiled coil domain containing protein Alhambra	Alh	Alhambra	315.469	712.095	530.737	835.515	544.89	909.193
LOC140743678	LOC140743678	LOC140743678	uncharacterized LOC140743678			0	0	0	0	0	0
LOC140743679	LOC140743679	LOC140743679	uncharacterized LOC140743679			0	0	0	0	0	0
LOC140743680	rsh	rsh	Rap GTPase activating protein radish	rsh	rsh GTPase activating protein	65.4747	13.1383	102.303	198.06	116.028	137.54
LOC140743681	LOC140743681	LOC140743681	uncharacterized LOC140743681			127.973	112.989	95.4366	102.359	116.028	147.364
LOC140743682	LOC140743682	cochonnet	proton-coupled amino acid transporter-like protein pathetic	coch	cochonnet	5963.16	8030.12	4061.89	4356.5	5058.23	8203.28
LOC140743683	LOC140743683	pirate	sentrin-specific protease 7-like	pira	pirate	632.922	846.105	902.185	1063.53	425.925	480.497
LOC140743684	LOC140743684	LOC140743684	uncharacterized LOC140743684			0.992041	0	0	0	0	0
LOC140743685	LOC140743685	LOC140743685	uncharacterized LOC140743685			0.992041	2.62766	0	1.66437	0	1.78623
LOC140743686	LOC140743686	LOC140743686	uncharacterized LOC140743686			42.6577	45.984	55.6141	46.6024	154.214	122.357
LOC140743687	Gyf	Gigyf	GIGYF family protein Gyf	Gyf	Gigyf	733.118	1359.81	933.768	1481.29	1211.68	1884.48
LOC140743688	LOC140743688	LOC140743688	uncharacterized LOC140743688			10779.5	10010.1	9214.1	9475.27	6415.31	7249.43
LOC140743689	Phyhd1	Phyhd1	Phytanoyl-CoA dioxygenase domain containing 1	Phyhd1	Phytanoyl-CoA dioxygenase domain containing 1	1535.68	2889.11	1714.43	1616.11	5487.09	3612.66
LOC140743690	LOC140743690	LOC140743690	uncharacterized LOC140743690			0.992041	0	8.92573	23.3012	0	0.893117
LOC140743691	LOC140743691	LOC140743691	uncharacterized LOC140743691			999.977	1457.04	784.091	1088.5	1401.15	1277.16
LOC140743692	Tango9	Tango9	transport and golgi organization 9	Tango9	Transport and Golgi organization 9	6181.4	7613.63	6413.48	7001.18	6980.77	9278.59
LOC140743693	LOC140743693	LOC140743693	uncharacterized LOC140743693			0	0	0	0	0	0
LOC140743694	Ldh	Lactate dehydrogenase	Lactate dehydrogenase	Ldh	Lactate dehydrogenase	2005.91	865.813	950.933	1285.73	1310.09	2234.58
LOC140743695	trio	trio	trio Rho guanine nucleotide exchange factor	trio	trio	5993.91	7960.48	7972.05	8440.87	8638.94	10245.8
LOC140743696	LOC140743696	LOC140743696	uncharacterized LOC140743696			4.9602	0	0.686594	3.32875	0	1.78623
LOC140743697	LOC140743697	ben	uncharacterized LOC140743697	be	ben	2942.39	3330.55	2801.99	3121.53	3585.12	3594.79
LOC140743698	LOC140743698	LOC140743698	uncharacterized LOC140743698			218.249	208.899	88.5707	84.883	154.214	136.647
LOC140743699	hiw	highwire	MYC binding protein highwire	hiw	highwire	1090.25	943.328	1066.97	926.224	1126.5	1073.53
LOC140743700	Actn	alpha actinin	alpha actinin	Actn	alpha actinin	8720.04	7714.8	8272.78	8493.29	7431.66	6420.62
LOC140743701	LOC140743701	coiled-coil domain-containing protein AGAP005037	coiled-coil domain-containing protein AGAP005037			2676.53	1993.08	2405.83	2483.24	3057.85	2981.22
LOC140743702	LOC140743702	b6	uncharacterized LOC140743702	b6	b6	4.9602	31.5319	13.7319	18.3081	2.93742	11.6105
LOC140743703	LOC140743703	b6	uncharacterized LOC140743703	b6	b6	50.5941	2.62766	7.55254	3.32875	7.34354	15.183
LOC140743704	LOC140743704	corkscrew	tyrosine-protein phosphatase non-receptor type 11-like	csw	corkscrew	608.121	1861.69	2058.41	3455.24	1032.5	1469.18
LOC140743705	LOC140743705	LOC140743705	uncharacterized LOC140743705			0	0	0	0.832186	0	0
LOC140743706	meigo	medial glomeruli	Solute carrier family 35 member B1 homolog meigo	meigo	medial glomeruli	3184.45	2724.88	2238.98	2443.3	2546.74	2578.43
LOC140743707	LOC140743707	LOC140743707	uncharacterized LOC140743707			0.992041	0	0	0	0	0
LOC140743708	trol	trol	terribly reduced optic lobes	trol	terribly reduced optic lobes	45745	29772.7	40943.7	41245.7	31866.5	41759.5
LOC140743709	LOC140743709	Galactose mutarotase 2	galactose mutarotase-like	Galm2	Galactose mutarotase 2	168.647	421.739	239.621	291.265	171.839	321.522
LOC140743710	LOC140743710	LOC140743710	uncharacterized LOC140743710			2540.62	5575.89	3215.32	3829.72	1515.71	2749.91
LOC140743711	Grx5	Glutaredoxin 5	Glutaredoxin 5	Grx5	Glutaredoxin 5	2784.66	3078.3	2899.49	2942.61	2241.25	2738.3
LOC140743712	LOC140743712	LOC140743712	uncharacterized LOC140743712			159.719	35.4734	2.05978	0	38.1864	12.5036
LOC140743713	LOC140743713	BPTF-associated chromatin complex component 1-like	BPTF-associated chromatin complex component 1-like			4238.99	3213.62	3853.17	3351.21	3983.13	4063.68
LOC140743714	LOC140743714	BPTF-associated chromatin complex component 1-like	BPTF-associated chromatin complex component 1-like			376.975	696.329	806.062	1132.61	837.163	1364.68
LOC140743715	LOC140743715	LOC140743715	uncharacterized LOC140743715			0	0	0	0	2.93742	2.67935
LOC140743716	kon	kon-tiki	chondroitin sulfate proteoglycan 4-like protein	kon	kon-tiki	3048.54	1839.36	1853.8	1845.79	2355.81	2778.49
LOC140743717	LOC140743717	ATP-binding cassette sub-family B member 10, mitochondrial	ATP-binding cassette sub-family B member 10, mitochondrial			461.299	478.233	296.609	282.111	580.139	614.464
LOC140743718	Lmx1a	Lmx1a	LIM homeobox transcription factor 1 alpha	Lmx1a	LIM homeobox transcription factor 1 alpha	0	1.31383	0	0.832186	0	1.78623
LOC140743719	LOC140743719	Cralbp	alpha-tocopherol transfer protein-like	Cralbp	Cellular retinaldehyde binding protein	1413.66	76.202	2203.28	882.95	3532.24	1713.89
LOC140743720	ago	archipelago	F-box and WD-40 domain protein 7	ago	archipelago	5102.06	5703.33	6187.59	6709.92	5153.69	6339.34
LOC140743721	bab1	bric a brac 1	protein bric-a-brac 1-like	bab1	bric a brac 1	3496.94	4738.98	6114.81	7152.64	6274.32	5496.24
LOC140743722	LOC140743722	pudgy	probable 4-coumarate--CoA ligase 1	pdgy	pudgy	3.96816	0	2.05978	8.32186	2.93742	5.3587
LOC140743723	ND-MNLL	ND-MNLL	NADH dehydrogenase (ubiquinone) MNLL subunit	ND-MNLL	NADH dehydrogenase (ubiquinone) MNLL subunit	3289.61	4639.13	4147.72	4525.43	4705.74	6225.02
LOC140743724	Not1	Not1	CCR4-NOT transcription complex subunit 1	Not1	Not1	448.402	930.19	471.004	829.69	514.048	1116.4
LOC140743725	LOC140743725	Obp19d	general odorant-binding protein 19d-like	Obp19d	Odorant-binding protein 19d	14.8806	26.2766	13.7319	20.8047	104.278	111.64
LOC140743726	LOC140743726	IQ and AAA domain-containing protein 1-like	IQ and AAA domain-containing protein 1-like			0	0	0	0	0	0
LOC140743727	Ets65A	Ets at 65A	DNA-binding protein D-ETS-3	Ets65A	Ets at 65A	22.8169	6.56914	32.9565	24.1334	51.4048	22.3279
LOC140743728	LOC140743728	PPP4R2r	uncharacterized LOC140743728	PPP4R2r	Protein phosphatase 4 regulatory subunit 2-related protein	9400.58	8642.36	14086.2	11486.7	11074.1	10107.4
LOC140743729	LOC140743729	SdhA	succinate dehydrogenase [ubiquinone] flavoprotein subunit, mitochondrial-like	SdhA	Succinate dehydrogenase, subunit A (flavoprotein)	0	0	0	0	0	0
LOC140743730	LOC140743730	protein SCAI	protein SCAI			17.8567	18.3936	19.2246	16.6437	36.7177	59.8388
LOC140743731	LOC140743731	LOC140743731	uncharacterized LOC140743731			6.94428	3.94148	8.92573	24.1334	58.7483	61.6251
LOC140743732	LOC140743732	Phosphodiesterase 4	uncharacterized LOC140743732	Pde4	Phosphodiesterase 4	18.8488	143.207	65.9131	398.617	27.9054	303.66
LOC140743734	LOC140743734	LOC140743734	uncharacterized LOC140743734			18.8488	32.8457	5.49276	4.99312	11.7497	10.7174
LOC140743735	LOC140743735	LOC140743735	uncharacterized LOC140743735			1.98408	0	29.5236	4.16093	2.93742	0.893117
LOC140743736	Spg7	Paraplegin	SPG7 matrix AAA peptidase subunit, paraplegin	Spg7	Paraplegin	2157.69	1547.69	2054.98	1663.54	2233.9	2034.52
LOC140743737	Sh	Shaker	Potassium voltage-gated channel protein Shaker	Sh	Shaker	15.8726	9.1968	11.6721	25.7978	33.7803	34.8316
LOC140743738	LOC140743738	LOC140743738	uncharacterized LOC140743738			0	0	0	1.66437	1.46871	0.893117
LOC140743739	LOC140743739	Acbp8	Golgi resident protein GCP60	Acbp8	Acyl-CoA binding protein 8	1485.08	1428.13	1487.85	1617.77	1505.43	1570.1
LOC140743740	LOC140743740	angel	protein angel-like	angel	angel	4185.42	4096.52	3527.72	3741.51	3448.53	3139.31
LOC140743741	Vps13B	Vps13B	vacuolar protein sorting 13B	Vps13B	Vacuolar protein sorting 13B	3692.38	6035.73	5776.32	7255.83	4215.19	5340.84
LOC140743742	LOC140743742	LOC140743742	uncharacterized LOC140743742			34.7214	10.5106	77.5852	59.0852	69.0293	82.1667
LOC140743743	LOC140743743	E3 ubiquitin-protein ligase UHRF1-like	E3 ubiquitin-protein ligase UHRF1-like			1080.33	2234.82	1639.59	2199.47	1797.7	3226.83
LOC140743744	Nprl3	Nprl3	GATOR complex protein Nprl3	Nprl3	Nitrogen permease regulator-like 3	5670.5	3565.73	5733.75	4366.48	5431.28	4027.06
LOC140743745	LOC140743745	proton-coupled amino acid transporter-like protein acs	proton-coupled amino acid transporter-like protein acs			13138.6	1203.47	2355.02	711.519	10718.6	735.035
LOC140743746	gb	genderblind	solute carrier family 7 member genderblind	gb	genderblind	76.3871	325.829	166.156	452.709	96.9347	448.345
LOC140743747	LOC140743747	LOC140743747	uncharacterized LOC140743747			0.992041	1.31383	0.686594	0	0	0.893117
LOC140743748	LOC140743748	Eip78C	ecdysone-induced protein 78C-like	Eip78C	Ecdysone-induced protein 78C	1.98408	0	8.23913	15.8115	14.6871	29.4729
LOC140743749	trc	tricornered	Serine/threonine-protein kinase tricornered	trc	tricornered	147.814	243.058	201.172	252.152	138.059	309.018
LOC140743750	LOC140743750	LOC140743750	uncharacterized LOC140743750			2.97612	2.62766	4.80616	5.82531	8.81225	13.3968
LOC140743751	LOC140743751	LOC140743751	uncharacterized LOC140743751			1836.27	1183.76	1165.84	981.148	1154.4	997.611
LOC140743752	LOC140743752	LOC140743752	uncharacterized LOC140743752			243.05	738.371	410.583	684.889	503.767	892.224
LOC140743753	LOC140743753	Nprl2	GATOR complex protein NPRL2-like	Nprl2	Nitrogen permease regulator-like 2	2251.93	2230.88	2225.25	2301.83	2283.84	2723.11
LOC140743754	LOC140743754	PHD finger protein 12-like	PHD finger protein 12-like			3970.15	5677.05	4492.39	5241.94	4294.5	5207.76
LOC140743755	LOC140743755	LOC140743755	uncharacterized LOC140743755			1686.47	2174.39	2146.29	1810.84	2275.03	2491.8
LOC140743756	LOC140743756	proton-coupled amino acid transporter-like protein acs	proton-coupled amino acid transporter-like protein acs			1518.81	193.133	348.103	93.2049	1665.51	179.516
LOC140743757	LOC140743757	LOC140743757	uncharacterized LOC140743757			6.94428	5.25531	1.37319	2.49656	26.4367	3.57247
LOC140743758	beta'COP	beta'COP	coatomer subunit beta'	beta'COP	Coat Protein (coatomer) beta'	2235.07	3358.14	3722.71	4722.66	3198.85	4010.99
LOC140743759	LOC140743759	TBP-associated factor 4	transcription initiation factor TFIID subunit 4-like	Taf4	TBP-associated factor 4	3621.94	3619.6	4033.74	3984.51	4085.94	3503.7
LOC140743760	LOC140743760	LOC140743760	uncharacterized LOC140743760			210.313	91.968	565.754	803.892	631.544	698.417
LOC140743761	ClC-c	Chloride channel-c	chloride channel protein 3	ClC-c	Chloride channel-c	6475.05	5583.77	5815.45	5876.07	5465.06	6053.55
LOC140743762	LOC140743762	LOC140743762	uncharacterized LOC140743762			1777.74	329.771	3211.2	1030.25	2125.22	500.145
LOC140743763	LOC140743763	mahogany	uncharacterized LOC140743763	mah	mahogany	126.981	651.659	174.395	634.126	816.601	1524.55
LOC140743764	LOC140743764	Ankyrin 2	uncharacterized LOC140743764	Ank2	Ankyrin 2	1783.69	1340.1	1529.73	1279.07	1830.01	1323.6
LOC140743765	Hn	Henna	phenylalanine hydroxylase	Hn	Henna	1828.33	5.25531	43.2554	24.1334	33.7803	29.4729
LOC140743766	LOC140743766	ATPsyngamma	ATP synthase subunit gamma, mitochondrial-like	ATPsyngamma	ATP synthase, gamma subunit	0.992041	1.31383	0	0	0	2.67935
LOC140743767	Awh	Arrowhead	LIM/homeobox protein arrowhead	Awh	Arrowhead	21.8249	32.8457	6.17935	4.99312	7.34354	320.629
LOC140743768	LOC140743768	pumpless	glycine cleavage system H protein-like	ppl	pumpless	12.8965	26.2766	5.49276	1.66437	14.6871	15.183
LOC140743769	pins	partner of inscuteable	G-protein-signaling modulator pins	pins	partner of inscuteable	2599.15	2573.79	3403.45	3406.14	2678.92	2989.26
LOC140743770	cyc	cycle	basic helix-loop-helix ARNT-like protein cyc	cyc	cycle	2140.82	1413.68	766.926	689.883	901.786	760.935
LOC140743771	LOC140743771	LOC140743771	uncharacterized LOC140743771			3.96816	2.62766	48.0616	35.784	22.0306	36.6178
LOC140743772	LOC140743772	LOC140743772	uncharacterized LOC140743772			2186.46	2381.97	2812.98	2536.5	3615.96	3136.63
LOC140743773	Dip-C	Dipeptidase C	dipeptidase C	Dip-C	Dipeptidase C	1770.79	1564.77	1901.87	1568.67	1640.55	1477.22
LOC140743774	Pdp1	PAR-domain protein 1	PAR bZIP family member Pdp1	Pdp1	PAR-domain protein 1	134.918	90.6541	91.3171	107.352	157.152	99.136
LOC140743775	LOC140743775	organic solute transporter alpha-like protein	organic solute transporter alpha-like protein			769.823	115.617	106.422	156.451	102.81	45.549
LOC140743776	asrij	asrij	OCIA domain-containing protein asrij	asrij	asrij	1564.45	2177.01	2363.94	2607.24	2270.62	2749.91
LOC140743777	LOC140743777	proton-coupled amino acid transporter-like protein acs	proton-coupled amino acid transporter-like protein acs			67.4588	26.2766	98.183	61.5818	129.246	25.9004
LOC140743778	LOC140743778	cochonnet	proton-coupled amino acid transporter-like protein acs	coch	cochonnet	7.93632	3.94148	12.3587	4.99312	5.87483	0.893117
LOC140743779	LOC140743779	LOC140743779	uncharacterized LOC140743779			0	0	1.37319	0.832186	0	0
LOC140743780	LOC140743780	Tmc	transmembrane channel-like protein	Tmc	Transmembrane channel-like	10.9124	22.3351	8.92573	8.32186	13.2184	8.93117
LOC140743781	LOC140743781	LOC140743781	uncharacterized LOC140743781			0	0	0	0	0	0.893117
LOC140743782	LOC140743782	LOC140743782	uncharacterized LOC140743782			179.559	451.957	193.62	451.877	117.497	502.825
LOC140743783	Sdhaf3	Sdhaf3	Succinate dehydrogenase assembly factor 3	Sdhaf3	Succinate dehydrogenase assembly factor 3	122.021	202.33	17.1649	16.6437	143.933	108.96
LOC140743784	LOC140743784	LOC140743784	uncharacterized LOC140743784			8.92837	2.62766	0	0	5.87483	1.78623
LOC140743785	LOC140743785	LOC140743785	uncharacterized LOC140743785			0	0	0	0	0	0
LOC140743786	LOC140743786	adenylate cyclase type 5-like	adenylate cyclase type 5-like			0	0	0	0	0	0
LOC140743787	LOC140743787	LOC140743787	uncharacterized LOC140743787			0	0	0	0	0	0
LOC140743788	LOC140743788	LOC140743788	uncharacterized LOC140743788			0	0	0.686594	1.66437	1.46871	0
LOC140743789	LOC140743789	LOC140743789	uncharacterized LOC140743789			0	0	0	0.832186	0	0.893117
LOC140743790	LOC140743790	LOC140743790	uncharacterized LOC140743790			0.992041	2.62766	3.43297	2.49656	1.46871	0.893117
LOC140743791	LOC140743791	Discoidin domain receptor	discoidin domain-containing receptor 2-like	Ddr	Discoidin domain receptor	0	0	0	0	0	0
LOC140743792	LOC140743792	LOC140743792	uncharacterized LOC140743792			9.92041	9.1968	387.926	340.364	274.648	8.03805
LOC140743793	LOC140743793	LOC140743793	uncharacterized LOC140743793			0	0	0	0	0	0
LOC140743794	LOC140743794	LOC140743794	uncharacterized LOC140743794			7.93632	15.7659	0	0.832186	38.1864	30.366
LOC140743796	LOC140743796	LOC140743796	uncharacterized LOC140743796			0	5.25531	0.686594	1.66437	2.93742	1.78623
LOC140743797	LOC140743797	LOC140743797	uncharacterized LOC140743797			1.98408	0	0	0	1.46871	0
LOC140743798	LOC140743798	SNF4Agamma	5'-AMP-activated protein kinase subunit gamma-1-like	SNF4Agamma	SNF4/AMP-activated protein kinase gamma subunit	381.936	404.659	199.112	312.07	198.276	361.712
LOC140743799	LOC140743799	LOC140743799	uncharacterized LOC140743799			1255.92	2744.59	1692.46	2499.89	1150	2659.7
LOC140743800	LOC140743800	LOC140743800	uncharacterized LOC140743800			4.9602	9.1968	7.55254	11.6506	20.5619	37.5109
LOC140743801	mfr	misfire	ferlin family C2 domain-containing myoferlin misfire	mfr	misfire	10.9124	14.4521	2.74638	7.48968	4.40612	10.7174
LOC140743802	LOC140743802	serine protease 3-like	serine protease 3-like			0	0	0.686594	0	1.46871	0
LOC140743803	LOC140743803	bloated tubules	sodium-dependent nutrient amino acid transporter 1-like	blot	bloated tubules	0	0	0	0.832186	1.46871	1.78623
LOC140743804	LOC140743804	LOC140743804	uncharacterized LOC140743804			0	0	0	0	0	0
LOC140743805	LOC140743805	LOC140743805	uncharacterized LOC140743805			0	0	0	0.832186	0	0
LOC140743806	LOC140743806	beta4GalNAcTB	beta-1,4-N-acetylgalactosaminyltransferase bre-4-like	beta4GalNAcTB	beta1,4-N-acetylgalactosaminyltransferase B	721.214	884.206	643.339	662.42	586.014	573.381
LOC140743807	LOC140743807	LOC140743807	uncharacterized LOC140743807			65.4747	101.165	70.0326	109.849	44.0612	171.478
LOC140743808	LOC140743808	Pdfr	calcitonin gene-related peptide type 1 receptor-like	Pdfr	Pigment-dispersing factor receptor	0.992041	11.8245	0.686594	0	0	2.67935
LOC140743809	LOC140743809	LOC140743809	uncharacterized LOC140743809			2.97612	6.56914	0.686594	0.832186	0	0
LOC140743810	LOC140743810	LOC140743810	uncharacterized LOC140743810			1.98408	0	1.37319	6.65749	0	0
LOC140743811	LOC140743811	LOC140743811	uncharacterized LOC140743811			111.109	7.88297	0	0	0	0
LOC140743812	LOC140743812	LOC140743812	uncharacterized LOC140743812			0	0	0	0	1.46871	0.893117
LOC140743813	fry	furry	microtubule binding protein furry	fry	furry	3747.93	3390.99	3846.99	3624.17	4043.35	4306.61
LOC140743815	LOC140743815	motile sperm domain-containing protein 1-like	motile sperm domain-containing protein 1-like			2486.05	847.419	1222.14	823.032	1486.33	741.287
LOC140743817	LOC140743817	U6atac minor spliceosomal RNA	U6atac minor spliceosomal RNA			0	1.31383	2.05978	0	0	2.67935
LOC140743831	Setd3	SET domain containing 3	SET domain containing 3	Setd3	SET domain containing 3	1617.03	1359.81	1550.33	1399.74	1693.42	1296.81
LOC140743837	TRNAS-GCU	transfer RNA serine (anticodon GCU)	transfer RNA serine (anticodon GCU)			0.992041	1.31383	0	0.832186	1.46871	2.67935
LOC140743838	TRNAQ-UUG	transfer RNA glutamine (anticodon UUG)	transfer RNA glutamine (anticodon UUG)			0	0	0.686594	0	0	0
LOC140743842	TRNAQ-UUG	transfer RNA glutamine (anticodon UUG)	transfer RNA glutamine (anticodon UUG)			0	0	0.686594	0	0	0
LOC140743845	TRNAL-CAA	transfer RNA leucine (anticodon CAA)	transfer RNA leucine (anticodon CAA)			0.992041	0	0	0	0	0
LOC140743846	TRNAL-CAA	transfer RNA leucine (anticodon CAA)	transfer RNA leucine (anticodon CAA)			0.992041	0	0	0	0	0
LOC140743847	Atf3	Atf3	Activating transcription factor 3	Atf3	Activating transcription factor 3	2608.07	2827.36	1173.39	1394.74	2279.43	1594.21
LOC140743858	TRNAL-UAA	transfer RNA leucine (anticodon UAA)	transfer RNA leucine (anticodon UAA)			0	0	1.37319	0	0	0
LOC140743860	TRNAL-UAA	transfer RNA leucine (anticodon UAA)	transfer RNA leucine (anticodon UAA)			0	0	1.37319	0	0	0
LOC140743861	TRNAL-UAA	transfer RNA leucine (anticodon UAA)	transfer RNA leucine (anticodon UAA)			0	0	1.37319	0	0	0
LOC140743863	Tip60	Tip60	Histone acetyltransferase Tip60	Tip60	Tat interactive protein 60kDa	1280.72	1210.04	1691.77	1395.58	1075.09	1068.17
LOC140743872	TRNAF-GAA	transfer RNA phenylalanine (anticodon GAA)	transfer RNA phenylalanine (anticodon GAA)			0	0	0	0.832186	0	0
LOC140743876	TRNAN-AUU	transfer RNA asparagine (anticodon AUU)	transfer RNA asparagine (anticodon AUU)			0	0	0	0	0	0
LOC140743880	TRNAA-CGC	transfer RNA alanine (anticodon CGC)	transfer RNA alanine (anticodon CGC)			0	0	0.686594	0	0	0
LOC140743889	LOC140743889	LOC140743889	uncharacterized LOC140743889			95.2359	89.3403	122.9	142.304	88.1225	69.6631
LOC140743905	LOC140743905	Tim9a	mitochondrial import inner membrane translocase subunit Tim9-like	Tim9a	Tim9a	1266.84	1731.63	1449.4	1551.2	1088.31	1510.26
LOC140743911	LOC140743911	Obp19a	general odorant-binding protein 72-like	Obp19a	Odorant-binding protein 19a	0	6.56914	3.43297	2.49656	2.93742	0.893117
LOC140743912	TRNAK-UUU	transfer RNA lysine (anticodon UUU)	transfer RNA lysine (anticodon UUU)			0	0	0.686594	0	0	0
LOC140743916	TRNAF-GAA	transfer RNA phenylalanine (anticodon GAA)	transfer RNA phenylalanine (anticodon GAA)			0	0	0	0.832186	0	0
LOC140743922	LOC140743922	Ugt36D1	UDP-glucosyltransferase 2-like	Ugt36D1	UDP-glycosyltransferase family 36 member D1	5.95224	1.31383	4.11957	9.15405	14.6871	8.03805
LOC140743935	TRNAS-GCU	transfer RNA serine (anticodon GCU)	transfer RNA serine (anticodon GCU)			0.992041	1.31383	0	0.832186	1.46871	2.67935
LOC140743938	LOC140743938	Ugt36D1	UDP-glycosyltransferase UGT5-like	Ugt36D1	UDP-glycosyltransferase family 36 member D1	2.97612	0	3.43297	0.832186	0	2.67935
LOC140743939	TRNAS-GCU	transfer RNA serine (anticodon GCU)	transfer RNA serine (anticodon GCU)			0.992041	1.31383	0	0.832186	1.46871	2.67935
LOC140743942	TRNAL-CAA	transfer RNA leucine (anticodon CAA)	transfer RNA leucine (anticodon CAA)			0.992041	0	0	0	0	0
LOC140743947	TRNAF-GAA	transfer RNA phenylalanine (anticodon GAA)	transfer RNA phenylalanine (anticodon GAA)			0	0	0	0.832186	0	0
LOC140743954	LOC140743954	Ugt36D1	UDP-glycosyltransferase UGT5-like	Ugt36D1	UDP-glycosyltransferase family 36 member D1	3116	931.504	1770.04	1185.03	3467.62	1699.6
LOC140743964	TRNAF-GAA	transfer RNA phenylalanine (anticodon GAA)	transfer RNA phenylalanine (anticodon GAA)			0	0	0	0.832186	0	0
LOC140743970	Cpr100A	Cuticular protein 100A	Cuticular protein 100A	Cpr100A	Cuticular protein 100A	612510	4280.45	243043	1920.69	486385	1913.95
LOC140743971	TRNAD-GUC	transfer RNA aspartic acid (anticodon GUC)	transfer RNA aspartic acid (anticodon GUC)			0	0	0	0	0	0
LOC140743972	TRNAD-GUC	transfer RNA aspartic acid (anticodon GUC)	transfer RNA aspartic acid (anticodon GUC)			0	0	0	0	0	0
LOC140743975	LOC140743975	Pdh	15-hydroxyprostaglandin dehydrogenase [NAD(+)]-like	Pdh	Photoreceptor dehydrogenase	0	1.31383	0	0	0	0
LOC140743977	LOC140743977	Pdh	15-hydroxyprostaglandin dehydrogenase [NAD(+)]-like	Pdh	Photoreceptor dehydrogenase	0	0	0	0	0	0
LOC140743978	LOC140743978	15-hydroxyprostaglandin dehydrogenase [NAD(+)]-like	15-hydroxyprostaglandin dehydrogenase [NAD(+)]-like			0.992041	0	0	0	0	0
LOC140743979	LOC140743979	Pdh	15-hydroxyprostaglandin dehydrogenase [NAD(+)]-like	Pdh	Photoreceptor dehydrogenase	0	0	0	0	0	1.78623
LOC140743980	LOC140743980	beaten path Vc	uncharacterized LOC140743980	beat-Vc	beaten path Vc	0.992041	0	4.11957	6.65749	4.40612	10.7174
LOC140743981	LOC140743981	beaten path IIIa	uncharacterized LOC140743981	beat-IIIa	beaten path IIIa	0	0	0	0.832186	0	0
LOC140743982	LOC140743982	uncharacterized oxidoreductase TM_0325-like	uncharacterized oxidoreductase TM_0325-like			5314.36	1801.26	483.362	769.772	371.583	240.248
LOC140743983	LOC140743983	LOC140743983	uncharacterized LOC140743983			0	0	0	0	0	0
LOC140743984	LOC140743984	LOC140743984	uncharacterized LOC140743984			0	1.31383	0	0	0	0
LOC140743986	LOC140743986	Sulfotransferase 4	sulfotransferase 1C4-like	St4	Sulfotransferase 4	1.98408	1.31383	37.7627	0	17.6245	0
LOC140743987	tty	tweety	tweety	tty	tweety	4.9602	15.7659	2.74638	11.6506	2.93742	12.5036
LOC140743988	LOC140743988	LOC140743988	uncharacterized LOC140743988			9.92041	34.1595	12.3587	29.1265	8.81225	39.2971
LOC140743989	LOC140743989	capricious	uncharacterized LOC140743989	caps	capricious	8.92837	13.1383	1.37319	0.832186	2.93742	1.78623
LOC140743990	LOC140743990	LOC140743990	uncharacterized LOC140743990			0	0	0	0	0	0
LOC140743991	LOC140743991	LOC140743991	uncharacterized LOC140743991			18.8488	19.7074	9.61232	14.9794	14.6871	25.0073
LOC140743992	LOC140743992	LOC140743992	uncharacterized LOC140743992			3.96816	3.94148	4.11957	1.66437	77.8415	58.9457
LOC140743993	LOC140743993	Mecr	prostaglandin reductase 1-like	Mecr	Mitochondrial trans-2-enoyl-CoA reductase	18.8488	0	51.4946	73.2324	17.6245	20.5417
LOC140743994	Sema2a	Semaphorin 2a	Semaphorin 2a	Sema2a	Semaphorin 2a	1868.01	2142.85	2096.86	2567.3	1937.23	2697.21
LOC140743995	LOC140743995	LOC140743995	uncharacterized LOC140743995			0	5.25531	0	0	0	0
LOC140743996	LOC140743996	LOC140743996	uncharacterized LOC140743996			0	0	3.43297	3.32875	2.93742	0
LOC140743997	LOC140743997	LOC140743997	uncharacterized LOC140743997			0	0	132.513	100.695	0	1.78623
LOC140743998	LOC140743998	FucTC	alpha-(1,3)-fucosyltransferase C-like	FucTC	alpha1,3-fucosyltransferase C	0	0	0	0	0	0
LOC140743999	LOC140743999	LOC140743999	uncharacterized LOC140743999			0.992041	2.62766	4.80616	4.99312	2.93742	4.46558
LOC140744000	LOC140744000	LOC140744000	uncharacterized LOC140744000			1.98408	3.94148	4.11957	1.66437	2.93742	0.893117
LOC140744001	LOC140744001	Cuticular protein 65Ec	pupal cuticle protein 20-like	Cpr65Ec	Cuticular protein 65Ec	19.8408	0	8.92573	1.66437	22.0306	1.78623
LOC140744002	LOC140744002	Lipase 4	lipase 3-like	Lip4	Lipase 4	0	0	0	0.832186	2.93742	0
LOC140744003	LOC140744003	LOC140744003	uncharacterized LOC140744003			1314.45	4128.05	3796.18	7844.19	3043.16	3836.83
LOC140744004	LOC140744004	easter	venom protease-like	ea	easter	0.992041	0	2.74638	1.66437	0	0
LOC140744005	sro	shroud	SDR family oxidoreductase shroud	sro	shroud	55.5543	132.697	110.542	155.619	70.498	116.998
LOC140744006	LOC140744006	LOC140744006	uncharacterized LOC140744006			1.98408	2.62766	0.686594	0	0	0.893117
LOC140744008	LOC140744008	outer dynein arm-docking complex subunit 4-like	outer dynein arm-docking complex subunit 4-like			0	0	0	0.832186	0	0
LOC140744009	LOC140744009	Dnai2	dynein intermediate chain 3, ciliary-like	Dnai2	dynein, axonemal, intermediate chain 2	0	0	0	0	0	0.893117
LOC140744010	LOC140744010	LOC140744010	uncharacterized LOC140744010			40.6737	3.94148	14.4185	7.48968	69.0293	36.6178
LOC140744011	LOC140744011	FucTA	4-galactosyl-N-acetylglucosaminide 3-alpha-L-fucosyltransferase FUT6-like	FucTA	alpha1,3-fucosyltransferase A	11.9045	44.6702	6.17935	15.8115	16.1558	11.6105
LOC140744012	LOC140744012	collagenase-like	collagenase-like			0	2.62766	0.686594	2.49656	1.46871	0
LOC140744013	LOC140744013	yellow-g2	uncharacterized LOC140744013	yellow-g2	yellow-g2	5.95224	0	0	1.66437	4.40612	1.78623
LOC140744014	LOC140744014	LOC140744014	uncharacterized LOC140744014			366.063	437.505	443.54	913.741	456.768	952.062
LOC140744015	LOC140744015	Aldose reductase 1	aldo-keto reductase 1B-like	Ar1	Aldose reductase 1	16.8647	32.8457	16.4783	30.7909	69.0293	90.2048
LOC140744016	LOC140744016	Aldose reductase 2	aldo-keto reductase AKR2E4-like	Ar2	Aldose reductase 2	16.8647	7.88297	8.23913	7.48968	7.34354	2.67935
LOC140744017	LOC140744017	LOC140744017	uncharacterized LOC140744017			40.6737	44.6702	28.837	31.6231	14.6871	15.183
LOC140744018	stg1	stargazin-like protein	stargazin-like protein	stg1	stargazin-like protein	0	0	1.37319	4.16093	0	0.893117
LOC140744019	LOC140744019	protein I'm not dead yet-like	protein I'm not dead yet-like			0.992041	0	0	1.66437	1.46871	0
LOC140744020	LOC140744020	LOC140744020	uncharacterized LOC140744020			0	0	0	0	0	0
LOC140744021	LOC140744021	I'm not dead yet	protein I'm not dead yet-like	Indy	I'm not dead yet	0	0	0	0	0	0
LOC140744022	LOC140744022	brachyurin-like	brachyurin-like			119.045	249.627	0	10.8184	1.46871	2.67935
LOC140744023	LOC140744023	I'm not dead yet	protein I'm not dead yet-like	Indy	I'm not dead yet	0	0	0.686594	0	0	0
LOC140744024	LOC140744024	cilia- and flagella-associated protein 184-like	cilia- and flagella-associated protein 184-like			0.992041	0	1.37319	4.16093	0	0.893117
LOC140744025	LOC140744025	putative inorganic phosphate cotransporter	putative inorganic phosphate cotransporter			2.97612	6.56914	0.686594	3.32875	0	0
LOC140744026	LOC140744026	dmGlut	putative inorganic phosphate cotransporter	dmGlut	Dietary and metabolic glutamate transporter	0	0	6.17935	8.32186	4.40612	2.67935
LOC140744027	LOC140744027	LOC140744027	uncharacterized LOC140744027			0.992041	0	0.686594	0	0	0
LOC140744028	LOC140744028	Usp7	ubiquitin carboxyl-terminal hydrolase 7-like	Usp7	Ubiquitin-specific protease 7	0.992041	1.31383	0	0.832186	0	3.57247
LOC140744029	Rpt3	Rpt3	26S proteasome regulatory subunit Rpt3	Rpt3	Regulatory particle triple-A ATPase 3	9657.52	12355.2	16004.5	14274.5	13102.3	13394.1
LOC140744030	LOC140744030	LOC140744030	uncharacterized LOC140744030			124.997	170.798	78.9584	102.359	96.9347	151.83
LOC140744031	LOC140744031	globin 1	hemoglobin-3-like	glob1	globin 1	0.992041	0	1.37319	2.49656	1.46871	0.893117
LOC140744033	LOC140744033	LOC140744033	uncharacterized LOC140744033			0	0	0	2.49656	0	0
LOC140744034	LOC140744034	3-oxoacyl-[acyl-carrier-protein] reductase FabG-like	3-oxoacyl-[acyl-carrier-protein] reductase FabG-like			0	0	0	0	0	0
LOC140744035	LOC140744035	LOC140744035	uncharacterized LOC140744035			0	0	0	0	0	0
LOC140744036	LOC140744036	lush	general odorant-binding protein 72-like	lush	lush	13.8886	14.4521	2.05978	8.32186	1.46871	1.78623
LOC140744037	LOC140744037	LOC140744037	uncharacterized LOC140744037			13.8886	15.7659	2.74638	2.49656	1.46871	3.57247
LOC140744038	LOC140744038	LOC140744038	uncharacterized LOC140744038			4.9602	19.7074	1.37319	1.66437	1.46871	0.893117
LOC140744039	LOC140744039	raffinose invertase-like	raffinose invertase-like			2.97612	1.31383	1.37319	0	0	0.893117
LOC140744040	mbt	mushroom bodies tiny	serine/threonine-protein kinase PAK mbt	mbt	mushroom bodies tiny	1282.71	1828.85	1430.86	1835.8	1367.37	1501.33
LOC140744041	LOC140744041	apolipoprotein D-like	apolipoprotein D-like			33.7294	30.218	6.17935	9.15405	7.34354	8.03805
LOC140744042	LOC140744042	LOC140744042	uncharacterized LOC140744042			0	0	0	0.832186	0	0
LOC140744043	LOC140744043	sucrose-6-phosphate hydrolase-like	sucrose-6-phosphate hydrolase-like			0	0	0	0	0	0
LOC140744044	Cluap1	Cluap1	clusterin associated protein 1	Cluap1	Clusterin associated protein 1	4.9602	0	21.2844	8.32186	19.0932	5.3587
LOC140744045	LOC140744045	ecdysone oxidase-like	ecdysone oxidase-like			1.98408	1.31383	1.37319	0	7.34354	0
LOC140744046	LOC140744046	ecdysone oxidase-like	ecdysone oxidase-like			150.79	0	22.6576	0	60.217	5.3587
LOC140744047	LOC140744047	LOC140744047	uncharacterized LOC140744047			71.4269	136.638	48.7482	69.9037	38.1864	65.1975
LOC140744048	Esp	Esp	Epidermal stripes and patches	Esp	Epidermal stripes and patches	1961.26	292.984	711.998	533.432	1151.47	507.29
LOC140744049	LOC140744049	LOC140744049	uncharacterized LOC140744049			551.575	516.334	771.732	627.469	700.573	618.037
LOC140744050	Npl4	Npl4	nuclear protein localization 4	Npl4	Nuclear protein localization 4	2065.43	1916.87	2377.68	1998.08	2185.44	2060.42
LOC140744051	Atg18a	Autophagy-related 18a	Autophagy-related 18a	Atg18a	Autophagy-related 18a	17742.6	5763.76	10068.9	6144.86	14635.7	5921.36
LOC140744052	LOC140744052	CWF19-like protein 2 homolog	CWF19-like protein 2 homolog			4164.59	3753.61	3602.56	3431.1	3865.64	3492.09
LOC140744053	LOC140744053	LOC140744053	uncharacterized LOC140744053			1312.47	1231.06	1157.6	1331.5	1010.47	1381.65
LOC140744054	LOC140744054	LOC140744054	uncharacterized LOC140744054			96.2279	173.425	127.707	183.913	60.217	63.4113
LOC140744055	promL	prominin-like	prominin-like	promL	prominin-like	20292.2	26450	26375.5	31529.9	24570	32095
LOC140744056	LOC140744056	Esp	sodium-independent sulfate anion transporter-like	Esp	Epidermal stripes and patches	2024.75	35.4734	705.819	90.7083	1094.19	69.6631
LOC140744057	LOC140744057	Got2	aspartate aminotransferase, mitochondrial-like	Got2	Glutamate oxaloacetate transaminase 2	0	0	1.37319	0.832186	0	0.893117
LOC140744058	LOC140744058	Eip74EF	uncharacterized LOC140744058	Eip74EF	Ecdysone-induced protein 74EF	9492.84	9296.65	5976.8	6319.62	8168.95	7727.25
LOC140744059	LOC140744059	Cytochrome P450 9f2	uncharacterized LOC140744059	Cyp9f2	Cytochrome P450 9f2	943.431	64.3776	48.0616	78.2255	267.305	84.8461
LOC140744060	LOC140744060	chaski	monocarboxylate transporter 9-like	chk	chaski	1350.17	1597.61	1173.39	1476.3	1424.65	1374.51
LOC140744061	Det	Deterin	baculoviral IAP repeat containing deterin	Det	Deterin	2104.12	4854.59	4268.56	4592	2938.88	4233.37
LOC140744062	LOC140744062	cilia- and flagella-associated protein 52	cilia- and flagella-associated protein 52			116.069	119.558	226.576	99.8624	143.933	76.808
LOC140744063	Atg12	Autophagy-related 12	Autophagy-related 12	Atg12	Autophagy-related 12	2311.45	1760.53	1761.8	1534.55	1299.81	1177.13
LOC140744064	LOC140744064	LOC140744064	uncharacterized LOC140744064			2365.02	2110.01	2823.96	2692.96	3028.47	2507.87
LOC140744065	LOC140744065	dnaJ homolog subfamily C member 17	dnaJ homolog subfamily C member 17			2200.35	2284.75	2534.22	2309.32	2277.97	2641.84
LOC140744066	LOC140744066	solute carrier family 23 member 2	solute carrier family 23 member 2			108.132	60.4361	24.7174	24.1334	32.3116	14.2899
LOC140744067	LOC140744067	LOC140744067	uncharacterized LOC140744067			120.037	26.2766	321.326	285.44	273.18	570.702
LOC140744068	wge	winged eye	BAH domain and coiled-coil containing protein winged eye	wge	winged eye	10424.4	12849.2	11444.8	12687.5	11839.3	15047.2
LOC140744069	Fmo-1	Fmo-1	Flavin-containing monooxygenase 1	Fmo-1	Flavin-containing monooxygenase 1	1681.51	60.4361	39.1359	19.1403	63.1544	39.2971
LOC140744070	LOC140744070	sodium-independent sulfate anion transporter-like	sodium-independent sulfate anion transporter-like			983.112	378.382	761.433	570.048	624.201	411.727
LOC140744071	mRpS2	mRpS2	mitochondrial ribosomal protein S2	mRpS2	mitochondrial ribosomal protein S2	1906.7	2308.4	1985.63	1884.9	1722.79	2207.78
LOC140744072	LOC140744072	Cytochrome P450 9f2	probable cytochrome P450 9f2	Cyp9f2	Cytochrome P450 9f2	8.92837	11.8245	6.86594	38.2806	32.3116	33.0453
LOC140744073	LOC140744073	Cytochrome P450 9f2	probable cytochrome P450 9f2	Cyp9f2	Cytochrome P450 9f2	1.98408	2.62766	5.49276	11.6506	7.34354	9.82428
LOC140744074	LOC140744074	LOC140744074	uncharacterized LOC140744074			57.5384	48.6116	83.7645	75.729	41.1238	66.0906
LOC140744075	LOC140744075	LOC140744075	uncharacterized LOC140744075			0	1.31383	0	0	0	0
LOC140744076	LOC140744076	LOC140744076	uncharacterized LOC140744076			21.8249	31.5319	8.23913	5.82531	20.5619	7.14493
LOC140744077	LOC140744077	LOC140744077	uncharacterized LOC140744077			2039.64	1618.64	1792.7	1815.83	1553.89	1492.4
LOC140744078	LOC140744078	lipase member H-A-like	lipase member H-A-like			2.97612	1.31383	1.37319	0	1.46871	0
LOC140744079	LOC140744079	LOC140744079	uncharacterized LOC140744079			0	0	0	0	0	0.893117
LOC140744080	LOC140744080	Niemann-Pick type C-2c	uncharacterized LOC140744080	Npc2c	Niemann-Pick type C-2c	0.992041	3.94148	14.4185	19.9725	0	2.67935
LOC140744081	LOC140744081	leucine-rich repeat-containing protein 58	leucine-rich repeat-containing protein 58			1157.71	871.068	1035.38	1114.3	1036.91	785.943
LOC140744082	LOC140744082	dnk	deoxynucleoside kinase-like	dnk	deoxyribonucleoside kinase	623.001	825.084	937.201	1066.03	656.512	862.751
LOC140744083	LOC140744083	ND-23	NADH-ubiquinone oxidoreductase subunit 8-like	ND-23	NADH dehydrogenase (ubiquinone) 23 kDa subunit	2282.69	2236.14	2729.21	2251.9	2189.84	2388.19
LOC140744084	LOC140744084	pyridoxal-dependent decarboxylase domain-containing protein 1	pyridoxal-dependent decarboxylase domain-containing protein 1			1462.27	2152.05	1535.91	1969.79	1759.51	2220.29
LOC140744085	LOC140744085	alpha4GT1	lactosylceramide 4-alpha-galactosyltransferase-like	alpha4GT1	alpha1,4-galactosyltransferase 1	21.8249	3.94148	30.8967	13.315	11.7497	5.3587
LOC140744086	LOC140744086	suppressor of Hairy wing	uncharacterized LOC140744086	su(Hw)	suppressor of Hairy wing	1018.83	976.174	1034.01	1087.67	919.411	919.91
LOC140744087	RpS24	Ribosomal protein S24	ribosomal protein S24	RpS24	Ribosomal protein S24	61975.8	82989.3	70483	71966.7	67617.8	62431.5
LOC140744088	LOC140744088	LOC140744088	uncharacterized LOC140744088			0	0	0	0	1.46871	0
LOC140744089	LOC140744089	Mct1	monocarboxylate transporter 14-like	Mct1	Monocarboxylate transporter 1	18.8488	7.88297	133.886	74.8968	111.622	30.366
LOC140744090	Csas	CMP-sialic acid synthase	CMP-sialic acid synthase	Csas	CMP-sialic acid synthase	16.8647	26.2766	16.4783	14.1472	5.87483	8.03805
LOC140744091	LOC140744091	LOC140744091	uncharacterized LOC140744091			278.763	245.686	227.263	216.368	201.213	250.073
LOC140744092	LOC140744092	shaggy	glycogen synthase kinase-3 beta-like	sgg	shaggy	12961	16654.1	15601.5	16359.1	15966.3	17380.1
LOC140744094	LOC140744094	chaski	monocarboxylate transporter 9-like	chk	chaski	28058.9	16140.4	16729.6	14701.4	8678.59	7022.58
LOC140744095	LOC140744095	lipase member H-B-like	lipase member H-B-like			18.8488	10.5106	3.43297	4.99312	16.1558	15.183
LOC140744096	LOC140744096	LOC140744096	uncharacterized LOC140744096			0	0	0.686594	0	0	0
LOC140744097	LOC140744097	pancreatic lipase-related protein 2-like	pancreatic lipase-related protein 2-like			1353.14	186.564	160.663	86.5474	251.149	149.15
LOC140744098	LOC140744098	LOC140744098	uncharacterized LOC140744098			4.9602	3.94148	0	4.16093	11.7497	6.25182
LOC140744099	LOC140744099	hexosaminidase D-like	hexosaminidase D-like			201.384	331.085	251.294	426.079	342.209	392.078
LOC140744100	LOC140744100	LOC140744100	uncharacterized LOC140744100			12.8965	3.94148	15.1051	8.32186	32.3116	9.82428
LOC140744101	LOC140744101	sodium-independent sulfate anion transporter-like	sodium-independent sulfate anion transporter-like			312.493	726.547	419.509	642.448	245.274	665.372
LOC140744104	LOC140744104	Hibadh	probable 3-hydroxyisobutyrate dehydrogenase, mitochondrial	Hibadh	3-hydroxyisobutyrate dehydrogenase	9147.61	9795.9	11967.3	9967.93	9693.47	8312.24
LOC140744106	LOC140744106	Pdh	15-hydroxyprostaglandin dehydrogenase [NAD(+)]-like	Pdh	Photoreceptor dehydrogenase	0	0	0	0	0	0.893117
LOC140744108	cry	cryptochrome	circadian regulator cryptochrome	cry	cryptochrome	766.847	588.595	628.92	525.942	371.583	261.683
LOC140744109	Nubp2	Nubp2	NUBP iron-sulfur cluster assembly factor 2	Nubp2	NUBP iron-sulfur cluster assembly factor 2	1209.3	839.536	1198.11	849.662	1135.31	966.352
LOC140744110	mRpL12	mRpL12	mitochondrial ribosomal protein L12	mRpL12	mitochondrial ribosomal protein L12	2046.58	2757.72	2877.52	2718.75	2399.87	2821.36
LOC140744111	LOC140744111	LOC140744111	uncharacterized LOC140744111			3760.83	4047.9	4099.66	3773.97	3795.14	3814.5
LOC140744112	dor	deep orange	vacuolar protein sorting-associated protein 18 dor	dor	deep orange	2306.49	2041.69	2589.83	2325.96	2297.06	1967.54
LOC140744113	stv	starvin	BAG domain-containing protein starvin	stv	starvin	8209.14	5744.06	5336.21	5807	5127.26	4547.75
LOC140744114	LOC140744114	Arc42	short-chain specific acyl-CoA dehydrogenase, mitochondrial-like	Arc42	Activator-recruited cofactor subunit 42	1004.94	811.946	880.214	941.203	1464.3	1303.95
LOC140744115	LOC140744115	lush	uncharacterized LOC140744115	lush	lush	20.8329	39.4148	6.17935	7.48968	0	1.78623
LOC140744116	Sqor	Sqor	Sulfide quinone oxidoreductase	Sqor	Sulfide quinone oxidoreductase	527.766	390.207	352.91	371.155	455.299	339.384
LOC140744117	LOC140744117	LOC140744117	uncharacterized LOC140744117			19.8408	5.25531	8.92573	14.9794	17.6245	7.14493
LOC140744118	LOC140744118	LOC140744118	uncharacterized LOC140744118			4827.27	2719.62	2423.68	2176.17	4188.75	2297.99
LOC140744119	LOC140744119	LOC140744119	uncharacterized LOC140744119			2483.08	2628.97	2464.19	2305.99	2930.07	2495.37
LOC140744120	Vps39	Vps39	vacuolar protein sorting 39	Vps39	Vacuolar protein sorting 39	4750.88	3704.99	3722.03	3146.5	4046.29	3365.26
LOC140744121	LOC140744121	LOC140744121	uncharacterized LOC140744121			0	0	8.92573	15.8115	2.93742	7.14493
LOC140744122	LOC140744122	LOC140744122	uncharacterized LOC140744122			1728.13	1671.19	1019.59	1007.78	890.037	726.104
LOC140744123	LOC140744123	Axin	axin-like	Axn	Axin	6147.68	7164.3	6918.81	7060.27	6916.14	7113.67
LOC140744124	LOC140744124	LOC140744124	uncharacterized LOC140744124			4.9602	0	0.686594	2.49656	1.46871	0.893117
LOC140744125	Hel89B	Helicase 89B	histone acetyltransferase 1	Hel89B	Helicase 89B	2259.87	1057.63	907.678	862.145	1092.72	827.919
LOC140744126	Nthl1	Nthl1	Nth-like DNA glycosylase 1	Nthl1	Nth-like DNA glycosylase 1	2402.72	1799.94	2158.65	1598.63	1853.51	1246.79
LOC140744127	vito	viriato	nucleolar protein viriato	vito	viriato	1437.47	1719.8	1108.85	1085.17	1100.06	1141.4
LOC140744128	LOC140744128	developmentally-regulated GTP-binding protein 2	developmentally-regulated GTP-binding protein 2			4008.84	4884.81	4884.43	4763.44	4710.15	5570.37
LOC140744129	EMC3	EMC3	ER membrane protein complex subunit 3	EMC3	ER membrane protein complex subunit 3	3401.71	3473.76	4038.55	3842.2	3601.27	3521.56
LOC140744130	LOC140744130	LOC140744130	uncharacterized LOC140744130			7.93632	3.94148	2.05978	3.32875	0	3.57247
LOC140744131	LOC140744131	Syncrip	uncharacterized LOC140744131	Syp	Syncrip	127.973	39.4148	61.1069	39.9449	44.0612	20.5417
LOC140744132	LOC140744132	LOC140744132	uncharacterized LOC140744132			26.7851	77.5158	32.2699	108.184	57.2796	117.891
LOC140744133	l(1)10Bb	lethal (1) 10Bb	BUD31-like protein	l(1)10Bb	lethal (1) 10Bb	2819.38	3287.2	2829.46	2591.43	2373.43	2575.75
LOC140744135	Agps	Agps	alkyldihydroxyacetonephosphate synthase	Agps	Alkylglycerone phosphate synthase	40.6737	18.3936	137.319	102.359	61.6857	26.7935
LOC140744136	LOC140744136	LOC140744136	uncharacterized LOC140744136			2.97612	0	6.17935	5.82531	2.93742	1.78623
LOC140744137	Mf	Myofilin	myofilin	Mf	Myofilin	31.7453	5.25531	21.971	71.568	117.497	45.549
LOC140744138	LOC140744138	LOC140744138	uncharacterized LOC140744138			0	0	1.37319	0	0	0
LOC140744139	Sce	Sex combs extra	E3 ubiquitin-protein ligase Sce	Sce	Sex combs extra	3096.16	3364.71	4220.5	3957.05	3999.29	3898.45
LOC140744140	LOC140744140	Mitochondrial aconitase 1	probable aconitate hydratase, mitochondrial	mAcon1	Mitochondrial aconitase 1	5989.94	6098.79	6843.29	6544.31	6644.43	6044.61
LOC140744141	LOC140744141	Ribosomal protein L22	large ribosomal subunit protein eL22-like	RpL22	Ribosomal protein L22	109542	113582	85757	84937.1	86994.5	75864
LOC140744142	LOC140744142	LOC140744142	uncharacterized LOC140744142			20202.9	37963.1	20227.8	38612.6	11751.1	18448.2
LOC140744143	Myo10A	Myosin 10A	unconventional myosin 10A	Myo10A	Myosin 10A	9292.44	13173.8	8947.7	14045.6	9620.03	13335.1
LOC140744144	Sec15	Secretory 15	exocyst complex component Sec15	Sec15	Secretory 15	1048.59	1112.81	1394.47	1393.91	1244	1152.12
LOC140744145	LOC140744145	LOC140744145	uncharacterized LOC140744145			2.97612	1.31383	15.1051	24.1334	1.46871	6.25182
LOC140744147	LOC140744147	lipase 3-like	lipase 3-like			0	0	0	0	1.46871	0
LOC140744148	LOC140744148	gastric triacylglycerol lipase-like	gastric triacylglycerol lipase-like			0	0	0	0	0	0.893117
LOC140744149	LOC140744149	LOC140744149	uncharacterized LOC140744149			0	1.31383	0	0	0	0
LOC140744150	LOC140744150	LOC140744150	uncharacterized LOC140744150			3585.23	285.101	1954.73	452.709	2457.15	505.504
LOC140744151	Ssk	Snakeskin	smooth septate junction protein snakeskin	Ssk	Snakeskin	6.94428	6.56914	6.17935	7.48968	8.81225	0
LOC140744152	LOC140744152	Chitinase 6	uncharacterized LOC140744152	Cht6	Chitinase 6	4576.28	55.1808	84.4511	42.4415	1110.34	78.5943
LOC140744153	Adsl	Adenylosuccinate lyase	adenylosuccinate lyase	Adsl	Adenylosuccinate lyase	3379.88	3969.07	4802.73	4359.82	3420.62	4176.21
LOC140744154	LOC140744154	fatty acid-binding protein, liver-like	fatty acid-binding protein, liver-like			28.7692	0	0.686594	0.832186	4.40612	0.893117
LOC140744155	LOC140744155	Irk2	G protein-activated inward rectifier potassium channel 4-like	Irk2	Inwardly rectifying potassium channel 2	1.98408	0	0	0	0	0
LOC140744156	Hsdl2	Hsdl2	Hydroxysteroid dehydrogenase like 2	Hsdl2	Hydroxysteroid dehydrogenase like 2	4789.57	3911.27	3007.97	2808.63	3801.02	2999.98
LOC140744157	wake	wide awake	ankyrin repeat and fibronectin type III domain containing protein wide awake	wake	wide awake	2032.69	3243.84	4368.11	5022.25	3542.52	4591.51
LOC140744158	LOC140744158	LOC140744158	uncharacterized LOC140744158			0	0	7.55254	6.65749	0	0
LOC140744159	LOC140744159	LOC140744159	uncharacterized LOC140744159			49.602	174.739	41.1957	69.9037	41.1238	117.891
LOC140744160	eIF3b	eIF3b	eukaryotic translation initiation factor 3 subunit b	eIF3b	eukaryotic translation initiation factor 3 subunit b	29739.4	38296.8	37302	36007.9	35016.9	38787.2
LOC140744161	LOC140744161	LOC140744161	uncharacterized LOC140744161			43.6498	5.25531	557.515	289.601	14.6871	12.5036
LOC140744162	LOC140744162	Mipp1	multiple inositol polyphosphate phosphatase 1-like	Mipp1	Multiple inositol polyphosphate phosphatase 1	1128.94	1250.76	578.799	885.446	1025.16	587.671
LOC140744163	su(r)	suppressor of rudimentary	dihydropyrimidine dehydrogenase su(r)	su(r)	suppressor of rudimentary	11137.6	3534.2	10360.7	5145.41	15033.7	4958.58
LOC140744164	FucTB	FucTB	alpha-(1,3)-fucosyltransferase 10	FucTB	alpha1,3-fucosyltransferase B	909.701	1139.09	1326.5	1661.04	1126.5	1308.42
LOC140744165	LOC140744165	LOC140744165	uncharacterized LOC140744165			0	0	0	0	0	0.893117
LOC140744166	LOC140744166	LOC140744166	uncharacterized LOC140744166			0	0	0.686594	0	0	0
LOC140744167	LOC140744167	Dgkepsilon	diacylglycerol kinase epsilon-like	Dgkepsilon	Diacyl glycerol kinase epsilon	33.7294	39.4148	32.9565	28.2943	23.4993	17.8623
LOC140744168	mof	males absent on the first	males absent on the first	mof	males absent on the first	2670.57	2584.3	2790.32	2554.81	2523.24	2544.49
LOC140744169	Syngr	Synaptogyrin	synaptogyrin	Syngr	Synaptogyrin	182.535	361.303	168.216	287.937	164.495	322.415
LOC140744170	LOC140744170	yellow-h	uncharacterized LOC140744170	yellow-h	yellow-h	6998.85	22919.7	15006.2	27219.2	5974.7	13779
LOC140744171	LOC140744171	LOC140744171	uncharacterized LOC140744171			7.93632	6.56914	2.05978	0.832186	4.40612	3.57247
LOC140744172	LOC140744172	LOC140744172	uncharacterized LOC140744172			0	0	0	0	123.371	114.319
LOC140744173	LOC140744173	LOC140744173	uncharacterized LOC140744173			0	0	0	0	0	0
LOC140744174	LOC140744174	LOC140744174	uncharacterized LOC140744174			0	1.31383	2.05978	1.66437	2.93742	5.3587
LOC140744175	tzn	tenzing norgay	hydroxyacylglutathione hydrolase tenzing norgay	tzn	tenzing norgay	3760.83	3874.48	4889.93	4281.6	3577.77	3166.1
LOC140744176	LOC140744176	LOC140744176	uncharacterized LOC140744176			2685.45	1453.09	1707.56	1147.59	3168	1030.66
LOC140744177	LOC140744177	small subunit processome component 20 homolog	small subunit processome component 20 homolog			3346.15	4364.54	3434.35	4217.52	3325.15	5029.14
LOC140744179	LOC140744179	ecdysone oxidase-like	ecdysone oxidase-like			0.992041	0	0	0	0	0
LOC140744181	LOC140744181	flapwing	serine/threonine-protein phosphatase PP1-beta catalytic subunit	flw	flapwing	6588.14	6523.16	7123.42	7094.39	7054.2	7203.88
LOC140744182	LOC140744182	LOC140744182	uncharacterized LOC140744182			97.22	115.617	35.0163	36.6162	10.281	9.82428
LOC140744183	LOC140744183	Neprilysin 4	neprilysin-4-like	Nep4	Neprilysin 4	2.97612	24.9627	19.2246	72.4002	24.968	211.669
LOC140744184	LOC140744184	fezzik	ecdysone oxidase-like	fiz	fezzik	0	1.31383	0	0	0	0
LOC140744185	LOC140744185	LOC140744185	uncharacterized LOC140744185			0.992041	6.56914	6.17935	3.32875	5.87483	0
LOC140744186	STUB1	STUB1	STIP1 homology and U-box containing protein 1	STUB1	STIP1 homology and U-box containing protein 1	2303.52	1661.99	1866.16	1851.61	1891.7	1855
LOC140744187	LOC140744187	unc-4	homeobox protein unc-4-like	unc-4	unc-4	44.6418	0	95.4366	92.3727	91.0599	19.6486
LOC140744188	ema	ema	C-type lectin domain containing ema	ema	endosomal maturation defective	926.566	932.818	1995.24	2306.82	1117.69	1261.08
LOC140744189	FANCI	FANCI	Fanconi anemia complementation group I	FANCI	Fanconi anemia complementation group I	3800.51	4644.38	4702.49	5430.85	5222.72	5294.4
LOC140744190	LOC140744190	Na pump alpha subunit	sodium/potassium-transporting ATPase subunit alpha-4-like	Atpalpha	Na pump alpha subunit	550.583	76.202	191.56	236.341	311.366	80.3805
LOC140744191	synr	BH3-only protein sayonara	BH3-only protein sayonara			1.98408	0	1.37319	7.48968	1.46871	4.46558
LOC140744192	LOC140744192	LOC140744192	uncharacterized LOC140744192			0.992041	1.31383	3.43297	2.49656	4.40612	3.57247
LOC140744193	LOC140744193	LOC140744193	uncharacterized LOC140744193			6.94428	6.56914	60.4203	18.3081	29.3742	4.46558
LOC140744194	LOC140744194	LOC140744194	uncharacterized LOC140744194			0	0	0	0	0	0.893117
LOC140744195	LOC140744195	LOC140744195	uncharacterized LOC140744195			2189.43	4410.52	3950.66	4502.96	3455.87	5268.5
LOC140744196	LOC140744196	Ionotropic receptor 75c	ionotropic receptor 75a-like	Ir75c	Ionotropic receptor 75c	0	0	0.686594	0	0	3.57247
LOC140744197	LOC140744197	LOC140744197	uncharacterized LOC140744197			9.92041	22.3351	76.8986	208.879	57.2796	41.9765
LOC140744198	LOC140744198	LOC140744198	uncharacterized LOC140744198			0	0	0	0	0	0.893117
LOC140744199	LOC140744199	LOC140744199	uncharacterized LOC140744199			6.94428	9.1968	35.0163	39.1128	0	7.14493
LOC140744200	Tsen54	Tsen54	tRNA splicing endonuclease subunit 54	Tsen54	tRNA splicing endonuclease subunit 54	2294.59	2678.9	2393.47	2501.55	2551.15	2519.48
LOC140744201	ckn	caskin	CRK like proto-oncogene, adaptor protein	ckn	caskin	5954.23	5951.64	6148.45	5326.83	7466.91	6843.06
LOC140744202	LOC140744202	Obp19d	general odorant-binding protein 19d-like	Obp19d	Odorant-binding protein 19d	0	0	0.686594	0	0	0
LOC140744203	Polr3E	Polr3E	RNA polymerase III subunit E	Polr3E	RNA polymerase III subunit E	1008.91	1137.78	1024.4	1010.27	1060.41	1198.56
LOC140744204	LOC140744204	LOC140744204	uncharacterized LOC140744204			3050.52	3517.12	3337.54	3568.42	2884.54	3204.5
LOC140744205	Nasp	Nasp	Nuclear autoantigenic sperm protein	Nasp	Nuclear autoantigenic sperm protein	8956.14	16750	17655.1	15849.8	14497.6	17328.3
LOC140744206	LOC140744206	LOC140744206	uncharacterized LOC140744206			2.97612	5.25531	3.43297	2.49656	0	4.46558
LOC140744207	Hs3st-B	Hs3st-B	Heparan sulfate 3-O sulfotransferase-B	Hs3st-B	Heparan sulfate 3-O sulfotransferase-B	577.368	813.26	24.7174	32.4553	58.7483	33.0453
LOC140744208	LOC140744208	prostaglandin reductase 1-like	prostaglandin reductase 1-like			1973.17	968.291	1786.52	1677.69	898.849	1027.98
LOC140744209	LOC140744209	LOC140744209	uncharacterized LOC140744209			12795.3	14520.4	14679.4	17022.4	11273.8	16328.9
LOC140744210	LOC140744210	Rac1	ras-related protein Rac1	Rac1	Rac1	4487.99	4562.92	4236.97	5231.96	3946.42	5551.61
LOC140744211	LOC140744211	apyrase	apyrase			2756.88	2192.78	2593.95	2184.49	2474.77	2161.34
LOC140744212	LOC140744212	mitochondrial glycine transporter B-like	mitochondrial glycine transporter B-like			2207.29	1801.26	1387.61	1237.46	1807.98	1290.55
LOC140744213	LOC140744213	LOC140744213	uncharacterized LOC140744213			0.992041	2.62766	0	1.66437	1.46871	1.78623
LOC140744214	Chd64	Chd64	transgelin calponin-3	Chd64	Chd64	19529.3	32981	19876.2	23550.9	20598.6	28475.2
LOC140744215	LOC140744215	LOC140744215	uncharacterized LOC140744215			933.51	596.478	558.888	431.073	798.977	643.937
LOC140744216	LOC140744216	DNA polymerase theta	DNA polymerase theta-like	PolQ	DNA polymerase theta	1.98408	1.31383	10.9855	15.8115	19.0932	18.7555
LOC140744217	LOC140744217	Mgat2	alpha-1,6-mannosyl-glycoprotein 2-beta-N-acetylglucosaminyltransferase-like	Mgat2	Mannosyl (alpha-1,6-)-glycoprotein beta-1,2-N-acetylglucosaminyltransferase	0	0	0	0	0	0
LOC140744220	LOC140744220	luc7-like protein 3	luc7-like protein 3			8086.12	10100.7	10373.8	10032	8470.04	8368.5
LOC140744221	LOC140744221	Vps20	charged multivesicular body protein 6-A-like	Vps20	Vacuolar protein sorting 20	2491.01	1589.73	1816.04	1452.17	1882.88	1403.09
LOC140744222	LOC140744222	LOC140744222	uncharacterized LOC140744222			9.92041	5.25531	2.74638	3.32875	0	0.893117
LOC140744223	LOC140744223	crooked legs	uncharacterized LOC140744223	crol	crooked legs	2976.12	3313.47	3603.93	3884.65	4024.26	3674.28
LOC140744224	LOC140744224	LOC140744224	uncharacterized LOC140744224			329.357	48.6116	311.714	81.5543	281.992	42.8696
LOC140744225	LOC140744225	extracellular serine/threonine protein CG31145	extracellular serine/threonine protein CG31145			1563.46	1510.9	873.348	849.662	782.821	582.312
LOC140744226	LOC140744226	protein snakeskin-like	protein snakeskin-like			1970.19	3304.28	2011.03	3866.34	2374.9	3310.78
LOC140744227	LOC140744227	Cuticular protein 47Ef	pupal cuticle protein 20-like	Cpr47Ef	Cuticular protein 47Ef	122.021	23.6489	44.6286	15.8115	215.9	210.776
LOC140744228	LOC140744228	Ca-alpha1T	voltage-dependent T-type calcium channel subunit alpha-1G-like	Ca-alpha1T	Ca[2+]-channel protein alpha[[1]] subunit T	211.305	51.2393	86.5109	439.394	185.057	316.163
LOC140744229	LOC140744229	LOC140744229	uncharacterized LOC140744229			4.9602	2.62766	0.686594	4.99312	1.46871	1.78623
LOC140744230	LOC140744230	LOC140744230	uncharacterized LOC140744230			0.992041	0	0.686594	6.65749	0	3.57247
LOC140744231	LOC140744231	LOC140744231	uncharacterized LOC140744231			4245.93	1237.63	1424.68	1106.81	3264.94	989.573
LOC140744232	LOC140744232	glucose-induced degradation protein 4 homolog	glucose-induced degradation protein 4 homolog			5443.33	4987.29	4909.84	4852.48	5086.13	4868.38
LOC140744233	Pkn	Protein kinase N	serine/threonine-protein kinase N	Pkn	Protein kinase N	8612.9	10335.9	11253.3	11373.5	10082.7	10750.4
LOC140744234	LOC140744234	Sap130	uncharacterized LOC140744234	Sap130	Sin3A-associated protein 130	2030.71	1872.2	2442.22	2016.39	2517.36	1978.25
LOC140744235	U2af50	U2af50	U2 small nuclear riboprotein auxiliary factor 50	U2af50	U2 small nuclear riboprotein auxiliary factor 50	12057.3	13047.6	15113.3	13642	14059.9	13454.8
LOC140744236	inc	insomniac	BTB/POZ domain-containing protein inc	inc	insomniac	2774.74	2791.88	3642.38	3249.69	3445.59	3318.82
LOC140744237	Tis11	Tis11 zinc finger protein	Tis11 zinc finger protein	Tis11	Tis11 zinc finger protein	29518.2	17154.7	19695.6	16946.6	25396.9	15315.2
LOC140744238	LOC140744238	synaptonemal complex protein 3-like	synaptonemal complex protein 3-like			107.14	128.755	90.6305	105.688	88.1225	123.25
LOC140744239	mRpS23	mRpS23	mitochondrial ribosomal protein S23	mRpS23	mitochondrial ribosomal protein S23	1014.86	1319.08	1256.47	1249.94	1076.56	1387.01
LOC140744240	hoka	hoka	hoka	hoka	hoka	26.7851	26.2766	29.5236	31.6231	55.8109	52.6939
LOC140744241	Top3alpha	Topoisomerase 3alpha	topoisomerase 3-alpha	Top3alpha	Topoisomerase 3alpha	1381.91	1316.46	1424	1365.62	1280.71	1335.21
LOC140744242	LOC140744242	tetracycline resistance	major facilitator superfamily domain-containing protein 10-like	rtet	tetracycline resistance	1142.83	835.595	900.812	896.265	1067.75	983.321
LOC140744243	Cby	Chibby	beta catenin antagonist chibby	Cby	Chibby	10.9124	5.25531	59.0471	27.4622	36.7177	1.78623
LOC140744244	LOC140744244	Fire exit	uncharacterized LOC140744244	Fie	Fire exit	299.596	122.186	357.029	154.787	286.398	133.968
LOC140744245	Mrm2	Mrm2	Mitochondrial rRNA methyltransferase 2	Mrm2	Mitochondrial rRNA methyltransferase 2	2267.8	1290.18	1128.07	943.699	1924.01	1481.68
LOC140744246	Rab40	Rab40	RAS oncogene family member Rab40	Rab40	Rab40	6217.12	4690.37	5679.51	5470.79	5469.47	5751.67
LOC140744247	Shmt	Shmt	serine hydroxymethyl transferase	Shmt	Serine hydroxymethyl transferase	5849.07	5498.37	8145.76	7856.67	5606.06	5464.98
LOC140744248	LOC140744248	LOC140744248	uncharacterized LOC140744248			68.4508	44.6702	21.2844	29.9587	60.217	48.2283
LOC140744249	LOC140744249	LOC140744249	uncharacterized LOC140744249			626.97	655.6	677.669	679.064	656.512	654.655
LOC140744250	LOC140744250	LOC140744250	uncharacterized LOC140744250			856.131	889.462	598.024	606.664	706.448	655.548
LOC140744251	LOC140744251	LOC140744251	uncharacterized LOC140744251			2482.09	2665.76	3332.04	2985.05	2881.6	2948.18
LOC140744252	LOC140744252	LOC140744252	uncharacterized LOC140744252			3562.42	2826.04	3775.58	2846.91	3332.5	2412.31
LOC140744253	LOC140744253	LOC140744253	uncharacterized LOC140744253			8319.25	9667.15	10658	13415.7	7906.05	9306.28
LOC140744254	Smurf	Smurf	SMAD specific E3 ubiquitin protein ligase	Smurf	SMAD specific E3 ubiquitin protein ligase	3536.62	2723.57	3993.23	3520.15	4209.32	3477.8
LOC140744255	LOC140744255	probable isoaspartyl peptidase/L-asparaginase GA20639	probable isoaspartyl peptidase/L-asparaginase GA20639			759.903	817.201	873.348	841.34	1127.97	1055.66
LOC140744256	LOC140744256	probable isoaspartyl peptidase/L-asparaginase CG7860	probable isoaspartyl peptidase/L-asparaginase CG7860			169.639	127.441	816.361	692.379	85.185	91.991
LOC140744258	PGS1	PGS1	Phosphatidylglycerophosphate synthase 1	PGS1	Phosphatidylglycerophosphate synthase 1	1246	1252.08	1001.74	945.364	995.784	857.392
LOC140744259	LOC140744259	LOC140744259	uncharacterized LOC140744259			25.7931	43.3563	59.0471	66.5749	46.9986	72.3425
LOC140744260	LOC140744260	spermatogenesis-associated protein 20	spermatogenesis-associated protein 20			3627.89	3720.76	2775.21	2760.36	3510.21	2800.81
LOC140744261	stet	stem cell tumor	rhomboid serine protease stem cell tumor	stet	stem cell tumor	979.144	2476.57	1521.49	2072.98	1257.21	2163.13
LOC140744262	not	non-stop	ubiquitin carboxyl-terminal hydrolase nonstop	not	non-stop	574.392	826.398	747.015	822.2	649.169	846.675
LOC140744263	LOC140744263	U6 spliceosomal RNA	U6 spliceosomal RNA			27.7771	13.1383	8.23913	11.6506	14.6871	8.93117
LOC140744264	step	steppke	cytohesin steppke	step	steppke	4246.93	5431.36	4007.65	5671.35	3820.11	5450.69
LOC140744265	LOC140744265	yellow-h	dopaminechrome tautomerase-like	yellow-h	yellow-h	4442.36	2170.44	2284.99	2286.85	3231.16	2708.82
LOC140744266	Hrs	Hrs	Hepatocyte growth factor regulated tyrosine kinase substrate	Hrs	Hepatocyte growth factor regulated tyrosine kinase substrate	5964.15	3556.53	4564.48	3643.31	4116.79	3254.52
LOC140744268	LOC140744268	targeting protein for Xklp2	targeting protein for Xklp2			2923.54	7964.43	7291.63	7495.5	6252.29	7888.01
LOC140744269	LOC140744269	U6 snRNA-associated Sm-like protein LSm5	U6 snRNA-associated Sm-like protein LSm5			2488.04	3737.84	3143.92	3515.16	2733.26	3612.66
LOC140744270	mei-41	meiotic 41	ATR serine/threonine kinase meiotic 41	mei-41	meiotic 41	1945.39	2533.06	2251.34	2241.08	2429.24	2616.83
LOC140744271	LOC140744271	LOC140744271	uncharacterized LOC140744271			0.992041	0	0.686594	0.832186	1.46871	1.78623
LOC140744272	Irk1	Irk1	Inwardly rectifying potassium channel 1	Irk1	Inwardly rectifying potassium channel 1	693.436	366.558	346.044	299.587	302.554	365.285
LOC140744273	TRNAP-AGG	transfer RNA proline (anticodon AGG)	transfer RNA proline (anticodon AGG)			0	0	0	0	0	0
LOC140744274	LOC140744274	Esp	sodium-independent sulfate anion transporter-like	Esp	Epidermal stripes and patches	15.8726	0	9.61232	1.66437	88.1225	32.1522
LOC140744275	LOC140744275	Irk2	G protein-activated inward rectifier potassium channel 3-like	Irk2	Inwardly rectifying potassium channel 2	74.403	15.7659	37.7627	64.0784	58.7483	29.4729
LOC140744276	TRNAP-AGG	transfer RNA proline (anticodon AGG)	transfer RNA proline (anticodon AGG)			0	0	0	0	0	0
LOC140744277	LOC140744277	LOC140744277	uncharacterized LOC140744277			77.3792	44.6702	64.5399	108.184	180.651	167.906
LOC140744278	LOC140744278	LOC140744278	uncharacterized LOC140744278			0.992041	2.62766	0	0	0	0
LOC140744279	LOC140744279	beaten path Va	uncharacterized LOC140744279	beat-Va	beaten path Va	395.824	57.8084	109.855	57.4209	237.931	150.044
LOC140744280	LOC140744280	Got2	aspartate aminotransferase, mitochondrial-like	Got2	Glutamate oxaloacetate transaminase 2	0	0	0	0	0	0
LOC140744281	TRNAT-CGU	transfer RNA threonine (anticodon CGU)	transfer RNA threonine (anticodon CGU)			0	0	0	0	0	0.893117
LOC140744282	LOC140744282	Esp	sodium-independent sulfate anion transporter	Esp	Epidermal stripes and patches	2188.44	2004.9	2284.3	2201.97	1830.01	1754.08
LOC140744283	LOC140744283	ectodermal	uncharacterized LOC140744283	ect	ectodermal	1225.17	27.5904	153.111	8.32186	110.153	8.93117
LOC140744284	LOC140744284	LOC140744284	uncharacterized LOC140744284			13955	705.526	3408.25	514.291	18577.7	529.618
LOC140744285	PGAP1	PGAP1	GPI inositol-deacylase	PGAP1	Post-GPI attachment to proteins 1	5836.17	5148.89	4462.86	4358.16	4987.73	4814.79
LOC140744286	wmd	wing morphogenesis defect	serine-threonine kinase receptor-associated protein wmd	wmd	wing morphogenesis defect	9233.91	1660.68	2815.04	1622.76	4109.44	1615.65
LOC140744287	TRNAF-GAA	transfer RNA phenylalanine (anticodon GAA)	transfer RNA phenylalanine (anticodon GAA)			0	0	0	0.832186	0	0
LOC140744288	Spase12	Spase 12-subunit	Signal peptidase complex subunit Spase12	Spase12	Spase 12-subunit	6171.48	9748.6	7102.13	8436.71	6337.47	8421.2
LOC140744289	Alg14	Alg14	ALG14, UDP-N-acetylglucosaminyltransferase subunit	Alg14	ALG14 UDP-N-acetylglucosaminyltransferase subunit	5353.05	7964.43	7184.52	7476.36	4993.61	6025.86
LOC140744290	LOC140744290	LOC140744290	uncharacterized LOC140744290			8846.03	8409.81	9179.77	8664.73	8315.82	9475.08
LOC140744291	LOC140744291	LOC140744291	uncharacterized LOC140744291			4631.84	3146.62	2999.04	2866.88	4052.16	3595.69
LOC140744292	CtsB	Cathepsin B	Cathepsin B	CtsB	Cathepsin B	3643.77	3476.39	4181.36	5038.89	5014.17	4470.94
LOC140744293	LOC140744293	LOC140744293	uncharacterized LOC140744293			27.7771	23.6489	6.17935	3.32875	16.1558	19.6486
LOC140744295	IRSp53	IRSp53	Insulin receptor substrate 53 kDa	IRSp53	Insulin receptor substrate 53 kDa	7920.45	4553.73	5529.14	4702.69	6966.08	4390.56
LOC140744296	Nup214	Nucleoporin 214kD	nuclear pore complex protein Nup214	Nup214	Nucleoporin 214kD	4993.93	7660.93	4087.98	5188.68	6422.66	8113.97
LOC140744298	ECSIT	ECSIT	evolutionarily conserved signaling intermediate in Toll pathway, mitochondrial	ECSIT	ECSIT	1109.1	1056.32	867.169	814.711	913.536	992.253
LOC140744299	bisc	biscotti	TM2 domain-containing protein 1 biscotti	bisc	biscotti	3303.5	2368.83	2179.25	1604.46	2342.59	1806.78
LOC140744300	LOC140744300	LOC140744300	uncharacterized LOC140744300			2017.81	1061.57	996.935	1003.62	1897.57	1099.43
LOC140744301	Taf1	TBP-associated factor 1	TATA-box binding protein associated factor 1	Taf1	TBP-associated factor 1	5908.59	5674.42	6652.41	6039.18	6012.89	5277.43
LOC140744302	LOC140744302	TTLL1B	polyglutamylase complex subunit TTLL1-like	TTLL1B	Tubulin tyrosine ligase-like 1B	0	0	0	0	0	0
LOC140744304	LOC140744304	LOC140744304	uncharacterized LOC140744304			0	0	0	0	0	0
LOC140744305	TRNAQ-UUG	transfer RNA glutamine (anticodon UUG)	transfer RNA glutamine (anticodon UUG)			0	0	0.686594	0	0	0
LOC140744306	LOC140744306	pastrel	uncharacterized LOC140744306	pst	pastrel	2697.36	2153.36	1396.53	1433.86	2300	1630.83
LOC140744307	LOC140744307	LOC140744307	uncharacterized LOC140744307			15.8726	88.0265	28.837	35.784	5.87483	15.183
LOC140744308	LOC140744308	LOC140744308	uncharacterized LOC140744308			5.95224	36.7872	10.9855	20.8047	1.46871	2.67935
LOC140744309	LOC140744309	LOC140744309	uncharacterized LOC140744309			11.9045	40.7287	12.3587	15.8115	7.34354	4.46558
LOC140744310	LOC140744310	Mucin related 89F	uncharacterized LOC140744310	Mur89F	Mucin related 89F	62303.1	350931	214121	451955	192399	421888
LOC140744312	LOC140744312	thioredoxin domain-containing protein 11	thioredoxin domain-containing protein 11			3637.81	3632.73	3478.97	3415.29	3470.56	3209.86
LOC140744313	LOC140744313	Dnai2	dynein intermediate chain 3, ciliary-like	Dnai2	dynein, axonemal, intermediate chain 2	2.97612	1.31383	2.05978	0.832186	2.93742	2.67935
LOC140744314	PIG-Q	PIG-Q	phosphatidylinositol glycan anchor biosynthesis class Q	PIG-Q	Phosphatidylinositol glycan anchor biosynthesis class Q	3994.95	3235.96	3954.78	3835.55	3944.95	3910.06
LOC140744315	LOC140744315	LOC140744315	uncharacterized LOC140744315			3681.46	2730.13	2585.03	2578.95	2377.84	1956.82
LOC140744316	LOC140744316	putative RNA-binding protein Luc7-like 1	putative RNA-binding protein Luc7-like 1			9376.77	13341.9	12673.2	15006	11018.2	14865.9
LOC140744317	T48	Transcript 48	FU domain-containing protein T48	T48	Transcript 48	1385.88	585.967	718.864	574.209	931.161	722.531
LOC140744319	LOC140744319	nudE	nuclear distribution protein nudE-like 1	nudE	nudE	5559.4	5106.85	4813.71	4532.09	5357.85	4696.9
LOC140744320	LOC140744320	28 kDa heat- and acid-stable phosphoprotein	28 kDa heat- and acid-stable phosphoprotein			10655.5	9756.49	11821.1	10526.3	10533.6	11134.5
LOC140744321	phtf	phtf	putative homeodomain transcription factor	phtf	phtf	3803.48	3605.14	3373.24	3506.83	3517.55	3809.14
LOC140744322	LOC140744322	LOC140744322	uncharacterized LOC140744322			0	0	2.74638	4.99312	4.40612	6.25182
LOC140744323	LOC140744323	carboxypeptidase B-like	carboxypeptidase B-like			0	0	2.05978	3.32875	0	0.893117
LOC140744324	snama	snama	something that sticks like glue	snama	something that sticks like glue	6366.92	8110.26	8997.82	9468.62	10009.2	10738.8
LOC140744325	TRNAP-UGG	transfer RNA proline (anticodon UGG)	transfer RNA proline (anticodon UGG)			0	0	0	0	0	0
LOC140744326	LOC140744326	LOC140744326	uncharacterized LOC140744326			0	2.62766	0	1.66437	1.46871	0
LOC140744327	eRF3	eRF3	eukaryotic translation release factor 3	eRF3	eukaryotic translation release factor 3	28330.7	39740.7	35568.3	40416	29350.7	39440
LOC140744328	SCCRO3	SCCRO3	defective in cullin neddylation 1 domain containing SCCRO3	SCCRO3	Squamous cell carcinoma-related oncogene 3	3907.65	3143.99	4184.11	3706.56	3887.67	3326.86
LOC140744329	TRNAR-CCU	transfer RNA arginine (anticodon CCU)	transfer RNA arginine (anticodon CCU)			0	0	0	0	0	0
LOC140744330	LOC140744330	LOC140744330	uncharacterized LOC140744330			2346.18	3802.22	2998.36	3244.69	2987.35	4016.35
LOC140744331	oys	oysgedart	lysophospholipid acyltransferase 6	oys	oysgedart	3153.7	2736.7	2461.44	2382.55	2874.26	2195.28
LOC140744332	LOC140744332	Obp28a	general odorant-binding protein 28a-like	Obp28a	Odorant-binding protein 28a	11.9045	1.31383	14.4185	6.65749	39.6551	7.14493
LOC140744333	LOC140744333	LOC140744333	uncharacterized LOC140744333			2491.01	2986.33	2952.36	2826.11	2145.78	2486.44
LOC140744334	LOC140744334	Dgkepsilon	diacylglycerol kinase epsilon-like	Dgkepsilon	Diacyl glycerol kinase epsilon	341.262	361.303	343.297	307.909	257.024	180.41
LOC140744335	LOC140744335	Niemann-Pick type C-2c	uncharacterized LOC140744335	Npc2c	Niemann-Pick type C-2c	14.8806	23.6489	232.756	317.063	4.40612	18.7555
LOC140744336	TRNAQ-UUG	transfer RNA glutamine (anticodon UUG)	transfer RNA glutamine (anticodon UUG)			0	0	0.686594	0	0	0
LOC140744337	Dic1	Dicarboxylate carrier 1	Dicarboxylate carrier 1	Dic1	Dicarboxylate carrier 1	1067.44	714.722	653.638	577.537	747.572	518.901
LOC140744338	Elp6	Elp6	Elongator complex protein 6	Elp6	Elongator complex protein 6	1837.26	1987.82	2490.96	2172.84	2097.31	2094.36
LOC140744339	Kif19A	Kinesin family member 19A	Kinesin family member 19A	Kif19A	Kinesin family member 19A	5.95224	2.62766	76.8986	79.0577	5.87483	5.3587
LOC140744340	LOC140744340	transducin beta-like protein 3	transducin beta-like protein 3			4527.67	6410.17	4449.82	4993.12	4260.72	5539.11
LOC140744341	LOC140744341	SecCl	pH-sensitive chloride channel 2-like	SecCl	Secretory chloride channel	12.8965	15.7659	12.3587	18.3081	20.5619	12.5036
LOC140744342	LOC140744342	MAP kinase kinase 4	dual specificity mitogen-activated protein kinase kinase 4-like	Mkk4	MAP kinase kinase 4	4329.27	3936.23	4499.25	4111.83	4382.62	4567.4
LOC140744343	TRNAP-AGG	transfer RNA proline (anticodon AGG)	transfer RNA proline (anticodon AGG)			0	0	0	0	0	0
LOC140744344	Polr1F	Polr1F	RNA polymerase I subunit F	Polr1F	RNA polymerase I subunit F	1827.34	1863.01	1862.73	1878.24	2054.72	1909.48
LOC140744345	LOC140744345	Transmembrane protein 186	transmembrane protein 186	Tmem186	Transmembrane protein 186	775.776	825.084	896.006	864.642	675.605	785.943
LOC140744346	mRpS7	mRpS7	mitochondrial ribosomal protein S7	mRpS7	mitochondrial ribosomal protein S7	1891.82	2108.69	2417.5	2228.6	2388.12	2805.28
LOC140744347	LOC140744347	Abca3	phospholipid-transporting ATPase ABCA3-like	Abca3	ATP binding cassette subfamily A member 3	230.153	383.638	904.245	1035.24	563.984	536.763
LOC140744348	LOC140744348	Abca3	phospholipid-transporting ATPase ABCA3-like	Abca3	ATP binding cassette subfamily A member 3	1692.42	1258.65	1373.88	1440.51	1595.02	1545.99
LOC140744349	Usp15-31	Usp15-31	Ubiquitin specific protease 15/31	Usp15-31	Ubiquitin specific protease 15/31	1385.88	1460.98	1591.53	1855.78	1934.29	1905.02
LOC140744350	TRNAP-AGG	transfer RNA proline (anticodon AGG)	transfer RNA proline (anticodon AGG)			0	0	0	0	0	0
LOC140744351	LOC140744351	yellow-h	dopaminechrome tautomerase-like	yellow-h	yellow-h	91.2677	5.25531	590.471	94.0371	345.146	107.174
LOC140744352	LOC140744352	yellow-d2	dopaminechrome tautomerase-like	yellow-d2	yellow-d2	1546.59	947.27	739.462	641.616	1119.16	1264.65
LOC140744353	LOC140744353	yellow-e	dopaminechrome tautomerase-like	yellow-e	yellow-e	18024.4	1112.81	3134.99	602.503	15033.7	1628.15
LOC140744354	LOC140744354	LOC140744354	uncharacterized LOC140744354			3.96816	1.31383	0.686594	0.832186	1.46871	0
LOC140744355	LOC140744355	ATPsynO	ATP synthase subunit O, mitochondrial-like	ATPsynO	ATP synthase, oligomycin sensitivity conferring protein	0	0	0.686594	0	0	0
LOC140744356	TRNAP-UGG	transfer RNA proline (anticodon UGG)	transfer RNA proline (anticodon UGG)			0	0	0	0	0	0
LOC140744357	LOC140744357	LOC140744357	uncharacterized LOC140744357			18.8488	17.0798	10.9855	18.3081	14.6871	41.0834
LOC140744358	dco	discs overgrown	discs overgrown casein kinase 1	dco	discs overgrown	6069.3	5214.58	6530.2	6057.49	5814.61	5588.23
LOC140744359	LOC140744359	D-erythrulose reductase-like	D-erythrulose reductase-like			2525.74	3352.89	2512.25	2813.62	1872.6	2318.53
LOC140744360	LOC140744360	L-xylulose reductase-like	L-xylulose reductase-like			12082.1	10441	13392.7	12476.1	11326.7	12005.3
LOC140744361	LOC140744361	LOC140744361	uncharacterized LOC140744361			630.938	800.121	862.363	833.019	727.01	784.156
LOC140744362	LOC140744362	LOC140744362	uncharacterized LOC140744362			1227.15	1312.51	1034.01	1187.53	768.134	810.057
LOC140744363	TRNAP-UGG	transfer RNA proline (anticodon UGG)	transfer RNA proline (anticodon UGG)			0	0	0	0	0	0
LOC140744364	LOC140744364	Golgi to ER traffic protein 4 homolog	Golgi to ER traffic protein 4 homolog			3691.38	3295.08	3384.22	3033.32	3123.94	3040.17
LOC140744365	nbs	nbs	nibrin	nbs	nbs	4890.76	5501	4916.02	4906.57	5294.69	5573.05
LOC140744366	LOC140744366	ribosomal L1 domain-containing protein CG13096-like	ribosomal L1 domain-containing protein CG13096-like			4915.56	7021.1	5847.04	6057.49	4915.76	6744.82
LOC140744367	rempA	rempA	intraflagellar transport protein rempA	rempA	reduced mechanoreceptor potential A	3048.54	3863.97	6293.32	5276.89	3331.03	3191.11
LOC140744368	Mys45A	Mystery 45A	SDA1 domain containing protein Mys45A	Mys45A	Mystery 45A	8087.11	9196.8	7345.19	7600.36	6443.22	7626.32
LOC140744369	Lamtor2	Lamtor2	Late endosomal/lysosomal adaptor, MAPK and MTOR activator 2	Lamtor2	Late endosomal/lysosomal adaptor, MAPK and MTOR activator 2	2563.43	2184.9	2140.11	2058.83	2508.55	2903.52
LOC140744370	TRNAP-AGG	transfer RNA proline (anticodon AGG)	transfer RNA proline (anticodon AGG)			0	0	0	0	0	0
LOC140744371	LOC140744371	WD repeat domain phosphoinositide-interacting protein 3	WD repeat domain phosphoinositide-interacting protein 3			918.63	1269.16	1012.73	1494.61	1323.31	2006.83
LOC140744372	waw	waclaw	Translation factor waclaw	waw	waclaw	1259.89	1400.54	1437.04	1396.41	1481.93	1519.19
LOC140744373	GatC	PolG2	glutamyl-tRNA(Gln) amidotransferase subunit C, mitochondrial	PolG2	DNA polymerase gamma subunit 2	2493	2877.28	2616.61	2685.47	1954.85	2191.71
LOC140744374	KdelR	KDEL receptor	ER lumen protein-retaining receptor	KdelR	KDEL receptor	12822.1	24464.8	18560	23828.8	14549	21669.7
LOC140744375	dimm	dimmed	basic helix-loop-helix family member dimmed	dimm	dimmed	5220.12	169.484	159.29	132.318	801.914	143.792
LOC140744376	TRNAP-AGG	transfer RNA proline (anticodon AGG)	transfer RNA proline (anticodon AGG)			0	0	0	0	0	0
LOC140744377	LOC140744377	LOC140744377	uncharacterized LOC140744377			620.025	905.227	775.165	950.357	403.895	416.192
LOC140744378	LOC140744378	LOC140744378	uncharacterized LOC140744378			0	0	0	0	0	1.78623
LOC140744379	LOC140744379	LOC140744379	uncharacterized LOC140744379			40.6737	51.2393	32.9565	34.1196	80.7789	167.906
LOC140744380	LOC140744380	LOC140744380	uncharacterized LOC140744380			0	0	4.11957	0	1.46871	0
LOC140744381	Marf1	Marf1	meiosis regulator and mRNA stability factor 1-like protein	Marf1	Meiosis regulator and mRNA stability factor 1	4602.08	3781.2	4120.94	4068.56	3987.54	4044.03
LOC140744382	TRNAP-AGG	transfer RNA proline (anticodon AGG)	transfer RNA proline (anticodon AGG)			0	0	0	0	0	0
LOC140744383	ND-PDSW	ND-PDSW	NADH dehydrogenase (ubiquinone) PDSW subunit	ND-PDSW	NADH dehydrogenase (ubiquinone) PDSW subunit	4327.28	5206.7	5509.23	5378.42	4216.66	4811.22
LOC140744384	LOC140744384	LOC140744384	uncharacterized LOC140744384			93.2518	227.292	238.248	370.323	283.461	446.558
LOC140744385	Rpn5	Rpn5	regulatory particle non-ATPase 5	Rpn5	Regulatory particle non-ATPase 5	11091	13175.1	15863.1	14440.9	13181.7	13996
LOC140744386	INPP5E	INPP5E	Inositol-3-phosphate synthase	INPP5E	Inositol polyphosphate 5-phosphatase E	110.117	265.393	90.6305	210.543	123.371	300.087
LOC140744387	LOC140744387	LOC140744387	uncharacterized LOC140744387			0.992041	3.94148	0	1.66437	2.93742	0
LOC140744388	Rint1	RAD50 interactor 1	RAD50 interactor 1	Rint1	RAD50 interactor 1	2448.36	2586.93	2810.92	2845.25	2667.17	2698.11
LOC140744389	TRNAP-AGG	transfer RNA proline (anticodon AGG)	transfer RNA proline (anticodon AGG)			0	0	0	0	0	0
LOC140744390	LOC140744390	dmGlut	putative inorganic phosphate cotransporter	dmGlut	Dietary and metabolic glutamate transporter	484.116	11.8245	183.321	79.0577	635.95	83.0599
LOC140744391	LOC140744391	Ionotropic receptor 75d	uncharacterized LOC140744391	Ir75d	Ionotropic receptor 75d	3.96816	7.88297	3.43297	4.16093	284.929	398.33
LOC140744392	frj	farjavit	membrane bound O-acyltransferase domain containing farjavit	frj	farjavit	1891.82	1492.51	4815.09	3971.19	1747.76	1595.11
LOC140744393	LOC140744393	Mnr	uncharacterized LOC140744393	Mnr	Membrane-bound Notch regulator	17557.1	6478.49	4655.11	2821.11	11154.8	3822.54
LOC140744395	LOC140744395	LOC140744395	uncharacterized LOC140744395			19.8408	9.1968	14.4185	38.2806	55.8109	68.77
LOC140744396	LOC140744396	dmGlut	putative inorganic phosphate cotransporter	dmGlut	Dietary and metabolic glutamate transporter	1263.86	2326.79	2523.23	4106.84	3187.1	3931.5
LOC140744397	LOC140744397	dmGlut	putative inorganic phosphate cotransporter	dmGlut	Dietary and metabolic glutamate transporter	1291.64	43.3563	99.5562	45.7703	553.703	60.7319
LOC140744398	rho-5	rhomboid-5	rhomboid-5	rho-5	rhomboid-5	0.992041	0	0.686594	1.66437	0	0.893117
LOC140744399	LOC140744399	klaroid	uncharacterized LOC140744399	koi	klaroid	14.8806	32.8457	8.92573	11.6506	44.0612	35.7247
LOC140744400	sta	stubarista	stubarista 40S ribosomal protein SA	sta	stubarista	97341	156997	94428	113399	115536	113319
LOC140744401	TRNAG-CCC	transfer RNA glycine (anticodon CCC)	transfer RNA glycine (anticodon CCC)			2.97612	3.94148	0	0	0	0.893117
LOC140744402	LOC140744402	LOC140744402	uncharacterized LOC140744402			8.92837	9.1968	2.74638	0.832186	2.93742	8.93117
LOC140744403	drk	drk	growth factor receptor-bound protein 2 drk	drk	downstream of receptor kinase	20736.6	23899.8	24507.3	25636.3	22977.9	27234.7
LOC140744404	LOC140744404	Uncoupling protein 4A	mitochondrial uncoupling protein 4-like	Ucp4A	Uncoupling protein 4A	482.132	426.994	407.837	494.319	458.237	555.519
LOC140744405	asun	asunder	integrator complex subunit 13 asun	asun	asunder	1441.43	1702.72	1658.81	1651.06	1501.02	1442.38
LOC140744406	Amun	Amun	protein amun	Amun	Amun	10039.5	10217.6	10983.5	10186.8	11569	10999.6
LOC140744408	LOC140744408	LOC140744408	uncharacterized LOC140744408			1989.04	6779.35	2596.7	3955.38	4312.13	6895.75
LOC140744409	LOC140744409	Usp7	ubiquitin carboxyl-terminal hydrolase 7-like	Usp7	Ubiquitin-specific protease 7	29004.3	30002.6	31290.2	32057.5	29393.2	31908.4
LOC140744410	TRNAP-AGG	transfer RNA proline (anticodon AGG)	transfer RNA proline (anticodon AGG)			0	0	0	0	0	0
LOC140744411	LOC140744411	CngA	uncharacterized LOC140744411	CngA	Cyclic nucleotide-gated ion channel subunit A	1.98408	3.94148	0.686594	0	4.40612	1.78623
LOC140744412	Ire1	Ire1	serine/threonine-protein kinase/endoribonuclease Ire1	Ire1	Inositol-requiring enzyme-1	2498.95	1608.13	1439.1	1494.61	1664.05	1607.61
LOC140744413	LOC140744413	Ankyrin	ankyrin repeat domain-containing protein 27-like	Ank	Ankyrin	3165.6	3100.63	2540.4	2711.26	2485.05	2823.14
LOC140744414	LOC140744414	domeless	cytokine receptor-like	dome	domeless	9.92041	2.62766	1.37319	2.49656	1.46871	0
LOC140744415	LOC140744415	testis-expressed protein 2-like	testis-expressed protein 2-like			464.275	574.143	330.252	497.647	420.05	562.664
LOC140744416	LOC140744416	meteorin-like	meteorin-like			3047.55	202.33	1726.78	833.851	2997.63	831.492
LOC140744417	LOC140744417	LOC140744417	uncharacterized LOC140744417			0	0	0.686594	0	1.46871	0.893117
LOC140744418	LOC140744418	Transmembrane protein 70	transmembrane protein 70 homolog, mitochondrial	Tmem70	Transmembrane protein 70	776.768	1066.83	895.319	892.936	662.387	834.171
LOC140744419	LOC140744419	UNC93-like protein MFSD11	UNC93-like protein MFSD11			24674	668.738	5564.16	626.636	15502.2	659.12
LOC140744420	LOC140744420	Dscam3	cell adhesion molecule Dscam2-like	Dscam3	Down syndrome cell adhesion molecule 3	1.98408	2.62766	10.2989	14.9794	4.40612	6.25182
LOC140744421	LOC140744421	RhoGAP92B	rho GTPase-activating protein 17-like	RhoGAP92B	Rho GTPase activating protein at 92B	2812.44	2751.16	3205.02	3074.93	3574.83	3332.22
LOC140744422	TyrRS-m	TyrRS-m	Tyrosine--tRNA ligase, mitochondrial	TyrRS-m	Tyrosyl-tRNA synthetase, mitochondrial	1155.73	1575.28	1601.14	1692.67	1371.77	1584.39
LOC140744423	LOC140744423	phosphoribosyl pyrophosphate synthase-associated protein 2	phosphoribosyl pyrophosphate synthase-associated protein 2			8034.54	6583.59	8377.14	6520.18	8512.63	7921.95
LOC140744424	LOC140744424	LOC140744424	uncharacterized LOC140744424			523.797	352.106	89.2573	74.8968	682.949	668.051
LOC140744425	LOC140744425	Obp28a	uncharacterized LOC140744425	Obp28a	Odorant-binding protein 28a	5.95224	1.31383	7.55254	1.66437	44.0612	10.7174
LOC140744426	LOC140744426	LOC140744426	uncharacterized LOC140744426			382.928	282.473	330.252	302.084	295.21	332.239
LOC140744427	LOC140744427	WD repeat-containing protein 3	WD repeat-containing protein 3			3080.29	2956.11	3787.94	3165.64	3476.43	3084.83
LOC140744428	LOC140744428	GATAd	uncharacterized LOC140744428	GATAd	GATAd	3761.82	2702.54	2712.05	2563.97	3849.48	3515.31
LOC140744429	LOC140744429	LOC140744429	uncharacterized LOC140744429			43.6498	68.3191	23.3442	64.0784	60.217	91.0979
LOC140744430	ClC-b	Chloride channel-b	chloride channel protein 7	ClC-b	Chloride channel-b	759.903	735.744	525.245	539.257	593.358	476.924
LOC140744431	LOC140744431	LOC140744431	uncharacterized LOC140744431			27.7771	30.218	23.3442	19.9725	83.7163	45.549
LOC140744432	asp	abnormal spindle	microtubule assembly factor abnormal spindle	asp	abnormal spindle	3186.43	11829.7	7559.4	10975.7	7048.33	12693.9
LOC140744433	LOC140744433	LOC140744433	uncharacterized LOC140744433			1390.84	1177.19	985.95	875.46	552.234	707.348
LOC140744434	LOC140744434	LOC140744434	uncharacterized LOC140744434			2510.85	1977.31	2175.82	1839.96	2272.09	1793.38
LOC140744435	Srp68	Srp68	signal recognition particle 68	Srp68	Signal recognition particle 68	4132.84	4963.64	5157.7	5344.3	4624.96	4776.39
LOC140744436	RpL29	Ribosomal protein L29	ribosomal protein L29	RpL29	Ribosomal protein L29	46693.4	58063.3	39949.5	47740	45209.8	43132.2
LOC140744438	eIF3d1	eIF3d1	eukaryotic translation initiation factor 3 subunit d1	eIF3d1	eukaryotic translation initiation factor 3 subunit d1	10020.6	13076.5	14632.7	14880.3	12133	13057.4
LOC140744439	LOC140744439	facilitated trehalose transporter Tret1-like	facilitated trehalose transporter Tret1-like			453.363	500.568	552.022	594.181	832.757	632.327
LOC140744440	LOC140744440	nebulosa	facilitated trehalose transporter Tret1-like	nebu	nebulosa	782.72	763.334	303.475	270.461	489.08	401.009
LOC140744441	LOC140744441	LOC140744441	uncharacterized LOC140744441			0.992041	0	0	0	0	0
[truncated: 12,508 more rows]
