# Supplementary material for: WntA expression and wing transcriptomics illuminate the evolution of stripe patterns in skipper butterflies
Source: Biol Open. 2025 Nov 26;14(11):bio062297. doi: 10.1242/bio.062297 (PMC12690525; doi:10.1242/bio.062297)
Supplement: Table S2. — Table containing the DESeq2 Results from the forewing vs hindwing (wing-type) analysis [file biolopen-14-062297-TableS2.xlsx]

## Sheet: Table_S2
Geneid	Symbol	gene_label	NCBI Name	FB_gene_symbol	FB_gene_fullname	baseMean	log2FoldChange	Enriched in	lfcSE	stat	pvalue	padj	Scaffold	Begin	End	Orientation	Gene Type	Transcripts accession	Protein accession	Protein length	Locus tag	Flybase_prot	Eval	FlyBase_FBgn	summary_text
LOC140756276	LOC140756276	LOC140756276	uncharacterized LOC140756276			196111	8.69973	FW	0.48103	18.0856	4.1365e-73	4.2759e-69	NW_027332239.1	8134102	8134958	minus	protein-coding	XM_073091760.1	XP_072947861.1	255
LOC140743499	LOC140743499	speck	arylalkylamine N-acetyltransferase 1-like	speck	speck	29289.7	7.40993	FW	0.420541	17.62	1.7303e-69	8.94305e-66	NW_027332209.1	4836764	4883062	minus	protein-coding	XM_073074818.1	XP_072930919.1	262		FBpp0072163	4.62e-36	FBgn0287831	The gene speck is referred to in FlyBase by the symbol Dmel\speck (CG3318, FBgn0287831). It is a protein_coding_gene from Dmel. It has 3 annotated transcripts and 3 polypeptides (2 unique). Gene sequence location is 2R:24139563..24157762. Its molecular function is described by: acyltransferase activity, transferring groups other than amino-acyl groups; aralkylamine N-acetyltransferase activity; N…
LOC140756056	LOC140756056	LOC140756056	uncharacterized LOC140756056			2.04187e+06	7.54033	FW	0.438781	17.1847	3.45514e-66	1.19053e-62	NW_027332239.1	2473060	2473896	minus	protein-coding	XM_073091450.1	XP_072947551.1	217
LOC140743970	Cpr100A	Cuticular protein 100A	Cuticular protein 100A	Cpr100A	Cuticular protein 100A	225009	7.36978	FW	0.471231	15.6394	3.92328e-55	1.01387e-51	NW_027332209.1	6725795	6727005	minus	protein-coding	XM_073075413.1	XP_072931514.1	274		FBpp0085072	1.62e-52	FBgn0039805	The gene Cuticular protein 100A is referred to in FlyBase by the symbol Dmel\Cpr100A (CG12045, FBgn0039805). It is a protein_coding_gene from Dmel. It has one annotated transcript and one polypeptide. Gene sequence location is 3R:30867521..30869184. Its molecular function is described by: structural constituent of chitin-based larval cuticle. It is involved in the biological process described wit…
LOC140757898	LOC140757898	Cuticular protein 64Ab	uncharacterized LOC140757898	Cpr64Ab	Cuticular protein 64Ab	9940.98	5.69177	FW	0.389028	14.6308	1.78784e-48	3.69618e-45	NW_027332213.1	803007	824512	plus	protein-coding	XM_073093772.1	XP_072949873.1	270		FBpp0073109	2.8e-22	FBgn0035511	The gene Cuticular protein 64Ab is referred to in FlyBase by the symbol Dmel\Cpr64Ab (CG15007, FBgn0035511). It is a protein_coding_gene from Dmel. It has one annotated transcript and one polypeptide. Gene sequence location is 3L:4210880..4211540. Its molecular function is described by: structural constituent of chitin-based larval cuticle. It is involved in the biological process described with:…
LOC140756064	LOC140756064	LOC140756064	uncharacterized LOC140756064			1.36486e+06	6.82721	FW	0.484633	14.0874	4.53988e-45	7.82145e-42	NW_027332239.1	8569187	8570018	minus	protein-coding	XM_073091462.1	XP_072947563.1	222
LOC140744847	LOC140744847	juvenile hormone-binding protein-like	juvenile hormone-binding protein-like			303963	6.40538	FW	0.475048	13.4837	1.95183e-41	2.88229e-38	NW_027332217.1	6250098	6261490	minus	protein-coding	XM_073076537.1	XP_072932638.1	269
LOC140744995	LOC140744995	Jhbp7	protein takeout-like	Jhbp7	Juvenile hormone binding protein 7	69069.2	9.41014	FW	0.710439	13.2455	4.78863e-40	6.18751e-37	NW_027332217.1	11385177	11394461	minus	protein-coding	XM_073076734.1	XP_072932835.1	239		FBpp0084184	6.91e-17	FBgn0039297	The gene Juvenile hormone binding protein 7 is referred to in FlyBase by the symbol Dmel\Jhbp7 (CG11852, FBgn0039297). It is a protein_coding_gene from Dmel. It has one annotated transcript and one polypeptide. Gene sequence location is 3R:25237614..25238895. Its molecular function is unknown. It is involved in the biological process described with: circadian rhythm. 5 alleles are reported. No ph…
LOC140756305	LOC140756305	LOC140756305	uncharacterized LOC140756305			19708.8	3.58589	FW	0.274381	13.069	4.95081e-39	5.68628e-36	NW_027332211.1	17331292	17331922	minus	protein-coding	XM_073091801.1	XP_072947902.1	78
LOC140756541	LOC140756541	lipase 1-like	lipase 1-like			9168.26	7.59228	FW	0.607307	12.5015	7.32122e-36	7.56794e-33	NW_027332240.1	369664	371001	minus	protein-coding	XM_073092063.1	XP_072948164.1	414		FBpp0079693	8.49e-78
LOC140756278	LOC140756278	LOC140756278	uncharacterized LOC140756278			1.92241e+06	5.63036	FW	0.455862	12.351	4.81052e-35	4.52057e-32	NW_027332239.1	8118785	8119615	plus	protein-coding	XM_073091762.1	XP_072947863.1	217
LOC140743330	ple	pale	tyrosine hydroxylase ple	ple	pale	35175.4	8.23594	FW	0.675323	12.1956	3.28221e-34	2.82735e-31	NW_027332215.1	8133582	8142326	plus	protein-coding	XM_073074500.1	XP_072930601.1	561		FBpp0311654	0	FBgn0005626	The gene pale is referred to in FlyBase by the symbol Dmel\ple (CG10118, FBgn0005626). It is a protein_coding_gene from Dmel. It has 3 annotated transcripts and 3 polypeptides (2 unique). Gene sequence location is 3L:6713356..6719525. Its molecular function is described by: tyrosine 3-monooxygenase activity; monooxygenase activity; oxidoreductase activity, acting on paired donors, with incorporat…
LOC140754937	LOC140754937	carboxylic ester hydrolase-like	carboxylic ester hydrolase-like			14112.9	4.22524	FW	0.348631	12.1195	8.32376e-34	6.61867e-31	NW_027332237.1	11045212	11059460	minus	protein-coding	XM_073090092.1	XP_072946193.1	615		FBpp0307203	6.15e-110
LOC140750744	LOC140750744	Cytochrome P450 4c3	cytochrome P450 4C1-like	Cyp4c3	Cytochrome P450 4c3	9499.93	8.42722	FW	0.699754	12.0431	2.1085e-33	1.55683e-30	NW_027332228.1	5468286	5474430	minus	protein-coding	XM_073084447.1	XP_072940548.1	505		FBpp0085074	1.02e-78	FBgn0015032	The gene Cytochrome P450 4c3 is referred to in FlyBase by the symbol Dmel\Cyp4c3 (CG1438, FBgn0015032). It is a protein_coding_gene from Dmel. It has one annotated transcript and one polypeptide. Gene sequence location is 3R:30894038..30900688. Its molecular function is described by: iron ion binding; heme binding; oxidoreductase activity, acting on paired donors, with incorporation or reduction …
LOC140746040	LOC140746040	calcium/calmodulin-dependent protein kinase kinase 2	calcium/calmodulin-dependent protein kinase kinase 2			1148	2.17504	FW	0.181853	11.9604	5.72672e-33	3.80388e-30	NW_027332220.1	459469	675900	minus	protein-coding	XM_073078021.1	XP_072934122.1	583		FBpp0306041	4.4e-144
LOC140756369	LOC140756369	Pepck1	phosphoenolpyruvate carboxykinase [GTP]-like	Pepck1	Phosphoenolpyruvate carboxykinase 1	18380.1	5.50663	FW	0.460493	11.9581	5.88779e-33	3.80388e-30	NW_027332240.1	1709020	1742931	minus	protein-coding	XM_073091843.1	XP_072947944.1	646		FBpp0085880	0	FBgn0003067	The gene Phosphoenolpyruvate carboxykinase 1 is referred to in FlyBase by the symbol Dmel\Pepck1 (CG17725, FBgn0003067). It is a protein_coding_gene from Dmel. It has one annotated transcript and one polypeptide. Gene sequence location is 2R:18536767..18539416. Its molecular function is described by: manganese ion binding; GTP binding; purine nucleotide binding; phosphoenolpyruvate carboxykinase …
LOC140746022	Jhbp12	Jhbp12	Juvenile hormone binding protein 12	Jhbp12	Juvenile hormone binding protein 12	21262.7	5.35613	FW	0.450792	11.8816	1.47513e-32	8.96964e-30	NW_027332220.1	732667	757893	plus	protein-coding	XM_073078004.1	XP_072934105.1	246		FBpp0084027	1.55e-69	FBgn0039203	The gene Juvenile hormone binding protein 12 is referred to in FlyBase by the symbol Dmel\Jhbp12 (CG13618, FBgn0039203). It is a protein_coding_gene from Dmel. It has one annotated transcript and one polypeptide. Gene sequence location is 3R:24524794..24527533. Its molecular function is unknown. It is involved in the biological process described with: circadian rhythm. 8 alleles are reported. No …
LOC140753915	LOC140753915	Cytochrome P450 4c3	cytochrome P450 4c3-like	Cyp4c3	Cytochrome P450 4c3	21049.9	10.209	FW	0.86391	11.8172	3.18232e-32	1.82754e-29	NW_027332234.1	8379633	8395441	minus	protein-coding	XM_073088753.1	XP_072944854.1	499		FBpp0085074	1.85e-99	FBgn0015032	The gene Cytochrome P450 4c3 is referred to in FlyBase by the symbol Dmel\Cyp4c3 (CG1438, FBgn0015032). It is a protein_coding_gene from Dmel. It has one annotated transcript and one polypeptide. Gene sequence location is 3R:30894038..30900688. Its molecular function is described by: iron ion binding; heme binding; oxidoreductase activity, acting on paired donors, with incorporation or reduction …
LOC140755062	Cda5	Chitin deacetylase-like 5	Chitin deacetylase-like 5	Cda5	Chitin deacetylase-like 5	46189.5	6.412	FW	0.544697	11.7717	5.46273e-32	2.97201e-29	NW_027332211.1	14393681	14536549	plus	protein-coding	XM_073090251.1	XP_072946352.1	2460		FBpp0077822	0	FBgn0051973	The gene Chitin deacetylase-like 5 is referred to in FlyBase by the symbol Dmel\Cda5 (CG31973, FBgn0051973). It is a protein_coding_gene from Dmel. It has 8 annotated transcripts and 8 polypeptides (all unique). Gene sequence location is 2L:25402..65404. Its molecular function is described by: hydrolase activity, acting on carbon-nitrogen (but not peptide) bonds; chitin binding; chitin deacetylas…
LOC140746291	LOC140746291	pupal cuticle protein-like	pupal cuticle protein-like			381386	7.47315	FW	0.656866	11.377	5.44572e-30	2.81462e-27	NW_027332220.1	7522248	7530690	minus	protein-coding	XM_073078386.1	XP_072934487.1	228
LOC140751145	LOC140751145	LOC140751145	uncharacterized LOC140751145			404438	6.98615	FW	0.616858	11.3254	9.82548e-30	4.69964e-27	NW_027332211.1	5871232	5873886	minus	protein-coding	XM_073085018.1	XP_072941119.1	401
LOC140752102	LOC140752102	Cytochrome P450 4c3	cytochrome P450 4C1-like	Cyp4c3	Cytochrome P450 4c3	887.435	9.44473	FW	0.834059	11.3238	1.00021e-29	4.69964e-27	NW_027332211.1	7087725	7106233	plus	protein-coding	XM_073086276.1	XP_072942377.1	504		FBpp0085074	2.73e-106	FBgn0015032	The gene Cytochrome P450 4c3 is referred to in FlyBase by the symbol Dmel\Cyp4c3 (CG1438, FBgn0015032). It is a protein_coding_gene from Dmel. It has one annotated transcript and one polypeptide. Gene sequence location is 3R:30894038..30900688. Its molecular function is described by: iron ion binding; heme binding; oxidoreductase activity, acting on paired donors, with incorporation or reduction …
LOC140748579	LOC140748579	LOC140748579	uncharacterized LOC140748579			1.22834e+06	6.30618	FW	0.561416	11.2326	2.81987e-29	1.26735e-26	NW_027332224.1	2729483	2734702	plus	protein-coding	XM_073081403.1	XP_072937504.1	151
LOC140746307	LOC140746307	glucose dehydrogenase [FAD, quinone]-like	glucose dehydrogenase [FAD, quinone]-like			24065.8	8.68547	FW	0.789619	10.9996	3.8395e-28	1.65371e-25	NW_027332220.1	8412973	8447694	plus	protein-coding	XM_073078413.1	XP_072934514.1	628		FBpp0073801	0
LOC140748626	LOC140748626	LOC140748626	uncharacterized LOC140748626			823241	6.6852	FW	0.613753	10.8923	1.25385e-27	5.18442e-25	NW_027332224.1	5305182	5309518	plus	protein-coding	XM_073081469.1	XP_072937570.1	92		FBpp0288719	1.58e-07
LOC140751156	LOC140751156	Nna1 carboxypeptidase	cytosolic carboxypeptidase 1-like	Nna1	Nna1 carboxypeptidase	1185.58	5.24766	FW	0.482508	10.8758	1.5033e-27	5.97677e-25	NW_027332211.1	5880835	5979787	plus	protein-coding	XM_073085030.1	XP_072941131.1	1188		FBpp0309519	1.14e-96	FBgn0265726	The gene Nna1 carboxypeptidase is referred to in FlyBase by the symbol Dmel\Nna1 (CG44533, FBgn0265726). It is a protein_coding_gene from Dmel. It has 10 annotated transcripts and 10 polypeptides (9 unique). Gene sequence location is X:13692292..13717835. Its molecular function is described by: zinc ion binding; metallocarboxypeptidase activity; tubulin binding. It is involved in the biological p…
LOC140753916	LOC140753916	azurocidin-like	azurocidin-like			2073.51	9.90562	FW	0.911262	10.8702	1.59811e-27	6.1184e-25	NW_027332234.1	8370500	8378733	plus	protein-coding	XM_073088757.1	XP_072944858.1	286		FBpp0072966	4.33e-06
LOC140748574	LOC140748574	LOC140748574	uncharacterized LOC140748574			723092	4.53182	FW	0.417225	10.8618	1.75251e-27	6.38723e-25	NW_027332224.1	2700237	2704299	plus	protein-coding	XM_073081398.1	XP_072937499.1	297
LOC140750579	GV1	GV1	GV1	GV1	GV1	25728.8	6.03481	FW	0.555703	10.8598	1.79191e-27	6.38723e-25	NW_027332228.1	11641301	11725183	minus	protein-coding	XM_073084215.1	XP_072940316.1	216		FBpp0072667	2.25e-07	FBgn0027790	The gene GV1 is referred to in FlyBase by the symbol Dmel\GV1 (CG12023, FBgn0027790). It is a protein_coding_gene from Dmel. It has 2 annotated transcripts and 2 polypeptides (all unique). Gene sequence location is 3L:1810588..1822903. Its molecular function is described by: DNA binding. It is involved in the biological process described with: . 6 alleles are reported. No phenotypic data is avail…
LOC140747706	LOC140747706	Fatp1	long-chain fatty acid transport protein 4-like	Fatp1	Fatty acid transport protein 1	6833.04	3.401	FW	0.316422	10.7483	6.03608e-27	2.07983e-24	NW_027332223.1	6116586	6145818	plus	protein-coding	XM_073080260.1	XP_072936361.1	699		FBpp0312556	0	FBgn0267828	The gene Fatty acid transport protein 1 is referred to in FlyBase by the symbol Dmel\Fatp1 (CG46149, FBgn0267828). It is a protein_coding_gene from Dmel. It has 4 annotated transcripts and 4 polypeptides (2 unique). Gene sequence location is 2L:10510672..10517218. Its molecular function is described by: long-chain fatty acid transmembrane transporter activity; long-chain fatty acid-CoA ligase act…
LOC140743276	LOC140743276	pudgy	uncharacterized LOC140743276	pdgy	pudgy	467.342	6.72771	FW	0.632652	10.6341	2.06714e-26	6.8929e-24	NW_027332209.1	3142664	3149033	plus	protein-coding	XM_073074441.1	XP_072930542.1	570		FBpp0300995	1.36e-150	FBgn0027601	The gene pudgy is referred to in FlyBase by the symbol Dmel\pdgy (CG9009, FBgn0027601). It is a protein_coding_gene from Dmel. It has 4 annotated transcripts and 4 polypeptides (1 unique). Gene sequence location is X:14933670..14953532. Its molecular function is described by: long-chain fatty acid-CoA ligase activity. It is involved in the biological process described with: fatty-acyl-CoA biosynt…
LOC140755428	LOC140755428	Paip2	uncharacterized LOC140755428	Paip2	polyA-binding protein interacting protein 2	897.419	-1.58419	HW	0.149224	-10.6162	2.50662e-26	8.09715e-24	NW_027332238.1	5374922	5387204	minus	protein-coding	XM_073090635.1	XP_072946736.1	404		FBpp0306576	3.05e-18	FBgn0038100	The gene polyA-binding protein interacting protein 2 is referred to in FlyBase by the symbol Dmel\Paip2 (CG12358, FBgn0038100). It is a protein_coding_gene from Dmel. It has 2 annotated transcripts and 2 polypeptides (1 unique). Gene sequence location is 3R:12980792..12985488. Its molecular function is described by: protein binding; mRNA regulatory element binding translation repressor activity; …
LOC140755490	LOC140755490	acyl-CoA oxidase 1	acyl-coenzyme A oxidase 1-like	Acox1	acyl-CoA oxidase 1	894.764	2.19147	FW	0.211077	10.3823	2.98558e-25	9.3521e-23	NW_027332211.1	16057335	16070513	minus	protein-coding	XM_073090781.1	XP_072946882.1	666		FBpp0088517	0	FBgn0027572	The gene acyl-CoA oxidase 1 is referred to in FlyBase by the symbol Dmel\Acox1 (CG5009, FBgn0027572). It is a protein_coding_gene from Dmel. It has one annotated transcript and one polypeptide. Gene sequence location is 2R:17760940..17764541. Its molecular function is described by 6 unique terms, many of which group under: binding; oxidoreductase activity; catalytic activity; heterocyclic compoun…
LOC140743285	LOC140743285	LOC140743285	uncharacterized LOC140743285			475.344	3.01612	FW	0.290905	10.3681	3.46469e-25	1.05337e-22	NW_027332215.1	5899130	5916272	plus	lncRNA	XR_012102430.1
LOC140745544	LOC140745544	Obp56e	B2 protein-like	Obp56e	Odorant-binding protein 56e	212317	8.21517	FW	0.797581	10.3001	7.0385e-25	2.07877e-22	NW_027332218.1	11621228	11624521	plus	protein-coding	XM_073077463.1	XP_072933564.1	133		FBpp0085634	1.93e-10	FBgn0034471	The gene Odorant-binding protein 56e is referred to in FlyBase by the symbol Dmel\Obp56e (CG8462, FBgn0034471). It is a protein_coding_gene from Dmel. It has 2 annotated transcripts and 2 polypeptides (all unique). Gene sequence location is 2R:19712345..19712932. Its molecular function is described by: odorant binding. It is involved in the biological process described with: sexual reproduction; …
LOC140746446	LOC140746446	alpha-tocopherol transfer protein-like	alpha-tocopherol transfer protein-like			17963.4	9.11513	FW	0.888427	10.2599	1.06867e-24	3.06856e-22	NW_027332220.1	12011685	12025539	plus	protein-coding	XM_073078600.1	XP_072934701.1	304		FBpp0085226	1.64e-66
LOC140756866	LOC140756866	LOC140756866	uncharacterized LOC140756866			383.128	-1.60008	HW	0.156323	-10.2358	1.37116e-24	3.83071e-22	NW_027332241.1	6368411	6439120	plus	protein-coding	XM_073092398.1	XP_072948499.1	1415		FBpp0087707	1.61e-10
LOC140749695	LOC140749695	Cuticular protein 97Ea	uncharacterized LOC140749695	Cpr97Ea	Cuticular protein 97Ea	23864	6.4565	FW	0.631136	10.23	1.4557e-24	3.95989e-22	NW_027332226.1	857915	870950	minus	protein-coding	XM_073082817.1	XP_072938918.1	324		FBpp0084506	1.1e-45	FBgn0039480	The gene Cuticular protein 97Ea is referred to in FlyBase by the symbol Dmel\Cpr97Ea (CG6131, FBgn0039480). It is a protein_coding_gene from Dmel. It has 2 annotated transcripts and 2 polypeptides (all unique). Gene sequence location is 3R:27083130..27087778. Its molecular function is described by: structural constituent of chitin-based larval cuticle. It is involved in the biological process des…
LOC140749769	LOC140749769	Aldehyde oxidase 3	uncharacterized LOC140749769	AOX3	Aldehyde oxidase 3	1887.58	6.07896	FW	0.595314	10.2113	1.76394e-24	4.67533e-22	NW_027332209.1	12067277	12083003	minus	protein-coding	XM_073082962.1	XP_072939063.1	1272		FBpp0390664	0	FBgn0038349	The gene Aldehyde oxidase 3 is referred to in FlyBase by the symbol Dmel\AOX3 (CG6045, FBgn0038349). It is a protein_coding_gene from Dmel. It has 2 annotated transcripts and 2 polypeptides (1 unique). Gene sequence location is 3R:15542748..15548188. Its molecular function is described by 8 unique terms, many of which group under: small molecule binding; binding; ion binding; anion binding; catal…
LOC140756279	LOC140756279	LOC140756279	uncharacterized LOC140756279			96408.2	6.2122	FW	0.616176	10.0819	6.64578e-24	1.71744e-21	NW_027332239.1	8111989	8112714	minus	protein-coding	XM_073091763.1	XP_072947864.1	203
LOC140752867	ATPCL	ATP citrate lyase	ATP-citrate synthase	Acly	ATP citrate lyase	746.664	-1.46794	HW	0.14625	-10.0371	1.04662e-23	2.63876e-21	NW_027332232.1	3136874	3185623	plus	protein-coding	XM_073087225.1	XP_072943326.1	1087		FBpp0289825	0	FBgn0020236	The gene ATP citrate lyase is referred to in FlyBase by the symbol Dmel\Acly (CG8322, FBgn0020236). It is a protein_coding_gene from Dmel. It has 4 annotated transcripts and 4 polypeptides (3 unique). Gene sequence location is 2R:15993531..16001290. Its molecular function is described by: catalytic activity; acyltransferase activity, acyl groups converted into alkyl on transfer; ATP citrate synth…
LOC140748157	LOC140748157	Cytochrome P450 4c3	uncharacterized LOC140748157	Cyp4c3	Cytochrome P450 4c3	4722.99	5.99633	FW	0.599269	10.0061	1.43336e-23	3.52777e-21	NW_027332211.1	7114977	7143061	plus	protein-coding	XM_073080899.1	XP_072937000.1	1045		FBpp0085074	2.47e-106	FBgn0015032	The gene Cytochrome P450 4c3 is referred to in FlyBase by the symbol Dmel\Cyp4c3 (CG1438, FBgn0015032). It is a protein_coding_gene from Dmel. It has one annotated transcript and one polypeptide. Gene sequence location is 3R:30894038..30900688. Its molecular function is described by: iron ion binding; heme binding; oxidoreductase activity, acting on paired donors, with incorporation or reduction …
LOC140756168	LOC140756168	LOC140756168	uncharacterized LOC140756168			553412	5.0284	FW	0.50688	9.9203	3.39723e-23	8.16678e-21	NW_027332239.1	8130609	8138561	minus	protein-coding	XM_073091605.1	XP_072947706.1	571
LOC140751611	LOC140751611	proton-coupled amino acid transporter-like protein pathetic	proton-coupled amino acid transporter-like protein pathetic			3284.71	3.87148	FW	0.393322	9.84303	7.34657e-23	1.72594e-20	NW_027332230.1	15139563	15165352	minus	protein-coding	XM_073085578.1	XP_072941679.1	474		FBpp0086994	4.51e-152
LOC140756885	LOC140756885	organic cation transporter protein-like	organic cation transporter protein-like			2223.67	6.86359	FW	0.704681	9.74	2.03561e-22	4.67601e-20	NW_027332241.1	5590063	5646048	plus	protein-coding	XM_073092418.1	XP_072948519.1	656		FBpp0288885	0
LOC140743649	LOC140743649	LOC140743649	uncharacterized LOC140743649			11046.5	4.96976	FW	0.512912	9.6893	3.34803e-22	7.52362e-20	NW_027332215.1	20504933	20603102	plus	protein-coding	XM_073075077.1	XP_072931178.1	728		FBpp0112834	0
LOC140748238	LOC140748238	LOC140748238	uncharacterized LOC140748238			71613.8	7.51757	FW	0.776806	9.67755	3.75618e-22	8.26119e-20	NW_027332223.1	14234331	14238343	minus	protein-coding	XM_073081007.1	XP_072937108.1	214		FBpp0305270	5.81e-19
LOC140750512	exp	expansion	expansion	exp	expansion	12067.6	5.95819	FW	0.617374	9.65086	4.87459e-22	1.04976e-19	NW_027332211.1	3953473	4158047	plus	protein-coding	XM_073084083.1	XP_072940184.1	510		FBpp0087146	0	FBgn0033668	The gene expansion is referred to in FlyBase by the symbol Dmel\exp (CG13188, FBgn0033668). It is a protein_coding_gene from Dmel. It has 2 annotated transcripts and 2 polypeptides (all unique). Gene sequence location is 2R:11939557..11967435. Its molecular function is unknown. It is involved in the biological process described with: regulation of DNA-templated transcription; chitin-based embryon…
LOC140751561	LOC140751561	LOC140751561	uncharacterized LOC140751561			74542.8	4.41247	FW	0.459917	9.59405	8.46903e-22	1.78662e-19	NW_027332230.1	14782674	14901360	plus	protein-coding	XM_073085473.1	XP_072941574.1	2706
LOC140746196	LOC140746196	facilitated trehalose transporter Tret1-like	facilitated trehalose transporter Tret1-like			8704.02	5.60792	FW	0.593597	9.44734	3.47559e-21	7.18543e-19	NW_027332210.1	3773041	3783367	minus	protein-coding	XM_073078247.1	XP_072934348.1	471		FBpp0297096	3.07e-99
LOC140757015	Lac	Lachesin	septate junction protein lachesin	Lac	Lachesin	2982.39	-1.38357	HW	0.146878	-9.41987	4.51639e-21	9.1541e-19	NW_027332241.1	4895122	4916739	minus	protein-coding	XM_073092570.1	XP_072948671.1	368		FBpp0087044	3.65e-178	FBgn0010238	The gene Lachesin is referred to in FlyBase by the symbol Dmel\Lac (CG12369, FBgn0010238). It is a protein_coding_gene from Dmel. It has one annotated transcript and one polypeptide. Gene sequence location is 2R:12453190..12465630. Its molecular function is described by: protein homodimerization activity. It is involved in the biological process described with 7 unique terms, many of which group …
LOC140753438	LOC140753438	Pdh	15-hydroxyprostaglandin dehydrogenase [NAD(+)]-like	Pdh	Photoreceptor dehydrogenase	707.075	4.1438	FW	0.440303	9.41123	4.9035e-21	9.74758e-19	NW_027332233.1	13892132	13912756	minus	protein-coding	XM_073088027.1	XP_072944128.1	277		FBpp0113028	3.61e-28	FBgn0011693	The gene Photoreceptor dehydrogenase is referred to in FlyBase by the symbol Dmel\Pdh (CG4899, FBgn0011693). It is a protein_coding_gene from Dmel. It has 4 annotated transcripts and 4 polypeptides (all unique). Gene sequence location is 3L:16353233..16354297. Its molecular function is described by: oxidoreductase activity, acting on the CH-OH group of donors, NAD or NADP as acceptor; all-trans-r…
LOC140757953	LOC140757953	LOC140757953	uncharacterized LOC140757953			22105.7	3.0952	FW	0.333243	9.28812	1.57038e-20	3.06284e-18	NW_027332213.1	3281195	3285472	minus	protein-coding	XM_073093872.1	XP_072949973.1	475
LOC140743207	mlt	mulet	tubulin folding cofactor E like protein mlt	mlt	mulet	3449.8	2.6218	FW	0.285686	9.17723	4.42339e-20	8.46751e-18	NW_027332209.1	3995157	4023431	minus	protein-coding	XM_073074314.1	XP_072930415.1	464		FBpp0304278	1.52e-159	FBgn0265512	The gene mulet is referred to in FlyBase by the symbol Dmel\mlt (CG12214, FBgn0265512). It is a protein_coding_gene from Dmel. It has 3 annotated transcripts and 3 polypeptides (1 unique). Gene sequence location is 2R:10155916..10158931. Its molecular function is described by: alpha-tubulin binding. It is involved in the biological process described with: positive regulation of microtubule depoly…
LOC140746197	LOC140746197	LOC140746197	uncharacterized LOC140746197			77693.8	2.58434	FW	0.283151	9.12708	7.0374e-20	1.32265e-17	NW_027332220.1	5554467	5567757	minus	protein-coding	XM_073078244.1	XP_072934345.1	314		FBpp0311147	7.51e-34
LOC140750024	LOC140750024	arylsulfatase B-like	arylsulfatase B-like			34482.5	8.75795	FW	0.964235	9.08279	1.05825e-19	1.95341e-17	NW_027332227.1	8540968	8554250	plus	protein-coding	XM_073083314.1	XP_072939415.1	598		FBpp0290455	2.84e-109
LOC140748575	LOC140748575	LOC140748575	uncharacterized LOC140748575			6966.74	6.58109	FW	0.724791	9.07997	1.08601e-19	1.96949e-17	NW_027332224.1	2674105	2675205	plus	protein-coding	XM_073081399.1	XP_072937500.1	251
LOC140743521	LOC140743521	lola like	uncharacterized LOC140743521	lolal	lola like	157.028	-2.18694	HW	0.241416	-9.05883	1.31854e-19	2.34995e-17	NW_027332215.1	16216582	16229238	minus	protein-coding	XM_073074853.1	XP_072930954.1	394		FBpp0311512	9.13e-38	FBgn0022238	The gene lola like is referred to in FlyBase by the symbol Dmel\lolal (CG5738, FBgn0022238). It is a protein_coding_gene from Dmel. It has 8 annotated transcripts and 8 polypeptides (1 unique). Gene sequence location is 2R:18154095..18158192. Its molecular function is described by: protein homodimerization activity; protein binding; DNA binding; POZ domain binding. It is involved in the biologica…
LOC140744419	LOC140744419	UNC93-like protein MFSD11	UNC93-like protein MFSD11			7949.15	4.54862	FW	0.503673	9.03089	1.70278e-19	2.9336e-17	NW_027332216.1	11061994	11093837	minus	protein-coding	XM_073075999.1	XP_072932100.1	455		FBpp0082101	2e-172
LOC140746443	LOC140746443	clavesin-2-like	clavesin-2-like			1086.96	6.59538	FW	0.730246	9.03173	1.68983e-19	2.9336e-17	NW_027332220.1	11963181	11973811	plus	protein-coding	XM_073078597.1	XP_072934698.1	303		FBpp0085226	1.31e-67
LOC140756360	LOC140756360	lipase 3-like	lipase 3-like			1624.37	8.91167	FW	0.991651	8.9867	2.54761e-19	4.31715e-17	NW_027332240.1	378237	380216	plus	protein-coding	XM_073091828.1	XP_072947929.1	413		FBpp0079683	2.42e-81
LOC140747885	LOC140747885	LOC140747885	uncharacterized LOC140747885			162213	6.36939	FW	0.722524	8.81548	1.19177e-18	1.98699e-16	NW_027332223.1	14307964	14313962	plus	protein-coding	XM_073080502.1	XP_072936603.1	328		FBpp0305270	1.27e-24
LOC140745142	LOC140745142	LOC140745142	uncharacterized LOC140745142			17396.9	7.83432	FW	0.896965	8.73426	2.45265e-18	4.0243e-16	NW_027332217.1	5821680	5827823	plus	protein-coding	XM_073076912.1	XP_072933013.1	494		FBpp0073711	1.11e-09
LOC140755464	LOC140755464	acyl-CoA oxidase 1	acyl-coenzyme A oxidase 1-like	Acox1	acyl-CoA oxidase 1	386.031	6.00766	FW	0.691855	8.68342	3.84042e-18	6.20287e-16	NW_027332211.1	16022878	16034354	minus	protein-coding	XM_073090739.1	XP_072946840.1	670		FBpp0088517	0	FBgn0027572	The gene acyl-CoA oxidase 1 is referred to in FlyBase by the symbol Dmel\Acox1 (CG5009, FBgn0027572). It is a protein_coding_gene from Dmel. It has one annotated transcript and one polypeptide. Gene sequence location is 2R:17760940..17764541. Its molecular function is described by 6 unique terms, many of which group under: binding; oxidoreductase activity; catalytic activity; heterocyclic compoun…
LOC140756285	LOC140756285	LOC140756285	uncharacterized LOC140756285			514312	4.28461	FW	0.495193	8.65242	5.04202e-18	8.01836e-16	NW_027332239.1	8115228	8115745	minus	protein-coding	XM_073091768.1	XP_072947869.1	133
LOC140745500	LOC140745500	LOC140745500	uncharacterized LOC140745500			1151.39	8.02395	FW	0.928777	8.63927	5.65742e-18	8.86071e-16	NW_027332218.1	8750760	8752430	minus	protein-coding	XM_073077384.1	XP_072933485.1	115		FBpp0292325	8.96e-24
LOC140749053	LOC140749053	retinol dehydrogenase 13-like	retinol dehydrogenase 13-like			975.309	9.14858	FW	1.064	8.59829	8.09109e-18	1.24832e-15	NW_027332225.1	13738470	13739927	plus	protein-coding	XM_073082070.1	XP_072938171.1	298		FBpp0310903	4.57e-56
LOC140756292	LOC140756292	LOC140756292	uncharacterized LOC140756292			802.992	4.8603	FW	0.572046	8.49635	1.95644e-17	2.97408e-15	NW_027332211.1	17334211	17341965	plus	protein-coding	XM_073091783.1	XP_072947884.1	186
LOC140752546	LOC140752546	EbpIII	uncharacterized LOC140752546	EbpIII	Ejaculatory bulb protein III	349910	5.78163	FW	0.6834	8.4601	2.67154e-17	4.00228e-15	NW_027332231.1	6485368	6498208	minus	protein-coding	XM_073086884.1	XP_072942985.1	388		FBpp0309999	3.96e-30	FBgn0011695	The gene Ejaculatory bulb protein III is referred to in FlyBase by the symbol Dmel\EbpIII (CG11390, FBgn0011695). It is a protein_coding_gene from Dmel. It has 3 annotated transcripts and 3 polypeptides (1 unique). Gene sequence location is 2R:24026172..24027518. Its molecular function is unknown. It is involved in the biological process described with: mating plug formation; response to virus; m…
LOC140742407	LOC140742407	plum	neogenin-like	plum	plum	112.929	-2.68263	HW	0.318539	-8.42167	3.71151e-17	5.48085e-15	NW_027332213.1	15288586	15479834	minus	protein-coding	XM_073073337.1	XP_072929438.1	1033		FBpp0293586	1.8e-23	FBgn0039431	The gene plum is referred to in FlyBase by the symbol Dmel\plum (CG6490, FBgn0039431). It is a protein_coding_gene from Dmel. It has 4 annotated transcripts and 4 polypeptides (1 unique). Gene sequence location is 3R:26470078..26535217. Its molecular function is described by: cell adhesion molecule binding. It is involved in the biological process described with: cell-cell adhesion; negative regu…
LOC140751074	LOC140751074	Serpin 42Da	antichymotrypsin-2-like	Spn42Da	Serpin 42Da	175.829	3.13837	FW	0.374611	8.37769	5.39753e-17	7.85834e-15	NW_027332228.1	6717742	6727040	plus	protein-coding	XM_073084906.1	XP_072941007.1	395		FBpp0089208	4.9e-63	FBgn0265137	The gene Serpin 42Da is referred to in FlyBase by the symbol Dmel\Spn42Da (CG9453, FBgn0265137). It is a protein_coding_gene from Dmel. It has 11 annotated transcripts and 11 polypeptides (8 unique). Gene sequence location is 2R:6875906..6878927. Its molecular function is described by: serine-type endopeptidase inhibitor activity; cysteine-type endopeptidase inhibitor activity. It is involved in …
LOC140749719	LOC140749719	LOC140749719	uncharacterized LOC140749719			418.065	5.96003	FW	0.714786	8.33821	7.54258e-17	1.08288e-14	NW_027332226.1	5794766	5856859	minus	protein-coding	XM_073082862.1	XP_072938963.1	106		FBpp0307395	9.2e-14
LOC140748977	Fur1	Furin 1	Furin-like protease 1	Fur1	Furin 1	24108.5	3.69762	FW	0.445353	8.30267	1.01796e-16	1.44146e-14	NW_027332225.1	8806518	9123560	minus	protein-coding	XM_073081968.1	XP_072938069.1	1076		FBpp0307777	0	FBgn0004509	The gene Furin 1 is referred to in FlyBase by the symbol Dmel\Fur1 (CG10772, FBgn0004509). It is a protein_coding_gene from Dmel. It has 9 annotated transcripts and 9 polypeptides (6 unique). Gene sequence location is 3R:25347431..25473058. Its molecular function is described by: serine-type endopeptidase activity; serine-type peptidase activity. It is involved in the biological process described…
LOC140748488	LOC140748488	CNT2	uncharacterized transporter YutK-like	CNT2	Concentrative nucleoside transporter 2	771.322	4.76158	FW	0.576023	8.2663	1.3818e-16	1.93022e-14	NW_027332224.1	1982874	2008636	minus	protein-coding	XM_073081301.1	XP_072937402.1	569		FBpp0089108	6.14e-153	FBgn0025709	The gene Concentrative nucleoside transporter 2 is referred to in FlyBase by the symbol Dmel\CNT2 (CG8083, FBgn0025709). It is a protein_coding_gene from Dmel. It has 3 annotated transcripts and 3 polypeptides (2 unique). Gene sequence location is 2R:9078721..9082374. Its molecular function is described by: cyclic-di-GMP transmembrane transporter activity; nucleoside transmembrane transporter act…
LOC140749531	LOC140749531	LOC140749531	uncharacterized LOC140749531			64386.2	3.35273	FW	0.40606	8.25674	1.4971e-16	2.06341e-14	NW_027332226.1	9344136	9358386	plus	protein-coding	XM_073082613.1	XP_072938714.1	480		FBpp0307397	1.86e-21
LOC140750027	LOC140750027	cytochrome b5-related protein-like	cytochrome b5-related protein-like			10211.7	2.18511	FW	0.265805	8.2207	2.02315e-16	2.75174e-14	NW_027332227.1	6606625	6632685	plus	protein-coding	XM_073083319.1	XP_072939420.1	440		FBpp0304009	1.96e-107
LOC140744056	LOC140744056	Esp	sodium-independent sulfate anion transporter-like	Esp	Epidermal stripes and patches	670.101	4.27976	FW	0.52156	8.2057	2.29249e-16	3.07759e-14	NW_027332216.1	256539	299004	minus	protein-coding	XM_073075510.1	XP_072931611.1	757		FBpp0293017	0	FBgn0013953	The gene Epidermal stripes and patches is referred to in FlyBase by the symbol Dmel\Esp (CG7005, FBgn0013953). It is a protein_coding_gene from Dmel. It has 2 annotated transcripts and 2 polypeptides (1 unique). Gene sequence location is 3R:24841935..24850412. Its molecular function is described by: sulfate transmembrane transporter activity. It is involved in the biological process described wit…
LOC140753376	LOC140753376	Jhbp14	putative beta-carotene-binding protein	Jhbp14	Juvenile hormone binding protein 14	4353.75	6.74287	FW	0.824678	8.17636	2.92537e-16	3.87687e-14	NW_027332211.1	9833634	9846128	plus	protein-coding	XM_073087939.1	XP_072944040.1	251		FBpp0080029	1.74e-24	FBgn0027586	The gene Juvenile hormone binding protein 14 is referred to in FlyBase by the symbol Dmel\Jhbp14 (CG5867, FBgn0027586). It is a protein_coding_gene from Dmel. It has one annotated transcript and one polypeptide. Gene sequence location is 2L:13236494..13239297. Its molecular function is unknown. It is involved in the biological process described with: circadian rhythm. 8 alleles are reported. No p…
LOC140750281	LOC140750281	Glycine transporter	sodium- and chloride-dependent glycine transporter 1-like	GlyT	Glycine transporter	899.069	9.79537	FW	1.20849	8.10545	5.25512e-16	6.87623e-14	NW_027332227.1	13889413	13924403	plus	protein-coding	XM_073083725.1	XP_072939826.1	644		FBpp0290385	1.56e-156	FBgn0034911	The gene Glycine transporter is referred to in FlyBase by the symbol Dmel\GlyT (CG5549, FBgn0034911). It is a protein_coding_gene from Dmel. It has one annotated transcript and one polypeptide. Gene sequence location is 2R:23820354..23839864. Its molecular function is described by: neurotransmitter:sodium symporter activity; glycine:sodium symporter activity; neurotransmitter transmembrane transp…
LOC140743642	LOC140743642	LOC140743642	uncharacterized LOC140743642			77838.2	3.23575	FW	0.402357	8.04199	8.83941e-16	1.14216e-13	NW_027332215.1	20732572	20770925	plus	protein-coding	XM_073075068.1	XP_072931169.1	901		FBpp0310562	1.33e-24
LOC140742277	Ubx	Ultrabithorax	homeotic protein ultrabithorax	Ubx	Ultrabithorax	8094.22	-2.83069	HW	0.352966	-8.01973	1.05979e-15	1.33599e-13	NW_027332213.1	10207528	10368212	plus	protein-coding	XM_073073135.1	XP_072929236.1	253		FBpp0082797	4.73e-85	FBgn0003944	The gene Ultrabithorax is referred to in FlyBase by the symbol Dmel\Ubx (CG10388, FBgn0003944). It is a protein_coding_gene from Dmel. It has 6 annotated transcripts and 6 polypeptides (all unique). Gene sequence location is 3R:16656623..16734426. Its molecular function is described by 9 unique terms, many of which group under: binding; DNA binding; protein binding; transcription regulator activi…
LOC140745467	LOC140745467	Biorientation Defective 1	uncharacterized LOC140745467	BOD1	Biorientation Defective 1	1240.56	-1.03774	HW	0.129378	-8.02102	1.04867e-15	1.33599e-13	NW_027332210.1	948567	957153	minus	protein-coding	XM_073077340.1	XP_072933441.1	1329		FBpp0290366	2.93e-41	FBgn0039560	The gene Biorientation Defective 1 is referred to in FlyBase by the symbol Dmel\BOD1 (CG5514, FBgn0039560). It is a protein_coding_gene from Dmel. It has 5 annotated transcripts and 5 polypeptides (3 unique). Gene sequence location is 3R:27938245..27942778. Its molecular function is unknown. It is involved in the biological process described with: replication fork processing; synaptic assembly at…
LOC140751479	aop	anterior open	ETS variant transcription factor anterior open	aop	anterior open	13677.2	3.0061	FW	0.374993	8.01642	1.08872e-15	1.35591e-13	NW_027332230.1	7071744	7076125	minus	protein-coding	XM_073085354.1	XP_072941455.1	471		FBpp0303510	2.52e-65	FBgn0000097	The gene anterior open is referred to in FlyBase by the symbol Dmel\aop (CG3166, FBgn0000097). It is a protein_coding_gene from Dmel. It has 5 annotated transcripts and 5 polypeptides (1 unique). Gene sequence location is 2L:2156484..2178754. Its molecular function is described by 9 unique terms, many of which group under: binding; DNA-binding transcription factor activity; transcription regulato…
LOC140747931	LOC140747931	larval/pupal rigid cuticle protein 66-like	larval/pupal rigid cuticle protein 66-like			29790.9	7.52637	FW	0.939137	8.01414	1.10913e-15	1.36489e-13	NW_027332223.1	14230850	14231781	minus	protein-coding	XM_073080586.1	XP_072936687.1	134		FBpp0305270	5.65e-20
LOC140756550	LOC140756550	Lipase 4	lipase 3-like	Lip4	Lipase 4	1520.18	7.91946	FW	0.993202	7.97367	1.54035e-15	1.87325e-13	NW_027332240.1	348717	350391	plus	protein-coding	XM_073092073.1	XP_072948174.1	418		FBpp0079682	2.81e-89	FBgn0032264	The gene Lipase 4 is referred to in FlyBase by the symbol Dmel\Lip4 (CG6113, FBgn0032264). It is a protein_coding_gene from Dmel. It has 3 annotated transcripts and 3 polypeptides (all unique). Gene sequence location is 2L:10527572..10531778. Its molecular function is described by: serine hydrolase activity; triacylglycerol lipase activity; hydrolase activity, acting on ester bonds. It is involve…
LOC140745377	cic	capicua	Putative transcription factor capicua	cic	capicua	463.224	-1.39807	HW	0.175545	-7.96415	1.6637e-15	1.99973e-13	NW_027332218.1	5826918	5861321	minus	protein-coding	XM_073077194.1	XP_072933295.1	1864		FBpp0293566	1.3e-46	FBgn0262582	The gene capicua is referred to in FlyBase by the symbol Dmel\cic (CG43122, FBgn0262582). It is a protein_coding_gene from Dmel. It has 6 annotated transcripts and 6 polypeptides (all unique). Gene sequence location is 3R:20252770..20303942. Its molecular function is described by: DNA-binding transcription factor activity, RNA polymerase II-specific; DNA-binding transcription factor binding; RNA …
LOC140753398	LOC140753398	LOC140753398	uncharacterized LOC140753398			6013.02	2.22999	FW	0.280374	7.95364	1.81116e-15	2.15195e-13	NW_027332233.1	14286914	14288583	minus	protein-coding	XM_073087965.1	XP_072944066.1	102
LOC140752262	LOC140752262	Esterase 17	bile salt-activated lipase-like	Est17	Esterase 17	2716.31	5.43336	FW	0.685127	7.93043	2.18382e-15	2.56525e-13	NW_027332231.1	560985	575373	minus	protein-coding	XM_073086486.1	XP_072942587.1	541		FBpp0083815	3.4e-72	FBgn0289745	The gene Esterase 17 is referred to in FlyBase by the symbol Dmel\Est17 (CG10175, FBgn0289745). It is a protein_coding_gene from Dmel. It has 5 annotated transcripts and 5 polypeptides (4 unique). Gene sequence location is 3R:23522264..23530986. Its molecular function is described by: carboxylesterase activity; hydrolase activity; serine hydrolase activity. It is involved in the biological proces…
LOC140755419	LOC140755419	Gelsolin	actin depolymerising venom protein gelsolin 1-like	Gel	Gelsolin	12882.7	0.6585	FW	0.0839922	7.84001	4.50496e-15	5.23234e-13	NW_027332238.1	5140678	5169945	minus	protein-coding	XM_073090625.1	XP_072946726.1	533		FBpp0301196	2.09e-153	FBgn0010225	The gene Gelsolin is referred to in FlyBase by the symbol Dmel\Gel (CG1106, FBgn0010225). It is a protein_coding_gene from Dmel. It has 7 annotated transcripts and 7 polypeptides (3 unique). Gene sequence location is 3R:4235217..4241057. Its molecular function is described by: phosphatidylinositol-4,5-bisphosphate binding; actin filament binding; protein binding. It is involved in the biological …
LOC140744150	LOC140744150	LOC140744150	uncharacterized LOC140744150			1540.07	2.68337	FW	0.344595	7.78702	6.86068e-15	7.87988e-13	NW_027332216.1	3255150	3268988	plus	protein-coding	XM_073075628.1	XP_072931729.1	212		FBpp0075429	2.88e-11
LOC140743216	pico	pico	ras-associated and pleckstrin homology domains-containing protein pico	pico	pico	972.458	-2.01475	HW	0.258965	-7.78001	7.25199e-15	8.23778e-13	NW_027332215.1	957282	1173814	minus	protein-coding	XM_073074319.1	XP_072930420.1	1110		FBpp0292965	6.05e-97	FBgn0261811	The gene pico is referred to in FlyBase by the symbol Dmel\pico (CG11940, FBgn0261811). It is a protein_coding_gene from Dmel. It has 4 annotated transcripts and 4 polypeptides (3 unique). Gene sequence location is X:19830215..19852059. Its molecular function is described by: protein domain specific binding; protein phosphatase 1 binding. It is involved in the biological process described with 7 …
LOC140753934	LOC140753934	Cytochrome P450 4c3	cytochrome P450 4c3-like	Cyp4c3	Cytochrome P450 4c3	10677.4	6.78232	FW	0.873142	7.76772	7.99146e-15	8.9791e-13	NW_027332234.1	8397917	8405942	plus	protein-coding	XM_073088782.1	XP_072944883.1	485		FBpp0085074	4.24e-99	FBgn0015032	The gene Cytochrome P450 4c3 is referred to in FlyBase by the symbol Dmel\Cyp4c3 (CG1438, FBgn0015032). It is a protein_coding_gene from Dmel. It has one annotated transcript and one polypeptide. Gene sequence location is 3R:30894038..30900688. Its molecular function is described by: iron ion binding; heme binding; oxidoreductase activity, acting on paired donors, with incorporation or reduction …
LOC140754098	LOC140754098	estradiol 17-beta-dehydrogenase 11-like	estradiol 17-beta-dehydrogenase 11-like			4051.37	3.17851	FW	0.409659	7.75891	8.5664e-15	9.5216e-13	NW_027332234.1	9595464	9638261	plus	protein-coding	XM_073089010.1	XP_072945111.1	362		FBpp0303796	4.53e-124
LOC140744553	LOC140744553	LOC140744553	uncharacterized LOC140744553			1227.6	7.01188	FW	0.905181	7.74639	9.45445e-15	1.02874e-12	NW_027332216.1	14821372	14869409	plus	protein-coding	XM_073076186.1	XP_072932287.1	79
LOC140753744	LOC140753744	LOC140753744	uncharacterized LOC140753744			20107.3	6.01125	FW	0.775946	7.74699	9.40963e-15	1.02874e-12	NW_027332234.1	3200312	3215655	plus	protein-coding	XM_073088512.1	XP_072944613.1	148
LOC140752061	LOC140752061	nose resistant to fluoxetine protein 6-like	nose resistant to fluoxetine protein 6-like			684.645	9.81423	FW	1.27219	7.71444	1.21517e-14	1.30846e-12	NW_027332231.1	13640295	13650454	minus	protein-coding	XM_073086208.1	XP_072942309.1	637		FBpp0307665	6.35e-54
LOC140752495	LOC140752495	Pherokine 3	uncharacterized LOC140752495	Phk-3	Pherokine 3	34679.4	10.4033	FW	1.35655	7.66892	1.73454e-14	1.84845e-12	NW_027332231.1	6391531	6393944	plus	protein-coding	XM_073086827.1	XP_072942928.1	142		FBpp0310115	1.48e-15	FBgn0035089	The gene Pherokine 3 is referred to in FlyBase by the symbol Dmel\Phk-3 (CG9358, FBgn0035089). It is a protein_coding_gene from Dmel. It has 3 annotated transcripts and 3 polypeptides (1 unique). Gene sequence location is 2R:24970843..24973207. Its molecular function is unknown. It is involved in the biological process described with: metamorphosis; response to bacterium. 9 alleles are reported. …
LOC140745037	LOC140745037	LOC140745037	uncharacterized LOC140745037			25358.6	1.94014	FW	0.25333	7.65854	1.88065e-14	1.98371e-12	NW_027332217.1	13727993	13736363	plus	lncRNA	XR_012102614.1
LOC140744284	LOC140744284	LOC140744284	uncharacterized LOC140744284			6281.73	4.36092	FW	0.569943	7.6515	1.98648e-14	2.07416e-12	NW_027332216.1	6927740	6981285	plus	protein-coding	XM_073075839.1	XP_072931940.1	1340		FBpp0310374	0
LOC140752203	Tmem214	Transmembrane protein 214	Transmembrane protein 214	Tmem214	Transmembrane protein 214	38246.6	0.922816	FW	0.120655	7.64836	2.03566e-14	2.10426e-12	NW_027332231.1	11460305	11476060	plus	protein-coding	XM_073086421.1	XP_072942522.1	664		FBpp0309448	3.18e-75	FBgn0053129	The gene Transmembrane protein 214 is referred to in FlyBase by the symbol Dmel\Tmem214 (CG33129, FBgn0053129). It is a protein_coding_gene from Dmel. It has 7 annotated transcripts and 7 polypeptides (2 unique). Gene sequence location is 2L:10964905..10970275. Its molecular function is described by: . It is involved in the biological process described with: response to hyperoxia. 21 alleles are …
LOC140750159	LOC140750159	myrosinase 1-like	myrosinase 1-like			2119.8	8.36207	FW	1.09647	7.62633	2.41524e-14	2.47191e-12	NW_027332227.1	6291117	6308294	minus	protein-coding	XM_073083548.1	XP_072939649.1	519		FBpp0075080	1.59e-178
LOC140745901	LOC140745901	off-track	tyrosine-protein kinase-like otk	otk	off-track	430.471	-2.68774	HW	0.352501	-7.62477	2.44461e-14	2.47744e-12	NW_027332219.1	6635646	6700904	minus	protein-coding	XM_073077855.1	XP_072933956.1	676		FBpp0087135	8.62e-63	FBgn0004839	The gene off-track is referred to in FlyBase by the symbol Dmel\otk (CG8967, FBgn0004839). It is a protein_coding_gene from Dmel. It has 2 annotated transcripts and 2 polypeptides (all unique). Gene sequence location is 2R:12001473..12019846. Its molecular function is described by 12 unique terms, many of which group under: protein binding; binding; kinase activity; transmembrane signaling recept…
LOC140753687	LOC140753687	RHAU helicase	ATP-dependent DNA/RNA helicase DHX36-like	Rhau	RHAU helicase	794.967	-1.01047	HW	0.13323	-7.58441	3.33996e-14	3.35196e-12	NW_027332234.1	8799885	8822965	minus	protein-coding	XM_073088437.1	XP_072944538.1	1165		FBpp0307146	1.21e-178	FBgn0032883	The gene RHAU helicase is referred to in FlyBase by the symbol Dmel\Rhau (CG9323, FBgn0032883). It is a protein_coding_gene from Dmel. It has 2 annotated transcripts and 2 polypeptides (1 unique). Gene sequence location is 2L:20754579..20757985. Its molecular function is described by 6 unique terms, many of which group under: binding; nucleic acid binding; DNA binding; purine ribonucleoside triph…
LOC140752263	LOC140752263	LOC140752263	uncharacterized LOC140752263			358.761	5.36744	FW	0.711104	7.54804	4.41859e-14	4.39182e-12	NW_027332231.1	561912	575776	plus	lncRNA	XR_012103425.1
LOC140748577	LOC140748577	LOC140748577	uncharacterized LOC140748577			1822.61	6.40494	FW	0.852352	7.51443	5.7161e-14	5.62592e-12	NW_027332224.1	2668955	2670029	plus	protein-coding	XM_073081401.1	XP_072937502.1	233
LOC140753367	LOC140753367	solute carrier family 25 member 35-like	solute carrier family 25 member 35-like			253.977	5.17444	FW	0.688711	7.51322	5.76906e-14	5.62592e-12	NW_027332233.1	2345948	2351355	plus	protein-coding	XM_073087926.1	XP_072944027.1	296		FBpp0086652	3.42e-82
LOC140752462	Aldh-III	Aldh-III	Aldehyde dehydrogenase type III	Aldh-III	Aldehyde dehydrogenase type III	11401.6	2.36366	FW	0.314888	7.50634	6.08027e-14	5.87399e-12	NW_027332231.1	10404424	10463943	plus	protein-coding	XM_073086766.1	XP_072942867.1	566		FBpp0302794	0	FBgn0010548	The gene Aldehyde dehydrogenase type III is referred to in FlyBase by the symbol Dmel\Aldh-III (CG11140, FBgn0010548). It is a protein_coding_gene from Dmel. It has 12 annotated transcripts and 12 polypeptides (9 unique). Gene sequence location is 2R:7466879..7477162. Its molecular function is described by: aldehyde dehydrogenase (NAD+) activity; oxidoreductase activity; oxidoreductase activity, …
LOC140744832	LOC140744832	protein takeout-like	protein takeout-like			97897.7	7.02114	FW	0.936306	7.49877	6.44215e-14	6.16597e-12	NW_027332217.1	5923362	5928488	plus	protein-coding	XM_073076523.1	XP_072932624.1	239		FBpp0308366	3.55e-21
LOC140743526	t	tan	C45 family peptidase tan	t	tan	1349.58	6.49929	FW	0.868822	7.48058	7.39968e-14	6.95368e-12	NW_027332215.1	16262961	16323530	minus	protein-coding	XM_073074859.1	XP_072930960.1	404		FBpp0309288	6.9e-108	FBgn0086367	The gene tan is referred to in FlyBase by the symbol Dmel\t (CG12120, FBgn0086367). It is a protein_coding_gene from Dmel. It has 2 annotated transcripts and 2 polypeptides (1 unique). Gene sequence location is X:9217655..9223257. Its molecular function is described by: beta-alanyl-dopamine hydrolase activity; beta-alanyl-histamine hydrolase activity; hydrolase activity. It is involved in the bio…
LOC140746053	osy	oskyddad	ABC transporter oskyddad	osy	oskyddad	5013.38	4.19341	FW	0.560571	7.48061	7.39773e-14	6.95368e-12	NW_027332210.1	3276688	3351976	minus	protein-coding	XM_073078048.1	XP_072934149.1	791		FBpp0311936	0	FBgn0053970	The gene oskyddad is referred to in FlyBase by the symbol Dmel\osy (CG33970, FBgn0053970). It is a protein_coding_gene from Dmel. It has 3 annotated transcripts and 3 polypeptides (2 unique). Gene sequence location is 3R:26318355..26362588. Its molecular function is described by: ATP binding; ABC-type transporter activity; ATP hydrolysis activity. The biological processes in which it is involved …
LOC140748576	LOC140748576	LOC140748576	uncharacterized LOC140748576			2243.47	5.9442	FW	0.796787	7.4602	8.63894e-14	8.04511e-12	NW_027332224.1	2660492	2661557	plus	protein-coding	XM_073081400.1	XP_072937501.1	239
LOC140756881	LOC140756881	LOC140756881	uncharacterized LOC140756881			37683.1	6.21786	FW	0.834683	7.44937	9.37873e-14	8.65607e-12	NW_027332241.1	3703701	3723800	minus	protein-coding	XM_073092415.1	XP_072948516.1	145		FBpp0311450	4.04e-61
LOC140747318	LOC140747318	inter-alpha-trypsin inhibitor heavy chain H4-like	inter-alpha-trypsin inhibitor heavy chain H4-like			60057.6	-0.706365	HW	0.0950561	-7.43103	1.07753e-13	9.85705e-12	NW_027332222.1	6389662	6416177	plus	protein-coding	XM_073079664.1	XP_072935765.1	981
LOC140757975	Eh	Eclosion hormone	Eclosion hormone	Eh	Eclosion hormone	807.924	5.20248	FW	0.701791	7.41315	1.23339e-13	1.11838e-11	NW_027332213.1	4524885	4536340	minus	protein-coding	XM_073093901.1	XP_072950002.1	88		FBpp0306950	9.03e-18	FBgn0000564	The gene Eclosion hormone is referred to in FlyBase by the symbol Dmel\Eh (CG5400, FBgn0000564). It is a protein_coding_gene from Dmel. It has 2 annotated transcripts and 2 polypeptides (1 unique). Gene sequence location is 3R:17446642..17448858. Its molecular function is described by: neuropeptide hormone activity; ecdysis-triggering hormone activity; eclosion hormone activity. It is involved in…
LOC140750969	LOC140750969	Cytochrome P450 4c3	cytochrome P450 4C1-like	Cyp4c3	Cytochrome P450 4c3	1175.18	7.54596	FW	1.01841	7.40957	1.26713e-13	1.13898e-11	NW_027332228.1	5450399	5456885	minus	protein-coding	XM_073084736.1	XP_072940837.1	507		FBpp0085074	8.14e-73	FBgn0015032	The gene Cytochrome P450 4c3 is referred to in FlyBase by the symbol Dmel\Cyp4c3 (CG1438, FBgn0015032). It is a protein_coding_gene from Dmel. It has one annotated transcript and one polypeptide. Gene sequence location is 3R:30894038..30900688. Its molecular function is described by: iron ion binding; heme binding; oxidoreductase activity, acting on paired donors, with incorporation or reduction …
LOC140756957	LOC140756957	glucose-1-phosphatase-like	glucose-1-phosphatase-like			43952.7	2.14354	FW	0.292183	7.33629	2.19595e-13	1.95686e-11	NW_027332241.1	4811048	4812468	minus	protein-coding	XM_073092497.1	XP_072948598.1	399
LOC140747297	LOC140747297	juvenile hormone esterase-like	juvenile hormone esterase-like			2383.55	4.35732	FW	0.59531	7.31942	2.49044e-13	2.20031e-11	NW_027332222.1	6118793	6140405	minus	protein-coding	XM_073079626.1	XP_072935727.1	594		FBpp0113027	1.6e-60
LOC140749757	Nrg	Neuroglian	Neuroglian	Nrg	Neuroglian	7881.09	-1.44183	HW	0.19784	-7.28788	3.14867e-13	2.75829e-11	NW_027332211.1	1744973	1799277	minus	protein-coding	XM_073082920.1	XP_072939021.1	1240		FBpp0305703	0	FBgn0264975	The gene Neuroglian is referred to in FlyBase by the symbol Dmel\Nrg (CG1634, FBgn0264975). It is a protein_coding_gene from Dmel. It has 9 annotated transcripts and 9 polypeptides (3 unique). Gene sequence location is X:8517373..8555170. Its molecular function is described by: cell adhesion molecule binding; calcium ion binding. It is involved in the biological process described with 21 unique t…
LOC140748614	Lnpk	Lunapark	zinc-ribbon metal-binding protein lunapark	Lnpk	Lunapark	104.533	-2.38819	HW	0.328335	-7.27364	3.49927e-13	3.03966e-11	NW_027332224.1	4028219	4047820	minus	protein-coding	XM_073081457.1	XP_072937558.1	352		FBpp0308451	3.95e-56	FBgn0033309	The gene Lunapark is referred to in FlyBase by the symbol Dmel\Lnpk (CG8735, FBgn0033309). It is a protein_coding_gene from Dmel. It has 2 annotated transcripts and 2 polypeptides (1 unique). Gene sequence location is 2R:8596972..8599962. Its molecular function is unknown. It is involved in the biological process described with: endoplasmic reticulum tubular network organization. 9 alleles are re…
LOC140756894	LOC140756894	waterproof	fatty acyl-CoA reductase wat-like	wat	waterproof	15234.4	6.31233	FW	0.869067	7.26335	3.7763e-13	3.25296e-11	NW_027332241.1	922668	982624	minus	protein-coding	XM_073092429.1	XP_072948530.1	625		FBpp0084714	4.06e-149	FBgn0039620	The gene waterproof is referred to in FlyBase by the symbol Dmel\wat (CG1443, FBgn0039620). It is a protein_coding_gene from Dmel. It has one annotated transcript and one polypeptide. Gene sequence location is 3R:28992977..29020406. Its molecular function is described by: alcohol-forming long-chain fatty acyl-CoA reductase activity; alcohol-forming very long-chain fatty acyl-CoA reductase activit…
LOC140744502	LOC140744502	domeless	cytokine receptor-like	dome	domeless	165.743	-2.81577	HW	0.387751	-7.2618	3.81974e-13	3.2632e-11	NW_027332216.1	13237722	13241880	plus	protein-coding	XM_073076117.1	XP_072932218.1	1278		FBpp0074525	2.02e-42	FBgn0043903	The gene domeless is referred to in FlyBase by the symbol Dmel\dome (CG14226, FBgn0043903). It is a protein_coding_gene from Dmel. It has one annotated transcript and one polypeptide. Gene sequence location is X:19676061..19683518. Its molecular function is described by 6 unique terms, many of which group under: binding; protein binding; molecular transducer activity; protein tyrosine kinase bind…
LOC140742231	LOC140742231	LOC140742231	uncharacterized LOC140742231			663.602	5.19072	FW	0.716858	7.24094	4.45602e-13	3.77556e-11	NW_027332213.1	8518699	8532645	plus	protein-coding	XM_073073076.1	XP_072929177.1	94
LOC140747388	Serinc	Serine incorporator	serine incorporator TMS1	Serinc	Serine incorporator	7475.16	1.02641	FW	0.14213	7.22162	5.13718e-13	4.31732e-11	NW_027332222.1	7470686	7479836	minus	protein-coding	XM_073079816.1	XP_072935917.1	455		FBpp0302690	3.82e-159	FBgn0028399	The gene Serine incorporator is referred to in FlyBase by the symbol Dmel\Serinc (CG4672, FBgn0028399). It is a protein_coding_gene from Dmel. It has 6 annotated transcripts and 6 polypeptides (all unique). Gene sequence location is 3L:16412722..16415386. Its molecular function is unknown. The biological processes in which it is involved are not known. 4 alleles are reported. No phenotypic data i…
LOC140756281	LOC140756281	LOC140756281	uncharacterized LOC140756281			299.936	7.01899	FW	0.972783	7.21537	5.37877e-13	4.4839e-11	NW_027332239.1	8105054	8105696	plus	protein-coding	XM_073091765.1	XP_072947866.1	185
LOC140748243	LOC140748243	Edg84A	uncharacterized LOC140748243	Edg84A	Ecdysone-dependent gene 84A	4095.03	4.48109	FW	0.623332	7.18894	6.52975e-13	5.39985e-11	NW_027332223.1	14358680	14360046	plus	protein-coding	XM_073081012.1	XP_072937113.1	252		FBpp0081186	7.59e-27	FBgn0000552	The gene Ecdysone-dependent gene 84A is referred to in FlyBase by the symbol Dmel\Edg84A (CG2345, FBgn0000552). It is a protein_coding_gene from Dmel. It has one annotated transcript and one polypeptide. Gene sequence location is 3R:6684445..6685157. Its molecular function is described by: structural constituent of chitin-based larval cuticle; structural constituent of pupal chitin-based cuticle.…
LOC140745812	Pu	Punch	GTP cyclohydrolase punch	Pu	Punch	1676.92	6.32874	FW	0.888242	7.12502	1.04064e-12	8.53741e-11	NW_027332219.1	1999242	2045901	minus	protein-coding	XM_073077729.1	XP_072933830.1	295		FBpp0071507	1.94e-141	FBgn0003162	The gene Punch is referred to in FlyBase by the symbol Dmel\Pu (CG9441, FBgn0003162). It is a protein_coding_gene from Dmel. It has 3 annotated transcripts and 3 polypeptides (all unique). Gene sequence location is 2R:21175315..21182608. Its molecular function is described by: GTP binding; zinc ion binding; GTP cyclohydrolase I activity; GTP cyclohydrolase I regulator activity. It is involved in …
LOC140754483	LOC140754483	Cytochrome P450 49a1	probable cytochrome P450 49a1	Cyp49a1	Cytochrome P450 49a1	2402.08	7.32058	FW	1.02823	7.11957	1.08263e-12	8.81192e-11	NW_027332235.1	6347386	6371468	minus	protein-coding	XM_073089506.1	XP_072945607.1	542		FBpp0293134	1.08e-166	FBgn0033524	The gene Cytochrome P450 49a1 is referred to in FlyBase by the symbol Dmel\Cyp49a1 (CG18377, FBgn0033524). It is a protein_coding_gene from Dmel. It has 4 annotated transcripts and 4 polypeptides (2 unique). Gene sequence location is 2R:10449350..10458892. Its molecular function is described by: monooxygenase activity; oxidoreductase activity, acting on paired donors, with incorporation or reduct…
LOC140749558	Cpr97Eb	Cuticular protein 97Eb	Cuticular protein 97Eb	Cpr97Eb	Cuticular protein 97Eb	23177.3	4.86053	FW	0.684045	7.10556	1.19834e-12	9.67753e-11	NW_027332226.1	888778	903836	minus	protein-coding	XM_073082650.1	XP_072938751.1	293		FBpp0084505	8.07e-41	FBgn0039481	The gene Cuticular protein 97Eb is referred to in FlyBase by the symbol Dmel\Cpr97Eb (CG15884, FBgn0039481). It is a protein_coding_gene from Dmel. It has one annotated transcript and one polypeptide. Gene sequence location is 3R:27089704..27091130. Its molecular function is described by: structural constituent of chitin-based larval cuticle. It is involved in the biological process described wit…
LOC140748803	LOC140748803	LOC140748803	uncharacterized LOC140748803			104.432	7.32505	FW	1.03556	7.07352	1.51057e-12	1.21045e-10	NW_027332211.1	5874894	5877542	minus	protein-coding	XM_073081708.1	XP_072937809.1	143
LOC140748059	LOC140748059	ubiquitin-conjugating enzyme E2Q-like protein 1	ubiquitin-conjugating enzyme E2Q-like protein 1			1742.87	3.08531	FW	0.438453	7.03681	1.96697e-12	1.56404e-10	NW_027332223.1	11432042	11472488	plus	protein-coding	XM_073080757.1	XP_072936858.1	253		FBpp0079045	1.04e-98
LOC140745386	cpx	complexin	synaptic transmission protein complexin	cpx	complexin	5362.96	0.85405	FW	0.121913	7.00538	2.46325e-12	1.94371e-10	NW_027332210.1	208680	528942	plus	protein-coding	XM_073077217.1	XP_072933318.1	141		FBpp0290985	1.69e-50	FBgn0041605	The gene complexin is referred to in FlyBase by the symbol Dmel\cpx (CG32490, FBgn0041605). It is a protein_coding_gene from Dmel. It has 21 annotated transcripts and 21 polypeptides (10 unique). Gene sequence location is 3R:4280221..4304604. Its molecular function is described by: SNARE binding; syntaxin binding. It is involved in the biological process described with 8 unique terms, many of whi…
LOC140752071	LOC140752071	LOC140752071	uncharacterized LOC140752071			468.909	4.73534	FW	0.676094	7.00397	2.48807e-12	1.94842e-10	NW_027332231.1	11323798	11426275	minus	protein-coding	XM_073086223.1	XP_072942324.1	250		FBpp0308266	6.17e-09
LOC140749010	LOC140749010	alpha-tocopherol transfer protein-like	alpha-tocopherol transfer protein-like			7810.89	5.75754	FW	0.822486	7.00017	2.5565e-12	1.98695e-10	NW_027332225.1	9268280	9290259	minus	protein-coding	XM_073082010.1	XP_072938111.1	293		FBpp0070865	1.87e-76
LOC140756754	sona	sol narae	sol narae metalloprotease	sona	sol narae	5814.84	3.34918	FW	0.478525	6.99896	2.57868e-12	1.98924e-10	NW_027332240.1	6138217	6314206	plus	protein-coding	XM_073092302.1	XP_072948403.1	899		FBpp0288559	0	FBgn0034903	The gene sol narae is referred to in FlyBase by the symbol Dmel\sona (CG9850, FBgn0034903). It is a protein_coding_gene from Dmel. It has 5 annotated transcripts and 5 polypeptides (all unique). Gene sequence location is 2R:23753477..23798395. Its molecular function is described by: metallopeptidase activity; metalloendopeptidase activity. It is involved in the biological process described with: …
LOC140745146	Coq3	Coenzyme Q3	ubiquinone biosynthesis protein COQ3, mitochondrial	Coq3	Coenzyme Q3	7495.9	3.02831	FW	0.433046	6.99305	2.6898e-12	2.05959e-10	NW_027332217.1	6831373	6846782	plus	protein-coding	XM_073076917.1	XP_072933018.1	549		FBpp0290456	1.61e-59	FBgn0032922	The gene Coenzyme Q3 is referred to in FlyBase by the symbol Dmel\Coq3 (CG9249, FBgn0032922). It is a protein_coding_gene from Dmel. It has 2 annotated transcripts and 2 polypeptides (all unique). Gene sequence location is 2L:21157433..21158611. Its molecular function is described by: 3-demethylubiquinol 3-O-methyltransferase activity; S-adenosylmethionine-dependent methyltransferase activity; po…
LOC140753387	Ptr	Patched-related	patched domain-containing protein	Ptr	Patched-related	3876.29	6.28817	FW	0.900093	6.98614	2.82562e-12	2.14768e-10	NW_027332233.1	6186318	6245070	minus	protein-coding	XM_073087948.1	XP_072944049.1	1059		FBpp0298836	0	FBgn0262867	The gene Patched-related is referred to in FlyBase by the symbol Dmel\Ptr (CG11212, FBgn0262867). It is a protein_coding_gene from Dmel. It has 5 annotated transcripts and 5 polypeptides (3 unique). Gene sequence location is 2R:6181748..6196320. Its molecular function is described by: . It is involved in the biological process described with: cognition. 16 alleles are reported. The phenotypes of …
LOC140753317	Cht10	Chitinase 10	Chitinase 10	Cht10	Chitinase 10	261782	3.04026	FW	0.43561	6.97932	2.96619e-12	2.23806e-10	NW_027332233.1	9612371	9641121	plus	protein-coding	XM_073087840.1	XP_072943941.1	2932		FBpp0110419	0	FBgn0250907	The gene Chitinase 10 is referred to in FlyBase by the symbol Dmel\Cht10 (CG18140, FBgn0250907). It is a protein_coding_gene from Dmel. It has 3 annotated transcripts and 3 polypeptides (1 unique). Gene sequence location is 2L:22999574..23025915. Its molecular function is described by: chitin binding; chitinase activity; hydrolase activity, hydrolyzing O-glycosyl compounds. It is involved in the …
LOC140753604	cta	concertina	Guanine nucleotide-binding protein subunit alpha cta	cta	concertina	270.674	-1.31416	HW	0.190013	-6.91617	4.64019e-12	3.47577e-10	NW_027332233.1	2994078	3018673	plus	protein-coding	XM_073088339.1	XP_072944440.1	375		FBpp0306274	2.69e-171	FBgn0000384	The gene concertina is referred to in FlyBase by the symbol Dmel\cta (CG17678, FBgn0000384). It is a protein_coding_gene from Dmel. It has 2 annotated transcripts and 2 polypeptides (1 unique). Gene sequence location is 2L:22981816..22992951. Its molecular function is described by 7 unique terms, many of which group under: binding; GTPase activity; pyrophosphatase activity; G protein-coupled rece…
LOC140756812	LOC140756812	LOC140756812	uncharacterized LOC140756812			772.726	-1.31408	HW	0.190074	-6.91356	4.72652e-12	3.51497e-10	NW_027332241.1	2947421	2949730	minus	protein-coding	XM_073092347.1	XP_072948448.1	673
LOC140747842	LOC140747842	wing blister	laminin subunit alpha lam-3-like	wb	wing blister	446.555	-2.55307	HW	0.370056	-6.89914	5.23173e-12	3.83636e-10	NW_027332223.1	834498	914035	plus	protein-coding	XM_073080460.1	XP_072936561.1	979		FBpp0293600	8.72e-156	FBgn0261563	The gene wing blister is referred to in FlyBase by the symbol Dmel\wb (CG42677, FBgn0261563). It is a protein_coding_gene from Dmel. It has 6 annotated transcripts and 6 polypeptides (3 unique). Gene sequence location is 2L:14263027..14328262. Its molecular function is described by: extracellular matrix structural constituent. It is involved in the biological process described with 6 unique terms…
LOC140750677	LOC140750677	Peroxidase	salivary peroxidase/catechol oxidase-like	Pxd	Peroxidase	571.709	5.43812	FW	0.788236	6.89911	5.23292e-12	3.83636e-10	NW_027332228.1	16238359	16255630	minus	protein-coding	XM_073084367.1	XP_072940468.1	654		FBpp0290741	4.71e-70	FBgn0004577	The gene Peroxidase is referred to in FlyBase by the symbol Dmel\Pxd (CG3477, FBgn0004577). It is a protein_coding_gene from Dmel. It has 3 annotated transcripts and 3 polypeptides (2 unique). Gene sequence location is 3R:17014576..17027987. Its molecular function is described by: heme binding; peroxidase activity. It is involved in the biological process described with: egg chorion assembly; res…
LOC140744224	LOC140744224	LOC140744224	uncharacterized LOC140744224			182.683	2.40833	FW	0.349817	6.88453	5.79789e-12	4.22062e-10	NW_027332209.1	7497742	7503566	minus	protein-coding	XM_073075756.1	XP_072931857.1	418		FBpp0311621	4.96e-10
LOC140749104	PIP4K	PIP4K	phosphatidylinositol 5-phosphate 4-kinase	PIP4K	Phosphatidylinositol 5-phosphate 4-kinase	605.319	-1.62681	HW	0.237305	-6.85535	7.11374e-12	5.13247e-10	NW_027332225.1	3724580	3744829	minus	protein-coding	XM_073082127.1	XP_072938228.1	413		FBpp0099993	0	FBgn0039924	The gene Phosphatidylinositol 5-phosphate 4-kinase is referred to in FlyBase by the symbol Dmel\PIP4K (CG17471, FBgn0039924). It is a protein_coding_gene from Dmel. It has 2 annotated transcripts and 2 polypeptides (1 unique). Gene sequence location is 4:1192419..1196848. Its molecular function is described by: 1-phosphatidylinositol-5-phosphate 4-kinase activity; mRNA 3'-UTR binding; phosphatidy…
LOC140753531	LOC140753531	Tetraspanin 29Fb	CD63 antigen-like	Tsp29Fb	Tetraspanin 29Fb	19387.4	0.869545	FW	0.126855	6.85463	7.14981e-12	5.13247e-10	NW_027332233.1	15026800	15046033	minus	protein-coding	XM_073088207.1	XP_072944308.1	292		FBpp0271928	1.81e-58	FBgn0032075	The gene Tetraspanin 29Fb is referred to in FlyBase by the symbol Dmel\Tsp29Fb (CG9496, FBgn0032075). It is a protein_coding_gene from Dmel. It has 3 annotated transcripts and 3 polypeptides (1 unique). Gene sequence location is 2L:8937390..8939743. Its molecular function is described by: . It is involved in the biological process described with: . 8 alleles are reported. No phenotypic data is av…
LOC140749427	Ask1	Ask1	apoptotic signal-regulating kinase 1	Ask1	Apoptotic signal-regulating kinase 1	854.63	-0.859871	HW	0.125572	-6.84765	7.50735e-12	5.35196e-10	NW_027332226.1	5292829	5312181	plus	protein-coding	XM_073082458.1	XP_072938559.1	1366		FBpp0289484	0	FBgn0014006	The gene Apoptotic signal-regulating kinase 1 is referred to in FlyBase by the symbol Dmel\Ask1 (CG4720, FBgn0014006). It is a protein_coding_gene from Dmel. It has 2 annotated transcripts and 2 polypeptides (all unique). Gene sequence location is 3R:19879719..19886030. Its molecular function is described by: ATP binding; MAP kinase kinase kinase activity; protein kinase activity; protein binding…
LOC140747441	LOC140747441	Mctp	multiple C2 and transmembrane domain-containing protein-like	Mctp	Multiple C2 domain and transmembrane region protein	2126.99	3.37884	FW	0.495275	6.82215	8.96886e-12	6.35008e-10	NW_027332222.1	8429511	8515975	minus	protein-coding	XM_073079895.1	XP_072935996.1	593		FBpp0110271	2.74e-115	FBgn0034389	The gene Multiple C2 domain and transmembrane region protein is referred to in FlyBase by the symbol Dmel\Mctp (CG15078, FBgn0034389). It is a protein_coding_gene from Dmel. It has 6 annotated transcripts and 6 polypeptides (5 unique). Gene sequence location is 2R:18761758..18774824. Its molecular function is described by: calcium ion binding. It is involved in the biological process described wi…
LOC140753612	Bre1	Bre1	E3 ubiquitin-protein ligase Bre1	Bre1	Bre1	901.157	-1.17504	HW	0.17228	-6.82051	9.07173e-12	6.37922e-10	NW_027332233.1	3964634	3977489	plus	protein-coding	XM_073088358.1	XP_072944459.1	906		FBpp0310889	0	FBgn0086694	The gene Bre1 is referred to in FlyBase by the symbol Dmel\Bre1 (CG10542, FBgn0086694). It is a protein_coding_gene from Dmel. It has 2 annotated transcripts and 2 polypeptides (1 unique). Gene sequence location is 3L:5789831..5794192. Its molecular function is described by: ubiquitin-protein transferase activity; metal ion binding; zinc ion binding; ubiquitin protein ligase activity. It is invol…
LOC140744850	LOC140744850	LOC140744850	uncharacterized LOC140744850			128704	4.42537	FW	0.649022	6.81852	9.19851e-12	6.42466e-10	NW_027332217.1	6475498	6511820	plus	protein-coding	XM_073076542.1	XP_072932643.1	443		FBpp0309895	7.9e-20
LOC140747516	LOC140747516	LOC140747516	uncharacterized LOC140747516			7492.63	0.568734	FW	0.0836442	6.79944	1.05026e-11	7.28628e-10	NW_027332222.1	9809530	9812655	minus	protein-coding	XM_073080021.1	XP_072936122.1	535
LOC140755095	mim	missing-in-metastasis	missing-in-metastasis	mim	missing-in-metastasis	298.559	-1.36446	HW	0.201577	-6.76894	1.29734e-11	8.94038e-10	NW_027332237.1	8957790	9244413	minus	protein-coding	XM_073090292.1	XP_072946393.1	1028		FBpp0291733	4.85e-98	FBgn0053558	The gene missing-in-metastasis is referred to in FlyBase by the symbol Dmel\mim (CG33558, FBgn0053558). It is a protein_coding_gene from Dmel. It has 13 annotated transcripts and 13 polypeptides (all unique). Gene sequence location is 2R:6924687..6971637. Its molecular function is described by: protein homodimerization activity; SH3 domain binding; phospholipid binding; actin binding. It is invol…
LOC140754749	Crk	Crk oncogene	Crk proto-oncogene, adaptor protein	Crk	Crk oncogene	1152.5	-0.690929	HW	0.102216	-6.75951	1.38462e-11	9.4787e-10	NW_027332236.1	8783417	8798254	plus	protein-coding	XM_073089834.1	XP_072945935.1	289		FBpp0088182	1.07e-107	FBgn0024811	The gene Crk oncogene is referred to in FlyBase by the symbol Dmel\Crk (CG1587, FBgn0024811). It is a protein_coding_gene from Dmel. It has 7 annotated transcripts and 7 polypeptides (6 unique). Gene sequence location is 4:210224..213165. Its molecular function is described by: receptor tyrosine kinase binding; signaling adaptor activity. It is involved in the biological process described with 11…
LOC140742228	LOC140742228	LOC140742228	uncharacterized LOC140742228			4412.03	-1.26185	HW	0.186812	-6.75466	1.43174e-11	9.73679e-10	NW_027332213.1	8431701	8513169	plus	protein-coding	XM_073073062.1	XP_072929163.1	1799		FBpp0083705	1.08e-38
LOC140750528	Elovl7	ELOVL fatty acid elongase 7	ELOVL fatty acid elongase 7			5974.01	2.23704	FW	0.331279	6.75275	1.45072e-11	9.80134e-10	NW_027332228.1	10875568	10927358	minus	protein-coding	XM_073084085.1	XP_072940186.1	314		FBpp0307412	3.4e-138
LOC140743253	LOC140743253	MEP-1	uncharacterized LOC140743253	MEP-1	MEP-1	945.607	-1.00573	HW	0.149226	-6.73963	1.58792e-11	1.06586e-09	NW_027332215.1	3506585	3547716	minus	protein-coding	XM_073074385.1	XP_072930486.1	1107		FBpp0288779	0	FBgn0035357	The gene MEP-1 is referred to in FlyBase by the symbol Dmel\MEP-1 (CG1244, FBgn0035357). It is a protein_coding_gene from Dmel. It has 7 annotated transcripts and 7 polypeptides (1 unique). Gene sequence location is 3L:2631715..2641984. Its molecular function is described by: ATPase activator activity; sequence-specific DNA binding; chromatin binding; DNA-binding transcription factor activity, RN…
LOC140753084	LOC140753084	Tetraspanin 47F	uncharacterized LOC140753084	Tsp47F	Tetraspanin 47F	95.6254	4.9746	FW	0.740257	6.7201	1.81599e-11	1.21109e-09	NW_027332233.1	15865265	15878815	minus	protein-coding	XM_073087461.1	XP_072943562.1	530		FBpp0087248	1.53e-17	FBgn0033629	The gene Tetraspanin 47F is referred to in FlyBase by the symbol Dmel\Tsp47F (CG9033, FBgn0033629). It is a protein_coding_gene from Dmel. It has one annotated transcript and one polypeptide. Gene sequence location is 2R:11377193..11379177. Its molecular function is described by: . It is involved in the biological process described with: . 5 alleles are reported. The phenotypes of these alleles m…
LOC140751870	LOC140751870	Cytochrome P450 4d2	cytochrome P450 4d2-like	Cyp4d2	Cytochrome P450 4d2	457.948	3.23926	FW	0.482534	6.71302	1.90634e-11	1.26319e-09	NW_027332230.1	12116992	12130112	plus	protein-coding	XM_073085962.1	XP_072942063.1	492		FBpp0311678	5.09e-127	FBgn0011576	The gene Cytochrome P450 4d2 is referred to in FlyBase by the symbol Dmel\Cyp4d2 (CG3466, FBgn0011576). It is a protein_coding_gene from Dmel. It has 2 annotated transcripts and 2 polypeptides (1 unique). Gene sequence location is X:2176006..2178728. Its molecular function is described by: monooxygenase activity; oxidoreductase activity, acting on paired donors, with incorporation or reduction of…
LOC140745486	LOC140745486	LOC140745486	uncharacterized LOC140745486			335.396	6.75832	FW	1.01563	6.65434	2.84574e-11	1.8618e-09	NW_027332218.1	8156169	8161277	minus	protein-coding	XM_073077368.1	XP_072933469.1	486
LOC140747753	LOC140747753	methuselah-like 15	probable G-protein coupled receptor Mth-like 3	mthl15	methuselah-like 15	4354.44	1.68836	FW	0.253719	6.65444	2.8439e-11	1.8618e-09	NW_027332223.1	7471981	7494486	minus	protein-coding	XM_073080344.1	XP_072936445.1	725		FBpp0291183	1.34e-60	FBgn0051720	The gene methuselah-like 15 is referred to in FlyBase by the symbol Dmel\mthl15 (CG31720, FBgn0051720). It is a protein_coding_gene from Dmel. It has 2 annotated transcripts and 2 polypeptides (all unique). Gene sequence location is 2L:10234585..10238317. Its molecular function is described by: G protein-coupled receptor activity; G protein-coupled peptide receptor activity; transmembrane signali…
LOC140749413	LOC140749413	putative fatty acyl-CoA reductase CG5065	putative fatty acyl-CoA reductase CG5065			69.4784	4.92532	FW	0.741213	6.64494	3.03333e-11	1.97204e-09	NW_027332226.1	1878909	1891399	minus	protein-coding	XM_073082445.1	XP_072938546.1	494		FBpp0297360	4.45e-108
LOC140753291	LOC140753291	LOC140753291	uncharacterized LOC140753291			597.651	5.12958	FW	0.773718	6.62979	3.36175e-11	2.1719e-09	NW_027332211.1	9477366	9484592	minus	protein-coding	XM_073087787.1	XP_072943888.1	164		FBpp0111879	2.55e-06
LOC140749014	LOC140749014	RHAU helicase	3'-5' RNA helicase YTHDC2-like	Rhau	RHAU helicase	555.65	-1.24256	HW	0.187524	-6.62614	3.44575e-11	2.21234e-09	NW_027332225.1	1674541	1684428	plus	protein-coding	XM_073082013.1	XP_072938114.1	1335		FBpp0307146	1.11e-67	FBgn0032883	The gene RHAU helicase is referred to in FlyBase by the symbol Dmel\Rhau (CG9323, FBgn0032883). It is a protein_coding_gene from Dmel. It has 2 annotated transcripts and 2 polypeptides (1 unique). Gene sequence location is 2L:20754579..20757985. Its molecular function is described by 6 unique terms, many of which group under: binding; nucleic acid binding; DNA binding; purine ribonucleoside triph…
LOC140753445	l(2)k05911	lethal (2) k05911	CLIP and Tryp_SPc domain-containing lethal (2) k05911	l(2)k05911	lethal (2) k05911	161043	2.66573	FW	0.404145	6.59597	4.22489e-11	2.69585e-09	NW_027332211.1	9812217	9824997	minus	protein-coding	XM_073088045.1	XP_072944146.1	523		FBpp0294007	8.17e-124	FBgn0284244	The gene lethal (2) k05911 is referred to in FlyBase by the symbol Dmel\l(2)k05911 (CG31728, FBgn0284244). It is a protein_coding_gene from Dmel. It has one annotated transcript and one polypeptide. Gene sequence location is 2L:13251509..13257426. Its molecular function is described by: serine-type endopeptidase activity. It is involved in the biological process described with: proteolysis. 11 al…
LOC140751981	CrebA	CrebA	Cyclic-AMP response element binding protein A	CrebA	Cyclic-AMP response element binding protein A	6432.07	-1.10788	HW	0.168326	-6.58177	4.64888e-11	2.94819e-09	NW_027332230.1	12406138	12573786	minus	protein-coding	XM_073086135.1	XP_072942236.1	370		FBpp0089339	5.61e-57	FBgn0004396	The gene Cyclic-AMP response element binding protein A is referred to in FlyBase by the symbol Dmel\CrebA (CG7450, FBgn0004396). It is a protein_coding_gene from Dmel. It has 2 annotated transcripts and 2 polypeptides (1 unique). Gene sequence location is 3L:15535395..15553214. Its molecular function is described by 7 unique terms, many of which group under: binding; nucleic acid binding; sequenc…
LOC140757890	LOC140757890	Peroxidase	peroxidase-like	Pxd	Peroxidase	1123.97	7.62871	FW	1.16177	6.56642	5.15377e-11	3.24845e-09	NW_027332213.1	1209239	1227376	minus	protein-coding	XM_073093760.1	XP_072949861.1	636		FBpp0307990	7.23e-82	FBgn0004577	The gene Peroxidase is referred to in FlyBase by the symbol Dmel\Pxd (CG3477, FBgn0004577). It is a protein_coding_gene from Dmel. It has 3 annotated transcripts and 3 polypeptides (2 unique). Gene sequence location is 3R:17014576..17027987. Its molecular function is described by: heme binding; peroxidase activity. It is involved in the biological process described with: egg chorion assembly; res…
LOC140756167	LOC140756167	LOC140756167	uncharacterized LOC140756167			4124.26	10.4056	FW	1.58631	6.55965	5.39354e-11	3.37897e-09	NW_027332239.1	8050568	8055693	plus	protein-coding	XM_073091604.1	XP_072947705.1	723
LOC140745447	LOC140745447	Cuticular protein 92A	larval cuticle protein A3A-like	Cpr92A	Cuticular protein 92A	110.886	4.50901	FW	0.691402	6.52154	6.95884e-11	4.33334e-09	NW_027332218.1	7456001	7456860	plus	protein-coding	XM_073077308.1	XP_072933409.1	190		FBpp0083221	8.86e-44	FBgn0038714	The gene Cuticular protein 92A is referred to in FlyBase by the symbol Dmel\Cpr92A (CG6240, FBgn0038714). It is a protein_coding_gene from Dmel. It has one annotated transcript and one polypeptide. Gene sequence location is 3R:19597502..19598955. Its molecular function is described by: structural constituent of chitin-based larval cuticle. It is involved in the biological process described with: …
LOC140742496	LOC140742496	Serine racemase	L-threonine ammonia-lyase-like	Srr	Serine racemase	259.784	7.06201	FW	1.08578	6.5041	7.81622e-11	4.8381e-09	NW_027332214.1	4775192	4783717	plus	protein-coding	XM_073073393.1	XP_072929494.1	443		FBpp0081504	8.31e-167	FBgn0037684	The gene Serine racemase is referred to in FlyBase by the symbol Dmel\Srr (CG8129, FBgn0037684). It is a protein_coding_gene from Dmel. It has 2 annotated transcripts and 2 polypeptides (all unique). Gene sequence location is 3R:9365398..9367763. Its molecular function is described by: serine racemase activity; L-serine ammonia-lyase activity. It is involved in the biological process described wi…
LOC140756275	LOC140756275	LOC140756275	uncharacterized LOC140756275			3108.73	10.267	FW	1.57906	6.50199	7.92651e-11	4.87716e-09	NW_027332239.1	8057929	8058912	minus	protein-coding	XM_073091758.1	XP_072947859.1	270
LOC140754453	toy	twin of eyeless	paired box 6 protein twin of eyeless	toy	twin of eyeless	57.5617	8.33183	FW	1.28248	6.49664	8.21317e-11	5.02364e-09	NW_027332235.1	5159663	5232102	plus	protein-coding	XM_073089465.1	XP_072945566.1	438		FBpp0088249	2.32e-171	FBgn0019650	The gene twin of eyeless is referred to in FlyBase by the symbol Dmel\toy (CG11186, FBgn0019650). It is a protein_coding_gene from Dmel. It has 3 annotated transcripts and 3 polypeptides (all unique). Gene sequence location is 4:989725..1007922. Its molecular function is described by: RNA polymerase II cis-regulatory region sequence-specific DNA binding; DNA-binding transcription factor activity,…
LOC140742269	LOC140742269	LOC140742269	uncharacterized LOC140742269			1420.15	4.74534	FW	0.732708	6.47644	9.39119e-11	5.7104e-09	NW_027332213.1	9447584	9475836	plus	protein-coding	XM_073073120.1	XP_072929221.1	718		FBpp0297099	1.66e-68
LOC140755527	LOC140755527	LOC140755527	uncharacterized LOC140755527			1924.92	-0.880306	HW	0.13669	-6.44019	1.19325e-10	7.21324e-09	NW_027332238.1	4567875	4626808	minus	protein-coding	XM_073090813.1	XP_072946914.1	3144
LOC140746236	LOC140746236	RNA-binding protein 4F	squamous cell carcinoma antigen recognized by T-cells 3-like	Rnp4F	RNA-binding protein 4F	2240.61	-0.762939	HW	0.118687	-6.42816	1.29159e-10	7.76233e-09	NW_027332220.1	6854542	6872122	plus	protein-coding	XM_073078300.1	XP_072934401.1	918		FBpp0309418	2.04e-16	FBgn0014024	The gene RNA-binding protein 4F is referred to in FlyBase by the symbol Dmel\Rnp4F (CG3312, FBgn0014024). It is a protein_coding_gene from Dmel. It has 4 annotated transcripts and 4 polypeptides (1 unique). Gene sequence location is X:5318928..5322696. Its molecular function is described by: nucleic acid binding; mRNA binding; RNA binding. It is involved in the biological process described with: …
LOC140757736	LOC140757736	LOC140757736	uncharacterized LOC140757736			207.643	5.45629	FW	0.850257	6.41723	1.38779e-10	8.29227e-09	NW_027332213.1	630855	637915	plus	protein-coding	XM_073093614.1	XP_072949715.1	326
LOC140754646	LOC140754646	Trehalase	trehalase-like	Treh	Trehalase	2366.64	2.03692	FW	0.318579	6.39377	1.61848e-10	9.61506e-09	NW_027332236.1	2391665	2474890	plus	protein-coding	XM_073089649.1	XP_072945750.1	641		FBpp0071469	0	FBgn0003748	The gene Trehalase is referred to in FlyBase by the symbol Dmel\Treh (CG9364, FBgn0003748). It is a protein_coding_gene from Dmel. It has 7 annotated transcripts and 7 polypeptides (3 unique). Gene sequence location is 2R:21074018..21088945. Its molecular function is described by: alpha,alpha-trehalase activity. It is involved in the biological process described with: carbohydrate metabolic proce…
LOC140749084	LOC140749084	alpha-tocopherol transfer protein-like	alpha-tocopherol transfer protein-like			1526.3	5.6317	FW	0.882012	6.38506	1.71331e-10	1.01203e-08	NW_027332225.1	9248928	9265806	plus	protein-coding	XM_073082108.1	XP_072938209.1	279		FBpp0070865	1.73e-39
LOC140754281	Naa15-16	Naa15-16	N-alpha-acetyltransferase 15/16	Naa15-16	N(alpha)-acetyltransferase 15/16 auxiliary subunit	850.818	-1.33385	HW	0.208942	-6.38383	1.72715e-10	1.01441e-08	NW_027332235.1	3768551	3775186	plus	protein-coding	XM_073089252.1	XP_072945353.1	586		FBpp0311887	0	FBgn0031020	The gene N(alpha)-acetyltransferase 15/16 auxiliary subunit is referred to in FlyBase by the symbol Dmel\Naa15-16 (CG12202, FBgn0031020). It is a protein_coding_gene from Dmel. It has 2 annotated transcripts and 2 polypeptides (1 unique). Gene sequence location is X:19479984..19484643. Its molecular function is described by: acetyltransferase activator activity. The biological processes in which …
LOC140742845	Gnpnat	Gnpnat	glucosamine 6-phosphate N-acetyltransferase	Gnpnat	Glucosamine-phosphate N-acetyltransferase	20430.7	2.82612	FW	0.443531	6.37187	1.86742e-10	1.09059e-08	NW_027332214.1	7610987	7615046	minus	protein-coding	XM_073073880.1	XP_072929981.1	198		FBpp0303328	2.24e-99	FBgn0039690	The gene Glucosamine-phosphate N-acetyltransferase is referred to in FlyBase by the symbol Dmel\Gnpnat (CG1969, FBgn0039690). It is a protein_coding_gene from Dmel. It has 7 annotated transcripts and 7 polypeptides (5 unique). Gene sequence location is 3R:29738275..29741952. Its molecular function is described by: acyltransferase activity, transferring groups other than amino-acyl groups; glucosa…
LOC140752131	LOC140752131	Cytochrome P450 4c3	cytochrome P450 4C1-like	Cyp4c3	Cytochrome P450 4c3	651.05	6.19065	FW	0.97213	6.36813	1.91347e-10	1.11121e-08	NW_027332211.1	7223835	7230670	plus	protein-coding	XM_073086315.1	XP_072942416.1	507		FBpp0085074	1.85e-119	FBgn0015032	The gene Cytochrome P450 4c3 is referred to in FlyBase by the symbol Dmel\Cyp4c3 (CG1438, FBgn0015032). It is a protein_coding_gene from Dmel. It has one annotated transcript and one polypeptide. Gene sequence location is 3R:30894038..30900688. Its molecular function is described by: iron ion binding; heme binding; oxidoreductase activity, acting on paired donors, with incorporation or reduction …
LOC140746441	Gld	Glucose dehydrogenase	Glucose dehydrogenase	Gld	Glucose dehydrogenase	385.719	6.19762	FW	0.976114	6.34928	2.16318e-10	1.24921e-08	NW_027332220.1	11902228	11948073	minus	protein-coding	XM_073078595.1	XP_072934696.1	642		FBpp0081114	0	FBgn0001112	The gene Glucose dehydrogenase is referred to in FlyBase by the symbol Dmel\Gld (CG1152, FBgn0001112). It is a protein_coding_gene from Dmel. It has 2 annotated transcripts and 2 polypeptides (all unique). Gene sequence location is 3R:7252063..7265703. Its molecular function is described by: oxidoreductase activity, acting on CH-OH group of donors; glucose dehydrogenase (FAD, quinone) activity; o…
LOC140756572	LOC140756572	coracle	protein 4.1 homolog	cora	coracle	2484.34	-1.33232	HW	0.209961	-6.34558	2.21594e-10	1.27256e-08	NW_027332240.1	586332	703323	plus	protein-coding	XM_073092098.1	XP_072948199.1	2614		FBpp0085697	0	FBgn0010434	The gene coracle is referred to in FlyBase by the symbol Dmel\cora (CG11949, FBgn0010434). It is a protein_coding_gene from Dmel. It has 6 annotated transcripts and 6 polypeptides (all unique). Gene sequence location is 2R:19229063..19243751. Its molecular function is described by: actin binding; structural molecule activity. It is involved in the biological process described with 11 unique terms…
LOC140757164	LOC140757164	LOC140757164	uncharacterized LOC140757164			14956.9	8.95291	FW	1.41315	6.33541	2.36707e-10	1.35185e-08	NW_027332209.1	14807766	14818608	plus	protein-coding	XM_073092702.1	XP_072948803.1	155
LOC140755610	LOC140755610	LOC140755610	uncharacterized LOC140755610			13433.1	4.69783	FW	0.741937	6.33184	2.42251e-10	1.37591e-08	NW_027332211.1	16245234	16246781	minus	protein-coding	XM_073090908.1	XP_072947009.1	209
LOC140747099	LOC140747099	Agpat1	1-acyl-sn-glycerol-3-phosphate acyltransferase alpha-like	Agpat1	1-Acylglycerol-3-phosphate O-acyltransferase 1	1177.36	4.39848	FW	0.698252	6.29928	2.99031e-10	1.68912e-08	NW_027332222.1	11129721	11139957	minus	protein-coding	XM_073079349.1	XP_072935450.1	276		FBpp0305378	4.47e-60	FBgn0030421	The gene 1-Acylglycerol-3-phosphate O-acyltransferase 1 is referred to in FlyBase by the symbol Dmel\Agpat1 (CG3812, FBgn0030421). It is a protein_coding_gene from Dmel. It has 3 annotated transcripts and 3 polypeptides (1 unique). Gene sequence location is X:12765266..12772851. Its molecular function is described by: 1-acylglycerol-3-phosphate O-acyltransferase activity; acyltransferase activity…
LOC140754755	Sec24CD	Secretory 24CD	COPII coat complex component secretory 24CD	Sec24CD	Secretory 24CD	3332.4	-1.3256	HW	0.210479	-6.29804	3.01424e-10	1.69338e-08	NW_027332236.1	9984062	10005143	minus	protein-coding	XM_073089844.1	XP_072945945.1	1346		FBpp0077487	0	FBgn0262126	The gene Secretory 24CD is referred to in FlyBase by the symbol Dmel\Sec24CD (CG10882, FBgn0262126). It is a protein_coding_gene from Dmel. It has 3 annotated transcripts and 3 polypeptides (2 unique). Gene sequence location is 2L:2231106..2236844. Its molecular function is described by: zinc ion binding; SNARE binding. It is involved in the biological process described with 11 unique terms, many…
LOC140754768	Cdc14	Cell division cycle 14	cell division cycle protein 14	Cdc14	Cell division cycle 14	215.846	-1.47319	HW	0.234709	-6.27669	3.45863e-10	1.93253e-08	NW_027332236.1	5874533	5909616	plus	protein-coding	XM_073089857.1	XP_072945958.1	718		FBpp0310069	9.99e-134	FBgn0031952	The gene Cell division cycle 14 is referred to in FlyBase by the symbol Dmel\Cdc14 (CG7134, FBgn0031952). It is a protein_coding_gene from Dmel. It has 5 annotated transcripts and 5 polypeptides (4 unique). Gene sequence location is 2L:7801668..7810703. Its molecular function is described by: protein tyrosine phosphatase activity; protein serine/threonine phosphatase activity. It is involved in t…
LOC140757287	Picot	Picot	putative inorganic phosphate cotransporter protein picot	Picot	Picot	3198.42	3.54508	FW	0.565931	6.26415	3.74857e-10	2.08328e-08	NW_027332212.1	2563765	2644791	minus	protein-coding	XM_073092915.1	XP_072949016.1	520		FBpp0086261	0	FBgn0024315	The gene Picot is referred to in FlyBase by the symbol Dmel\Picot (CG8098, FBgn0024315). It is a protein_coding_gene from Dmel. It has 4 annotated transcripts and 4 polypeptides (2 unique). Gene sequence location is 2R:16655323..16667675. Its molecular function is described by: phosphate transmembrane transporter activity; transmembrane transporter activity. It is involved in the biological proce…
LOC140748189	LOC140748189	LOC140748189	uncharacterized LOC140748189			332.846	-1.21285	HW	0.19385	-6.25667	3.9329e-10	2.17403e-08	NW_027332223.1	13171831	13178046	plus	protein-coding	XM_073080939.1	XP_072937040.1	1025		FBpp0077538	9.68e-37
LOC140752710	L	Lobe	zinc finger protein Lobe	L	Lobe	283.103	-2.16136	HW	0.34558	-6.2543	3.993e-10	2.19551e-08	NW_027332211.1	8619226	8698456	plus	protein-coding	XM_073087046.1	XP_072943147.1	966		FBpp0292052	3.57e-66	FBgn0288433	The gene Lobe is referred to in FlyBase by the symbol Dmel\L (CG42702, FBgn0288433). It is a protein_coding_gene from Dmel. It has 2 annotated transcripts and 2 polypeptides (all unique). Gene sequence location is 2R:14435899..14465881. Its molecular function is unknown. It is involved in the biological process described with: negative regulation of DNA-templated transcription; spiracle morphogen…
LOC140752695	Ranbp16	Ranbp16	Ran-binding protein 16	Ranbp16	Ranbp16	404.908	-1.60283	HW	0.256651	-6.24519	4.23275e-10	2.31502e-08	NW_027332232.1	2688314	2717330	minus	protein-coding	XM_073087032.1	XP_072943133.1	1095		FBpp0292662	0	FBgn0053180	The gene Ranbp16 is referred to in FlyBase by the symbol Dmel\Ranbp16 (CG33180, FBgn0053180). It is a protein_coding_gene from Dmel. It has 6 annotated transcripts and 6 polypeptides (5 unique). Gene sequence location is X:15927185..15933867. Its molecular function is described by: small GTPase binding; nuclear export signal receptor activity. It is involved in the biological process described wi…
LOC140743674	GlcAT-I	Glucuronyltransferase I	Glucuronyltransferase I	GlcAT-I	Glucuronyltransferase I	1709.32	-1.13051	HW	0.181464	-6.22995	4.66595e-10	2.53852e-08	NW_027332209.1	5823425	5835406	minus	protein-coding	XM_073075121.1	XP_072931222.1	286		FBpp0070612	5.81e-91	FBgn0066114	The gene Glucuronyltransferase I is referred to in FlyBase by the symbol Dmel\GlcAT-I (CG32775, FBgn0066114). It is a protein_coding_gene from Dmel. It has one annotated transcript and one polypeptide. Gene sequence location is X:4131211..4132833. Its molecular function is described by: galactosylgalactosylxylosylprotein 3-beta-glucuronosyltransferase activity. It is involved in the biological pr…
LOC140756662	LOC140756662	LOC140756662	uncharacterized LOC140756662			572.792	-1.20728	HW	0.194989	-6.19154	5.95796e-10	3.22448e-08	NW_027332240.1	4648067	4722317	minus	protein-coding	XM_073092214.1	XP_072948315.1	822		FBpp0305340	8.37e-23
LOC140749439	LOC140749439	ninaB	carotenoid isomerooxygenase-like	ninaB	neither inactivation nor afterpotential B	1145.04	5.14011	FW	0.830699	6.18769	6.10516e-10	3.28693e-08	NW_027332226.1	13120138	13136969	minus	protein-coding	XM_073082474.1	XP_072938575.1	510		FBpp0082288	1.2e-133	FBgn0002937	The gene neither inactivation nor afterpotential B is referred to in FlyBase by the symbol Dmel\ninaB (CG9347, FBgn0002937). It is a protein_coding_gene from Dmel. It has one annotated transcript and one polypeptide. Gene sequence location is 3R:13700565..13703164. Its molecular function is described by: carotenoid isomerooxygenase activity; carotenoid dioxygenase activity; oxidoreductase activit…
LOC140750370	LOC140750370	LOC140750370	uncharacterized LOC140750370			25443.4	8.85255	FW	1.43134	6.18479	6.21866e-10	3.33069e-08	NW_027332227.1	1453849	1469535	plus	protein-coding	XM_073083854.1	XP_072939955.1	364		FBpp0086118	6.83e-77
LOC140747844	LOC140747844	wing blister	laminin subunit alpha-1-like	wb	wing blister	5475.39	-1.59083	HW	0.257652	-6.17433	6.64427e-10	3.5403e-08	NW_027332223.1	923669	1011439	plus	protein-coding	XM_073080462.1	XP_072936563.1	2214		FBpp0291875	0	FBgn0261563	The gene wing blister is referred to in FlyBase by the symbol Dmel\wb (CG42677, FBgn0261563). It is a protein_coding_gene from Dmel. It has 6 annotated transcripts and 6 polypeptides (3 unique). Gene sequence location is 2L:14263027..14328262. Its molecular function is described by: extracellular matrix structural constituent. It is involved in the biological process described with 6 unique terms…
LOC140752261	LOC140752261	lysosomal proton-coupled steroid conjugate and bile acid symporter SLC46A3-like	lysosomal proton-coupled steroid conjugate and bile acid symporter SLC46A3-like			726.571	3.24225	FW	0.526655	6.15631	7.44606e-10	3.94718e-08	NW_027332231.1	7044750	7064657	minus	protein-coding	XM_073086484.1	XP_072942585.1	520		FBpp0308816	2.8e-119
LOC140755117	Poxn	Pox neuro	paired box pox-neuro	Poxn	Pox neuro	439.07	1.75656	FW	0.28582	6.14569	7.96162e-10	4.19894e-08	NW_027332237.1	5850262	5934939	plus	protein-coding	XM_073090318.1	XP_072946419.1	376		FBpp0302942	8.5e-75	FBgn0003130	The gene Pox neuro is referred to in FlyBase by the symbol Dmel\Poxn (CG8246, FBgn0003130). It is a protein_coding_gene from Dmel. It has 2 annotated transcripts and 2 polypeptides (1 unique). Gene sequence location is 2R:15826693..15835055. Its molecular function is described by: DNA binding; DNA-binding transcription factor activity, RNA polymerase II-specific; RNA polymerase II cis-regulatory …
LOC140749945	LOC140749945	Ldsdh1	17-beta-hydroxysteroid dehydrogenase 13-like	Ldsdh1	Lipid droplet subset dehydrogenase 1	6120.28	3.15655	FW	0.514512	6.13504	8.51395e-10	4.46745e-08	NW_027332211.1	2451649	2494622	minus	protein-coding	XM_073083211.1	XP_072939312.1	331		FBpp0071071	4.39e-102	FBgn0029994	The gene Lipid droplet subset dehydrogenase 1 is referred to in FlyBase by the symbol Dmel\Ldsdh1 (CG2254, FBgn0029994). It is a protein_coding_gene from Dmel. It has one annotated transcript and one polypeptide. Gene sequence location is X:8078350..8081605. Its molecular function is described by: oxidoreductase activity, acting on the CH-OH group of donors, NAD or NADP as acceptor. The biologica…
LOC140755513	LOC140755513	LOC140755513	uncharacterized LOC140755513			451.907	5.56865	FW	0.908902	6.12679	8.96698e-10	4.6814e-08	NW_027332238.1	1044722	1047278	plus	lncRNA	XR_012103783.1
LOC140743498	LOC140743498	Stretchin-Mlck	uncharacterized LOC140743498	Strn-Mlck	Stretchin-Mlck	2641.86	1.01312	FW	0.165399	6.12531	9.05058e-10	4.7013e-08	NW_027332215.1	14831047	14887035	plus	protein-coding	XM_073074811.1	XP_072930912.1	6990		FBpp0307636	0	FBgn0265045	The gene Stretchin-Mlck is referred to in FlyBase by the symbol Dmel\Strn-Mlck (CG44162, FBgn0265045). It is a protein_coding_gene from Dmel. It has 10 annotated transcripts and 10 polypeptides (all unique). Gene sequence location is 2R:15946933..15989498. Its molecular function is described by 7 unique terms, many of which group under: catalytic activity; catalytic activity, acting on a protein;…
LOC140743340	NUCB1	Nucleobindin 1	Nucleobindin 1	NUCB1	Nucleobindin 1	34124.2	1.24813	FW	0.20409	6.11562	9.61845e-10	4.9713e-08	NW_027332215.1	8653702	8672371	minus	protein-coding	XM_073074512.1	XP_072930613.1	586		FBpp0074937	2.26e-114	FBgn0052190	The gene Nucleobindin 1 is referred to in FlyBase by the symbol Dmel\NUCB1 (CG32190, FBgn0052190). It is a protein_coding_gene from Dmel. It has one annotated transcript and one polypeptide. Gene sequence location is 3L:17797738..17802279. Its molecular function is described by: calcium ion binding. It is involved in the biological process described with: defense response to Gram-negative bacteri…
LOC140742355	LOC140742355	Peroxin 11c	peroxisomal membrane protein 11C-like	Pex11c	Peroxin 11c	4088	3.51578	FW	0.575093	6.11341	9.75266e-10	5.01558e-08	NW_027332213.1	13907636	13913726	plus	protein-coding	XM_073073266.1	XP_072929367.1	229		FBpp0083768	4.1e-51	FBgn0039068	The gene Peroxin 11c is referred to in FlyBase by the symbol Dmel\Pex11c (CG13827, FBgn0039068). It is a protein_coding_gene from Dmel. It has 2 annotated transcripts and 2 polypeptides (all unique). Gene sequence location is 3R:23258365..23260602. Its molecular function is unknown. It is involved in the biological process described with: peroxisome fission. 12 alleles are reported. The phenotype…
LOC140744143	Myo10A	Myosin 10A	unconventional myosin 10A	Myo10A	Myosin 10A	11402.4	-0.541998	HW	0.0886809	-6.11178	9.85288e-10	5.03722e-08	NW_027332216.1	2827515	2950479	minus	protein-coding	XM_073075621.1	XP_072931722.1	2944		FBpp0312035	0	FBgn0263705	The gene Myosin 10A is referred to in FlyBase by the symbol Dmel\Myo10A (CG43657, FBgn0263705). It is a protein_coding_gene from Dmel. It has 4 annotated transcripts and 4 polypeptides (3 unique). Gene sequence location is X:10930840..10964046. Its molecular function is described by: microfilament motor activity; protein binding; actin filament binding; ATP binding; cytoskeletal motor activity. I…
LOC140752214	LOC140752214	Cmpk	UMP-CMP kinase-like	Cmpk	Cytidine/uridine monophosphate kinase 1	3000.12	0.7909	FW	0.129419	6.11114	9.89219e-10	5.03722e-08	NW_027332231.1	1781526	1783814	plus	protein-coding	XM_073086432.1	XP_072942533.1	213		FBpp0084349	2.26e-86	FBgn0028833	The gene Cytidine/uridine monophosphate kinase 1 is referred to in FlyBase by the symbol Dmel\Cmpk (CG6092, FBgn0028833). It is a protein_coding_gene from Dmel. It has one annotated transcript and one polypeptide. Gene sequence location is 3R:26054237..26055438. Its molecular function is described by 9 unique terms, many of which group under: kinase activity; catalytic activity; (d)CMP kinase act…
LOC140754748	LOC140754748	Lysine demethylase 2	uncharacterized LOC140754748	Kdm2	Lysine demethylase 2	255.481	-1.46816	HW	0.240369	-6.10795	1.00916e-09	5.1136e-08	NW_027332236.1	908267	931914	minus	protein-coding	XM_073089833.1	XP_072945934.1	1120		FBpp0307736	6.69e-80	FBgn0037659	The gene Lysine demethylase 2 is referred to in FlyBase by the symbol Dmel\Kdm2 (CG11033, FBgn0037659). It is a protein_coding_gene from Dmel. It has 4 annotated transcripts and 4 polypeptides (1 unique). Gene sequence location is 3R:9052495..9063245. Its molecular function is described by 6 unique terms, many of which group under: demethylase activity; histone demethylase activity; binding; cata…
LOC140751142	LOC140751142	zonadhesin-like	zonadhesin-like			136.965	5.13737	FW	0.841336	6.10621	1.02027e-09	5.14466e-08	NW_027332228.1	4459534	4477843	minus	protein-coding	XM_073085013.1	XP_072941114.1	694		FBpp0296930	9.61e-06
LOC140750372	LOC140750372	LOC140750372	uncharacterized LOC140750372			122.894	4.25901	FW	0.698886	6.094	1.10121e-09	5.52581e-08	NW_027332227.1	1507369	1509262	plus	protein-coding	XM_073083858.1	XP_072939959.1	357		FBpp0086118	3.37e-74
LOC140755413	LOC140755413	string	uncharacterized LOC140755413	stg	string	479.88	-2.26223	HW	0.373385	-6.0587	1.3723e-09	6.8529e-08	NW_027332238.1	3766578	3814118	plus	protein-coding	XM_073090617.1	XP_072946718.1	714		FBpp0306890	1.08e-71	FBgn0003525	The gene string is referred to in FlyBase by the symbol Dmel\stg (CG1395, FBgn0003525). It is a protein_coding_gene from Dmel. It has 2 annotated transcripts and 2 polypeptides (1 unique). Gene sequence location is 3R:29251826..29255800. Its molecular function is described by: protein tyrosine phosphatase activity. It is involved in the biological process described with 13 unique terms, many of w…
LOC140746330	LOC140746330	stuck in traffic	very long chain fatty acid elongase AAEL008004-like	sit	stuck in traffic	2475.41	6.30125	FW	1.04158	6.0497	1.45118e-09	7.21194e-08	NW_027332220.1	8599047	8611851	minus	protein-coding	XM_073078441.1	XP_072934542.1	265		FBpp0083674	2.34e-70	FBgn0038986	The gene stuck in traffic is referred to in FlyBase by the symbol Dmel\sit (CG5278, FBgn0038986). It is a protein_coding_gene from Dmel. It has one annotated transcript and one polypeptide. Gene sequence location is 3R:22558342..22562572. Its molecular function is described by: fatty acid elongase activity. It is involved in the biological process described with 9 unique terms, many of which grou…
LOC140746279	Snap29	Snap29	Synaptosomal-associated protein 29kDa	Snap29	Synaptosomal-associated protein 29kDa	4310.04	1.12049	FW	0.18602	6.02352	1.70668e-09	8.4229e-08	NW_027332220.1	7509136	7510825	minus	protein-coding	XM_073078359.1	XP_072934460.1	268		FBpp0072145	1.36e-57	FBgn0034913	The gene Synaptosomal-associated protein 29kDa is referred to in FlyBase by the symbol Dmel\Snap29 (CG11173, FBgn0034913). It is a protein_coding_gene from Dmel. It has one annotated transcript and one polypeptide. Gene sequence location is 2R:23843483..23844763. Its molecular function is described by: SNARE binding; SNAP receptor activity; syntaxin binding. It is involved in the biological proce…
LOC140748156	LOC140748156	alpha-tocopherol transfer protein-like	alpha-tocopherol transfer protein-like			532.813	4.6863	FW	0.778055	6.02309	1.71114e-09	8.4229e-08	NW_027332223.1	12751576	12759868	minus	protein-coding	XM_073080892.1	XP_072936993.1	306		FBpp0304799	3.17e-98
LOC140744836	prom	prominin	prominin	prom	prominin	142.291	6.27711	FW	1.04945	5.98134	2.21306e-09	1.08419e-07	NW_027332217.1	5894287	5948286	minus	protein-coding	XM_073076526.1	XP_072932627.1	1119		FBpp0288977	1.63e-82	FBgn0259210	The gene prominin is referred to in FlyBase by the symbol Dmel\prom (CG42310, FBgn0259210). It is a protein_coding_gene from Dmel. It has 4 annotated transcripts and 4 polypeptides (all unique). Gene sequence location is 2R:24415410..24428387. Its molecular function is described by: . It is involved in the biological process described with: rhabdomere development. 21 alleles are reported. The phe…
LOC140751631	LOC140751631	lethal of scute	achaete-scute complex protein T3-like	l(1)sc	lethal of scute	8842.69	-0.775745	HW	0.129896	-5.97204	2.34309e-09	1.14248e-07	NW_027332230.1	6255627	6258232	minus	protein-coding	XM_073085600.1	XP_072941701.1	193		FBpp0070073	3.97e-32	FBgn0002561	The gene lethal of scute is referred to in FlyBase by the symbol Dmel\l(1)sc (CG3839, FBgn0002561). It is a protein_coding_gene from Dmel. It has one annotated transcript and one polypeptide. Gene sequence location is X:409721..410817. Its molecular function is described by 6 unique terms, many of which group under: binding; DNA-binding transcription factor activity; transcription regulator activ…
LOC140754845	Ptp69D	Ptp69D	Protein tyrosine phosphatase 69D	Ptp69D	Protein tyrosine phosphatase 69D	222.013	-1.66013	HW	0.278136	-5.96876	2.39068e-09	1.16021e-07	NW_027332236.1	3826505	3858934	minus	protein-coding	XM_073089982.1	XP_072946083.1	1475		FBpp0075646	0	FBgn0014007	The gene Protein tyrosine phosphatase 69D is referred to in FlyBase by the symbol Dmel\Ptp69D (CG10975, FBgn0014007). It is a protein_coding_gene from Dmel. It has 2 annotated transcripts and 2 polypeptides (all unique). Gene sequence location is 3L:12734945..12741568. Its molecular function is described by: transmembrane receptor protein tyrosine phosphatase activity; protein tyrosine phosphatas…
LOC140749438	LOC140749438	ninaB	carotenoid isomerooxygenase-like	ninaB	neither inactivation nor afterpotential B	7624	4.62311	FW	0.77545	5.96184	2.4942e-09	1.20479e-07	NW_027332226.1	13139138	13157667	minus	protein-coding	XM_073082473.1	XP_072938574.1	511		FBpp0082288	6.72e-134	FBgn0002937	The gene neither inactivation nor afterpotential B is referred to in FlyBase by the symbol Dmel\ninaB (CG9347, FBgn0002937). It is a protein_coding_gene from Dmel. It has one annotated transcript and one polypeptide. Gene sequence location is 3R:13700565..13703164. Its molecular function is described by: carotenoid isomerooxygenase activity; carotenoid dioxygenase activity; oxidoreductase activit…
LOC140746190	LOC140746190	apyrase-like	apyrase-like			3006.2	3.83592	FW	0.644129	5.9552	2.59755e-09	1.2431e-07	NW_027332220.1	5224754	5242869	plus	protein-coding	XM_073078233.1	XP_072934334.1	544		FBpp0288787	4.33e-124
LOC140750910	LOC140750910	TTLL5	probable tubulin polyglutamylase TTLL2	TTLL5	Tubulin tyrosine ligase-like 5	189.338	5.67274	FW	0.952533	5.95543	2.59391e-09	1.2431e-07	NW_027332228.1	5477537	5500426	plus	protein-coding	XM_073084650.1	XP_072940751.1	569		FBpp0308354	1.32e-50	FBgn0051108	The gene Tubulin tyrosine ligase-like 5 is referred to in FlyBase by the symbol Dmel\TTLL5 (CG31108, FBgn0051108). It is a protein_coding_gene from Dmel. It has 2 annotated transcripts and 2 polypeptides (1 unique). Gene sequence location is 3R:25112867..25122920. Its molecular function is described by: tubulin binding; tubulin-glutamic acid ligase activity. It is involved in the biological proce…
LOC140756365	LOC140756365	myrosinase 1-like	myrosinase 1-like			280.126	4.38112	FW	0.73585	5.95382	2.61956e-09	1.24785e-07	NW_027332240.1	3843781	3868117	minus	protein-coding	XM_073091835.1	XP_072947936.1	532		FBpp0075080	3.08e-132
LOC140750368	Cep290	Cep290	Centrosomal protein 290kDa	Cep290	Centrosomal protein 290kDa	143.943	2.52848	FW	0.424875	5.95111	2.66326e-09	1.26285e-07	NW_027332227.1	7863160	7878204	minus	protein-coding	XM_073083852.1	XP_072939953.1	2137		FBpp0304992	4.7e-14	FBgn0035168	The gene Centrosomal protein 290kDa is referred to in FlyBase by the symbol Dmel\Cep290 (CG13889, FBgn0035168). It is a protein_coding_gene from Dmel. It has 2 annotated transcripts and 2 polypeptides (1 unique). Gene sequence location is 3L:843926..851080. Its molecular function is unknown. It is involved in the biological process described with: ciliary basal body-plasma membrane docking; non-m…
LOC140746444	LOC140746444	Cuticular protein 57A	uncharacterized LOC140746444	Cpr57A	Cuticular protein 57A	22491.3	3.20496	FW	0.539097	5.94505	2.7637e-09	1.30449e-07	NW_027332220.1	11975710	11997832	minus	protein-coding	XM_073078598.1	XP_072934699.1	187		FBpp0289081	3.54e-47	FBgn0034517	The gene Cuticular protein 57A is referred to in FlyBase by the symbol Dmel\Cpr57A (CG18066, FBgn0034517). It is a protein_coding_gene from Dmel. It has 2 annotated transcripts and 2 polypeptides (1 unique). Gene sequence location is 2R:20548368..20550117. Its molecular function is described by: structural constituent of chitin-based larval cuticle. It is involved in the biological process descri…
LOC140754208	POSH	Plenty of SH3s	SH3 domain containing ring finger posh	POSH	Plenty of SH3s	459.179	-1.27006	HW	0.214105	-5.93196	2.99347e-09	1.40652e-07	NW_027332235.1	10567447	10601273	minus	protein-coding	XM_073089151.1	XP_072945252.1	1016		FBpp0086007	7.48e-81	FBgn0040294	The gene Plenty of SH3s is referred to in FlyBase by the symbol Dmel\POSH (CG4909, FBgn0040294). It is a protein_coding_gene from Dmel. It has one annotated transcript and one polypeptide. Gene sequence location is 2R:17568732..17572322. Its molecular function is described by: protein kinase binding; ubiquitin-protein transferase activity; zinc ion binding; ubiquitin protein ligase activity. It i…
LOC140742943	LOC140742943	LOC140742943	uncharacterized LOC140742943			5562.99	3.07176	FW	0.518188	5.92788	3.06868e-09	1.43534e-07	NW_027332214.1	10379478	10502100	plus	protein-coding	XM_073074026.1	XP_072930127.1	1477		FBpp0084572	7.49e-127
LOC140742381	LOC140742381	crooked legs	uncharacterized LOC140742381	crol	crooked legs	233.333	-1.87279	HW	0.31611	-5.92448	3.13292e-09	1.45224e-07	NW_027332213.1	14385662	14395567	minus	protein-coding	XM_073073307.1	XP_072929408.1	929		FBpp0079846	1.08e-36	FBgn0020309	The gene crooked legs is referred to in FlyBase by the symbol Dmel\crol (CG14938, FBgn0020309). It is a protein_coding_gene from Dmel. It has 9 annotated transcripts and 9 polypeptides (7 unique). Gene sequence location is 2L:11794327..11809438. Its molecular function is described by: RNA polymerase II cis-regulatory region sequence-specific DNA binding; DNA-binding transcription factor activity,…
LOC140751601	bwa	brain washing	alkaline ceramidase	bwa	brain washing	1148.23	1.57498	FW	0.265815	5.92508	3.1214e-09	1.45224e-07	NW_027332211.1	6531085	6536945	plus	protein-coding	XM_073085569.1	XP_072941670.1	269		FBpp0303611	1.11e-117	FBgn0045064	The gene brain washing is referred to in FlyBase by the symbol Dmel\bwa (CG13969, FBgn0045064). It is a protein_coding_gene from Dmel. It has 2 annotated transcripts and 2 polypeptides (all unique). Gene sequence location is 2L:20066391..20073719. Its molecular function is described by: hydrolase activity, acting on carbon-nitrogen (but not peptide) bonds, in linear amides; N-acylsphingosine amid…
LOC140748177	LOC140748177	alpha-tocopherol transfer protein	alpha-tocopherol transfer protein			11368.8	1.77677	FW	0.300777	5.90728	3.47797e-09	1.60499e-07	NW_027332223.1	12711282	12748735	plus	protein-coding	XM_073080920.1	XP_072937021.1	324		FBpp0306293	1.09e-149
LOC140748153	LOC140748153	macewindu	alpha-tocopherol transfer protein-like	mcw	macewindu	16074.5	1.46141	FW	0.248254	5.88676	3.93834e-09	1.80936e-07	NW_027332223.1	12649874	12683365	minus	protein-coding	XM_073080886.1	XP_072936987.1	309		FBpp0304596	1.71e-98	FBgn0032785	The gene macewindu is referred to in FlyBase by the symbol Dmel\mcw (CG10026, FBgn0032785). It is a protein_coding_gene from Dmel. It has 4 annotated transcripts and 4 polypeptides (2 unique). Gene sequence location is 2L:19454256..19457723. Its molecular function is described by: phosphatidylinositol bisphosphate binding. It is involved in the biological process described with: intermembrane lip…
LOC140746352	LOC140746352	LOC140746352	uncharacterized LOC140746352			1311.3	9.40111	FW	1.59968	5.87686	4.18118e-09	1.91243e-07	NW_027332220.1	8845809	8855283	minus	protein-coding	XM_073078465.1	XP_072934566.1	170
LOC140753111	LOC140753111	LOC140753111	uncharacterized LOC140753111			45435.5	3.21786	FW	0.547888	5.87321	4.27449e-09	1.94649e-07	NW_027332233.1	2221374	2227932	plus	protein-coding	XM_073087496.1	XP_072943597.1	344		FBpp0292371	1.19e-175
LOC140750584	LOC140750584	LOC140750584	uncharacterized LOC140750584			5139.84	2.93089	FW	0.499514	5.86749	4.42438e-09	1.99715e-07	NW_027332228.1	3255285	3304185	minus	protein-coding	XM_073084226.1	XP_072940327.1	937		FBpp0308816	3.74e-179
LOC140757958	LOC140757958	LOC140757958	uncharacterized LOC140757958			3692.72	3.32426	FW	0.566493	5.86815	4.40692e-09	1.99715e-07	NW_027332213.1	3923864	3968127	plus	protein-coding	XM_073093879.1	XP_072949980.1	1752
LOC140750327	Nrx-IV	Neurexin IV	neurexin-4	Nrx-IV	Neurexin IV	6569.42	-1.10311	HW	0.188084	-5.86498	4.49192e-09	2.01882e-07	NW_027332227.1	944000	961112	minus	protein-coding	XM_073083786.1	XP_072939887.1	1274		FBpp0075731	0	FBgn0013997	The gene Neurexin IV is referred to in FlyBase by the symbol Dmel\Nrx-IV (CG6827, FBgn0013997). It is a protein_coding_gene from Dmel. It has 2 annotated transcripts and 2 polypeptides (all unique). Gene sequence location is 3L:12146519..12156990. Its molecular function is unknown. It is involved in the biological process described with 13 unique terms, many of which group under: cell-cell juncti…
LOC140749579	LOC140749579	ATP-binding cassette sub-family G member 4-like	ATP-binding cassette sub-family G member 4-like			2068.69	1.16269	FW	0.198411	5.86004	4.62755e-09	2.07078e-07	NW_027332226.1	6330234	6385305	plus	protein-coding	XM_073082684.1	XP_072938785.1	621		FBpp0311684	1.31e-129
LOC140746287	Kdm2	Lysine demethylase 2	Lysine demethylase 2	Kdm2	Lysine demethylase 2	447.434	-1.31621	HW	0.224972	-5.85055	4.89963e-09	2.18308e-07	NW_027332220.1	7874508	7910631	minus	protein-coding	XM_073078375.1	XP_072934476.1	1017		FBpp0307736	0	FBgn0037659	The gene Lysine demethylase 2 is referred to in FlyBase by the symbol Dmel\Kdm2 (CG11033, FBgn0037659). It is a protein_coding_gene from Dmel. It has 4 annotated transcripts and 4 polypeptides (1 unique). Gene sequence location is 3R:9052495..9063245. Its molecular function is described by 6 unique terms, many of which group under: demethylase activity; histone demethylase activity; binding; cata…
LOC140754896	dop	drop out	microtubule-associated serine/threonine (MAST) protein kinase dop	dop	drop out	196.306	-1.52244	HW	0.260811	-5.83735	5.30379e-09	2.35302e-07	NW_027332236.1	8608066	8698647	minus	protein-coding	XM_073090059.1	XP_072946160.1	1700		FBpp0304401	0	FBgn0267390	The gene drop out is referred to in FlyBase by the symbol Dmel\dop (CG6498, FBgn0267390). It is a protein_coding_gene from Dmel. It has 2 annotated transcripts and 2 polypeptides (1 unique). Gene sequence location is 3L:15566013..15576313. Its molecular function is described by: protein kinase activity; ATP binding; protein serine/threonine kinase activity; magnesium ion binding. It is involved i…
LOC140747109	LOC140747109	LOC140747109	uncharacterized LOC140747109			66.7844	4.32624	FW	0.741618	5.83351	5.42731e-09	2.39753e-07	NW_027332222.1	14338208	14343790	plus	protein-coding	XM_073079362.1	XP_072935463.1	327		FBpp0071889	9.89e-34
LOC140742253	LOC140742253	highroad	retinoid-inducible serine carboxypeptidase-like	hiro	highroad	1694.61	4.72648	FW	0.811234	5.82629	5.66743e-09	2.49295e-07	NW_027332213.1	9326521	9338169	minus	protein-coding	XM_073073103.1	XP_072929204.1	659		FBpp0072505	2.1e-73	FBgn0035154	The gene highroad is referred to in FlyBase by the symbol Dmel\hiro (CG3344, FBgn0035154). It is a protein_coding_gene from Dmel. It has one annotated transcript and one polypeptide. Gene sequence location is 3L:685942..687958. Its molecular function is described by: serine hydrolase activity; serine-type carboxypeptidase activity. It is involved in the biological process described with: proteoly…
LOC140751838	rtv	retroactive	QVR superfamily protein rtv	rtv	retroactive	7369.8	1.97487	FW	0.339205	5.82207	5.81248e-09	2.54592e-07	NW_027332230.1	6582931	6586251	minus	protein-coding	XM_073085909.1	XP_072942010.1	151		FBpp0304131	1.25e-48	FBgn0261277	The gene retroactive is referred to in FlyBase by the symbol Dmel\rtv (CG1397, FBgn0261277). It is a protein_coding_gene from Dmel. It has 4 annotated transcripts and 4 polypeptides (2 unique). Gene sequence location is X:11152484..11153990. Its molecular function is unknown. It is involved in the biological process described with 7 unique terms, many of which group under: multicellular organisma…
LOC140746945	LOC140746945	GAPcenA	rab GTPase-activating protein 1-like	GAPcenA	GTPase activating protein and centrosome-associated	1130.75	-0.902845	HW	0.155294	-5.81377	6.10796e-09	2.66405e-07	NW_027332222.1	13895771	13924823	plus	protein-coding	XM_073079124.1	XP_072935225.1	1148		FBpp0112066	0	FBgn0035879	The gene GTPase activating protein and centrosome-associated is referred to in FlyBase by the symbol Dmel\GAPcenA (CG7112, FBgn0035879). It is a protein_coding_gene from Dmel. It has 2 annotated transcripts and 2 polypeptides (all unique). Gene sequence location is 3L:8346561..8352279. Its molecular function is described by: small GTPase binding; GTPase activator activity. The biological processe…
LOC140757304	PAN2	PAN2	PAN2-PAN3 deadenylation complex catalytic subunit PAN2	PAN2	Poly(A)-binding protein-dependent poly(A) ribonuclease 2	1781.35	-0.913416	HW	0.157782	-5.78909	7.07705e-09	3.07376e-07	NW_027332212.1	4232613	4255794	plus	protein-coding	XM_073092944.1	XP_072949045.1	988		FBpp0087735	0	FBgn0033352	The gene Poly(A)-binding protein-dependent poly(A) ribonuclease 2 is referred to in FlyBase by the symbol Dmel\PAN2 (CG8232, FBgn0033352). It is a protein_coding_gene from Dmel. It has 2 annotated transcripts and 2 polypeptides (all unique). Gene sequence location is 2R:8928169..8933103. Its molecular function is described by: nucleic acid binding; poly(A)-specific ribonuclease activity; mRNA reg…
LOC140749259	LOC140749259	snake	uncharacterized LOC140749259	snk	snake	5500.07	3.2869	FW	0.568188	5.78488	7.25652e-09	3.13852e-07	NW_027332225.1	12487443	12566733	minus	protein-coding	XM_073082302.1	XP_072938403.1	3042		FBpp0111746	2.42e-49	FBgn0003450	The gene snake is referred to in FlyBase by the symbol Dmel\snk (CG7996, FBgn0003450). It is a protein_coding_gene from Dmel. It has 3 annotated transcripts and 3 polypeptides (2 unique). Gene sequence location is 3R:13040165..13042770. Its molecular function is described by: serine-type endopeptidase activity. It is involved in the biological process described with: proteolysis; zymogen activati…
LOC140754236	LOC140754236	WD repeat domain phosphoinositide-interacting protein 4-like	WD repeat domain phosphoinositide-interacting protein 4-like			4232.17	1.39523	FW	0.24213	5.76233	8.29599e-09	3.57315e-07	NW_027332235.1	6436506	6455464	minus	protein-coding	XM_073089185.1	XP_072945286.1	330		FBpp0307729	1.76e-63
LOC140747421	LOC140747421	LOC140747421	uncharacterized LOC140747421			8255.07	1.13345	FW	0.19713	5.74975	8.93744e-09	3.83346e-07	NW_027332222.1	8106103	8168378	minus	protein-coding	XM_073079862.1	XP_072935963.1	479
LOC140751608	LOC140751608	SLC22A family member	solute carrier family 22 member 1-like	SLC22A	SLC22A family member	2900.49	2.99469	FW	0.521317	5.74447	9.22097e-09	3.93873e-07	NW_027332230.1	15984803	16005597	minus	protein-coding	XM_073085576.1	XP_072941677.1	506		FBpp0078124	5.57e-92	FBgn0037140	The gene SLC22A family member is referred to in FlyBase by the symbol Dmel\SLC22A (CG7442, FBgn0037140). It is a protein_coding_gene from Dmel. It has one annotated transcript and one polypeptide. Gene sequence location is 3L:21934704..21938636. Its molecular function is described by: transmembrane transporter activity; choline transmembrane transporter activity. It is involved in the biological …
LOC140757940	LOC140757940	Glucose transporter 1	glucose transporter type 1-like	Glut1	Glucose transporter 1	4061.38	-0.591717	HW	0.103198	-5.73379	9.82128e-09	4.17789e-07	NW_027332213.1	2949812	2974365	plus	protein-coding	XM_073093855.1	XP_072949956.1	491		FBpp0305677	8.87e-164	FBgn0264574	The gene Glucose transporter 1 is referred to in FlyBase by the symbol Dmel\Glut1 (CG43946, FBgn0264574). It is a protein_coding_gene from Dmel. It has 20 annotated transcripts and 20 polypeptides (18 unique). Gene sequence location is 3L:914074..993788. Its molecular function is described by: hexose transmembrane transporter activity; transmembrane transporter activity. It is involved in the bio…
LOC140752151	LOC140752151	EbpIII	allergen Tha p 1-like	EbpIII	Ejaculatory bulb protein III	2088.79	8.86419	FW	1.54663	5.7313	9.96624e-09	4.22217e-07	NW_027332231.1	6479378	6481374	plus	protein-coding	XM_073086338.1	XP_072942439.1	127		FBpp0309999	4.93e-35	FBgn0011695	The gene Ejaculatory bulb protein III is referred to in FlyBase by the symbol Dmel\EbpIII (CG11390, FBgn0011695). It is a protein_coding_gene from Dmel. It has 3 annotated transcripts and 3 polypeptides (1 unique). Gene sequence location is 2R:24026172..24027518. Its molecular function is unknown. It is involved in the biological process described with: mating plug formation; response to virus; m…
LOC140744163	su(r)	suppressor of rudimentary	dihydropyrimidine dehydrogenase su(r)	su(r)	suppressor of rudimentary	8361.7	1.42113	FW	0.248261	5.72433	1.0384e-08	4.37158e-07	NW_027332216.1	3653175	3667644	minus	protein-coding	XM_073075649.1	XP_072931750.1	1030		FBpp0071273	0	FBgn0086450	The gene suppressor of rudimentary is referred to in FlyBase by the symbol Dmel\su(r) (CG2194, FBgn0086450). It is a protein_coding_gene from Dmel. It has one annotated transcript and one polypeptide. Gene sequence location is X:9196808..9201820. Its molecular function is described by: dihydropyrimidine dehydrogenase (NADP+) activity; oxidoreductase activity, acting on the CH-CH group of donors; …
LOC140748245	LOC140748245	Edg84A	pupal cuticle protein Edg-84A-like	Edg84A	Ecdysone-dependent gene 84A	32063	3.32869	FW	0.581531	5.72402	1.04035e-08	4.37158e-07	NW_027332223.1	14362972	14364097	minus	protein-coding	XM_073081015.1	XP_072937116.1	174		FBpp0081186	4.66e-27	FBgn0000552	The gene Ecdysone-dependent gene 84A is referred to in FlyBase by the symbol Dmel\Edg84A (CG2345, FBgn0000552). It is a protein_coding_gene from Dmel. It has one annotated transcript and one polypeptide. Gene sequence location is 3R:6684445..6685157. Its molecular function is described by: structural constituent of chitin-based larval cuticle; structural constituent of pupal chitin-based cuticle.…
LOC140742830	flfl	falafel	serine/threonine-protein phosphatase 4 regulatory subunit 3 flfl	flfl	falafel	3697.07	-0.98805	HW	0.172898	-5.71463	1.09946e-08	4.60125e-07	NW_027332214.1	6695989	6708163	plus	protein-coding	XM_073073860.1	XP_072929961.1	791		FBpp0311112	0	FBgn0024555	The gene falafel is referred to in FlyBase by the symbol Dmel\flfl (CG9351, FBgn0024555). It is a protein_coding_gene from Dmel. It has 3 annotated transcripts and 3 polypeptides (2 unique). Gene sequence location is 3R:13683921..13693905. Its molecular function is described by: protein phosphatase activator activity; protein phosphatase regulator activity; protein binding. It is involved in the …
LOC140752766	Fer1HCH	Fer1HCH	Ferritin 1 heavy chain homologue	Fer1HCH	Ferritin 1 heavy chain homologue	20514.1	0.73543	FW	0.128758	5.71172	1.1184e-08	4.66166e-07	NW_027332232.1	2232095	2248460	plus	protein-coding	XM_073087116.1	XP_072943217.1	215		FBpp0084998	3.17e-74	FBgn0015222	The gene Ferritin 1 heavy chain homologue is referred to in FlyBase by the symbol Dmel\Fer1HCH (CG2216, FBgn0015222). It is a protein_coding_gene from Dmel. It has 9 annotated transcripts and 9 polypeptides (5 unique). Gene sequence location is 3R:30385573..30388178. Its molecular function is described by: ferrous iron binding; ferroxidase activity; ferric iron binding. It is involved in the biol…
LOC140756761	LOC140756761	retinaldehyde-binding protein 1-like	retinaldehyde-binding protein 1-like			1799.39	4.6978	FW	0.825945	5.68779	1.2869e-08	5.34246e-07	NW_027332240.1	6886717	6919776	plus	protein-coding	XM_073092317.1	XP_072948418.1	344		FBpp0075707	5.13e-123
LOC140750049	LOC140750049	fatty-acid amide hydrolase 2-B-like	fatty-acid amide hydrolase 2-B-like			6137.97	3.86746	FW	0.682143	5.66958	1.43148e-08	5.9189e-07	NW_027332227.1	7337681	7372964	plus	protein-coding	XM_073083359.1	XP_072939460.1	613		FBpp0083313	3.84e-155
LOC140747956	kkv	krotzkopf verkehrt	hyaluronan synthase-like protein kkv	kkv	krotzkopf verkehrt	93172.3	2.19032	FW	0.386385	5.66877	1.4383e-08	5.92339e-07	NW_027332223.1	9879747	9909239	plus	protein-coding	XM_073080615.1	XP_072936716.1	1598		FBpp0089164	0	FBgn0001311	The gene krotzkopf verkehrt is referred to in FlyBase by the symbol Dmel\kkv (CG2666, FBgn0001311). It is a protein_coding_gene from Dmel. It has 3 annotated transcripts and 3 polypeptides (2 unique). Gene sequence location is 3R:5378093..5392866. Its molecular function is described by: hexosyltransferase activity; chitin synthase activity. It is involved in the biological process described with …
LOC140744762	LOC140744762	proliferation marker protein Ki-67-like	proliferation marker protein Ki-67-like			135.873	-1.33295	HW	0.235195	-5.66741	1.44976e-08	5.94688e-07	NW_027332210.1	10859772	10868971	minus	protein-coding	XM_073076416.1	XP_072932517.1	156
LOC140743374	LOC140743374	Cytochrome P450 6a18	cytochrome P450 6B2-like	Cyp6a18	Cytochrome P450 6a18	122.995	6.07944	FW	1.07364	5.66243	1.49241e-08	6.09764e-07	NW_027332215.1	10671972	10675033	minus	protein-coding	XM_073074567.1	XP_072930668.1	507		FBpp0308423	1.46e-101	FBgn0039519	The gene Cytochrome P450 6a18 is referred to in FlyBase by the symbol Dmel\Cyp6a18 (CG13977, FBgn0039519). It is a protein_coding_gene from Dmel. It has 2 annotated transcripts and 2 polypeptides (1 unique). Gene sequence location is 3R:27478675..27482904. Its molecular function is described by: iron ion binding; heme binding; oxidoreductase activity, acting on paired donors, with incorporation o…
LOC140743782	LOC140743782	LOC140743782	uncharacterized LOC140743782			316.222	-1.50954	HW	0.267609	-5.64083	1.69231e-08	6.88715e-07	NW_027332209.1	6375516	6382022	plus	protein-coding	XM_073075372.1	XP_072931473.1	929		FBpp0303175	1.15e-48
LOC140748460	qsm	quasimodo	Zona pelucida superfamily protein qsm	qsm	quasimodo	65890.8	-1.18859	HW	0.210883	-5.63624	1.73798e-08	7.04531e-07	NW_027332224.1	4568575	4621432	minus	protein-coding	XM_073081259.1	XP_072937360.1	373		FBpp0309585	2.08e-85	FBgn0028622	The gene quasimodo is referred to in FlyBase by the symbol Dmel\qsm (CG13432, FBgn0028622). It is a protein_coding_gene from Dmel. It has 2 annotated transcripts and 2 polypeptides (1 unique). Gene sequence location is 2R:20563034..20583591. Its molecular function is unknown. It is involved in the biological process described with: anatomical structure morphogenesis; cell morphogenesis; locomotor…
LOC140744799	LOC140744799	LOC140744799	uncharacterized LOC140744799			206.525	1.79959	FW	0.319351	5.63516	1.74895e-08	7.06209e-07	NW_027332217.1	4685279	4702801	plus	protein-coding	XM_073076463.1	XP_072932564.1	305
LOC140756995	LOC140756995	homothorax	homeobox protein PKNOX2-like	hth	homothorax	133.214	-1.67437	HW	0.297539	-5.6274	1.82944e-08	7.35834e-07	NW_027332241.1	6178973	6226095	plus	protein-coding	XM_073092542.1	XP_072948643.1	375		FBpp0081733	7.33e-66	FBgn0001235	The gene homothorax is referred to in FlyBase by the symbol Dmel\hth (CG17117, FBgn0001235). It is a protein_coding_gene from Dmel. It has 5 annotated transcripts and 5 polypeptides (4 unique). Gene sequence location is 3R:10507561..10639568. Its molecular function is described by 9 unique terms, many of which group under: binding; DNA-binding transcription factor activity; protein binding; trans…
LOC140756666	LOC140756666	LOC140756666	uncharacterized LOC140756666			5722.66	3.05193	FW	0.543674	5.61353	1.98236e-08	7.94251e-07	NW_027332240.1	9690145	9703360	minus	protein-coding	XM_073092219.1	XP_072948320.1	338
LOC140747764	LOC140747764	RluA-1	pseudouridylate synthase RPUSD2-like	RluA-1	RluA pseudouridine synthase 1	9190.86	-1.47238	HW	0.262333	-5.61263	1.99275e-08	7.9533e-07	NW_027332223.1	2437117	2889544	minus	protein-coding	XM_073080365.1	XP_072936466.1	635		FBpp0079631	0	FBgn0051719	The gene RluA pseudouridine synthase 1 is referred to in FlyBase by the symbol Dmel\RluA-1 (CG31719, FBgn0051719). It is a protein_coding_gene from Dmel. It has 4 annotated transcripts and 4 polypeptides (2 unique). Gene sequence location is 2L:10463340..10474349. Its molecular function is described by: RNA binding; pseudouridine synthase activity. It is involved in the biological process describ…
LOC140756065	LOC140756065	LOC140756065	uncharacterized LOC140756065			51702.5	9.00395	FW	1.60485	5.61047	2.01772e-08	8.02201e-07	NW_027332239.1	8565252	8566076	plus	protein-coding	XM_073091463.1	XP_072947564.1	219
LOC140745143	LOC140745143	LOC140745143	uncharacterized LOC140745143			448.893	5.08448	FW	0.907496	5.60275	2.10973e-08	8.35567e-07	NW_027332217.1	5830773	5835256	minus	protein-coding	XM_073076914.1	XP_072933015.1	394
LOC140749513	LOC140749513	uridine phosphorylase 1	uridine phosphorylase 1			8879.81	1.99887	FW	0.357376	5.59318	2.2295e-08	8.79631e-07	NW_027332226.1	9358898	9378322	minus	protein-coding	XM_073082588.1	XP_072938689.1	391		FBpp0084457	0
LOC140752448	PIG-O	PIG-O	phosphatidylinositol glycan anchor biosynthesis class O	PIG-O	Phosphatidylinositol glycan anchor biosynthesis class O	805.852	-0.729017	HW	0.130377	-5.5916	2.24993e-08	8.84316e-07	NW_027332231.1	9443380	9451940	minus	protein-coding	XM_073086743.1	XP_072942844.1	948		FBpp0085870	5.74e-123	FBgn0034346	The gene Phosphatidylinositol glycan anchor biosynthesis class O is referred to in FlyBase by the symbol Dmel\PIG-O (CG12263, FBgn0034346). It is a protein_coding_gene from Dmel. It has one annotated transcript and one polypeptide. Gene sequence location is 2R:18426421..18430333. Its molecular function is described by: transferase activity, transferring phosphorus-containing groups; mannose-ethan…
LOC140744770	Tsf1	Transferrin 1	Transferrin 1	Tsf1	Transferrin 1	39761.2	2.99901	FW	0.536668	5.5882	2.29434e-08	8.98354e-07	NW_027332217.1	3364771	3400790	plus	protein-coding	XM_073076423.1	XP_072932524.1	681		FBpp0312205	6.82e-117	FBgn0022355	The gene Transferrin 1 is referred to in FlyBase by the symbol Dmel\Tsf1 (CG6186, FBgn0022355). It is a protein_coding_gene from Dmel. It has 2 annotated transcripts and 2 polypeptides (1 unique). Gene sequence location is X:18387084..18390344. Its molecular function is described by: iron ion binding. It is involved in the biological process described with: response to fungus; iron ion transport;…
LOC140756054	LOC140756054	tRNA dimethylallyltransferase	tRNA dimethylallyltransferase			2099.38	1.84203	FW	0.330309	5.5767	2.45122e-08	9.56162e-07	NW_027332239.1	2263600	2565544	plus	protein-coding	XM_073091447.1	XP_072947548.1	503		FBpp0292532	1.01e-102
LOC140752232	LOC140752232	retained	AT-rich interactive domain-containing protein 3A-like	retn	retained	459.879	3.28906	FW	0.591916	5.55663	2.75028e-08	1.06879e-06	NW_027332231.1	4824761	4963739	minus	protein-coding	XM_073086448.1	XP_072942549.1	551		FBpp0309043	1.25e-84	FBgn0004795	The gene retained is referred to in FlyBase by the symbol Dmel\retn (CG5403, FBgn0004795). It is a protein_coding_gene from Dmel. It has 5 annotated transcripts and 5 polypeptides (all unique). Gene sequence location is 2R:23632610..23654820. Its molecular function is described by: transcription cis-regulatory region binding; DNA binding; DNA-binding transcription factor binding. It is involved i…
LOC140744645	LOC140744645	protein takeout-like	protein takeout-like			1004.79	6.05232	FW	1.08965	5.55437	2.7861e-08	1.07865e-06	NW_027332217.1	5935121	5940806	plus	protein-coding	XM_073076263.1	XP_072932364.1	239		FBpp0308366	3.33e-24
LOC140744549	Cht7	Chitinase 7	chitinase 7	Cht7	Chitinase 7	42227.8	3.15667	FW	0.569894	5.53904	3.04128e-08	1.17305e-06	NW_027332216.1	14453406	14589098	minus	protein-coding	XM_073076179.1	XP_072932280.1	989		FBpp0072985	0	FBgn0035398	The gene Chitinase 7 is referred to in FlyBase by the symbol Dmel\Cht7 (CG1869, FBgn0035398). It is a protein_coding_gene from Dmel. It has one annotated transcript and one polypeptide. Gene sequence location is 3L:3090985..3106958. Its molecular function is described by: hydrolase activity, hydrolyzing O-glycosyl compounds; chitinase activity; chitin binding. It is involved in the biological pro…
LOC140750746	LOC140750746	very long chain fatty acid elongase 7-like	very long chain fatty acid elongase 7-like			118.348	2.80917	FW	0.507296	5.53753	3.06769e-08	1.17884e-06	NW_027332228.1	2200573	2245186	plus	protein-coding	XM_073084448.1	XP_072940549.1	324		FBpp0083657	6.2e-111
LOC140750839	LOC140750839	LOC140750839	uncharacterized LOC140750839			1416.55	9.53042	FW	1.72407	5.52786	3.24166e-08	1.24108e-06	NW_027332228.1	11391948	11401624	minus	protein-coding	XM_073084565.1	XP_072940666.1	931		FBpp0305270	4.71e-24
LOC140744475	LOC140744475	LOC140744475	uncharacterized LOC140744475			232.895	-1.15141	HW	0.208395	-5.52512	3.29266e-08	1.25595e-06	NW_027332216.1	12711343	12725457	minus	protein-coding	XM_073076080.1	XP_072932181.1	598		FBpp0110184	2.12e-55
LOC140752497	LOC140752497	Pherokine 3	uncharacterized LOC140752497	Phk-3	Pherokine 3	2364.16	11.6685	FW	2.11267	5.52312	3.33032e-08	1.26564e-06	NW_027332231.1	6385316	6387680	plus	protein-coding	XM_073086830.1	XP_072942931.1	132		FBpp0310115	3.42e-13	FBgn0035089	The gene Pherokine 3 is referred to in FlyBase by the symbol Dmel\Phk-3 (CG9358, FBgn0035089). It is a protein_coding_gene from Dmel. It has 3 annotated transcripts and 3 polypeptides (1 unique). Gene sequence location is 2R:24970843..24973207. Its molecular function is unknown. It is involved in the biological process described with: metamorphosis; response to bacterium. 9 alleles are reported. …
LOC140743745	LOC140743745	proton-coupled amino acid transporter-like protein acs	proton-coupled amino acid transporter-like protein acs			4810.38	3.30644	FW	0.599227	5.51784	3.43194e-08	1.29819e-06	NW_027332215.1	26174731	26233413	plus	protein-coding	XM_073075293.1	XP_072931394.1	528		FBpp0075930	0
LOC140747438	LOC140747438	LOC140747438	uncharacterized LOC140747438			16006.7	1.26029	FW	0.228422	5.51737	3.44108e-08	1.29819e-06	NW_027332222.1	8564308	8568469	plus	protein-coding	XM_073079892.1	XP_072935993.1	290		FBpp0311919	4.38e-42
LOC140753696	LOC140753696	LOC140753696	uncharacterized LOC140753696			365.747	4.88699	FW	0.886812	5.51074	3.57318e-08	1.34313e-06	NW_027332234.1	8914962	9064942	minus	protein-coding	XM_073088459.1	XP_072944560.1	258		FBpp0290861	4.96e-58
LOC140754374	LOC140754374	ommochrome-binding protein-like	ommochrome-binding protein-like			40.9203	3.98218	FW	0.724038	5.49995	3.79893e-08	1.42281e-06	NW_027332235.1	10779111	10785941	minus	protein-coding	XM_073089380.1	XP_072945481.1	302
LOC140754597	LOC140754597	glutaredoxin domain-containing cysteine-rich protein CG31559-like	glutaredoxin domain-containing cysteine-rich protein CG31559-like			16572.6	1.6105	FW	0.294066	5.47666	4.3344e-08	1.6175e-06	NW_027332235.1	8332782	8437235	plus	protein-coding	XM_073089641.1	XP_072945742.1	644		FBpp0078265	2.28e-106
LOC140748996	LOC140748996	organic cation transporter protein-like	organic cation transporter protein-like			660.287	-1.92711	HW	0.352132	-5.47269	4.43262e-08	1.6482e-06	NW_027332225.1	2725433	2761538	minus	protein-coding	XM_073081994.1	XP_072938095.1	531		FBpp0078128	3.48e-117
LOC140743097	LOC140743097	LOC140743097	uncharacterized LOC140743097			792.031	2.24486	FW	0.410266	5.47171	4.45716e-08	1.65139e-06	NW_027332215.1	6180566	6182597	minus	protein-coding	XM_073074159.1	XP_072930260.1	281
LOC140745516	LOC140745516	protein takeout-like	protein takeout-like			9546.64	7.81374	FW	1.4288	5.46875	4.53233e-08	1.67324e-06	NW_027332218.1	9640339	9648571	plus	protein-coding	XM_073077411.1	XP_072933512.1	254		FBpp0308366	5.18e-17
LOC140746341	LOC140746341	apoptosis-inducing factor 3-like	apoptosis-inducing factor 3-like			4299.39	1.02767	FW	0.188215	5.4601	4.75869e-08	1.75056e-06	NW_027332220.1	8775730	8783564	plus	protein-coding	XM_073078452.1	XP_072934553.1	598		FBpp0291627	0
LOC140749519	heca	headcase	hdc homolog, cell cycle regulator	heca	headcase	107.642	-1.90042	HW	0.348191	-5.45797	4.81599e-08	1.76535e-06	NW_027332226.1	5420076	5488879	minus	protein-coding	XM_073082599.1	XP_072938700.1	411		FBpp0303343	4.73e-107	FBgn0010113	The gene headcase is referred to in FlyBase by the symbol Dmel\heca (CG15532, FBgn0010113). It is a protein_coding_gene from Dmel. It has 4 annotated transcripts and 4 polypeptides (3 unique). Gene sequence location is 3R:30277932..30372382. Its molecular function is unknown. It is involved in the biological process described with 6 unique terms, many of which group under: instar larval or pupal …
LOC140748182	qua	quail	villin like protein quail	qua	quail	80.2733	2.91762	FW	0.535574	5.44765	5.10407e-08	1.86434e-06	NW_027332223.1	13012633	13029725	minus	protein-coding	XM_073080925.1	XP_072937026.1	862		FBpp0080549	2.41e-122	FBgn0003187	The gene quail is referred to in FlyBase by the symbol Dmel\qua (CG6433, FBgn0003187). It is a protein_coding_gene from Dmel. It has 3 annotated transcripts and 3 polypeptides (all unique). Gene sequence location is 2L:17486806..17497208. Its molecular function is described by: actin binding; calcium ion binding; actin filament binding; phosphatidylinositol-4,5-bisphosphate binding. It is involve…
LOC140757542	LOC140757542	nuclear protein 1	nuclear protein 1			30895.6	1.55209	FW	0.285704	5.43252	5.55645e-08	2.02243e-06	NW_027332212.1	11049828	11050198	minus	protein-coding	XM_073093297.1	XP_072949398.1	67		FBpp0079890	5.07e-30
LOC140745372	SIDL	SIDL	SIDL trafficking protein particle complex subunit 10	SIDL	Shal Interactor of Di-Leucine Motif	474.969	-1.2624	HW	0.232527	-5.42904	5.66596e-08	2.05505e-06	NW_027332218.1	4984409	4997183	minus	protein-coding	XM_073077186.1	XP_072933287.1	1216		FBpp0082592	0	FBgn0038303	The gene Shal Interactor of Di-Leucine Motif is referred to in FlyBase by the symbol Dmel\SIDL (CG6623, FBgn0038303). It is a protein_coding_gene from Dmel. It has one annotated transcript and one polypeptide. Gene sequence location is 3R:15214762..15218874. Its molecular function is unknown. It is involved in the biological process described with: Golgi vesicle transport; intra-Golgi vesicle-med…
LOC140747022	LOC140747022	nucleolar complex protein 4 homolog B	nucleolar complex protein 4 homolog B			932.962	-0.752203	HW	0.138674	-5.42427	5.81904e-08	2.1032e-06	NW_027332222.1	16192679	16200019	minus	protein-coding	XM_073079249.1	XP_072935350.1	518		FBpp0070561	2.45e-68
LOC140743503	Mical	Mical	Molecule interacting with CasL	Mical	Molecule interacting with CasL	601.854	-0.860423	HW	0.158699	-5.42173	5.90251e-08	2.12593e-06	NW_027332215.1	14905650	14950415	plus	protein-coding	XM_073074819.1	XP_072930920.1	2344		FBpp0312511	0	FBgn0053208	The gene Molecule interacting with CasL is referred to in FlyBase by the symbol Dmel\Mical (CG33208, FBgn0053208). It is a protein_coding_gene from Dmel. It has 14 annotated transcripts and 14 polypeptides (11 unique). Gene sequence location is 3R:10001554..10042895. Its molecular function is described by: F-actin monooxygenase activity; FAD binding; actin binding. It is involved in the biologica…
LOC140753492	stw	straw	laccase	stw	straw	5878.21	8.93514	FW	1.65167	5.40978	6.31031e-08	2.26492e-06	NW_027332233.1	5292266	5379639	plus	protein-coding	XM_073088129.1	XP_072944230.1	770		FBpp0289198	0	FBgn0286203	The gene straw is referred to in FlyBase by the symbol Dmel\stw (CG42345, FBgn0286203). It is a protein_coding_gene from Dmel. It has 5 annotated transcripts and 5 polypeptides (all unique). Gene sequence location is 2R:5413744..5456095. Its molecular function is described by: catechol oxidase activity; copper ion binding; tyrosinase activity; oxidoreductase activity. It is involved in the biolog…
LOC140753909	LOC140753909	lysozyme-like	lysozyme-like			1279.07	1.25933	FW	0.2334	5.39561	6.82901e-08	2.44261e-06	NW_027332234.1	3394735	3396719	plus	protein-coding	XM_073088740.1	XP_072944841.1	147		FBpp0086191	6e-49
LOC140749458	LOC140749458	Serine protease 7	phenoloxidase-activating enzyme 1-like	Sp7	Serine protease 7	96747.4	0.687845	FW	0.127518	5.3941	6.88689e-08	2.45482e-06	NW_027332226.1	5558339	5565775	plus	protein-coding	XM_073082496.1	XP_072938597.1	377		FBpp0308322	1.17e-86	FBgn0037515	The gene Serine protease 7 is referred to in FlyBase by the symbol Dmel\Sp7 (CG3066, FBgn0037515). It is a protein_coding_gene from Dmel. It has 3 annotated transcripts and 3 polypeptides (1 unique). Gene sequence location is 3R:7759786..7763947. Its molecular function is described by: serine-type endopeptidase activity. It is involved in the biological process described with: proteolysis; positi…
LOC140745454	LOC140745454	Ccp84Af	uncharacterized LOC140745454	Ccp84Af	Ccp84Af	31.4189	4.97765	FW	0.923182	5.39184	6.97386e-08	2.47728e-06	NW_027332218.1	7422275	7427540	plus	protein-coding	XM_073077314.1	XP_072933415.1	402		FBpp0081193	7.71e-42	FBgn0004778	The gene Ccp84Af is referred to in FlyBase by the symbol Dmel\Ccp84Af (CG1331, FBgn0004778). It is a protein_coding_gene from Dmel. It has one annotated transcript and one polypeptide. Gene sequence location is 3R:6689602..6690239. Its molecular function is described by: structural constituent of chitin-based larval cuticle. It is involved in the biological process described with: chitin-based cu…
LOC140745543	Teh2	tipE homolog 2	tipE homolog 2 phospholipid transfer protein	Teh2	tipE homolog 2	215.215	3.7978	FW	0.705125	5.38599	7.2045e-08	2.55044e-06	NW_027332218.1	11598779	11604300	minus	protein-coding	XM_073077462.1	XP_072933563.1	272		FBpp0073114	2.03e-87	FBgn0035505	The gene tipE homolog 2 is referred to in FlyBase by the symbol Dmel\Teh2 (CG15004, FBgn0035505). It is a protein_coding_gene from Dmel. It has 2 annotated transcripts and 2 polypeptides (all unique). Gene sequence location is 3L:4178980..4188023. Its molecular function is described by: sodium channel regulator activity. It is involved in the biological process described with: regulation of sodiu…
LOC140744840	LOC140744840	LOC140744840	uncharacterized LOC140744840			5707.33	5.22321	FW	0.97107	5.37882	7.49758e-08	2.64514e-06	NW_027332217.1	6035439	6051649	plus	protein-coding	XM_073076531.1	XP_072932632.1	440		FBpp0308366	2.45e-07
LOC140751809	eyg	eyegone	paired box protein Pax-6-like	eyg	eyegone	176.386	2.54933	FW	0.475304	5.36358	8.15889e-08	2.86865e-06	NW_027332230.1	10014402	10070188	minus	protein-coding	XM_073085862.1	XP_072941963.1	498		FBpp0308953	1.17e-117	FBgn0000625	The gene eyegone is referred to in FlyBase by the symbol Dmel\eyg (CG10488, FBgn0000625). It is a protein_coding_gene from Dmel. It has 3 annotated transcripts and 3 polypeptides (1 unique). Gene sequence location is 3L:12462537..12468021. Its molecular function is described by: RNA polymerase II transcription regulatory region sequence-specific DNA binding; RNA polymerase II cis-regulatory regio…
LOC140750992	LOC140750992	very long chain fatty acid elongase AAEL008004-like	very long chain fatty acid elongase AAEL008004-like			26934.2	3.08291	FW	0.574882	5.36268	8.19968e-08	2.87322e-06	NW_027332228.1	11043438	11092244	plus	protein-coding	XM_073084773.1	XP_072940874.1	307		FBpp0297436	4.33e-148
LOC140745341	LOC140745341	atrial natriuretic peptide receptor 1-like	atrial natriuretic peptide receptor 1-like			471.607	2.71313	FW	0.506421	5.35747	8.43951e-08	2.94727e-06	NW_027332218.1	3936622	4081150	minus	protein-coding	XM_073077129.1	XP_072933230.1	1439		FBpp0311979	0
LOC140752191	LOC140752191	Cadherin 96Ca	tyrosine-protein kinase receptor torso-like	Cad96Ca	Cadherin 96Ca	4205.01	3.35058	FW	0.627685	5.33799	9.39839e-08	3.27108e-06	NW_027332231.1	3184286	3197031	plus	protein-coding	XM_073086403.1	XP_072942504.1	828		FBpp0084248	1.49e-61	FBgn0022800	The gene Cadherin 96Ca is referred to in FlyBase by the symbol Dmel\Cad96Ca (CG10244, FBgn0022800). It is a protein_coding_gene from Dmel. It has one annotated transcript and one polypeptide. Gene sequence location is 3R:25197571..25208283. Its molecular function is described by: calcium ion binding; ATP binding; protein kinase activity; protein tyrosine kinase activity; transmembrane receptor pr…
LOC140747962	Hr38	Hr38	Hormone receptor-like in 38	Hr38	Hormone receptor-like in 38	7117.51	2.36513	FW	0.443512	5.33273	9.67455e-08	3.3559e-06	NW_027332223.1	10078022	10096855	plus	protein-coding	XM_073080631.1	XP_072936732.1	608		FBpp0290561	1.22e-173	FBgn0014859	The gene Hormone receptor-like in 38 is referred to in FlyBase by the symbol Dmel\Hr38 (CG1864, FBgn0014859). It is a protein_coding_gene from Dmel. It has 2 annotated transcripts and 2 polypeptides (all unique). Gene sequence location is 2L:20683462..20714588. Its molecular function is described by 12 unique terms, many of which group under: binding; sequence-specific DNA binding; transcription …
LOC140747299	LOC140747299	juvenile hormone esterase-like	juvenile hormone esterase-like			164.087	3.81844	FW	0.717244	5.32376	1.01644e-07	3.51401e-06	NW_027332222.1	6174335	6179316	minus	protein-coding	XM_073079631.1	XP_072935732.1	575		FBpp0113027	9.46e-60
LOC140747306	Hs6st	Hs6st	heparan sulfate 6-O-sulfotransferase	Hs6st	Heparan sulfate 6-O-sulfotransferase	267.256	-2.30424	HW	0.433749	-5.3124	1.08193e-07	3.72796e-06	NW_027332222.1	5741316	5970336	plus	protein-coding	XM_073079645.1	XP_072935746.1	435		FBpp0307227	0	FBgn0038755	The gene Heparan sulfate 6-O-sulfotransferase is referred to in FlyBase by the symbol Dmel\Hs6st (CG4451, FBgn0038755). It is a protein_coding_gene from Dmel. It has 2 annotated transcripts and 2 polypeptides (1 unique). Gene sequence location is 3R:19929277..20008512. Its molecular function is described by: protein binding; sulfotransferase activity; heparan sulfate 6-sulfotransferase activity. …
LOC140744353	LOC140744353	yellow-e	dopaminechrome tautomerase-like	yellow-e	yellow-e	6589.42	3.43629	FW	0.647154	5.30984	1.09719e-07	3.76798e-06	NW_027332216.1	8666194	8730111	plus	protein-coding	XM_073075920.1	XP_072932021.1	413		FBpp0082225	7.25e-133	FBgn0041711	The gene yellow-e is referred to in FlyBase by the symbol Dmel\yellow-e (CG9792, FBgn0041711). It is a protein_coding_gene from Dmel. It has one annotated transcript and one polypeptide. Gene sequence location is 3R:13409543..13415286. Its molecular function is unknown. The biological processes in which it is involved are not known. 6 alleles are reported. No phenotypic data is available. The phe…
LOC140750689	Obp73a	Obp73a	Odorant-binding protein 73a	Obp73a	Odorant-binding protein 73a	797.647	4.995	FW	0.941255	5.30675	1.11599e-07	3.81986e-06	NW_027332228.1	13662103	13703599	minus	protein-coding	XM_073084381.1	XP_072940482.1	184		FBpp0402791	6.38e-26	FBgn0036681	The gene Odorant-binding protein 73a is referred to in FlyBase by the symbol Dmel\Obp73a (CG13027, FBgn0036681). It is a protein_coding_gene from Dmel. It has 2 annotated transcripts and 2 polypeptides (all unique). Gene sequence location is 3L:16944361..16954942. Its molecular function is described by: odorant binding. It is involved in the biological process described with: sensory perception o…
LOC140744482	LOC140744482	klaroid	klaroid protein-like	koi	klaroid	1916.01	-0.747791	HW	0.140967	-5.30474	1.12836e-07	3.84944e-06	NW_027332216.1	12779394	12823585	minus	protein-coding	XM_073076091.1	XP_072932192.1	790		FBpp0307481	1.26e-76	FBgn0265003	The gene klaroid is referred to in FlyBase by the symbol Dmel\koi (CG44154, FBgn0265003). It is a protein_coding_gene from Dmel. It has 6 annotated transcripts and 6 polypeptides (4 unique). Gene sequence location is 2R:6811019..6818199. Its molecular function is described by: protein-membrane adaptor activity. It is involved in the biological process described with: double-strand break repair vi…
LOC140743663	LOC140743663	Autophagy-related 13	autophagy-related protein 13 homolog	Atg13	Autophagy-related 13	104.179	-1.83048	HW	0.346408	-5.28417	1.26277e-07	4.2823e-06	NW_027332215.1	21973893	21985597	plus	protein-coding	XM_073075106.1	XP_072931207.1	421		FBpp0081333	4.92e-56	FBgn0261108	The gene Autophagy-related 13 is referred to in FlyBase by the symbol Dmel\Atg13 (CG7331, FBgn0261108). It is a protein_coding_gene from Dmel. It has one annotated transcript and one polypeptide. Gene sequence location is 3R:8349815..8352817. Its molecular function is described by: protein kinase regulator activity; protein binding. It is involved in the biological process described with 9 unique…
LOC140746020	pigs	pickled eggs	GAS2-like protein pickled eggs	pigs	pickled eggs	2824.42	2.69805	FW	0.510602	5.28406	1.26352e-07	4.2823e-06	NW_027332220.1	764243	871351	minus	protein-coding	XM_073078003.1	XP_072934104.1	780		FBpp0310031	5.95e-129	FBgn0029881	The gene pickled eggs is referred to in FlyBase by the symbol Dmel\pigs (CG3973, FBgn0029881). It is a protein_coding_gene from Dmel. It has 3 annotated transcripts and 3 polypeptides (1 unique). Gene sequence location is X:6600062..6653015. Its molecular function is described by: actin filament binding; microtubule binding. It is involved in the biological process described with 8 unique terms, …
LOC140752454	LOC140752454	LOC140752454	uncharacterized LOC140752454			26.8428	3.56612	FW	0.675381	5.28015	1.29075e-07	4.3603e-06	NW_027332231.1	9396923	9401135	minus	protein-coding	XM_073086759.1	XP_072942860.1	188
LOC140744842	LOC140744842	juvenile hormone-binding protein-like	juvenile hormone-binding protein-like			143.328	2.42394	FW	0.459348	5.27692	1.31376e-07	4.42357e-06	NW_027332217.1	6271619	6281195	minus	protein-coding	XM_073076533.1	XP_072932634.1	243
LOC140743724	Not1	Not1	CCR4-NOT transcription complex subunit 1	Not1	Not1	718.288	-1.00627	HW	0.191005	-5.26833	1.37673e-07	4.62053e-06	NW_027332215.1	24814431	24859701	minus	protein-coding	XM_073075238.1	XP_072931339.1	2402		FBpp0293496	0	FBgn0085436	The gene Not1 is referred to in FlyBase by the symbol Dmel\Not1 (CG34407, FBgn0085436). It is a protein_coding_gene from Dmel. It has 6 annotated transcripts and 6 polypeptides (5 unique). Gene sequence location is 2R:9566146..9579007. Its molecular function is described by: molecular adaptor activity; protein binding. It is involved in the biological process described with: follicle cell of egg …
LOC140753958	LOC140753958	LOC140753958	uncharacterized LOC140753958			376.829	-2.53149	HW	0.480648	-5.26682	1.3881e-07	4.64361e-06	NW_027332234.1	13875313	13919376	minus	protein-coding	XM_073088821.1	XP_072944922.1	507		FBpp0304018	6.1e-67
LOC140750624	LOC140750624	very long chain fatty acid elongase 7	very long chain fatty acid elongase 7			19758.2	1.38303	FW	0.263565	5.2474	1.5426e-07	5.14382e-06	NW_027332228.1	1794463	1864299	plus	protein-coding	XM_073084289.1	XP_072940390.1	297		FBpp0083678	1.34e-109
LOC140756984	LOC140756984	Patr-1	uncharacterized LOC140756984	Patr-1	Protein associated with topo II related - 1	337.58	-2.15412	HW	0.411101	-5.23988	1.60683e-07	5.34077e-06	NW_027332241.1	5216087	5239727	minus	protein-coding	XM_073092529.1	XP_072948630.1	1038		FBpp0308299	5.76e-44	FBgn0266053	The gene Protein associated with topo II related - 1 is referred to in FlyBase by the symbol Dmel\Patr-1 (CG5208, FBgn0266053). It is a protein_coding_gene from Dmel. It has 2 annotated transcripts and 2 polypeptides (1 unique). Gene sequence location is 3R:17043564..17048421. Its molecular function is described by: RNA binding; protein binding. It is involved in the biological process described …
LOC140754867	LOC140754867	castor	zinc finger protein castor homolog 1-like	cas	castor	3007.86	-0.748603	HW	0.142921	-5.23787	1.6244e-07	5.38186e-06	NW_027332236.1	4049591	4173293	minus	protein-coding	XM_073090019.1	XP_072946120.1	1635		FBpp0308601	1.4e-89	FBgn0004878	The gene castor is referred to in FlyBase by the symbol Dmel\cas (CG2102, FBgn0004878). It is a protein_coding_gene from Dmel. It has 2 annotated transcripts and 2 polypeptides (all unique). Gene sequence location is 3R:5712975..5716805. Its molecular function is described by: RNA polymerase II transcription regulatory region sequence-specific DNA binding; DNA-binding transcription factor activit…
LOC140756514	B4	B4	imaginal disc development protein B4	B4	B4	9140.91	-1.25139	HW	0.239896	-5.21636	1.82474e-07	6.0263e-06	NW_027332240.1	8003493	8169055	minus	protein-coding	XM_073092033.1	XP_072948134.1	1093		FBpp0304785	2.39e-26	FBgn0023407	The gene B4 is referred to in FlyBase by the symbol Dmel\B4 (CG9239, FBgn0023407). It is a protein_coding_gene from Dmel. It has 3 annotated transcripts and 3 polypeptides (1 unique). Gene sequence location is 2L:13500624..13549328. Its molecular function is unknown. It is involved in the biological process described with: imaginal disc development; circadian rhythm. 55 alleles are reported. The …
LOC140746191	LOC140746191	apyrase-like	apyrase-like			1105.2	4.23046	FW	0.811147	5.2154	1.8342e-07	6.03826e-06	NW_027332220.1	5263117	5277441	plus	protein-coding	XM_073078236.1	XP_072934337.1	536		FBpp0304658	8.08e-121
LOC140744953	LOC140744953	organic cation transporter protein-like	organic cation transporter protein-like			716.582	5.17664	FW	0.992806	5.21415	1.84662e-07	6.05605e-06	NW_027332217.1	9211543	9265199	minus	protein-coding	XM_073076681.1	XP_072932782.1	584		FBpp0112387	7.65e-136
LOC140750383	LOC140750383	LOC140750383	uncharacterized LOC140750383			10441.2	0.965147	FW	0.185118	5.21368	1.85132e-07	6.05605e-06	NW_027332211.1	3593253	3599598	minus	protein-coding	XM_073083873.1	XP_072939974.1	341
LOC140749506	LOC140749506	l(2)efl	protein lethal(2)essential for life-like	l(2)efl	lethal (2) essential for life	477.206	2.36041	FW	0.453131	5.2091	1.89756e-07	6.16826e-06	NW_027332211.1	1478963	1479746	minus	protein-coding	XM_073082581.1	XP_072938682.1	196		FBpp0307666	2.09e-39	FBgn0011296	The gene lethal (2) essential for life is referred to in FlyBase by the symbol Dmel\l(2)efl (CG4533, FBgn0011296). It is a protein_coding_gene from Dmel. It has 2 annotated transcripts and 2 polypeptides (1 unique). Gene sequence location is 2R:23684651..23685543. Its molecular function is described by: unfolded protein binding. It is involved in the biological process described with: protein ref…
LOC140757603	LOC140757603	Alkaline phosphatase 9	membrane-bound alkaline phosphatase-like	Alp9	Alkaline phosphatase 9	377.145	5.60017	FW	1.07501	5.20943	1.89424e-07	6.16826e-06	NW_027332212.1	13156613	13189011	plus	protein-coding	XM_073093434.1	XP_072949535.1	566		FBpp0311826	4.96e-152	FBgn0035620	The gene Alkaline phosphatase 9 is referred to in FlyBase by the symbol Dmel\Alp9 (CG5150, FBgn0035620). It is a protein_coding_gene from Dmel. It has 2 annotated transcripts and 2 polypeptides (1 unique). Gene sequence location is 3L:5595542..5597422. Its molecular function is described by: alkaline phosphatase activity; phosphatase activity. The biological processes in which it is involved are …
LOC140743298	Pxn	Peroxidasin	Peroxidasin	Pxn	Peroxidasin	15483.2	-0.790452	HW	0.151973	-5.20126	1.9794e-07	6.41412e-06	NW_027332215.1	6327770	6430956	plus	protein-coding	XM_073074462.1	XP_072930563.1	1374		FBpp0089216	0	FBgn0011828	The gene Peroxidasin is referred to in FlyBase by the symbol Dmel\Pxn (CG12002, FBgn0011828). It is a protein_coding_gene from Dmel. It has 5 annotated transcripts and 5 polypeptides (2 unique). Gene sequence location is 3L:2601455..2630064. Its molecular function is described by: oxidoreductase activity, acting on peroxide as acceptor; heme binding; peroxidase activity. It is involved in the bio…
LOC140751568	rdgC	retinal degeneration C	retinal degeneration C	rdgC	retinal degeneration C	2274.58	2.75647	FW	0.530079	5.20011	1.99173e-07	6.4339e-06	NW_027332230.1	10129895	10191247	minus	protein-coding	XM_073085497.1	XP_072941598.1	699		FBpp0309723	0	FBgn0265959	The gene retinal degeneration C is referred to in FlyBase by the symbol Dmel\rdgC (CG44746, FBgn0265959). It is a protein_coding_gene from Dmel. It has 5 annotated transcripts and 5 polypeptides (3 unique). Gene sequence location is 3L:20248080..20265554. Its molecular function is described by 8 unique terms, many of which group under: hydrolase activity; catalytic activity; small molecule bindin…
LOC140756046	LOC140756046	LOC140756046	uncharacterized LOC140756046			43821.8	2.06794	FW	0.397979	5.19611	2.03498e-07	6.55314e-06	NW_027332239.1	8244612	8250836	minus	lncRNA	XR_012103865.1
LOC140756286	LOC140756286	LOC140756286	uncharacterized LOC140756286			262.404	3.64843	FW	0.702418	5.1941	2.05707e-07	6.60371e-06	NW_027332239.1	8143470	8150607	minus	protein-coding	XM_073091769.1	XP_072947870.1	98
LOC140744911	Kdsr	Kdsr	3-ketodihydrosphingosine reductase	Kdsr	3-ketodihydrosphingosine reductase	3807.09	1.6292	FW	0.31375	5.19266	2.07309e-07	6.63454e-06	NW_027332217.1	8311231	8313572	plus	protein-coding	XM_073076618.1	XP_072932719.1	333		FBpp0084241	6.86e-83	FBgn0039304	The gene 3-ketodihydrosphingosine reductase is referred to in FlyBase by the symbol Dmel\Kdsr (CG10425, FBgn0039304). It is a protein_coding_gene from Dmel. It has one annotated transcript and one polypeptide. Gene sequence location is 3R:25260963..25262498. Its molecular function is described by: 3-dehydrosphinganine reductase activity; oxidoreductase activity. It is involved in the biological p…
LOC140744244	LOC140744244	Fire exit	uncharacterized LOC140744244	Fie	Fire exit	225.661	1.19736	FW	0.230882	5.18603	2.14821e-07	6.85372e-06	NW_027332216.1	5559150	5562524	minus	protein-coding	XM_073075776.1	XP_072931877.1	252		FBpp0305346	6.19e-07	FBgn0026592	The gene Fire exit is referred to in FlyBase by the symbol Dmel\Fie (CG1079, FBgn0026592). It is a protein_coding_gene from Dmel. It has 2 annotated transcripts and 2 polypeptides (1 unique). Gene sequence location is 3L:3892574..3894833. Its molecular function is described by: . The biological processes in which it is involved are not known. 21 alleles are reported. The phenotypes of these allel…
LOC140747237	LOC140747237	Jhbp1	uncharacterized LOC140747237	Jhbp1	Juvenile hormone binding protein 1	695.835	10.9822	FW	2.11873	5.18337	2.17914e-07	6.93102e-06	NW_027332222.1	4510221	4520986	minus	protein-coding	XM_073079541.1	XP_072935642.1	244		FBpp0078482	3.93e-34	FBgn0037290	The gene Juvenile hormone binding protein 1 is referred to in FlyBase by the symbol Dmel\Jhbp1 (CG1124, FBgn0037290). It is a protein_coding_gene from Dmel. It has one annotated transcript and one polypeptide. Gene sequence location is 3R:4965445..4968485. Its molecular function is unknown. It is involved in the biological process described with: circadian rhythm. 8 alleles are reported. No pheno…
LOC140753805	Dlg5	Discs large 5	MAGUK family member discs large 5	Dlg5	Discs large 5	321.819	-0.95867	HW	0.185196	-5.17651	2.26072e-07	7.16841e-06	NW_027332234.1	13962228	13987892	plus	protein-coding	XM_073088593.1	XP_072944694.1	2013		FBpp0307614	1.09e-107	FBgn0032363	The gene Discs large 5 is referred to in FlyBase by the symbol Dmel\Dlg5 (CG6509, FBgn0032363). It is a protein_coding_gene from Dmel. It has 4 annotated transcripts and 4 polypeptides (3 unique). Gene sequence location is 2L:11508399..11517081. Its molecular function is unknown. It is involved in the biological process described with: negative regulation of hippo signaling; border follicle cell …
LOC140752984	LOC140752984	LOC140752984	uncharacterized LOC140752984			5106.09	-1.27911	HW	0.247367	-5.17091	2.32957e-07	7.36415e-06	NW_027332211.1	9149571	9155642	plus	protein-coding	XM_073087328.1	XP_072943429.1	162
LOC140753352	Ack	Activated Cdc42 kinase	activated Cdc42 kinase	Ack	Activated Cdc42 kinase	356.197	-1.1342	HW	0.219724	-5.16193	2.44413e-07	7.70273e-06	NW_027332233.1	5856937	5869607	minus	protein-coding	XM_073087897.1	XP_072943998.1	926		FBpp0073067	0	FBgn0028484	The gene Activated Cdc42 kinase is referred to in FlyBase by the symbol Dmel\Ack (CG14992, FBgn0028484). It is a protein_coding_gene from Dmel. It has one annotated transcript and one polypeptide. Gene sequence location is 3L:4108186..4114157. Its molecular function is described by 8 unique terms, many of which group under: binding; protein binding; kinase activity; catalytic activity, acting on …
LOC140743287	LOC140743287	LOC140743287	uncharacterized LOC140743287			285.548	4.72295	FW	0.915692	5.15779	2.49881e-07	7.85111e-06	NW_027332215.1	5924536	5930529	minus	protein-coding	XM_073074448.1	XP_072930549.1	743
LOC140748168	LOC140748168	LOC140748168	uncharacterized LOC140748168			63.3313	7.62737	FW	1.48087	5.15062	2.59632e-07	8.13277e-06	NW_027332223.1	16520388	16521023	plus	protein-coding	XM_073080906.1	XP_072937007.1	185
LOC140745691	LOC140745691	Y+L amino acid transporter 2	Y+L amino acid transporter 2			615.234	3.31271	FW	0.643348	5.14918	2.61629e-07	8.17057e-06	NW_027332210.1	2040621	2092633	plus	protein-coding	XM_073077595.1	XP_072933696.1	488		FBpp0085147	0
LOC140750117	CAP	CAP	Cbl-associated protein	CAP	CAP	2427.16	2.62432	FW	0.509953	5.14619	2.65824e-07	8.27656e-06	NW_027332227.1	7879104	8063900	minus	protein-coding	XM_073083482.1	XP_072939583.1	2151		FBpp0428210	6.36e-171	FBgn0033504	The gene CAP is referred to in FlyBase by the symbol Dmel\CAP (CG18408, FBgn0033504). It is a protein_coding_gene from Dmel. It has 28 annotated transcripts and 28 polypeptides (25 unique). Gene sequence location is 2R:10269016..10307024. Its molecular function is unknown. It is involved in the biological process described with: sensory perception of sound; sensory perception of mechanical stimul…
LOC140747659	LOC140747659	LOC140747659	uncharacterized LOC140747659			8505.42	-0.550772	HW	0.107204	-5.13762	2.78243e-07	8.63722e-06	NW_027332210.1	10849479	10859646	minus	protein-coding	XM_073080191.1	XP_072936292.1	1774
LOC140742223	LOC140742223	probable methylmalonate-semialdehyde/malonate-semialdehyde dehydrogenase [acylating], mitochondrial	probable methylmalonate-semialdehyde/malonate-semialdehyde dehydrogenase [acylating], mitochondrial			4939.11	0.627643	FW	0.122239	5.13453	2.82848e-07	8.75389e-06	NW_027332209.1	7695289	7703938	plus	protein-coding	XM_073076703.1	XP_072932804.1	522		FBpp0070087	0
LOC140756066	unc-13-4A	unc-13-4A	BAI1 associated protein 3	unc-13-4A	unc-13-4A	332.302	3.47254	FW	0.676438	5.13356	2.84309e-07	8.77283e-06	NW_027332239.1	8442513	8591270	minus	protein-coding	XM_073091465.1	XP_072947566.1	1249		FBpp0305560	0	FBgn0035756	The gene unc-13-4A is referred to in FlyBase by the symbol Dmel\unc-13-4A (CG32381, FBgn0035756). It is a protein_coding_gene from Dmel. It has 2 annotated transcripts and 2 polypeptides (1 unique). Gene sequence location is 3L:7266192..7312896. Its molecular function is unknown. It is involved in the biological process described with: neurotransmitter secretion; synaptic vesicle priming. 12 alle…
LOC140756756	LOC140756756	pita	uncharacterized LOC140756756	pita	pita	154.511	-1.50339	HW	0.293019	-5.13067	2.88711e-07	8.88214e-06	NW_027332240.1	5993139	5997056	plus	protein-coding	XM_073092310.1	XP_072948411.1	505		FBpp0072021	1.12e-29	FBgn0034878	The gene pita is referred to in FlyBase by the symbol Dmel\pita (CG3941, FBgn0034878). It is a protein_coding_gene from Dmel. It has 2 annotated transcripts and 2 polypeptides (all unique). Gene sequence location is 2R:23548967..23554712. Its molecular function is described by 8 unique terms, many of which group under: binding; DNA binding; nucleic acid binding; chromatin binding; double-stranded…
LOC140748591	Cul1	Cullin 1	cullin 1	Cul1	Cullin 1	15280.9	0.617454	FW	0.120368	5.12971	2.90193e-07	8.90125e-06	NW_027332224.1	3814369	3852867	plus	protein-coding	XM_073081416.1	XP_072937517.1	787		FBpp0087924	0	FBgn0015509	The gene Cullin 1 is referred to in FlyBase by the symbol Dmel\Cul1 (CG1877, FBgn0015509). It is a protein_coding_gene from Dmel. It has 4 annotated transcripts and 4 polypeptides (1 unique). Gene sequence location is 2R:7916856..7921579. Its molecular function is described by: protein-macromolecule adaptor activity; ubiquitin protein ligase binding; ubiquitin ligase complex scaffold activity; pr…
LOC140751264	LOC140751264	Transferrin 3	transferrin-like	Tsf3	Transferrin 3	25162.6	2.50291	FW	0.488818	5.12033	3.05005e-07	9.32793e-06	NW_027332229.1	3138556	3163429	plus	protein-coding	XM_073085150.1	XP_072941251.1	594		FBpp0086274	1.1e-109	FBgn0034094	The gene Transferrin 3 is referred to in FlyBase by the symbol Dmel\Tsf3 (CG3666, FBgn0034094). It is a protein_coding_gene from Dmel. It has one annotated transcript and one polypeptide. Gene sequence location is 2R:16226501..16229869. Its molecular function is described by: iron ion binding. It is involved in the biological process described with: iron ion transport. 9 alleles are reported. No …
LOC140747274	LOC140747274	Retinol dehydrogenase 1	retinol dehydrogenase 12-like	Rdh1	Retinol dehydrogenase 1	19160.1	0.63107	FW	0.123478	5.11079	3.20816e-07	9.75376e-06	NW_027332222.1	5274485	5279025	minus	protein-coding	XM_073079599.1	XP_072935700.1	321		FBpp0087997	1.4e-79	FBgn0033205	The gene Retinol dehydrogenase 1 is referred to in FlyBase by the symbol Dmel\Rdh1 (CG2064, FBgn0033205). It is a protein_coding_gene from Dmel. It has one annotated transcript and one polypeptide. Gene sequence location is 2R:7665828..7667343. Its molecular function is described by: all-trans-retinol dehydrogenase (NADP+) activity. It is involved in the biological process described with: retinal…
LOC140756368	LOC140756368	myrosinase 1-like	myrosinase 1-like			1243.65	7.81333	FW	1.52867	5.1112	3.20118e-07	9.75376e-06	NW_027332240.1	3794179	3815647	minus	protein-coding	XM_073091842.1	XP_072947943.1	535		FBpp0075080	7.77e-127
LOC140747355	LOC140747355	Gfat1	glutamine--fructose-6-phosphate aminotransferase [isomerizing] 1-like	Gfat1	Glutamine:fructose-6-phosphate aminotransferase 1	36933.6	2.7451	FW	0.537376	5.10833	3.25018e-07	9.85253e-06	NW_027332222.1	7130107	7134751	minus	protein-coding	XM_073079759.1	XP_072935860.1	674		FBpp0112415	0	FBgn0287209	The gene Glutamine:fructose-6-phosphate aminotransferase 1 is referred to in FlyBase by the symbol Dmel\Gfat1 (CG12449, FBgn0287209). It is a protein_coding_gene from Dmel. It has 9 annotated transcripts and 9 polypeptides (8 unique). Gene sequence location is 3R:4126442..4137882. Its molecular function is described by: glutamine-fructose-6-phosphate transaminase (isomerizing) activity; carbohydr…
LOC140747528	LOC140747528	LOC140747528	uncharacterized LOC140747528			18841.7	1.85537	FW	0.364501	5.09016	3.57767e-07	1.08136e-05	NW_027332222.1	9979824	10086642	minus	protein-coding	XM_073080035.1	XP_072936136.1	1405		FBpp0086054	4.12e-114
LOC140757256	LOC140757256	Catalase B	catalase-like	CatB	Catalase B	521.453	10.7284	FW	2.109	5.08695	3.63869e-07	1.09659e-05	NW_027332212.1	1525731	1531945	minus	protein-coding	XM_073092860.1	XP_072948961.1	512		FBpp0308626	8.27e-166	FBgn0032061	The gene Catalase B is referred to in FlyBase by the symbol Dmel\CatB (CG9314, FBgn0032061). It is a protein_coding_gene from Dmel. It has 2 annotated transcripts and 2 polypeptides (1 unique). Gene sequence location is 2L:8705572..8707527. Its molecular function is described by: heme binding; catalase activity. It is involved in the biological process described with: hydrogen peroxide catabolic …
LOC140745935	ena	enabled	ENAH actin regulator enabled	ena	enabled	1261.87	-1.25956	HW	0.247659	-5.08587	3.65939e-07	1.09963e-05	NW_027332219.1	7607931	7700483	plus	protein-coding	XM_073077902.1	XP_072934003.1	711		FBpp0309392	2.32e-67	FBgn0000578	The gene enabled is referred to in FlyBase by the symbol Dmel\ena (CG15112, FBgn0000578). It is a protein_coding_gene from Dmel. It has 7 annotated transcripts and 7 polypeptides (5 unique). Gene sequence location is 2R:19141632..19163705. Its molecular function is described by: protein binding; SH3 domain binding. It is involved in the biological process described with 25 unique terms, many of w…
LOC140751190	neur	neuralized	E3 ubiquitin-protein ligase neur	neur	neuralized	5686.39	-1.82176	HW	0.358279	-5.08476	3.68085e-07	1.10287e-05	NW_027332229.1	1428819	1488614	minus	protein-coding	XM_073085051.1	XP_072941152.1	650		FBpp0081481	8.07e-179	FBgn0002932	The gene neuralized is referred to in FlyBase by the symbol Dmel\neur (CG11988, FBgn0002932). It is a protein_coding_gene from Dmel. It has 5 annotated transcripts and 5 polypeptides (4 unique). Gene sequence location is 3R:9020348..9039471. Its molecular function is described by: protein binding; zinc ion binding; phosphatidylinositol phosphate binding; ubiquitin protein ligase activity. It is i…
LOC140744283	LOC140744283	ectodermal	uncharacterized LOC140744283	ect	ectodermal	255.546	5.06932	FW	1.00159	5.06126	4.165e-07	1.24432e-05	NW_027332216.1	6878125	6885387	minus	protein-coding	XM_073075838.1	XP_072931939.1	577		FBpp0303941	2.6e-37	FBgn0000451	The gene ectodermal is referred to in FlyBase by the symbol Dmel\ect (CG6611, FBgn0000451). It is a protein_coding_gene from Dmel. It has 5 annotated transcripts and 5 polypeptides (4 unique). Gene sequence location is 3L:10190276..10201837. Its molecular function is described by: . It is involved in the biological process described with: tube development; cuticle development. 4 alleles are repor…
LOC140752155	LOC140752155	Pherokine 3	ejaculatory bulb-specific protein 3-like	Phk-3	Pherokine 3	44.4531	4.10039	FW	0.810349	5.06002	4.19203e-07	1.24879e-05	NW_027332231.1	6483498	6484470	plus	protein-coding	XM_073086342.1	XP_072942443.1	123		FBpp0310115	4.52e-34	FBgn0035089	The gene Pherokine 3 is referred to in FlyBase by the symbol Dmel\Phk-3 (CG9358, FBgn0035089). It is a protein_coding_gene from Dmel. It has 3 annotated transcripts and 3 polypeptides (1 unique). Gene sequence location is 2R:24970843..24973207. Its molecular function is unknown. It is involved in the biological process described with: metamorphosis; response to bacterium. 9 alleles are reported. …
LOC140747941	LOC140747941	inactive hydroxysteroid dehydrogenase-like protein 1	inactive hydroxysteroid dehydrogenase-like protein 1			6538.81	4.58006	FW	0.905732	5.05675	4.26458e-07	1.26675e-05	NW_027332223.1	1195925	1215106	minus	protein-coding	XM_073080599.1	XP_072936700.1	318		FBpp0311768	3.61e-99
LOC140748662	LOC140748662	dymeclin	dymeclin			583.247	-0.939781	HW	0.186083	-5.05033	4.41039e-07	1.30631e-05	NW_027332224.1	2582844	2597559	minus	protein-coding	XM_073081505.1	XP_072937606.1	715		FBpp0087755	0
LOC140754476	Cep97	Centrosomal protein 97kDa	centrosomal protein 97kDa	Cep97	Centrosomal protein 97kDa	120.592	-1.69833	HW	0.336691	-5.04417	4.55488e-07	1.34525e-05	NW_027332235.1	10671400	10682058	plus	protein-coding	XM_073089496.1	XP_072945597.1	757		FBpp0077193	1.92e-152	FBgn0031575	The gene Centrosomal protein 97kDa is referred to in FlyBase by the symbol Dmel\Cep97 (CG3980, FBgn0031575). It is a protein_coding_gene from Dmel. It has 2 annotated transcripts and 2 polypeptides (all unique). Gene sequence location is 2L:3867697..3871425. Its molecular function is unknown. It is involved in the biological process described with: centrosome cycle; centriole elongation; negative…
LOC140744051	Atg18a	Autophagy-related 18a	Autophagy-related 18a	Atg18a	Autophagy-related 18a	10046.2	1.25126	FW	0.248223	5.04085	4.63458e-07	1.36489e-05	NW_027332216.1	82641	98883	plus	protein-coding	XM_073075498.1	XP_072931599.1	469		FBpp0302864	9.13e-141	FBgn0035850	The gene Autophagy-related 18a is referred to in FlyBase by the symbol Dmel\Atg18a (CG7986, FBgn0035850). It is a protein_coding_gene from Dmel. It has 7 annotated transcripts and 7 polypeptides (4 unique). Gene sequence location is 3L:8186857..8191118. Its molecular function is described by: phosphatidylinositol-3,5-bisphosphate binding; protein-macromolecule adaptor activity; phosphatidylinosit…
LOC140746407	LOC140746407	hexuronate transporter	hexuronate transporter			17442.8	2.56778	FW	0.509793	5.0369	4.73136e-07	1.38943e-05	NW_027332220.1	10425379	10486716	minus	protein-coding	XM_073078542.1	XP_072934643.1	517		FBpp0291553	0
LOC140750022	LOC140750022	Vha100-2	V-type proton ATPase 116 kDa subunit a 1-like	Vha100-2	Vacuolar H[+] ATPase 100kD subunit 2	875.972	2.37522	FW	0.472618	5.02566	5.01698e-07	1.46914e-05	NW_027332227.1	14217582	14254138	minus	protein-coding	XM_073083312.1	XP_072939413.1	816		FBpp0083072	0	FBgn0028670	The gene Vacuolar H[+] ATPase 100kD subunit 2 is referred to in FlyBase by the symbol Dmel\Vha100-2 (CG18617, FBgn0028670). It is a protein_coding_gene from Dmel. It has 2 annotated transcripts and 2 polypeptides (1 unique). Gene sequence location is 3R:18390323..18399169. Its molecular function is described by: proton-transporting ATPase activity, rotational mechanism; ATPase binding. It is invo…
LOC140757283	LOC140757283	combgap	uncharacterized LOC140757283	cg	combgap	524.207	-0.770486	HW	0.153849	-5.00808	5.49762e-07	1.60534e-05	NW_027332212.1	2924543	2939119	plus	protein-coding	XM_073092905.1	XP_072949006.1	830		FBpp0288473	0	FBgn0000289	The gene combgap is referred to in FlyBase by the symbol Dmel\cg (CG8367, FBgn0000289). It is a protein_coding_gene from Dmel. It has 11 annotated transcripts and 11 polypeptides (10 unique). Gene sequence location is 2R:14173693..14182838. Its molecular function is described by: RNA polymerase II cis-regulatory region sequence-specific DNA binding; DNA-binding transcription factor activity, RNA …
LOC140757969	dy	dusky	transmembrane protein dusky	dy	dusky	138.577	1.83246	FW	0.366761	4.99635	5.8427e-07	1.7013e-05	NW_027332213.1	4371104	4403023	plus	protein-coding	XM_073093894.1	XP_072949995.1	568		FBpp0073449	0	FBgn0004511	The gene dusky is referred to in FlyBase by the symbol Dmel\dy (CG9355, FBgn0004511). It is a protein_coding_gene from Dmel. It has one annotated transcript and one polypeptide. Gene sequence location is X:11769769..11778784. Its molecular function is unknown. It is involved in the biological process described with: imaginal disc-derived wing morphogenesis; cell morphogenesis. 29 alleles are repo…
LOC140754849	Kdm5	Lysine demethylase 5	Lysine demethylase 5	Kdm5	Lysine demethylase 5	398.79	-1.15302	HW	0.231144	-4.9883	6.09117e-07	1.76866e-05	NW_027332236.1	623923	670642	plus	protein-coding	XM_073089986.1	XP_072946087.1	1580		FBpp0311492	0	FBgn0031759	The gene Lysine demethylase 5 is referred to in FlyBase by the symbol Dmel\Kdm5 (CG9088, FBgn0031759). It is a protein_coding_gene from Dmel. It has 6 annotated transcripts and 6 polypeptides (1 unique). Gene sequence location is 2L:5989400..5999501. Its molecular function is described by 6 unique terms, many of which group under: binding; catalytic activity; 2-oxoglutarate-dependent dioxygenase …
LOC140751119	LOC140751119	yellow-c	uncharacterized LOC140751119	yellow-c	yellow-c	9163.01	2.828	FW	0.567465	4.98357	6.24204e-07	1.80739e-05	NW_027332228.1	10757572	10782461	plus	protein-coding	XM_073084982.1	XP_072941083.1	1282		FBpp0311705	4.76e-145	FBgn0041713	The gene yellow-c is referred to in FlyBase by the symbol Dmel\yellow-c (CG4182, FBgn0041713). It is a protein_coding_gene from Dmel. It has 2 annotated transcripts and 2 polypeptides (1 unique). Gene sequence location is 2L:15035394..15037841. Its molecular function is unknown. The biological processes in which it is involved are not known. 5 alleles are reported. No phenotypic data is available…
LOC140745233	LOC140745233	GILT-like protein 1	GILT-like protein 1			752.702	4.56871	FW	0.916893	4.98282	6.26631e-07	1.80935e-05	NW_027332209.1	10125015	10130724	plus	protein-coding	XM_073077004.1	XP_072933105.1	227		FBpp0081582	3.86e-35
LOC140749114	LOC140749114	snake	trypsin-3-like	snk	snake	561.251	4.35923	FW	0.875265	4.98047	6.34291e-07	1.82637e-05	NW_027332225.1	12626933	12641550	minus	protein-coding	XM_073082136.1	XP_072938237.1	482		FBpp0111746	3.3e-50	FBgn0003450	The gene snake is referred to in FlyBase by the symbol Dmel\snk (CG7996, FBgn0003450). It is a protein_coding_gene from Dmel. It has 3 annotated transcripts and 3 polypeptides (2 unique). Gene sequence location is 3R:13040165..13042770. Its molecular function is described by: serine-type endopeptidase activity. It is involved in the biological process described with: proteolysis; zymogen activati…
LOC140742670	NijA	Ninjurin A	Ninjurin A	NijA	Ninjurin A	1853.52	1.92072	FW	0.386772	4.96603	6.83372e-07	1.96223e-05	NW_027332209.1	708172	730866	plus	protein-coding	XM_073073630.1	XP_072929731.1	308		FBpp0089002	9.95e-48	FBgn0036101	The gene Ninjurin A is referred to in FlyBase by the symbol Dmel\NijA (CG6449, FBgn0036101). It is a protein_coding_gene from Dmel. It has 4 annotated transcripts and 4 polypeptides (all unique). Gene sequence location is 3L:10694360..10696877. Its molecular function is unknown. It is involved in the biological process described with: negative regulation of cell adhesion; programmed cell death; c…
LOC140750342	uif	uninflatable	sushi, von Willebrand factor type A, EGF and pentraxin domain-containing protein uif	uif	uninflatable	38126	1.10455	FW	0.22248	4.96471	6.88039e-07	1.97015e-05	NW_027332227.1	6649159	6771872	plus	protein-coding	XM_073083801.1	XP_072939902.1	3574		FBpp0291372	0	FBgn0031879	The gene uninflatable is referred to in FlyBase by the symbol Dmel\uif (CG9138, FBgn0031879). It is a protein_coding_gene from Dmel. It has 6 annotated transcripts and 6 polypeptides (2 unique). Gene sequence location is 2L:6972828..7010359. Its molecular function is described by: Notch binding; calcium ion binding. It is involved in the biological process described with 6 unique terms, many of w…
LOC140749572	LOC140749572	Tango1	uncharacterized LOC140749572	Tango1	Transport and Golgi organization 1	9092.77	-0.610173	HW	0.122936	-4.96333	6.92938e-07	1.9787e-05	NW_027332226.1	7741304	7758118	plus	protein-coding	XM_073082673.1	XP_072938774.1	1261		FBpp0310403	2.18e-55	FBgn0286898	The gene Transport and Golgi organization 1 is referred to in FlyBase by the symbol Dmel\Tango1 (CG11098, FBgn0286898). It is a protein_coding_gene from Dmel. It has 3 annotated transcripts and 3 polypeptides (2 unique). Gene sequence location is 2L:6649388..6654574. Its molecular function is described by: . It is involved in the biological process described with 6 unique terms, many of which gro…
LOC140748046	LOC140748046	Transglutaminase	annulin-like	Tg	Transglutaminase	943.643	-1.20255	HW	0.243009	-4.94858	7.47555e-07	2.12293e-05	NW_027332223.1	11358613	11397420	minus	protein-coding	XM_073080739.1	XP_072936840.1	764		FBpp0079156	0	FBgn0031975	The gene Transglutaminase is referred to in FlyBase by the symbol Dmel\Tg (CG7356, FBgn0031975). It is a protein_coding_gene from Dmel. It has 2 annotated transcripts and 2 polypeptides (all unique). Gene sequence location is 2L:8011405..8026898. Its molecular function is described by: protein-glutamine gamma-glutamyltransferase activity. It is involved in the biological process described with: h…
LOC140752196	LOC140752196	EbpIII	uncharacterized LOC140752196	EbpIII	Ejaculatory bulb protein III	4650.1	2.8748	FW	0.580899	4.94888	7.46427e-07	2.12293e-05	NW_027332231.1	3383643	3439512	minus	protein-coding	XM_073086410.1	XP_072942511.1	308		FBpp0309999	3.75e-25	FBgn0011695	The gene Ejaculatory bulb protein III is referred to in FlyBase by the symbol Dmel\EbpIII (CG11390, FBgn0011695). It is a protein_coding_gene from Dmel. It has 3 annotated transcripts and 3 polypeptides (1 unique). Gene sequence location is 2R:24026172..24027518. Its molecular function is unknown. It is involved in the biological process described with: mating plug formation; response to virus; m…
LOC140742762	LOC140742762	Niemann-Pick type C-2b	NPC intracellular cholesterol transporter 2-like	Npc2b	Niemann-Pick type C-2b	27436.9	0.812145	FW	0.164153	4.9475	7.51734e-07	2.12895e-05	NW_027332214.1	4986143	4992576	plus	protein-coding	XM_073073751.1	XP_072929852.1	167		FBpp0082350	3.95e-29	FBgn0038198	The gene Niemann-Pick type C-2b is referred to in FlyBase by the symbol Dmel\Npc2b (CG3153, FBgn0038198). It is a protein_coding_gene from Dmel. It has 2 annotated transcripts and 2 polypeptides (1 unique). Gene sequence location is 3R:14089517..14092425. Its molecular function is described by: sterol binding. It is involved in the biological process described with: sterol transport; sexual repro…
LOC140743656	Ack-like	Ack-like	activated Cdc42 kinase-like	Ack-like	Activated Cdc42 kinase-like	752.5	-0.815093	HW	0.164812	-4.94558	7.5918e-07	2.14416e-05	NW_027332215.1	21484876	21520719	plus	protein-coding	XM_073075088.1	XP_072931189.1	1197		FBpp0303361	0	FBgn0263998	The gene Activated Cdc42 kinase-like is referred to in FlyBase by the symbol Dmel\Ack-like (CG43741, FBgn0263998). It is a protein_coding_gene from Dmel. It has 4 annotated transcripts and 4 polypeptides (all unique). Gene sequence location is 2R:13142834..13152677. Its molecular function is described by: protein tyrosine kinase activity; protein kinase activity; ATP binding; non-membrane spannin…
LOC140753344	Dp1	Dp1	satellite-binding protein 1 Dp1	Dp1	Dodeca-satellite-binding protein 1	43307.2	-0.475084	HW	0.0960765	-4.94485	7.62014e-07	2.14631e-05	NW_027332233.1	8974078	8983752	plus	protein-coding	XM_073087888.1	XP_072943989.1	1267		FBpp0311418	0	FBgn0027835	The gene Dodeca-satellite-binding protein 1 is referred to in FlyBase by the symbol Dmel\Dp1 (CG5170, FBgn0027835). It is a protein_coding_gene from Dmel. It has 7 annotated transcripts and 7 polypeptides (1 unique). Gene sequence location is 2R:18412027..18421124. Its molecular function is described by 6 unique terms, many of which group under: nucleic acid binding; binding; RNA binding; DNA bin…
LOC140743645	LOC140743645	LOC140743645	uncharacterized LOC140743645			10793.5	3.22136	FW	0.651991	4.9408	7.78021e-07	2.18544e-05	NW_027332215.1	20781111	20799083	minus	protein-coding	XM_073075071.1	XP_072931172.1	275
LOC140752447	LOC140752447	proton-coupled folate transporter-like	proton-coupled folate transporter-like			63.0115	2.06928	FW	0.419394	4.93397	8.05751e-07	2.25719e-05	NW_027332231.1	7071091	7081741	minus	protein-coding	XM_073086740.1	XP_072942841.1	533		FBpp0308816	6.23e-106
LOC140757157	LOC140757157	Chitinase 6	uncharacterized LOC140757157	Cht6	Chitinase 6	17401.3	1.66589	FW	0.338247	4.92507	8.43314e-07	2.35604e-05	NW_027332212.1	14325060	14332656	plus	protein-coding	XM_073092692.1	XP_072948793.1	606		FBpp0298358	1.23e-23	FBgn0263132	The gene Chitinase 6 is referred to in FlyBase by the symbol Dmel\Cht6 (CG43374, FBgn0263132). It is a protein_coding_gene from Dmel. It has 7 annotated transcripts and 7 polypeptides (all unique). Gene sequence location is X:10016845..10050803. Its molecular function is described by: chitinase activity; chitin binding; hydrolase activity, hydrolyzing O-glycosyl compounds. It is involved in the b…
LOC140746269	LOC140746269	LOC140746269	uncharacterized LOC140746269			52.7591	4.72926	FW	0.961831	4.91694	8.79088e-07	2.44936e-05	NW_027332209.1	10356213	10364310	minus	protein-coding	XM_073078389.1	XP_072934490.1	247
LOC140744705	LOC140744705	ovarian tumor	deubiquitinase otu-like	otu	ovarian tumor	370.29	-1.70685	HW	0.348472	-4.8981	9.67689e-07	2.68898e-05	NW_027332217.1	597881	618748	minus	protein-coding	XM_073076334.1	XP_072932435.1	833		FBpp0089325	3.77e-72	FBgn0003023	The gene ovarian tumor is referred to in FlyBase by the symbol Dmel\otu (CG12743, FBgn0003023). It is a protein_coding_gene from Dmel. It has 5 annotated transcripts and 5 polypeptides (2 unique). Gene sequence location is X:8485008..8489535. Its molecular function is described by: serine-type peptidase activity; mRNA binding; deubiquitinase activity; K63-linked deubiquitinase activity. It is inv…
LOC140753451	E(bx)	Enhancer of bithorax	nucleosome-remodeling factor subunit NURF301 E(bx)	E(bx)	Enhancer of bithorax	7648.47	-0.405738	HW	0.0828599	-4.89667	9.74736e-07	2.7013e-05	NW_027332233.1	9333618	9351408	minus	protein-coding	XM_073088052.1	XP_072944153.1	2506		FBpp0304411	0	FBgn0000541	The gene Enhancer of bithorax is referred to in FlyBase by the symbol Dmel\E(bx) (CG32346, FBgn0000541). It is a protein_coding_gene from Dmel. It has 9 annotated transcripts and 9 polypeptides (7 unique). Gene sequence location is 3L:233926..246912. Its molecular function is described by: methylated histone binding; lysine-acetylated histone binding; transcription coactivator activity; RNA polym…
LOC140757419	LOC140757419	LOC140757419	uncharacterized LOC140757419			1080.57	-1.76218	HW	0.360283	-4.89109	1.0028e-06	2.77164e-05	NW_027332212.1	8413760	8565751	minus	protein-coding	XM_073093119.1	XP_072949220.1	493		FBpp0302018	1.19e-12
LOC140752399	LOC140752399	BOS complex subunit NCLN	BOS complex subunit NCLN			1407.08	-1.00341	HW	0.205331	-4.88678	1.02501e-06	2.81796e-05	NW_027332231.1	11823114	12040927	plus	protein-coding	XM_073086678.1	XP_072942779.1	549		FBpp0079578	7.49e-99
LOC140757998	LOC140757998	lysosomal proton-coupled steroid conjugate and bile acid symporter SLC46A3-like	lysosomal proton-coupled steroid conjugate and bile acid symporter SLC46A3-like			1523.63	3.42164	FW	0.700165	4.8869	1.02434e-06	2.81796e-05	NW_027332213.1	6477078	6502856	minus	protein-coding	XM_073093936.1	XP_072950037.1	578		FBpp0308816	0
LOC140757154	LOC140757154	LOC140757154	uncharacterized LOC140757154			456.24	-1.41194	HW	0.289193	-4.88233	1.04839e-06	2.87459e-05	NW_027332212.1	13910529	13921286	minus	protein-coding	XM_073092690.1	XP_072948791.1	838
LOC140747616	LOC140747616	beta-1,4-glucuronyltransferase 1	beta-1,4-glucuronyltransferase 1			4440.44	-0.810735	HW	0.166162	-4.87919	1.0652e-06	2.91295e-05	NW_027332222.1	11726726	11817165	minus	protein-coding	XM_073080174.1	XP_072936275.1	512		FBpp0304349	2.45e-175
LOC140754972	LOC140754972	Ugt36E1	UDP-glucuronosyltransferase 2B10-like	Ugt36E1	UDP-glycosyltransferase family 36 member E1	46.9688	8.03811	FW	1.6476	4.87867	1.06805e-06	2.91305e-05	NW_027332237.1	7865656	7870947	minus	protein-coding	XM_073090133.1	XP_072946234.1	521		FBpp0080656	3.1e-79	FBgn0027070	The gene UDP-glycosyltransferase family 36 member E1 is referred to in FlyBase by the symbol Dmel\Ugt36E1 (CG17322, FBgn0027070). It is a protein_coding_gene from Dmel. It has 4 annotated transcripts and 4 polypeptides (1 unique). Gene sequence location is 2L:18826770..18829059. Its molecular function is described by: UDP-glycosyltransferase activity. It is involved in the biological process desc…
LOC140748461	LOC140748461	LOC140748461	uncharacterized LOC140748461			9022.51	-1.12664	HW	0.231006	-4.87709	1.0766e-06	2.92865e-05	NW_027332224.1	4567075	4620581	minus	lncRNA	XR_012102953.1
LOC140742700	Myo81F	Myosin 81F	unconventional myosin 81F	Myo81F	Myosin 81F	1088.91	-1.08449	HW	0.222608	-4.87176	1.10609e-06	3.00096e-05	NW_027332214.1	3396770	3509767	minus	protein-coding	XM_073073664.1	XP_072929765.1	2239		FBpp0352251	0	FBgn0267431	The gene Myosin 81F is referred to in FlyBase by the symbol Dmel\Myo81F (CG45784, FBgn0267431). It is a protein_coding_gene from Dmel. It has one annotated transcript and one polypeptide. Gene sequence location is 3R:567076..2532932. Its molecular function is described by: cytoskeletal motor activity; ATP binding; actin filament binding; microfilament motor activity. It is involved in the biologi…
LOC140748320	LOC140748320	Insulin-like receptor	uncharacterized LOC140748320	InR	Insulin-like receptor	397.937	2.46142	FW	0.505895	4.86548	1.14182e-06	3.08979e-05	NW_027332223.1	17115556	17127752	plus	protein-coding	XM_073081159.1	XP_072937260.1	1188		FBpp0288671	1.26e-61	FBgn0283499	The gene Insulin-like receptor is referred to in FlyBase by the symbol Dmel\InR (CG18402, FBgn0283499). It is a protein_coding_gene from Dmel. It has 4 annotated transcripts and 4 polypeptides (1 unique). Gene sequence location is 3R:21570248..21619321. Its molecular function is described by 9 unique terms, many of which group under: protein binding; kinase activity; peptide hormone binding; cata…
LOC140752317	Mfe2	Mfe2	peroxisomal Multifunctional enzyme type 2	Mfe2	peroxisomal Multifunctional enzyme type 2	10161.7	1.32425	FW	0.272269	4.86374	1.15191e-06	3.10894e-05	NW_027332231.1	8318917	8330580	plus	protein-coding	XM_073086566.1	XP_072942667.1	723		FBpp0309384	0	FBgn0030731	The gene peroxisomal Multifunctional enzyme type 2 is referred to in FlyBase by the symbol Dmel\Mfe2 (CG3415, FBgn0030731). It is a protein_coding_gene from Dmel. It has 2 annotated transcripts and 2 polypeptides (1 unique). Gene sequence location is X:16270951..16273815. Its molecular function is described by 7 unique terms, many of which group under: catalytic activity; oxidoreductase activity,…
LOC140744152	LOC140744152	Chitinase 6	uncharacterized LOC140744152	Cht6	Chitinase 6	991.216	5.03329	FW	1.03654	4.85586	1.19866e-06	3.2267e-05	NW_027332216.1	3180021	3227832	plus	protein-coding	XM_073075632.1	XP_072931733.1	2274		FBpp0298362	3.96e-18	FBgn0263132	The gene Chitinase 6 is referred to in FlyBase by the symbol Dmel\Cht6 (CG43374, FBgn0263132). It is a protein_coding_gene from Dmel. It has 7 annotated transcripts and 7 polypeptides (all unique). Gene sequence location is X:10016845..10050803. Its molecular function is described by: chitinase activity; chitin binding; hydrolase activity, hydrolyzing O-glycosyl compounds. It is involved in the b…
LOC140742579	Pkc98E	Protein C kinase 98E	Protein kinase C	Pkc98E	Protein C kinase 98E	83.168	-2.11243	HW	0.43512	-4.85483	1.20493e-06	3.23516e-05	NW_027332214.1	255306	279400	minus	protein-coding	XM_073073483.1	XP_072929584.1	758		FBpp0308295	0	FBgn0003093	The gene Protein C kinase 98E is referred to in FlyBase by the symbol Dmel\Pkc98E (CG1954, FBgn0003093). It is a protein_coding_gene from Dmel. It has 4 annotated transcripts and 4 polypeptides (3 unique). Gene sequence location is 3R:29039156..29049148. Its molecular function is described by: diacylglycerol-dependent, calcium-independent serine/threonine kinase activity; ATP binding; protein ser…
LOC140750530	LOC140750530	Cuticular protein 49Ah	endocuticle structural glycoprotein SgAbd-8-like	Cpr49Ah	Cuticular protein 49Ah	14110.7	4.02127	FW	0.828908	4.85128	1.22665e-06	3.28495e-05	NW_027332228.1	8274841	8280524	minus	protein-coding	XM_073084089.1	XP_072940190.1	212		FBpp0087035	2.53e-48	FBgn0033731	The gene Cuticular protein 49Ah is referred to in FlyBase by the symbol Dmel\Cpr49Ah (CG8515, FBgn0033731). It is a protein_coding_gene from Dmel. It has one annotated transcript and one polypeptide. Gene sequence location is 2R:12413962..12415170. Its molecular function is described by: structural constituent of chitin-based larval cuticle. It is involved in the biological process described with…
LOC140747541	Rab7	Rab7	RAS oncogene family member Rab7	Rab7	Rab7	13388.4	0.528065	FW	0.109011	4.84413	1.2717e-06	3.3968e-05	NW_027332222.1	10337026	10339449	minus	protein-coding	XM_073080051.1	XP_072936152.1	208		FBpp0300836	5.18e-124	FBgn0015795	The gene Rab7 is referred to in FlyBase by the symbol Dmel\Rab7 (CG5915, FBgn0015795). It is a protein_coding_gene from Dmel. It has 3 annotated transcripts and 3 polypeptides (1 unique). Gene sequence location is 3R:23993008..23995452. Its molecular function is described by: protein binding; protein-containing complex binding; GTPase activity; GTP binding. It is involved in the biological proces…
LOC140754591	Ankle2	Ankle2	ankyrin repeat and LEM domain-containing protein 2	Ankle2	Ankle2	1280.29	-0.529821	HW	0.109486	-4.83917	1.30381e-06	3.47357e-05	NW_027332235.1	9402045	9421942	minus	protein-coding	XM_073089633.1	XP_072945734.1	969		FBpp0290629	9.21e-57	FBgn0028343	The gene Ankle2 is referred to in FlyBase by the symbol Dmel\Ankle2 (CG8465, FBgn0028343). It is a protein_coding_gene from Dmel. It has 4 annotated transcripts and 4 polypeptides (3 unique). Gene sequence location is X:17571854..17579229. Its molecular function is described by: protein phosphatase 2A binding. It is involved in the biological process described with: mitotic nuclear membrane reass…
LOC140750408	LOC140750408	Vha100-2	V-type proton ATPase 116 kDa subunit a 1-like	Vha100-2	Vacuolar H[+] ATPase 100kD subunit 2	5177.99	0.540501	FW	0.111766	4.83601	1.32468e-06	3.52011e-05	NW_027332227.1	5226696	5254995	plus	protein-coding	XM_073083905.1	XP_072940006.1	836		FBpp0083072	0	FBgn0028670	The gene Vacuolar H[+] ATPase 100kD subunit 2 is referred to in FlyBase by the symbol Dmel\Vha100-2 (CG18617, FBgn0028670). It is a protein_coding_gene from Dmel. It has 2 annotated transcripts and 2 polypeptides (1 unique). Gene sequence location is 3R:18390323..18399169. Its molecular function is described by: proton-transporting ATPase activity, rotational mechanism; ATPase binding. It is invo…
LOC140744505	spri	sprint	Src homology 2 domain-containing protein sprint	spri	sprint	5770.61	-0.693887	HW	0.143617	-4.83149	1.35513e-06	3.59179e-05	NW_027332209.1	9801887	10118561	plus	protein-coding	XM_073076161.1	XP_072932262.1	1669		FBpp0307842	6.72e-112	FBgn0085443	The gene sprint is referred to in FlyBase by the symbol Dmel\spri (CG34414, FBgn0085443). It is a protein_coding_gene from Dmel. It has 13 annotated transcripts and 13 polypeptides (8 unique). Gene sequence location is X:10490069..10585422. Its molecular function is described by: guanyl-nucleotide exchange factor activity; receptor tyrosine kinase binding; small GTPase binding; protein kinase bin…
LOC140754770	LOC140754770	pippin	facilitated trehalose transporter Tret1-like	pippin	pippin	359.145	6.17957	FW	1.28171	4.82135	1.42593e-06	3.76979e-05	NW_027332236.1	938869	960021	plus	protein-coding	XM_073089859.1	XP_072945960.1	497		FBpp0072148	1.13e-42	FBgn0034909	The gene pippin is referred to in FlyBase by the symbol Dmel\pippin (CG4797, FBgn0034909). It is a protein_coding_gene from Dmel. It has one annotated transcript and one polypeptide. Gene sequence location is 2R:23812185..23818327. Its molecular function is described by: trehalose transmembrane transporter activity; transmembrane transporter activity; sugar transmembrane transporter activity; D-g…
LOC140751024	LOC140751024	band 7 protein AGAP004871-like	band 7 protein AGAP004871-like			23.4313	5.06629	FW	1.05102	4.82036	1.43296e-06	3.77871e-05	NW_027332228.1	11815650	11834897	plus	protein-coding	XM_073084824.1	XP_072940925.1	303		FBpp0309742	1.7e-122
LOC140748241	LOC140748241	LOC140748241	uncharacterized LOC140748241			1167.65	9.63116	FW	1.99885	4.81836	1.44741e-06	3.79742e-05	NW_027332223.1	14316477	14317421	minus	protein-coding	XM_073081010.1	XP_072937111.1	207		FBpp0305270	2.33e-28
LOC140749659	LOC140749659	LOC140749659	uncharacterized LOC140749659			74.7857	3.11724	FW	0.646884	4.81885	1.44385e-06	3.79742e-05	NW_027332226.1	12879419	12895881	plus	protein-coding	XM_073082774.1	XP_072938875.1	1252		FBpp0291141	3.62e-29
LOC140753483	Tdc2	Tyrosine decarboxylase 2	Tyrosine decarboxylase 2	Tdc2	Tyrosine decarboxylase 2	33.7729	4.20135	FW	0.873583	4.80933	1.51436e-06	3.96303e-05	NW_027332233.1	10004604	10019231	minus	protein-coding	XM_073088113.1	XP_072944214.1	634		FBpp0085475	0	FBgn0050446	The gene Tyrosine decarboxylase 2 is referred to in FlyBase by the symbol Dmel\Tdc2 (CG30446, FBgn0050446). It is a protein_coding_gene from Dmel. It has one annotated transcript and one polypeptide. Gene sequence location is 2R:6684745..6689974. Its molecular function is described by: carboxy-lyase activity; tyrosine decarboxylase activity; carbon-carbon lyase activity; pyridoxal phosphate bindi…
LOC140742829	LOC140742829	neuroglobin-like	neuroglobin-like			212.256	1.38834	FW	0.289158	4.80133	1.57619e-06	4.11441e-05	NW_027332209.1	1179223	1211181	plus	protein-coding	XM_073073864.1	XP_072929965.1	192
LOC140745472	Ubc6	Ubc6	ubiquitin conjugating enzyme 6	Ubc6	Ubiquitin conjugating enzyme 6	7205.93	0.568131	FW	0.118448	4.79644	1.61509e-06	4.20384e-05	NW_027332218.1	7716918	7722386	plus	protein-coding	XM_073077346.1	XP_072933447.1	151		FBpp0297243	1.07e-111	FBgn0004436	The gene Ubiquitin conjugating enzyme 6 is referred to in FlyBase by the symbol Dmel\Ubc6 (CG2013, FBgn0004436). It is a protein_coding_gene from Dmel. It has 2 annotated transcripts and 2 polypeptides (1 unique). Gene sequence location is 3R:4948755..4952682. Its molecular function is described by: p53 binding; protein domain specific binding; ubiquitin conjugating enzyme activity; ubiquitin-pro…
LOC140755052	LOC140755052	found in neurons	ELAV-like protein 4	fne	found in neurons	477.274	3.10456	FW	0.647323	4.79601	1.61858e-06	4.20384e-05	NW_027332237.1	10634451	10642330	minus	protein-coding	XM_073090235.1	XP_072946336.1	353		FBpp0428415	4.67e-176	FBgn0086675	The gene found in neurons is referred to in FlyBase by the symbol Dmel\fne (CG4396, FBgn0086675). It is a protein_coding_gene from Dmel. It has 11 annotated transcripts and 11 polypeptides (3 unique). Gene sequence location is X:12917477..12950417. Its molecular function is described by: RNA binding; poly(U) RNA binding; mRNA binding; nucleic acid binding. It is involved in the biological process…
LOC140748733	LOC140748733	androgen-dependent TFPI-regulating protein-like	androgen-dependent TFPI-regulating protein-like			509.068	5.81929	FW	1.21437	4.79201	1.65116e-06	4.27771e-05	NW_027332224.1	7278946	7314141	minus	protein-coding	XM_073081587.1	XP_072937688.1	352		FBpp0077795	1.39e-20
LOC140742545	Klp98A	Klp98A	kinesin-like protein 98A	Klp98A	Kinesin-like protein at 98A	128.965	-1.20352	HW	0.251268	-4.7898	1.66947e-06	4.31433e-05	NW_027332214.1	959711	986220	plus	protein-coding	XM_073073446.1	XP_072929547.1	1342		FBpp0084581	0	FBgn0004387	The gene Kinesin-like protein at 98A is referred to in FlyBase by the symbol Dmel\Klp98A (CG5658, FBgn0004387). It is a protein_coding_gene from Dmel. It has 2 annotated transcripts and 2 polypeptides (all unique). Gene sequence location is 3R:27547775..27559145. Its molecular function is described by 8 unique terms, many of which group under: binding; lipid binding; phosphatidylinositol binding;…
LOC140753426	Doc1	Dorsocross1	Dorsocross1	Doc1	Dorsocross1	477.323	1.32601	FW	0.276992	4.78718	1.69144e-06	4.3602e-05	NW_027332233.1	3680038	3719834	plus	protein-coding	XM_073088010.1	XP_072944111.1	365		FBpp0303938	2.14e-97	FBgn0028789	The gene Dorsocross1 is referred to in FlyBase by the symbol Dmel\Doc1 (CG5133, FBgn0028789). It is a protein_coding_gene from Dmel. It has 2 annotated transcripts and 2 polypeptides (all unique). Gene sequence location is 3L:9041375..9045042. Its molecular function is described by: RNA polymerase II cis-regulatory region sequence-specific DNA binding; DNA-binding transcription factor activity, R…
LOC140754345	IFT57	IFT57	intraflagellar transport 57	IFT57	Intraflagellar transport 57	59.6755	3.02444	FW	0.63468	4.7653	1.88574e-06	4.84899e-05	NW_027332235.1	9120979	9122471	plus	protein-coding	XM_073089341.1	XP_072945442.1	376		FBpp0077218	9.09e-61	FBgn0031550	The gene Intraflagellar transport 57 is referred to in FlyBase by the symbol Dmel\IFT57 (CG8853, FBgn0031550). It is a protein_coding_gene from Dmel. It has one annotated transcript and one polypeptide. Gene sequence location is 2L:3530789..3532678. Its molecular function is described by: . It is involved in the biological process described with: cilium assembly; non-motile cilium assembly; apopt…
LOC140755121	LOC140755121	juvenile hormone esterase-like	juvenile hormone esterase-like			209.994	3.17585	FW	0.666578	4.76441	1.89408e-06	4.85835e-05	NW_027332237.1	11062319	11073838	plus	protein-coding	XM_073090323.1	XP_072946424.1	588		FBpp0307203	2.22e-143
LOC140751136	LOC140751136	LOC140751136	uncharacterized LOC140751136			261.565	6.21524	FW	1.30587	4.75948	1.94094e-06	4.96622e-05	NW_027332211.1	5864670	5870947	plus	protein-coding	XM_073085009.1	XP_072941110.1	434		FBpp0300968	1.31e-08
LOC140746439	LOC140746439	BRCA1-associated protein	BRCA1-associated protein			984.882	0.644035	FW	0.135339	4.75867	1.94869e-06	4.97374e-05	NW_027332220.1	11874663	11882793	plus	protein-coding	XM_073078587.1	XP_072934688.1	552		FBpp0083160	8.03e-156
LOC140747670	eys	eyes shut	eyes shut	eys	eyes shut	76.7196	2.64389	FW	0.556589	4.75016	2.03254e-06	5.17497e-05	NW_027332223.1	5490843	5514588	minus	protein-coding	XM_073080199.1	XP_072936300.1	1550		FBpp0311005	0	FBgn0031414	The gene eyes shut is referred to in FlyBase by the symbol Dmel\eys (CG33955, FBgn0031414). It is a protein_coding_gene from Dmel. It has 2 annotated transcripts and 2 polypeptides (1 unique). Gene sequence location is 2L:2311680..2358944. Its molecular function is described by: extracellular matrix structural constituent; protein binding; calcium ion binding. It is involved in the biological pro…
LOC140744954	LOC140744954	organic cation transporter protein-like	organic cation transporter protein-like			3521.96	1.90561	FW	0.401462	4.74667	2.06788e-06	5.25201e-05	NW_027332217.1	9325134	9329265	minus	protein-coding	XM_073076683.1	XP_072932784.1	498		FBpp0309574	3.66e-134
LOC140743756	LOC140743756	proton-coupled amino acid transporter-like protein acs	proton-coupled amino acid transporter-like protein acs			666.381	2.9235	FW	0.618127	4.72962	2.24944e-06	5.69912e-05	NW_027332215.1	26486968	26523467	minus	protein-coding	XM_073075310.1	XP_072931411.1	487		FBpp0074157	5.66e-136
LOC140751225	Pdcd4	Programmed cell death 4	Programmed cell death 4	Pdcd4	Programmed cell death 4	1773.72	-1.24488	HW	0.263299	-4.728	2.26743e-06	5.73067e-05	NW_027332229.1	2045806	2082089	minus	protein-coding	XM_073085094.1	XP_072941195.1	447		FBpp0304101	1.95e-129	FBgn0030520	The gene Programmed cell death 4 is referred to in FlyBase by the symbol Dmel\Pdcd4 (CG10990, FBgn0030520). It is a protein_coding_gene from Dmel. It has 4 annotated transcripts and 4 polypeptides (1 unique). Gene sequence location is X:13745577..13755406. Its molecular function is unknown. It is involved in the biological process described with: negative regulation of DNA-templated transcription…
LOC140756947	LOC140756947	argus	uncharacterized LOC140756947	aus	argus	1140.07	-0.796843	HW	0.168748	-4.7221	2.33423e-06	5.88512e-05	NW_027332241.1	4190449	4493857	minus	protein-coding	XM_073092487.1	XP_072948588.1	573		FBpp0310364	2.52e-91	FBgn0038881	The gene argus is referred to in FlyBase by the symbol Dmel\aus (CG16791, FBgn0038881). It is a protein_coding_gene from Dmel. It has 4 annotated transcripts and 4 polypeptides (all unique). Gene sequence location is 3R:21318300..21349601. Its molecular function is unknown. It is involved in the biological process described with: autophagosome-lysosome fusion. 21 alleles are reported. No phenotyp…
LOC140745823	LOC140745823	LOC140745823	uncharacterized LOC140745823			1896.18	-0.814281	HW	0.172617	-4.71726	2.39043e-06	6.01213e-05	NW_027332219.1	2410546	2537496	minus	protein-coding	XM_073077742.1	XP_072933843.1	1704		FBpp0291572	3.5e-60
LOC140744996	LOC140744996	Jhbp7	uncharacterized LOC140744996	Jhbp7	Juvenile hormone binding protein 7	23.5022	7.03053	FW	1.49214	4.71172	2.45629e-06	6.13302e-05	NW_027332217.1	11378712	11380927	minus	protein-coding	XM_073076735.1	XP_072932836.1	150		FBpp0084184	7.04e-07	FBgn0039297	The gene Juvenile hormone binding protein 7 is referred to in FlyBase by the symbol Dmel\Jhbp7 (CG11852, FBgn0039297). It is a protein_coding_gene from Dmel. It has one annotated transcript and one polypeptide. Gene sequence location is 3R:25237614..25238895. Its molecular function is unknown. It is involved in the biological process described with: circadian rhythm. 5 alleles are reported. No ph…
LOC140748491	LOC140748491	vulcan	uncharacterized LOC140748491	vlc	vulcan	552.466	-0.800003	HW	0.169768	-4.71232	2.44911e-06	6.13302e-05	NW_027332224.1	2517578	2561714	minus	protein-coding	XM_073081304.1	XP_072937405.1	1218		FBpp0085376	1.71e-55	FBgn0259978	The gene vulcan is referred to in FlyBase by the symbol Dmel\vlc (CG8390, FBgn0259978). It is a protein_coding_gene from Dmel. It has 8 annotated transcripts and 8 polypeptides (2 unique). Gene sequence location is 2R:5702112..5705439. Its molecular function is described by: molecular adaptor activity. It is involved in the biological process described with: signaling; modulation of chemical syna…
LOC140756558	LOC140756558	Lipase 1	lipase 1-like	Lip1	Lipase 1	2369.09	6.88081	FW	1.46021	4.71222	2.45038e-06	6.13302e-05	NW_027332240.1	361567	364847	minus	protein-coding	XM_073092082.1	XP_072948183.1	419		FBpp0309221	1.7e-72	FBgn0023496	The gene Lipase 1 is referred to in FlyBase by the symbol Dmel\Lip1 (CG7279, FBgn0023496). It is a protein_coding_gene from Dmel. It has 2 annotated transcripts and 2 polypeptides (1 unique). Gene sequence location is 2L:10699408..10701544. Its molecular function is described by: triacylglycerol lipase activity; hydrolase activity, acting on ester bonds. It is involved in the biological process d…
LOC140742506	LOC140742506	nervous fingers 2	uncharacterized LOC140742506	nerfin-2	nervous fingers 2	44.0976	3.78772	FW	0.804263	4.70956	2.48255e-06	6.18365e-05	NW_027332214.1	6515798	6527587	plus	protein-coding	XM_073073400.1	XP_072929501.1	431		FBpp0081655	2.2e-67	FBgn0041105	The gene nervous fingers 2 is referred to in FlyBase by the symbol Dmel\nerfin-2 (CG12809, FBgn0041105). It is a protein_coding_gene from Dmel. It has 2 annotated transcripts and 2 polypeptides (all unique). Gene sequence location is 3R:10071117..10073761. Its molecular function is described by: RNA polymerase II cis-regulatory region sequence-specific DNA binding; DNA-binding transcription repre…
LOC140743746	gb	genderblind	solute carrier family 7 member genderblind	gb	genderblind	261.06	-1.84672	HW	0.392324	-4.70712	2.51235e-06	6.24283e-05	NW_027332215.1	26250892	26264458	plus	protein-coding	XM_073075294.1	XP_072931395.1	470		FBpp0311411	0	FBgn0039487	The gene genderblind is referred to in FlyBase by the symbol Dmel\gb (CG6070, FBgn0039487). It is a protein_coding_gene from Dmel. It has 3 annotated transcripts and 3 polypeptides (1 unique). Gene sequence location is 3R:27108467..27112270. Its molecular function is described by: transmembrane transporter activity; L-amino acid transmembrane transporter activity; amino acid transmembrane transpo…
LOC140757042	dia	diaphanous	diaphanous related formin 1	dia	diaphanous	730.646	-0.67406	HW	0.14339	-4.70089	2.59033e-06	6.42115e-05	NW_027332241.1	2597307	2634075	plus	protein-coding	XM_073092596.1	XP_072948697.1	1083		FBpp0297103	0	FBgn0011202	The gene diaphanous is referred to in FlyBase by the symbol Dmel\dia (CG1768, FBgn0011202). It is a protein_coding_gene from Dmel. It has 5 annotated transcripts and 5 polypeptides (3 unique). Gene sequence location is 2L:20758144..20768053. Its molecular function is described by: actin binding; phosphatidylinositol-4,5-bisphosphate binding; protein binding; small GTPase binding. It is involved i…
LOC140748864	LOC140748864	ubiquitin-conjugating enzyme E2 Q2	ubiquitin-conjugating enzyme E2 Q2			8073.07	0.565155	FW	0.120243	4.70011	2.60021e-06	6.43023e-05	NW_027332225.1	4771132	4786986	plus	protein-coding	XM_073081732.1	XP_072937833.1	388		FBpp0311475	0
LOC140754130	spz3	spatzle 3	Spaetzle domain-containing protein 3	spz3	spatzle 3	1952.19	3.69626	FW	0.786875	4.69739	2.63507e-06	6.5009e-05	NW_027332234.1	5665097	5818303	minus	protein-coding	XM_073089054.1	XP_072945155.1	505		FBpp0079183	5.53e-114	FBgn0031959	The gene spatzle 3 is referred to in FlyBase by the symbol Dmel\spz3 (CG7104, FBgn0031959). It is a protein_coding_gene from Dmel. It has one annotated transcript and one polypeptide. Gene sequence location is 2L:7873495..7879552. Its molecular function is described by: growth factor activity; Toll binding. It is involved in the biological process described with: central nervous system formation;…
LOC140749502	LOC140749502	ATP-binding cassette sub-family C member 10	ATP-binding cassette sub-family C member 10			688.607	-0.775388	HW	0.165257	-4.692	2.70545e-06	6.65862e-05	NW_027332226.1	9422085	9443227	minus	protein-coding	XM_073082574.1	XP_072938675.1	1588		FBpp0079220	0
LOC140754727	RhoGAPp190	RhoGAPp190	Rho GTPase-activating protein 190	RhoGAPp190	Rho GTPase activating protein p190	360.98	-1.41859	HW	0.302471	-4.69002	2.73184e-06	6.70762e-05	NW_027332236.1	7553127	7592662	minus	protein-coding	XM_073089800.1	XP_072945901.1	1592		FBpp0305817	0	FBgn0026375	The gene Rho GTPase activating protein p190 is referred to in FlyBase by the symbol Dmel\RhoGAPp190 (CG32555, FBgn0026375). It is a protein_coding_gene from Dmel. It has 7 annotated transcripts and 7 polypeptides (5 unique). Gene sequence location is X:17639147..17652562. Its molecular function is described by: GTP binding; GTPase activity; GTPase activator activity; semaphorin receptor binding. …
LOC140743403	LOC140743403	heparanase-like	heparanase-like			622.255	-0.917346	HW	0.19574	-4.68654	2.77856e-06	6.80616e-05	NW_027332215.1	11464943	11468853	minus	protein-coding	XM_073074629.1	XP_072930730.1	512
LOC140757600	LOC140757600	Calmodulin	uncharacterized LOC140757600	Cam	Calmodulin	59.2347	2.83309	FW	0.604845	4.684	2.81328e-06	6.87492e-05	NW_027332212.1	12880007	13136847	plus	protein-coding	XM_073093421.1	XP_072949522.1	279		FBpp0293503	5.25e-71	FBgn0000253	The gene Calmodulin is referred to in FlyBase by the symbol Dmel\Cam (CG8472, FBgn0000253). It is a protein_coding_gene from Dmel. It has 5 annotated transcripts and 5 polypeptides (1 unique). Gene sequence location is 2R:12259398..12278809. Its molecular function is described by 7 unique terms, many of which group under: binding; protein binding; cytoskeletal protein binding; myosin binding; mol…
LOC140742815	LOC140742815	easter	CLIP domain-containing serine protease HP8-like	ea	easter	18748.9	1.40219	FW	0.299487	4.68197	2.84129e-06	6.92358e-05	NW_027332214.1	6196181	6214787	minus	protein-coding	XM_073073841.1	XP_072929942.1	374		FBpp0082539	5.14e-96	FBgn0000533	The gene easter is referred to in FlyBase by the symbol Dmel\ea (CG4920, FBgn0000533). It is a protein_coding_gene from Dmel. It has 2 annotated transcripts and 2 polypeptides (all unique). Gene sequence location is 3R:15328729..15330408. Its molecular function is described by: serine-type endopeptidase activity. It is involved in the biological process described with 6 unique terms, many of whic…
LOC140749580	LOC140749580	ATP-binding cassette sub-family G member 1-like	ATP-binding cassette sub-family G member 1-like			1320.66	1.84504	FW	0.394106	4.68159	2.84659e-06	6.92358e-05	NW_027332226.1	6399393	6431600	plus	protein-coding	XM_073082686.1	XP_072938787.1	607		FBpp0099791	6.38e-124
LOC140744226	LOC140744226	protein snakeskin-like	protein snakeskin-like			2806.25	-0.7228	HW	0.154625	-4.67453	2.94623e-06	7.1491e-05	NW_027332216.1	5308850	5341315	minus	protein-coding	XM_073075755.1	XP_072931856.1	126		FBpp0076958	5.74e-35
LOC140744264	step	steppke	cytohesin steppke	step	steppke	4771.35	-0.454856	HW	0.0973495	-4.6724	2.97701e-06	7.19004e-05	NW_027332216.1	6017800	6072883	plus	protein-coding	XM_073075803.1	XP_072931904.1	434		FBpp0304747	0	FBgn0086779	The gene steppke is referred to in FlyBase by the symbol Dmel\step (CG11628, FBgn0086779). It is a protein_coding_gene from Dmel. It has 4 annotated transcripts and 4 polypeptides (2 unique). Gene sequence location is 2L:21740041..21757466. Its molecular function is described by: protein homodimerization activity; guanyl-nucleotide exchange factor activity; phosphatidylinositol-3,4,5-trisphosphat…
LOC140746304	LOC140746304	glucose dehydrogenase [FAD, quinone]-like	glucose dehydrogenase [FAD, quinone]-like			515.432	3.72695	FW	0.797648	4.67242	2.97676e-06	7.19004e-05	NW_027332220.1	8304525	8306812	plus	protein-coding	XM_073078408.1	XP_072934509.1	616		FBpp0310796	0
LOC140742754	LOC140742754	LOC140742754	uncharacterized LOC140742754			844.154	5.12279	FW	1.09678	4.67075	3.00098e-06	7.23103e-05	NW_027332214.1	4935062	4954172	plus	protein-coding	XM_073073744.1	XP_072929845.1	348		FBpp0112125	5.3e-48
LOC140747777	LOC140747777	CRAT	carnitine O-acetyltransferase-like	CRAT	Carnitine O-Acetyl-Transferase	15449.6	1.63077	FW	0.349518	4.66575	3.07487e-06	7.39185e-05	NW_027332223.1	7654062	7661329	plus	protein-coding	XM_073080388.1	XP_072936489.1	647		FBpp0110071	3.8e-167	FBgn0037440	The gene Carnitine O-Acetyl-Transferase is referred to in FlyBase by the symbol Dmel\CRAT (CG1041, FBgn0037440). It is a protein_coding_gene from Dmel. It has 4 annotated transcripts and 4 polypeptides (3 unique). Gene sequence location is 3R:6371026..6376044. Its molecular function is described by: carnitine O-acetyltransferase activity; acyltransferase activity. It is involved in the biological…
LOC140755105	Ir21a	Ionotropic receptor 21a	Ionotropic receptor 21a	Ir21a	Ionotropic receptor 21a	37.5781	4.24994	FW	0.911593	4.6621	3.12993e-06	7.50674e-05	NW_027332211.1	14543582	14547248	plus	protein-coding	XM_073090306.1	XP_072946407.1	706		FBpp0111921	0	FBgn0031209	The gene Ionotropic receptor 21a is referred to in FlyBase by the symbol Dmel\Ir21a (CG2657, FBgn0031209). It is a protein_coding_gene from Dmel. It has one annotated transcript and one polypeptide. Gene sequence location is 2L:21823..25155. Its molecular function is described by: transmitter-gated monoatomic ion channel activity involved in regulation of postsynaptic membrane potential; ligand-g…
LOC140752329	LOC140752329	sip3	E3 ubiquitin-protein ligase AMFR-like	sip3	septin interacting protein 3	1699.21	1.48764	FW	0.319202	4.66051	3.15427e-06	7.54761e-05	NW_027332231.1	373450	430650	plus	protein-coding	XM_073086584.1	XP_072942685.1	622		FBpp0303146	3.74e-23	FBgn0039875	The gene septin interacting protein 3 is referred to in FlyBase by the symbol Dmel\sip3 (CG1937, FBgn0039875). It is a protein_coding_gene from Dmel. It has 2 annotated transcripts and 2 polypeptides (1 unique). Gene sequence location is 3R:31772219..31775163. Its molecular function is described by: zinc ion binding; protein binding; ubiquitin protein ligase activity; p53 binding. It is involved …
LOC140745512	klar	klarsicht	klarsicht	klar	klarsicht	25173.3	-1.0703	HW	0.229826	-4.65701	3.20837e-06	7.65935e-05	NW_027332218.1	8890728	9293716	plus	protein-coding	XM_073077397.1	XP_072933498.1	1607		FBpp0305984	6.92e-23	FBgn0001316	The gene klarsicht is referred to in FlyBase by the symbol Dmel\klar (CG17046, FBgn0001316). It is a protein_coding_gene from Dmel. It has 9 annotated transcripts and 9 polypeptides (all unique). Gene sequence location is 3L:434083..540614. Its molecular function is described by: protein binding; kinesin binding. It is involved in the biological process described with 17 unique terms, many of whi…
LOC140752007	FucT6	FucT6	alpha-(1,6)-fucosyltransferase 8	FucT6	alpha1,6-fucosyltransferase	211.065	-1.3573	HW	0.291959	-4.64896	3.33617e-06	7.94609e-05	NW_027332209.1	12836556	12867055	plus	protein-coding	XM_073086196.1	XP_072942297.1	577		FBpp0073457	0	FBgn0030327	The gene alpha1,6-fucosyltransferase is referred to in FlyBase by the symbol Dmel\FucT6 (CG2448, FBgn0030327). It is a protein_coding_gene from Dmel. It has one annotated transcript and one polypeptide. Gene sequence location is X:11706575..11709951. Its molecular function is described by: alpha-(1->6)-fucosyltransferase activity; glycoprotein 6-alpha-L-fucosyltransferase activity. It is involved…
LOC140742290	CREG	CREG	Cellular Repressor of E1A-stimulated Genes	CREG	Cellular Repressor of E1A-stimulated Genes	2461.35	2.2571	FW	0.485873	4.64545	3.3933e-06	8.06356e-05	NW_027332213.1	11190810	11197279	minus	protein-coding	XM_073073159.1	XP_072929260.1	235		FBpp0297133	3.61e-29	FBgn0025456	The gene Cellular Repressor of E1A-stimulated Genes is referred to in FlyBase by the symbol Dmel\CREG (CG5413, FBgn0025456). It is a protein_coding_gene from Dmel. It has 4 annotated transcripts and 4 polypeptides (2 unique). Gene sequence location is 3R:17393272..17394640. Its molecular function is described by: TBP-class protein binding. It is involved in the biological process described with: …
LOC140746357	Lnk	Lnk	SH2B adapter-like protein Lnk	Lnk	Lnk	621.857	-0.56356	HW	0.121521	-4.63756	3.52541e-06	8.35828e-05	NW_027332220.1	8902849	8913964	minus	protein-coding	XM_073078479.1	XP_072934580.1	484		FBpp0308306	6.84e-157	FBgn0028717	The gene Lnk is referred to in FlyBase by the symbol Dmel\Lnk (CG17367, FBgn0028717). It is a protein_coding_gene from Dmel. It has 6 annotated transcripts and 6 polypeptides (4 unique). Gene sequence location is 3R:25888542..25893270. Its molecular function is described by: transmembrane receptor protein tyrosine kinase adaptor activity; signaling adaptor activity. It is involved in the biologic…
LOC140756020	Pdk1	Pdk1	Phosphoinositide-dependent kinase 1	Pdk1	Phosphoinositide-dependent kinase 1	24948.5	0.550711	FW	0.118891	4.63208	3.62015e-06	8.56327e-05	NW_027332239.1	7900131	8018932	plus	protein-coding	XM_073091412.1	XP_072947513.1	567		FBpp0072369	8.89e-173	FBgn0020386	The gene Phosphoinositide-dependent kinase 1 is referred to in FlyBase by the symbol Dmel\Pdk1 (CG1210, FBgn0020386). It is a protein_coding_gene from Dmel. It has 9 annotated transcripts and 9 polypeptides (4 unique). Gene sequence location is 3L:129450..145895. Its molecular function is described by: protein serine/threonine kinase activity; ATP binding; protein kinase activity; protein kinase …
LOC140742284	Dfd	Deformed	homeotic protein deformed	Dfd	Deformed	96.9741	8.30613	FW	1.79371	4.6307	3.64429e-06	8.60068e-05	NW_027332213.1	10949524	10971843	minus	protein-coding	XM_073073152.1	XP_072929253.1	400		FBpp0081138	3.66e-74	FBgn0000439	The gene Deformed is referred to in FlyBase by the symbol Dmel\Dfd (CG2189, FBgn0000439). It is a protein_coding_gene from Dmel. It has one annotated transcript and one polypeptide. Gene sequence location is 3R:6791836..6802428. Its molecular function is described by 7 unique terms, many of which group under: binding; nucleic acid binding; DNA binding; transcription regulator activity; sequence-s…
LOC140757252	LOC140757252	ankyrin repeat domain-containing protein 13D	ankyrin repeat domain-containing protein 13D			252.713	-1.21964	HW	0.26345	-4.62949	3.66563e-06	8.63134e-05	NW_027332212.1	1343060	1358082	minus	protein-coding	XM_073092855.1	XP_072948956.1	624		FBpp0085775	0
LOC140747086	LOC140747086	juvenile hormone esterase-like	juvenile hormone esterase-like			64.5088	4.14984	FW	0.897359	4.62451	3.75488e-06	8.8214e-05	NW_027332222.1	6109698	6113742	minus	protein-coding	XM_073079333.1	XP_072935434.1	594		FBpp0113027	6.2e-58
LOC140756993	LOC140756993	Wee1 kinase	wee1-like protein kinase	Wee1	Wee1 kinase	356.527	-1.55976	HW	0.337755	-4.61802	3.87425e-06	9.08121e-05	NW_027332241.1	5930950	5947377	minus	protein-coding	XM_073092539.1	XP_072948640.1	554		FBpp0304607	6.56e-138	FBgn0011737	The gene Wee1 kinase is referred to in FlyBase by the symbol Dmel\Wee1 (CG4488, FBgn0011737). It is a protein_coding_gene from Dmel. It has 2 annotated transcripts and 2 polypeptides (1 unique). Gene sequence location is 2L:6911090..6914138. Its molecular function is described by 7 unique terms, many of which group under: catalytic activity; transferase activity; catalytic activity, acting on a p…
LOC140750880	AGO1	Argonaute-1	protein argonaute-1	AGO1	Argonaute-1	962.577	-0.94404	HW	0.204485	-4.61666	3.89962e-06	9.11999e-05	NW_027332211.1	5040085	5054418	minus	protein-coding	XM_073084609.1	XP_072940710.1	909		FBpp0086740	0	FBgn0262739	The gene Argonaute-1 is referred to in FlyBase by the symbol Dmel\AGO1 (CG6671, FBgn0262739). It is a protein_coding_gene from Dmel. It has 4 annotated transcripts and 4 polypeptides (2 unique). Gene sequence location is 2R:13943387..13958089. Its molecular function is described by 9 unique terms, many of which group under: binding; RNA binding; nucleic acid binding; protein binding; single-stran…
LOC140754521	LOC140754521	protein Fe65 homolog	protein Fe65 homolog			7814.98	2.14584	FW	0.465036	4.61437	3.94298e-06	9.20058e-05	NW_027332235.1	11598159	11706341	minus	protein-coding	XM_073089548.1	XP_072945649.1	606
LOC140751795	LOC140751795	rolling stone	protein rolling stone-like	rost	rolling stone	2929.61	2.82735	FW	0.612936	4.6128	3.97272e-06	9.24911e-05	NW_027332211.1	6799033	6818034	plus	protein-coding	XM_073085840.1	XP_072941941.1	268		FBpp0303871	2.94e-27	FBgn0011705	The gene rolling stone is referred to in FlyBase by the symbol Dmel\rost (CG9552, FBgn0011705). It is a protein_coding_gene from Dmel. It has 3 annotated transcripts and 3 polypeptides (1 unique). Gene sequence location is 2L:8985936..8989539. Its molecular function is described by: . It is involved in the biological process described with: myoblast fusion. 18 alleles are reported. The phenotypes…
LOC140743292	LOC140743292	LOC140743292	uncharacterized LOC140743292			143.114	2.49668	FW	0.541462	4.61099	4.00759e-06	9.30933e-05	NW_027332215.1	6012190	6021626	minus	protein-coding	XM_073074453.1	XP_072930554.1	164
LOC140754835	Itpr	Itpr	Inositol 1,4,5,-trisphosphate receptor	Itpr	Inositol 1,4,5,-trisphosphate receptor	430.697	-1.03139	HW	0.223774	-4.60907	4.04472e-06	9.3745e-05	NW_027332236.1	9637744	9724669	plus	protein-coding	XM_073089965.1	XP_072946066.1	2709		FBpp0310670	0	FBgn0010051	The gene Inositol 1,4,5,-trisphosphate receptor is referred to in FlyBase by the symbol Dmel\Itpr (CG1063, FBgn0010051). It is a protein_coding_gene from Dmel. It has 3 annotated transcripts and 3 polypeptides (2 unique). Gene sequence location is 3R:5517117..5539411. Its molecular function is described by 6 unique terms, many of which group under: transporter activity; binding; calcium channel a…
LOC140743799	LOC140743799	LOC140743799	uncharacterized LOC140743799			2000.43	-0.945738	HW	0.205651	-4.59875	4.25025e-06	9.80689e-05	NW_027332209.1	6454312	6465923	plus	protein-coding	XM_073075387.1	XP_072931488.1	1127		FBpp0311827	1.16e-07
LOC140752183	GatB	GatB	glutamyl-tRNA(Gln) amidotransferase subunit B, mitochondrial	GatB	Glutamyl-tRNA amidotransferase, subunit B	47929.5	3.62466	FW	0.788137	4.59903	4.24465e-06	9.80689e-05	NW_027332231.1	6522360	6529051	minus	protein-coding	XM_073086392.1	XP_072942493.1	520		FBpp0083969	0	FBgn0039153	The gene Glutamyl-tRNA amidotransferase, subunit B is referred to in FlyBase by the symbol Dmel\GatB (CG5463, FBgn0039153). It is a protein_coding_gene from Dmel. It has one annotated transcript and one polypeptide. Gene sequence location is 3R:24128049..24130255. Its molecular function is described by: ligase activity; glutaminyl-tRNA synthase (glutamine-hydrolyzing) activity; carbon-nitrogen li…
LOC140757468	mol	moladietz	dual oxidase maturation factor 1 mol	mol	moladietz	4374.95	1.67722	FW	0.364832	4.59724	4.28126e-06	9.85643e-05	NW_027332212.1	9889584	9957784	plus	protein-coding	XM_073093194.1	XP_072949295.1	453		FBpp0304790	1.27e-133	FBgn0086711	The gene moladietz is referred to in FlyBase by the symbol Dmel\mol (CG4482, FBgn0086711). It is a protein_coding_gene from Dmel. It has 5 annotated transcripts and 5 polypeptides (2 unique). Gene sequence location is 2L:14975747..14997559. Its molecular function is described by: protein binding. It is involved in the biological process described with: long-term memory; protein transport; respons…
LOC140747946	LOC140747946	amd	aromatic-L-amino-acid decarboxylase-like	amd	alpha methyl dopa-resistant	2001.09	7.12374	FW	1.55178	4.5907	4.41765e-06	0.000101253	NW_027332223.1	9825405	9831323	plus	protein-coding	XM_073080605.1	XP_072936706.1	501		FBpp0080698	0	FBgn0000075	The gene alpha methyl dopa-resistant is referred to in FlyBase by the symbol Dmel\amd (CG10501, FBgn0000075). It is a protein_coding_gene from Dmel. It has 2 annotated transcripts and 2 polypeptides (all unique). Gene sequence location is 2L:19110154..19114110. Its molecular function is described by: aromatic-L-amino-acid decarboxylase activity; 3,4-dihydroxyphenylacetaldehyde synthase activity; …
LOC140753031	LOC140753031	Sulfotransferase 4	sulfotransferase 1E1-like	St4	Sulfotransferase 4	179.866	5.62757	FW	1.22585	4.59073	4.41695e-06	0.000101253	NW_027332233.1	4113769	4128769	plus	protein-coding	XM_073087384.1	XP_072943485.1	524		FBpp0311710	4.06e-56	FBgn0033887	The gene Sulfotransferase 4 is referred to in FlyBase by the symbol Dmel\St4 (CG6704, FBgn0033887). It is a protein_coding_gene from Dmel. It has 2 annotated transcripts and 2 polypeptides (1 unique). Gene sequence location is 2R:13969910..13971263. Its molecular function is described by: sulfotransferase activity. It is involved in the biological process described with: sulfation; xenobiotic met…
LOC140750025	LOC140750025	arylsulfatase B-like	arylsulfatase B-like			2677.49	3.64486	FW	0.79417	4.58952	4.4426e-06	0.0001016	NW_027332227.1	8554986	8563304	plus	protein-coding	XM_073083315.1	XP_072939416.1	547		FBpp0074909	1.36e-127
LOC140743443	rno	rhinoceros	PHD finger protein rhinoceros	rno	rhinoceros	709.899	-0.716191	HW	0.156212	-4.58473	4.54583e-06	0.000103731	NW_027332215.1	12525787	12544258	plus	protein-coding	XM_073074704.1	XP_072930805.1	2661		FBpp0294000	0	FBgn0035106	The gene rhinoceros is referred to in FlyBase by the symbol Dmel\rno (CG7036, FBgn0035106). It is a protein_coding_gene from Dmel. It has 3 annotated transcripts and 3 polypeptides (1 unique). Gene sequence location is 3L:187207..199762. Its molecular function is unknown. It is involved in the biological process described with: compound eye photoreceptor development; regulation of transcription b…
LOC140744397	LOC140744397	dmGlut	putative inorganic phosphate cotransporter	dmGlut	Dietary and metabolic glutamate transporter	349.126	3.6967	FW	0.806719	4.58239	4.59689e-06	0.000104665	NW_027332216.1	10166005	10198222	minus	protein-coding	XM_073075969.1	XP_072932070.1	527		FBpp0079876	2.08e-167	FBgn0010497	The gene Dietary and metabolic glutamate transporter is referred to in FlyBase by the symbol Dmel\dmGlut (CG5304, FBgn0010497). It is a protein_coding_gene from Dmel. It has one annotated transcript and one polypeptide. Gene sequence location is 2L:12027438..12034122. Its molecular function is described by: high-affinity L-glutamate transmembrane transporter activity; transmembrane transporter ac…
LOC140750458	Kap-alpha1	karyopherin alpha1	karyopherin alpha1	Kap-alpha1	karyopherin alpha1	7807.9	0.560739	FW	0.122398	4.58129	4.62122e-06	0.000104988	NW_027332227.1	9673302	9681645	plus	protein-coding	XM_073083992.1	XP_072940093.1	523		FBpp0074650	0	FBgn0024889	The gene karyopherin alpha1 is referred to in FlyBase by the symbol Dmel\Kap-≈í¬±1 (CG8548, FBgn0024889). It is a protein_coding_gene from Dmel. It has one annotated transcript and one polypeptide. Gene sequence location is 3L:19807232..19810398. Its molecular function is described by: nuclear localization sequence binding; nuclear import signal receptor activity. It is involved in the biological…
LOC140746938	LOC140746938	LOC140746938	uncharacterized LOC140746938			119.814	4.04242	FW	0.884688	4.56932	4.89317e-06	0.000110923	NW_027332222.1	16648682	16657888	plus	protein-coding	XM_073079115.1	XP_072935216.1	853		FBpp0073556	3.47e-51
LOC140753963	Snoo	Sno oncogene	Sno oncogene	Snoo	Sno oncogene	102.966	-2.27809	HW	0.498805	-4.5671	4.9452e-06	0.000111857	NW_027332234.1	12722774	12824123	minus	protein-coding	XM_073088832.1	XP_072944933.1	430		FBpp0310055	3.31e-67	FBgn0085450	The gene Sno oncogene is referred to in FlyBase by the symbol Dmel\Snoo (CG34421, FBgn0085450). It is a protein_coding_gene from Dmel. It has 4 annotated transcripts and 4 polypeptides (1 unique). Gene sequence location is 2L:7891187..7984196. Its molecular function is described by: SMAD binding; DNA-binding transcription factor activity, RNA polymerase II-specific; RNA polymerase II cis-regulato…
LOC140744550	LOC140744550	LOC140744550	uncharacterized LOC140744550			38.1713	8.70689	FW	1.90755	4.56444	5.00837e-06	0.000112633	NW_027332216.1	14610170	14640808	plus	protein-coding	XM_073076180.1	XP_072932281.1	1495
LOC140744581	lqf	liquid facets	epsin homolog lqf	lqf	liquid facets	2394.47	-0.595685	HW	0.13051	-4.56428	5.0122e-06	0.000112633	NW_027332216.1	15615564	15645816	plus	protein-coding	XM_073076225.1	XP_072932326.1	596		FBpp0304219	8.45e-135	FBgn0028582	The gene liquid facets is referred to in FlyBase by the symbol Dmel\lqf (CG8532, FBgn0028582). It is a protein_coding_gene from Dmel. It has 12 annotated transcripts and 12 polypeptides (7 unique). Gene sequence location is 3L:7528780..7540012. Its molecular function is described by: phospholipid binding; clathrin binding. It is involved in the biological process described with 7 unique terms, ma…
LOC140752582	Dad1	Dad1	dolichyl-diphosphooligosaccharide--protein glycosyltransferase subunit	Dad1	Defender against apoptotic cell death 1	9196.95	-0.675361	HW	0.147941	-4.56507	4.99328e-06	0.000112633	NW_027332231.1	434667	435333	minus	protein-coding	XM_073086922.1	XP_072943023.1	112		FBpp0079324	3.43e-58	FBgn0263852	The gene Defender against apoptotic cell death 1 is referred to in FlyBase by the symbol Dmel\Dad1 (CG13393, FBgn0263852). It is a protein_coding_gene from Dmel. It has one annotated transcript and one polypeptide. Gene sequence location is 2L:8383612..8384137. Its molecular function is unknown. It is involved in the biological process described with: protein N-linked glycosylation. 10 alleles ar…
LOC140757479	LOC140757479	translocon-associated protein subunit gamma	translocon-associated protein subunit gamma			6972.89	-0.612546	HW	0.134657	-4.54894	5.39169e-06	0.000120898	NW_027332212.1	10002596	10004698	minus	protein-coding	XM_073093211.1	XP_072949312.1	183		FBpp0401486	2.77e-88
LOC140756032	Usp10	Usp10	ubiquitin specific protease 10	Usp10	Ubiquitin specific protease 10	892.92	-1.26078	HW	0.277505	-4.54329	5.53835e-06	0.000123918	NW_027332239.1	11039493	11051000	minus	protein-coding	XM_073091428.1	XP_072947529.1	1142		FBpp0305464	2.09e-114	FBgn0052479	The gene Ubiquitin specific protease 10 is referred to in FlyBase by the symbol Dmel\Usp10 (CG32479, FBgn0052479). It is a protein_coding_gene from Dmel. It has 3 annotated transcripts and 3 polypeptides (2 unique). Gene sequence location is 3L:871899..895313. Its molecular function is described by: cysteine-type deubiquitinase activity. It is involved in the biological process described with: pr…
LOC140746054	LOC140746054	Abca3	cholesterol transporter ABCA5-like	Abca3	ATP binding cassette subfamily A member 3	512.26	-1.0725	HW	0.236269	-4.5393	5.644e-06	0.000126009	NW_027332220.1	1270002	1321804	plus	protein-coding	XM_073078045.1	XP_072934146.1	1832		FBpp0304764	1.89e-105	FBgn0031170	The gene ATP binding cassette subfamily A member 3 is referred to in FlyBase by the symbol Dmel\Abca3 (CG1718, FBgn0031170). It is a protein_coding_gene from Dmel. It has 3 annotated transcripts and 3 polypeptides (all unique). Gene sequence location is X:21292308..21306665. Its molecular function is described by: ATP binding; ATPase-coupled transmembrane transporter activity; ABC-type transporte…
LOC140745450	LOC140745450	Cuticular protein 64Aa	larval cuticle protein A2B-like	Cpr64Aa	Cuticular protein 64Aa	503.776	5.89517	FW	1.29894	4.53844	5.66729e-06	0.000126256	NW_027332218.1	7404762	7407192	plus	protein-coding	XM_073077311.1	XP_072933412.1	158		FBpp0073110	4.78e-36	FBgn0035510	The gene Cuticular protein 64Aa is referred to in FlyBase by the symbol Dmel\Cpr64Aa (CG15006, FBgn0035510). It is a protein_coding_gene from Dmel. It has one annotated transcript and one polypeptide. Gene sequence location is 3L:4207838..4209178. Its molecular function is described by: structural constituent of chitin-based larval cuticle. It is involved in the biological process described with:…
LOC140756706	LOC140756706	LOC140756706	uncharacterized LOC140756706			4668.84	2.78921	FW	0.614815	4.53667	5.71497e-06	0.000127044	NW_027332240.1	1843875	1876803	plus	protein-coding	XM_073092260.1	XP_072948361.1	868		FBpp0310903	5.09e-58
LOC140752509	NijC	Ninjurin C	Ninjurin C	NijC	Ninjurin C	68.0146	2.57348	FW	0.568043	4.53044	5.88623e-06	0.000130571	NW_027332231.1	3373137	3378813	plus	protein-coding	XM_073086841.1	XP_072942942.1	177		FBpp0112140	4.64e-56	FBgn0038079	The gene Ninjurin C is referred to in FlyBase by the symbol Dmel\NijC (CG14394, FBgn0038079). It is a protein_coding_gene from Dmel. It has 6 annotated transcripts and 6 polypeptides (all unique). Gene sequence location is 3R:12695129..12697379. Its molecular function is unknown. It is involved in the biological process described with: cell adhesion; tissue regeneration. 7 alleles are reported. N…
LOC140742523	LOC140742523	LOC140742523	uncharacterized LOC140742523			183.181	1.66585	FW	0.367879	4.52826	5.94711e-06	0.000131639	NW_027332214.1	12149875	12153261	plus	protein-coding	XM_073073426.1	XP_072929527.1	119		FBpp0304108	2.54e-10
LOC140746250	LOC140746250	Cuticular protein 92F	pupal cuticle protein-like	Cpr92F	Cuticular protein 92F	39387.5	2.80844	FW	0.620359	4.52712	5.97921e-06	0.000132067	NW_027332220.1	7162038	7172782	minus	protein-coding	XM_073078316.1	XP_072934417.1	214		FBpp0083327	3.98e-09	FBgn0038819	The gene Cuticular protein 92F is referred to in FlyBase by the symbol Dmel\Cpr92F (CG5494, FBgn0038819). It is a protein_coding_gene from Dmel. It has one annotated transcript and one polypeptide. Gene sequence location is 3R:20669571..20672821. Its molecular function is described by: structural constituent of chitin-based larval cuticle. It is involved in the biological process described with: …
LOC140751549	Pi3K68D	Pi3K68D	phosphatidylinositol-4-phosphate 3-kinase catalytic subunit Pi3K68D	Pi3K68D	Phosphatidylinositol 3-kinase 68D	705.125	-1.15895	HW	0.256432	-4.5195	6.1986e-06	0.000136499	NW_027332230.1	12327483	12370702	plus	protein-coding	XM_073085459.1	XP_072941560.1	1802		FBpp0291030	0	FBgn0015278	The gene Phosphatidylinositol 3-kinase 68D is referred to in FlyBase by the symbol Dmel\Pi3K68D (CG11621, FBgn0015278). It is a protein_coding_gene from Dmel. It has 5 annotated transcripts and 5 polypeptides (2 unique). Gene sequence location is 3L:11774650..11790013. Its molecular function is described by 8 unique terms, many of which group under: binding; protein binding; transferase activity,…
LOC140754394	LOC140754394	LOC140754394	uncharacterized LOC140754394			60.0124	2.53413	FW	0.560743	4.51924	6.20631e-06	0.000136499	NW_027332235.1	885386	922741	plus	protein-coding	XM_073089398.1	XP_072945499.1	783
LOC140748282	LOC140748282	phospholipase A1 member A-like	phospholipase A1 member A-like			68.4033	3.53761	FW	0.783758	4.51365	6.37213e-06	0.000139849	NW_027332211.1	12734906	12737775	plus	protein-coding	XM_073081074.1	XP_072937175.1	332		FBpp0084520	3.67e-50
LOC140746463	LOC140746463	glucose dehydrogenase [FAD, quinone]-like	glucose dehydrogenase [FAD, quinone]-like			44.5179	7.01219	FW	1.55517	4.50896	6.51466e-06	0.000142674	NW_027332220.1	8376304	8407761	plus	protein-coding	XM_073078615.1	XP_072934716.1	625		FBpp0310587	0
LOC140742371	LOC140742371	LOC140742371	uncharacterized LOC140742371			432.193	-1.00606	HW	0.223323	-4.50495	6.63901e-06	0.00014509	NW_027332213.1	14130547	14138276	minus	protein-coding	XM_073073291.1	XP_072929392.1	562		FBpp0292193	3.73e-40
LOC140751033	LOC140751033	LOC140751033	uncharacterized LOC140751033			107.402	4.34965	FW	0.96612	4.50218	6.72596e-06	0.00014668	NW_027332228.1	846727	850049	plus	protein-coding	XM_073084845.1	XP_072940946.1	83
LOC140743732	LOC140743732	Phosphodiesterase 4	uncharacterized LOC140743732	Pde4	Phosphodiesterase 4	159.692	-2.89455	HW	0.643134	-4.50069	6.77324e-06	0.0001474	NW_027332215.1	25333307	25513576	plus	protein-coding	XM_073075253.1	XP_072931354.1	835		FBpp0070496	9.23e-48	FBgn0000479	The gene Phosphodiesterase 4 is referred to in FlyBase by the symbol Dmel\Pde4 (CG32498, FBgn0000479). It is a protein_coding_gene from Dmel. It has 17 annotated transcripts and 17 polypeptides (12 unique). Gene sequence location is X:3176440..3343767. Its molecular function is described by: 3',5'-cyclic-nucleotide phosphodiesterase activity; 3',5'-cyclic-AMP phosphodiesterase activity; 3',5'-cyc…
LOC140745736	LOC140745736	Tetraspanin 47F	uncharacterized LOC140745736	Tsp47F	Tetraspanin 47F	1745.4	1.2619	FW	0.280541	4.49807	6.85715e-06	0.000148913	NW_027332219.1	345988	361225	minus	protein-coding	XM_073077630.1	XP_072933731.1	651		FBpp0087248	1.33e-16	FBgn0033629	The gene Tetraspanin 47F is referred to in FlyBase by the symbol Dmel\Tsp47F (CG9033, FBgn0033629). It is a protein_coding_gene from Dmel. It has one annotated transcript and one polypeptide. Gene sequence location is 2R:11377193..11379177. Its molecular function is described by: . It is involved in the biological process described with: . 5 alleles are reported. The phenotypes of these alleles m…
LOC140744169	Syngr	Synaptogyrin	synaptogyrin	Syngr	Synaptogyrin	247.817	-0.91124	HW	0.203347	-4.48121	7.42215e-06	0.000160844	NW_027332216.1	3741773	3756264	minus	protein-coding	XM_073075661.1	XP_072931762.1	229		FBpp0086771	1.3e-65	FBgn0033876	The gene Synaptogyrin is referred to in FlyBase by the symbol Dmel\Syngr (CG10808, FBgn0033876). It is a protein_coding_gene from Dmel. It has one annotated transcript and one polypeptide. Gene sequence location is 2R:13841761..13846255. Its molecular function is unknown. It is involved in the biological process described with: synaptic vesicle transport; synaptic vesicle exocytosis. 15 alleles a…
LOC140744386	INPP5E	INPP5E	Inositol-3-phosphate synthase	INPP5E	Inositol polyphosphate 5-phosphatase E	183.357	-1.26742	HW	0.283136	-4.47637	7.59214e-06	0.000164184	NW_027332216.1	9581631	9591322	minus	protein-coding	XM_073075955.1	XP_072932056.1	647		FBpp0305548	0	FBgn0036273	The gene Inositol polyphosphate 5-phosphatase E is referred to in FlyBase by the symbol Dmel\INPP5E (CG10426, FBgn0036273). It is a protein_coding_gene from Dmel. It has 2 annotated transcripts and 2 polypeptides (1 unique). Gene sequence location is 3L:12277655..12281476. Its molecular function is described by: phosphatase activity; phosphatidylinositol-4,5-bisphosphate 5-phosphatase activity. I…
LOC140748186	Rok	Rho kinase	Rho associated coiled-coil containing protein kinase	Rok	Rho kinase	1317.02	-0.64677	HW	0.144503	-4.47582	7.6119e-06	0.000164268	NW_027332223.1	12983426	13007756	plus	protein-coding	XM_073080933.1	XP_072937034.1	1360		FBpp0309137	0	FBgn0026181	The gene Rho kinase is referred to in FlyBase by the symbol Dmel\Rok (CG9774, FBgn0026181). It is a protein_coding_gene from Dmel. It has 4 annotated transcripts and 4 polypeptides (all unique). Gene sequence location is X:16624012..16637414. Its molecular function is described by 7 unique terms, many of which group under: protein binding; binding; catalytic activity; catalytic activity, acting o…
LOC140749479	LOC140749479	nubbin	uncharacterized LOC140749479	nub	nubbin	2415.92	-0.533719	HW	0.119456	-4.4679	7.89895e-06	0.000170107	NW_027332226.1	27721	121038	minus	protein-coding	XM_073082543.1	XP_072938644.1	464		FBpp0309559	8.05e-79	FBgn0085424	The gene nubbin is referred to in FlyBase by the symbol Dmel\nub (CG34395, FBgn0085424). It is a protein_coding_gene from Dmel. It has 3 annotated transcripts and 3 polypeptides (2 unique). Gene sequence location is 2L:12587625..12628135. Its molecular function is described by 6 unique terms, many of which group under: DNA-binding transcription factor activity; transcription regulator activity; D…
LOC140757982	Cad99C	Cadherin 99C	cadherin 99C	Cad99C	Cadherin 99C	8693.95	-0.729247	HW	0.163343	-4.4645	8.02546e-06	0.000172472	NW_027332213.1	5238226	5424621	minus	protein-coding	XM_073093915.1	XP_072950016.1	1612		FBpp0292214	0	FBgn0039709	The gene Cadherin 99C is referred to in FlyBase by the symbol Dmel\Cad99C (CG31009, FBgn0039709). It is a protein_coding_gene from Dmel. It has 2 annotated transcripts and 2 polypeptides (1 unique). Gene sequence location is 3R:29841657..29854699. Its molecular function is described by: calcium ion binding; myosin binding. It is involved in the biological process described with 15 unique terms, m…
LOC140756125	LOC140756125	eagle	uncharacterized LOC140756125	eg	eagle	1162.04	-1.56081	HW	0.350853	-4.44861	8.64276e-06	0.000185353	NW_027332239.1	1171087	1303997	plus	protein-coding	XM_073091562.1	XP_072947663.1	334		FBpp0078092	1.09e-65	FBgn0000560	The gene eagle is referred to in FlyBase by the symbol Dmel\eg (CG7383, FBgn0000560). It is a protein_coding_gene from Dmel. It has 3 annotated transcripts and 3 polypeptides (2 unique). Gene sequence location is 3L:21808703..21817600. Its molecular function is described by: estrogen response element binding; sequence-specific DNA binding; zinc ion binding; nuclear receptor activity; DNA-binding …
LOC140755113	LOC140755113	Myocyte enhancer factor 2	myocyte-specific enhancer factor 2-like	Mef2	Myocyte enhancer factor 2	25621.9	-0.828238	HW	0.186277	-4.44627	8.73748e-06	0.000186996	NW_027332211.1	14547319	14636437	minus	protein-coding	XM_073090316.1	XP_072946417.1	407		FBpp0087532	3.14e-120	FBgn0011656	The gene Myocyte enhancer factor 2 is referred to in FlyBase by the symbol Dmel\Mef2 (CG1429, FBgn0011656). It is a protein_coding_gene from Dmel. It has 11 annotated transcripts and 11 polypeptides (all unique). Gene sequence location is 2R:9913496..9958858. Its molecular function is described by 8 unique terms, many of which group under: binding; DNA binding; transcription regulatory region nuc…
LOC140746766	LOC140746766	myrosinase 1-like	myrosinase 1-like			537.512	1.92618	FW	0.433404	4.4443	8.81784e-06	0.000187938	NW_027332210.1	6784388	6819566	minus	protein-coding	XM_073078864.1	XP_072934965.1	490		FBpp0075080	5.19e-146
LOC140753722	LOC140753722	LOC140753722	uncharacterized LOC140753722			3359.65	0.645398	FW	0.145205	4.44473	8.80011e-06	0.000187938	NW_027332234.1	7518356	7522678	plus	protein-coding	XM_073088486.1	XP_072944587.1	247		FBpp0312328	2.39e-61
LOC140743284	LOC140743284	LOC140743284	uncharacterized LOC140743284			32.8585	3.20411	FW	0.72147	4.44108	8.95077e-06	0.000190073	NW_027332215.1	5907555	5910747	plus	protein-coding	XM_073074445.1	XP_072930546.1	485
LOC140757021	LOC140757021	WD repeat domain 62	mitogen-activated protein kinase-binding protein 1-like	Wdr62	WD repeat domain 62	741.252	-0.759443	HW	0.171008	-4.44099	8.95478e-06	0.000190073	NW_027332241.1	1798952	1968364	minus	protein-coding	XM_073092575.1	XP_072948676.1	1484		FBpp0111925	0	FBgn0031374	The gene WD repeat domain 62 is referred to in FlyBase by the symbol Dmel\Wdr62 (CG7337, FBgn0031374). It is a protein_coding_gene from Dmel. It has 8 annotated transcripts and 8 polypeptides (7 unique). Gene sequence location is 2L:1884622..1944289. Its molecular function is unknown. It is involved in the biological process described with: mitotic spindle organization; regulation of mitotic cell…
LOC140745525	cv-c	crossveinless c	RhoGTPase activating protein	cv-c	crossveinless c	6791.75	-1.3979	HW	0.315201	-4.43496	9.20879e-06	0.000194665	NW_027332218.1	10267288	10604497	plus	protein-coding	XM_073077440.1	XP_072933541.1	1056		FBpp0111544	0	FBgn0285955	The gene crossveinless c is referred to in FlyBase by the symbol Dmel\cv-c (CG34389, FBgn0285955). It is a protein_coding_gene from Dmel. It has 3 annotated transcripts and 3 polypeptides (2 unique). Gene sequence location is 3R:14391683..14481713. Its molecular function is described by: lipid binding; GTPase activator activity. It is involved in the biological process described with 25 unique te…
LOC140746926	LOC140746926	obstructor-B	protein obstructor-E-like	obst-B	obstructor-B	13331.1	2.51719	FW	0.567556	4.43514	9.2014e-06	0.000194665	NW_027332222.1	13629618	13639215	minus	protein-coding	XM_073079086.1	XP_072935187.1	290		FBpp0079524	9.19e-115	FBgn0027600	The gene obstructor-B is referred to in FlyBase by the symbol Dmel\obst-B (CG4778, FBgn0027600). It is a protein_coding_gene from Dmel. It has one annotated transcript and one polypeptide. Gene sequence location is 2L:10032690..10038954. Its molecular function is described by: chitin binding. The biological processes in which it is involved are not known. 15 alleles are reported. No phenotypic da…
LOC140751487	Ets98B	Ets at 98B	DNA-binding protein Ets98B	Ets98B	Ets at 98B	8673.3	2.23332	FW	0.503671	4.43408	9.24669e-06	0.000195067	NW_027332230.1	14919305	14959522	plus	protein-coding	XM_073085362.1	XP_072941463.1	488		FBpp0084594	1.09e-92	FBgn0005659	The gene Ets at 98B is referred to in FlyBase by the symbol Dmel\Ets98B (CG5583, FBgn0005659). It is a protein_coding_gene from Dmel. It has 2 annotated transcripts and 2 polypeptides (all unique). Gene sequence location is 3R:27736538..27748366. Its molecular function is described by: DNA-binding transcription factor activity, RNA polymerase II-specific; DNA-binding transcription factor activity…
LOC140756104	LOC140756104	Pdh	15-hydroxyprostaglandin dehydrogenase [NAD(+)]-like	Pdh	Photoreceptor dehydrogenase	143.358	1.23811	FW	0.279265	4.43347	9.27283e-06	0.00019522	NW_027332239.1	11919451	11926921	minus	protein-coding	XM_073091516.1	XP_072947617.1	252		FBpp0113029	5.98e-45	FBgn0011693	The gene Photoreceptor dehydrogenase is referred to in FlyBase by the symbol Dmel\Pdh (CG4899, FBgn0011693). It is a protein_coding_gene from Dmel. It has 4 annotated transcripts and 4 polypeptides (all unique). Gene sequence location is 3L:16353233..16354297. Its molecular function is described by: oxidoreductase activity, acting on the CH-OH group of donors, NAD or NADP as acceptor; all-trans-r…
LOC140756827	dlt	discs lost	codanin-1 like protein dlt	dlt	discs lost	159.633	-1.65135	HW	0.372709	-4.43068	9.39382e-06	0.000197366	NW_027332241.1	1248583	1267181	plus	protein-coding	XM_073092358.1	XP_072948459.1	1311		FBpp0072673	7.35e-43	FBgn0024510	The gene discs lost is referred to in FlyBase by the symbol Dmel\dlt (CG32315, FBgn0024510). It is a protein_coding_gene from Dmel. It has one annotated transcript and one polypeptide. Gene sequence location is 3L:1789631..1795328. Its molecular function is unknown. It is involved in the biological process described with: morphogenesis of a polarized epithelium; chromatin organization; olfactory …
LOC140754137	LOC140754137	LOC140754137	uncharacterized LOC140754137			1932.03	0.422827	FW	0.095451	4.42978	9.433e-06	0.000197787	NW_027332234.1	2525371	2533921	plus	protein-coding	XM_073089063.1	XP_072945164.1	477		FBpp0080647	1.65e-48
LOC140752401	Dg	Dystroglycan	Dystroglycan	Dg	Dystroglycan	28555.7	-0.959307	HW	0.216683	-4.42724	9.54473e-06	0.000199724	NW_027332231.1	8646878	8808994	plus	protein-coding	XM_073086683.1	XP_072942784.1	1115		FBpp0086395	4.81e-120	FBgn0034072	The gene Dystroglycan is referred to in FlyBase by the symbol Dmel\Dg (CG18250, FBgn0034072). It is a protein_coding_gene from Dmel. It has 4 annotated transcripts and 4 polypeptides (all unique). Gene sequence location is 2R:16081176..16098564. Its molecular function is described by: laminin binding; calcium ion binding; structural constituent of muscle; laminin receptor activity; protein bindin…
LOC140750479	LOC140750479	Acetylcholine esterase	acetylcholinesterase-like	Ace	Acetylcholine esterase	1199.39	-1.2614	HW	0.285044	-4.42527	9.63221e-06	0.000201148	NW_027332227.1	9243030	9272951	plus	protein-coding	XM_073084024.1	XP_072940125.1	638		FBpp0289713	0	FBgn0000024	The gene Acetylcholine esterase is referred to in FlyBase by the symbol Dmel\Ace (CG17907, FBgn0000024). It is a protein_coding_gene from Dmel. It has 3 annotated transcripts and 3 polypeptides (2 unique). Gene sequence location is 3R:13222951..13259517. Its molecular function is described by: sulfate binding; protein homodimerization activity; serine hydrolase activity; acetylcholinesterase acti…
LOC140750575	Timp	Timp	Tissue inhibitor of metalloproteases	Timp	Tissue inhibitor of metalloproteases	2774.69	2.7873	FW	0.630105	4.42355	9.70921e-06	0.000202347	NW_027332228.1	9333963	9399163	plus	protein-coding	XM_073084211.1	XP_072940312.1	229		FBpp0081722	1.54e-22	FBgn0025879	The gene Tissue inhibitor of metalloproteases is referred to in FlyBase by the symbol Dmel\Timp (CG6281, FBgn0025879). It is a protein_coding_gene from Dmel. It has one annotated transcript and one polypeptide. Gene sequence location is 3R:10203875..10213007. Its molecular function is described by: zinc ion binding; metalloendopeptidase inhibitor activity. It is involved in the biological process…
LOC140756838	LOC140756838	IQ and AAA domain-containing protein 1-like	IQ and AAA domain-containing protein 1-like			420.89	3.41743	FW	0.7737	4.417	1.0008e-05	0.000208155	NW_027332241.1	4776299	4804914	minus	protein-coding	XM_073092368.1	XP_072948469.1	1147		FBpp0074676	2.42e-45
LOC140742655	pxb	putative Hedgehog signaling attenuator pxb	putative Hedgehog signaling attenuator pxb			3261.1	0.813243	FW	0.184161	4.41593	1.00576e-05	0.000208767	NW_027332214.1	2471034	2658801	plus	protein-coding	XM_073073604.1	XP_072929705.1	504
LOC140748640	LOC140748640	LHFPL tetraspan subfamily member 2 protein	LHFPL tetraspan subfamily member 2 protein			1709.11	-0.798471	HW	0.180985	-4.4118	1.02513e-05	0.000212361	NW_027332224.1	3808446	3813697	minus	protein-coding	XM_073081483.1	XP_072937584.1	220		FBpp0310107	5.23e-55
LOC140743321	LOC140743321	putative fatty acyl-CoA reductase CG5065	putative fatty acyl-CoA reductase CG5065			55.6967	2.29002	FW	0.519246	4.41028	1.03237e-05	0.000213432	NW_027332215.1	6897720	6970633	minus	protein-coding	XM_073074487.1	XP_072930588.1	519		FBpp0301183	1.63e-168
LOC140757310	LOC140757310	Edg78E	cuticle protein CP14.6-like	Edg78E	Ecdysone-dependent gene 78E	40.6182	4.95223	FW	1.12407	4.40563	1.05475e-05	0.000217624	NW_027332212.1	4344169	4347976	plus	protein-coding	XM_073092952.1	XP_072949053.1	135		FBpp0310951	1.26e-29	FBgn0000551	The gene Ecdysone-dependent gene 78E is referred to in FlyBase by the symbol Dmel\Edg78E (CG7673, FBgn0000551). It is a protein_coding_gene from Dmel. It has 2 annotated transcripts and 2 polypeptides (1 unique). Gene sequence location is 3L:21296763..21297803. Its molecular function is described by: structural constituent of pupal chitin-based cuticle; structural constituent of chitin-based larv…
LOC140743447	fw	furrowed	CUB and Sushi multiple domains furrowed	fw	furrowed	2040.19	1.80975	FW	0.411686	4.39595	1.10288e-05	0.000227102	NW_027332215.1	13110376	13226291	minus	protein-coding	XM_073074718.1	XP_072930819.1	1125		FBpp0309601	0	FBgn0001083	The gene furrowed is referred to in FlyBase by the symbol Dmel\fw (CG1500, FBgn0001083). It is a protein_coding_gene from Dmel. It has 3 annotated transcripts and 3 polypeptides (2 unique). Gene sequence location is X:11992915..12003914. Its molecular function is described by: carbohydrate binding. It is involved in the biological process described with 6 unique terms, many of which group under: …
LOC140752225	LOC140752225	Cuticular protein 65Ec	uncharacterized LOC140752225	Cpr65Ec	Cuticular protein 65Ec	1614.84	3.75606	FW	0.856015	4.38784	1.1448e-05	0.000235264	NW_027332231.1	12460744	12468053	minus	protein-coding	XM_073086441.1	XP_072942542.1	1231		FBpp0076618	2.25e-20	FBgn0035737	The gene Cuticular protein 65Ec is referred to in FlyBase by the symbol Dmel\Cpr65Ec (CG8634, FBgn0035737). It is a protein_coding_gene from Dmel. It has one annotated transcript and one polypeptide. Gene sequence location is 3L:7093204..7093841. Its molecular function is described by: structural constituent of chitin-based larval cuticle. It is involved in the biological process described with: …
LOC140743296	LOC140743296	PGRP-LD	uncharacterized LOC140743296	PGRP-LD	Peptidoglycan recognition protein LD	55.1164	2.11423	FW	0.48195	4.38682	1.15019e-05	0.000235904	NW_027332215.1	6132996	6137315	minus	protein-coding	XM_073074460.1	XP_072930561.1	451		FBpp0099637	9.11e-12	FBgn0260458	The gene Peptidoglycan recognition protein LD is referred to in FlyBase by the symbol Dmel\PGRP-LD (CG33717, FBgn0260458). It is a protein_coding_gene from Dmel. It has 4 annotated transcripts and 4 polypeptides (2 unique). Gene sequence location is 3L:5780051..5784685. Its molecular function is described by: peptidoglycan binding; zinc ion binding. It is involved in the biological process descri…
LOC140748627	fra	frazzled	neogenin protein frazzled	fra	frazzled	217.359	-1.96916	HW	0.449104	-4.38464	1.16176e-05	0.000237805	NW_027332224.1	7797116	7991171	plus	protein-coding	XM_073081470.1	XP_072937571.1	1590		FBpp0086934	4.06e-143	FBgn0011592	The gene frazzled is referred to in FlyBase by the symbol Dmel\fra (CG8581, FBgn0011592). It is a protein_coding_gene from Dmel. It has 3 annotated transcripts and 3 polypeptides (all unique). Gene sequence location is 2R:12529053..12564184. Its molecular function is described by: netrin receptor activity; protein domain specific binding. It is involved in the biological process described with 14…
LOC140749296	Dsor1	Downstream of raf1	mitogen-activated protein kinase kinase 1	Dsor1	Downstream of raf1	912.952	-0.78464	HW	0.179029	-4.38276	1.17185e-05	0.000239396	NW_027332225.1	8657189	8664085	plus	protein-coding	XM_073082363.1	XP_072938464.1	403		FBpp0071248	0	FBgn0010269	The gene Downstream of raf1 is referred to in FlyBase by the symbol Dmel\Dsor1 (CG15793, FBgn0010269). It is a protein_coding_gene from Dmel. It has 2 annotated transcripts and 2 polypeptides (all unique). Gene sequence location is X:9247342..9250037. Its molecular function is described by: protein kinase activity; kinase binding; ATP binding; MAP kinase kinase activity. It is involved in the bio…
LOC140748578	LOC140748578	LOC140748578	uncharacterized LOC140748578			991.765	4.49918	FW	1.02694	4.38116	1.18047e-05	0.000240207	NW_027332224.1	2664477	2665449	plus	protein-coding	XM_073081402.1	XP_072937503.1	222
LOC140751614	LOC140751614	proton-coupled amino acid transporter-like protein acs	proton-coupled amino acid transporter-like protein acs			4656.61	4.2458	FW	0.969057	4.38137	1.17933e-05	0.000240207	NW_027332230.1	15336895	15405445	plus	protein-coding	XM_073085583.1	XP_072941684.1	486		FBpp0086994	6.52e-169
LOC140745869	LOC140745869	serologically defined colon cancer antigen 8 homolog	serologically defined colon cancer antigen 8 homolog			274.05	2.17662	FW	0.497398	4.37602	1.20868e-05	0.000245464	NW_027332219.1	5567868	5583443	minus	protein-coding	XM_073077800.1	XP_072933901.1	914		FBpp0311441	7.64e-126
LOC140745550	LOC140745550	ensconsin	uncharacterized LOC140745550	ens	ensconsin	892.976	-1.43021	HW	0.327382	-4.36863	1.2503e-05	0.000253418	NW_027332218.1	11930214	11984268	plus	protein-coding	XM_073077474.1	XP_072933575.1	885		FBpp0302757	1.12e-29	FBgn0264693	The gene ensconsin is referred to in FlyBase by the symbol Dmel\ens (CG14998, FBgn0264693). It is a protein_coding_gene from Dmel. It has 12 annotated transcripts and 12 polypeptides (11 unique). Gene sequence location is 3L:4122907..4134550. Its molecular function is described by: microtubule binding. It is involved in the biological process described with 6 unique terms, many of which group und…
LOC140746864	Ctl2	Ctl2	Choline transporter-like 2	Ctl2	Choline transporter-like 2	1300.13	1.75195	FW	0.401135	4.36749	1.25685e-05	0.000254248	NW_027332222.1	12352528	12373392	plus	protein-coding	XM_073078976.1	XP_072935077.1	736		FBpp0084742	0	FBgn0039637	The gene Choline transporter-like 2 is referred to in FlyBase by the symbol Dmel\Ctl2 (CG11880, FBgn0039637). It is a protein_coding_gene from Dmel. It has 3 annotated transcripts and 3 polypeptides (1 unique). Gene sequence location is 3R:29123370..29128247. Its molecular function is described by: transmembrane transporter activity. It is involved in the biological process described with: transm…
LOC140746427	p53	p53	p53	p53	p53	5274.87	-0.599026	HW	0.137346	-4.36142	1.29219e-05	0.000260886	NW_027332220.1	10660712	10672766	plus	protein-coding	XM_073078567.1	XP_072934668.1	360		FBpp0311439	6.86e-17	FBgn0039044	The gene p53 is referred to in FlyBase by the symbol Dmel\p53 (CG33336, FBgn0039044). It is a protein_coding_gene from Dmel. It has 4 annotated transcripts and 4 polypeptides (3 unique). Gene sequence location is 3R:23049657..23054082. Its molecular function is described by 12 unique terms, many of which group under: binding; nucleic acid binding; protein binding; transcription factor binding; tr…
LOC140753732	Gp210	Glycoprotein 210 kDa	nucleoporin 210	Gp210	Glycoprotein 210 kDa	1127.98	-1.11597	HW	0.256421	-4.35211	1.34833e-05	0.000271689	NW_027332234.1	4320388	4342409	plus	protein-coding	XM_073088501.1	XP_072944602.1	1715		FBpp0307249	4.66e-55	FBgn0266580	The gene Glycoprotein 210 kDa is referred to in FlyBase by the symbol Dmel\Gp210 (CG7897, FBgn0266580). It is a protein_coding_gene from Dmel. It has 2 annotated transcripts and 2 polypeptides (1 unique). Gene sequence location is 2R:5760862..5774324. Its molecular function is described by: . It is involved in the biological process described with: nuclear pore organization; protein import into n…
LOC140743309	LOC140743309	LOC140743309	uncharacterized LOC140743309			16546.4	-0.647436	HW	0.14902	-4.34462	1.39518e-05	0.000280583	NW_027332215.1	6869156	6877446	minus	protein-coding	XM_073074476.1	XP_072930577.1	134
LOC140742979	LOC140742979	sobremesa	b(0,+)-type amino acid transporter 1-like	sbm	sobremesa	292.546	1.56363	FW	0.360054	4.34276	1.40706e-05	0.000281875	NW_027332214.1	12175282	12214884	plus	protein-coding	XM_073074100.1	XP_072930201.1	496		FBpp0073760	5.58e-142	FBgn0030574	The gene sobremesa is referred to in FlyBase by the symbol Dmel\sbm (CG9413, FBgn0030574). It is a protein_coding_gene from Dmel. It has 4 annotated transcripts and 4 polypeptides (all unique). Gene sequence location is X:14584733..14602580. Its molecular function is described by: amino acid transmembrane transporter activity; L-amino acid transmembrane transporter activity; transmembrane transpo…
LOC140743108	Grp170	Grp170 co-chaperone	hypoxia up-regulated Grp170 co-chaperone protein	Grp170	Grp170 co-chaperone	22451.8	-0.475057	HW	0.109389	-4.34282	1.40664e-05	0.000281875	NW_027332209.1	3903521	3913163	minus	protein-coding	XM_073074171.1	XP_072930272.1	914		FBpp0290016	0	FBgn0023529	The gene Grp170 co-chaperone is referred to in FlyBase by the symbol Dmel\Grp170 (CG2918, FBgn0023529). It is a protein_coding_gene from Dmel. It has 2 annotated transcripts and 2 polypeptides (1 unique). Gene sequence location is X:2271008..2275068. Its molecular function is described by: ATP-dependent protein folding chaperone; ATP hydrolysis activity; ATP binding; adenyl-nucleotide exchange fa…
LOC140758027	LOC140758027	Peroxidase	peroxidase-like	Pxd	Peroxidase	225.845	3.34297	FW	0.770115	4.34087	1.41921e-05	0.00028376	NW_027332213.1	8121640	8226730	minus	protein-coding	XM_073093973.1	XP_072950074.1	708		FBpp0307990	0	FBgn0004577	The gene Peroxidase is referred to in FlyBase by the symbol Dmel\Pxd (CG3477, FBgn0004577). It is a protein_coding_gene from Dmel. It has 3 annotated transcripts and 3 polypeptides (2 unique). Gene sequence location is 3R:17014576..17027987. Its molecular function is described by: heme binding; peroxidase activity. It is involved in the biological process described with: egg chorion assembly; res…
LOC140755325	LOC140755325	Not1	CCR4-NOT transcription complex subunit 1-like	Not1	Not1	978.622	-1.08162	HW	0.249604	-4.33334	1.46863e-05	0.000293074	NW_027332238.1	1075810	1109210	plus	protein-coding	XM_073090518.1	XP_072946619.1	2078		FBpp0308486	0	FBgn0085436	The gene Not1 is referred to in FlyBase by the symbol Dmel\Not1 (CG34407, FBgn0085436). It is a protein_coding_gene from Dmel. It has 6 annotated transcripts and 6 polypeptides (5 unique). Gene sequence location is 2R:9566146..9579007. Its molecular function is described by: molecular adaptor activity; protein binding. It is involved in the biological process described with: follicle cell of egg …
LOC140746424	LOC140746424	LOC140746424	uncharacterized LOC140746424			76.6426	-2.14	HW	0.493978	-4.33218	1.47639e-05	0.000294054	NW_027332220.1	10644998	10660197	minus	protein-coding	XM_073078560.1	XP_072934661.1	650
LOC140754293	PIG-B	PIG-B	phosphatidylinositol glycan anchor biosynthesis class B	PIG-B	Phosphatidylinositol glycan anchor biosynthesis class B	1391.63	-1.29708	HW	0.299466	-4.33131	1.48222e-05	0.000294648	NW_027332235.1	10663860	10671050	minus	protein-coding	XM_073089271.1	XP_072945372.1	503		FBpp0073009	9.71e-153	FBgn0035464	The gene Phosphatidylinositol glycan anchor biosynthesis class B is referred to in FlyBase by the symbol Dmel\PIG-B (CG12006, FBgn0035464). It is a protein_coding_gene from Dmel. It has 2 annotated transcripts and 2 polypeptides (all unique). Gene sequence location is 3L:3811263..3813958. Its molecular function is described by: glycosyltransferase activity; alpha-1,2-mannosyltransferase activity.…
LOC140749560	toc	toucan	toucan	toc	toucan	3622.29	-0.701653	HW	0.162039	-4.33015	1.49007e-05	0.00029564	NW_027332226.1	7948666	8061674	plus	protein-coding	XM_073082652.1	XP_072938753.1	1424		FBpp0077346	1.88e-40	FBgn0015600	The gene toucan is referred to in FlyBase by the symbol Dmel\toc (CG9660, FBgn0015600). It is a protein_coding_gene from Dmel. It has 10 annotated transcripts and 10 polypeptides (all unique). Gene sequence location is 2L:3068345..3144786. Its molecular function is described by: microtubule binding. It is involved in the biological process described with: syncytial blastoderm mitotic cell cycle. …
LOC140757615	Etl1	Etl1	SWI/SNF-related, matrix-associated actin-dependent regulator of chromatin, subfamily a, containing DEAD/H box 1	Etl1	Etl1	343.328	-1.35512	HW	0.313076	-4.32841	1.50192e-05	0.000297421	NW_027332212.1	13669604	13680750	plus	protein-coding	XM_073093453.1	XP_072949554.1	885		FBpp0079496	0	FBgn0032157	The gene Etl1 is referred to in FlyBase by the symbol Dmel\Etl1 (CG5899, FBgn0032157). It is a protein_coding_gene from Dmel. It has one annotated transcript and one polypeptide. Gene sequence location is 2L:9908830..9912608. Its molecular function is described by: chromatin binding; DNA binding; nucleosome array spacer activity; ATP binding. It is involved in the biological process described wit…
LOC140743577	LOC140743577	dar1	uncharacterized LOC140743577	dar1	dendritic arbor reduction 1	373.415	3.09228	FW	0.714553	4.32757	1.50762e-05	0.000297979	NW_027332215.1	17876354	17987821	minus	protein-coding	XM_073074972.1	XP_072931073.1	357		FBpp0112047	3.11e-62	FBgn0263239	The gene dendritic arbor reduction 1 is referred to in FlyBase by the symbol Dmel\dar1 (CG12029, FBgn0263239). It is a protein_coding_gene from Dmel. It has one annotated transcript and one polypeptide. Gene sequence location is 3L:3626352..3653442. Its molecular function is described by: DNA-binding transcription factor activity, RNA polymerase II-specific; DNA-binding transcription factor activ…
LOC140742948	spas	spastin	spastin	spas	spastin	118.879	-1.37713	HW	0.318266	-4.32698	1.51165e-05	0.000298204	NW_027332214.1	10672407	10698569	minus	protein-coding	XM_073074035.1	XP_072930136.1	612		FBpp0311932	0	FBgn0039141	The gene spastin is referred to in FlyBase by the symbol Dmel\spas (CG5977, FBgn0039141). It is a protein_coding_gene from Dmel. It has 6 annotated transcripts and 6 polypeptides (4 unique). Gene sequence location is 3R:24038215..24042982. Its molecular function is described by 6 unique terms, many of which group under: protein binding; binding; catalytic activity; cytoskeletal protein binding; A…
LOC140748647	LOC140748647	unmet expectations	carnosine N-methyltransferase unmet	unmet	unmet expectations	1065.96	0.597986	FW	0.138433	4.31969	1.56251e-05	0.00030765	NW_027332224.1	5739052	5766413	minus	protein-coding	XM_073081490.1	XP_072937591.1	389		FBpp0070305	1.52e-116	FBgn0023522	The gene unmet expectations is referred to in FlyBase by the symbol Dmel\unmet (CG11596, FBgn0023522). It is a protein_coding_gene from Dmel. It has 5 annotated transcripts and 5 polypeptides (3 unique). Gene sequence location is X:1927683..1930517. Its molecular function is described by: amino acid sensor activity; S-adenosylmethionine-dependent methyltransferase activity; carnosine N-methyltran…
LOC140748154	LOC140748154	Adenylate cyclase 3	adenylate cyclase type 3-like	Ac3	Adenylate cyclase 3	96.4575	2.66909	FW	0.619036	4.31169	1.62009e-05	0.000318381	NW_027332223.1	7558984	7580329	plus	protein-coding	XM_073080888.1	XP_072936989.1	1052		FBpp0085252	1.34e-148	FBgn0023416	The gene Adenylate cyclase 3 is referred to in FlyBase by the symbol Dmel\Ac3 (CG1506, FBgn0023416). It is a protein_coding_gene from Dmel. It has 2 annotated transcripts and 2 polypeptides (all unique). Gene sequence location is 2L:21632587..21647964. Its molecular function is described by: adenylate cyclase activity; phosphorus-oxygen lyase activity. It is involved in the biological process des…
LOC140753977	LOC140753977	serine protease inhibitor dipetalogastin-like	serine protease inhibitor dipetalogastin-like			237.666	3.03929	FW	0.705085	4.31052	1.62868e-05	0.000319295	NW_027332234.1	12248042	12250443	plus	protein-coding	XM_073088849.1	XP_072944950.1	327		FBpp0076385	5.38e-19
LOC140754603	LOC140754603	mid1-interacting protein 1-B	mid1-interacting protein 1-B			6014.24	1.60489	FW	0.372346	4.31022	1.63091e-05	0.000319295	NW_027332211.1	13421282	13423641	plus	protein-coding	XM_073089643.1	XP_072945744.1	167		FBpp0300893	2.46e-14
LOC140745353	LOC140745353	nischarin-like	nischarin-like			1548.76	0.637957	FW	0.148115	4.30718	1.65348e-05	0.000322491	NW_027332218.1	4401378	4411909	plus	protein-coding	XM_073077138.1	XP_072933239.1	464		FBpp0301825	5.03e-110
LOC140748345	LOC140748345	herzog	carboxy-terminal domain RNA polymerase II polypeptide A small phosphatase 1-like	hzg	herzog	523.576	-0.816027	HW	0.189453	-4.30728	1.65274e-05	0.000322491	NW_027332223.1	3538125	3566224	plus	protein-coding	XM_073081186.1	XP_072937287.1	293		FBpp0075276	1.92e-133	FBgn0036556	The gene herzog is referred to in FlyBase by the symbol Dmel\hzg (CG5830, FBgn0036556). It is a protein_coding_gene from Dmel. It has 2 annotated transcripts and 2 polypeptides (all unique). Gene sequence location is 3L:15992669..16004736. Its molecular function is described by: phosphatase activity; phosphoprotein phosphatase activity; RNA polymerase II CTD heptapeptide repeat phosphatase activi…
LOC140743430	Coq8	Coenzyme Q8	ubiquinone biosynthesis protein COQ8, mitochondrial	Coq8	Coenzyme Q8	107.501	-1.79978	HW	0.418056	-4.3051	1.66908e-05	0.000324921	NW_027332215.1	12645166	12654953	minus	protein-coding	XM_073074688.1	XP_072930789.1	664		FBpp0073530	0	FBgn0052649	The gene Coenzyme Q8 is referred to in FlyBase by the symbol Dmel\Coq8 (CG32649, FBgn0052649). It is a protein_coding_gene from Dmel. It has one annotated transcript and one polypeptide. Gene sequence location is X:12898768..12901114. Its molecular function is described by: protein kinase activity; lipid binding; kinase activity; ATP hydrolysis activity. It is involved in the biological process d…
LOC140743359	Gk1	Glycerol kinase 1	Glycerol kinase 1	Gk1	Glycerol kinase 1	148.072	-1.69425	HW	0.39437	-4.29611	1.73822e-05	0.000337744	NW_027332215.1	9717144	9728858	plus	protein-coding	XM_073074535.1	XP_072930636.1	514		FBpp0072428	0	FBgn0025592	The gene Glycerol kinase 1 is referred to in FlyBase by the symbol Dmel\Gk1 (CG18374, FBgn0025592). It is a protein_coding_gene from Dmel. It has 2 annotated transcripts and 2 polypeptides (all unique). Gene sequence location is 3L:202098..205844. Its molecular function is described by: kinase activity; glycerol kinase activity; phosphotransferase activity, alcohol group as acceptor. It is involv…
LOC140742606	LOC140742606	AMP deaminase	AMP deaminase 2-like	AMPdeam	AMP deaminase	1007.37	1.02697	FW	0.239363	4.29041	1.78347e-05	0.000345885	NW_027332214.1	731318	776305	plus	protein-coding	XM_073073528.1	XP_072929629.1	788		FBpp0301185	0	FBgn0052626	The gene AMP deaminase is referred to in FlyBase by the symbol Dmel\AMPdeam (CG32626, FBgn0052626). It is a protein_coding_gene from Dmel. It has 9 annotated transcripts and 9 polypeptides (all unique). Gene sequence location is X:13830741..13845866. Its molecular function is described by: deaminase activity; AMP deaminase activity. It is involved in the biological process described with: AMP met…
LOC140744860	LOC140744860	Jheh2	juvenile hormone epoxide hydrolase-like	Jheh2	Juvenile hormone epoxide hydrolase 2	73.4699	3.39577	FW	0.792595	4.28437	1.83258e-05	0.000354745	NW_027332217.1	6871245	6877445	plus	protein-coding	XM_073076553.1	XP_072932654.1	457		FBpp0311868	4.93e-110	FBgn0034405	The gene Juvenile hormone epoxide hydrolase 2 is referred to in FlyBase by the symbol Dmel\Jheh2 (CG15102, FBgn0034405). It is a protein_coding_gene from Dmel. It has 2 annotated transcripts and 2 polypeptides (1 unique). Gene sequence location is 2R:18855767..18858245. Its molecular function is described by 6 unique terms, many of which group under: catalytic activity; hydrolase activity; hydrol…
LOC140754852	p120ctn	p120 catenin	adherens junction protein p120	p120ctn	p120 catenin	3245.94	-0.684396	HW	0.159953	-4.27874	1.87954e-05	0.000362855	NW_027332236.1	6010414	6091922	plus	protein-coding	XM_073089990.1	XP_072946091.1	885		FBpp0110406	0	FBgn0260799	The gene p120 catenin is referred to in FlyBase by the symbol Dmel\p120ctn (CG17484, FBgn0260799). It is a protein_coding_gene from Dmel. It has one annotated transcript and one polypeptide. Gene sequence location is 2R:4595288..4609492. Its molecular function is described by: cadherin binding. It is involved in the biological process described with: dendritic spine morphogenesis; cell adhesion; …
LOC140757677	LOC140757677	LOC140757677	uncharacterized LOC140757677			954.019	3.8448	FW	0.89863	4.27851	1.8815e-05	0.000362855	NW_027332209.1	15071222	15072583	plus	protein-coding	XM_073093580.1	XP_072949681.1	126
LOC140757928	LOC140757928	LOC140757928	uncharacterized LOC140757928			185.416	1.56952	FW	0.367142	4.27497	1.9116e-05	0.000367975	NW_027332213.1	2696692	2700908	plus	protein-coding	XM_073093831.1	XP_072949932.1	413		FBpp0288491	9.59e-15
LOC140746925	Peritrophin-A	Peritrophin A	Peritrophin A	PeriA	Peritrophin A	682.395	5.11714	FW	1.19819	4.27073	1.94832e-05	0.000374345	NW_027332222.1	13606157	13622162	plus	protein-coding	XM_073079084.1	XP_072935185.1	227		FBpp0077028	1.28e-114	FBgn0022770	The gene Peritrophin A is referred to in FlyBase by the symbol Dmel\PeriA (CG17058, FBgn0022770). It is a protein_coding_gene from Dmel. It has 3 annotated transcripts and 3 polypeptides (2 unique). Gene sequence location is X:20244647..20248203. Its molecular function is described by: chitin binding. It is involved in the biological process described with: sexual reproduction. 7 alleles are repo…
LOC140749989	qless	qless	decaprenyl diphosphate synthase subunit 1 qless	qless	qless	5978.69	1.55567	FW	0.364602	4.26676	1.98331e-05	0.000380362	NW_027332227.1	10218324	10283415	plus	protein-coding	XM_073083267.1	XP_072939368.1	443		FBpp0311406	0	FBgn0051005	The gene qless is referred to in FlyBase by the symbol Dmel\qless (CG31005, FBgn0051005). It is a protein_coding_gene from Dmel. It has 2 annotated transcripts and 2 polypeptides (1 unique). Gene sequence location is 3R:31236035..31252608. Its molecular function is described by: prenyl diphosphate synthase activity; prenyltransferase activity. It is involved in the biological process described wi…
LOC140754059	LOC140754059	LOC140754059	uncharacterized LOC140754059			8436.26	2.84367	FW	0.666644	4.26565	1.99318e-05	0.000381547	NW_027332234.1	4740214	4746372	plus	protein-coding	XM_073088970.1	XP_072945071.1	209		FBpp0078026	3.85e-09
LOC140751322	LOC140751322	LOC140751322	uncharacterized LOC140751322			452.525	2.8101	FW	0.659486	4.26105	2.03471e-05	0.000388776	NW_027332229.1	3021292	3025705	minus	lncRNA	XR_012103293.1
LOC140749941	ed	echinoid	hemicentin protein echinoid	ed	echinoid	12276.7	-0.688515	HW	0.161652	-4.25924	2.05126e-05	0.000391216	NW_027332226.1	10990122	11040804	plus	protein-coding	XM_073083202.1	XP_072939303.1	1234		FBpp0306381	0	FBgn0000547	The gene echinoid is referred to in FlyBase by the symbol Dmel\ed (CG12676, FBgn0000547). It is a protein_coding_gene from Dmel. It has 3 annotated transcripts and 3 polypeptides (2 unique). Gene sequence location is 2L:4031377..4115749. Its molecular function is described by: epidermal growth factor receptor binding; cell adhesion molecule binding; protein binding. It is involved in the biologic…
LOC140757261	Dd	Ctdnep1	CTD nuclear envelope phosphatase 1-like protein dullard	Ctdnep1	CTD nuclear envelope phosphatase 1	388.969	-0.739969	HW	0.173777	-4.25815	2.06124e-05	0.000392395	NW_027332212.1	1402701	1411580	minus	protein-coding	XM_073092863.1	XP_072948964.1	243		FBpp0076921	6.17e-149	FBgn0029067	The gene CTD nuclear envelope phosphatase 1 is referred to in FlyBase by the symbol Dmel\Ctdnep1 (CG1696, FBgn0029067). It is a protein_coding_gene from Dmel. It has 3 annotated transcripts and 3 polypeptides (all unique). Gene sequence location is X:21319791..21324009. Its molecular function is described by: phosphatase activator activity; phosphoprotein phosphatase activity; protein serine/thre…
LOC140751207	mura	murashka	ring finger protein murashka	mura	murashka	116.418	-1.62331	HW	0.381314	-4.25713	2.07063e-05	0.000393458	NW_027332229.1	136850	203315	minus	protein-coding	XM_073085068.1	XP_072941169.1	663		FBpp0081596	4.88e-55	FBgn0037705	The gene murashka is referred to in FlyBase by the symbol Dmel\mura (CG9381, FBgn0037705). It is a protein_coding_gene from Dmel. It has 3 annotated transcripts and 3 polypeptides (2 unique). Gene sequence location is 3R:9535625..9551806. Its molecular function is described by: ubiquitin protein ligase activity; zinc ion binding; ubiquitin-protein transferase activity. It is involved in the biolo…
LOC140754526	lilli	lilliputian	AF4/FMR2 family member lilliputian	lilli	lilliputian	91.1484	-1.21258	HW	0.284872	-4.25656	2.07596e-05	0.000393746	NW_027332235.1	7676618	7829318	plus	protein-coding	XM_073089563.1	XP_072945664.1	1056		FBpp0304731	1.19e-29	FBgn0041111	The gene lilliputian is referred to in FlyBase by the symbol Dmel\lilli (CG8817, FBgn0041111). It is a protein_coding_gene from Dmel. It has 9 annotated transcripts and 9 polypeptides (3 unique). Gene sequence location is 2L:2885929..2954406. Its molecular function is described by: transcription coregulator activity; RNA polymerase II-specific DNA-binding transcription factor binding. It is invol…
LOC140747495	LOC140747495	LOC140747495	uncharacterized LOC140747495			3250.58	1.37318	FW	0.323097	4.25006	2.13711e-05	0.000404602	NW_027332222.1	9582891	9590811	plus	protein-coding	XM_073079981.1	XP_072936082.1	137		FBpp0309763	1.95e-23
LOC140749386	Syn2	Syntrophin-like 2	Syntrophin-like 2	Syn2	Syntrophin-like 2	764.683	-0.810345	HW	0.190688	-4.24959	2.14165e-05	0.000404721	NW_027332211.1	615726	637475	plus	protein-coding	XM_073082419.1	XP_072938520.1	540		FBpp0086244	0	FBgn0034135	The gene Syntrophin-like 2 is referred to in FlyBase by the symbol Dmel\Syn2 (CG4905, FBgn0034135). It is a protein_coding_gene from Dmel. It has 4 annotated transcripts and 4 polypeptides (3 unique). Gene sequence location is 2R:16552258..16558486. Its molecular function is described by: structural constituent of muscle; structural molecule activity. It is involved in the biological process desc…
LOC140745546	LOC140745546	LOC140745546	uncharacterized LOC140745546			68.659	4.74748	FW	1.11744	4.24854	2.15165e-05	0.000405869	NW_027332218.1	11841065	11853013	plus	protein-coding	XM_073077467.1	XP_072933568.1	392
LOC140756886	Glys	Glycogen synthase	glycogen [starch] synthase	Glys	Glycogen synthase	807.7	-1.24971	HW	0.294205	-4.24775	2.15929e-05	0.000406567	NW_027332241.1	5736949	5772527	minus	protein-coding	XM_073092420.1	XP_072948521.1	691		FBpp0082496	0	FBgn0266064	The gene Glycogen synthase is referred to in FlyBase by the symbol Dmel\Glys (CG6904, FBgn0266064). It is a protein_coding_gene from Dmel. It has 4 annotated transcripts and 4 polypeptides (2 unique). Gene sequence location is 3R:15141843..15147531. Its molecular function is described by: alpha-1,4-glucan glucosyltransferase (UDP-glucose donor) activity. It is involved in the biological process d…
LOC140752935	LOC140752935	atrial natriuretic peptide-converting enzyme	atrial natriuretic peptide-converting enzyme			5322.82	2.14106	FW	0.504435	4.24446	2.19122e-05	0.000411829	NW_027332233.1	9944010	9973969	plus	protein-coding	XM_073087234.1	XP_072943335.1	798		FBpp0298283	1.82e-150
LOC140744952	LOC140744952	Cuticular protein 97Ea	uncharacterized LOC140744952	Cpr97Ea	Cuticular protein 97Ea	43404	2.91361	FW	0.686779	4.24242	2.21118e-05	0.000414827	NW_027332217.1	9191984	9199625	minus	protein-coding	XM_073076680.1	XP_072932781.1	356		FBpp0084506	8.06e-08	FBgn0039480	The gene Cuticular protein 97Ea is referred to in FlyBase by the symbol Dmel\Cpr97Ea (CG6131, FBgn0039480). It is a protein_coding_gene from Dmel. It has 2 annotated transcripts and 2 polypeptides (all unique). Gene sequence location is 3R:27083130..27087778. Its molecular function is described by: structural constituent of chitin-based larval cuticle. It is involved in the biological process des…
LOC140751167	LOC140751167	very long chain fatty acid elongase AAEL008004-like	very long chain fatty acid elongase AAEL008004-like			25061.8	2.90306	FW	0.685032	4.23785	2.25673e-05	0.000422606	NW_027332228.1	10932995	10988027	plus	protein-coding	XM_073085044.1	XP_072941145.1	313		FBpp0307411	2e-148
LOC140753973	Lpin	Lipin	phosphatidate phosphatase LPIN	Lpin	Lipin	5045.31	0.761012	FW	0.179594	4.23741	2.26116e-05	0.000422668	NW_027332211.1	11504811	11538318	minus	protein-coding	XM_073088847.1	XP_072944948.1	981		FBpp0292613	2.16e-169	FBgn0263593	The gene Lipin is referred to in FlyBase by the symbol Dmel\Lpin (CG8709, FBgn0263593). It is a protein_coding_gene from Dmel. It has 11 annotated transcripts and 11 polypeptides (9 unique). Gene sequence location is 2R:8136986..8156654. Its molecular function is described by: transcription coactivator activity; phosphatidate phosphatase activity. It is involved in the biological process describe…
LOC140751052	LOC140751052	LOC140751052	uncharacterized LOC140751052			68.5273	2.78148	FW	0.657014	4.23352	2.30061e-05	0.000429267	NW_027332228.1	16511722	16516817	plus	protein-coding	XM_073084873.1	XP_072940974.1	651		FBpp0075051	7.54e-34
LOC140751911	rib	ribbon	BTB/POZ domain-containing protein ribbon	rib	ribbon	40.818	5.01583	FW	1.18506	4.23253	2.31075e-05	0.000430383	NW_027332230.1	9633254	9637795	plus	protein-coding	XM_073086021.1	XP_072942122.1	494		FBpp0303090	5.03e-49	FBgn0003254	The gene ribbon is referred to in FlyBase by the symbol Dmel\rib (CG7230, FBgn0003254). It is a protein_coding_gene from Dmel. It has 3 annotated transcripts and 3 polypeptides (2 unique). Gene sequence location is 2R:19270078..19281396. Its molecular function is described by: DNA-binding transcription factor activity; DNA binding. It is involved in the biological process described with 20 unique…
LOC140754371	sol	small optic lobes	calpain 15 small optic lobes	sol	small optic lobes	167.987	-1.69181	HW	0.400315	-4.2262	2.37675e-05	0.000441879	NW_027332235.1	939937	960701	minus	protein-coding	XM_073089376.1	XP_072945477.1	1467		FBpp0088620	0	FBgn0003464	The gene small optic lobes is referred to in FlyBase by the symbol Dmel\sol (CG1391, FBgn0003464). It is a protein_coding_gene from Dmel. It has 4 annotated transcripts and 4 polypeptides (all unique). Gene sequence location is X:21350280..21357912. Its molecular function is described by: calcium-dependent cysteine-type endopeptidase activity. It is involved in the biological process described wi…
LOC140751496	Arl1	Arl1	ADP ribosylation factor-like 1	Arl1	ADP ribosylation factor-like 1	9193.56	-0.491628	HW	0.116353	-4.22533	2.38593e-05	0.00044279	NW_027332230.1	1055976	1062343	minus	protein-coding	XM_073085373.1	XP_072941474.1	180		FBpp0075272	1.14e-120	FBgn0000115	The gene ADP ribosylation factor-like 1 is referred to in FlyBase by the symbol Dmel\Arl1 (CG6025, FBgn0000115). It is a protein_coding_gene from Dmel. It has one annotated transcript and one polypeptide. Gene sequence location is 3L:15983135..15984362. Its molecular function is described by: GTPase activity; protein domain specific binding; GTP binding; protein binding. It is involved in the bio…
LOC140749995	LOC140749995	putative defense protein 3	putative defense protein 3			53.8431	6.85572	FW	1.62413	4.22116	2.43052e-05	0.000450256	NW_027332227.1	8874604	8879565	minus	protein-coding	XM_073083272.1	XP_072939373.1	166		FBpp0084758	7.16e-55
LOC140749299	pygo	pygopus	pygopus family PHD finger	pygo	pygopus	816.703	-1.00061	HW	0.237093	-4.2203	2.43975e-05	0.000451158	NW_027332225.1	10038348	10042355	plus	protein-coding	XM_073082365.1	XP_072938466.1	487		FBpp0085167	1.64e-46	FBgn0043900	The gene pygopus is referred to in FlyBase by the symbol Dmel\pygo (CG11518, FBgn0043900). It is a protein_coding_gene from Dmel. It has one annotated transcript and one polypeptide. Gene sequence location is 3R:31575835..31580699. Its molecular function is described by: transcription coactivator activity; histone H3K4me3 reader activity. It is involved in the biological process described with 10…
LOC140748767	LOC140748767	LOC140748767	uncharacterized LOC140748767			100.366	-1.43056	HW	0.339351	-4.21558	2.49141e-05	0.000459887	NW_027332224.1	1225465	1242173	plus	protein-coding	XM_073081636.1	XP_072937737.1	596		FBpp0085951	1.62e-11
LOC140746305	LOC140746305	LOC140746305	uncharacterized LOC140746305			207.082	3.8942	FW	0.925821	4.20621	2.59688e-05	0.000478502	NW_027332220.1	8271344	8304457	plus	protein-coding	XM_073078409.1	XP_072934510.1	179
LOC140749508	LOC140749508	rosy	xanthine dehydrogenase-like	ry	rosy	1592.07	1.06539	FW	0.253573	4.20152	2.65127e-05	0.000487655	NW_027332226.1	7770576	7779281	minus	protein-coding	XM_073082578.1	XP_072938679.1	1340		FBpp0082172	0	FBgn0003308	The gene rosy is referred to in FlyBase by the symbol Dmel\ry (CG7642, FBgn0003308). It is a protein_coding_gene from Dmel. It has one annotated transcript and one polypeptide. Gene sequence location is 3R:13032528..13038020. Its molecular function is described by 9 unique terms, many of which group under: binding; small molecule binding; oxidoreductase activity; cation binding; anion binding. It…
LOC140744689	LOC140744689	Cathepsin L1	cathepsin L-like peptidase	CtsL1	Cathepsin L1	17555.6	1.17217	FW	0.279159	4.19895	2.68159e-05	0.000491481	NW_027332217.1	154232	164462	minus	protein-coding	XM_073076301.1	XP_072932402.1	342		FBpp0086718	5.45e-168	FBgn0013770	The gene Cathepsin L1 is referred to in FlyBase by the symbol Dmel\CtsL1 (CG6692, FBgn0013770). It is a protein_coding_gene from Dmel. It has 4 annotated transcripts and 4 polypeptides (all unique). Gene sequence location is 2R:13960675..13967981. Its molecular function is described by: peptidase activity; cysteine-type peptidase activity; cysteine-type endopeptidase activity. It is involved in t…
LOC140756477	LOC140756477	ethanolaminephosphotransferase 1-like	ethanolaminephosphotransferase 1-like			265.094	-1.63171	HW	0.388565	-4.19933	2.67708e-05	0.000491481	NW_027332240.1	8712144	8734298	minus	protein-coding	XM_073091990.1	XP_072948091.1	395		FBpp0310052	8.45e-135
LOC140744535	LOC140744535	Forkhead box K	uncharacterized LOC140744535	FoxK	Forkhead box K	294.852	2.23214	FW	0.531884	4.19667	2.70873e-05	0.00049383	NW_027332216.1	14075597	14080471	plus	protein-coding	XM_073076166.1	XP_072932267.1	371		FBpp0304900	3.06e-24	FBgn0036134	The gene Forkhead box K is referred to in FlyBase by the symbol Dmel\FoxK (CG11799, FBgn0036134). It is a protein_coding_gene from Dmel. It has 8 annotated transcripts and 8 polypeptides (5 unique). Gene sequence location is 3L:11114169..11120783. Its molecular function is described by: RNA polymerase II cis-regulatory region sequence-specific DNA binding; sequence-specific DNA binding; DNA-bindi…
LOC140751231	eIF1	eIF1	eukaryotic translation initiation factor eIF1	eIF1	eukaryotic translation initiation factor 1	27784.5	0.423032	FW	0.100784	4.19741	2.6998e-05	0.00049383	NW_027332229.1	3120180	3121033	minus	protein-coding	XM_073085100.1	XP_072941201.1	110		FBpp0072908	2.64e-73	FBgn0035423	The gene eukaryotic translation initiation factor 1 is referred to in FlyBase by the symbol Dmel\eIF1 (CG17737, FBgn0035423). It is a protein_coding_gene from Dmel. It has one annotated transcript and one polypeptide. Gene sequence location is 3L:3223341..3224650. Its molecular function is described by: RNA binding; translation initiation factor activity; ribosomal small subunit binding. It is in…
LOC140754792	LOC140754792	LOC140754792	uncharacterized LOC140754792			2146.9	2.3793	FW	0.566945	4.1967	2.70828e-05	0.00049383	NW_027332211.1	13864729	13869798	minus	protein-coding	XM_073089900.1	XP_072946001.1	244
LOC140747010	Vav	Vav	Vav guanine nucleotide exchange factor	Vav	Vav guanine nucleotide exchange factor	141.075	-1.09598	HW	0.26133	-4.19386	2.74244e-05	0.000499094	NW_027332222.1	16067433	16081249	minus	protein-coding	XM_073079236.1	XP_072935337.1	801		FBpp0074449	0	FBgn0040068	The gene Vav guanine nucleotide exchange factor is referred to in FlyBase by the symbol Dmel\Vav (CG7893, FBgn0040068). It is a protein_coding_gene from Dmel. It has 4 annotated transcripts and 4 polypeptides (3 unique). Gene sequence location is X:19261820..19273280. Its molecular function is described by: guanyl-nucleotide exchange factor activity. It is involved in the biological process descr…
LOC140755658	LOC140755658	LOC140755658	uncharacterized LOC140755658			206.911	-1.00253	HW	0.239244	-4.19042	2.78439e-05	0.000505838	NW_027332238.1	6364470	6368556	minus	protein-coding	XM_073090961.1	XP_072947062.1	413		FBpp0073361	9.84e-24
LOC140746076	Indy	I'm not dead yet	tricarboxylate transporter protein I'm not dead yet	Indy	I'm not dead yet	693.767	-1.29564	HW	0.309809	-4.18205	2.88898e-05	0.000522224	NW_027332220.1	1757114	1798463	plus	protein-coding	XM_073078071.1	XP_072934172.1	659		FBpp0291071	0	FBgn0036816	The gene I'm not dead yet is referred to in FlyBase by the symbol Dmel\Indy (CG3979, FBgn0036816). It is a protein_coding_gene from Dmel. It has 4 annotated transcripts and 4 polypeptides (2 unique). Gene sequence location is 3L:18828632..18846267. Its molecular function is described by: citrate transmembrane transporter activity; transmembrane transporter activity; succinate transmembrane transp…
LOC140749590	LOC140749590	Msp300	uncharacterized LOC140749590	Msp300	Muscle-specific protein 300 kDa	61106.2	-0.533126	HW	0.127481	-4.18199	2.88974e-05	0.000522224	NW_027332226.1	1201300	1371389	minus	protein-coding	XM_073082697.1	XP_072938798.1	16607		FBpp0292447	0	FBgn0261836	The gene Muscle-specific protein 300 kDa is referred to in FlyBase by the symbol Dmel\Msp300 (CG42768, FBgn0261836). It is a protein_coding_gene from Dmel. It has 11 annotated transcripts and 11 polypeptides (all unique). Gene sequence location is 2L:5100877..5207002. Its molecular function is described by: protein kinase binding; protein binding; actin binding; actin filament binding. It is invo…
LOC140757801	LOC140757801	synaptic vesicle 2-related protein-like	synaptic vesicle 2-related protein-like			48.0152	4.39519	FW	1.05084	4.18255	2.88252e-05	0.000522224	NW_027332213.1	15697809	15708994	plus	protein-coding	XM_073093673.1	XP_072949774.1	514		FBpp0111892	1.51e-53
LOC140750790	LOC140750790	Cytochrome P450 4c3	cytochrome P450 4c21-like	Cyp4c3	Cytochrome P450 4c3	472.694	7.99002	FW	1.91259	4.17759	2.94609e-05	0.000531478	NW_027332228.1	5458156	5462262	minus	protein-coding	XM_073084510.1	XP_072940611.1	433		FBpp0085074	3.7e-76	FBgn0015032	The gene Cytochrome P450 4c3 is referred to in FlyBase by the symbol Dmel\Cyp4c3 (CG1438, FBgn0015032). It is a protein_coding_gene from Dmel. It has one annotated transcript and one polypeptide. Gene sequence location is 3R:30894038..30900688. Its molecular function is described by: iron ion binding; heme binding; oxidoreductase activity, acting on paired donors, with incorporation or reduction …
LOC140753361	Git	Git	ARF GTPase-activating protein GIT1	Git	G protein-coupled receptor kinase interacting ArfGAP	180.039	-1.27097	HW	0.304272	-4.17708	2.9528e-05	0.000531761	NW_027332233.1	16231456	16239034	minus	protein-coding	XM_073087916.1	XP_072944017.1	705		FBpp0087353	1.78e-157	FBgn0033539	The gene G protein-coupled receptor kinase interacting ArfGAP is referred to in FlyBase by the symbol Dmel\Git (CG16728, FBgn0033539). It is a protein_coding_gene from Dmel. It has one annotated transcript and one polypeptide. Gene sequence location is 2R:10641818..10645427. Its molecular function is described by: GTPase activator activity; small GTPase binding; protein binding; molecular adaptor…
LOC140743367	LOC140743367	PCID2	PCI domain-containing protein 2 homolog	PCID2	PCI domain-containing protein 2	83.7542	2.26523	FW	0.543293	4.16944	3.05347e-05	0.000548934	NW_027332215.1	10381535	10387393	minus	protein-coding	XM_073074550.1	XP_072930651.1	434		FBpp0075833	2.33e-31	FBgn0036184	The gene PCI domain-containing protein 2 is referred to in FlyBase by the symbol Dmel\PCID2 (CG7351, FBgn0036184). It is a protein_coding_gene from Dmel. It has one annotated transcript and one polypeptide. Gene sequence location is 3L:11626441..11627715. Its molecular function is described by: double-stranded DNA binding; protein domain specific binding; RNA binding; protein binding. It is invol…
LOC140756673	LOC140756673	LOC140756673	uncharacterized LOC140756673			2732.56	0.375111	FW	0.0900038	4.16772	3.07657e-05	0.000552127	NW_027332240.1	5187628	5201194	minus	protein-coding	XM_073092226.1	XP_072948327.1	1080
LOC140753201	LOC140753201	LOC140753201	uncharacterized LOC140753201			3301.97	0.689719	FW	0.165632	4.16417	3.12492e-05	0.000559833	NW_027332233.1	9302382	9304890	minus	protein-coding	XM_073087651.1	XP_072943752.1	346
LOC140757878	LOC140757878	LOC140757878	uncharacterized LOC140757878			7589.04	-2.06258	HW	0.495526	-4.16241	3.14902e-05	0.000563173	NW_027332213.1	641026	643576	plus	lncRNA	XR_012104034.1
LOC140754228	LOC140754228	splicing factor C9orf78	splicing factor C9orf78			1924.44	0.767874	FW	0.184525	4.16136	3.16354e-05	0.000564793	NW_027332235.1	6736661	6813075	plus	protein-coding	XM_073089176.1	XP_072945277.1	407		FBpp0076532	4.32e-23
LOC140746038	coro	Coronin	protein coronin	coro	Coronin	2150.4	-0.829189	HW	0.199388	-4.15868	3.20098e-05	0.000570492	NW_027332220.1	1079002	1107391	minus	protein-coding	XM_073078018.1	XP_072934119.1	590		FBpp0307640	0	FBgn0265935	The gene Coronin is referred to in FlyBase by the symbol Dmel\coro (CG9446, FBgn0265935). It is a protein_coding_gene from Dmel. It has 7 annotated transcripts and 7 polypeptides (3 unique). Gene sequence location is 2R:6862001..6872718. Its molecular function is described by: actin filament binding. It is involved in the biological process described with: adult somatic muscle development; actin …
LOC140742332	gfzf	gfzf	GST-containing FLYWCH zinc-finger protein	gfzf	GST-containing FLYWCH zinc-finger protein	5548.68	1.31242	FW	0.315806	4.15579	3.24167e-05	0.000575759	NW_027332213.1	12604748	12608959	plus	protein-coding	XM_073073243.1	XP_072929344.1	233		FBpp0113023	1.57e-110	FBgn0250732	The gene GST-containing FLYWCH zinc-finger protein is referred to in FlyBase by the symbol Dmel\gfzf (CG33546, FBgn0250732). It is a protein_coding_gene from Dmel. It has 3 annotated transcripts and 3 polypeptides (2 unique). Gene sequence location is 3R:7145880..7150968. Its molecular function is described by: DNA-binding transcription factor binding; glutathione transferase activity; glutathion…
LOC140745876	Vps26	Vps26	vacuolar protein sorting 26	Vps26	Vacuolar protein sorting 26	690.151	-0.927087	HW	0.223075	-4.15594	3.23946e-05	0.000575759	NW_027332219.1	5808822	5811215	plus	protein-coding	XM_073077806.1	XP_072933907.1	492		FBpp0070298	0	FBgn0014411	The gene Vacuolar protein sorting 26 is referred to in FlyBase by the symbol Dmel\Vps26 (CG14804, FBgn0014411). It is a protein_coding_gene from Dmel. It has one annotated transcript and one polypeptide. Gene sequence location is X:1873853..1876474. Its molecular function is described by: cargo receptor activity; protein binding. It is involved in the biological process described with: regulation…
LOC140743387	Best2	Bestrophin 2	bestrophin 2	Best2	Bestrophin 2	5405.75	1.67572	FW	0.403547	4.15248	3.28889e-05	0.000582145	NW_027332215.1	11038554	11114808	minus	protein-coding	XM_073074592.1	XP_072930693.1	673		FBpp0076718	0	FBgn0035696	The gene Bestrophin 2 is referred to in FlyBase by the symbol Dmel\Best2 (CG10173, FBgn0035696). It is a protein_coding_gene from Dmel. It has one annotated transcript and one polypeptide. Gene sequence location is 3L:6245933..6256665. Its molecular function is described by: chloride channel activity. It is involved in the biological process described with: chloride transport. 11 alleles are repo…
LOC140746984	LOC140746984	LOC140746984	uncharacterized LOC140746984			255.78	1.63672	FW	0.394151	4.15252	3.2884e-05	0.000582145	NW_027332222.1	15353845	15535772	minus	protein-coding	XM_073079192.1	XP_072935293.1	322
LOC140754441	LOC140754441	LOC140754441	uncharacterized LOC140754441			293.148	4.10114	FW	0.98795	4.15116	3.30798e-05	0.000584523	NW_027332235.1	9178071	9187849	minus	lncRNA	XR_012103661.1
LOC140742735	Pcd	Pcd	pterin-4a-carbinolamine dehydratase	Pcd	pterin-4a-carbinolamine dehydratase	4435.25	1.58307	FW	0.381481	4.1498	3.32767e-05	0.000586999	NW_027332214.1	4794937	4796170	minus	protein-coding	XM_073073713.1	XP_072929814.1	153		FBpp0084824	1.07e-40	FBgn0024841	The gene pterin-4a-carbinolamine dehydratase is referred to in FlyBase by the symbol Dmel\Pcd (CG1963, FBgn0024841). It is a protein_coding_gene from Dmel. It has one annotated transcript and one polypeptide. Gene sequence location is 3R:29723163..29724226. Its molecular function is described by: 4-alpha-hydroxytetrahydrobiopterin dehydratase activity. It is involved in the biological process des…
LOC140756398	blo	bloated	bloated	blo	bloated	7354.78	2.48772	FW	0.599993	4.14625	3.3797e-05	0.000595162	NW_027332240.1	10163731	10265007	plus	protein-coding	XM_073091875.1	XP_072947976.1	1588		FBpp0308438	2.89e-20	FBgn0289556	The gene bloated is referred to in FlyBase by the symbol Dmel\blo (CG8740, FBgn0289556). It is a protein_coding_gene from Dmel. It has 5 annotated transcripts and 5 polypeptides (3 unique). Gene sequence location is 2R:8735810..8759590. Its molecular function is unknown. It is involved in the biological process described with: apposition of dorsal and ventral imaginal disc-derived wing surfaces; …
LOC140748866	Hrb27C	Hrb27C	Heterogeneous nuclear ribonucleoprotein at 27C	Hrb27C	Heterogeneous nuclear ribonucleoprotein at 27C	11113.7	-0.701145	HW	0.169413	-4.13866	3.49339e-05	0.000614135	NW_027332225.1	12737880	12770535	plus	protein-coding	XM_073081735.1	XP_072937836.1	520		FBpp0290618	1.36e-142	FBgn0004838	The gene Heterogeneous nuclear ribonucleoprotein at 27C is referred to in FlyBase by the symbol Dmel\Hrb27C (CG10377, FBgn0004838). It is a protein_coding_gene from Dmel. It has 8 annotated transcripts and 8 polypeptides (1 unique). Gene sequence location is 2L:6920704..6932057. Its molecular function is described by 9 unique terms, many of which group under: binding; nucleic acid binding; RNA bi…
LOC140745539	LOC140745539	LOC140745539	uncharacterized LOC140745539			5288.75	0.567896	FW	0.137524	4.12942	3.63679e-05	0.000638259	NW_027332218.1	11400501	11541448	plus	protein-coding	XM_073077455.1	XP_072933556.1	209
LOC140755724	RecQ4	RecQ4 helicase	RecQ4 helicase	RecQ4	RecQ4 helicase	2103.07	-0.64673	HW	0.156667	-4.12806	3.65841e-05	0.000640966	NW_027332239.1	8835875	8840087	minus	protein-coding	XM_073091016.1	XP_072947117.1	1298		FBpp0076452	0	FBgn0040290	The gene RecQ4 helicase is referred to in FlyBase by the symbol Dmel\RecQ4 (CG7487, FBgn0040290). It is a protein_coding_gene from Dmel. It has one annotated transcript and one polypeptide. Gene sequence location is 3L:8170640..8175978. Its molecular function is described by 11 unique terms, many of which group under: binding; nucleic acid binding; catalytic activity, acting on DNA; macromolecula…
LOC140755773	MYPT-75D	MYPT-75D	Myosin phosphatase targeting subunit 75D	MYPT-75D	Myosin phosphatase targeting subunit 75D	245.169	-1.32989	HW	0.322253	-4.12685	3.67768e-05	0.000643251	NW_027332239.1	10407362	10450898	plus	protein-coding	XM_073091089.1	XP_072947190.1	622		FBpp0303837	2.53e-150	FBgn0036801	The gene Myosin phosphatase targeting subunit 75D is referred to in FlyBase by the symbol Dmel\MYPT-75D (CG6896, FBgn0036801). It is a protein_coding_gene from Dmel. It has 4 annotated transcripts and 4 polypeptides (2 unique). Gene sequence location is 3L:18625959..18667177. Its molecular function is described by: enzyme inhibitor activity; protein phosphatase 1 binding; myosin phosphatase regul…
LOC140744503	LOC140744503	washout	WASH complex subunit 1-like	wash	washout	5958.14	-0.470005	HW	0.114105	-4.11906	3.80423e-05	0.000664263	NW_027332216.1	13237630	13284398	plus	protein-coding	XM_073076118.1	XP_072932219.1	437		FBpp0308667	1.32e-42	FBgn0033692	The gene washout is referred to in FlyBase by the symbol Dmel\wash (CG13176, FBgn0033692). It is a protein_coding_gene from Dmel. It has 2 annotated transcripts and 2 polypeptides (1 unique). Gene sequence location is 2R:12180493..12182373. Its molecular function is described by 6 unique terms, many of which group under: binding; protein binding; tubulin binding; cytoskeletal protein binding; lam…
LOC140756858	LOC140756858	putative fatty acyl-CoA reductase CG8306	putative fatty acyl-CoA reductase CG8306			20985.3	1.42694	FW	0.346721	4.11551	3.86323e-05	0.000673427	NW_027332241.1	3810867	3846041	minus	protein-coding	XM_073092390.1	XP_072948491.1	509		FBpp0428607	0
LOC140756183	nonC	nonC	serine/threonine-protein kinase Smg1	nonC	no-on-and-no-off transient C	1786.23	-0.628389	HW	0.152727	-4.11446	3.88087e-05	0.000675363	NW_027332239.1	14779405	14896552	plus	protein-coding	XM_073091622.1	XP_072947723.1	3551		FBpp0309979	0	FBgn0263968	The gene no-on-and-no-off transient C is referred to in FlyBase by the symbol Dmel\nonC (CG32743, FBgn0263968). It is a protein_coding_gene from Dmel. It has 2 annotated transcripts and 2 polypeptides (1 unique). Gene sequence location is X:6824496..6838122. Its molecular function is described by: protein serine/threonine kinase activity. It is involved in the biological process described with 9 …
LOC140743319	LOC140743319	LOC140743319	uncharacterized LOC140743319			216.276	3.4273	FW	0.833271	4.11307	3.90439e-05	0.000678315	NW_027332215.1	7299962	7301777	plus	lncRNA	XR_012102443.1
LOC140751968	LOC140751968	ankyrin repeat and BTB/POZ domain-containing protein 2	ankyrin repeat and BTB/POZ domain-containing protein 2			5711.38	0.482491	FW	0.117351	4.11151	3.93078e-05	0.000681753	NW_027332230.1	975087	1052125	minus	protein-coding	XM_073086107.1	XP_072942208.1	1662		FBpp0306094	0
LOC140747097	RhoBTB	RhoBTB	Rho-related BTB domain containing	RhoBTB	Rho-related BTB domain containing	56.9295	-1.79182	HW	0.436639	-4.10368	4.0663e-05	0.000704076	NW_027332210.1	8114665	8137164	minus	protein-coding	XM_073079352.1	XP_072935453.1	722		FBpp0303191	0	FBgn0036980	The gene Rho-related BTB domain containing is referred to in FlyBase by the symbol Dmel\RhoBTB (CG5701, FBgn0036980). It is a protein_coding_gene from Dmel. It has 3 annotated transcripts and 3 polypeptides (all unique). Gene sequence location is 3L:20376242..20382398. Its molecular function is described by: GTPase activity; protein kinase binding; GTP binding. It is involved in the biological pr…
LOC140745536	snu	snustorr	ABC-type transporter snustorr	snu	snustorr	14974.3	1.16926	FW	0.285318	4.09808	4.16596e-05	0.000720126	NW_027332210.1	799986	935139	minus	protein-coding	XM_073077456.1	XP_072933557.1	787		FBpp0084677	0	FBgn0039594	The gene snustorr is referred to in FlyBase by the symbol Dmel\snu (CG9990, FBgn0039594). It is a protein_coding_gene from Dmel. It has 6 annotated transcripts and 6 polypeptides (all unique). Gene sequence location is 3R:28675041..28695939. Its molecular function is described by: ABC-type transporter activity; ATP binding; ATP hydrolysis activity. It is involved in the biological process describ…
LOC140751721	LOC140751721	Tudor domain containing 3	tudor domain-containing protein 3-like	Tdrd3	Tudor domain containing 3	275.828	-1.45111	HW	0.354475	-4.09368	4.24587e-05	0.000732714	NW_027332230.1	4162353	4167804	minus	protein-coding	XM_073085752.1	XP_072941853.1	745		FBpp0075441	3.85e-65	FBgn0036450	The gene Tudor domain containing 3 is referred to in FlyBase by the symbol Dmel\Tdrd3 (CG13472, FBgn0036450). It is a protein_coding_gene from Dmel. It has one annotated transcript and one polypeptide. Gene sequence location is 3L:14786791..14789665. Its molecular function is described by: single-stranded DNA binding; RNA binding; protein-macromolecule adaptor activity; single-stranded RNA bindin…
LOC140756202	SPoCk	SPoCk	secretory pathway calcium atpase	SPoCk	Secretory Pathway Calcium atpase	1946.59	-1.15903	HW	0.283722	-4.0851	4.40584e-05	0.000759053	NW_027332239.1	13260153	13305204	plus	protein-coding	XM_073091654.1	XP_072947755.1	961		FBpp0078184	0	FBgn0052451	The gene Secretory Pathway Calcium atpase is referred to in FlyBase by the symbol Dmel\SPoCk (CG32451, FBgn0052451). It is a protein_coding_gene from Dmel. It has 8 annotated transcripts and 8 polypeptides (7 unique). Gene sequence location is 3L:22749444..22787631. Its molecular function is described by: ATP hydrolysis activity; P-type calcium transporter activity; ATP binding; P-type manganese …
LOC140743460	roq	roquin	RING finger and CCCH-type zinc finger domain-containing protein roquin	roq	roquin	68.0568	-1.90365	HW	0.466252	-4.08288	4.44819e-05	0.000765074	NW_027332215.1	13825987	13847883	plus	protein-coding	XM_073074746.1	XP_072930847.1	786		FBpp0303600	0	FBgn0036621	The gene roquin is referred to in FlyBase by the symbol Dmel\roq (CG16807, FBgn0036621). It is a protein_coding_gene from Dmel. It has 3 annotated transcripts and 3 polypeptides (1 unique). Gene sequence location is 3L:16370938..16378566. Its molecular function is described by 7 unique terms, many of which group under: binding; nucleic acid binding; RNA binding; cation binding; ion binding. It is…
LOC140742824	LOC140742824	proteasome activator complex subunit 4-like	proteasome activator complex subunit 4-like			6164.11	0.368433	FW	0.0902756	4.0812	4.48035e-05	0.000769326	NW_027332214.1	6350327	6378908	minus	protein-coding	XM_073073852.1	XP_072929953.1	1963
LOC140744546	mwh	multiple wing hairs	multiple wing hairs	mwh	multiple wing hairs	6841.4	-1.07403	HW	0.263255	-4.0798	4.50737e-05	0.000772682	NW_027332216.1	14273145	14432330	minus	protein-coding	XM_073076176.1	XP_072932277.1	984		FBpp0303809	9.23e-110	FBgn0264272	The gene multiple wing hairs is referred to in FlyBase by the symbol Dmel\mwh (CG43772, FBgn0264272). It is a protein_coding_gene from Dmel. It has 3 annotated transcripts and 3 polypeptides (all unique). Gene sequence location is 3L:1200786..1232700. Its molecular function is described by: small GTPase binding; protein binding; actin binding; actin filament binding. It is involved in the biologi…
LOC140751117	vn	vein	membrane-bound neuregulin protein vein	vn	vein	3465.92	-1.15448	HW	0.28319	-4.0767	4.56798e-05	0.000781775	NW_027332228.1	16405269	16486231	plus	protein-coding	XM_073084979.1	XP_072941080.1	312		FBpp0076790	1.69e-23	FBgn0003984	The gene vein is referred to in FlyBase by the symbol Dmel\vn (CG10491, FBgn0003984). It is a protein_coding_gene from Dmel. It has 2 annotated transcripts and 2 polypeptides (all unique). Gene sequence location is 3L:5813338..5845664. Its molecular function is described by: epidermal growth factor receptor binding; signaling receptor binding; receptor ligand activity; heparin binding. It is invo…
LOC140754645	LOC140754645	vrille	uncharacterized LOC140754645	vri	vrille	28672.7	1.18027	FW	0.289561	4.07607	4.58023e-05	0.000782577	NW_027332236.1	7647866	7660503	minus	protein-coding	XM_073089648.1	XP_072945749.1	365		FBpp0309715	1.58e-49	FBgn0016076	The gene vrille is referred to in FlyBase by the symbol Dmel\vri (CG14029, FBgn0016076). It is a protein_coding_gene from Dmel. It has 5 annotated transcripts and 5 polypeptides (2 unique). Gene sequence location is 2L:5288944..5311223. Its molecular function is described by: DNA-binding transcription factor activity; DNA binding; DNA-binding transcription repressor activity, RNA polymerase II-sp…
LOC140742285	pb	proboscipedia	homeobox proboscipedia	pb	proboscipedia	370.476	3.91978	FW	0.962413	4.07287	4.64376e-05	0.000791118	NW_027332213.1	11121646	11179260	plus	protein-coding	XM_073073154.1	XP_072929255.1	677		FBpp0088336	9.26e-67	FBgn0051481	The gene proboscipedia is referred to in FlyBase by the symbol Dmel\pb (CG31481, FBgn0051481). It is a protein_coding_gene from Dmel. It has 4 annotated transcripts and 4 polypeptides (all unique). Gene sequence location is 3R:6707800..6742063. Its molecular function is described by: RNA polymerase II cis-regulatory region sequence-specific DNA binding; DNA binding; DNA-binding transcription fact…
LOC140742867	LOC140742867	LOC140742867	uncharacterized LOC140742867			556.591	3.15581	FW	0.774922	4.07242	4.65264e-05	0.000791118	NW_027332209.1	2571591	2595917	plus	protein-coding	XM_073073910.1	XP_072930011.1	463		FBpp0309598	3.7e-19
LOC140750981	D2hgdh	D2hgdh	D-2-hydroxyglutaric acid dehydrogenase	D2hgdh	D-2-hydroxyglutaric acid dehydrogenase	1285.46	-0.61718	HW	0.151552	-4.0724	4.65319e-05	0.000791118	NW_027332228.1	6976940	6981577	plus	protein-coding	XM_073084756.1	XP_072940857.1	506		FBpp0070367	0	FBgn0023507	The gene D-2-hydroxyglutaric acid dehydrogenase is referred to in FlyBase by the symbol Dmel\D2hgdh (CG3835, FBgn0023507). It is a protein_coding_gene from Dmel. It has 3 annotated transcripts and 3 polypeptides (1 unique). Gene sequence location is X:2141489..2144937. Its molecular function is described by: (R)-2-hydroxyglutarate dehydrogenase activity; FAD binding; catalytic activity; flavin ad…
LOC140756247	axo	axotactin	axotactin	axo	axotactin	222.656	1.24912	FW	0.306823	4.07114	4.67835e-05	0.00079409	NW_027332239.1	4423819	4453737	minus	protein-coding	XM_073091716.1	XP_072947817.1	1839		FBpp0297315	0	FBgn0262870	The gene axotactin is referred to in FlyBase by the symbol Dmel\axo (CG43225, FBgn0262870). It is a protein_coding_gene from Dmel. It has 7 annotated transcripts and 7 polypeptides (5 unique). Gene sequence location is 3L:4629604..4687317. Its molecular function is described by: serine-type endopeptidase inhibitor activity. It is involved in the biological process described with: transmission of …
LOC140753193	LOC140753193	Myosuppressin receptor 1	G-protein coupled receptor dmsr-1-like	MsR1	Myosuppressin receptor 1	107.424	-2.20859	HW	0.542672	-4.06983	4.70465e-05	0.000797245	NW_027332233.1	7985805	8061951	minus	protein-coding	XM_073087636.1	XP_072943737.1	383		FBpp0072765	1.52e-95	FBgn0035331	The gene Myosuppressin receptor 1 is referred to in FlyBase by the symbol Dmel\MsR1 (CG8985, FBgn0035331). It is a protein_coding_gene from Dmel. It has 2 annotated transcripts and 2 polypeptides (all unique). Gene sequence location is 3L:2322693..2345799. Its molecular function is described by: neuropeptide receptor activity; myosuppressin receptor activity; G protein-coupled receptor activity; …
LOC140745795	Ehbp1	Ehbp1	Eps15 homology domain containing protein-binding protein 1	Ehbp1	Eps15 homology domain containing protein-binding protein 1	80.0348	-1.63792	HW	0.402751	-4.06683	4.7656e-05	0.000806252	NW_027332219.1	960416	993341	minus	protein-coding	XM_073077704.1	XP_072933805.1	1068		FBpp0086170	4.74e-79	FBgn0034180	The gene Eps15 homology domain containing protein-binding protein 1 is referred to in FlyBase by the symbol Dmel\Ehbp1 (CG15609, FBgn0034180). It is a protein_coding_gene from Dmel. It has 4 annotated transcripts and 4 polypeptides (all unique). Gene sequence location is 2R:17007674..17015894. Its molecular function is unknown. It is involved in the biological process described with: basement mem…
LOC140745101	Cln7	Cln7	CLN7/MFS domain-containing 8	Cln7	Cln7	2133.51	1.17621	FW	0.289593	4.0616	4.87383e-05	0.000823215	NW_027332217.1	15927708	15939681	minus	protein-coding	XM_073076874.1	XP_072932975.1	534		FBpp0304979	8.51e-180	FBgn0035767	The gene Cln7 is referred to in FlyBase by the symbol Dmel\Cln7 (CG8596, FBgn0035767). It is a protein_coding_gene from Dmel. It has 3 annotated transcripts and 3 polypeptides (1 unique). Gene sequence location is 3L:7341884..7345183. Its molecular function is described by: transmembrane transporter activity. It is involved in the biological process described with: transmembrane transport. 12 all…
LOC140752590	Nedd4	Nedd4	E3 ubiquitin-protein ligase Nedd4	Nedd4	Nedd4	555.282	-0.691134	HW	0.170226	-4.06008	4.90549e-05	0.000827211	NW_027332231.1	13473918	13507777	plus	protein-coding	XM_073086932.1	XP_072943033.1	972		FBpp0288923	0	FBgn0259174	The gene Nedd4 is referred to in FlyBase by the symbol Dmel\Nedd4 (CG42279, FBgn0259174). It is a protein_coding_gene from Dmel. It has 9 annotated transcripts and 9 polypeptides (all unique). Gene sequence location is 3L:17530081..17546660. Its molecular function is described by 7 unique terms, many of which group under: protein binding; binding; acyltransferase activity; ubiquitin-protein trans…
LOC140747319	ctrip	circadian trip	E3 ubiquitin-protein ligase ctrip	ctrip	circadian trip	10588.3	0.632052	FW	0.15571	4.05916	4.92486e-05	0.000829126	NW_027332222.1	6417522	6469011	minus	protein-coding	XM_073079671.1	XP_072935772.1	2336		FBpp0310479	0	FBgn0260794	The gene circadian trip is referred to in FlyBase by the symbol Dmel\ctrip (CG42574, FBgn0260794). It is a protein_coding_gene from Dmel. It has 11 annotated transcripts and 11 polypeptides (9 unique). Gene sequence location is 3R:4786284..4812096. Its molecular function is described by: ubiquitin protein ligase activity; ubiquitin-protein transferase activity; zinc ion binding. It is involved in…
LOC140743638	Fer1	48 related 1	48 related 1	Fer1	48 related 1	19.1125	5.92213	FW	1.4619	4.05098	5.10038e-05	0.000857279	NW_027332215.1	20659940	20678617	minus	protein-coding	XM_073075065.1	XP_072931166.1	217		FBpp0089410	2.32e-55	FBgn0037475	The gene 48 related 1 is referred to in FlyBase by the symbol Dmel\Fer1 (CG33323, FBgn0037475). It is a protein_coding_gene from Dmel. It has 2 annotated transcripts and 2 polypeptides (all unique). Gene sequence location is 3R:7136206..7141972. Its molecular function is described by: RNA polymerase II transcription regulatory region sequence-specific DNA binding; protein dimerization activity; D…
LOC140756451	LOC140756451	Cytochrome b5	cytochrome b5-like	Cyt-b5	Cytochrome b5	661.342	1.21773	FW	0.300648	4.05035	5.11419e-05	0.000858204	NW_027332211.1	18685305	18687046	minus	protein-coding	XM_073091967.1	XP_072948068.1	129		FBpp0087979	1.53e-37	FBgn0264294	The gene Cytochrome b5 is referred to in FlyBase by the symbol Dmel\Cyt-b5 (CG2140, FBgn0264294). It is a protein_coding_gene from Dmel. It has 2 annotated transcripts and 2 polypeptides (all unique). Gene sequence location is 2R:7533506..7535936. Its molecular function is described by: heme binding. It is involved in the biological process described with: xenobiotic metabolic process; response t…
LOC140747886	LOC140747886	LOC140747886	uncharacterized LOC140747886			18.9351	7.6912	FW	1.89932	4.04945	5.13384e-05	0.000860106	NW_027332223.1	14324631	14330338	plus	protein-coding	XM_073080503.1	XP_072936604.1	477		FBpp0305270	1.73e-26
LOC140742866	LOC140742866	LOC140742866	uncharacterized LOC140742866			83.3085	2.147	FW	0.531164	4.04207	5.29822e-05	0.000886208	NW_027332214.1	7787766	7804861	minus	protein-coding	XM_073073905.1	XP_072930006.1	1493		FBpp0290120	4.29e-158
LOC140743544	LOC140743544	TweedleE	uncharacterized LOC140743544	TwdlE	TweedleE	143.645	6.09282	FW	1.50841	4.03923	5.36274e-05	0.000894107	NW_027332215.1	17119798	17122462	plus	protein-coding	XM_073074896.1	XP_072930997.1	314		FBpp0079185	7.22e-50	FBgn0031957	The gene TweedleE is referred to in FlyBase by the symbol Dmel\TwdlE (CG14534, FBgn0031957). It is a protein_coding_gene from Dmel. It has one annotated transcript and one polypeptide. Gene sequence location is 2L:7857957..7860839. Its molecular function is described by: structural constituent of chitin-based larval cuticle; structural constituent of chitin-based cuticle. It is involved in the bi…
LOC140743647	LOC140743647	SNF4Agamma	uncharacterized LOC140743647	SNF4Agamma	SNF4/AMP-activated protein kinase gamma subunit	316.853	-1.15332	HW	0.285509	-4.03954	5.35555e-05	0.000894107	NW_027332215.1	20830544	20949057	plus	protein-coding	XM_073075075.1	XP_072931176.1	846		FBpp0083421	0	FBgn0264357	The gene SNF4/AMP-activated protein kinase gamma subunit is referred to in FlyBase by the symbol Dmel\SNF4A≈í‚â• (CG17299, FBgn0264357). It is a protein_coding_gene from Dmel. It has 16 annotated transcripts and 16 polypeptides (6 unique). Gene sequence location is 3R:21140739..21214269. Its molecular function is described by: protein kinase regulator activity; protein kinase binding; AMP binding…
LOC140756219	LOC140756219	detour	E3 ubiquitin-protein ligase znrf2	detr	detour	3868.99	1.16128	FW	0.287556	4.03845	5.38062e-05	0.000895643	NW_027332239.1	14928581	15060315	plus	protein-coding	XM_073091677.1	XP_072947778.1	208		FBpp0309981	1.08e-70	FBgn0029911	The gene detour is referred to in FlyBase by the symbol Dmel\detr (CG14435, FBgn0029911). It is a protein_coding_gene from Dmel. It has 2 annotated transcripts and 2 polypeptides (1 unique). Gene sequence location is X:6838174..6843921. Its molecular function is described by: ubiquitin protein ligase activity; zinc ion binding. It is involved in the biological process described with: protein K48-…
LOC140748327	Lrch	Lrch	Leucine-rich-repeats and calponin homology domain protein	Lrch	Leucine-rich-repeats and calponin homology domain protein	1031.63	-1.53615	HW	0.380604	-4.03609	5.43491e-05	0.000903227	NW_027332223.1	3832998	3895711	minus	protein-coding	XM_073081165.1	XP_072937266.1	934		FBpp0080521	2.21e-159	FBgn0032633	The gene Leucine-rich-repeats and calponin homology domain protein is referred to in FlyBase by the symbol Dmel\Lrch (CG6860, FBgn0032633). It is a protein_coding_gene from Dmel. It has 3 annotated transcripts and 3 polypeptides (all unique). Gene sequence location is 2L:17367511..17384115. Its molecular function is described by: . It is involved in the biological process described with: intracel…
LOC140745856	LOC140745856	kin of irre	irregular chiasm C-roughest protein-like	kirre	kin of irre	434.288	-1.24145	HW	0.307656	-4.03519	5.45577e-05	0.000905238	NW_027332219.1	4472981	4603454	plus	protein-coding	XM_073077789.1	XP_072933890.1	889		FBpp0304768	0	FBgn0028369	The gene kin of irre is referred to in FlyBase by the symbol Dmel\kirre (CG3653, FBgn0028369). It is a protein_coding_gene from Dmel. It has 7 annotated transcripts and 7 polypeptides (1 unique). Gene sequence location is X:2740384..3134532. Its molecular function is described by: coreceptor activity; protein binding; cell adhesion molecule binding. It is involved in the biological process descri…
LOC140743762	LOC140743762	LOC140743762	uncharacterized LOC140743762			1495.72	1.93435	FW	0.479594	4.03331	5.4996e-05	0.000911047	NW_027332215.1	26648998	26656672	plus	lncRNA	XR_012102511.1
LOC140742409	Moca-cyp	nuclear cyclophilin protein Moca-cyp	nuclear cyclophilin protein Moca-cyp			6140.93	-0.507782	HW	0.125919	-4.0326	5.51639e-05	0.000911218	NW_027332213.1	15493502	15511110	minus	protein-coding	XM_073073339.1	XP_072929440.1	945		FBpp0298837	6.55e-58
LOC140743672	LOC140743672	Glucuronyltransferase S	galactosylgalactosylxylosylprotein 3-beta-glucuronosyltransferase S-like	GlcAT-S	Glucuronyltransferase S	38.49	-1.90811	HW	0.473186	-4.03247	5.51939e-05	0.000911218	NW_027332215.1	22427410	22435423	minus	protein-coding	XM_073075116.1	XP_072931217.1	346		FBpp0079438	3.89e-102	FBgn0032135	The gene Glucuronyltransferase S is referred to in FlyBase by the symbol Dmel\GlcAT-S (CG3881, FBgn0032135). It is a protein_coding_gene from Dmel. It has 3 annotated transcripts and 3 polypeptides (all unique). Gene sequence location is 2L:9616469..9623109. Its molecular function is described by: galactosylgalactosylxylosylprotein 3-beta-glucuronosyltransferase activity; glucuronosyltransferase …
LOC140756124	LOC140756124	sina homologue	uncharacterized LOC140756124	sinah	sina homologue	4954.38	-1.65746	HW	0.411063	-4.03214	5.52707e-05	0.000911218	NW_027332239.1	1523606	1573716	plus	protein-coding	XM_073091561.1	XP_072947662.1	344		FBpp0290897	2.68e-09	FBgn0259794	The gene sina homologue is referred to in FlyBase by the symbol Dmel\sinah (CG13030, FBgn0259794). It is a protein_coding_gene from Dmel. It has one annotated transcript and one polypeptide. Gene sequence location is 3L:16859080..16860529. Its molecular function is described by: ubiquitin conjugating enzyme binding; ubiquitin protein ligase activity; protein binding; zinc ion binding; ubiquitin-p…
LOC140745237	LOC140745237	LOC140745237	uncharacterized LOC140745237			5015.65	1.68626	FW	0.418337	4.03086	5.55741e-05	0.00091476	NW_027332218.1	19549	50038	minus	protein-coding	XM_073076971.1	XP_072933072.1	1468
LOC140745398	LOC140745398	LOC140745398	uncharacterized LOC140745398			41.2905	5.74887	FW	1.42794	4.026	5.67331e-05	0.000932353	NW_027332218.1	6356941	6375209	minus	protein-coding	XM_073077233.1	XP_072933334.1	178		FBpp0305083	1.08e-33
LOC140752552	LOC140752552	Fpps	uncharacterized LOC140752552	Fpps	Farnesyl pyrophosphate synthase	148.259	3.87503	FW	0.964278	4.01859	5.85484e-05	0.000960658	NW_027332231.1	8262533	8276625	plus	protein-coding	XM_073086890.1	XP_072942991.1	775		FBpp0087266	1.49e-70	FBgn0025373	The gene Farnesyl pyrophosphate synthase is referred to in FlyBase by the symbol Dmel\Fpps (CG12389, FBgn0025373). It is a protein_coding_gene from Dmel. It has one annotated transcript and one polypeptide. Gene sequence location is 2R:11305511..11307528. Its molecular function is described by: transferase activity, transferring alkyl or aryl (other than methyl) groups; dimethylallyltranstransfer…
LOC140754495	LOC140754495	LOC140754495	uncharacterized LOC140754495			70.1022	2.68594	FW	0.66924	4.01342	5.98453e-05	0.000980381	NW_027332235.1	3738983	3751888	plus	protein-coding	XM_073089518.1	XP_072945619.1	822		FBpp0084867	1.44e-18
LOC140745080	LOC140745080	ubiquitin domain-containing protein 2	ubiquitin domain-containing protein 2			80.6221	-1.20118	HW	0.299404	-4.0119	6.02333e-05	0.000985176	NW_027332217.1	15559118	15562022	minus	protein-coding	XM_073076848.1	XP_072932949.1	235		FBpp0301220	1.76e-110
LOC140743601	LOC140743601	Kpc1	RING finger and SPRY domain-containing protein 1-like	Kpc1	Kip1 ubiquitination-promoting complex subunit 1	882.48	-0.795779	HW	0.19842	-4.01057	6.05723e-05	0.000987615	NW_027332215.1	19401277	19416028	plus	protein-coding	XM_073075015.1	XP_072931116.1	523		FBpp0297356	5.88e-25	FBgn0038296	The gene Kip1 ubiquitination-promoting complex subunit 1 is referred to in FlyBase by the symbol Dmel\Kpc1 (CG6752, FBgn0038296). It is a protein_coding_gene from Dmel. It has 2 annotated transcripts and 2 polypeptides (1 unique). Gene sequence location is 3R:15191058..15196210. Its molecular function is described by: ubiquitin-protein transferase activity; zinc ion binding; ubiquitin protein lig…
LOC140754490	LOC140754490	hemingway	uncharacterized LOC140754490	hmw	hemingway	119.732	0.982505	FW	0.244979	4.01057	6.05735e-05	0.000987615	NW_027332235.1	2566862	2570328	plus	protein-coding	XM_073089511.1	XP_072945612.1	257		FBpp0082997	1.68e-09	FBgn0038607	The gene hemingway is referred to in FlyBase by the symbol Dmel\hmw (CG7669, FBgn0038607). It is a protein_coding_gene from Dmel. It has one annotated transcript and one polypeptide. Gene sequence location is 3R:18361994..18364277. Its molecular function is unknown. It is involved in the biological process described with: sperm individualization; motile cilium assembly; spermatogenesis; sperm axo…
LOC140755475	PAPLA1	PAPLA1	Phosphatidic Acid Phospholipase A1	PAPLA1	Phosphatidic Acid Phospholipase A1	1251.75	-0.722443	HW	0.180183	-4.00949	6.08503e-05	0.000990566	NW_027332238.1	1273059	1435726	minus	protein-coding	XM_073090744.1	XP_072946845.1	2647		FBpp0311178	6.39e-62	FBgn0031990	The gene Phosphatidic Acid Phospholipase A1 is referred to in FlyBase by the symbol Dmel\PAPLA1 (CG8552, FBgn0031990). It is a protein_coding_gene from Dmel. It has 4 annotated transcripts and 4 polypeptides (3 unique). Gene sequence location is 2L:8134247..8159638. Its molecular function is described by: serine hydrolase activity; phospholipase activity; metal ion binding; phospholipase A1 activ…
LOC140742307	LOC140742307	LOC140742307	uncharacterized LOC140742307			17758.2	-0.569363	HW	0.142389	-3.99865	6.37038e-05	0.00103539	NW_027332213.1	11933753	12091474	minus	protein-coding	XM_073073181.1	XP_072929282.1	1324		FBpp0084911	0
LOC140748174	LOC140748174	Cytochrome P450 4c3	uncharacterized LOC140748174	Cyp4c3	Cytochrome P450 4c3	287.759	2.31653	FW	0.579684	3.99619	6.43696e-05	0.00104457	NW_027332211.1	7183056	7197904	plus	protein-coding	XM_073080921.1	XP_072937022.1	1038		FBpp0085074	4.3e-114	FBgn0015032	The gene Cytochrome P450 4c3 is referred to in FlyBase by the symbol Dmel\Cyp4c3 (CG1438, FBgn0015032). It is a protein_coding_gene from Dmel. It has one annotated transcript and one polypeptide. Gene sequence location is 3R:30894038..30900688. Its molecular function is described by: iron ion binding; heme binding; oxidoreductase activity, acting on paired donors, with incorporation or reduction …
LOC140751146	LOC140751146	inducible metalloproteinase inhibitor protein-like	inducible metalloproteinase inhibitor protein-like			28.0932	6.47498	FW	1.62093	3.99461	6.47997e-05	0.0010499	NW_027332228.1	4495743	4497925	minus	protein-coding	XM_073085016.1	XP_072941117.1	164
LOC140750936	spg	sponge	dedicator of cytokinesis spg	spg	sponge	206.007	-0.868955	HW	0.217585	-3.99363	6.5069e-05	0.00105261	NW_027332228.1	12451846	12511500	minus	protein-coding	XM_073084696.1	XP_072940797.1	1855		FBpp0307742	0	FBgn0264324	The gene sponge is referred to in FlyBase by the symbol Dmel\spg (CG31048, FBgn0264324). It is a protein_coding_gene from Dmel. It has 5 annotated transcripts and 5 polypeptides (3 unique). Gene sequence location is 3R:28845270..28870439. Its molecular function is described by: guanyl-nucleotide exchange factor activity; small GTPase binding. It is involved in the biological process described wit…
LOC140745306	LOC140745306	gamma-interferon-inducible lysosomal thiol reductase-like	gamma-interferon-inducible lysosomal thiol reductase-like			147.851	4.29389	FW	1.07647	3.98884	6.63959e-05	0.0010724	NW_027332209.1	10135345	10140440	plus	protein-coding	XM_073077110.1	XP_072933211.1	209		FBpp0081582	9.3e-37
LOC140752319	Rab2	Rab2	RAS oncogene family member Rab2	Rab2	Rab2	4688.04	0.494984	FW	0.124292	3.98242	6.82165e-05	0.00110008	NW_027332231.1	8308161	8313405	plus	protein-coding	XM_073086568.1	XP_072942669.1	213		FBpp0307641	1.44e-141	FBgn0014009	The gene Rab2 is referred to in FlyBase by the symbol Dmel\Rab2 (CG3269, FBgn0014009). It is a protein_coding_gene from Dmel. It has 2 annotated transcripts and 2 polypeptides (1 unique). Gene sequence location is 2R:6696739..6699469. Its molecular function is described by: GTP binding; magnesium ion binding; GTPase activity; protein binding. It is involved in the biological process described wit…
LOC140748963	LOC140748963	LOC140748963	uncharacterized LOC140748963			3502.82	-0.699828	HW	0.176003	-3.97624	7.00141e-05	0.00112556	NW_027332225.1	2720403	2724539	minus	lncRNA	XR_012103008.1
LOC140749123	LOC140749123	LOC140749123	uncharacterized LOC140749123			1978.61	1.81746	FW	0.457077	3.97627	7.00054e-05	0.00112556	NW_027332225.1	13342673	13421619	plus	protein-coding	XM_073082148.1	XP_072938249.1	1573		FBpp0289067	2.28e-111
LOC140742717	Stt3B	Stt3B	catalytic subunit 3B of the oligosaccharyltransferase complex	Stt3B	Catalytic subunit 3B of the oligosaccharyltransferase complex	11033.2	-0.943411	HW	0.2374	-3.97393	7.06969e-05	0.00113477	NW_027332214.1	4247936	4263620	plus	protein-coding	XM_073073693.1	XP_072929794.1	768		FBpp0084161	0	FBgn0011336	The gene Catalytic subunit 3B of the oligosaccharyltransferase complex is referred to in FlyBase by the symbol Dmel\Stt3B (CG7748, FBgn0011336). It is a protein_coding_gene from Dmel. It has one annotated transcript and one polypeptide. Gene sequence location is 3R:25066712..25069637. Its molecular function is described by: oligosaccharyl transferase activity; dolichyl-diphosphooligosaccharide-pr…
LOC140756474	fne	found in neurons	ELAV like RNA binding protein found in neurons	fne	found in neurons	4307.44	0.570543	FW	0.143614	3.97277	7.10419e-05	0.00113854	NW_027332209.1	13989875	13991836	minus	protein-coding	XM_073092023.1	XP_072948124.1	378		FBpp0428415	6.3e-76	FBgn0086675	The gene found in neurons is referred to in FlyBase by the symbol Dmel\fne (CG4396, FBgn0086675). It is a protein_coding_gene from Dmel. It has 11 annotated transcripts and 11 polypeptides (3 unique). Gene sequence location is X:12917477..12950417. Its molecular function is described by: RNA binding; poly(U) RNA binding; mRNA binding; nucleic acid binding. It is involved in the biological process…
LOC140751389	TTLL15	TTLL15	tubulin tyrosine ligase-like 15	TTLL15	Tubulin tyrosine ligase-like 15	2981.36	0.904917	FW	0.227811	3.97222	7.12054e-05	0.0011394	NW_027332209.1	12685520	12699543	minus	protein-coding	XM_073085317.1	XP_072941418.1	519		FBpp0081758	9.07e-147	FBgn0037838	The gene Tubulin tyrosine ligase-like 15 is referred to in FlyBase by the symbol Dmel\TTLL15 (CG4089, FBgn0037838). It is a protein_coding_gene from Dmel. It has one annotated transcript and one polypeptide. Gene sequence location is 3R:10815288..10817490. Its molecular function is described by: tubulin-glutamic acid ligase activity. It is involved in the biological process described with: protei…
LOC140749937	LOC140749937	RapGAP1	signal-induced proliferation-associated 1-like protein 2	RapGAP1	Rap GTPase activating protein 1	931.948	-0.897289	HW	0.226151	-3.96766	7.25829e-05	0.00115964	NW_027332226.1	8557602	8574817	minus	protein-coding	XM_073083194.1	XP_072939295.1	1106		FBpp0306871	2.74e-70	FBgn0264895	The gene Rap GTPase activating protein 1 is referred to in FlyBase by the symbol Dmel\RapGAP1 (CG44086, FBgn0264895). It is a protein_coding_gene from Dmel. It has 5 annotated transcripts and 5 polypeptides (4 unique). Gene sequence location is 2L:7497805..7578980. Its molecular function is described by: GTPase activator activity; GTPase regulator activity. It is involved in the biological proces…
LOC140747004	Nubpl	Nubpl	NUBP iron-sulfur cluster assembly factor, mitochondrial	Nubpl	NUBP iron-sulfur cluster assembly factor, mitochondrial	11662.5	-0.523878	HW	0.132084	-3.96626	7.30082e-05	0.0011615	NW_027332222.1	15995432	15999691	plus	protein-coding	XM_073079222.1	XP_072935323.1	317		FBpp0306285	3.39e-89	FBgn0032986	The gene NUBP iron-sulfur cluster assembly factor, mitochondrial is referred to in FlyBase by the symbol Dmel\Nubpl (CG3262, FBgn0032986). It is a protein_coding_gene from Dmel. It has 3 annotated transcripts and 3 polypeptides (2 unique). Gene sequence location is 2L:22239916..22246988. Its molecular function is described by: ATP binding; 4 iron, 4 sulfur cluster binding; phospholipid binding; i…
LOC140749435	LOC140749435	LOC140749435	uncharacterized LOC140749435			100.441	2.41975	FW	0.610096	3.96617	7.30362e-05	0.0011615	NW_027332226.1	12570949	12573302	plus	lncRNA	XR_012103098.1
LOC140756874	PPP1R15	PPP1R15	Protein phosphatase 1 regulatory subunit 15	PPP1R15	Protein phosphatase 1 regulatory subunit 15	740.193	-0.95576	HW	0.240974	-3.96623	7.3018e-05	0.0011615	NW_027332241.1	65057	89179	plus	protein-coding	XM_073092408.1	XP_072948509.1	837		FBpp0072113	3.68e-11	FBgn0034948	The gene Protein phosphatase 1 regulatory subunit 15 is referred to in FlyBase by the symbol Dmel\PPP1R15 (CG3825, FBgn0034948). It is a protein_coding_gene from Dmel. It has one annotated transcript and one polypeptide. Gene sequence location is 2R:23975599..23977255. Its molecular function is described by: protein phosphatase 1 binding; protein phosphatase regulator activity. It is involved in …
LOC140743212	Cat	Catalase	Catalase	Cat	Catalase	13083.9	0.960635	FW	0.242299	3.96467	7.34961e-05	0.00116702	NW_027332215.1	870138	872856	plus	protein-coding	XM_073074315.1	XP_072930416.1	507		FBpp0074825	0	FBgn0000261	The gene Catalase is referred to in FlyBase by the symbol Dmel\Cat (CG6871, FBgn0000261). It is a protein_coding_gene from Dmel. It has one annotated transcript and one polypeptide. Gene sequence location is 3L:18822604..18828188. Its molecular function is described by: heme binding; catalase activity. It is involved in the biological process described with 11 unique terms, many of which group un…
LOC140744101	LOC140744101	sodium-independent sulfate anion transporter-like	sodium-independent sulfate anion transporter-like			501.94	-1.05144	HW	0.265441	-3.9611	7.46063e-05	0.0011827	NW_027332216.1	142841	158239	plus	protein-coding	XM_073075570.1	XP_072931671.1	600		FBpp0311938	1.6e-119
LOC140751815	LOC140751815	suppressor of Hairy wing	uncharacterized LOC140751815	su(Hw)	suppressor of Hairy wing	762.143	-0.785797	HW	0.198396	-3.96076	7.47127e-05	0.0011827	NW_027332211.1	6849267	6857767	minus	protein-coding	XM_073085875.1	XP_072941976.1	677		FBpp0301708	2.53e-20	FBgn0003567	The gene suppressor of Hairy wing is referred to in FlyBase by the symbol Dmel\su(Hw) (CG8573, FBgn0003567). It is a protein_coding_gene from Dmel. It has 3 annotated transcripts and 3 polypeptides (1 unique). Gene sequence location is 3R:14304455..14308589. Its molecular function is described by 8 unique terms, many of which group under: binding; nucleic acid binding; chromatin binding; DNA bind…
LOC140750993	LOC140750993	Cuticular protein 49Ab	larval cuticle protein LCP-22-like	Cpr49Ab	Cuticular protein 49Ab	48.7487	8.09346	FW	2.04399	3.95965	7.50604e-05	0.00118639	NW_027332228.1	8362687	8364688	minus	protein-coding	XM_073084777.1	XP_072940878.1	198		FBpp0087025	2.42e-21	FBgn0050042	The gene Cuticular protein 49Ab is referred to in FlyBase by the symbol Dmel\Cpr49Ab (CG30042, FBgn0050042). It is a protein_coding_gene from Dmel. It has one annotated transcript and one polypeptide. Gene sequence location is 2R:12378440..12379396. Its molecular function is described by: structural constituent of chitin-based larval cuticle. It is involved in the biological process described wit…
LOC140748106	LOC140748106	putative serine protease K12H4.7	putative serine protease K12H4.7			36.2408	6.82664	FW	1.72487	3.95778	7.56485e-05	0.00119386	NW_027332211.1	4160427	4161896	minus	protein-coding	XM_073080829.1	XP_072936930.1	489		FBpp0308296	1.35e-89
LOC140743621	Pgd	Pgd	phosphogluconate dehydrogenase	Pgd	Phosphogluconate dehydrogenase	6730.02	0.464637	FW	0.117464	3.95556	7.6354e-05	0.00120316	NW_027332215.1	20338563	20351091	minus	protein-coding	XM_073075045.1	XP_072931146.1	483		FBpp0303827	0	FBgn0004654	The gene Phosphogluconate dehydrogenase is referred to in FlyBase by the symbol Dmel\Pgd (CG3724, FBgn0004654). It is a protein_coding_gene from Dmel. It has 2 annotated transcripts and 2 polypeptides (1 unique). Gene sequence location is X:2145136..2148566. Its molecular function is described by: phosphogluconate dehydrogenase (decarboxylating) activity; NADP binding. It is involved in the biolo…
LOC140742917	LOC140742917	LOC140742917	uncharacterized LOC140742917			403.619	-0.710871	HW	0.179856	-3.95245	7.73549e-05	0.00121707	NW_027332214.1	9028277	9056890	plus	protein-coding	XM_073073988.1	XP_072930089.1	500		FBpp0078547	1.42e-17
LOC140753982	LOC140753982	long-chain-fatty-acid--CoA ligase 1	long-chain-fatty-acid--CoA ligase 1			11891.5	1.24969	FW	0.316246	3.95165	7.76138e-05	0.00121929	NW_027332234.1	6236060	6310793	plus	protein-coding	XM_073088868.1	XP_072944969.1	746		FBpp0074845	0
LOC140757428	LOC140757428	Cytochrome P450 6a8	cytochrome P450 9e2-like	Cyp6a8	Cytochrome P450 6a8	1825.63	1.62666	FW	0.41168	3.95128	7.77355e-05	0.00121935	NW_027332212.1	8855843	8862240	minus	protein-coding	XM_073093132.1	XP_072949233.1	509		FBpp0086585	1.04e-101	FBgn0013772	The gene Cytochrome P450 6a8 is referred to in FlyBase by the symbol Dmel\Cyp6a8 (CG10248, FBgn0013772). It is a protein_coding_gene from Dmel. It has one annotated transcript and one polypeptide. Gene sequence location is 2R:14887171..14889010. Its molecular function is described by 7 unique terms, many of which group under: catalytic activity; oxidoreductase activity; binding; oxidoreductase ac…
LOC140748144	Ccm3	Ccm3	programmed cell death protein 10 Ccm3	Ccm3	Cerebral cavernous malformation 3	3302.87	0.3954	FW	0.100083	3.95071	7.79186e-05	0.00122037	NW_027332223.1	7789825	7792421	plus	protein-coding	XM_073080879.1	XP_072936980.1	209		FBpp0082550	1.65e-103	FBgn0038331	The gene Cerebral cavernous malformation 3 is referred to in FlyBase by the symbol Dmel\Ccm3 (CG5073, FBgn0038331). It is a protein_coding_gene from Dmel. It has one annotated transcript and one polypeptide. Gene sequence location is 3R:15371957..15374237. Its molecular function is described by: protein kinase binding. It is involved in the biological process described with: Golgi reassembly; tra…
LOC140747690	LOC140747690	venom dipeptidyl peptidase 4	venom dipeptidyl peptidase 4			1209.94	1.8847	FW	0.477457	3.94737	7.90146e-05	0.0012338	NW_027332223.1	5797128	5810750	plus	protein-coding	XM_073080230.1	XP_072936331.1	743		FBpp0309549	8.15e-144
LOC140749800	LOC140749800	probable salivary secreted peptide	probable salivary secreted peptide			1032.53	1.78194	FW	0.451414	3.94746	7.89848e-05	0.0012338	NW_027332226.1	9835111	9837661	plus	protein-coding	XM_073082960.1	XP_072939061.1	110
LOC140748894	LOC140748894	cotranscriptional regulator ARB2A	cotranscriptional regulator ARB2A			13752.3	1.07672	FW	0.272924	3.94514	7.97535e-05	0.00124346	NW_027332225.1	1661608	1665567	plus	protein-coding	XM_073081804.1	XP_072937905.1	320		FBpp0082085	6.82e-71
LOC140747582	LOC140747582	Agpat2	putative 1-acyl-sn-glycerol-3-phosphate acyltransferase acl-2	Agpat2	1-Acylglycerol-3-phosphate O-acyltransferase 2	504.883	3.05275	FW	0.774095	3.94364	8.02532e-05	0.00124936	NW_027332222.1	11220905	11255893	minus	protein-coding	XM_073080128.1	XP_072936229.1	269		FBpp0291370	6e-75	FBgn0026718	The gene 1-Acylglycerol-3-phosphate O-acyltransferase 2 is referred to in FlyBase by the symbol Dmel\Agpat2 (CG17608, FBgn0026718). It is a protein_coding_gene from Dmel. It has 4 annotated transcripts and 4 polypeptides (1 unique). Gene sequence location is 2L:8449691..8463994. Its molecular function is described by: 1-acylglycerol-3-phosphate O-acyltransferase activity; acyltransferase activity…
LOC140750019	LOC140750019	LOC140750019	uncharacterized LOC140750019			12807.4	0.871552	FW	0.221053	3.94273	8.05593e-05	0.00125224	NW_027332227.1	11581032	11584763	plus	protein-coding	XM_073083307.1	XP_072939408.1	282
LOC140744466	LOC140744466	ecdysone oxidase-like	ecdysone oxidase-like			25.1613	2.7781	FW	0.704921	3.94101	8.11387e-05	0.00125783	NW_027332216.1	12590751	12593779	minus	protein-coding	XM_073076068.1	XP_072932169.1	595		FBpp0084360	8.12e-117
LOC140745027	Pak3	Pak3	p21 (RAC1) activated kinase 3	Pak3	Pak3	1061.37	-0.715823	HW	0.181637	-3.94094	8.11619e-05	0.00125783	NW_027332217.1	13627140	13633508	plus	protein-coding	XM_073076777.1	XP_072932878.1	498		FBpp0293540	7.74e-158	FBgn0044826	The gene Pak3 is referred to in FlyBase by the symbol Dmel\Pak3 (CG14895, FBgn0044826). It is a protein_coding_gene from Dmel. It has 3 annotated transcripts and 3 polypeptides (2 unique). Gene sequence location is 3R:16445007..16453821. Its molecular function is described by: small GTPase binding; protein kinase activity; protein serine/threonine kinase activity; ATP binding. It is involved in t…
LOC140746026	LOC140746026	nucleoredoxin-like	nucleoredoxin-like			2675.49	0.673157	FW	0.17092	3.93844	8.20146e-05	0.00126914	NW_027332220.1	958680	1024406	plus	protein-coding	XM_073078007.1	XP_072934108.1	475
LOC140752764	Fer2LCH	Fer2LCH	Ferritin 2 light chain homologue	Fer2LCH	Ferritin 2 light chain homologue	29761.2	1.09107	FW	0.277176	3.93639	8.27171e-05	0.0012781	NW_027332232.1	2223689	2231721	minus	protein-coding	XM_073087111.1	XP_072943212.1	232		FBpp0304477	2.85e-50	FBgn0015221	The gene Ferritin 2 light chain homologue is referred to in FlyBase by the symbol Dmel\Fer2LCH (CG1469, FBgn0015221). It is a protein_coding_gene from Dmel. It has 5 annotated transcripts and 5 polypeptides (2 unique). Gene sequence location is 3R:30387804..30390584. Its molecular function is described by: ferric iron binding; ferrous iron binding. It is involved in the biological process describ…
LOC140745886	LOC140745886	LOC140745886	uncharacterized LOC140745886			5782.48	-0.939581	HW	0.238725	-3.93583	8.29086e-05	0.00127914	NW_027332219.1	5474372	5552187	plus	protein-coding	XM_073077819.1	XP_072933920.1	1516
LOC140757443	LOC140757443	LOC140757443	uncharacterized LOC140757443			3639.18	2.39978	FW	0.610621	3.93007	8.49227e-05	0.00130827	NW_027332212.1	8996421	9074553	minus	protein-coding	XM_073093146.1	XP_072949247.1	214
LOC140742672	LOC140742672	post-GPI attachment to proteins factor 6	post-GPI attachment to proteins factor 6			265.204	-1.01234	HW	0.257739	-3.92777	8.57375e-05	0.00131885	NW_027332214.1	2979607	2987964	plus	protein-coding	XM_073073628.1	XP_072929729.1	803		FBpp0308364	1.77e-80
LOC140756908	LOC140756908	waterproof	uncharacterized LOC140756908	wat	waterproof	637.941	3.28674	FW	0.837477	3.92457	8.68835e-05	0.00133449	NW_027332241.1	754244	849749	minus	protein-coding	XM_073092445.1	XP_072948546.1	1109		FBpp0084714	6.95e-126	FBgn0039620	The gene waterproof is referred to in FlyBase by the symbol Dmel\wat (CG1443, FBgn0039620). It is a protein_coding_gene from Dmel. It has one annotated transcript and one polypeptide. Gene sequence location is 3R:28992977..29020406. Its molecular function is described by: alcohol-forming long-chain fatty acyl-CoA reductase activity; alcohol-forming very long-chain fatty acyl-CoA reductase activit…
LOC140742647	LOC140742647	cyclin-dependent kinase-like 4	cyclin-dependent kinase-like 4			46.9953	2.59196	FW	0.660507	3.9242	8.70182e-05	0.00133458	NW_027332214.1	1755701	1795804	plus	protein-coding	XM_073073592.1	XP_072929693.1	396		FBpp0310043	0
LOC140743675	LOC140743675	LOC140743675	uncharacterized LOC140743675			168.937	2.15958	FW	0.550873	3.92029	8.8444e-05	0.00135409	NW_027332215.1	22544231	22546630	minus	protein-coding	XM_073075118.1	XP_072931219.1	645		FBpp0297621	2.3e-34
LOC140749472	LOC140749472	LOC140749472	uncharacterized LOC140749472			4204.38	-0.519642	HW	0.132562	-3.91999	8.85521e-05	0.00135409	NW_027332226.1	8381654	8395275	minus	protein-coding	XM_073082516.1	XP_072938617.1	1215
LOC140757454	Liprin-gamma	Liprin-gamma	liprin protein kazrin	Liprin-gamma	Liprin-gamma	63.6874	2.53729	FW	0.647828	3.9166	8.9805e-05	0.00137122	NW_027332212.1	9310704	9494121	minus	protein-coding	XM_073093171.1	XP_072949272.1	1027		FBpp0309754	0	FBgn0034720	The gene Liprin-gamma is referred to in FlyBase by the symbol Dmel\Liprin-≈í‚â• (CG11206, FBgn0034720). It is a protein_coding_gene from Dmel. It has 5 annotated transcripts and 5 polypeptides (4 unique). Gene sequence location is 2R:22333500..22373109. Its molecular function is described by: protein homodimerization activity; protein binding. It is involved in the biological process described wi…
LOC140749725	Ent1	Ent1	Equilibrative nucleoside transporter 1	Ent1	Equilibrative nucleoside transporter 1	393.273	1.17184	FW	0.299396	3.91401	9.07749e-05	0.00138398	NW_027332226.1	13400568	13411854	plus	protein-coding	XM_073082869.1	XP_072938970.1	451		FBpp0303501	5.6e-107	FBgn0031250	The gene Equilibrative nucleoside transporter 1 is referred to in FlyBase by the symbol Dmel\Ent1 (CG11907, FBgn0031250). It is a protein_coding_gene from Dmel. It has 3 annotated transcripts and 3 polypeptides (1 unique). Gene sequence location is 2L:355565..357874. Its molecular function is described by: nucleoside transmembrane transporter activity. It is involved in the biological process des…
LOC140745254	LOC140745254	LOC140745254	uncharacterized LOC140745254			2626.58	1.88238	FW	0.481059	3.91299	9.11586e-05	0.00138779	NW_027332218.1	988225	992738	plus	protein-coding	XM_073076996.1	XP_072933097.1	158
LOC140755237	LOC140755237	LOC140755237	uncharacterized LOC140755237			416.771	-0.900344	HW	0.230163	-3.91177	9.16233e-05	0.00139281	NW_027332237.1	2638111	2652544	minus	protein-coding	XM_073090468.1	XP_072946569.1	532		FBpp0070644	4.17e-109
LOC140752193	TSG101	TSG101	tumor susceptibility gene 101	TSG101	Tumor susceptibility gene 101	4131.92	0.356212	FW	0.0911953	3.90604	9.38221e-05	0.00142297	NW_027332231.1	3241031	3242646	minus	protein-coding	XM_073086406.1	XP_072942507.1	397		FBpp0075088	4.97e-152	FBgn0036666	The gene Tumor susceptibility gene 101 is referred to in FlyBase by the symbol Dmel\TSG101 (CG9712, FBgn0036666). It is a protein_coding_gene from Dmel. It has one annotated transcript and one polypeptide. Gene sequence location is 3L:16842294..16844585. Its molecular function is described by: ubiquitin binding; protein binding. It is involved in the biological process described with 11 unique te…
LOC140757536	Atg1	Autophagy-related 1	serine/threonine-protein kinase unc-51-like protein Atg1	Atg1	Autophagy-related 1	3245.57	0.55261	FW	0.141481	3.90588	9.38827e-05	0.00142297	NW_027332212.1	10974273	11014802	minus	protein-coding	XM_073093288.1	XP_072949389.1	742		FBpp0075677	1.74e-115	FBgn0260945	The gene Autophagy-related 1 is referred to in FlyBase by the symbol Dmel\Atg1 (CG10967, FBgn0260945). It is a protein_coding_gene from Dmel. It has 2 annotated transcripts and 2 polypeptides (all unique). Gene sequence location is 3L:12784429..12805116. Its molecular function is described by: protein serine/threonine kinase activity; ATP binding; protein kinase activity; ubiquitin-like protein b…
LOC140746637	LOC140746637	mt:ND5	NADH-ubiquinone oxidoreductase chain 5-like	mt:ND5	mitochondrial NADH-ubiquinone oxidoreductase chain 5	7600.24	-0.441793	HW	0.113179	-3.90348	9.48176e-05	0.00143504	NW_027332221.1	1000444	1002118	plus	protein-coding	XM_073078758.1	XP_072934859.1	416		FBpp0390633	0	FBgn0013684	The gene mitochondrial NADH-ubiquinone oxidoreductase chain 5 is referred to in FlyBase by the symbol Dmel\mt:ND5 (CG34083, FBgn0013684). It is a protein_coding_gene from Dmel. It has one annotated transcript and one polypeptide. Gene sequence location is mitochondrion_genome:6409..8125. Its molecular function is described by: NADH dehydrogenase (ubiquinone) activity. It is involved in the biolog…
LOC140744527	LOC140744527	LOC140744527	uncharacterized LOC140744527			1196.41	-0.485922	HW	0.124501	-3.90296	9.50228e-05	0.00143604	NW_027332216.1	13935064	13965495	minus	protein-coding	XM_073076155.1	XP_072932256.1	1196		FBpp0078408	0
LOC140745904	LOC140745904	LOC140745904	uncharacterized LOC140745904			3012.63	-0.392468	HW	0.100685	-3.898	9.69907e-05	0.00146364	NW_027332219.1	6749294	6751811	minus	protein-coding	XM_073077857.1	XP_072933958.1	161
LOC140744844	LOC140744844	beta-secretase 1-like	beta-secretase 1-like			8491.62	2.47603	FW	0.635932	3.89355	9.87896e-05	0.00148861	NW_027332217.1	6238557	6247603	minus	protein-coding	XM_073076535.1	XP_072932636.1	502		FBpp0082878	3.97e-06
LOC140748023	Tat	Tyrosine aminotransferase	Tyrosine aminotransferase	Tat	Tyrosine aminotransferase	3940.34	2.31733	FW	0.595562	3.891	9.98305e-05	0.00150211	NW_027332223.1	10881351	10885338	plus	protein-coding	XM_073080707.1	XP_072936808.1	435		FBpp0308581	7.46e-179	FBgn0030558	The gene Tyrosine aminotransferase is referred to in FlyBase by the symbol Dmel\Tat (CG1461, FBgn0030558). It is a protein_coding_gene from Dmel. It has 2 annotated transcripts and 2 polypeptides (1 unique). Gene sequence location is X:14261223..14265379. Its molecular function is described by: L-tyrosine-2-oxoglutarate transaminase activity; transaminase activity; pyridoxal phosphate binding; ca…
LOC140743294	LOC140743294	Tmem208 ortholog	transmembrane protein 208	Tmem208	Tmem208 ortholog	3371.16	-0.45322	HW	0.116558	-3.88836	0.000100923	0.00151633	NW_027332215.1	6077934	6081893	plus	protein-coding	XM_073074458.1	XP_072930559.1	174		FBpp0086344	5.23e-47	FBgn0034059	The gene Tmem208 ortholog is referred to in FlyBase by the symbol Dmel\Tmem208 (CG8320, FBgn0034059). It is a protein_coding_gene from Dmel. It has one annotated transcript and one polypeptide. Gene sequence location is 2R:15992408..15993707. Its molecular function is described by: protein binding; signaling receptor binding. It is involved in the biological process described with: protein locali…
LOC140746185	LOC140746185	fabp	fatty acid-binding protein-like	fabp	fatty acid binding protein	7289.65	3.51322	FW	0.903825	3.88707	0.000101463	0.00152225	NW_027332220.1	5161756	5172959	plus	protein-coding	XM_073078230.1	XP_072934331.1	137		FBpp0099726	4.62e-22	FBgn0037913	The gene fatty acid binding protein is referred to in FlyBase by the symbol Dmel\fabp (CG6783, FBgn0037913). It is a protein_coding_gene from Dmel. It has 3 annotated transcripts and 3 polypeptides (all unique). Gene sequence location is 3R:11559896..11567054. Its molecular function is described by: lipid binding; fatty acid binding. It is involved in the biological process described with: fatty …
LOC140752532	LOC140752532	meckelin-like	meckelin-like			25.4225	2.76425	FW	0.712153	3.88154	0.000103797	0.00155499	NW_027332231.1	3334002	3342970	plus	protein-coding	XM_073086870.1	XP_072942971.1	743
LOC140749762	LOC140749762	Pvf3	uncharacterized LOC140749762	Pvf3	PDGF- and VEGF-related factor 3	7139.7	0.858968	FW	0.221347	3.88065	0.000104178	0.00155846	NW_027332226.1	1099685	1123812	plus	protein-coding	XM_073082919.1	XP_072939020.1	456		FBpp0309572	3.33e-27	FBgn0085407	The gene PDGF- and VEGF-related factor 3 is referred to in FlyBase by the symbol Dmel\Pvf3 (CG34378, FBgn0085407). It is a protein_coding_gene from Dmel. It has 4 annotated transcripts and 4 polypeptides (all unique). Gene sequence location is 2L:7098188..7157695. Its molecular function is described by: growth factor activity; vascular endothelial growth factor receptor binding. It is involved in…
LOC140755587	mmy	mummy	UDP-N-acetylglucosamine pyrophosphorylase mmy	mmy	mummy	584.315	3.74019	FW	0.964315	3.8786	0.00010506	0.00156938	NW_027332238.1	2542511	2544667	plus	protein-coding	XM_073090869.1	XP_072946970.1	490		FBpp0078898	0	FBgn0259749	The gene mummy is referred to in FlyBase by the symbol Dmel\mmy (CG9535, FBgn0259749). It is a protein_coding_gene from Dmel. It has 3 annotated transcripts and 3 polypeptides (2 unique). Gene sequence location is 2L:6468538..6473904. Its molecular function is described by: uridylyltransferase activity; UDP-N-acetylglucosamine diphosphorylase activity. It is involved in the biological process des…
LOC140753595	LOC140753595	spoonbill	A-kinase anchor protein 1, mitochondrial-like	spoon	spoonbill	16390.4	-0.457007	HW	0.118044	-3.87148	0.000108178	0.00161361	NW_027332233.1	8631259	8643060	plus	protein-coding	XM_073088327.1	XP_072944428.1	605		FBpp0428600	2.5e-85	FBgn0263987	The gene spoonbill is referred to in FlyBase by the symbol Dmel\spoon (CG3249, FBgn0263987). It is a protein_coding_gene from Dmel. It has 5 annotated transcripts and 5 polypeptides (2 unique). Gene sequence location is X:5412386..5420867. Its molecular function is described by: RNA binding; JUN kinase binding; molecular adaptor activity; mitochondrion-plasma membrane adaptor activity; nucleic ac…
LOC140755067	Tmhs	Tmhs	Tetraspan membrane protein in hair cell stereocilia	Tmhs	Tetraspan membrane protein in hair cell stereocilia	6182.43	1.45894	FW	0.377061	3.86925	0.000109172	0.00162609	NW_027332237.1	468862	501711	minus	protein-coding	XM_073090253.1	XP_072946354.1	280		FBpp0072717	2.3e-104	FBgn0262624	The gene Tetraspan membrane protein in hair cell stereocilia is referred to in FlyBase by the symbol Dmel\Tmhs (CG12026, FBgn0262624). It is a protein_coding_gene from Dmel. It has 2 annotated transcripts and 2 polypeptides (1 unique). Gene sequence location is 3L:1885657..1891462. Its molecular function is unknown. It is involved in the biological process described with: sensory perception of so…
LOC140748671	LOC140748671	LOC140748671	uncharacterized LOC140748671			501.948	0.67239	FW	0.173941	3.86563	0.000110805	0.00164805	NW_027332224.1	37345	96915	minus	protein-coding	XM_073081515.1	XP_072937616.1	329		FBpp0290099	1.13e-55
LOC140743457	acj6	acj6	abnormal chemosensory protein 6	acj6	abnormal chemosensory jump 6	45.4237	4.77752	FW	1.23683	3.8627	0.000112141	0.00166075	NW_027332215.1	13701828	13777121	minus	protein-coding	XM_073074743.1	XP_072930844.1	361		FBpp0293726	0	FBgn0000028	The gene abnormal chemosensory jump 6 is referred to in FlyBase by the symbol Dmel\acj6 (CG9151, FBgn0000028). It is a protein_coding_gene from Dmel. It has 13 annotated transcripts and 13 polypeptides (all unique). Gene sequence location is X:15350239..15379064. Its molecular function is described by: RNA polymerase II cis-regulatory region sequence-specific DNA binding; DNA-binding transcriptio…
LOC140748869	LOC140748869	Cytochrome P450 6a2	cytochrome P450 6B6-like	Cyp6a2	Cytochrome P450 6a2	6445.16	1.90143	FW	0.492223	3.86294	0.000112032	0.00166075	NW_027332225.1	14636384	14639746	minus	protein-coding	XM_073081741.1	XP_072937842.1	513		FBpp0085466	1.64e-97	FBgn0289743	The gene Cytochrome P450 6a2 is referred to in FlyBase by the symbol Dmel\Cyp6a2 (CG9438, FBgn0289743). It is a protein_coding_gene from Dmel. It has one annotated transcript and one polypeptide. Gene sequence location is 2R:6779749..6781491. Its molecular function is described by: monooxygenase activity; oxidoreductase activity, acting on paired donors, with incorporation or reduction of molecul…
LOC140751084	Sec24AB	Secretory 24AB	Protein transport protein Sec24AB	Sec24AB	Secretory 24AB	2765.12	-0.665154	HW	0.172172	-3.8633	0.000111865	0.00166075	NW_027332228.1	3601696	3619789	plus	protein-coding	XM_073084916.1	XP_072941017.1	1176		FBpp0308496	0	FBgn0033460	The gene Secretory 24AB is referred to in FlyBase by the symbol Dmel\Sec24AB (CG1472, FBgn0033460). It is a protein_coding_gene from Dmel. It has 3 annotated transcripts and 3 polypeptides (2 unique). Gene sequence location is 2R:9876232..9882357. Its molecular function is described by: SNARE binding; signal sequence binding; zinc ion binding. It is involved in the biological process described wi…
LOC140757144	LOC140757144	LOC140757144	uncharacterized LOC140757144			511.319	4.14525	FW	1.07346	3.86157	0.000112662	0.00166607	NW_027332212.1	11473981	11515424	plus	protein-coding	XM_073092680.1	XP_072948781.1	964		FBpp0087842	8.38e-154
LOC140750720	LOC140750720	LOC140750720	uncharacterized LOC140750720			650.21	3.06818	FW	0.795048	3.85911	0.000113802	0.00168054	NW_027332228.1	930389	936883	plus	protein-coding	XM_073084420.1	XP_072940521.1	717
LOC140757663	br	broad	broad-complex core protein	br	broad	8807.93	2.31242	FW	0.599359	3.85815	0.000114249	0.00168473	NW_027332212.1	14879288	15023868	plus	protein-coding	XM_073093540.1	XP_072949641.1	457		FBpp0292595	3.8e-88	FBgn0283451	The gene broad is referred to in FlyBase by the symbol Dmel\br (CG11491, FBgn0283451). It is a protein_coding_gene from Dmel. It has 16 annotated transcripts and 16 polypeptides (7 unique). Gene sequence location is X:1575132..1664869. Its molecular function is described by: RNA polymerase II transcription regulatory region sequence-specific DNA binding; DNA binding; DNA-binding transcription rep…
LOC140742333	LOC140742333	LOC140742333	uncharacterized LOC140742333			55.5571	2.2754	FW	0.589857	3.85754	0.000114532	0.00168649	NW_027332209.1	78327	86129	plus	protein-coding	XM_073073245.1	XP_072929346.1	1078		FBpp0308818	5.02e-10
LOC140744375	dimm	dimmed	basic helix-loop-helix family member dimmed	dimm	dimmed	1104.49	3.79441	FW	0.983915	3.85645	0.000115048	0.00169167	NW_027332216.1	8853466	8877096	minus	protein-coding	XM_073075943.1	XP_072932044.1	209		FBpp0305546	1.77e-26	FBgn0023091	The gene dimmed is referred to in FlyBase by the symbol Dmel\dimm (CG8667, FBgn0023091). It is a protein_coding_gene from Dmel. It has 2 annotated transcripts and 2 polypeptides (1 unique). Gene sequence location is 2L:21331756..21342155. Its molecular function is described by: E-box binding; DNA-binding transcription factor activity, RNA polymerase II-specific; protein dimerization activity. It …
LOC140744959	LOC140744959	Agpat4	lysocardiolipin acyltransferase 1-like	Agpat4	1-Acylglycerol-3-phosphate O-acyltransferase 4	859.017	1.55561	FW	0.403502	3.85526	0.000115606	0.00169748	NW_027332217.1	9311779	9320249	minus	protein-coding	XM_073076688.1	XP_072932789.1	391		FBpp0303599	1.74e-20	FBgn0036622	The gene 1-Acylglycerol-3-phosphate O-acyltransferase 4 is referred to in FlyBase by the symbol Dmel\Agpat4 (CG4753, FBgn0036622). It is a protein_coding_gene from Dmel. It has 3 annotated transcripts and 3 polypeptides (1 unique). Gene sequence location is 3L:16378974..16381570. Its molecular function is described by: 1-acylglycerol-3-phosphate O-acyltransferase activity; acyltransferase activit…
LOC140756927	LOC140756927	LOC140756927	uncharacterized LOC140756927			16747.4	0.858686	FW	0.222773	3.85453	0.000115951	0.00170013	NW_027332241.1	4106829	4108125	plus	protein-coding	XM_073092464.1	XP_072948565.1	331		FBpp0289959	5.87e-24
LOC140753902	LOC140753902	LOC140753902	uncharacterized LOC140753902			2089.92	1.74084	FW	0.451776	3.85333	0.000116523	0.00170609	NW_027332234.1	12875004	12893246	minus	protein-coding	XM_073088728.1	XP_072944829.1	360		FBpp0428243	3.02e-77
LOC140746111	LOC140746111	eIF4E-Transporter	uncharacterized LOC140746111	4E-T	eIF4E-Transporter	1456.09	-0.381579	HW	0.0990445	-3.8526	0.00011687	0.001707	NW_027332220.1	2730841	2766798	minus	protein-coding	XM_073078121.1	XP_072934222.1	1028		FBpp0302771	4e-13	FBgn0052016	The gene eIF4E-Transporter is referred to in FlyBase by the symbol Dmel\4E-T (CG32016, FBgn0052016). It is a protein_coding_gene from Dmel. It has 4 annotated transcripts and 4 polypeptides (2 unique). Gene sequence location is 4:951542..958392. Its molecular function is described by: mRNA binding; eukaryotic initiation factor 4E binding; protein binding. It is involved in the biological process …
LOC140753524	Ttc30	Ttc30	tetratricopeptide repeat domain 30	Ttc30	Tetratricopeptide repeat domain 30	64.153	2.7804	FW	0.721712	3.8525	0.000116916	0.001707	NW_027332233.1	16418127	16421794	minus	protein-coding	XM_073088196.1	XP_072944297.1	662		FBpp0307812	0	FBgn0032470	The gene Tetratricopeptide repeat domain 30 is referred to in FlyBase by the symbol Dmel\Ttc30 (CG5142, FBgn0032470). It is a protein_coding_gene from Dmel. It has 2 annotated transcripts and 2 polypeptides (1 unique). Gene sequence location is 2L:13106807..13109468. Its molecular function is described by: intraciliary transport particle B binding. It is involved in the biological process describ…
LOC140755600	LOC140755600	Hayan	venom protease-like	Hayan	Hayan	14659.7	0.935648	FW	0.242982	3.8507	0.000117783	0.00171724	NW_027332238.1	5681624	5702462	plus	protein-coding	XM_073090889.1	XP_072946990.1	400		FBpp0074401	1.49e-57	FBgn0030925	The gene Hayan is referred to in FlyBase by the symbol Dmel\Hayan (CG6361, FBgn0030925). It is a protein_coding_gene from Dmel. It has 3 annotated transcripts and 3 polypeptides (2 unique). Gene sequence location is X:18479983..18483772. Its molecular function is described by: serine-type endopeptidase activity. It is involved in the biological process described with 6 unique terms, many of which…
LOC140745049	sotv	sister of tout-velu	exostosin glycosyltransferase sotv	sotv	sister of tout-velu	51.6937	-1.71692	HW	0.446174	-3.8481	0.000119035	0.00173265	NW_027332217.1	13944375	14011895	plus	protein-coding	XM_073076803.1	XP_072932904.1	711		FBpp0099953	0	FBgn0029175	The gene sister of tout-velu is referred to in FlyBase by the symbol Dmel\sotv (CG8433, FBgn0029175). It is a protein_coding_gene from Dmel. It has one annotated transcript and one polypeptide. Gene sequence location is 2R:16145904..16148719. Its molecular function is described by: N-acetylglucosaminyl-proteoglycan 4-beta-glucuronosyltransferase activity; glycosyltransferase activity; glucuronosy…
LOC140757340	CenB1A	Centaurin beta 1A	Centaurin beta 1A	CenB1A	Centaurin beta 1A	132.315	-1.20656	HW	0.31357	-3.84782	0.000119175	0.00173265	NW_027332212.1	5815470	5841297	plus	protein-coding	XM_073093005.1	XP_072949106.1	819		FBpp0083761	0	FBgn0039056	The gene Centaurin beta 1A is referred to in FlyBase by the symbol Dmel\CenB1A (CG6742, FBgn0039056). It is a protein_coding_gene from Dmel. It has 2 annotated transcripts and 2 polypeptides (all unique). Gene sequence location is 3R:23118400..23124217. Its molecular function is described by: phospholipid binding; GTPase activator activity. The biological processes in which it is involved are not…
LOC140752072	LOC140752072	LOC140752072	uncharacterized LOC140752072			453.275	0.646681	FW	0.1681	3.84701	0.000119569	0.00173593	NW_027332231.1	11059533	11071470	plus	protein-coding	XM_073086224.1	XP_072942325.1	246		FBpp0309446	8.19e-13
LOC140755106	LOC140755106	lysozyme-like	lysozyme-like			720.549	6.59219	FW	1.71414	3.84577	0.000120175	0.00174228	NW_027332237.1	5328614	5349215	minus	protein-coding	XM_073090304.1	XP_072946405.1	168		FBpp0085560	2.54e-28
LOC140744450	LOC140744450	transmembrane protein 104 homolog	transmembrane protein 104 homolog			1305.3	1.12751	FW	0.293742	3.83845	0.000123814	0.00179002	NW_027332216.1	12092948	12102855	plus	protein-coding	XM_073076050.1	XP_072932151.1	504		FBpp0302735	0
LOC140755516	Stat92E	Stat92E	Signal transducer and transcription activator Stat92E	Stat92E	Signal-transducer and activator of transcription protein at 92E	172.407	-1.03258	HW	0.268987	-3.83876	0.000123658	0.00179002	NW_027332238.1	5450687	5485123	minus	protein-coding	XM_073090803.1	XP_072946904.1	775		FBpp0306650	1.37e-129	FBgn0016917	The gene Signal-transducer and activator of transcription protein at 92E is referred to in FlyBase by the symbol Dmel\Stat92E (CG4257, FBgn0016917). It is a protein_coding_gene from Dmel. It has 11 annotated transcripts and 11 polypeptides (7 unique). Gene sequence location is 3R:20535323..20552311. Its molecular function is described by 8 unique terms, many of which group under: binding; protein…
LOC140754025	SamDC	SamDC	S-adenosylmethionine decarboxylase	SamDC	S-adenosylmethionine decarboxylase	870.777	-1.29803	HW	0.338308	-3.83682	0.000124638	0.00179941	NW_027332234.1	1788327	1829554	plus	protein-coding	XM_073088929.1	XP_072945030.1	357		FBpp0079584	1.13e-117	FBgn0019932	The gene S-adenosylmethionine decarboxylase is referred to in FlyBase by the symbol Dmel\SamDC (CG5029, FBgn0019932). It is a protein_coding_gene from Dmel. It has one annotated transcript and one polypeptide. Gene sequence location is 2L:10339457..10341503. Its molecular function is described by: adenosylmethionine decarboxylase activity. It is involved in the biological process described with: …
LOC140756191	l(3)04053	lethal (3) 04053	lethal (3) 04053			340.283	-1.09707	HW	0.286019	-3.83564	0.000125238	0.00180555	NW_027332239.1	13744936	13762563	plus	protein-coding	XM_073091631.1	XP_072947732.1	507
LOC140750557	LOC140750557	actin-associated protein FAM107A	actin-associated protein FAM107A			10211.6	-1.2879	HW	0.336439	-3.82803	0.000129172	0.00185968	NW_027332228.1	10703740	10755015	plus	protein-coding	XM_073084165.1	XP_072940266.1	172		FBpp0080945	9.11e-25
LOC140751706	Ten-m	Tenascin major	teneurin transmembrane protein Ten-m	Ten-m	Tenascin major	13483	-0.50776	HW	0.132722	-3.82575	0.000130374	0.00187438	NW_027332230.1	1773280	2058047	plus	protein-coding	XM_073085720.1	XP_072941821.1	3154		FBpp0303192	0	FBgn0004449	The gene Tenascin major is referred to in FlyBase by the symbol Dmel\Ten-m (CG5723, FBgn0004449). It is a protein_coding_gene from Dmel. It has 3 annotated transcripts and 3 polypeptides (all unique). Gene sequence location is 3L:22293044..22407863. Its molecular function is described by: protein binding; filamin binding; protein homodimerization activity; protein heterodimerization activity; ide…
LOC140752925	LOC140752925	large subunit ribosomal RNA	large subunit ribosomal RNA			16.231	3.17407	FW	0.830021	3.82408	0.000131261	0.00188451	NW_027332232.1	3823552	3827480	minus	rRNA	XR_012103524.1
LOC140744448	gw	gawky	trinucleotide repeat containing adaptor protein gawky	gw	gawky	171.018	-1.45516	HW	0.380634	-3.82299	0.000131841	0.0018902	NW_027332216.1	12078054	12090740	minus	protein-coding	XM_073076038.1	XP_072932139.1	1303		FBpp0088169	1.3e-101	FBgn0051992	The gene gawky is referred to in FlyBase by the symbol Dmel\gw (CG31992, FBgn0051992). It is a protein_coding_gene from Dmel. It has 5 annotated transcripts and 5 polypeptides (2 unique). Gene sequence location is 4:649041..660608. Its molecular function is described by: protein binding; nucleic acid binding. It is involved in the biological process described with 9 unique terms, many of which gr…
LOC140744286	wmd	wing morphogenesis defect	serine-threonine kinase receptor-associated protein wmd	wmd	wing morphogenesis defect	3509.58	1.72169	FW	0.450585	3.82102	0.000132903	0.00190279	NW_027332216.1	6982860	6993482	minus	protein-coding	XM_073075842.1	XP_072931943.1	324		FBpp0112025	8.83e-145	FBgn0034876	The gene wing morphogenesis defect is referred to in FlyBase by the symbol Dmel\wmd (CG3957, FBgn0034876). It is a protein_coding_gene from Dmel. It has 2 annotated transcripts and 2 polypeptides (1 unique). Gene sequence location is 2R:23544823..23548151. Its molecular function is described by: RNA binding. It is involved in the biological process described with: imaginal disc-derived wing morph…
LOC140753208	LOC140753208	SEC14-like protein 2	SEC14-like protein 2			4739.11	1.1432	FW	0.300038	3.8102	0.000138856	0.00198528	NW_027332233.1	2926161	2979056	minus	protein-coding	XM_073087662.1	XP_072943763.1	410		FBpp0072461	3.31e-105
LOC140746893	LOC140746893	LOC140746893	uncharacterized LOC140746893			250.047	4.33556	FW	1.13819	3.80915	0.000139443	0.00199091	NW_027332210.1	7332712	7337000	minus	protein-coding	XM_073079044.1	XP_072935145.1	288		FBpp0078253	2.83e-14
LOC140754859	LOC140754859	LOC140754859	uncharacterized LOC140754859			31202.2	1.79538	FW	0.471788	3.80549	0.000141522	0.00201781	NW_027332236.1	7275355	7393024	plus	protein-coding	XM_073090011.1	XP_072946112.1	5025		FBpp0306415	1e-72
LOC140754424	insc	inscuteable	spindle orientation adaptor protein inscuteable	insc	inscuteable	2739.92	-1.03484	HW	0.271986	-3.80477	0.000141938	0.00202096	NW_027332235.1	8973411	9031704	minus	protein-coding	XM_073089429.1	XP_072945530.1	1219		FBpp0071490	1.1e-20	FBgn0011674	The gene inscuteable is referred to in FlyBase by the symbol Dmel\insc (CG11312, FBgn0011674). It is a protein_coding_gene from Dmel. It has one annotated transcript and one polypeptide. Gene sequence location is 2R:20821262..20836028. Its molecular function is described by: cytoskeletal anchor activity; protein binding. It is involved in the biological process described with 14 unique terms, man…
LOC140742566	LOC140742566	LOC140742566	uncharacterized LOC140742566			106.136	3.405	FW	0.895846	3.80088	0.000144186	0.00205014	NW_027332214.1	10331896	10354669	minus	protein-coding	XM_073073469.1	XP_072929570.1	632
LOC140756291	dachs	dachs	unconventional myosin-IXb-like dachs	dachs	dachs	8983.78	0.567311	FW	0.149288	3.80011	0.000144633	0.00205367	NW_027332239.1	84642	140313	plus	protein-coding	XM_073091776.1	XP_072947877.1	1123		FBpp0292924	0	FBgn0262029	The gene dachs is referred to in FlyBase by the symbol Dmel\dachs (CG42840, FBgn0262029). It is a protein_coding_gene from Dmel. It has 2 annotated transcripts and 2 polypeptides (all unique). Gene sequence location is 2L:8466817..8488671. Its molecular function is described by: protein binding; actin filament binding; molecular adaptor activity. It is involved in the biological process described…
LOC140743744	Nprl3	Nprl3	GATOR complex protein Nprl3	Nprl3	Nitrogen permease regulator-like 3	4799.13	0.493039	FW	0.129889	3.79585	0.000147136	0.00208635	NW_027332209.1	6281536	6291193	plus	protein-coding	XM_073075295.1	XP_072931396.1	794		FBpp0305239	3.75e-134	FBgn0036397	The gene Nitrogen permease regulator-like 3 is referred to in FlyBase by the symbol Dmel\Nprl3 (CG8783, FBgn0036397). It is a protein_coding_gene from Dmel. It has 3 annotated transcripts and 3 polypeptides (1 unique). Gene sequence location is 3L:13999380..14001880. Its molecular function is described by: protein binding. It is involved in the biological process described with 10 unique terms, m…
LOC140750197	LOC140750197	alpha-Man-Ia	mannosyl-oligosaccharide alpha-1,2-mannosidase IA	alpha-Man-Ia	alpha-Mannosidase class I a	431.026	-0.930691	HW	0.245611	-3.78929	0.000151077	0.00213929	NW_027332227.1	4503318	4600604	minus	protein-coding	XM_073083610.1	XP_072939711.1	668		FBpp0289743	0	FBgn0259170	The gene alpha-Mannosidase class I a is referred to in FlyBase by the symbol Dmel\≈í¬±-Man-Ia (CG42275, FBgn0259170). It is a protein_coding_gene from Dmel. It has 9 annotated transcripts and 9 polypeptides (3 unique). Gene sequence location is X:10266792..10325958. Its molecular function is described by: calcium ion binding; mannosyl-oligosaccharide 1,2-alpha-mannosidase activity. It is involved…
LOC140755721	Cc2d2a	Cc2d2a	Coiled-coil and C2 domain containing 2A	Cc2d2a	Coiled-coil and C2 domain containing 2A	44.0315	2.45424	FW	0.647819	3.78847	0.000151576	0.00214342	NW_027332239.1	14728986	14735467	minus	protein-coding	XM_073091012.1	XP_072947113.1	1402		FBpp0298338	2.51e-34	FBgn0263113	The gene Coiled-coil and C2 domain containing 2A is referred to in FlyBase by the symbol Dmel\Cc2d2a (CG43370, FBgn0263113). It is a protein_coding_gene from Dmel. It has one annotated transcript and one polypeptide. Gene sequence location is 2R:17539322..17544353. Its molecular function is unknown. It is involved in the biological process described with: protein localization to ciliary transitio…
LOC140750026	hh	hedgehog	hedgehog signaling protein	hh	hedgehog	5763.27	1.0856	FW	0.28667	3.78695	0.000152509	0.00215367	NW_027332227.1	10397749	10439556	minus	protein-coding	XM_073083318.1	XP_072939419.1	421		FBpp0099945	1.19e-124	FBgn0004644	The gene hedgehog is referred to in FlyBase by the symbol Dmel\hh (CG4637, FBgn0004644). It is a protein_coding_gene from Dmel. It has one annotated transcript and one polypeptide. Gene sequence location is 3R:23128169..23141906. Its molecular function is described by 6 unique terms, many of which group under: binding; protein binding; signaling receptor binding; catalytic activity, acting on a p…
LOC140743511	LOC140743511	klu transcription factor	uncharacterized LOC140743511	klu	klu transcription factor	448.064	-0.772817	HW	0.204145	-3.78564	0.000153316	0.00216211	NW_027332215.1	15110207	15114348	minus	protein-coding	XM_073074843.1	XP_072930944.1	198		FBpp0311501	7.79e-62	FBgn0013469	The gene klu transcription factor is referred to in FlyBase by the symbol Dmel\klu (CG12296, FBgn0013469). It is a protein_coding_gene from Dmel. It has 4 annotated transcripts and 4 polypeptides (2 unique). Gene sequence location is 3L:10981171..11009188. Its molecular function is described by 6 unique terms, many of which group under: binding; DNA binding; sequence-specific double-stranded DNA …
LOC140747282	LOC140747282	steroid receptor RNA activator 1	steroid receptor RNA activator 1			1907.27	0.648524	FW	0.171396	3.78378	0.000154464	0.00217533	NW_027332222.1	5301797	5303684	minus	protein-coding	XM_073079610.1	XP_072935711.1	197
LOC140749623	LOC140749623	LOC140749623	uncharacterized LOC140749623			73.0937	3.70484	FW	0.980135	3.77993	0.000156875	0.00220629	NW_027332226.1	10402788	10404812	minus	protein-coding	XM_073082730.1	XP_072938831.1	289
LOC140756228	LOC140756228	purine nucleoside phosphorylase-like	purine nucleoside phosphorylase-like			23205	2.46147	FW	0.65135	3.77904	0.000157436	0.00221116	NW_027332239.1	8395858	8411028	plus	protein-coding	XM_073091690.1	XP_072947791.1	329		FBpp0072834	4.68e-126
LOC140751972	LOC140751972	drop dead	nose resistant to fluoxetine protein 6-like	drd	drop dead	4774.7	1.18959	FW	0.315118	3.77507	0.000159961	0.00224357	NW_027332230.1	14092634	14130236	plus	protein-coding	XM_073086114.1	XP_072942215.1	693		FBpp0099994	2.87e-154	FBgn0260006	The gene drop dead is referred to in FlyBase by the symbol Dmel\drd (CG33968, FBgn0260006). It is a protein_coding_gene from Dmel. It has one annotated transcript and one polypeptide. Gene sequence location is X:15125753..15137311. Its molecular function is described by: acyltransferase activity, transferring groups other than amino-acyl groups. It is involved in the biological process described …
LOC140746214	LOC140746214	LOC140746214	uncharacterized LOC140746214			11169.1	1.03106	FW	0.273261	3.77315	0.000161199	0.00225788	NW_027332220.1	6390029	6494253	plus	protein-coding	XM_073078265.1	XP_072934366.1	653		FBpp0307041	5.64e-53
LOC140751151	Cds	Cds	CDP-diacylglycerol synthase	Cds	CDP-diacylglycerol synthase	391.051	-0.672594	HW	0.178289	-3.7725	0.000161621	0.00226073	NW_027332228.1	14699894	14728227	plus	protein-coding	XM_073085019.1	XP_072941120.1	455		FBpp0312164	0	FBgn0010350	The gene CDP-diacylglycerol synthase is referred to in FlyBase by the symbol Dmel\Cds (CG7962, FBgn0010350). It is a protein_coding_gene from Dmel. It has 2 annotated transcripts and 2 polypeptides (1 unique). Gene sequence location is 3L:8127762..8131675. Its molecular function is described by: phosphatidate cytidylyltransferase activity; transferase activity, transferring phosphorus-containing …
LOC140757224	slif	slimfast	cationic amino acid transporter slimfast	slif	slimfast	6346.52	1.71462	FW	0.454566	3.772	0.000161942	0.00226216	NW_027332212.1	829576	885020	plus	protein-coding	XM_073092759.1	XP_072948860.1	597		FBpp0078208	0	FBgn0037203	The gene slimfast is referred to in FlyBase by the symbol Dmel\slif (CG11128, FBgn0037203). It is a protein_coding_gene from Dmel. It has 3 annotated transcripts and 3 polypeptides (1 unique). Gene sequence location is 3L:22881045..22893821. Its molecular function is described by: transmembrane transporter activity; L-ornithine transmembrane transporter activity; basic amino acid transmembrane tr…
LOC140756002	LOC140756002	Multiplexin	uncharacterized LOC140756002	Mp	Multiplexin	19017.2	-1.18458	HW	0.314192	-3.77023	0.000163098	0.00227522	NW_027332239.1	5274899	5558530	plus	protein-coding	XM_073091382.1	XP_072947483.1	1238		FBpp0308935	2.66e-122	FBgn0260660	The gene Multiplexin is referred to in FlyBase by the symbol Dmel\Mp (CG42543, FBgn0260660). It is a protein_coding_gene from Dmel. It has 16 annotated transcripts and 16 polypeptides (all unique). Gene sequence location is 3L:6998843..7053499. Its molecular function is described by: carbohydrate binding; extracellular matrix structural constituent conferring tensile strength. It is involved in t…
LOC140755385	LOC140755385	LOC140755385	uncharacterized LOC140755385			170.625	-1.08128	HW	0.287144	-3.76563	0.00016613	0.0023144	NW_027332238.1	6427104	6453651	plus	protein-coding	XM_073090580.1	XP_072946681.1	601		FBpp0428226	1.77e-13
LOC140747756	Rsod	Related to Sod	superoxide dismutase family protein Rsod	Rsod	Related to Sod	10445.2	1.02979	FW	0.273609	3.76372	0.000167405	0.0023259	NW_027332210.1	10812953	10830252	minus	protein-coding	XM_073080351.1	XP_072936452.1	1136		FBpp0288489	0	FBgn0051028	The gene Related to Sod is referred to in FlyBase by the symbol Dmel\Rsod (CG31028, FBgn0051028). It is a protein_coding_gene from Dmel. It has one annotated transcript and one polypeptide. Gene sequence location is 3R:30166631..30171207. Its molecular function is described by: superoxide dismutase activity; metal ion binding. It is involved in the biological process described with: superoxide me…
LOC140756895	LOC140756895	LOC140756895	uncharacterized LOC140756895			83.9026	-1.33385	HW	0.354395	-3.76373	0.000167399	0.0023259	NW_027332241.1	1002558	1031297	minus	protein-coding	XM_073092430.1	XP_072948531.1	546
LOC140747141	LOC140747141	LOC140747141	uncharacterized LOC140747141			6461.83	-0.966155	HW	0.256916	-3.76059	0.000169514	0.00234888	NW_027332210.1	8084389	8102030	plus	protein-coding	XM_073079417.1	XP_072935518.1	469		FBpp0081453	1.66e-101
LOC140754007	chico	chico	insulin receptor substrate 1 chico	chico	chico	77.0862	-1.42336	HW	0.378477	-3.76076	0.000169397	0.00234888	NW_027332234.1	13935297	13960699	minus	protein-coding	XM_073088900.1	XP_072945001.1	867		FBpp0305604	2.7e-49	FBgn0024248	The gene chico is referred to in FlyBase by the symbol Dmel\chico (CG5686, FBgn0024248). It is a protein_coding_gene from Dmel. It has 3 annotated transcripts and 3 polypeptides (1 unique). Gene sequence location is 2L:10242512..10247078. Its molecular function is described by: SH2 domain binding; phosphatidylinositol 3-kinase binding; insulin receptor binding; insulin-like growth factor receptor…
LOC140753870	LOC140753870	cytidine deaminase-like	cytidine deaminase-like			81.0552	3.14445	FW	0.836517	3.75897	0.000170613	0.00236095	NW_027332234.1	10967749	10968965	minus	protein-coding	XM_073088673.1	XP_072944774.1	155		FBpp0304687	1.26e-40
LOC140750845	LOC140750845	LOC140750845	uncharacterized LOC140750845			17.0147	6.56594	FW	1.74735	3.75765	0.000171513	0.00237023	NW_027332228.1	11429003	11433649	minus	protein-coding	XM_073084570.1	XP_072940671.1	364		FBpp0305270	7.88e-28
LOC140748564	LOC140748564	ced-6	PTB domain-containing adapter protein ced-6-like	ced-6	ced-6	8278.94	0.945768	FW	0.251733	3.75703	0.000171944	0.00237301	NW_027332224.1	2220857	2285403	plus	protein-coding	XM_073081381.1	XP_072937482.1	550		FBpp0297720	1.01e-92	FBgn0029092	The gene ced-6 is referred to in FlyBase by the symbol Dmel\ced-6 (CG11804, FBgn0029092). It is a protein_coding_gene from Dmel. It has 5 annotated transcripts and 5 polypeptides (3 unique). Gene sequence location is 2R:9434669..9444937. Its molecular function is described by: protein binding. It is involved in the biological process described with: apoptotic cell clearance; mushroom body develop…
LOC140752752	LOC140752752	snake	trypsin-1-like	snk	snake	9523.71	0.768367	FW	0.204557	3.75626	0.000172475	0.00237716	NW_027332232.1	859427	877366	minus	protein-coding	XM_073087096.1	XP_072943197.1	427		FBpp0111746	8.11e-49	FBgn0003450	The gene snake is referred to in FlyBase by the symbol Dmel\snk (CG7996, FBgn0003450). It is a protein_coding_gene from Dmel. It has 3 annotated transcripts and 3 polypeptides (2 unique). Gene sequence location is 3R:13040165..13042770. Its molecular function is described by: serine-type endopeptidase activity. It is involved in the biological process described with: proteolysis; zymogen activati…
LOC140750701	sun	stunted	ATP synthase subunit epsilon stunted	sun	stunted	3888.04	-0.523518	HW	0.139396	-3.75561	0.000172921	0.00238014	NW_027332228.1	11115182	11117442	plus	protein-coding	XM_073084394.1	XP_072940495.1	61		FBpp0073964	9.92e-23	FBgn0014391	The gene stunted is referred to in FlyBase by the symbol Dmel\sun (CG9032, FBgn0014391). It is a protein_coding_gene from Dmel. It has 2 annotated transcripts and 2 polypeptides (all unique). Gene sequence location is X:15847859..15849258. Its molecular function is described by: G protein-coupled receptor binding; proton-transporting ATP synthase activity, rotational mechanism; protein binding. I…
LOC140743186	LOC140743186	tetratricopeptide repeat protein 39B-like	tetratricopeptide repeat protein 39B-like			2269.83	2.2246	FW	0.592596	3.75399	0.000174043	0.00239239	NW_027332215.1	181675	268397	minus	protein-coding	XM_073074238.1	XP_072930339.1	668
LOC140753260	LOC140753260	straw	uncharacterized LOC140753260	stw	straw	910.525	1.86184	FW	0.496596	3.7492	0.000177403	0.00243534	NW_027332233.1	5387078	5406078	minus	protein-coding	XM_073087740.1	XP_072943841.1	595		FBpp0307245	1.2e-72	FBgn0286203	The gene straw is referred to in FlyBase by the symbol Dmel\stw (CG42345, FBgn0286203). It is a protein_coding_gene from Dmel. It has 5 annotated transcripts and 5 polypeptides (all unique). Gene sequence location is 2R:5413744..5456095. Its molecular function is described by: catechol oxidase activity; copper ion binding; tyrosinase activity; oxidoreductase activity. It is involved in the biolog…
LOC140749964	baf	baf	barrier to autointegration factor	baf	barrier to autointegration factor	4568.79	-0.439779	HW	0.117613	-3.73921	0.000184599	0.00253077	NW_027332226.1	10078787	10079779	minus	protein-coding	XM_073083235.1	XP_072939336.1	90		FBpp0305308	1.26e-48	FBgn0031977	The gene barrier to autointegration factor is referred to in FlyBase by the symbol Dmel\baf (CG7380, FBgn0031977). It is a protein_coding_gene from Dmel. It has 2 annotated transcripts and 2 polypeptides (1 unique). Gene sequence location is 2L:8029462..8030565. Its molecular function is described by: DNA binding. It is involved in the biological process described with: oocyte karyosome formation…
LOC140744390	LOC140744390	dmGlut	putative inorganic phosphate cotransporter	dmGlut	Dietary and metabolic glutamate transporter	246.221	2.89791	FW	0.775328	3.73766	0.000185739	0.00254303	NW_027332216.1	9631800	9666364	plus	protein-coding	XM_073075960.1	XP_072932061.1	495		FBpp0079876	0	FBgn0010497	The gene Dietary and metabolic glutamate transporter is referred to in FlyBase by the symbol Dmel\dmGlut (CG5304, FBgn0010497). It is a protein_coding_gene from Dmel. It has one annotated transcript and one polypeptide. Gene sequence location is 2L:12027438..12034122. Its molecular function is described by: high-affinity L-glutamate transmembrane transporter activity; transmembrane transporter ac…
LOC140752978	ari-2	ariadne 2	E3 ubiquitin-protein ligase ari-2	ari-2	ariadne 2	3537.26	0.292657	FW	0.0784051	3.73262	0.000189495	0.00259102	NW_027332211.1	9120123	9124976	minus	protein-coding	XM_073087315.1	XP_072943416.1	485		FBpp0071688	0	FBgn0025186	The gene ariadne 2 is referred to in FlyBase by the symbol Dmel\ari-2 (CG5709, FBgn0025186). It is a protein_coding_gene from Dmel. It has one annotated transcript and one polypeptide. Gene sequence location is 2R:22212835..22217264. Its molecular function is described by: zinc ion binding; ubiquitin-protein transferase activity; ubiquitin protein ligase activity; ubiquitin conjugating enzyme bin…
LOC140754677	LOC140754677	LOC140754677	uncharacterized LOC140754677			269.167	2.63025	FW	0.705268	3.72944	0.000191908	0.00262055	NW_027332236.1	8474203	8601111	plus	protein-coding	XM_073089711.1	XP_072945812.1	731		FBpp0305961	1.79e-78
LOC140742349	Fa2h	Fatty acid 2-hydroxylase	Fatty acid 2-hydroxylase	Fa2h	Fatty acid 2-hydroxylase	68.1509	1.75499	FW	0.470983	3.72622	0.000194369	0.00265065	NW_027332213.1	13845475	13858706	plus	protein-coding	XM_073073258.1	XP_072929359.1	343		FBpp0290181	4.07e-78	FBgn0050502	The gene Fatty acid 2-hydroxylase is referred to in FlyBase by the symbol Dmel\Fa2h (CG30502, FBgn0050502). It is a protein_coding_gene from Dmel. It has one annotated transcript and one polypeptide. Gene sequence location is 2R:7446189..7451553. Its molecular function is described by 6 unique terms, many of which group under: oxidoreductase activity; monooxygenase activity; catalytic activity; o…
LOC140746381	LOC140746381	LOC140746381	uncharacterized LOC140746381			274.088	1.4197	FW	0.381142	3.72487	0.000195415	0.00266141	NW_027332220.1	9586933	9627998	minus	protein-coding	XM_073078506.1	XP_072934607.1	534
LOC140750047	LOC140750047	LOC140750047	uncharacterized LOC140750047			32.1794	4.32017	FW	1.16058	3.72243	0.000197314	0.00268372	NW_027332227.1	2800100	2831029	minus	protein-coding	XM_073083351.1	XP_072939452.1	494		FBpp0304091	5.73e-17
LOC140748171	Fam92	CBY1 interacting BAR domain containing protein Fam92	CBY1 interacting BAR domain containing protein Fam92			48.9557	2.44889	FW	0.658782	3.71731	0.000201358	0.00273514	NW_027332223.1	12852590	12856166	minus	protein-coding	XM_073080911.1	XP_072937012.1	318		FBpp0079948	3.28e-44
LOC140745861	Cbl	Cbl proto-oncogene	E3 ubiquitin-protein ligase CBL	Cbl	Cbl proto-oncogene	4067.42	-0.641515	HW	0.172835	-3.71171	0.000205865	0.00278902	NW_027332219.1	5052699	5156949	plus	protein-coding	XM_073077793.1	XP_072933894.1	499		FBpp0076342	0	FBgn0020224	The gene Cbl proto-oncogene is referred to in FlyBase by the symbol Dmel\Cbl (CG7037, FBgn0020224). It is a protein_coding_gene from Dmel. It has 2 annotated transcripts and 2 polypeptides (all unique). Gene sequence location is 3L:8424954..8432246. Its molecular function is described by 7 unique terms, many of which group under: binding; protein binding; cation binding; ion binding; small molecu…
LOC140755583	LOC140755583	U6 snRNA-associated Sm-like protein LSm4	U6 snRNA-associated Sm-like protein LSm4			2110.16	-0.454251	HW	0.122376	-3.71194	0.000205678	0.00278902	NW_027332238.1	3031228	3031870	plus	protein-coding	XM_073090865.1	XP_072946966.1	136		FBpp0293054	7.36e-63
LOC140744261	stet	stem cell tumor	rhomboid serine protease stem cell tumor	stet	stem cell tumor	1745.09	-0.836016	HW	0.225299	-3.71069	0.000206692	0.00279657	NW_027332216.1	5864710	5992320	minus	protein-coding	XM_073075799.1	XP_072931900.1	461		FBpp0072596	6.64e-179	FBgn0020248	The gene stem cell tumor is referred to in FlyBase by the symbol Dmel\stet (CG33166, FBgn0020248). It is a protein_coding_gene from Dmel. It has 2 annotated transcripts and 2 polypeptides (all unique). Gene sequence location is 3L:1475438..1489547. Its molecular function is described by: serine-type endopeptidase activity; calcium ion binding. It is involved in the biological process described wi…
LOC140752753	LOC140752753	trypsin-1-like	trypsin-1-like			1589.43	1.33256	FW	0.359302	3.70875	0.000208288	0.00281448	NW_027332232.1	843985	855794	plus	protein-coding	XM_073087097.1	XP_072943198.1	427		FBpp0099998	8.73e-48
LOC140755938	LOC140755938	LOC140755938	uncharacterized LOC140755938			791.475	1.45233	FW	0.391834	3.70649	0.000210151	0.00283593	NW_027332239.1	8638295	8639023	plus	protein-coding	XM_073091294.1	XP_072947395.1	130
LOC140750086	LOC140750086	QIL1	MICOS complex subunit MIC13 homolog QIL1-like	QIL1	QIL1	2072.52	-0.562531	HW	0.151835	-3.70488	0.000211494	0.00285034	NW_027332227.1	4317237	4317950	plus	protein-coding	XM_073083438.1	XP_072939539.1	121		FBpp0074982	2.86e-22	FBgn0036726	The gene QIL1 is referred to in FlyBase by the symbol Dmel\QIL1 (CG7603, FBgn0036726). It is a protein_coding_gene from Dmel. It has one annotated transcript and one polypeptide. Gene sequence location is 3L:17465945..17466768. Its molecular function is unknown. It is involved in the biological process described with: cristae formation; regulation of cristae formation. 5 alleles are reported. The…
LOC140755629	LOC140755629	Nucleoporin 98-96kD	nuclear pore complex protein Nup98-Nup96-like	Nup98-96	Nucleoporin 98-96kD	2300.83	-0.440629	HW	0.118989	-3.7031	0.000212981	0.00286665	NW_027332238.1	2243491	2314806	plus	protein-coding	XM_073090929.1	XP_072947030.1	1850		FBpp0306915	0	FBgn0039120	The gene Nucleoporin 98-96kD is referred to in FlyBase by the symbol Dmel\Nup98-96 (CG10198, FBgn0039120). It is a protein_coding_gene from Dmel. It has 3 annotated transcripts and 3 polypeptides (2 unique). Gene sequence location is 3R:23774225..23781621. Its molecular function is described by 8 unique terms, many of which group under: binding; chromatin binding; nucleic acid binding; chromatin …
LOC140745602	LOC140745602	Dystrophin	dystrophin, isoforms A/C/F/G/H-like	Dys	Dystrophin	19510.2	-0.365476	HW	0.098706	-3.70267	0.00021334	0.00286774	NW_027332218.1	71172	702029	plus	protein-coding	XM_073077541.1	XP_072933642.1	4118		FBpp0083179	0	FBgn0260003	The gene Dystrophin is referred to in FlyBase by the symbol Dmel\Dys (CG34157, FBgn0260003). It is a protein_coding_gene from Dmel. It has 12 annotated transcripts and 12 polypeptides (all unique). Gene sequence location is 3R:19461085..19597288. Its molecular function is described by: WW domain binding; structural constituent of muscle; actin filament binding; protein binding; zinc ion binding. …
LOC140753999	LOC140753999	lysozyme-like	lysozyme-like			126128	0.790677	FW	0.213633	3.70111	0.000214662	0.00288177	NW_027332234.1	3398121	3422181	minus	protein-coding	XM_073088892.1	XP_072944993.1	153		FBpp0086191	7.32e-55
LOC140747711	l(2)34Fc	lethal (2) 34Fc	reeler domain-containing lethal (2) 34Fc	l(2)34Fc	lethal (2) 34Fc	1822.23	5.90279	FW	1.59507	3.70065	0.000215052	0.00288325	NW_027332223.1	5521727	5528708	minus	protein-coding	XM_073080267.1	XP_072936368.1	164		FBpp0310269	1.89e-27	FBgn0261534	The gene lethal (2) 34Fc is referred to in FlyBase by the symbol Dmel\l(2)34Fc (CG7532, FBgn0261534). It is a protein_coding_gene from Dmel. It has 2 annotated transcripts and 2 polypeptides (1 unique). Gene sequence location is 2L:14349020..14351513. Its molecular function is unknown. It is involved in the biological process described with: negative regulation of immune response; defense respons…
LOC140752683	LOC140752683	LOC140752683	uncharacterized LOC140752683			741.344	-0.708512	HW	0.191576	-3.69833	0.000217022	0.0029059	NW_027332232.1	2436818	2446174	plus	protein-coding	XM_073087011.1	XP_072943112.1	585		FBpp0079702	2.46e-29
LOC140757793	LOC140757793	atonal	protein atonal-like	ato	atonal	45.8204	2.03468	FW	0.550314	3.69731	0.000217899	0.00291386	NW_027332213.1	14827728	14829118	plus	protein-coding	XM_073093663.1	XP_072949764.1	157		FBpp0081318	2.95e-30	FBgn0010433	The gene atonal is referred to in FlyBase by the symbol Dmel\ato (CG7508, FBgn0010433). It is a protein_coding_gene from Dmel. It has one annotated transcript and one polypeptide. Gene sequence location is 3R:8278052..8279274. Its molecular function is described by: DNA-binding transcription factor activity, RNA polymerase II-specific; protein dimerization activity; DNA-binding transcription fact…
LOC140744416	LOC140744416	meteorin-like	meteorin-like			1606.61	2.05584	FW	0.556427	3.69472	0.000220133	0.0029286	NW_027332216.1	11017871	11057254	minus	protein-coding	XM_073075996.1	XP_072932097.1	326
LOC140747721	l(2)gd1	lethal (2) giant discs 1	lethal (2) giant discs 1	l(2)gd1	lethal (2) giant discs 1	3335.19	0.500368	FW	0.135401	3.69546	0.000219491	0.0029286	NW_027332223.1	2170926	2184288	minus	protein-coding	XM_073080302.1	XP_072936403.1	807		FBpp0297275	0	FBgn0261983	The gene lethal (2) giant discs 1 is referred to in FlyBase by the symbol Dmel\l(2)gd1 (CG4713, FBgn0261983). It is a protein_coding_gene from Dmel. It has 2 annotated transcripts and 2 polypeptides (all unique). Gene sequence location is 2L:11106943..11110851. Its molecular function is described by: DNA-binding transcription repressor activity, RNA polymerase II-specific; RNA polymerase II cis-r…
LOC140748120	Fbxo42	F-box protein 42	F-box protein 42	Fbxo42	F-box protein 42	1488.83	0.495627	FW	0.134138	3.69491	0.000219967	0.0029286	NW_027332223.1	12117478	12120081	plus	protein-coding	XM_073080854.1	XP_072936955.1	610		FBpp0071681	1.32e-91	FBgn0034704	The gene F-box protein 42 is referred to in FlyBase by the symbol Dmel\Fbxo42 (CG6758, FBgn0034704). It is a protein_coding_gene from Dmel. It has one annotated transcript and one polypeptide. Gene sequence location is 2R:22174922..22177428. Its molecular function is described by: ubiquitin-like ligase-substrate adaptor activity. It is involved in the biological process described with: SCF-depend…
LOC140748702	LOC140748702	androgen-dependent TFPI-regulating protein-like	androgen-dependent TFPI-regulating protein-like			92.1354	2.75777	FW	0.746362	3.69495	0.000219934	0.0029286	NW_027332224.1	4536862	4539950	minus	protein-coding	XM_073081552.1	XP_072937653.1	239		FBpp0310343	5.93e-10
LOC140752152	LOC140752152	EbpIII	allergen Tha p 1-like	EbpIII	Ejaculatory bulb protein III	20.3914	4.92426	FW	1.33299	3.69414	0.000220629	0.00292861	NW_027332231.1	6501318	6503850	minus	protein-coding	XM_073086339.1	XP_072942440.1	125		FBpp0309999	2.71e-32	FBgn0011695	The gene Ejaculatory bulb protein III is referred to in FlyBase by the symbol Dmel\EbpIII (CG11390, FBgn0011695). It is a protein_coding_gene from Dmel. It has 3 annotated transcripts and 3 polypeptides (1 unique). Gene sequence location is 2R:24026172..24027518. Its molecular function is unknown. It is involved in the biological process described with: mating plug formation; response to virus; m…
LOC140756295	LOC140756295	LOC140756295	uncharacterized LOC140756295			1415.57	0.58721	FW	0.158961	3.69406	0.000220701	0.00292861	NW_027332239.1	140351	173749	minus	protein-coding	XM_073091784.1	XP_072947885.1	241
LOC140745552	LOC140745552	no poles	uncharacterized LOC140745552	nopo	no poles	2222.27	0.797263	FW	0.215856	3.6935	0.000221192	0.00293137	NW_027332218.1	12129116	12136800	plus	protein-coding	XM_073077476.1	XP_072933577.1	356		FBpp0085929	6.42e-19	FBgn0034314	The gene no poles is referred to in FlyBase by the symbol Dmel\nopo (CG5140, FBgn0034314). It is a protein_coding_gene from Dmel. It has 2 annotated transcripts and 2 polypeptides (all unique). Gene sequence location is 2R:18180496..18182519. Its molecular function is described by: ubiquitin-protein transferase activity; zinc ion binding; DNA polymerase binding; ubiquitin conjugating enzyme bindi…
LOC140750634	LOC140750634	unc-5	netrin receptor unc-5-like	unc-5	unc-5	7412.24	0.450859	FW	0.122116	3.69206	0.000222444	0.00294418	NW_027332228.1	16288626	16305883	minus	protein-coding	XM_073084299.1	XP_072940400.1	543		FBpp0309017	2.78e-78	FBgn0034013	The gene unc-5 is referred to in FlyBase by the symbol Dmel\unc-5 (CG8166, FBgn0034013). It is a protein_coding_gene from Dmel. It has 2 annotated transcripts and 2 polypeptides (1 unique). Gene sequence location is 2R:15340472..15368300. Its molecular function is described by: netrin receptor activity; netrin receptor activity involved in chemorepulsion. It is involved in the biological process …
LOC140754174	LOC140754174	fatty-acid amide hydrolase 2-B-like	fatty-acid amide hydrolase 2-B-like			5304.72	1.86596	FW	0.50555	3.69094	0.000223423	0.00295336	NW_027332234.1	7948778	7962357	plus	protein-coding	XM_073089128.1	XP_072945229.1	528		FBpp0087069	0
LOC140745951	Cpes	Cpes	Ceramide phosphoethanolamine synthase	Cpes	Ceramide phosphoethanolamine synthase	381.114	-1.58764	HW	0.430289	-3.68971	0.000224506	0.00296388	NW_027332219.1	8792832	8796258	plus	protein-coding	XM_073077937.1	XP_072934038.1	367		FBpp0309942	8.71e-103	FBgn0025335	The gene Ceramide phosphoethanolamine synthase is referred to in FlyBase by the symbol Dmel\Cpes (CG4585, FBgn0025335). It is a protein_coding_gene from Dmel. It has 4 annotated transcripts and 4 polypeptides (1 unique). Gene sequence location is 2R:23862962..23865398. Its molecular function is described by: ceramide phosphoethanolamine synthase activity. It is involved in the biological process …
LOC140751077	LOC140751077	Serpin 42Da	antichymotrypsin-2-like	Spn42Da	Serpin 42Da	55331.4	1.02086	FW	0.277087	3.68427	0.000229356	0.00302405	NW_027332228.1	6734805	6741699	plus	protein-coding	XM_073084908.1	XP_072941009.1	394		FBpp0089208	7.31e-74	FBgn0265137	The gene Serpin 42Da is referred to in FlyBase by the symbol Dmel\Spn42Da (CG9453, FBgn0265137). It is a protein_coding_gene from Dmel. It has 11 annotated transcripts and 11 polypeptides (8 unique). Gene sequence location is 2R:6875906..6878927. Its molecular function is described by: serine-type endopeptidase inhibitor activity; cysteine-type endopeptidase inhibitor activity. It is involved in …
LOC140753134	Ero1L	Ero1L	endoplasmic reticulum oxidoreductin-1-like protein	Ero1L	Endoplasmic reticulum oxidoreductin-1-like	595.76	-1.01838	HW	0.276567	-3.68223	0.000231203	0.00304269	NW_027332233.1	15294462	15310067	plus	protein-coding	XM_073087537.1	XP_072943638.1	525		FBpp0073073	5.26e-177	FBgn0261274	The gene Endoplasmic reticulum oxidoreductin-1-like is referred to in FlyBase by the symbol Dmel\Ero1L (CG1333, FBgn0261274). It is a protein_coding_gene from Dmel. It has one annotated transcript and one polypeptide. Gene sequence location is 3L:4170404..4173789. Its molecular function is described by: FAD binding; protein-disulfide reductase activity; thiol oxidase activity. It is involved in t…
LOC140757289	LOC140757289	LOC140757289	uncharacterized LOC140757289			1256.3	1.49564	FW	0.406198	3.68206	0.000231359	0.00304269	NW_027332212.1	2674128	2676573	minus	protein-coding	XM_073092920.1	XP_072949021.1	318
LOC140742944	LOC140742944	well-rounded	serine/threonine-protein phosphatase 2A 56 kDa regulatory subunit gamma isoform-like	wrd	well-rounded	1412.74	-0.67397	HW	0.183333	-3.6762	0.000236738	0.00310553	NW_027332214.1	10548547	10633871	plus	protein-coding	XM_073074027.1	XP_072930128.1	620		FBpp0082978	0	FBgn0042693	The gene well-rounded is referred to in FlyBase by the symbol Dmel\wrd (CG7913, FBgn0042693). It is a protein_coding_gene from Dmel. It has 14 annotated transcripts and 14 polypeptides (9 unique). Gene sequence location is 3R:18167757..18180049. Its molecular function is described by: protein phosphatase regulator activity; protein phosphatase activator activity. It is involved in the biological …
LOC140749839	LOC140749839	ATP-binding cassette sub-family G member 1-like	ATP-binding cassette sub-family G member 1-like			2573.23	3.04637	FW	0.828661	3.67626	0.000236677	0.00310553	NW_027332226.1	13504799	13542058	plus	protein-coding	XM_073083051.1	XP_072939152.1	632		FBpp0099713	0
LOC140755032	LOC140755032	Serpin 77Ba	serine protease inhibitor 77Ba-like	Spn77Ba	Serpin 77Ba	14238.5	0.80084	FW	0.2179	3.67527	0.000237602	0.00311292	NW_027332237.1	8324645	8326163	minus	protein-coding	XM_073090206.1	XP_072946307.1	412		FBpp0311802	4.79e-69	FBgn0262057	The gene Serpin 77Ba is referred to in FlyBase by the symbol Dmel\Spn77Ba (CG6680, FBgn0262057). It is a protein_coding_gene from Dmel. It has 3 annotated transcripts and 3 polypeptides (1 unique). Gene sequence location is 3L:20317190..20320116. Its molecular function is described by: serine-type endopeptidase inhibitor activity. It is involved in the biological process described with: regulatio…
LOC140744046	LOC140744046	ecdysone oxidase-like	ecdysone oxidase-like			39.8372	5.39931	FW	1.47135	3.66963	0.000242903	0.00317833	NW_027332216.1	16042209	16047306	plus	protein-coding	XM_073075487.1	XP_072931588.1	600		FBpp0310036	1.56e-105
LOC140747526	mbc	myoblast city	dedicator of cytokinesis protein myoblast city	mbc	myoblast city	506.175	-0.765396	HW	0.208776	-3.6661	0.000246273	0.00321836	NW_027332210.1	10198150	10260365	minus	protein-coding	XM_073080037.1	XP_072936138.1	1975		FBpp0293271	0	FBgn0015513	The gene myoblast city is referred to in FlyBase by the symbol Dmel\mbc (CG10379, FBgn0015513). It is a protein_coding_gene from Dmel. It has 2 annotated transcripts and 2 polypeptides (all unique). Gene sequence location is 3R:23781765..23801634. Its molecular function is described by: guanyl-nucleotide exchange factor activity; small GTPase binding; protein binding. It is involved in the biolog…
LOC140748731	LOC140748731	LOC140748731	uncharacterized LOC140748731			28.7633	-2.57607	HW	0.702793	-3.66547	0.000246882	0.00322224	NW_027332224.1	7763585	7776549	minus	protein-coding	XM_073081586.1	XP_072937687.1	172
LOC140750781	LOC140750781	Heat shock protein 68	heat shock protein 68-like	Hsp68	Heat shock protein 68	480.598	3.55632	FW	0.971005	3.66251	0.000249755	0.00325564	NW_027332228.1	14267548	14269694	plus	protein-coding	XM_073084497.1	XP_072940598.1	644		FBpp0083974	0	FBgn0001230	The gene Heat shock protein 68 is referred to in FlyBase by the symbol Dmel\Hsp68 (CG5436, FBgn0001230). It is a protein_coding_gene from Dmel. It has one annotated transcript and one polypeptide. Gene sequence location is 3R:24055080..24057310. Its molecular function is described by: heat shock protein binding; ATP-dependent protein folding chaperone; ATP binding; ATP hydrolysis activity; protei…
LOC140753356	LOC140753356	solute carrier family 12 member 8	solute carrier family 12 member 8			4446.46	0.440511	FW	0.120379	3.65935	0.000252853	0.00329186	NW_027332211.1	9577492	9583727	plus	protein-coding	XM_073087906.1	XP_072944007.1	653		FBpp0309606	0
LOC140753772	LOC140753772	glyoxylate reductase/hydroxypyruvate reductase	glyoxylate reductase/hydroxypyruvate reductase			3201.13	0.849158	FW	0.232111	3.65841	0.000253789	0.0032999	NW_027332234.1	12375024	12377160	minus	protein-coding	XM_073088550.1	XP_072944651.1	347		FBpp0078370	6.24e-137
LOC140745381	Med	Medea	Smad/Smad4 homolog Medea	Med	Medea	355.02	-0.86573	HW	0.236726	-3.65709	0.000255093	0.00331268	NW_027332218.1	4997843	5008233	plus	protein-coding	XM_073077205.1	XP_072933306.1	736		FBpp0085177	5.66e-137	FBgn0288966	The gene Medea is referred to in FlyBase by the symbol Dmel\Med (CG1775, FBgn0288966). It is a protein_coding_gene from Dmel. It has 3 annotated transcripts and 3 polypeptides (2 unique). Gene sequence location is 3R:31611046..31615375. Its molecular function is described by 7 unique terms, many of which group under: binding; DNA-binding transcription factor activity; transcription regulator acti…
LOC140745396	LOC140745396	Semaphorin 5c	semaphorin 5c-like	Sema5c	Semaphorin 5c	4574.23	-0.661708	HW	0.181046	-3.65492	0.000257262	0.00333665	NW_027332218.1	6054954	6126739	plus	protein-coding	XM_073077230.1	XP_072933331.1	1100		FBpp0075784	0	FBgn0284221	The gene Semaphorin 5c is referred to in FlyBase by the symbol Dmel\Sema5c (CG5661, FBgn0284221). It is a protein_coding_gene from Dmel. It has 2 annotated transcripts and 2 polypeptides (all unique). Gene sequence location is 3L:12067511..12081830. Its molecular function is described by: chemorepellent activity; semaphorin receptor binding. It is involved in the biological process described with…
[truncated: 13,710 more rows]
