# Supplementary material for: WntA expression and wing transcriptomics illuminate the evolution of stripe patterns in skipper butterflies
Source: Biol Open. 2025 Nov 26;14(11):bio062297. doi: 10.1242/bio.062297 (PMC12690525; doi:10.1242/bio.062297)
Supplement: Table S3. — Table containing the DESeq2 normalized counts for all genes in the genome produced during the wing compartment analysis at 12% pupal development [file biolopen-14-062297-TableS3.xlsx]

## Sheet: Table_S3
Geneid	Symbol	gene_label	NCBI Name	FB_gene_symbol	FB_gene_fullname	36h_female_ind1_FWD	36h_female_ind1_FWM	36h_female_ind1_FWP	36h_female_ind1_HWD	36h_female_ind1_HWM	36h_female_ind2_FWD	36h_female_ind2_FWM	36h_female_ind2_FWP	36h_female_ind2_HWD	36h_female_ind2_HWM	36h_female_ind2_HWP	36h_male_ind3_FWD	36h_male_ind3_FWM	36h_male_ind3_FWP	36h_male_ind3_HWD	36h_male_ind3_HWM	36h_male_ind3_HWP
LOC140757774	LOC140757774	Reduction in Cnn dots 1	uncharacterized LOC140757774	Rcd1	Reduction in Cnn dots 1	130.385	115.335	127.284	119.888	123.18	123.039	124.009	122.525	113.85	137.481	111.658	101.974	125.37	105.836	138.103	122.918	111.835
LOC140742299	eag	ether a go-go	potassium voltage-gated channel protein ether a go-go	eag	ether a go-go	4.07453	7.09753	3.9468	3.24022	0	5.59267	21.3141	8.29116	3.25284	5.02215	4.13548	14.1989	24.2652	8.58127	0	1.89104	4.38568
LOC140742319	Akt	Akt kinase	AKT serine/threonine protein kinase	Akt	Akt kinase	5341.71	5160.79	4458.89	4210.12	4214.3	4291.44	4223.09	3976.07	3545.6	4174.66	3587.53	4000.23	4207.99	4319.24	3733.81	3769.79	3377.71
LOC140742323	LOC140742323	stoned B	protein stoned-B-like	stnB	stoned B	28.5217	89.6063	34.5345	20.5214	15.3975	33.556	118.196	32.2434	44.4555	25.1108	33.0838	51.6325	99.083	24.3136	20.0877	13.2373	27.045
LOC140742333	LOC140742333	LOC140742333	uncharacterized LOC140742333			9.50723	44.3596	12.8271	5.40036	2.30963	18.6422	65.3955	5.52744	21.6856	3.76661	12.4064	42.5968	40.442	18.5928	1.25548	5.67312	6.57852
LOC140742358	eEF1gamma	eEF1gamma	elongation factor 1-gamma	eEF1gamma	eukaryotic translation elongation factor 1 gamma	23012.9	27568.6	24884.6	37870.6	41982.9	24818.4	27912.7	32864.3	31186.1	41923.7	36188.5	22461.4	22200.7	28426.9	31230.2	31992.6	29386.3
LOC140742611	LOC140742611	Calcineurin B2	calcineurin subunit B type 2	CanB2	Calcineurin B2	2518.06	2567.53	2338.48	2651.58	2461.29	2608.05	2792.63	2763.72	3161.76	2796.71	2870.02	2389.29	2723.77	2286.91	2901.42	3037.95	2947.91
LOC140742632	mRpL14	mRpL14	mitochondrial ribosomal protein L14	mRpL14	mitochondrial ribosomal protein L14	168.414	188.085	192.406	193.333	212.486	267.516	262.551	245.971	199.508	277.474	191.266	196.203	202.21	214.532	271.184	225.979	169.58
LOC140742364	LOC140742364	Visual system homeobox 2	visual system homeobox 2-like	Vsx2	Visual system homeobox 2	0	0	0	0	0	0	0.484411	0	0	0	0	0	0	0	0	0.94552	0
LOC140742394	LOC140742394	LOC140742394	uncharacterized LOC140742394			957.514	1092.13	536.764	1899.85	1971.65	1809.23	1612.12	1379.1	2168.56	2303.28	1392.62	1062.34	1227.42	497.714	1979.9	1456.1	598.646
LOC140742450	LOC140742450	LOC140742450	uncharacterized LOC140742450			0	0	0	1.08007	0.769876	0.932111	0.968822	0.92124	1.08428	1.25554	1.03387	0	0	0	1.25548	0	0
LOC140757786	LOC140757786	LOC140757786	uncharacterized LOC140757786			0	0	0	0	0	0.932111	0.484411	0.92124	0	0.627769	0	0	0	0	0	0	0.730947
LOC140742415	LOC140742415	LOC140742415	uncharacterized LOC140742415			14831.3	17360.6	3891.54	2526.29	2984.81	1249.96	1170.34	1237.23	1242.59	1576.96	1872.34	1044.27	1389.18	1677.64	1486.49	1674.52	1890.96
LOC140742428	LOC140742428	LOC140742428	uncharacterized LOC140742428			84.2069	201.392	64.1354	14.0409	16.1674	41.0129	31.4867	30.4009	28.1913	16.322	24.8129	25.8162	50.5525	25.7438	22.5987	11.3462	37.2783
LOC140757797	LOC140757797	LOC140757797	uncharacterized LOC140757797			1.35818	5.32315	4.9335	1.08007	3.0795	2.79633	1.45323	2.76372	1.08428	3.13885	4.13548	3.87244	6.0663	8.58127	3.76645	4.7276	3.65474
LOC140742497	LOC140742497	Vha68-2	V-type proton ATPase catalytic subunit A	Vha68-2	Vacuolar H[+] ATPase 68 kDa subunit 2	4295.91	4640.01	3987.25	3557.76	4203.52	4471.34	4789.85	5487.83	4468.32	5309.67	4154.09	5079.35	4675.1	5736.58	5348.36	4163.12	4657.59
LOC140742466	LOC140742466	monkey king protein	speckle targeted PIP5K1A-regulated poly(A) polymerase-like	mkg-p	monkey king protein	1773.78	1764.62	1669.49	2064.02	2069.43	2083.27	2102.34	1874.72	2189.16	2117.47	2066.7	1995.6	1878.53	1656.19	1925.91	2115.13	1819.33
LOC140742539	LOC140742539	monkey king protein	speckle targeted PIP5K1A-regulated poly(A) polymerase-like	mkg-p	monkey king protein	486.227	646.762	359.158	301.34	306.41	258.195	219.438	190.697	262.396	241.063	282.246	529.233	424.641	474.831	307.593	347.006	376.438
LOC140742516	LOC140742516	acid phosphatase type 7	acid phosphatase type 7			861.084	898.725	713.383	448.23	456.536	764.331	750.837	688.166	616.956	668.574	581.035	699.62	750.2	502.005	453.23	398.064	418.102
LOC140742560	LOC140742560	LOC140742560	uncharacterized LOC140742560			2169.01	2022.8	1382.37	1604.99	1472	1248.1	1141.27	993.097	1191.63	1200.92	1225.14	1493.47	1599.48	1656.19	1338.35	1335.07	1326.67
LOC140742604	Pits	Pits	Protein interacting with Ttk69 and Sin3A	Pits	Protein interacting with Ttk69 and Sin3A	5180.08	5017.07	4137.23	4133.44	3987.96	3595.15	3496.48	3363.45	3358.02	3702.58	3417.97	4189.98	4149.35	4582.4	4298.78	3834.08	4012.9
LOC140742573	LOC140742573	LOC140742573	uncharacterized LOC140742573			122.236	110.899	87.8162	115.568	76.2177	115.582	103.179	136.344	108.428	99.1875	105.455	165.224	169.857	135.87	119.271	123.863	125.723
LOC140744281	TRNAT-CGU	transfer RNA threonine (anticodon CGU)	transfer RNA threonine (anticodon CGU)			0	0	0	0	0	0	0	0	0	0	0	0	0	0	0	0	0.730947
LOC140746572	TRNAT-CGU	transfer RNA threonine (anticodon CGU)	transfer RNA threonine (anticodon CGU)			0	0	0	0	0	0	0	0	0	0	0	0	0	0	0	0	0.730947
LOC140747640	TRNAT-CGU	transfer RNA threonine (anticodon CGU)	transfer RNA threonine (anticodon CGU)			0	0	0	0	0	0	0	0	0	0	0	0	0	0	0	0	0.730947
LOC140747645	TRNAT-CGU	transfer RNA threonine (anticodon CGU)	transfer RNA threonine (anticodon CGU)			0	0	0	0	0	0	0	0	0	0	0	0	0	0	0	0	0.730947
LOC140748420	TRNAT-CGU	transfer RNA threonine (anticodon CGU)	transfer RNA threonine (anticodon CGU)			0	0	0	0	0	0	0	0	0	0	0	0	0	0	0	0	0.730947
LOC140748852	TRNAT-CGU	transfer RNA threonine (anticodon CGU)	transfer RNA threonine (anticodon CGU)			0	0	0	0	0	0	0	0	0	0	0	0	0	0	0	0	0.730947
LOC140756311	TRNAT-CGU	transfer RNA threonine (anticodon CGU)	transfer RNA threonine (anticodon CGU)			0	0	0	0	0	0	0	0	0	0	0	0	0	0	0	0	0.730947
LOC140744287	TRNAF-GAA	transfer RNA phenylalanine (anticodon GAA)	transfer RNA phenylalanine (anticodon GAA)			0	0	0	0	0	0	0	0	0	0	1.03387	0	0	0	0	0	0
LOC140756758	TRNAF-GAA	transfer RNA phenylalanine (anticodon GAA)	transfer RNA phenylalanine (anticodon GAA)			0	0	0	0	0	0	0	0	0	0	1.03387	0	0	0	0	0	0
LOC140756603	TRNAF-GAA	transfer RNA phenylalanine (anticodon GAA)	transfer RNA phenylalanine (anticodon GAA)			0	0	0	0	0	0	0	0	0	0	1.03387	0	0	0	0	0	0
LOC140756932	TRNAF-GAA	transfer RNA phenylalanine (anticodon GAA)	transfer RNA phenylalanine (anticodon GAA)			0	0	0	0	0	0	0	0	0	0	1.03387	0	0	0	0	0	0
LOC140757710	TRNAF-GAA	transfer RNA phenylalanine (anticodon GAA)	transfer RNA phenylalanine (anticodon GAA)			0	0	0	0	0	0	0	0	0	0	1.03387	0	0	0	0	0	0
LOC140757711	TRNAF-GAA	transfer RNA phenylalanine (anticodon GAA)	transfer RNA phenylalanine (anticodon GAA)			0	0	0	0	0	0	0	0	0	0	1.03387	0	0	0	0	0	0
LOC140757724	TRNAF-GAA	transfer RNA phenylalanine (anticodon GAA)	transfer RNA phenylalanine (anticodon GAA)			0	0	0	0	0	0	0	0	0	0	1.03387	0	0	0	0	0	0
LOC140743872	TRNAF-GAA	transfer RNA phenylalanine (anticodon GAA)	transfer RNA phenylalanine (anticodon GAA)			0	0	0	0	0	0	0	0	0	0	1.03387	0	0	0	0	0	0
LOC140743947	TRNAF-GAA	transfer RNA phenylalanine (anticodon GAA)	transfer RNA phenylalanine (anticodon GAA)			0	0	0	0	0	0	0	0	0	0	1.03387	0	0	0	0	0	0
LOC140743916	TRNAF-GAA	transfer RNA phenylalanine (anticodon GAA)	transfer RNA phenylalanine (anticodon GAA)			0	0	0	0	0	0	0	0	0	0	1.03387	0	0	0	0	0	0
LOC140743964	TRNAF-GAA	transfer RNA phenylalanine (anticodon GAA)	transfer RNA phenylalanine (anticodon GAA)			0	0	0	0	0	0	0	0	0	0	1.03387	0	0	0	0	0	0
LOC140745185	TRNAF-GAA	transfer RNA phenylalanine (anticodon GAA)	transfer RNA phenylalanine (anticodon GAA)			0	0	0	0	0	0	0	0	0	0	1.03387	0	0	0	0	0	0
LOC140745685	TRNAF-GAA	transfer RNA phenylalanine (anticodon GAA)	transfer RNA phenylalanine (anticodon GAA)			0	0	0	0	0	0	0	0	0	0	1.03387	0	0	0	0	0	0
LOC140745677	TRNAF-GAA	transfer RNA phenylalanine (anticodon GAA)	transfer RNA phenylalanine (anticodon GAA)			0	0	0	0	0	0	0	0	0	0	1.03387	0	0	0	0	0	0
LOC140745678	TRNAF-GAA	transfer RNA phenylalanine (anticodon GAA)	transfer RNA phenylalanine (anticodon GAA)			0	0	0	0	0	0	0	0	0	0	1.03387	0	0	0	0	0	0
LOC140749377	TRNAF-GAA	transfer RNA phenylalanine (anticodon GAA)	transfer RNA phenylalanine (anticodon GAA)			0	0	0	0	0	0	0	0	0	0	1.03387	0	0	0	0	0	0
LOC140749378	TRNAF-GAA	transfer RNA phenylalanine (anticodon GAA)	transfer RNA phenylalanine (anticodon GAA)			0	0	0	0	0	0	0	0	0	0	1.03387	0	0	0	0	0	0
LOC140749383	TRNAF-GAA	transfer RNA phenylalanine (anticodon GAA)	transfer RNA phenylalanine (anticodon GAA)			0	0	0	0	0	0	0	0	0	0	1.03387	0	0	0	0	0	0
LOC140749384	TRNAF-GAA	transfer RNA phenylalanine (anticodon GAA)	transfer RNA phenylalanine (anticodon GAA)			0	0	0	0	0	0	0	0	0	0	1.03387	0	0	0	0	0	0
LOC140754195	TRNAF-GAA	transfer RNA phenylalanine (anticodon GAA)	transfer RNA phenylalanine (anticodon GAA)			0	0	0	0	0	0	0	0	0	0	1.03387	0	0	0	0	0	0
LOC140742639	mRRF1	mRRF1	mitochondrial ribosome recycling factor 1	mRRF1	mitochondrial ribosome recycling factor 1	545.987	705.317	669.969	1171.88	1152.5	1101.76	1117.54	1030.87	1301.14	1405.58	1323.35	1112.68	1112.16	1177.06	1516.62	1763.39	1377.1
LOC140742732	MTPAP	MTPAP	mitochondrial poly(A) polymerase	MTPAP	mitochondrial poly(A) polymerase	474.003	442.708	466.709	506.554	497.34	541.557	628.281	530.634	497.685	548.042	540.714	536.978	552.034	632.154	580.033	604.187	508.008
LOC140742748	THADA	THADA	Thyroid adenoma-associated protein homolog	THADA	THADA	717.117	777.179	781.466	835.976	951.566	1046.76	999.824	933.216	1156.93	1256.17	1125.88	1090.74	1130.35	1199.95	1355.92	1409.77	1326.67
LOC140742741	LOC140742741	LOC140742741	uncharacterized LOC140742741			1647.47	1265.13	5754.43	6526.88	6466.95	25089.6	20169.9	31075.3	48271.1	61088.2	45202.8	17183.3	14674.4	20683.7	25606.8	32720.7	31299.9
LOC140742648	LOC140742648	Tetraspanin 42Ed	leukocyte surface antigen CD53-like	Tsp42Ed	Tetraspanin 42Ed	2.71635	4.43596	5.92019	10.8007	10.7783	3.72845	1.45323	0.92124	4.33712	6.27769	5.16935	6.45406	10.1105	2.86042	3.76645	8.50968	9.50231
LOC140742654	LOC140742654	LOC140742654	uncharacterized LOC140742654			0	1.77438	1.9734	0	1.53975	0.932111	0	1.84248	0	0	0	5.16325	6.0663	4.29064	3.76645	3.78208	8.04042
LOC140742662	LOC140742662	Tetraspanin 42Ed	leukocyte surface antigen CD53-like	Tsp42Ed	Tetraspanin 42Ed	502.525	1031.8	536.764	369.385	504.269	171.508	181.654	118.84	160.474	209.047	204.706	99.3925	141.547	181.637	159.446	198.559	154.23
LOC140742670	NijA	Ninjurin A	Ninjurin A	NijA	Ninjurin A	1696.36	1622.67	943.284	304.581	306.41	613.329	483.442	638.419	302.514	301.329	223.316	1204.33	1118.22	973.975	243.564	250.563	171.042
LOC140742692	eIF5	eIF5	eukaryotic translation initiation factor 5	eIF5	eukaryotic translation initiation factor 5	2981.2	3277.28	2836.76	3225.1	3543.74	3416.19	3060.51	3683.12	3758.12	3936.74	3500.68	3212.83	3223.23	3157.91	3723.76	3622.29	3364.55
LOC140742721	LOC140742721	mitochondrial import inner membrane translocase subunit TIM44	mitochondrial import inner membrane translocase subunit TIM44			1079.75	956.392	903.816	973.146	936.169	832.375	841.422	804.243	751.407	780.945	788.842	844.191	788.62	826.663	844.94	929.446	819.392
LOC140742757	LOC140742757	DCX-EMAP	echinoderm microtubule-associated protein-like 2	DCX-EMAP	Doublecortin-domain-containing echinoderm-microtubule-associated protein	1451.89	1475.4	1497.81	1004.47	1288	1538.92	1380.09	1739.3	1529.92	2042.76	1305.78	1572.21	1326.5	1846.4	1894.52	1272.67	1385.88
LOC140742768	LOC140742768	Niemann-Pick type C-2g	MD-2-related lipid-recognition protein-like	Npc2g	Niemann-Pick type C-2g	0	0	0	0	0	0	0	0	0	0	0	0	0	0	0	0	0
LOC140742775	LOC140742775	Niemann-Pick type C-2g	MD-2-related lipid-recognition protein-like	Npc2g	Niemann-Pick type C-2g	0	0	0	0	0	0	0	0	0	0	0	0	0	0	0	0	0
LOC140742821	LOC140742821	Niemann-Pick type C-2g	MD-2-related lipid-recognition protein-like	Npc2g	Niemann-Pick type C-2g	6.79088	0.887191	1.9734	3.24022	3.84938	5.59267	2.90646	8.29116	1.08428	7.53323	10.3387	11.6173	4.0442	14.3021	0	4.7276	13.157
LOC140742784	LOC140742784	LOC140742784	uncharacterized LOC140742784			1642.03	1942.06	1356.71	1759.44	1756.09	1998.45	2719.97	1934.6	2620.71	2317.72	2069.81	2023.99	2092.88	1550.35	2114.23	2253.17	1587.62
LOC140742967	LOC140742967	neuroglobin-like	neuroglobin-like			1.35818	0.887191	0	1.08007	0	0	0	0	2.16856	0	0	0	0	1.43021	0	0	0
LOC140742829	LOC140742829	neuroglobin-like	neuroglobin-like			101.863	212.926	60.1886	28.0819	34.6444	102.532	99.3042	57.1169	33.6127	43.3161	56.8628	108.428	127.392	72.9408	65.2851	43.4939	33.6236
LOC140742836	LOC140742836	RUN domain-containing protein 1-like	RUN domain-containing protein 1-like			230.89	264.383	229.901	206.294	223.264	165.916	190.858	153.847	153.968	157.57	175.758	143.28	192.1	188.788	155.68	149.392	176.889
LOC140742952	LOC140742952	Fumarase 1	fumarate hydratase, mitochondrial-like	Fum1	Fumarase 1	1572.77	1677.68	1414.93	1317.69	1475.85	1679.66	1773.43	1913.42	1558.11	1880.17	1464.99	1394.08	1271.9	1670.49	1586.93	1510.94	1473.59
LOC140742892	PlexA	Plexin A	plexin A	PlexA	Plexin A	12575.4	11950.5	10399.8	18674.5	20906	15649.2	14048.4	12776.7	17372.4	18325.2	16921.3	13531.6	13081	11571.8	18735.6	18536.9	14681.8
LOC140742848	LOC140742848	LOC140742848	uncharacterized LOC140742848			0	0	0	0	0.769876	0	0	0	0	0.627769	0	0	0	0	0	0	0
LOC140742858	LOC140742858	LOC140742858	uncharacterized LOC140742858			31.238	27.5029	5.92019	22.6815	7.69876	3.72845	0.484411	2.76372	4.33712	1.25554	0	3.87244	0	1.43021	0	0.94552	1.46189
LOC140742914	LOC140742914	LOC140742914	uncharacterized LOC140742914			2587.33	2253.47	1388.29	2285.43	1842.31	3097.41	3794.87	3311.86	8293.67	5985.78	6382.08	1907.82	2299.13	3877.31	2531.05	3035.12	4767.24
LOC140757817	LOC140757817	CNBP	uncharacterized LOC140757817	CNBP	CCHC-type zinc finger nucleic acid binding protein	0	0	0	0	0	0	0	0	0	0	0	0	0	0	0	0	0
LOC140742926	LOC140742926	Connectin	uncharacterized LOC140742926	Con	Connectin	1.35818	0.887191	6.90689	0	0	0	0.968822	14.7398	3.25284	1.25554	0	2.58162	2.0221	15.7323	0	0.94552	32.1617
LOC140757359	LOC140757359	23 kDa integral membrane protein-like	23 kDa integral membrane protein-like			0	0	0	0	0	0	0	0.92124	0	0	0	0	0	0	0	0	1.46189
LOC140757369	LOC140757369	LOC140757369	uncharacterized LOC140757369			2.71635	2.66157	6.90689	2.16015	0	3.72845	3.39088	1.84248	4.33712	6.27769	6.20322	0	2.0221	0	0	3.78208	0.730947
LOC140742959	LOC140742959	Connectin	uncharacterized LOC140742959	Con	Connectin	0	2.66157	2.9601	11.8808	0.769876	0	6.29734	0.92124	2.16856	2.51108	0	1.29081	2.0221	2.86042	1.25548	0.94552	11.6952
LOC140742881	Rh50	Rh50	Rhesus blood group-associated glycoprotein Rh50	Rh50	Rh50	0	7.98472	8.88029	0	0	5.59267	15.0167	4.6062	2.16856	3.13885	9.30482	1.29081	14.1547	2.86042	6.27742	3.78208	8.77137
LOC140757377	LOC140757377	LOC140757377	uncharacterized LOC140757377			0	0	0	0	0.769876	0	0	0	0	0	0	0	0	0	0	0	0
LOC140742867	LOC140742867	LOC140742867	uncharacterized LOC140742867			565.001	1435.48	300.943	45.3631	40.0335	154.73	92.038	98.5727	36.8656	29.5051	36.1854	136.826	88.9725	140.161	38.92	28.3656	51.1663
LOC140742887	LOC140742887	LOC140742887	uncharacterized LOC140742887			0	0	0	0	0	0	0	0	0	0	0	0	0	0	0	0	0
LOC140742973	LOC140742973	Odorant receptor 92a	odorant receptor 4-like	Or92a	Odorant receptor 92a	0	0.887191	0	0	0	20.5064	29.5491	22.1098	17.3485	26.9941	21.7113	0	2.0221	1.43021	0	0.94552	0
LOC140742982	LOC140742982	putative molluscan insulin-related peptide(s) receptor	putative molluscan insulin-related peptide(s) receptor			404.736	819.765	500.256	342.383	446.528	136.088	162.278	141.871	106.26	89.771	150.945	642.824	732.001	619.282	153.169	226.925	163.732
LOC140743003	LOC140743003	nxf2	uncharacterized LOC140743003	nxf2	nuclear RNA export factor 2	1974.79	2051.19	2064.17	1782.12	1763.02	2382.48	2323.23	2392.46	2004.84	1938.55	1940.57	2375.09	2329.46	2434.22	1884.48	2063.12	1873.42
LOC140743046	LOC140743046	LOC140743046	uncharacterized LOC140743046			0	0.887191	2.9601	4.32029	2.30963	1.86422	5.32852	4.6062	3.25284	6.90546	3.10161	6.45406	4.0442	7.15106	12.5548	5.67312	10.2333
LOC140743014	smid	smallminded	nuclear valosin-containing protein-like smid	smid	smallminded	4282.33	4422.65	4732.21	5693.06	5531.56	6274.04	6147.66	5708	6018.85	5873.41	5544.64	5968.72	5730.64	5660.78	6294.99	6618.64	5739.4
LOC140743030	Rpn12	Rpn12	regulatory particle non-ATPase 12	Rpn12	Regulatory particle non-ATPase 12	3213.44	3441.41	3847.14	4067.55	3938.68	4134.85	4476.44	4237.7	4169.06	4157.72	4256.44	3483.9	3544.74	3937.37	4277.43	4408.96	4186.13
LOC140743057	Cep164	centrosomal protein 164	centrosomal protein 164	Cep164	centrosomal protein 164	51.6107	42.5852	74.0024	70.2047	117.791	71.7726	57.1605	81.9904	158.305	91.0265	125.098	42.5968	56.6188	44.3366	82.8619	52.0036	134.494
LOC140743078	LOC140743078	LOC140743078	uncharacterized LOC140743078			297.441	348.666	336.464	182.532	120.87	301.072	549.322	428.377	457.567	264.919	371.159	422.096	608.653	413.331	205.899	252.454	315.038
LOC140757382	LOC140757382	LOC140757382	uncharacterized LOC140757382			0	0	0	0	0	0	0	0	0	0	0	0	0	0	0	0	0
LOC140743345	LOC140743345	Connectin	uncharacterized LOC140743345	Con	Connectin	35.3126	49.6827	40.4547	24.8417	17.7071	53.1303	120.134	90.2815	74.8154	57.127	85.8112	105.847	145.591	117.277	56.4968	45.3849	75.2876
LOC140743391	LOC140743391	Got2	aspartate aminotransferase, mitochondrial-like	Got2	Glutamate oxaloacetate transaminase 2	0	0	0.986699	0	0	0	0	0	0	0	0	0	0	0	0	0	0
LOC140743353	LOC140743353	Connectin	uncharacterized LOC140743353	Con	Connectin	1.35818	20.4054	86.8295	4.32029	0	6.52478	31.0023	172.272	20.6013	3.76661	6.20322	6.45406	16.1768	158.754	3.76645	0.94552	210.513
LOC140743235	LOC140743235	LOC140743235	uncharacterized LOC140743235			1.35818	2.66157	1.9734	0	0.769876	0	0	0.92124	1.08428	0.627769	0	1.29081	2.0221	0	1.25548	2.83656	4.38568
LOC140757848	LOC140757848	LOC140757848	uncharacterized LOC140757848			0	0	0	0	0	0	0	0	0	0	0	10.3265	10.1105	0	0	0	1.46189
LOC140743331	LOC140743331	pudgy	uncharacterized LOC140743331	pdgy	pudgy	1.35818	0	0	0	0	0	0	0	0	0	0	1.29081	0	0	0	0	0
LOC140743276	LOC140743276	pudgy	uncharacterized LOC140743276	pdgy	pudgy	903.187	584.659	281.209	0	2.30963	227.435	149.683	128.974	7.58997	1.88331	1.03387	296.887	252.763	180.207	0	2.83656	8.04042
LOC140743386	LOC140743386	LOC140743386	uncharacterized LOC140743386			1077.03	896.063	497.296	318.622	534.294	250.738	257.707	79.2267	35.7813	119.904	106.489	290.433	291.183	165.905	169.49	108.735	81.8661
LOC140743323	LOC140743323	pudgy	uncharacterized LOC140743323	pdgy	pudgy	2.71635	7.09753	2.9601	8.64058	10.7783	0.932111	0.968822	0	2.16856	0	0	16.7806	20.221	11.4417	10.0439	19.8559	8.77137
LOC140743248	LOC140743248	pudgy	uncharacterized LOC140743248	pdgy	pudgy	785.026	1097.46	1018.27	690.167	612.821	661.799	610.842	794.109	596.355	386.078	592.407	583.447	588.432	839.535	300.061	375.371	668.817
LOC140743373	LOC140743373	pudgy	uncharacterized LOC140743373	pdgy	pudgy	4107.12	1458.54	1548.13	541.117	454.227	578.841	156.465	345.465	267.817	253.619	250.196	3330.3	1716.76	1749.15	194.6	209.905	236.827
LOC140743299	LOC140743299	pudgy	uncharacterized LOC140743299	pdgy	pudgy	1078.39	841.057	908.75	493.593	438.829	490.291	364.277	370.339	369.74	340.251	433.191	686.712	531.813	354.693	252.352	278.928	296.765
LOC140743379	LOC140743379	mitochondrial genome maintenance exonuclease 1-like	mitochondrial genome maintenance exonuclease 1-like			5409.61	3193	2524.96	1794	1468.15	1674.07	1477.94	1601.12	1482.21	1364.77	1741.04	4786.33	3773.24	2848.98	1589.44	1648.04	1670.21
LOC140743242	LOC140743242	Connectin	uncharacterized LOC140743242	Con	Connectin	992.827	2057.4	1052.81	1010.95	1150.19	1178.19	1420.29	1003.23	1399.81	1209.08	1766.88	1183.67	1136.42	1291.48	596.355	831.112	1006.51
LOC140743369	LOC140743369	LOC140743369	uncharacterized LOC140743369			0	0.887191	0	0	0	37.2845	36.3308	46.9832	31.4442	38.2939	31.0161	60.6682	62.6851	67.22	22.5987	26.4746	25.5831
LOC140743363	LOC140743363	Connectin	uncharacterized LOC140743363	Con	Connectin	6.79088	4.43596	3.9468	3.24022	0	0	0.968822	0.92124	2.16856	0.627769	1.03387	0	4.0442	4.29064	0	0.94552	32.1617
LOC140743098	LOC140743098	brother of ihog	interference hedgehog-like	boi	brother of ihog	2776.11	2406.06	2943.32	4044.87	4272.04	3496.35	2811.52	3889.48	4300.26	4017.72	3476.9	3259.3	2909.8	2776.04	4271.15	3201.53	3285.61
LOC140757722	LOC140757722	LOC140757722	uncharacterized LOC140757722			1.35818	2.66157	0	0	0	0	0	0	0	0	0	0	2.0221	0	0	0	0
LOC140743108	Grp170	Grp170 co-chaperone	hypoxia up-regulated Grp170 co-chaperone protein	Grp170	Grp170 co-chaperone	6978.31	6413.51	6223.11	9163.34	8982.14	6593.76	6638.37	8199.04	9522.16	8861.59	9043.26	5615.03	6137.08	6438.82	8407.97	9127.1	8951.91
LOC140743119	LOC140743119	CHES-1-like	uncharacterized LOC140743119	CHES-1-like	Checkpoint suppressor 1-like	2041.34	1120.52	1243.24	1107.07	880.738	585.366	593.888	678.033	788.272	728.212	789.876	817.084	859.393	637.875	872.561	825.439	836.934
LOC140757865	Sou	Souji	required for meiotic nuclear division 5 protein souji	Sou	Souji	2581.89	2251.69	2575.28	2174.19	1603.65	2090.73	2003.52	2108.72	1822.68	1745.2	1921.96	2256.34	2434.61	2086.68	1986.17	1942.1	2112.44
LOC140743127	Phb2	Prohibitin 2	prohibitin 2	Phb2	Prohibitin 2	2833.16	3016.45	3225.52	3710.05	4169.65	4562.68	5006.87	4434.85	4538.8	4988.25	4509.74	3921.49	3744.93	3998.87	5244.15	5082.17	4248.26
LOC140743138	NdufV3	NdufV3	NADH:ubiquinone oxidoreductase subunit V3	NdufV3	NADH:ubiquinone oxidoreductase subunit V3	323.246	414.318	287.129	401.787	381.088	423.179	397.217	391.527	417.448	374.778	392.87	344.647	372.067	421.913	391.711	483.161	347.2
LOC140743147	LOC140743147	XNP	transcriptional regulator ATRX homolog	XNP	XNP	3536.69	3389.07	4028.69	3989.79	3790.1	3755.48	3854.94	4342.73	4275.32	3949.3	4050.7	3705.92	4149.35	4299.22	4472.03	4392.88	5494.53
LOC140743191	LOC140743191	LOC140743191	uncharacterized LOC140743191			183.354	165.018	207.207	300.26	283.314	240.485	264.973	198.067	233.12	265.546	214.011	219.438	212.321	247.427	244.819	288.384	252.177
LOC140743205	Rev1	DNA polymerase Rev1	Rev1 DNA directed polymerase	Rev1	DNA polymerase Rev1	126.31	151.71	123.337	214.935	204.017	230.231	226.22	217.413	303.599	320.162	275.009	247.836	250.741	288.903	311.36	318.64	315.769
LOC140743207	mlt	mulet	tubulin folding cofactor E like protein mlt	mlt	mulet	3059.97	2942.81	1909.26	504.394	323.348	3007.92	1430.47	1027.18	339.38	234.786	155.08	1949.13	1813.83	1767.74	444.441	308.239	347.931
LOC140743196	LOC140743196	LOC140743196	uncharacterized LOC140743196			0	0.887191	0.986699	0	0	1.86422	3.39088	1.84248	3.25284	2.51108	1.03387	7.74487	2.0221	8.58127	12.5548	5.67312	11.6952
LOC140743219	LOC140743219	persulfide dioxygenase ETHE1, mitochondrial	persulfide dioxygenase ETHE1, mitochondrial			317.813	243.978	200.3	186.853	165.523	250.738	237.846	191.618	188.665	187.703	205.74	304.632	242.652	227.404	205.899	184.376	191.508
LOC140743396	Appl	Appl	amyloid-beta-like protein	Appl	beta amyloid protein precursor-like	2228.77	3988.81	3048.9	5507.29	5530.02	3269.85	6046.42	4047.01	5072.27	4926.73	5187.96	5021.26	5805.45	3811.52	6713.07	5456.59	5328.6
LOC140743446	LOC140743446	LOC140743446	uncharacterized LOC140743446			1492.64	1599.61	1074.52	387.746	331.816	618.922	454.862	533.398	429.375	341.506	372.193	722.855	812.885	873.86	739.48	388.609	537.977
LOC140743415	Vha36-1	Vha36-1	V-type proton ATPase subunit Vha36-1	Vha36-1	Vacuolar H[+] ATPase 36kD subunit 1	1374.47	1517.98	1017.29	770.092	803.75	997.359	956.711	987.569	756.828	737.629	788.842	1294.68	1178.89	1152.75	942.868	898.244	806.235
LOC140743421	LOC140743421	LOC140743421	uncharacterized LOC140743421			323.246	241.316	252.595	235.456	240.201	231.164	239.299	255.184	274.323	255.502	238.824	282.688	287.138	251.717	219.71	300.675	274.836
LOC140743433	LOC140743433	LOC140743433	uncharacterized LOC140743433			308.306	296.322	302.917	326.182	321.038	408.265	369.121	361.126	365.403	335.856	331.872	410.478	404.42	441.936	364.09	426.429	431.99
LOC140743441	LOC140743441	cypher	uncharacterized LOC140743441	cyr	cypher	101.863	124.207	409.48	164.171	90.0754	213.453	228.642	1384.62	536.719	217.208	688.557	298.178	687.515	1105.55	287.506	348.897	924.648
LOC140743462	beta-Spec	beta Spectrin	spectrin beta chain	beta-Spec	beta Spectrin	3603.24	3510.62	4486.52	5563.46	8531.76	3926.98	4835.87	6865.08	5486.46	7254.5	4826.1	5927.41	5722.55	6019.76	9141.18	5045.29	6696.94
LOC140757873	LOC140757873	transmembrane protease serine 9-like	transmembrane protease serine 9-like			10.8654	10.6463	1.9734	3.24022	6.159	4.66056	8.23498	1.84248	9.75853	6.90546	5.16935	9.03568	4.0442	0	2.51097	0.94552	6.57852
LOC140743469	LOC140743469	brachyurin-like	brachyurin-like			0	0.887191	0.986699	0	0	0.932111	0.484411	0	0	0	0	0	2.0221	0	0	0	0
LOC140743477	Unc-76	Uncoordinated 76	fasciculation and elongation protein Unc-76	Unc-76	Uncoordinated 76	301.515	338.02	480.522	220.335	161.674	145.409	321.164	455.093	268.902	183.936	368.057	260.744	353.868	343.251	170.746	208.96	497.044
LOC140743486	LOC140743486	DnaJ-like-60	dnaJ-like protein 60	DnaJ-60	DnaJ-like-60	199.652	173.002	176.619	183.612	174.762	204.132	174.872	153.847	165.895	174.52	162.317	184.586	181.989	157.323	166.979	159.793	164.463
LOC140743528	LOC140743528	speck	arylalkylamine N-acetyltransferase 1-like	speck	speck	74.6997	71.8625	66.1088	76.6852	130.109	54.9946	60.0669	55.2744	73.7311	149.409	90.9805	92.9385	38.4199	27.174	110.483	119.135	60.6686
LOC140743541	LOC140743541	LOC140743541	uncharacterized LOC140743541			67.9088	52.3443	58.2152	43.2029	38.4938	19.5743	21.3141	13.8186	22.7699	24.483	21.7113	11.6173	24.2652	14.3021	42.6864	41.6029	23.3903
LOC140743510	LOC140743510	speck	arylalkylamine N-acetyltransferase 1-like	speck	speck	611.179	622.808	491.376	562.718	595.884	149.138	172.45	139.107	277.576	397.378	321.533	122.627	139.525	74.371	259.885	283.656	182.006
LOC140743499	LOC140743499	speck	arylalkylamine N-acetyltransferase 1-like	speck	speck	27149.9	24805	28489	221.415	20.0168	15711.7	6589.92	7347.81	197.339	109.232	55.8289	26430.7	22451.4	25055.9	40.1755	31.2022	265.334
LOC140743552	Nab2	Nab2	Nuclear polyadenosine RNA-binding 2	Nab2	Nuclear polyadenosine RNA-binding 2	1409.79	1494.03	1433.67	1616.87	1545.14	1619.08	1529.77	1465.69	1744.61	1574.45	1596.29	1427.64	1443.78	1646.17	1635.9	1650.88	1559.84
LOC140743556	moody	moody	G-protein coupled receptor moody	moody	moody	65.1924	121.545	65.1221	24.8417	20.7866	54.0625	102.211	75.5417	86.7425	55.2437	82.7095	129.081	129.415	124.428	30.1316	45.3849	70.1709
LOC140743571	LOC140743571	G-protein coupled receptor moody	G-protein coupled receptor moody			0	3.54876	8.88029	5.40036	3.0795	2.79633	1.45323	12.8974	7.58997	8.161	25.8467	1.29081	4.0442	1.43021	5.02193	4.7276	24.1213
LOC140743564	LOC140743564	G-protein coupled receptor moody-like	G-protein coupled receptor moody-like			9.50723	39.0364	35.5212	23.7616	22.3264	16.778	12.5947	21.1885	29.2756	25.7385	81.6757	10.3265	22.2431	22.8834	18.8323	24.5835	54.821
LOC140757394	LOC140757394	james bond	very long chain fatty acid elongase 7-like	bond	james bond	0	0	0.986699	0	0	0	0	0	0	0	0	0	0	0	0	0	0
LOC140743578	WDR79	WD repeat domain 79	Telomerase Cajal body protein 1 homolog	WDR79	WD repeat domain 79	399.304	495.94	496.31	652.364	679.03	568.588	612.78	526.949	579.006	620.236	562.425	588.61	738.067	679.351	770.867	766.817	654.929
LOC140743605	Hsl	Hormone-sensitive lipase	hormone-sensitive lipase	Hsl	Hormone-sensitive lipase	21.7308	19.5182	30.5877	36.7225	52.3515	63.3836	27.127	51.5894	66.1412	55.8715	86.845	63.2498	80.8841	40.0459	175.768	98.3341	182.006
LOC140743634	san	separation anxiety	Probable N-acetyltransferase san	san	separation anxiety	3707.82	3300.35	3956.66	3093.33	2666.08	3459.06	3618.06	3221.58	2777.93	2824.96	2887.6	3066.97	3186.83	3243.72	2922.77	3249.75	2840.46
LOC140743626	LOC140743626	Cytochrome P450 301a1	probable cytochrome P450 301a1, mitochondrial	Cyp301a1	Cytochrome P450 301a1	0	0.887191	1.9734	0	0	1.86422	0.968822	4.6062	1.08428	0	1.03387	1.29081	4.0442	1.43021	1.25548	1.89104	3.65474
LOC140743644	LOC140743644	lin-52	protein lin-52 homolog	lin-52	lin-52	785.026	657.409	816.987	965.585	962.344	1072.86	1442.58	1080.61	1100.55	1135.01	1127.95	1363.1	1112.16	1129.87	1376.01	1461.77	1208.26
LOC140743585	RpS19a	LDL receptor protein 1	Ribosomal protein S19a	LRP1	LDL receptor protein 1	36244.3	42613.6	37544.9	31574.9	38990.3	39168.2	34181.5	32003.9	24622.9	33269.9	28775.7	34338.2	32608.4	36629.2	30057.5	26702.4	23334
LOC140743599	LOC140743599	Sph242	uncharacterized LOC140743599	Sph242	Serine protease homolog 242	304.231	345.117	320.677	257.057	323.348	104.396	177.779	93.9665	112.765	143.131	151.979	69.7039	113.238	51.4876	56.4968	74.6961	57.7448
LOC140757403	LOC140757403	LOC140757403	uncharacterized LOC140757403			0	0	0.986699	0	0	0	0	0	0	0	0	0	0	0	0	0	0
LOC140743654	Fas2	Fasciclin 2	neural cell adhesion molecule fasciclin 2	Fas2	Fasciclin 2	6614.32	6720.47	6990.76	5037.46	3803.19	7752.37	7744.76	6717.68	11863.1	4670.6	5783.47	6179.12	6331.2	4781.2	4305.05	4581.99	5694.81
LOC140757884	LOC140757884	Fasciclin 2	fasciclin-2-like	Fas2	Fasciclin 2	9.50723	7.98472	16.7739	9.72066	8.46863	15.8459	27.127	19.346	26.0227	16.322	23.779	27.1071	18.1989	24.3136	7.5329	13.2373	22.6594
LOC140743674	GlcAT-I	Glucuronyltransferase I	Glucuronyltransferase I	GlcAT-I	Glucuronyltransferase I	286.575	322.05	342.385	649.124	762.947	371.912	319.711	526.949	948.746	681.13	897.399	373.045	588.432	323.228	836.152	798.964	1018.21
LOC140743680	rsh	rsh	Rap GTPase activating protein radish	rsh	rsh GTPase activating protein	5.4327	47.9083	7.89359	5.40036	3.84938	20.5064	46.9878	27.6372	118.187	55.2437	42.3886	23.2346	115.26	5.72085	0	87.9333	44.5878
LOC140743678	LOC140743678	LOC140743678	uncharacterized LOC140743678			0	0	0	0	0	0	0	0	0	0	0	0	0	0	0	0	0
LOC140743679	LOC140743679	LOC140743679	uncharacterized LOC140743679			0	0	0	0	0	0	0	0	0	0	0	0	0	0	0	0	0
LOC140743684	LOC140743684	LOC140743684	uncharacterized LOC140743684			0	0	0.986699	0	0	0	0	0	0	0	0	0	0	0	0	0	0
LOC140743700	Actn	alpha actinin	alpha actinin	Actn	alpha actinin	3305.8	3106.94	2816.04	2917.28	2441.28	2521.36	2917.12	3060.36	2815.88	3223.59	2557.79	2826.88	2337.55	2451.38	2696.78	1923.19	2197.96
LOC140743696	LOC140743696	LOC140743696	uncharacterized LOC140743696			1.35818	2.66157	0.986699	0	0	0	0	0.92124	1.08428	0.627769	2.06774	0	0	0	1.25548	0	0.730947
LOC140743690	LOC140743690	LOC140743690	uncharacterized LOC140743690			1.35818	0	0	0	0	1.86422	4.3597	1.84248	7.58997	7.53323	9.30482	0	0	0	0	0.94552	0
LOC140743711	Grx5	Glutaredoxin 5	Glutaredoxin 5	Grx5	Glutaredoxin 5	912.694	939.535	1061.69	1103.83	1017.01	945.161	995.464	1063.11	1015.97	996.27	1046.28	721.564	764.354	842.395	920.269	892.571	1015.29
LOC140743728	LOC140743728	PPP4R2r	uncharacterized LOC140743728	PPP4R2r	Protein phosphatase 4 regulatory subunit 2-related protein	2936.38	2967.65	3916.21	3114.93	2843.92	5011.03	4862.03	4701.09	4311.1	3776.66	3940.08	3802.73	3728.76	3933.08	3187.67	3802.88	3476.38
LOC140743722	LOC140743722	pudgy	probable 4-coumarate--CoA ligase 1	pdgy	pudgy	0	0	3.9468	0	0	0	1.45323	0	1.08428	1.88331	6.20322	0	0	2.86042	0	0.94552	3.65474
LOC140743717	LOC140743717	ATP-binding cassette sub-family B member 10, mitochondrial	ATP-binding cassette sub-family B member 10, mitochondrial			168.414	151.71	167.739	162.011	164.753	82.0258	99.3042	128.052	96.501	92.9098	105.455	179.423	214.343	214.532	219.71	201.396	219.284
LOC140743739	LOC140743739	Acbp8	Golgi resident protein GCP60	Acbp8	Acyl-CoA binding protein 8	565.001	481.745	530.844	496.834	482.712	487.494	519.288	526.949	574.669	530.465	588.272	529.233	515.636	514.876	517.259	522.872	579.641
LOC140743744	Nprl3	Nprl3	GATOR complex protein Nprl3	Nprl3	Nitrogen permease regulator-like 3	2185.31	2055.62	1766.19	1285.29	1173.29	2036.66	1939.1	1992.64	1657.87	1403.06	1533.23	1982.69	1795.63	1822.09	1259.25	1405.99	1475.78
LOC140743815	LOC140743815	motile sperm domain-containing protein 1-like	motile sperm domain-containing protein 1-like			1172.11	808.231	722.264	327.262	263.297	471.648	428.704	358.362	287.335	264.919	312.229	521.488	560.122	473.4	242.308	280.819	248.522
LOC140743806	LOC140743806	beta4GalNAcTB	beta-1,4-N-acetylgalactosaminyltransferase bre-4-like	beta4GalNAcTB	beta1,4-N-acetylgalactosaminyltransferase B	278.426	251.075	235.821	324.022	287.164	241.417	221.86	202.673	254.806	220.975	216.079	214.275	198.166	193.079	207.155	196.668	196.625
LOC140743752	LOC140743752	LOC140743752	uncharacterized LOC140743752			92.356	54.1187	114.457	260.298	247.13	151.002	123.04	167.666	293.84	243.574	169.555	198.785	173.901	147.312	386.689	323.368	255.101
LOC140743764	LOC140743764	Ankyrin 2	uncharacterized LOC140743764	Ank2	Ankyrin 2	673.655	644.101	568.339	462.271	455.766	527.575	540.602	502.997	478.168	414.955	449.733	667.35	568.211	640.735	465.784	459.523	456.842
LOC140743773	Dip-C	Dipeptidase C	dipeptidase C	Dip-C	Dipeptidase C	575.867	638.778	632.474	521.675	545.072	617.99	688.348	631.971	491.179	563.737	552.086	586.029	485.304	604.98	478.339	550.292	505.084
LOC140743775	LOC140743775	organic solute transporter alpha-like protein	organic solute transporter alpha-like protein			217.308	428.513	131.231	41.0428	38.4938	39.1487	39.7217	28.5584	42.287	57.7548	58.9306	42.5968	46.5083	20.023	20.0877	11.3462	16.8118
LOC140743760	LOC140743760	LOC140743760	uncharacterized LOC140743760			42.1035	49.6827	123.337	51.8435	16.9373	127.699	149.199	349.15	225.53	162.592	515.901	138.117	133.459	367.565	56.4968	131.427	437.106
LOC140743782	LOC140743782	LOC140743782	uncharacterized LOC140743782			55.6852	45.2468	87.8162	104.767	190.159	88.5506	29.5491	116.076	208.182	101.699	195.401	20.653	88.9725	28.6042	213.432	92.6609	215.629
LOC140757901	LOC140757901	LOC140757901	uncharacterized LOC140757901			0	0	0	0	0.769876	0.932111	0	0	1.08428	3.13885	0	0	0	1.43021	0	0	0.730947
LOC140757910	LOC140757910	LOC140757910	uncharacterized LOC140757910			1.35818	0	2.9601	0	0	0	0	0	0	0	0	0	4.0442	0	0	0	0
LOC140743792	LOC140743792	LOC140743792	uncharacterized LOC140743792			4.07453	3.54876	2.9601	4.32029	2.30963	35.4202	221.86	63.5656	438.05	0.627769	4.13548	196.203	70.7736	0	1.25548	0	5.84758
LOC140743831	Setd3	SET domain containing 3	SET domain containing 3	Setd3	SET domain containing 3	628.835	588.208	497.296	490.353	447.298	566.724	542.54	488.257	507.444	473.966	474.546	569.248	531.813	642.165	493.405	457.632	420.295
LOC140743799	LOC140743799	LOC140743799	uncharacterized LOC140743799			173.847	495.94	571.299	745.25	1077.06	466.056	452.44	949.799	213.603	989.992	1271.66	289.142	179.967	672.2	350.28	799.91	1354.44
LOC140743847	Atf3	Atf3	Activating transcription factor 3	Atf3	Activating transcription factor 3	1473.62	707.091	737.064	1014.19	933.859	444.617	351.198	467.069	594.186	426.255	464.207	919.058	756.266	666.479	581.289	554.075	537.977
LOC140743863	Tip60	Tip60	Histone acetyltransferase Tip60	Tip60	Tat interactive protein 60kDa	480.794	453.355	420.334	461.191	380.319	638.496	590.981	514.973	524.792	473.966	452.835	420.805	361.956	324.658	349.024	409.41	354.509
LOC140743905	LOC140743905	Tim9a	mitochondrial import inner membrane translocase subunit Tim9-like	Tim9a	Tim9a	350.409	427.626	529.857	629.682	565.859	495.883	528.008	450.486	473.831	579.431	521.07	353.683	428.686	364.704	527.303	529.491	519.703
LOC140743889	LOC140743889	LOC140743889	uncharacterized LOC140743889			48.8943	45.2468	8.88029	28.0819	32.3348	42.8771	40.2061	46.062	47.7084	49.5938	49.6257	33.5611	22.2431	32.8949	26.3652	31.2022	17.5427
LOC140757920	LOC140757920	Ugt36D1	uncharacterized LOC140757920	Ugt36D1	UDP-glycosyltransferase family 36 member D1	3396.8	2256.13	1814.54	2291.91	2030.93	2136.4	1513.3	1447.27	1872.55	1677.4	1396.76	2792.03	2317.33	2291.2	2636.52	2401.62	1655.6
LOC140743922	LOC140743922	Ugt36D1	UDP-glucosyltransferase 2-like	Ugt36D1	UDP-glycosyltransferase family 36 member D1	1.35818	3.54876	0.986699	0	0.769876	1.86422	1.93764	0	1.08428	5.64992	1.03387	5.16325	4.0442	5.72085	3.76645	3.78208	1.46189
LOC140743938	LOC140743938	Ugt36D1	UDP-glycosyltransferase UGT5-like	Ugt36D1	UDP-glycosyltransferase family 36 member D1	1.35818	0	1.9734	0	0	0.932111	1.93764	0	1.08428	0	0	0	0	0	2.51097	0	0.730947
LOC140743954	LOC140743954	Ugt36D1	UDP-glycosyltransferase UGT5-like	Ugt36D1	UDP-glycosyltransferase family 36 member D1	1326.94	1270.46	722.264	332.662	308.72	630.107	652.986	510.367	509.612	345.901	416.649	1244.34	1140.47	1191.37	612.676	604.187	567.215
LOC140744305	TRNAQ-UUG	transfer RNA glutamine (anticodon UUG)	transfer RNA glutamine (anticodon UUG)			0	0	0	0	0	0	0.484411	0	0	0	0	0	0	0	0	0	0
LOC140744336	TRNAQ-UUG	transfer RNA glutamine (anticodon UUG)	transfer RNA glutamine (anticodon UUG)			0	0	0	0	0	0	0.484411	0	0	0	0	0	0	0	0	0	0
LOC140742467	TRNAQ-UUG	transfer RNA glutamine (anticodon UUG)	transfer RNA glutamine (anticodon UUG)			0	0	0	0	0	0	0.484411	0	0	0	0	0	0	0	0	0	0
LOC140743838	TRNAQ-UUG	transfer RNA glutamine (anticodon UUG)	transfer RNA glutamine (anticodon UUG)			0	0	0	0	0	0	0.484411	0	0	0	0	0	0	0	0	0	0
LOC140743842	TRNAQ-UUG	transfer RNA glutamine (anticodon UUG)	transfer RNA glutamine (anticodon UUG)			0	0	0	0	0	0	0.484411	0	0	0	0	0	0	0	0	0	0
LOC140745681	TRNAQ-UUG	transfer RNA glutamine (anticodon UUG)	transfer RNA glutamine (anticodon UUG)			0	0	0	0	0	0	0.484411	0	0	0	0	0	0	0	0	0	0
LOC140745699	TRNAQ-UUG	transfer RNA glutamine (anticodon UUG)	transfer RNA glutamine (anticodon UUG)			0	0	0	0	0	0	0.484411	0	0	0	0	0	0	0	0	0	0
LOC140748436	TRNAQ-UUG	transfer RNA glutamine (anticodon UUG)	transfer RNA glutamine (anticodon UUG)			0	0	0	0	0	0	0.484411	0	0	0	0	0	0	0	0	0	0
LOC140748437	TRNAQ-UUG	transfer RNA glutamine (anticodon UUG)	transfer RNA glutamine (anticodon UUG)			0	0	0	0	0	0	0.484411	0	0	0	0	0	0	0	0	0	0
LOC140748408	TRNAQ-UUG	transfer RNA glutamine (anticodon UUG)	transfer RNA glutamine (anticodon UUG)			0	0	0	0	0	0	0.484411	0	0	0	0	0	0	0	0	0	0
LOC140748439	TRNAQ-UUG	transfer RNA glutamine (anticodon UUG)	transfer RNA glutamine (anticodon UUG)			0	0	0	0	0	0	0.484411	0	0	0	0	0	0	0	0	0	0
LOC140748409	TRNAQ-UUG	transfer RNA glutamine (anticodon UUG)	transfer RNA glutamine (anticodon UUG)			0	0	0	0	0	0	0.484411	0	0	0	0	0	0	0	0	0	0
LOC140748441	TRNAQ-UUG	transfer RNA glutamine (anticodon UUG)	transfer RNA glutamine (anticodon UUG)			0	0	0	0	0	0	0.484411	0	0	0	0	0	0	0	0	0	0
LOC140748442	TRNAQ-UUG	transfer RNA glutamine (anticodon UUG)	transfer RNA glutamine (anticodon UUG)			0	0	0	0	0	0	0.484411	0	0	0	0	0	0	0	0	0	0
LOC140748443	TRNAQ-UUG	transfer RNA glutamine (anticodon UUG)	transfer RNA glutamine (anticodon UUG)			0	0	0	0	0	0	0.484411	0	0	0	0	0	0	0	0	0	0
LOC140748444	TRNAQ-UUG	transfer RNA glutamine (anticodon UUG)	transfer RNA glutamine (anticodon UUG)			0	0	0	0	0	0	0.484411	0	0	0	0	0	0	0	0	0	0
LOC140748410	TRNAQ-UUG	transfer RNA glutamine (anticodon UUG)	transfer RNA glutamine (anticodon UUG)			0	0	0	0	0	0	0.484411	0	0	0	0	0	0	0	0	0	0
LOC140748446	TRNAQ-UUG	transfer RNA glutamine (anticodon UUG)	transfer RNA glutamine (anticodon UUG)			0	0	0	0	0	0	0.484411	0	0	0	0	0	0	0	0	0	0
LOC140748411	TRNAQ-UUG	transfer RNA glutamine (anticodon UUG)	transfer RNA glutamine (anticodon UUG)			0	0	0	0	0	0	0.484411	0	0	0	0	0	0	0	0	0	0
LOC140748447	TRNAQ-UUG	transfer RNA glutamine (anticodon UUG)	transfer RNA glutamine (anticodon UUG)			0	0	0	0	0	0	0.484411	0	0	0	0	0	0	0	0	0	0
LOC140748448	TRNAQ-UUG	transfer RNA glutamine (anticodon UUG)	transfer RNA glutamine (anticodon UUG)			0	0	0	0	0	0	0.484411	0	0	0	0	0	0	0	0	0	0
LOC140748449	TRNAQ-UUG	transfer RNA glutamine (anticodon UUG)	transfer RNA glutamine (anticodon UUG)			0	0	0	0	0	0	0.484411	0	0	0	0	0	0	0	0	0	0
LOC140748453	TRNAQ-UUG	transfer RNA glutamine (anticodon UUG)	transfer RNA glutamine (anticodon UUG)			0	0	0	0	0	0	0.484411	0	0	0	0	0	0	0	0	0	0
LOC140757924	LOC140757924	Jonah 65Aiv	transmembrane protease serine 9-like	Jon65Aiv	Jonah 65Aiv	4.07453	7.98472	1.9734	0	0	0	0.484411	0	1.08428	0	0	1.29081	2.0221	0	1.25548	0.94552	3.65474
LOC140743970	Cpr100A	Cuticular protein 100A	Cuticular protein 100A	Cpr100A	Cuticular protein 100A	247806	232703	170380	3029.6	348.754	125325	69725.1	69638.4	1162.35	360.967	683.388	199824	163776	136395	192.089	294.057	1227.26
LOC140743994	Sema2a	Semaphorin 2a	Semaphorin 2a	Sema2a	Semaphorin 2a	370.782	541.187	986.699	643.723	796.821	583.502	621.983	1053.9	980.19	783.456	964.6	527.942	792.664	740.85	860.006	723.323	1147.59
LOC140743982	LOC140743982	uncharacterized oxidoreductase TM_0325-like	uncharacterized oxidoreductase TM_0325-like			1898.73	1823.18	1878.68	717.168	544.302	143.545	188.92	147.398	236.373	261.152	300.856	161.352	117.282	100.115	56.4968	111.571	77.4804
LOC140744022	LOC140744022	brachyurin-like	brachyurin-like			52.9689	36.3748	39.468	78.8453	90.0754	0	0	0	0	1.25554	11.3726	1.29081	0	0	0	0	2.19284
LOC140744012	LOC140744012	collagenase-like	collagenase-like			0	0	0	1.08007	0.769876	0	0.484411	0	0	0.627769	2.06774	0	2.0221	0	0	0	0
LOC140744029	Rpt3	Rpt3	26S proteasome regulatory subunit Rpt3	Rpt3	Regulatory particle triple-A ATPase 3	2886.12	3333.18	3801.75	4116.16	4305.91	5525.56	5677.78	5215.14	4643.98	5152.1	4820.93	4586.26	4325.28	4618.16	5062.11	4920.48	4210.99
LOC140744040	mbt	mushroom bodies tiny	serine/threonine-protein kinase PAK mbt	mbt	mushroom bodies tiny	426.467	483.519	428.227	567.038	667.482	536.896	458.737	516.816	678.76	654.135	556.222	468.565	543.945	427.634	596.355	533.273	469.268
LOC140744052	LOC140744052	CWF19-like protein 2 homolog	CWF19-like protein 2 homolog			1661.05	1434.59	1339.94	1330.65	1251.05	1385.12	1181.48	1217.88	1251.26	1176.44	1132.09	1268.87	1261.79	1465.97	1178.9	1212.16	1234.57
LOC140744065	LOC140744065	dnaJ homolog subfamily C member 17	dnaJ homolog subfamily C member 17			665.506	853.478	755.812	813.295	759.097	935.84	899.551	764.629	794.778	815.472	768.165	753.834	841.194	788.047	907.715	937.956	908.567
LOC140744071	mRpS2	mRpS2	mitochondrial ribosomal protein S2	mRpS2	mitochondrial ribosomal protein S2	592.165	637.003	757.785	774.412	800.671	759.671	712.568	558.272	608.282	691.802	622.389	540.85	570.233	675.06	794.721	724.268	784.306
LOC140744081	LOC140744081	leucine-rich repeat-containing protein 58	leucine-rich repeat-containing protein 58			488.943	405.446	345.345	276.499	313.339	418.518	341.51	326.119	419.617	372.267	371.159	385.953	303.315	367.565	305.082	269.473	257.293
LOC140744092	LOC140744092	shaggy	glycogen synthase kinase-3 beta-like	sgg	shaggy	4617.8	4568.15	4455.93	5186.51	6062	5332.61	5653.56	4911.13	5371.53	6154.02	5066.99	6091.34	5554.71	4869.87	6854.94	6462.63	5237.24
LOC140744120	Vps39	Vps39	vacuolar protein sorting 39	Vps39	Vacuolar protein sorting 39	1811.81	1769.95	1440.58	1244.24	1284.15	1421.47	1238.15	1234.46	1206.81	999.408	1112.44	1413.44	1330.54	1433.07	1126.17	1210.27	1162.94
LOC140744130	LOC140744130	LOC140744130	uncharacterized LOC140744130			5.4327	2.66157	0.986699	1.08007	1.53975	1.86422	0.484411	0	1.08428	0.627769	2.06774	0	0	0	0	2.83656	0.730947
LOC140744329	TRNAR-CCU	transfer RNA arginine (anticodon CCU)	transfer RNA arginine (anticodon CCU)			0	0	0	0	0	0	0	0	0	0	0	0	0	0	0	0	0
LOC140756798	TRNAR-CCU	transfer RNA arginine (anticodon CCU)	transfer RNA arginine (anticodon CCU)			0	0	0	0	0	0	0	0	0	0	0	0	0	0	0	0	0
LOC140742460	TRNAR-CCU	transfer RNA arginine (anticodon CCU)	transfer RNA arginine (anticodon CCU)			0	0	0	0	0	0	0	0	0	0	0	0	0	0	0	0	0
LOC140744613	TRNAR-CCU	transfer RNA arginine (anticodon CCU)	transfer RNA arginine (anticodon CCU)			0	0	0	0	0	0	0	0	0	0	0	0	0	0	0	0	0
LOC140750520	TRNAR-CCU	transfer RNA arginine (anticodon CCU)	transfer RNA arginine (anticodon CCU)			0	0	0	0	0	0	0	0	0	0	0	0	0	0	0	0	0
LOC140753629	TRNAR-CCU	transfer RNA arginine (anticodon CCU)	transfer RNA arginine (anticodon CCU)			0	0	0	0	0	0	0	0	0	0	0	0	0	0	0	0	0
LOC140753649	TRNAR-CCU	transfer RNA arginine (anticodon CCU)	transfer RNA arginine (anticodon CCU)			0	0	0	0	0	0	0	0	0	0	0	0	0	0	0	0	0
LOC140755311	TRNAR-CCU	transfer RNA arginine (anticodon CCU)	transfer RNA arginine (anticodon CCU)			0	0	0	0	0	0	0	0	0	0	0	0	0	0	0	0	0
LOC140755295	TRNAR-CCU	transfer RNA arginine (anticodon CCU)	transfer RNA arginine (anticodon CCU)			0	0	0	0	0	0	0	0	0	0	0	0	0	0	0	0	0
LOC140756785	TRNAR-CCU	transfer RNA arginine (anticodon CCU)	transfer RNA arginine (anticodon CCU)			0	0	0	0	0	0	0	0	0	0	0	0	0	0	0	0	0
LOC140757415	LOC140757415	vnd	uncharacterized LOC140757415	vnd	ventral nervous system defective	0	0	0	0	0	0	0.968822	0	0	0.627769	0	0	0	0	0	0	0
LOC140744137	Mf	Myofilin	myofilin	Mf	Myofilin	2.71635	6.21034	22.6941	3.24022	0.769876	3.72845	4.3597	17.5036	2.16856	8.78877	72.3709	29.6887	28.3094	61.4991	0	4.7276	33.6236
LOC140744195	LOC140744195	LOC140744195	uncharacterized LOC140744195			745.639	660.07	901.843	1635.23	1418.88	1372.07	1458.56	1170.9	1521.25	1610.23	1491.87	1237.89	1197.08	1147.03	1713.74	1829.58	1899.73
LOC140744181	LOC140744181	flapwing	serine/threonine-protein phosphatase PP1-beta catalytic subunit	flw	flapwing	2318.41	2306.7	2302.96	2228.19	2234.18	2202.58	2453.06	2715.82	2384.33	2357.27	2658.08	2328.63	2246.55	2700.24	2224.72	2574.65	2610.21
LOC140744204	LOC140744204	LOC140744204	uncharacterized LOC140744204			1151.73	919.13	1175.16	1171.88	1225.64	1171.66	1141.27	1149.71	1316.32	1193.39	1212.73	1081.7	1033.29	879.581	1214.05	1087.35	1075.22
LOC140744224	LOC140744224	LOC140744224	uncharacterized LOC140744224			93.7141	175.664	64.1354	20.5214	13.8578	23.3028	196.671	21.1885	63.9726	8.161	26.8806	103.265	169.857	40.0459	11.2994	15.1283	16.8118
LOC140744237	Tis11	Tis11 zinc finger protein	Tis11 zinc finger protein	Tis11	Tis11 zinc finger protein	13701.3	10619.7	7594.62	6145.61	5671.67	8343.33	6316.72	6167.7	6292.08	5869.01	5388.53	9390.66	8678.86	8187.97	6424.31	5631.52	4440.5
LOC140742223	LOC140742223	probable methylmalonate-semialdehyde/malonate-semialdehyde dehydrogenase [acylating], mitochondrial	probable methylmalonate-semialdehyde/malonate-semialdehyde dehydrogenase [acylating], mitochondrial			1705.87	2335.09	1832.3	1129.76	1294.93	2020.82	2235.07	2327.05	1336.92	1300.74	1438.11	1969.78	1809.78	2284.05	1353.41	1525.12	1430.46
LOC140750393	DNaseII	Deoxyribonuclease II	deoxyribonuclease II	DNaseII	Deoxyribonuclease II	2398.54	1891.49	1871.77	1624.43	1275.68	1974.21	2166.77	1872.88	2018.93	1374.81	1751.37	2009.79	1775.41	1717.69	1306.96	1493.92	1822.25
LOC140757263	LOC140757263	LOC140757263	uncharacterized LOC140757263			495.734	333.584	284.169	255.977	161.674	261.923	284.349	349.15	391.426	266.174	267.772	423.386	366	380.436	271.184	192.886	305.536
LOC140744401	TRNAG-CCC	transfer RNA glycine (anticodon CCC)	transfer RNA glycine (anticodon CCC)			1.35818	1.77438	0	0	2.30963	0	0	0	0	0	0	0	0	0	0	0.94552	0
LOC140748455	TRNAG-CCC	transfer RNA glycine (anticodon CCC)	transfer RNA glycine (anticodon CCC)			1.35818	1.77438	0	0	2.30963	0	0	0	0	0	0	0	0	0	0	0.94552	0
LOC140754190	TRNAG-CCC	transfer RNA glycine (anticodon CCC)	transfer RNA glycine (anticodon CCC)			1.35818	1.77438	0	0	2.30963	0	0	0	0	0	0	0	0	0	0	0.94552	0
LOC140755288	TRNAG-CCC	transfer RNA glycine (anticodon CCC)	transfer RNA glycine (anticodon CCC)			1.35818	1.77438	0	0	2.30963	0	0	0	0	0	0	0	0	0	0	0.94552	0
LOC140742224	Hers	Hers	Histone gene-specific Epigenetic Repressor in late S phase	Hers	Histone gene-specific Epigenetic Repressor in late S phase	4612.37	3540.78	3689.27	3094.41	2391.23	3263.32	2950.06	3211.44	2555.65	2541.21	2579.5	3350.95	3672.14	2850.41	2774.62	2612.47	2810.49
LOC140748470	LOC140748470	LOC140748470	uncharacterized LOC140748470			664.148	579.336	564.392	656.684	475.013	440.889	431.126	486.415	487.927	448.227	523.138	454.366	442.84	377.576	424.353	488.834	513.856
LOC140747635	Ykt6	YKT6 v-SNARE	YKT6 v-SNARE homolog	Ykt6	YKT6 v-SNARE	1724.88	1604.93	1754.35	1593.11	1451.99	1913.62	1844.64	1835.11	2024.35	1773.45	1916.79	1831.66	1803.71	1893.6	1688.63	1879.69	2016.68
LOC140746871	Prosbeta4	Proteasome beta4 subunit	Proteasome beta4 subunit	Prosbeta4	Proteasome beta4 subunit	2351	2686.41	2850.57	3475.67	3856.31	4008.08	4434.3	3530.19	3633.43	4131.35	3682.64	3503.26	3148.41	3757.17	4336.44	4335.21	3834.55
LOC140746105	Taf8	TBP-associated factor 8	TBP-associated factor 8	Taf8	TBP-associated factor 8	935.783	715.963	695.623	631.843	588.955	1475.53	1367.49	1286.05	1117.89	1166.4	1137.26	650.569	523.724	524.888	548.646	538.001	525.551
LOC140744696	LOC140744696	mitochondrial tRNA-specific 2-thiouridylase 1	mitochondrial tRNA-specific 2-thiouridylase 1			256.695	285.676	266.409	297.02	327.967	406.401	375.903	327.04	401.184	387.961	340.143	295.596	275.006	340.391	312.615	337.551	304.805
LOC140749036	drosha	drosha	ribonuclease 3 drosha	drosha	drosha	626.119	653.86	811.067	1056.31	1242.58	705.608	494.583	737.913	958.505	750.812	931.516	580.865	752.222	490.563	1043.31	817.875	932.689
LOC140749889	LOC140749889	LOC140749889	uncharacterized LOC140749889			97.7887	85.1704	75.9758	82.0855	80.8369	69.9083	47.4723	49.747	47.7084	50.2215	62.0322	83.9028	62.6851	52.9179	56.4968	68.0774	55.552
LOC140751493	LOC140751493	transmembrane protein 185B	transmembrane protein 185B			1760.2	1303.28	1238.31	1172.96	938.478	940.5	744.055	764.629	961.757	846.861	837.434	1298.56	1193.04	978.265	965.467	907.699	934.15
LOC140750628	APP-BP1	APP-BP1	Nedd8-activating enzyme E1 regulatory subunit APP-BP1	APP-BP1	beta-Amyloid precursor protein binding protein 1	1430.16	1621.79	1849.07	1995.97	2040.17	2024.55	2027.26	1895.91	1966.89	1965.55	1810.31	1724.52	1650.03	1919.35	1930.93	2056.51	1901.19
LOC140752857	LOC140752857	Naa30A	uncharacterized LOC140752857	Naa30A	N(alpha)-acetyltransferase 30 A	2451.51	1989.08	1610.29	1266.93	1247.2	1586.45	1536.55	1444.5	1270.78	1273.12	1196.19	1659.98	1411.43	1847.83	1245.44	1300.09	1325.21
LOC140753617	Sik2	Salt-inducible kinase 2	Salt-inducible kinase 2	Sik2	Salt-inducible kinase 2	108.654	272.368	148.992	86.4058	94.6947	92.279	138.057	142.792	117.102	193.353	234.688	183.295	184.011	251.717	174.512	146.556	271.181
LOC140755889	LOC140755889	5,10-methylenetetrahydrofolate reductase	5,10-methylenetetrahydrofolate reductase			9.50723	15.0823	8.88029	5.40036	13.8578	14.9138	14.0479	10.1336	9.75853	11.9276	22.7451	11.6173	14.1547	17.1625	10.0439	11.3462	14.6189
LOC140754462	LOC140754462	cytochrome c oxidase assembly factor 6 homolog	cytochrome c oxidase assembly factor 6 homolog			848.86	843.719	906.776	1023.91	978.512	1068.2	1001.76	930.453	1075.61	1084.79	1054.55	984.89	1112.16	1148.46	1364.71	1315.22	1403.42
LOC140756752	Sbat	Sabbat	LSMD1 domain-containing protein Sbat	Sbat	Sabbat	550.061	574.013	581.166	817.615	739.081	488.426	504.272	514.052	510.696	579.431	653.405	369.172	410.487	403.32	474.573	526.654	538.708
LOC140757169	AlkB	AlkB	alpha-ketoglutarate-dependent dioxygenase AlkB	AlkB	AlkB	236.323	227.121	207.207	160.931	173.992	164.984	143.87	146.477	155.052	147.526	168.521	166.515	155.702	197.369	165.724	177.758	181.275
LOC140757420	LOC140757420	LOC140757420	uncharacterized LOC140757420			0	0	3.9468	0	0.769876	0	0.968822	0	0	0	0	0	0	0	0	0	0
LOC140757935	LOC140757935	LOC140757935	uncharacterized LOC140757935			0	2.66157	0	0	0	0	0	0	0	0	0	0	0	0	0	0	0
LOC140757944	LOC140757944	LOC140757944	uncharacterized LOC140757944			1.35818	0	8.88029	0	0	0	1.93764	1.84248	0	0	2.06774	1.29081	2.0221	1.43021	2.51097	0	2.19284
LOC140757305	LOC140757305	forked end	uncharacterized LOC140757305	fend	forked end	1426.08	4532.66	4872.32	3666.85	3790.1	3597.02	6521.14	6638.46	3308.14	6025.96	8553.2	5940.32	5463.72	4881.31	4785.9	7712.6	9543.25
LOC140757385	Prosalpha7	Proteasome alpha7 subunit	proteasome alpha7 subunit	Prosalpha7	Proteasome alpha7 subunit	2387.67	3005.8	3190.98	4185.28	4324.39	4428.46	4829.58	4321.54	4118.1	4497.97	4064.14	3618.15	3356.69	3712.83	4672.91	4588.61	3797.27
LOC140757459	LOC140757459	Odorant receptor 85b	odorant receptor 85c-like	Or85b	Odorant receptor 85b	13.5818	7.98472	4.9335	15.121	5.38913	0	1.93764	2.76372	0	1.88331	4.13548	0	0	1.43021	0	0.94552	0.730947
LOC140757541	LOC140757541	Odorant receptor 85b	odorant receptor 4-like	Or85b	Odorant receptor 85b	0	0	1.9734	0	2.30963	0	0	0	0	0.627769	0	0	0	0	2.51097	0	0.730947
LOC140757645	LOC140757645	LOC140757645	uncharacterized LOC140757645			4.07453	0.887191	2.9601	2.16015	2.30963	1.86422	3.39088	2.76372	10.8428	8.78877	10.3387	2.58162	0	2.86042	3.76645	1.89104	9.50231
LOC140757689	LOC140757689	Odorant receptor 85b	odorant receptor 85b-like	Or85b	Odorant receptor 85b	0	0	0	0	0.769876	0	0	0.92124	0	0	0	0	2.0221	0	0	1.89104	2.19284
LOC140742351	ASPP	ASPP	Ankyrin-repeat, SH3-domain, and Proline-rich-region containing Protein	ASPP	Ankyrin-repeat, SH3-domain, and Proline-rich-region containing Protein	3119.73	2888.69	2544.7	1934.41	1985.51	2131.74	1880	1815.76	1979.9	1963.03	1874.41	3188.31	2721.75	2690.23	1982.41	2026.25	1878.53
LOC140757804	LOC140757804	inositol-tetrakisphosphate 1-kinase-like	inositol-tetrakisphosphate 1-kinase-like			267.561	222.685	305.877	297.02	343.365	351.406	318.258	335.331	455.398	349.04	395.972	211.693	331.625	248.857	322.659	316.749	423.218
LOC140757889	LOC140757889	LOC140757889	uncharacterized LOC140757889			353.126	321.163	386.786	447.15	433.44	414.79	444.689	358.362	409.858	459.527	433.191	387.244	341.735	386.157	473.317	498.289	464.151
LOC140757959	LOC140757959	LOC140757959	uncharacterized LOC140757959			1364.97	1253.6	1351.78	1300.41	1371.92	1433.59	1395.1	1405.81	1274.03	1371.68	1242.71	1403.11	1225.39	1334.39	1224.1	1177.17	1193.64
LOC140742279	LOC140742279	Homeodomain protein 2.0	homeobox protein DBX1-B-like	H2.0	Homeodomain protein 2.0	1.35818	0	0	0	0	0	0.484411	11.9761	1.08428	0	1.03387	0	0	0	1.25548	0	83.328
LOC140757964	LOC140757964	LOC140757964	uncharacterized LOC140757964			0	0	0	0	0	0.932111	0	0	1.08428	0	1.03387	0	0	1.43021	0	0	1.46189
LOC140757442	LOC140757442	LOC140757442	uncharacterized LOC140757442			0	0	0	1.08007	0	0	1.45323	0	1.08428	0.627769	0	1.29081	2.0221	0	0	0	0
LOC140742680	LOC140742680	ZAP3	uncharacterized LOC140742680	ZAP3	ZAP3	4540.38	4269.16	3958.64	4398.06	4271.27	5210.5	4513.74	4394.32	4853.24	4465.95	4508.7	4222.25	4228.21	4299.22	4310.07	4508.24	3980.74
LOC140742925	LOC140742925	LOC140742925	uncharacterized LOC140742925			570.434	1198.6	431.188	1177.28	1038.56	425.975	244.143	328.883	567.079	1130.61	949.092	250.418	240.63	387.588	670.428	856.641	1243.34
LOC140757445	LOC140757445	LOC140757445	uncharacterized LOC140757445			38.0289	31.9389	37.4946	4.32029	3.84938	7.45689	5.32852	4.6062	5.42141	3.13885	5.16935	10.3265	6.0663	5.72085	8.78838	7.56416	5.11663
LOC140743234	LOC140743234	LOC140743234	uncharacterized LOC140743234			1822.67	1321.91	1446.5	1836.12	1465.84	1699.24	1581.6	1547.68	1902.91	1853.8	1876.47	1629	1720.81	1341.54	1938.47	2076.36	1920.2
LOC140743304	LOC140743304	ribokinase-like	ribokinase-like			431.9	407.221	443.028	538.956	478.863	365.388	393.342	361.126	446.724	453.877	411.48	345.938	368.022	337.53	377.901	392.391	442.954
LOC140743085	mRpL17	mRpL17	mitochondrial ribosomal protein L17	mRpL17	mitochondrial ribosomal protein L17	585.374	723.061	786.399	762.531	867.65	838.9	843.359	728.701	756.828	801.661	778.504	606.682	638.984	876.72	754.546	763.034	790.154
LOC140743183	Grip163	Grip163	gamma-tubulin complex component 6	Grip163	Grip163	748.355	764.759	812.053	1019.59	1049.34	1136.24	1064.25	1110.09	1282.7	1187.11	1286.13	827.411	956.454	813.791	1082.23	1048.58	1081.07
LOC140743464	LOC140743464	LOC140743464	uncharacterized LOC140743464			2264.08	2980.96	1910.25	1801.56	1804.59	1272.33	1621.32	1405.81	1154.76	639.697	1105.21	1195.29	1098	1112.71	910.226	695.903	972.16
LOC140757971	LOC140757971	Niemann-Pick type C-1a	NPC intracellular cholesterol transporter 1 homolog 1b-like	Npc1a	Niemann-Pick type C-1a	0	0	0	0	0	0	0	0	0	0	0	2.58162	0	0	0	0	0
LOC140757453	HLH4C	HLH4C	Helix loop helix protein 4C	HLH4C	Helix loop helix protein 4C	0	0	0	0	0	0	0	0	0	0	0	0	0	0	0	0	0
LOC140743534	LOC140743534	LOC140743534	uncharacterized LOC140743534			4.07453	2.66157	7.89359	0	4.61925	2.79633	7.75057	22.1098	14.0957	10.0443	12.4064	5.16325	12.1326	10.0115	0	2.83656	5.84758
LOC140743670	LOC140743670	nonsense-mediated mRNA decay factor SMG9	nonsense-mediated mRNA decay factor SMG9			1096.05	1223.44	1198.84	1160	1194.85	1284.45	1224.59	1087.98	1194.88	1123.71	1161.04	876.461	857.371	988.277	783.422	823.548	862.518
LOC140743593	LOC140743593	LOC140743593	uncharacterized LOC140743593			2345.57	2086.67	1796.78	2128.82	1950.09	2031.07	1828.65	1955.79	2213.02	1964.29	1904.39	2022.7	2003.9	1767.74	2026.35	2079.2	1661.44
LOC140743725	LOC140743725	Obp19d	general odorant-binding protein 19d-like	Obp19d	Odorant-binding protein 19d	6.79088	6.21034	2.9601	11.8808	6.92888	2.79633	5.81293	4.6062	6.50569	5.64992	10.3387	29.6887	56.6188	28.6042	37.6645	36.8753	40.933
LOC140743911	LOC140743911	Obp19a	general odorant-binding protein 72-like	Obp19a	Odorant-binding protein 19a	0	0	0	1.08007	3.0795	1.86422	0.484411	1.84248	2.16856	0.627769	0	0	0	2.86042	0	0	0.730947
LOC140744115	LOC140744115	lush	uncharacterized LOC140744115	lush	lush	4.07453	10.6463	5.92019	12.9609	13.8578	0	2.42205	3.68496	2.16856	3.13885	2.06774	0	0	0	0	0	1.46189
LOC140744036	LOC140744036	lush	general odorant-binding protein 72-like	lush	lush	6.79088	4.43596	3.9468	2.16015	6.92888	0	0.968822	0.92124	1.08428	4.39438	2.06774	1.29081	0	0	1.25548	0	0.730947
LOC140743781	LOC140743781	LOC140743781	uncharacterized LOC140743781			0	0	0	0	0	0	0	0	0	0	0	0	0	0	1.25548	0	0
LOC140744332	LOC140744332	Obp28a	general odorant-binding protein 28a-like	Obp28a	Odorant-binding protein 28a	8.14906	1.77438	3.9468	0	0.769876	13.9817	1.45323	2.76372	4.33712	1.88331	1.03387	29.6887	8.08841	0	0	0.94552	5.11663
LOC140744202	LOC140744202	Obp19d	general odorant-binding protein 19d-like	Obp19d	Odorant-binding protein 19d	0	0	0	0	0	0.932111	0	0	0	0	0	0	0	0	0	0	0
LOC140744425	LOC140744425	Obp28a	uncharacterized LOC140744425	Obp28a	Odorant-binding protein 28a	0	5.32315	0	0	0.769876	3.72845	2.42205	1.84248	0	0	2.06774	11.6173	18.1989	17.1625	2.51097	1.89104	5.84758
LOC140744505	spri	sprint	Src homology 2 domain-containing protein sprint	spri	sprint	1675.99	1325.46	1433.67	2093.18	2229.56	1704.83	1556.9	1717.19	2767.09	2798.59	2481.29	1604.48	1654.08	1275.75	2696.78	2269.25	2580.24
LOC140757461	LOC140757461	LOC140757461	uncharacterized LOC140757461			2.71635	0	0	1.08007	0.769876	3.72845	1.93764	1.84248	2.16856	1.25554	1.03387	3.87244	8.08841	4.29064	3.76645	5.67312	0.730947
LOC140745378	LOC140745378	LOC140745378	uncharacterized LOC140745378			6.79088	3.54876	3.9468	2.16015	0.769876	5.59267	1.93764	2.76372	2.16856	3.76661	4.13548	5.16325	4.0442	2.86042	0	1.89104	1.46189
LOC140745233	LOC140745233	GILT-like protein 1	GILT-like protein 1			282.501	153.484	136.164	4.32029	0	797.887	281.443	446.801	40.1184	13.1832	33.0838	1001.67	754.244	790.907	15.0658	7.56416	68.709
LOC140745306	LOC140745306	gamma-interferon-inducible lysosomal thiol reductase-like	gamma-interferon-inducible lysosomal thiol reductase-like			50.2525	46.1339	37.4946	0	0	128.631	44.5658	78.3054	11.9271	2.51108	5.16935	242.673	113.238	140.161	3.76645	0.94552	18.2737
LOC140745123	LOC140745123	CLIP domain-containing serine protease B4-like	CLIP domain-containing serine protease B4-like			25.8053	72.7497	26.6409	140.409	240.971	1361.81	1348.6	609.861	3471.87	3141.36	1795.83	829.992	487.326	178.777	994.343	1266.05	447.34
LOC140757469	LOC140757469	LOC140757469	uncharacterized LOC140757469			0	0.887191	0.986699	0	0	0	0.484411	0	0	0.627769	0	2.58162	4.0442	0	0	0	0
LOC140757979	LOC140757979	cilia- and flagella-associated protein 61-like	cilia- and flagella-associated protein 61-like			9.50723	7.09753	5.92019	19.4413	20.7866	4.66056	4.84411	7.36992	6.50569	7.53323	10.3387	12.9081	4.0442	4.29064	7.5329	7.56416	5.84758
LOC140745456	LOC140745456	fascetto	protein regulator of cytokinesis 1-like	feo	fascetto	1313.36	1519.76	1956.62	3999.51	4110.37	3423.64	3488.24	2921.25	3857.87	3720.79	3533.77	2852.69	2547.85	2848.98	3892	3679.96	3310.46
LOC140745526	LOC140745526	LOC140745526	uncharacterized LOC140745526			70.6251	241.316	68.0822	0	3.0795	14.9138	14.5323	28.5584	13.0114	39.5495	55.8289	25.8162	8.08841	77.2315	144.381	20.8014	31.4307
LOC140757983	LOC140757983	LOC140757983	uncharacterized LOC140757983			0	0	0	0	0	0	0	0	0	0	0	0	0	0	0	0	0
LOC140745607	LOC140745607	LOC140745607	uncharacterized LOC140745607			0	0.887191	0	0	0	0	0	0	0	0	0	0	0	0	0	0	0
LOC140757991	LOC140757991	LOC140757991	uncharacterized LOC140757991			1087.9	2692.63	497.296	5.40036	0	293.615	98.3354	177.799	34.697	15.0665	254.332	92.9385	86.9504	197.369	45.1974	32.1477	51.8972
LOC140745718	LOC140745718	LOC140745718	uncharacterized LOC140745718			29.8799	15.9694	47.3616	12.9609	7.69876	19.5743	12.1103	46.062	14.0957	7.53323	6.20322	41.306	22.2431	78.6617	17.5768	10.4007	55.552
LOC140745852	LOC140745852	LOC140745852	uncharacterized LOC140745852			160.265	398.349	70.0556	9.72066	6.159	50.334	44.5658	55.2744	66.1412	305.096	218.146	16.7806	18.1989	40.0459	33.8981	23.638	29.9688
LOC140745933	LOC140745933	LOC140745933	uncharacterized LOC140745933			638.343	1743.33	247.661	2.16015	10.0084	114.65	48.9255	74.6205	21.6856	2.51108	75.4725	103.265	32.3536	127.289	48.9639	1.89104	5.84758
LOC140746019	LOC140746019	LOC140746019	uncharacterized LOC140746019			33.9544	82.5088	48.3483	2.16015	3.84938	0.932111	4.3597	11.9761	1.08428	2.51108	12.4064	11.6173	2.0221	47.197	91.6503	0.94552	10.2333
LOC140746106	LOC140746106	LOC140746106	uncharacterized LOC140746106			5.4327	7.09753	1.9734	3.24022	5.38913	0.932111	0.484411	0	0	0	1.03387	0	0	0	0	0	0.730947
LOC140746184	LOC140746184	LOC140746184	uncharacterized LOC140746184			0	0	0	0	0	0	0	0	0	0	0	0	0	0	0	0	0
LOC140746269	LOC140746269	LOC140746269	uncharacterized LOC140746269			32.5962	57.6674	25.6542	0	0	48.4698	20.8297	70.9355	2.16856	1.88331	6.20322	20.653	24.2652	31.4647	0	0	1.46189
LOC140746595	mldr	mulder	mitochondrial ribonuclease P catalytic subunit	mldr	mulder	499.809	473.76	498.283	590.8	576.637	475.377	450.502	395.212	409.858	445.716	467.309	425.968	459.017	480.551	483.361	503.962	539.439
LOC140746891	crn	crooked neck	pre-mRNA splicing factor crn	crn	crooked neck	1996.52	1956.26	1860.91	1850.16	1960.87	2955.72	2620.18	2381.41	2337.71	2253.69	2249.7	2266.67	2313.28	2472.84	1959.81	2139.71	1940.66
LOC140747069	Naa20A	Naa20A	N-alpha-acetyltransferase 20 A	Naa20A	N(alpha)-acetyltransferase 20 A	1199.27	1216.34	1371.51	1412.74	1403.48	1359.02	1400.92	1285.13	1399.81	1467.1	1428.81	1230.14	1122.27	1149.89	1271.8	1299.14	1289.39
LOC140757476	LOC140757476	LOC140757476	uncharacterized LOC140757476			6.79088	1.77438	2.9601	2.16015	3.0795	7.45689	10.1726	1.84248	8.67425	9.41654	12.4064	1.29081	4.0442	7.15106	7.5329	3.78208	6.57852
LOC140746655	e(y)3	enhancer of yellow 3	PHD finger protein enhancer of yellow 3	e(y)3	enhancer of yellow 3	2636.22	2493.89	3141.65	3650.65	3865.55	3459.06	3157.39	3404.9	4584.34	3764.1	4160.29	3059.22	3629.67	2680.22	4572.47	3892.7	4602.04
LOC140747152	LOC140747152	LOC140747152	uncharacterized LOC140747152			797.249	748.789	751.865	769.012	786.043	723.318	796.856	811.613	749.238	770.273	731.98	840.319	768.399	819.512	794.721	798.964	752.876
LOC140747238	CoRest	CoRest	REST corepressor	CoRest	CoRest	2757.1	2413.16	2702.57	3235.9	2649.91	2959.45	3006.25	3004.16	3330.91	2998.23	3041.64	2418.98	2863.3	2076.67	2895.14	2855.47	3071.44
LOC140757481	LOC140757481	cilia- and flagella-associated protein 61-like	cilia- and flagella-associated protein 61-like			1.35818	1.77438	0.986699	0	1.53975	1.86422	8.71939	7.36992	13.0114	8.161	14.4742	5.16325	14.1547	4.29064	3.76645	6.61864	6.57852
LOC140747403	LOC140747403	LOC140747403	uncharacterized LOC140747403			0	0	0	0	0	0	0	0	0	0	0	0	0	0	0	0	0
LOC140747674	LOC140747674	multiple coagulation factor deficiency protein 2 homolog	multiple coagulation factor deficiency protein 2 homolog			1.35818	2.66157	3.9468	2.16015	0.769876	3.72845	5.32852	2.76372	1.08428	2.51108	1.03387	10.3265	8.08841	2.86042	1.25548	3.78208	1.46189
LOC140747476	LOC140747476	LOC140747476	uncharacterized LOC140747476			1.35818	3.54876	0	0	3.0795	3.72845	9.2038	5.52744	1.08428	1.88331	3.10161	10.3265	10.1105	4.29064	5.02193	9.4552	7.30947
LOC140747742	LOC140747742	LOC140747742	uncharacterized LOC140747742			12.2236	30.1645	7.89359	6.48044	1.53975	4.66056	11.6259	4.6062	2.16856	3.76661	6.20322	14.1989	16.1768	8.58127	11.2994	7.56416	10.9642
LOC140747828	LOC140747828	LOC140747828	uncharacterized LOC140747828			1696.36	1604.04	1453.41	2733.66	2695.33	1600.44	1490.53	1239.99	1481.13	1889.59	1490.84	1374.71	1231.46	1205.67	1819.2	1895.77	1346.4
LOC140747959	LOC140747959	transmembrane protein 151B-like	transmembrane protein 151B-like			0	9.7591	5.92019	6.48044	0.769876	0.932111	5.81293	5.52744	1.08428	2.51108	5.16935	6.45406	14.1547	2.86042	0	0	8.77137
LOC140748045	LOC140748045	Usf	upstream stimulatory factor 1-like	Usf	Usf	1507.58	1164.88	1002.49	948.304	712.905	1115.74	1097.67	1008.76	1057.17	942.281	959.431	920.349	968.587	872.43	706.837	839.622	733.871
LOC140748125	LOC140748125	Phaser	uncharacterized LOC140748125	Phs	Phaser	233.606	175.664	173.659	211.694	245.59	232.096	182.138	193.46	214.688	226.625	238.824	241.382	246.696	240.276	178.279	183.431	203.934
LOC140748212	LOC140748212	protein FAM177A1	protein FAM177A1			1037.65	859.688	852.508	552.997	511.197	890.166	902.942	841.092	831.644	716.285	832.265	930.676	788.62	901.034	523.537	583.386	747.759
LOC140757489	LOC140757489	LOC140757489	uncharacterized LOC140757489			0	0	0	0	0	0	0	0	0	0.627769	0	0	0	0	0	0	0
LOC140748294	Cph	Chronophage	BCL11 transcription factor chronophage	Cph	Chronophage	5.4327	42.5852	61.1753	7.56051	5.38913	6.52478	52.3164	98.5727	94.3325	52.1048	201.605	41.306	88.9725	145.882	2.51097	49.167	131.57
LOC140748361	LOC140748361	putative ATP-dependent RNA helicase DHX57	putative ATP-dependent RNA helicase DHX57			823.055	621.034	642.341	471.992	538.143	659.003	515.897	564.72	609.366	531.72	532.443	450.493	493.393	459.098	483.361	472.76	501.43
LOC140748471	Ork1	Ork1	open rectifier K[+] channel 1	Ork1	Open rectifier K[+] channel 1	6.79088	18.631	9.86699	8.64058	2.30963	165.916	99.3042	69.093	110.597	195.864	115.793	125.209	101.105	42.9064	197.111	133.318	53.3591
LOC140748570	IP3K2	IP3K2	Inositol 1,4,5-triphosphate kinase 2	IP3K2	Inositol 1,4,5-triphosphate kinase 2	2666.1	2761.83	2040.49	2611.62	2638.36	1996.58	2089.26	1976.06	2297.59	1937.92	2102.89	2917.24	2636.82	2278.33	3231.61	3118.32	2000.6
LOC140749154	sbr	small bristles	nuclear RNA export factor small bristles	sbr	small bristles	3186.28	2310.25	2606.86	3349.31	2709.96	2142.92	2234.59	2231.24	2603.36	2615.91	2600.18	2444.8	2663.11	2201.1	2528.54	2580.32	2409.93
LOC140749317	mnb	minibrain	minibrain	mnb	minibrain	5609.27	4772.2	3837.27	3730.57	3512.17	4877.74	4165.93	4115.18	4363.15	4324.7	3840.82	4933.48	4768.12	4533.77	4795.95	4416.52	3834.55
LOC140749247	LOC140749247	uncharacterized protein CG43867	uncharacterized protein CG43867			218.666	191.633	239.768	318.622	412.653	222.775	211.203	251.499	345.886	414.955	419.751	499.544	497.437	376.146	502.193	372.535	529.206
LOC140749769	LOC140749769	Aldehyde oxidase 3	uncharacterized LOC140749769	AOX3	Aldehyde oxidase 3	2534.36	1330.79	1923.08	19.4413	3.0795	847.289	472.301	397.054	11.9271	16.322	11.3726	2004.63	1435.69	949.661	11.2994	15.1283	59.9377
LOC140750002	LOC140750002	LOC140750002	uncharacterized LOC140750002			29233.4	27683.9	22541.1	22794.9	20016.8	21299.7	20262.4	19841.7	21261.7	18293.2	20355.9	19806.2	17982.5	17924.9	15966	18353.5	17298.6
LOC140749837	LOC140749837	LOC140749837	uncharacterized LOC140749837			454.989	400.123	399.613	459.031	447.298	760.603	660.252	572.09	598.523	563.737	574.831	558.922	626.851	522.028	603.888	501.125	455.38
LOC140749915	LOC140749915	LOC140749915	uncharacterized LOC140749915			579.941	572.238	541.698	651.284	803.75	614.261	462.128	663.293	742.733	619.608	720.607	467.274	531.813	356.123	586.311	590.95	602.3
LOC140750169	PCB	Pyruvate carboxylase	Pyruvate carboxylase	Pcb	Pyruvate carboxylase	869.233	835.734	855.468	864.058	610.511	1081.25	1124.32	1493.33	1525.58	892.688	849.841	1440.55	1338.63	1304.35	679.217	602.296	971.429
LOC140750241	LOC140750241	LOC140750241	uncharacterized LOC140750241			289.291	269.706	271.342	277.579	265.607	314.121	259.644	257.947	300.346	310.118	316.364	240.091	250.741	227.404	248.586	243.944	239.751
LOC140750394	Ugt50B3	Ugt50B3	UDP-glycosyltransferase family 50 member B3	Ugt50B3	UDP-glycosyltransferase family 50 member B3	914.052	1229.65	815.013	45.3631	39.2637	75.501	11.1414	31.3222	3.25284	12.5554	10.3387	788.686	301.293	343.251	154.424	142.773	84.7899
LOC140750604	LOC140750604	Aldehyde oxidase 3	xanthine dehydrogenase-like	AOX3	Aldehyde oxidase 3	1.35818	2.66157	1.9734	1.08007	0	0.932111	6.78175	0	0	0	0	2.58162	2.0221	1.43021	2.51097	0	0
LOC140750682	LOC140750682	pancreatic lipase-related protein 3-like	pancreatic lipase-related protein 3-like			0	0.887191	0.986699	0	0	1.86422	0.484411	0	0	0	0	2.58162	0	0	0	0	0
LOC140750317	LOC140750317	Aldehyde oxidase 1	xanthine dehydrogenase-like	AOX1	Aldehyde oxidase 1	0	0	0	0	0	0	3.87529	0	4.33712	3.13885	3.10161	29.6887	42.4641	11.4417	38.92	36.8753	38.0092
LOC140758001	LOC140758001	Ionotropic receptor 31a	ionotropic receptor 75a-like	Ir31a	Ionotropic receptor 31a	0	0	0	0	0	0	0	0	0	0	0	0	0	0	0	0	0
LOC140757506	LOC140757506	LOC140757506	uncharacterized LOC140757506			0	0	0.986699	0	0	0	0	0	0	0	0	0	0	0	0	0	0
LOC140757512	LOC140757512	LOC140757512	uncharacterized LOC140757512			0	0	0	0	0	0	0	0	0	0	0	0	2.0221	0	1.25548	0	0
LOC140750771	LOC140750771	ninaE	parapinopsin-like	ninaE	neither inactivation nor afterpotential E	0	0.887191	0	0	0	0	0	0	0	0	0	0	0	0	0	0	0.730947
LOC140750862	DAAM	DAAM	disheveled-associated activator of morphogenesis-like protein	DAAM	Dishevelled Associated Activator of Morphogenesis	499.809	283.014	329.558	95.0464	87.7658	128.631	59.0981	136.344	187.581	117.393	120.963	203.948	264.895	227.404	217.199	101.171	200.28
LOC140744325	TRNAP-UGG	transfer RNA proline (anticodon UGG)	transfer RNA proline (anticodon UGG)			0	0	0	0	0	0	0	0	0	0	0	0	0	0	0	0	0
LOC140744356	TRNAP-UGG	transfer RNA proline (anticodon UGG)	transfer RNA proline (anticodon UGG)			0	0	0	0	0	0	0	0	0	0	0	0	0	0	0	0	0
LOC140744363	TRNAP-UGG	transfer RNA proline (anticodon UGG)	transfer RNA proline (anticodon UGG)			0	0	0	0	0	0	0	0	0	0	0	0	0	0	0	0	0
LOC140756826	TRNAP-UGG	transfer RNA proline (anticodon UGG)	transfer RNA proline (anticodon UGG)			0	0	0	0	0	0	0	0	0	0	0	0	0	0	0	0	0
LOC140756833	TRNAP-UGG	transfer RNA proline (anticodon UGG)	transfer RNA proline (anticodon UGG)			0	0	0	0	0	0	0	0	0	0	0	0	0	0	0	0	0
LOC140756648	TRNAP-UGG	transfer RNA proline (anticodon UGG)	transfer RNA proline (anticodon UGG)			0	0	0	0	0	0	0	0	0	0	0	0	0	0	0	0	0
LOC140756840	TRNAP-UGG	transfer RNA proline (anticodon UGG)	transfer RNA proline (anticodon UGG)			0	0	0	0	0	0	0	0	0	0	0	0	0	0	0	0	0
LOC140756847	TRNAP-UGG	transfer RNA proline (anticodon UGG)	transfer RNA proline (anticodon UGG)			0	0	0	0	0	0	0	0	0	0	0	0	0	0	0	0	0
LOC140756655	TRNAP-UGG	transfer RNA proline (anticodon UGG)	transfer RNA proline (anticodon UGG)			0	0	0	0	0	0	0	0	0	0	0	0	0	0	0	0	0
LOC140756857	TRNAP-UGG	transfer RNA proline (anticodon UGG)	transfer RNA proline (anticodon UGG)			0	0	0	0	0	0	0	0	0	0	0	0	0	0	0	0	0
LOC140756864	TRNAP-UGG	transfer RNA proline (anticodon UGG)	transfer RNA proline (anticodon UGG)			0	0	0	0	0	0	0	0	0	0	0	0	0	0	0	0	0
LOC140756869	TRNAP-UGG	transfer RNA proline (anticodon UGG)	transfer RNA proline (anticodon UGG)			0	0	0	0	0	0	0	0	0	0	0	0	0	0	0	0	0
LOC140744605	TRNAP-UGG	transfer RNA proline (anticodon UGG)	transfer RNA proline (anticodon UGG)			0	0	0	0	0	0	0	0	0	0	0	0	0	0	0	0	0
LOC140745179	TRNAP-UGG	transfer RNA proline (anticodon UGG)	transfer RNA proline (anticodon UGG)			0	0	0	0	0	0	0	0	0	0	0	0	0	0	0	0	0
LOC140748397	TRNAP-UGG	transfer RNA proline (anticodon UGG)	transfer RNA proline (anticodon UGG)			0	0	0	0	0	0	0	0	0	0	0	0	0	0	0	0	0
LOC140748399	TRNAP-UGG	transfer RNA proline (anticodon UGG)	transfer RNA proline (anticodon UGG)			0	0	0	0	0	0	0	0	0	0	0	0	0	0	0	0	0
LOC140748400	TRNAP-UGG	transfer RNA proline (anticodon UGG)	transfer RNA proline (anticodon UGG)			0	0	0	0	0	0	0	0	0	0	0	0	0	0	0	0	0
LOC140755296	TRNAP-UGG	transfer RNA proline (anticodon UGG)	transfer RNA proline (anticodon UGG)			0	0	0	0	0	0	0	0	0	0	0	0	0	0	0	0	0
LOC140758016	LOC140758016	LOC140758016	uncharacterized LOC140758016			0	0	0	0	0	0	0	0	0	0	0	0	0	0	0	0	0
LOC140751020	LOC140751020	Aven	uncharacterized LOC140751020	Aven	Apoptosis and caspase activation inhibitor	600.314	604.177	667.995	716.088	687.499	1072.86	1106.39	1066.8	1116.81	1104.87	1042.14	755.125	802.774	891.022	804.765	939.847	947.307
LOC140750941	LOC140750941	LOC140750941	uncharacterized LOC140750941			661.432	708.866	688.716	825.176	834.545	798.819	955.258	817.14	774.177	934.748	782.639	820.956	736.045	759.443	915.247	891.625	790.154
LOC140758031	LOC140758031	LOC140758031	uncharacterized LOC140758031			1.35818	0	0	0	0	0	0.484411	0	0	0	0	0	0	0	0	0	0
LOC140751093	LOC140751093	LOC140751093	uncharacterized LOC140751093			1458.68	1479.83	1243.24	1469.98	1415.8	1284.45	1058.44	1045.61	1352.1	1108.01	1214.8	1221.11	1296.17	1016.88	1192.71	1208.37	1056.95
LOC140751494	Gmd	Gmd	GDP-mannose 4,6 dehydratase	Gmd	GDP-mannose 4,6-dehydratase	794.533	827.749	810.08	732.289	724.453	865.931	994.011	988.491	930.313	897.71	927.381	1001.67	1128.33	1015.45	1040.8	1059.93	1055.49
LOC140751294	IntS11	Integrator 11	integrator complex subunit 11	IntS11	Integrator 11	2447.43	2239.27	2118.44	1669.79	1825.37	2301.38	2046.15	1695.08	1683.89	1644.13	1586.99	2053.68	1906.84	2139.6	1711.22	1762.45	1448.01
LOC140751389	TTLL15	TTLL15	tubulin tyrosine ligase-like 15	TTLL15	Tubulin tyrosine ligase-like 15	1790.08	1592.51	1053.79	845.697	903.834	1237.84	1317.11	1200.38	577.922	517.282	566.56	1392.79	1306.28	1270.03	780.911	816.929	610.341
LOC140757521	Actbeta	Activin-beta	inhibin subunit beta	Actbeta	Activin-beta	5.4327	24.8414	2.9601	1.08007	0	3.72845	55.7072	6.44868	11.9271	5.02215	5.16935	16.7806	32.3536	8.58127	0	0.94552	1.46189
LOC140751642	LOC140751642	LOC140751642	uncharacterized LOC140751642			304.231	261.721	246.675	298.1	287.933	276.837	251.894	287.427	349.139	252.991	323.601	223.31	212.321	193.079	232.264	215.579	262.41
LOC140751569	IKKbeta	I-kappaB kinase beta	inhibitor of nuclear factor kappa B kinase subunit beta	IKKbeta	I-kappaB kinase beta	1253.6	1019.38	823.894	943.984	930.78	789.498	639.907	616.31	807.79	691.174	785.741	952.619	889.725	926.778	735.713	850.968	776.266
LOC140757545	mei-218	meiotic 218	meiotic 218	mei-218	meiotic 218	0	0.887191	0	0	0	0	0	0.92124	0	0	0	1.29081	0	0	0	0	0
LOC140751714	LOC140751714	taxi	neurogenic differentiation factor 6-B-like	tx	taxi	12.2236	8.87191	10.8537	9.72066	18.477	8.389	12.1103	12.8974	14.0957	39.5495	37.2193	3.87244	4.0442	18.5928	10.0439	20.8014	15.3499
LOC140742227	Rrp47	Rrp47	Ribosomal RNA processing 47	Rrp47	Ribosomal RNA processing 47	55.6852	102.027	66.1088	106.927	106.243	109.989	102.211	133.58	155.052	126.809	118.895	89.066	84.9283	100.115	86.6284	123.863	105.987
LOC140751776	LOC140751776	ADP-dependent glucokinase	ADP-dependent glucokinase			2497.69	2484.14	2582.19	3605.28	3598.4	2269.69	2742.73	3196.7	3161.76	3282.6	3465.53	2874.64	2667.15	3255.16	3889.49	4443.94	4531.14
LOC140751854	Rpn2	Rpn2	Regulatory particle non-ATPase 2	Rpn2	Regulatory particle non-ATPase 2	7885.57	8372.42	8533.96	9121.22	9964.5	12079.2	11876.3	11290.7	10209.6	10587.3	9644.97	10740.8	9653.51	11508.9	12377.8	11019.1	9695.28
LOC140751935	SrpRalpha	SrpRalpha	signal recognition particle receptor alpha	SrpRalpha	Signal recognition particle receptor alpha	721.191	631.68	554.525	505.474	891.516	714.929	523.648	772.92	843.571	874.482	878.789	899.696	839.172	690.793	1053.35	895.407	773.342
LOC140757551	LOC140757551	LOC140757551	uncharacterized LOC140757551			25.8053	30.1645	37.4946	37.8026	39.2637	1.86422	1.45323	0	4.33712	3.76661	7.23709	2.58162	2.0221	0	1.25548	0.94552	0.730947
LOC140752946	mael	maelstrom	germ-plasm component protein maelstrom	mael	maelstrom	1000.98	1013.17	1012.35	1246.4	1272.6	1350.63	1320.5	1331.19	1345.59	1301.37	1259.25	1254.67	1298.19	1175.63	1320.77	1330.35	1233.84
LOC140752007	FucT6	FucT6	alpha-(1,6)-fucosyltransferase 8	FucT6	alpha1,6-fucosyltransferase	33.9544	33.7133	53.2818	51.8435	153.205	60.5872	35.8464	71.8567	142.041	86.0044	114.76	25.8162	60.663	14.3021	125.548	50.1125	111.835
LOC140752104	LOC140752104	C901	uncharacterized LOC140752104	C901	C901	203.726	312.291	346.331	492.513	520.436	252.602	350.229	619.995	389.257	726.957	606.881	132.954	151.658	373.285	184.556	260.018	487.542
LOC140752250	LOC140752250	LOC140752250	uncharacterized LOC140752250			0	0	7.89359	3.24022	0.769876	57.7909	74.1148	149.241	66.1412	524.815	887.06	5.16325	10.1105	12.8719	48.9639	2.83656	6.57852
LOC140752332	Nep5	Neprilysin 5	M13 family metallopeptidase neprilysin 5	Nep5	Neprilysin 5	2.71635	0	0.986699	0	0	0	1.93764	0	1.08428	0.627769	1.03387	0	0	0	1.25548	0	0
LOC140742232	LOC140742232	LOC140742232	uncharacterized LOC140742232			0	0	0	0	0	0	0	0	0	0	0	0	0	0	0	0	0
LOC140757565	LOC140757565	LOC140757565	uncharacterized LOC140757565			1.35818	0	0	0	0	0	0	0.92124	0	0.627769	0	0	0	0	0	0	0
LOC140752418	LOC140752418	LOC140752418	uncharacterized LOC140752418			1.35818	0	17.7606	0	3.0795	0	0	0.92124	0	2.51108	2.06774	5.16325	4.0442	11.4417	66.5406	0.94552	3.65474
LOC140752494	LOC140752494	LOC140752494	uncharacterized LOC140752494			8.14906	7.98472	68.0822	1.08007	12.318	2.79633	1.93764	10.1336	3.25284	1.25554	22.7451	21.9438	4.0442	44.3366	198.366	1.89104	13.888
LOC140752589	LOC140752589	LOC140752589	uncharacterized LOC140752589			17.6563	21.2926	9.86699	16.2011	34.6444	26.0991	20.3453	11.9761	23.8542	35.1551	37.2193	14.1989	6.0663	7.15106	8.78838	7.56416	7.30947
LOC140752744	LOC140752744	LOC140752744	uncharacterized LOC140752744			353.126	336.245	147.018	359.664	431.9	447.413	548.353	397.976	722.131	706.868	746.454	436.294	414.531	283.182	379.156	485.997	358.895
LOC140753087	LOC140753087	LOC140753087	uncharacterized LOC140753087			5.4327	11.5335	2.9601	6.48044	6.92888	0	0.968822	0.92124	0	0.627769	19.6435	0	0	1.43021	0	0	7.30947
LOC140752858	LOC140752858	LOC140752858	uncharacterized LOC140752858			2.71635	2.66157	0.986699	2.16015	0.769876	0	0.484411	0	0	1.25554	2.06774	0	0	1.43021	0	0	0.730947
LOC140753013	LOC140753013	LOC140753013	uncharacterized LOC140753013			1273.97	1026.48	878.162	540.036	512.737	152.866	83.8031	82.9116	46.6241	34.5273	83.7434	83.9028	56.6188	92.9638	20.0877	27.4201	41.664
LOC140757572	LOC140757572	LOC140757572	uncharacterized LOC140757572			0	5.32315	11.8404	1.08007	1.53975	3.72845	5.81293	2.76372	3.25284	4.39438	3.10161	1.29081	6.0663	5.72085	0	2.83656	2.19284
LOC140757580	LOC140757580	LOC140757580	uncharacterized LOC140757580			0	0	0.986699	0	0	0	0	0	0	0	0	1.29081	0	0	0	0	0
LOC140753139	LOC140753139	LOC140753139	uncharacterized LOC140753139			539.196	898.725	560.445	497.914	444.218	233.96	334.243	219.255	300.346	297.563	343.245	340.774	376.111	400.459	310.104	353.624	308.46
LOC140753212	LOC140753212	LOC140753212	uncharacterized LOC140753212			438.691	769.195	417.374	416.908	438.059	253.534	235.908	164.902	324.2	224.741	307.059	293.014	376.111	327.519	205.899	276.092	204.665
LOC140753293	LOC140753293	LOC140753293	uncharacterized LOC140753293			32.5962	64.765	36.5079	65.8844	47.7323	12.1174	6.29734	5.52744	5.42141	11.9276	17.5758	7.74487	10.1105	8.58127	5.02193	5.67312	5.84758
LOC140753462	LOC140753462	LOC140753462	uncharacterized LOC140753462			4.07453	2.66157	9.86699	4.32029	3.0795	0.932111	2.42205	1.84248	0	0.627769	1.03387	1.29081	6.0663	2.86042	1.25548	1.89104	3.65474
LOC140753416	LOC140753416	LOC140753416	uncharacterized LOC140753416			1.35818	0	0.986699	2.16015	1.53975	0.932111	0.484411	1.84248	0	0.627769	1.03387	2.58162	0	1.43021	0	0	1.46189
LOC140753570	Sym	Symplekin	symplekin scaffold protein	Sym	Symplekin	1108.27	1036.24	984.726	1202.12	1202.55	1469.94	1475.52	1477.67	1565.7	1554.98	1360.57	1414.73	1249.66	1375.86	1554.29	1614	1297.43
LOC140753653	LOC140753653	Aldehyde oxidase 2	uncharacterized LOC140753653	AOX2	Aldehyde oxidase 2	896.396	754.113	691.676	110.167	121.64	1103.62	744.539	909.264	312.273	317.023	293.619	1554.14	1257.75	1543.2	435.653	420.756	480.963
LOC140757585	LOC140757585	LOC140757585	uncharacterized LOC140757585			10.8654	5.32315	0.986699	8.64058	3.0795	0	1.45323	0	0	0	0	1.29081	0	1.43021	0	0	0
LOC140757586	LOC140757586	LOC140757586	uncharacterized LOC140757586			0	0.887191	1.9734	2.16015	0	0.932111	0	0	1.08428	0.627769	0	0	2.0221	0	0	0	0.730947
LOC140753735	LOC140753735	LOC140753735	uncharacterized LOC140753735			0	4.43596	0.986699	0	0	0.932111	4.84411	0.92124	17.3485	0.627769	2.06774	241.382	177.945	18.5928	2.51097	0.94552	1.46189
LOC140757587	LOC140757587	Aldehyde oxidase 1	xanthine dehydrogenase/oxidase-like	AOX1	Aldehyde oxidase 1	1.35818	0	0	0	0	0	0	0.92124	0	0.627769	3.10161	6.45406	2.0221	1.43021	0	0.94552	0.730947
LOC140757597	LOC140757597	Aldehyde oxidase 1	xanthine dehydrogenase/oxidase-like	AOX1	Aldehyde oxidase 1	0	0	0.986699	0	0	0	0.968822	0	0	0	0	0	0	0	0	0.94552	0.730947
LOC140753884	LOC140753884	LOC140753884	uncharacterized LOC140753884			27.1635	11.5335	25.6542	4.32029	1.53975	33.556	27.127	23.9522	16.2642	26.3663	34.1177	65.8314	32.3536	55.7783	6.27742	7.56416	26.3141
LOC140754008	LOC140754008	Alkaline phosphatase 12	alkaline phosphatase-like	Alp12	Alkaline phosphatase 12	23.089	19.5182	11.8404	56.1638	103.163	8.389	28.0958	22.1098	8.67425	13.1832	24.8129	18.0714	8.08841	12.8719	28.8761	24.5835	13.157
LOC140757602	LOC140757602	LOC140757602	uncharacterized LOC140757602			0	0	0	0	0	0	0	0	0	0	0	0	0	1.43021	0	0.94552	0
LOC140742242	LOC140742242	Cytochrome b5	uncharacterized LOC140742242	Cyt-b5	Cytochrome b5	1989.73	1721.15	1591.55	2147.18	1763.78	1803.64	2054.39	2102.27	2285.66	2222.3	2595.01	2074.34	2032.21	2116.71	1999.99	2301.4	2343.42
LOC140754099	LOC140754099	probable methyltransferase-like protein 25	probable methyltransferase-like protein 25			495.734	557.156	620.634	670.725	687.499	1213.61	1224.11	1118.39	1166.69	1327.73	1127.95	971.982	1002.96	966.824	1327.05	1315.22	1094.23
LOC140757609	LOC140757609	LOC140757609	uncharacterized LOC140757609			0	0	0	0	0	0	0.968822	0	0	0	0	0	0	1.43021	1.25548	0	0
LOC140754175	LOC140754175	Niemann-Pick type C-2a	ecdysteroid-regulated 16 kDa protein-like	Npc2a	Niemann-Pick type C-2a	1147.66	2273.87	1200.81	1145.96	1091.68	745.689	1726.92	1100.88	1425.83	970.531	1452.59	1570.92	1985.7	1307.21	714.37	1029.67	920.993
LOC140754262	LOC140754262	LOC140754262	uncharacterized LOC140754262			579.941	608.613	627.541	577.839	516.587	480.969	463.581	553.665	468.409	443.833	477.648	351.101	376.111	530.609	337.725	376.317	453.187
LOC140757617	LOC140757617	mitochondrial 2-oxodicarboxylate carrier	mitochondrial 2-oxodicarboxylate carrier			0	3.54876	3.9468	0	0	3.72845	8.23498	9.2124	5.42141	1.88331	6.20322	7.74487	2.0221	12.8719	5.02193	8.50968	13.888
LOC140754343	pcx	pecanex	pecanex	pcx	pecanex	141.25	110.899	125.311	82.0855	115.481	104.396	50.3787	82.9116	94.3325	78.4711	103.387	69.7039	127.392	62.9293	96.6722	79.4237	97.9469
LOC140755468	LOC140755468	thioredoxin, mitochondrial	thioredoxin, mitochondrial			1517.08	1462.98	1208.71	956.945	952.336	1097.09	1114.63	1051.13	1028.98	923.448	990.447	827.411	962.52	818.081	689.26	812.201	807.697
LOC140754491	Klc	Kinesin light chain	kinesin light chain	Klc	Kinesin light chain	2550.65	2711.26	2529.9	3066.33	3425.18	3468.39	3132.2	3803.8	2796.36	3853.87	2407.88	4523.01	3478.01	4300.65	4925.26	3592.98	2934.02
LOC140742250	btn	buttonless	buttonless	btn	buttonless	0	0	0	0	2.30963	0	0	0	0	0.627769	0	1.29081	0	0	0	0	0.730947
LOC140755799	east	east	enhanced adult sensory threshold	east	enhanced adult sensory threshold	2630.79	2299.6	2810.12	3083.61	2757.69	2856.92	3042.58	3153.4	3680.05	3148.89	3492.41	3185.72	3510.37	2645.89	3681.08	3610.94	4015.09
LOC140756004	mRpL49	mRpL49	mitochondrial ribosomal protein L49	mRpL49	mitochondrial ribosomal protein L49	639.701	756.774	974.859	1027.15	1050.11	1175.39	1346.18	1452.8	1310.9	1266.21	1353.34	1169.48	1189	1543.2	1458.87	1543.09	1779.13
LOC140756165	Brms1	Brms1	breast cancer metastasis-suppressor 1-like protein	Brms1	BRMS1 transcriptional repressor	495.734	618.372	656.155	865.138	903.834	886.438	1034.22	905.579	816.464	1117.43	918.076	969.4	970.609	1066.94	1210.29	1158.26	1089.84
LOC140756090	LOC140756090	LOC140756090	uncharacterized LOC140756090			55.6852	72.7497	107.55	106.927	93.1549	55.9267	78.959	84.7541	63.9726	83.4933	69.2692	69.7039	52.5746	67.22	59.0077	70.914	70.9019
LOC140756246	sdt	stardust	MAGUK p55 family member stardust	sdt	stardust	3747.21	2217.98	2300	3310.42	2199.53	2655.59	2544.13	2419.18	4030.27	2991.32	2673.59	3443.89	3029.11	2261.17	3119.88	2989.73	2511.53
LOC140756338	slpr	slipper	mitogen-activated protein kinase kinase kinase slipper	slpr	slipper	316.455	307.855	261.475	299.18	357.992	346.745	250.44	375.866	386.004	419.35	290.517	323.994	376.111	341.821	463.273	267.582	334.774
LOC140757752	LOC140757752	LOC140757752	uncharacterized LOC140757752			423.751	322.05	392.706	342.383	287.164	370.048	385.591	446.801	489.011	458.899	422.853	397.57	477.216	317.507	397.988	392.391	418.102
LOC140756474	fne	found in neurons	ELAV like RNA binding protein found in neurons	fne	found in neurons	2371.38	1719.38	1570.82	1034.71	1123.25	1851.17	1608.24	1581.77	1401.98	1475.89	1085.56	1962.03	1712.72	1865	1328.3	1192.3	1018.21
LOC140757005	mRpL33	mRpL33	mitochondrial ribosomal protein L33	mRpL33	mitochondrial ribosomal protein L33	404.736	409.882	397.64	600.521	539.683	549.014	610.358	509.446	606.113	613.958	616.186	565.376	582.365	603.55	623.975	728.05	649.081
LOC140757118	norpA	no receptor potential A	no receptor potential A	norpA	no receptor potential A	12.2236	9.7591	14.8005	5.40036	10.7783	4.66056	8.71939	11.0549	10.8428	6.27769	17.5758	6.45406	6.0663	12.8719	11.2994	10.4007	15.3499
LOC140756568	LOC140756568	LOC140756568	uncharacterized LOC140756568			0	0	0	0	0	0.932111	0	0	0	0	0	0	0	0	0	0	0
LOC140756718	LOC140756718	crooked legs	uncharacterized LOC140756718	crol	crooked legs	4.07453	7.98472	7.89359	8.64058	3.84938	0.932111	7.75057	10.1336	5.42141	9.41654	9.30482	2.58162	0	4.29064	0	3.78208	0.730947
LOC140756624	LOC140756624	chymotrypsin-2-like	chymotrypsin-2-like			1.35818	0	0	0	0	0	0	0	0	0	1.03387	0	0	1.43021	0	0	0
LOC140756821	LOC140756821	chymotrypsin-1-like	chymotrypsin-1-like			0	0	0	0	0	0	0	0	0	0	0	0	0	0	0	0	0
LOC140742268	LOC140742268	LOC140742268	uncharacterized LOC140742268			5.4327	0.887191	6.90689	4.32029	3.0795	0.932111	0.968822	0.92124	4.33712	0	0	5.16325	4.0442	1.43021	5.02193	0.94552	2.19284
LOC140756916	shtd	shattered	anaphase promoting complex subunit 1	shtd	shattered	612.537	609.5	699.57	843.537	1026.24	787.634	618.593	741.598	871.762	804.8	820.892	517.616	507.548	454.808	685.494	572.985	554.058
LOC140757088	LOC140757088	bobby sox	uncharacterized LOC140757088	bbx	bobby sox	1559.19	917.356	1079.45	759.291	694.428	541.557	457.284	597.885	434.797	409.305	588.272	1008.12	814.907	803.779	379.156	395.227	551.865
LOC140757625	LOC140757625	Dopamine 2-like receptor	dopamine D2-like receptor	Dop2R	Dopamine 2-like receptor	0	0	0	0	0	0.932111	0	0	0	0	1.03387	0	0	0	0	0.94552	2.19284
LOC140757137	LOC140757137	Dopamine 2-like receptor	dopamine D2-like receptor	Dop2R	Dopamine 2-like receptor	0	0	0	0	0	0	0	0	0	0	0	0	0	0	0	0	0
LOC140757763	LOC140757763	LOC140757763	uncharacterized LOC140757763			0	0	0	0	0	14.9138	7.26616	11.9761	15.1799	11.2998	11.3726	3.87244	0	0	2.51097	3.78208	0
LOC140744410	TRNAP-AGG	transfer RNA proline (anticodon AGG)	transfer RNA proline (anticodon AGG)			0	0	0	0	0	0	0	0	0	0	0	0	0	0	0	0	0
LOC140744273	TRNAP-AGG	transfer RNA proline (anticodon AGG)	transfer RNA proline (anticodon AGG)			0	0	0	0	0	0	0	0	0	0	0	0	0	0	0	0	0
LOC140744276	TRNAP-AGG	transfer RNA proline (anticodon AGG)	transfer RNA proline (anticodon AGG)			0	0	0	0	0	0	0	0	0	0	0	0	0	0	0	0	0
LOC140744343	TRNAP-AGG	transfer RNA proline (anticodon AGG)	transfer RNA proline (anticodon AGG)			0	0	0	0	0	0	0	0	0	0	0	0	0	0	0	0	0
LOC140744350	TRNAP-AGG	transfer RNA proline (anticodon AGG)	transfer RNA proline (anticodon AGG)			0	0	0	0	0	0	0	0	0	0	0	0	0	0	0	0	0
LOC140744370	TRNAP-AGG	transfer RNA proline (anticodon AGG)	transfer RNA proline (anticodon AGG)			0	0	0	0	0	0	0	0	0	0	0	0	0	0	0	0	0
LOC140744376	TRNAP-AGG	transfer RNA proline (anticodon AGG)	transfer RNA proline (anticodon AGG)			0	0	0	0	0	0	0	0	0	0	0	0	0	0	0	0	0
LOC140744382	TRNAP-AGG	transfer RNA proline (anticodon AGG)	transfer RNA proline (anticodon AGG)			0	0	0	0	0	0	0	0	0	0	0	0	0	0	0	0	0
LOC140744389	TRNAP-AGG	transfer RNA proline (anticodon AGG)	transfer RNA proline (anticodon AGG)			0	0	0	0	0	0	0	0	0	0	0	0	0	0	0	0	0
LOC140747845	TRNAP-AGG	transfer RNA proline (anticodon AGG)	transfer RNA proline (anticodon AGG)			0	0	0	0	0	0	0	0	0	0	0	0	0	0	0	0	0
LOC140747805	TRNAP-AGG	transfer RNA proline (anticodon AGG)	transfer RNA proline (anticodon AGG)			0	0	0	0	0	0	0	0	0	0	0	0	0	0	0	0	0
LOC140744619	TRNAP-AGG	transfer RNA proline (anticodon AGG)	transfer RNA proline (anticodon AGG)			0	0	0	0	0	0	0	0	0	0	0	0	0	0	0	0	0
LOC140745698	TRNAP-AGG	transfer RNA proline (anticodon AGG)	transfer RNA proline (anticodon AGG)			0	0	0	0	0	0	0	0	0	0	0	0	0	0	0	0	0
LOC140745971	TRNAP-AGG	transfer RNA proline (anticodon AGG)	transfer RNA proline (anticodon AGG)			0	0	0	0	0	0	0	0	0	0	0	0	0	0	0	0	0
LOC140746559	TRNAP-AGG	transfer RNA proline (anticodon AGG)	transfer RNA proline (anticodon AGG)			0	0	0	0	0	0	0	0	0	0	0	0	0	0	0	0	0
LOC140748396	TRNAP-AGG	transfer RNA proline (anticodon AGG)	transfer RNA proline (anticodon AGG)			0	0	0	0	0	0	0	0	0	0	0	0	0	0	0	0	0
LOC140748398	TRNAP-AGG	transfer RNA proline (anticodon AGG)	transfer RNA proline (anticodon AGG)			0	0	0	0	0	0	0	0	0	0	0	0	0	0	0	0	0
LOC140757128	fs(1)Ya	fs(1)Ya	female sterile (1) Young arrest	fs(1)Ya	female sterile (1) Young arrest	1.35818	1.77438	0	0	0	0	0	0	0	0	0	0	0	0	0	0	0
LOC140744263	LOC140744263	U6 spliceosomal RNA	U6 spliceosomal RNA			8.14906	14.1951	5.92019	6.48044	3.0795	2.79633	1.93764	4.6062	5.42141	3.13885	4.13548	7.74487	2.0221	4.29064	2.51097	1.89104	4.38568
LOC140757632	LOC140757632	Aldehyde oxidase 3	xanthine dehydrogenase/oxidase-like	AOX3	Aldehyde oxidase 3	20.3726	5.32315	9.86699	0	0	1.86422	0.484411	0	1.08428	1.88331	0	3.87244	0	0	0	0	0
LOC140757146	LOC140757146	LOC140757146	uncharacterized LOC140757146			67.9088	63.8778	7.89359	25.9217	7.69876	12.1174	13.0791	9.2124	8.67425	7.53323	6.20322	9.03568	2.0221	2.86042	2.51097	0.94552	1.46189
LOC140757155	LOC140757155	Aldehyde oxidase 3	xanthine dehydrogenase-like	AOX3	Aldehyde oxidase 3	397.946	511.022	166.752	219.255	110.092	692.559	662.19	491.942	439.134	369.756	293.619	214.275	151.658	92.9638	151.914	62.4043	32.8926
LOC140757164	LOC140757164	LOC140757164	uncharacterized LOC140757164			10062.7	53837.4	8528.04	61.5642	0.769876	825.851	53.2852	116.076	15.1799	11.9276	9.30482	8227.64	1680.37	2029.47	11.2994	14.1828	39.4711
LOC140757175	LOC140757175	LOC140757175	uncharacterized LOC140757175			12.2236	16.8566	22.6941	3.24022	1.53975	17.7101	10.657	20.2673	3.25284	6.90546	12.4064	9.03568	6.0663	7.15106	5.02193	2.83656	6.57852
LOC140757640	LOC140757640	LOC140757640	uncharacterized LOC140757640			21.7308	25.7285	19.734	1.08007	4.61925	1.86422	7.26616	10.1336	2.16856	1.88331	5.16935	11.6173	14.1547	17.1625	2.51097	2.83656	5.84758
LOC140757181	LOC140757181	hemolymph lipopolysaccharide-binding protein-like	hemolymph lipopolysaccharide-binding protein-like			27.1635	22.1798	25.6542	89.6461	130.109	51.2661	62.0046	100.415	130.114	170.753	252.264	49.0509	44.4862	87.243	178.279	138.046	118.413
LOC140757192	tko	technical knockout	30S ribosomal protein S12 technical knockout	tko	technical knockout	297.441	251.962	290.09	258.137	337.206	387.758	408.358	363.89	331.79	360.967	280.179	318.831	254.785	254.578	403.01	300.675	292.379
LOC140757646	LOC140757646	giant	uncharacterized LOC140757646	gt	giant	2.71635	2.66157	0	0	0	0.932111	0	0	0	0.627769	0	0	0	1.43021	3.76645	3.78208	0.730947
LOC140742276	LOC140742276	LOC140742276	uncharacterized LOC140742276			0	0	0	0	0	0	0	0	0	0	0	0	0	0	0	0	0
LOC140757204	smg	smaug	sterile alpha motif domain containing protein 4 smaug	smg	smaug	839.353	779.841	740.024	803.574	837.625	787.634	748.415	744.362	791.525	775.295	802.283	698.329	636.962	713.676	680.472	768.708	686.359
LOC140757223	LOC140757223	Silence-associated factor	uncharacterized LOC140757223	Saft	Silence-associated factor	209.159	188.085	195.366	221.415	182.461	163.119	179.716	127.131	185.412	155.059	159.216	89.066	109.193	78.6617	71.5626	81.3147	81.8661
LOC140757214	LOC140757214	crooked legs	uncharacterized LOC140757214	crol	crooked legs	266.202	265.27	295.023	348.864	282.544	271.244	310.992	292.033	323.116	298.818	295.687	246.545	246.696	163.044	208.41	277.983	266.796
LOC140757232	mdu	meduse	mitotic spindle positioning protein meduse	mdu	meduse	713.042	1155.12	828.827	1983.01	1758.4	1240.64	1570.94	1604.8	1893.16	2337.81	1913.69	1137.21	1193.04	1228.55	2337.71	2363.8	1958.94
LOC140757652	LOC140757652	LOC140757652	uncharacterized LOC140757652			0	3.54876	0.986699	0	0	0	0	0	0	1.25554	0	0	0	0	0	0	1.46189
LOC140757660	LOC140757660	LOC140757660	uncharacterized LOC140757660			0	1.77438	0	1.08007	0	0.932111	0.484411	0	0	1.25554	0	0	0	1.43021	0	0	0
LOC140757665	LOC140757665	LOC140757665	uncharacterized LOC140757665			12.2236	13.3079	6.90689	0	0	12.1174	0.484411	0	0	0.627769	1.03387	59.3774	8.08841	84.3825	1.25548	0	2.92379
LOC140757672	LOC140757672	LOC140757672	uncharacterized LOC140757672			24.4472	2.66157	7.89359	8.64058	0.769876	1.86422	1.93764	0.92124	1.08428	3.76661	0	12.9081	2.0221	97.2544	0	2.83656	72.3638
LOC140757677	LOC140757677	LOC140757677	uncharacterized LOC140757677			1422.01	1226.1	1149.5	154.45	15.3975	192.015	6.78175	84.7541	10.8428	21.9719	16.5419	203.948	107.171	1228.55	10.0439	25.529	62.8615
LOC140757685	LOC140757685	LOC140757685	uncharacterized LOC140757685			0	0	0	0	0	0	0	0	2.16856	0	0	0	0	1.43021	0	0	0.730947
LOC140742281	LOC140742281	LOC140742281	uncharacterized LOC140742281			1.35818	3.54876	1.9734	0	0	0.932111	0.968822	0	0	0	0	6.45406	0	15.7323	2.51097	0.94552	0.730947
LOC140757692	LOC140757692	LOC140757692	uncharacterized LOC140757692			0	0	0	0	0	0	0	0	0	0	0	1.29081	0	0	1.25548	0	0
LOC140757706	LOC140757706	LOC140757706	uncharacterized LOC140757706			5.4327	4.43596	0.986699	0	0	0.932111	0	2.76372	0	0	0	0	0	2.86042	0	0	1.46189
LOC140757237	LOC140757237	LOC140757237	uncharacterized LOC140757237			14.9399	38.1492	9.86699	5.40036	1.53975	0.932111	1.93764	1.84248	6.50569	0	3.10161	5.16325	2.0221	5.72085	3.76645	6.61864	10.9642
LOC140757243	LOC140757243	LOC140757243	uncharacterized LOC140757243			1.35818	0	0	2.16015	0.769876	0	0	0	0	0	1.03387	1.29081	0	1.43021	0	0	0.730947
LOC140757245	LOC140757245	XRCC1	DNA repair protein XRCC1-like	XRCC1	XRCC1	346.335	389.477	383.826	441.75	441.139	543.421	546.415	573.933	534.551	585.709	475.58	576.993	531.813	544.911	576.267	488.834	487.542
LOC140757248	eIF3f1	eIF3f1	eukaryotic translation initiation factor 3 subunit f1	eIF3f1	eukaryotic translation initiation factor 3 subunit f1	7768.77	7396.51	8392.86	6899.51	8639.54	6302.94	6080.81	7880.29	5095.04	7953.21	5290.31	8919.51	6480.84	7274.06	6387.9	4447.72	4743.12
LOC140757258	LOC140757258	bolA-like protein 3	bolA-like protein 3			435.974	431.175	567.352	596.2	511.197	338.356	352.651	327.961	307.936	356.573	369.091	396.279	400.376	396.169	482.106	471.814	486.08
LOC140757244	LOC140757244	ribosome biogenesis protein BOP1 homolog	ribosome biogenesis protein BOP1 homolog			1064.81	1128.51	1327.11	1449.46	1451.22	1112.01	1123.35	1134.05	1047.42	1193.39	1208.59	1102.35	1257.75	1231.41	1462.64	1553.49	1214.83
LOC140757268	LOC140757268	CdGAPr	rho GTPase-activating protein 4-like	CdGAPr	Cd GTPase activating protein-related	934.425	628.131	850.535	612.401	483.482	649.682	672.847	761.866	596.355	565.62	574.831	740.926	691.559	566.364	494.661	564.475	703.902
LOC140742289	LOC140742289	LOC140742289	uncharacterized LOC140742289			369.424	246.639	408.493	230.056	173.992	323.443	286.771	322.434	273.239	226.625	259.501	200.076	206.254	188.788	153.169	173.03	250.715
LOC140757274	chn	charlatan	zinc finger transcriptional factor charlatan	chn	charlatan	4.07453	9.7591	8.88029	4.32029	0.769876	3.72845	33.9088	6.44868	13.0114	6.90546	14.4742	21.9438	20.221	15.7323	8.78838	3.78208	14.6189
LOC140757300	Dhit	Double hit	regulator of G protein signaling double hit	Dhit	Double hit	1.35818	14.1951	1.9734	7.56051	2.30963	5.59267	25.6738	11.0549	8.67425	5.64992	5.16935	11.6173	14.1547	14.3021	3.76645	3.78208	10.2333
LOC140757335	LOC140757335	LOC140757335	uncharacterized LOC140757335			316.455	253.737	289.103	271.098	243.281	14.9138	12.1103	20.2673	18.4328	6.27769	17.5758	10.3265	30.3315	7.15106	8.78838	12.2918	11.6952
LOC140744797	LOC140744797	LOC140744797	uncharacterized LOC140744797			199.652	182.761	222.994	198.733	171.682	169.644	213.625	180.563	150.715	168.87	166.453	170.387	145.591	161.614	161.957	138.046	160.077
LOC140744426	LOC140744426	LOC140744426	uncharacterized LOC140744426			157.548	70.0881	188.46	120.968	79.2972	71.7726	142.417	101.336	99.7539	105.465	106.489	109.719	135.481	70.0804	105.461	102.116	131.57
LOC140744433	LOC140744433	LOC140744433	uncharacterized LOC140744433			569.076	407.221	517.03	519.515	319.498	263.787	374.45	350.071	275.407	298.19	333.94	220.729	242.652	121.568	155.68	212.742	323.81
LOC140745278	LOC140745278	LOC140745278	uncharacterized LOC140745278			1109.63	845.493	1014.33	868.379	741.39	582.57	537.212	530.634	499.854	509.749	502.461	623.462	584.387	540.62	424.353	408.465	491.196
LOC140744443	m-cup	mann-cup	ankyrin repeat protein mann-cup	m-cup	mann-cup	264.844	273.255	246.675	259.217	286.394	244.213	214.594	245.05	229.868	258.641	222.282	196.203	190.078	233.125	231.009	191.941	222.939
LOC140745269	knk	knickkopf	cytochrome and DOMON domain-containing protein knickkopf	knk	knickkopf	1997.88	2000.62	1524.45	732.289	770.645	899.487	716.444	909.264	614.787	602.658	573.798	1750.34	1075.76	1385.88	671.684	667.537	815.737
LOC140745292	Skel	Skeletor	DM13 and DOMON_DOH domain-containing protein skeletor	Skel	Skeletor	3000.21	2735.21	4761.81	738.77	525.825	699.083	1158.23	1567.95	1940.86	1224.15	1471.2	1943.96	1223.37	1391.6	612.676	662.809	1323.75
LOC140745262	LOC140745262	LOC140745262	uncharacterized LOC140745262			0	0	0	0	0	0	0.968822	0.92124	1.08428	2.51108	0	0	0	0	0	0	0
LOC140744449	flip	flippy	ankyrin repeat and SAM domain-containing protein flippy	flip	flippy	5.4327	7.09753	1.9734	0	0	58.723	71.2084	66.3293	65.0569	33.2718	43.4225	2.58162	2.0221	4.29064	1.25548	0.94552	0
LOC140745311	LOC140745311	LOC140745311	uncharacterized LOC140745311			12.2236	9.7591	9.86699	3.24022	2.30963	0.932111	0	0.92124	0	0	0	14.1989	6.0663	10.0115	8.78838	3.78208	7.30947
LOC140745386	cpx	complexin	synaptic transmission protein complexin	cpx	complexin	2648.44	2689.96	2539.76	1478.62	1042.41	2170.89	2327.59	2348.24	1584.13	1238.59	1444.32	2283.45	2408.32	2168.2	1053.35	1128.01	1675.33
LOC140744802	LOC140744802	LOC140744802	uncharacterized LOC140744802			0	0	0	0	0	0	0	0.92124	0	1.25554	2.06774	0	2.0221	0	0	0	2.19284
LOC140744810	LOC140744810	LOC140744810	uncharacterized LOC140744810			0	0	0	0	0	0	0	0	0	0	0	0	0	0	0	0	0
LOC140744818	LOC140744818	LOC140744818	uncharacterized LOC140744818			0	0	0	0	0	0	0	0	0	0	0	0	0	0	0	0	0
LOC140745410	LOC140745410	heparanase	heparanase			0	0	0	1.08007	0	0	0	0.92124	1.08428	0	0	6.45406	8.08841	7.15106	1.25548	3.78208	3.65474
LOC140745374	Hr96	Hr96	Nuclear hormone receptor HR96	Hr96	Hormone receptor-like in 96	347.693	322.938	312.784	329.422	321.808	366.32	332.306	350.992	406.605	338.995	424.92	427.259	414.531	303.205	377.901	423.593	409.33
LOC140745402	lqfR	liquid facets-Related	clathrin interactor lqfR	lqfR	liquid facets-Related	1067.53	977.685	935.391	1136.24	1362.68	1215.47	1103.49	1273.15	1364.03	1307.02	1378.15	1121.72	1108.11	888.162	1455.11	1367.22	1377.84
LOC140745319	TBC1d7	TBC1d7	TBC1 domain family member 7	TBC1d7	TBC1 domain family member 7	757.862	854.365	779.492	736.61	820.687	877.117	870.971	823.589	738.396	711.89	609.983	655.733	630.896	666.479	645.319	643.899	516.78
LOC140744455	dtr	dtr	defective transmitter release	dtr	defective transmitter release	1.35818	5.32315	1.9734	0	2.30963	2.79633	1.45323	0.92124	2.16856	5.64992	6.20322	2.58162	4.0442	4.29064	1.25548	2.83656	8.77137
LOC140745328	S	Star	EGF receptor activation regulator Star	S	Star	839.353	547.397	593.006	645.884	589.725	555.538	562.401	728.701	799.115	657.902	683.388	655.733	703.691	569.225	689.26	699.685	654.198
LOC140745335	LOC140745335	protein Skeletor, isoforms B/C	protein Skeletor, isoforms B/C			7763.33	3339.39	2587.13	1684.91	1194.85	1215.47	476.66	552.744	1008.38	323.929	526.24	2002.05	1643.97	706.525	1062.14	698.739	374.976
LOC140745351	LOC140745351	shootin-1-like	shootin-1-like			1640.68	1516.21	1485.97	1154.6	1184.84	930.247	793.949	1049.29	1356.44	952.954	1054.55	1746.47	1629.81	1756.3	1117.38	1242.41	1299.62
LOC140745362	LOC140745362	aminopeptidase N-like	aminopeptidase N-like			507.958	584.659	148.005	7.56051	8.46863	109.057	88.1628	146.477	91.0796	138.737	137.505	1425.06	485.304	625.003	5.02193	9.4552	53.3591
LOC140745419	LOC140745419	LOC140745419	uncharacterized LOC140745419			161.623	188.972	245.688	546.517	707.516	472.58	343.447	570.248	1048.5	781.573	814.689	520.197	622.807	421.913	1019.45	811.256	839.127
LOC140745441	LOC140745441	LOC140745441	uncharacterized LOC140745441			2842.66	3215.18	3270.91	2845.99	2971.72	3043.34	2750.48	2365.74	2236.87	2462.11	2324.14	2420.27	2517.52	2889.03	2532.31	2759.97	2294.44
LOC140745536	snu	snustorr	ABC-type transporter snustorr	snu	snustorr	14590.9	9887.75	7522.59	3341.75	3059.49	6911.61	4960.37	4933.24	4360.98	2947.38	2751.13	7068.49	6193.7	4455.11	3712.46	3188.29	2656.99
LOC140745452	LOC140745452	LOC140745452	uncharacterized LOC140745452			0	0	0	0	0	0	0	0	0	0	0	0	0	0	0	0	0.730947
LOC140745555	mRpS18C	mRpS18C	mitochondrial ribosomal protein S18C	mRpS18C	mitochondrial ribosomal protein S18C	384.364	408.995	446.975	520.595	455.766	531.303	430.157	407.188	442.387	415.583	471.444	407.897	394.31	413.331	474.573	467.087	409.33
LOC140744464	LOC140744464	LOC140744464	uncharacterized LOC140744464			203.726	194.295	175.632	223.575	215.565	188.286	181.654	175.036	210.351	192.725	199.537	223.31	234.564	264.589	223.476	243.944	230.979
LOC140745459	SdhB	SdhB	Succinate dehydrogenase, subunit B (iron-sulfur)	SdhB	Succinate dehydrogenase, subunit B (iron-sulfur)	941.216	960.828	841.654	1021.75	933.859	711.201	829.796	887.154	907.543	878.249	891.195	791.268	778.509	760.873	965.467	1027.78	817.199
LOC140745467	LOC140745467	Biorientation Defective 1	uncharacterized LOC140745467	BOD1	Biorientation Defective 1	296.082	254.624	338.438	513.035	628.218	340.221	229.611	385.078	718.878	433.161	655.473	222.02	394.31	185.928	593.844	460.468	656.391
LOC140745481	LOC140745481	LOC140745481	uncharacterized LOC140745481			334.111	379.718	468.682	942.904	900.754	590.026	680.113	581.303	661.412	728.212	709.234	584.738	430.708	589.247	818.575	780.054	649.812
LOC140745475	GatA	GatA	glutamyl-tRNA(Gln) amidotransferase subunit A, mitochondrial	GatA	Glutamyl-tRNA amidotransferase, subunit A	285.217	242.203	311.797	302.42	286.394	436.228	408.358	374.023	361.066	322.673	306.025	282.688	242.652	284.612	233.52	273.255	239.751
LOC140745492	LOC140745492	cilia- and flagella-associated protein 206	cilia- and flagella-associated protein 206			411.527	386.815	399.613	427.709	446.528	3.72845	12.1103	6.44868	8.67425	5.64992	32.05	15.4897	30.3315	28.6042	22.5987	26.4746	20.4665
LOC140745511	Non2	Novel nucleolar protein 2	upstream activation factor subunit spp27 homolog Non2	Non2	Novel nucleolar protein 2	1684.14	1851.57	1987.21	2986.4	3044.09	2113.1	1844.64	2793.2	2764.92	2369.83	2547.45	2066.59	2408.32	2085.25	2627.73	2676.77	2620.45
LOC140745501	l(3)07882	lethal (3) 07882	Nucleolar protein 14 homolog l(3)07882	l(3)07882	lethal (3) 07882	1086.54	1135.6	1198.84	1529.38	1628.29	1617.21	1624.71	1449.11	1643.77	1723.23	1732.77	1470.23	1417.49	1581.81	1760.19	2065.96	1717.73
LOC140745527	LOC140745527	Translocator protein	translocator protein-like	Tspo	Translocator protein	528.33	267.932	250.622	173.892	161.674	93.2111	124.494	109.628	125.777	134.343	114.76	231.055	173.901	228.834	177.023	198.559	221.477
LOC140745515	LOC140745515	Translocator protein	translocator protein-like	Tspo	Translocator protein	569.076	667.168	495.323	634.003	662.863	419.45	497.49	559.193	588.765	570.642	615.152	571.83	590.454	612.131	645.319	713.867	698.054
LOC140745562	LOC140745562	Ccdc114	coiled-coil domain-containing protein 63-like	Ccdc114	Coiled-coil domain containing protein 114	0	0.887191	0	0	0	0	0	0	0	1.25554	2.06774	0	2.0221	0	0	0	0
LOC140745567	Octalpha2R	Octalpha2R	alpha2-adrenergic-like octopamine receptor	Octalpha2R	alpha2-adrenergic-like octopamine receptor	0	0	0	0	0	0	0	3.68496	1.08428	0.627769	2.06774	0	4.0442	0	0	0	0.730947
LOC140745574	LOC140745574	LOC140745574	uncharacterized LOC140745574			0	0	0	0	0.769876	0	0	0	2.16856	0	0	0	0	0	0	0	0
LOC140744824	LOC140744824	ommochrome-binding protein-like	ommochrome-binding protein-like			0	0	0	0	0	0	0	0	0	0	0	0	0	0	0	0	0
LOC140745581	Rpt4	Rpt4	Regulatory particle triple-A ATPase 4	Rpt4	Regulatory particle triple-A ATPase 4	2302.11	2565.76	2872.28	2830.87	3221.16	3694.89	3979.92	3750.37	3210.56	3652.99	3233.94	3459.38	3285.92	3166.49	3683.59	3521.12	2955.95
LOC140745591	LOC140745591	TGF-beta-activated kinase 1 and MAP3K7-binding protein 1-like	TGF-beta-activated kinase 1 and MAP3K7-binding protein 1-like			537.838	483.519	517.03	493.593	508.118	395.215	427.735	450.486	378.414	379.173	415.615	442.749	426.663	487.702	424.353	373.48	435.644
LOC140745599	LOC140745599	bicaudal	transcription factor BTF3 homolog 4-like	bic	bicaudal	16376.9	15983.6	16335.8	19664.9	16857.2	16629.8	17577.8	17214.3	15980.1	18420	16330	16242.3	15234.5	15520.7	16411.7	16935.2	14838.2
LOC140745608	LOC140745608	LOC140745608	uncharacterized LOC140745608			1.35818	1.77438	1.9734	0	3.0795	0.932111	1.45323	3.68496	0	4.39438	1.03387	2.58162	0	2.86042	0	1.89104	0
LOC140745615	LOC140745615	empty spiracles	homeotic protein empty spiracles-like	ems	empty spiracles	1.35818	6.21034	31.5744	12.9609	1.53975	0.932111	5.81293	58.0381	69.394	23.2275	115.793	1.29081	46.5083	21.4532	2.51097	26.4746	254.37
LOC140745889	LOC140745889	LOC140745889	uncharacterized LOC140745889			1.35818	0.887191	0.986699	2.16015	3.0795	0	0.484411	0	1.08428	0.627769	0	0	0	0	0	0	0
LOC140745893	LOC140745893	LOC140745893	uncharacterized LOC140745893			1.35818	0	0	0	0.769876	0	0.484411	0	1.08428	1.25554	0	0	0	0	0	0	1.46189
LOC140745882	beta4GalT7	beta4GalT7	beta-1,4-galactosyltransferase 7	beta4GalT7	beta-4-galactosyltransferase 7	541.912	589.095	571.299	515.195	437.289	599.348	595.825	760.023	600.692	592.614	639.965	422.096	489.349	443.366	410.543	484.106	434.183
LOC140745633	Nmnat	Nmnat	nicotinamide mononucleotide adenylyltransferase	Nmnat	Nicotinamide mononucleotide adenylyltransferase	544.629	542.074	535.778	505.474	528.135	562.063	585.168	600.649	740.564	657.902	648.236	662.187	774.465	707.955	724.414	754.525	861.056
LOC140745659	MetRS-m	MetRS-m	Methionyl-tRNA synthetase, mitochondrial	MetRS-m	Methionyl-tRNA synthetase, mitochondrial	574.508	532.315	534.791	584.319	580.486	546.217	515.413	451.408	551.899	531.093	522.104	420.805	452.951	353.262	379.156	404.682	344.276
LOC140745790	Gprk2	Gprk2	G protein-coupled receptor kinase 2	Gprk2	G protein-coupled receptor kinase 2	6.79088	6.21034	12.8271	6.48044	30.795	6.52478	5.32852	10.1336	27.107	11.2998	17.5758	5.16325	14.1547	8.58127	46.4529	6.61864	40.2021
LOC140745675	TAF1B	TAF1B	TATA box-binding protein-associated factor RNA polymerase I subunit B	TAF1B	TATA box-binding protein-associated factor RNA polymerase I subunit B	302.873	322.05	353.238	476.312	541.223	320.646	306.148	305.852	363.234	391.1	373.227	308.504	323.536	411.901	371.623	430.211	443.685
LOC140744829	LOC140744829	LOC140744829	uncharacterized LOC140744829			0	0	0.986699	0	1.53975	1.86422	0.968822	1.84248	1.08428	0	0	0	0	0	0	0	0
LOC140745860	tex	tex	THO complex 3 homolog tex	tex	tex	545.987	596.192	649.248	734.45	933.089	685.102	743.086	691.851	615.872	738.884	593.441	737.054	669.316	859.558	1113.61	760.198	686.359
LOC140745817	LOC140745817	NADPH-dependent diflavin oxidoreductase 1	NADPH-dependent diflavin oxidoreductase 1			168.414	199.618	204.247	233.296	252.519	177.101	174.388	134.501	169.148	178.914	153.013	162.642	131.437	155.893	178.279	214.633	177.62
LOC140745871	LOC140745871	U3 small nucleolar ribonucleoprotein protein IMP4	U3 small nucleolar ribonucleoprotein protein IMP4			639.701	637.003	704.503	814.375	874.579	780.177	733.882	687.245	650.569	750.184	663.744	697.039	622.807	632.154	675.45	766.817	541.632
LOC140745691	LOC140745691	Y+L amino acid transporter 2	Y+L amino acid transporter 2			1030.86	833.073	373.959	54.0036	74.6779	356.999	199.093	190.697	19.5171	18.2053	29.9822	233.637	258.829	147.312	37.6645	30.2566	21.9284
LOC140745778	LOC140745778	Protein on ecdysone puffs	zinc finger protein on ecdysone puffs-like	Pep	Protein on ecdysone puffs	5647.3	4976.26	6000.12	7878.05	6878.07	7427.99	8360.45	8129.94	8743.64	8886.07	7967	7627.41	7419.09	6420.22	9043.25	8856.68	8109.86
LOC140745704	LOC140745704	erythroid differentiation-related factor 1	erythroid differentiation-related factor 1			1303.85	1272.23	1264.95	1280.97	1367.3	1335.72	1299.67	1336.72	1224.15	1234.82	1163.1	1289.52	1429.63	1404.47	1355.92	1359.66	1269.66
LOC140745721	LOC140745721	facilitated trehalose transporter Tret1	facilitated trehalose transporter Tret1			154.832	223.572	140.111	154.45	237.892	140.749	209.75	172.272	103.007	133.087	188.164	158.77	270.962	203.09	143.125	134.264	91.3684
LOC140744835	LOC140744835	LOC140744835	uncharacterized LOC140744835			0	0	0	0	0	0	0	0	0	0	0	0	4.0442	0	2.51097	0.94552	0
LOC140745835	LOC140745835	facilitated trehalose transporter Tret1	facilitated trehalose transporter Tret1			96.4305	62.1034	35.5212	51.8435	75.4478	35.4202	59.5825	29.4797	39.0341	53.9881	59.9644	45.1784	34.3757	20.023	37.6645	28.3656	21.1975
LOC140745730	LOC140745730	LOC140745730	uncharacterized LOC140745730			0	0	0	0	0	0	0	0	0	0	0	1.29081	0	0	0	0	0
LOC140745737	Polr1B	Polr1B	RNA polymerase I subunit Rpl135	Polr1B	RNA polymerase I subunit B	1052.59	1094.79	1400.13	1316.61	1592.87	1327.33	1316.14	1316.45	1082.11	1451.4	1157.93	1205.62	1172.82	1352.98	1633.38	1426.79	1241.15
LOC140745745	Nop56	Nop56	Nop56 ribonucleoprotein	Nop56	Nop56	3597.81	3980.83	4481.59	4975.9	5914.95	4849.77	5157.52	4768.34	3950.04	5725.88	4232.66	4776	4392	5138.75	6667.87	5821.57	4173.71
LOC140745765	LOC140745765	LOC140745765	uncharacterized LOC140745765			683.162	758.548	924.537	1785.36	1769.17	2102.84	1944.42	1698.77	2224.95	2184.01	1925.06	1515.41	1575.22	1543.2	2182.03	2130.26	1996.22
LOC140745853	LOC140745853	retinol dehydrogenase 14	retinol dehydrogenase 14			4.07453	1.77438	0	2.16015	0.769876	20.5064	20.8297	28.5584	23.8542	33.2718	33.0838	5.16325	6.0663	0	0	0	7.30947
LOC140745843	LOC140745843	sperm flagellar protein 1-like	sperm flagellar protein 1-like			0	0	0	0	0	0	0	0	0	0	0	1.29081	0	1.43021	0	0.94552	0.730947
LOC140745771	LOC140745771	LOC140745771	uncharacterized LOC140745771			2.71635	0	0	0	0	0	0	0	0	0.627769	0	1.29081	4.0442	0	0	0	0
LOC140745755	srl	spargel	PGC-1 family member spargel	srl	spargel	77.416	80.7344	110.51	143.65	194.009	89.4827	64.911	81.9904	134.451	86.6321	139.572	52.9233	99.083	75.8013	177.023	91.7154	163.732
LOC140745896	LOC140745896	H6-like-homeobox	homeobox protein Hmx-like	Hmx	H6-like-homeobox	1.35818	0.887191	0.986699	0	0.769876	0	0.968822	0	2.16856	1.25554	0	1.29081	2.0221	1.43021	0	1.89104	0.730947
LOC140745902	LOC140745902	myrosinase 1-like	myrosinase 1-like			1096.05	1088.58	1007.42	1243.16	1195.62	692.559	714.506	734.228	608.282	701.846	743.352	941.002	887.703	891.022	975.511	1112.88	840.589
LOC140745916	LOC140745916	Tetraspanin 3A	tetraspanin-33-like	Tsp3A	Tetraspanin 3A	12.2236	18.631	26.6409	9.72066	26.9456	15.8459	11.6259	16.5823	29.2756	18.2053	28.9483	23.2346	32.3536	21.4532	53.9858	22.6925	51.8972
LOC140744846	LOC140744846	LOC140744846	uncharacterized LOC140744846			13.5818	10.6463	17.7606	14.0409	15.3975	8.389	16.47	24.8735	15.1799	21.3442	22.7451	117.464	109.193	98.6847	82.8619	71.8595	73.8257
LOC140745937	LOC140745937	Eip93F	uncharacterized LOC140745937	Eip93F	Ecdysone-induced protein 93F	4946.48	4823.66	5022.3	6116.45	5251.32	6817.46	6597.19	6809.81	8351.13	7491.8	7653.73	5878.36	6228.07	4955.69	6849.92	6974.15	6781.73
LOC140745925	dsd	distracted	attractin-like protein dsd	dsd	distracted	44.8198	41.698	80.9093	63.7243	121.64	42.8771	18.4076	39.6133	72.6468	30.7607	64.0999	12.9081	42.4641	32.8949	95.4167	28.3656	96.485
LOC140745934	LOC140745934	LOC140745934	uncharacterized LOC140745934			1.35818	1.77438	1.9734	1.08007	1.53975	66.1799	73.146	71.8567	58.5512	72.8212	41.3548	1.29081	6.0663	7.15106	8.78838	3.78208	7.30947
LOC140745959	Vps16B	Vps16B	Vacuolar protein sorting 16B	Vps16B	Vacuolar protein sorting 16B	655.999	659.183	700.556	777.652	788.353	420.382	457.284	435.747	357.813	357.828	380.464	818.375	691.559	793.768	763.334	798.019	689.283
LOC140745993	LOC140745993	nebulosa	facilitated trehalose transporter Tret1-like	nebu	nebulosa	0	7.98472	0	0	0	13.0496	11.1414	20.2673	5.42141	6.90546	7.23709	14.1989	4.0442	4.29064	6.27742	4.7276	8.77137
LOC140744855	LOC140744855	facilitated trehalose transporter Tret1-like	facilitated trehalose transporter Tret1-like			0	0.887191	1.9734	1.08007	0	0	0	0	0	0	0	0	0	0	0	0	0
LOC140746001	LOC140746001	facilitated trehalose transporter Tret1-like	facilitated trehalose transporter Tret1-like			2.71635	1.77438	0	1.08007	0.769876	1.86422	0.484411	2.76372	2.16856	2.51108	1.03387	5.16325	2.0221	4.29064	7.5329	4.7276	4.38568
LOC140744486	LOC140744486	ornithine carbamoyltransferase, mitochondrial-like	ornithine carbamoyltransferase, mitochondrial-like			1.35818	0	0	0	0	0	0	0.92124	0	0.627769	0	0	0	0	0	0.94552	0.730947
LOC140746028	mRpS25	mRpS25	mitochondrial ribosomal protein S25	mRpS25	mitochondrial ribosomal protein S25	490.302	568.69	675.889	564.878	648.235	713.997	704.818	608.94	608.282	664.18	638.931	518.906	493.393	507.725	582.544	585.277	675.395
LOC140746016	LOC140746016	LOC140746016	uncharacterized LOC140746016			0	0.887191	0	0	0	0	0	0	0	0	0	0	0	0	0	0	0
LOC140745984	LOC140745984	LOC140745984	uncharacterized LOC140745984			13.5818	17.7438	128.271	1.08007	1.53975	0	0	0	0	0	0	0	0	1.43021	0	0.94552	0
LOC140744496	LOC140744496	Tret1l	facilitated trehalose transporter Tret1-like	Tret1l	Trehalose transporter 1-like	2.71635	6.21034	2.9601	0	0.769876	0	0	0.92124	0	0	0	0	0	2.86042	0	0.94552	0
LOC140744506	LOC140744506	facilitated trehalose transporter Tret1-like	facilitated trehalose transporter Tret1-like			0	0.887191	8.88029	0	0.769876	0	0	0	0	0	0	1.29081	2.0221	1.43021	0	0	0
LOC140744866	LOC140744866	Tyramine receptor	probable G-protein coupled receptor No18	TyrR	Tyramine receptor	1.35818	0	0	0	0	0	0	0	0	0	0	0	0	0	0	0	0
LOC140746039	LOC140746039	LOC140746039	uncharacterized LOC140746039			0	0	0	0	0	0	0	0	0	0	0	0	0	0	0	0	0
LOC140744876	Loxl2	Lysyl oxidase-like 2	Lysyl oxidase-like 2	Loxl2	Lysyl oxidase-like 2	2.71635	2.66157	5.92019	1.08007	0	0	0	0	0	0	0	0	2.0221	0	0	0	0
LOC140746053	osy	oskyddad	ABC transporter oskyddad	osy	oskyddad	3490.51	2112.4	2516.08	265.698	176.302	1732.79	1109.79	1203.14	215.772	69.0546	118.895	7467.35	6401.97	4077.54	150.658	189.104	242.674
LOC140746064	LOC140746064	ABC transporter G family member 20-like	ABC transporter G family member 20-like			156.19	126.868	112.484	16.2011	13.8578	116.514	86.7095	104.1	75.8997	112.371	72.3709	929.385	592.476	815.221	327.681	384.827	283.607
LOC140746072	tws	twins	protein phosphatase 2 regulatory subunit tws	tws	twins	8102.88	6205.9	5311.4	9255.14	7259.93	7534.26	6894.13	5907.91	7531.42	7419.6	7065.46	6659.3	6941.87	4415.07	9305.64	8123.91	6420.64
LOC140746088	LOC140746088	UQCR-11L	cytochrome b-c1 complex subunit 6, mitochondrial-like	UQCR-11L	Ubiquinol-cytochrome c reductase 11 kDa subunit-like	0	0.887191	0	0	0	0.932111	0	0	0	1.25554	0	0	2.0221	1.43021	1.25548	0.94552	1.46189
LOC140746098	SmD2	SmD2	small ribonucleoprotein particle protein SmD2	SmD2	Small ribonucleoprotein particle protein SmD2	2078.01	2422.03	2649.29	4367.81	4198.13	3754.54	4108.77	3551.38	4053.04	4558.86	3964.89	3024.37	3174.7	3431.08	4381.64	4870.37	4134.24
LOC140746115	Meltrin	Meltrin	disintegrin and metalloproteinase domain-containing protein meltrin	Meltrin	Meltrin	362.633	315.84	390.733	372.625	442.678	353.27	312.445	418.243	773.093	605.797	611.017	348.519	471.15	261.729	608.91	464.25	743.373
LOC140746130	LOC140746130	LOC140746130	uncharacterized LOC140746130			2.71635	2.66157	7.89359	7.56051	7.69876	0.932111	0.484411	0	4.33712	1.88331	2.06774	1.29081	0	2.86042	2.51097	0.94552	3.65474
LOC140746147	LOC140746147	LOC140746147	uncharacterized LOC140746147			10.8654	15.0823	3.9468	31.3221	30.795	6.52478	5.81293	5.52744	8.67425	4.39438	3.10161	77.4487	62.6851	42.9064	97.9277	119.135	65.0543
LOC140746160	mino	minotaur	glycerol-3-phosphate acyltransferase mino	mino	minotaur	1724.88	1853.34	1735.6	3332.02	3703.1	1749.57	2478.25	1814.84	2866.84	3034.64	2294.16	2519.67	2011.99	1683.36	3452.58	3009.59	2043.73
LOC140746170	Vps24	Vps24	vacuolar protein sorting 24	Vps24	Vacuolar protein sorting 24	789.1	697.332	638.394	619.962	588.185	578.841	567.245	536.162	519.371	495.31	556.222	592.483	543.945	459.098	502.193	478.433	470.73
LOC140746176	LOC140746176	solute carrier family 53 member 1	solute carrier family 53 member 1			657.357	556.269	634.448	380.186	349.524	537.828	555.135	569.326	430.46	467.688	413.548	481.473	467.105	573.515	405.521	407.519	397.635
LOC140746188	Csl4	Csl4	exosome component 1 Csl4	Csl4	Csl4	609.821	613.936	645.301	739.85	810.679	772.72	875.815	691.851	688.519	799.778	731.98	600.228	586.409	546.341	723.159	702.521	642.503
LOC140746205	alphaCOP	alphaCOP	coatomer subunit alpha	alphaCOP	Coat Protein (coatomer) alpha	1734.39	1808.98	1959.58	2280.03	3026.38	2452.38	2811.52	2945.2	2610.95	3969.38	2691.16	2806.23	2436.63	3003.45	4117.99	3233.68	2685.5
LOC140746196	LOC140746196	facilitated trehalose transporter Tret1-like	facilitated trehalose transporter Tret1-like			13895.5	9391.81	6663.18	128.529	10.0084	5307.44	4431.87	4020.29	415.28	137.481	187.13	4046.7	3354.67	3502.59	55.2413	62.4043	102.333
LOC140744885	slou	slouch	homeodomain transcription factor slouch	slou	slouch	5.4327	0	0.986699	2.16015	0.769876	14.9138	15.9856	0.92124	1.08428	0.627769	0	33.5611	6.0663	4.29064	0	0	0.730947
LOC140744893	LOC140744893	LOC140744893	uncharacterized LOC140744893			0	0	0	0	0	0.932111	0.484411	0.92124	2.16856	1.88331	1.03387	0	0	1.43021	0	0	0.730947
LOC140746215	LOC140746215	LOC140746215	uncharacterized LOC140746215			1282.12	1208.35	1179.11	1558.55	1613.66	1769.15	1484.23	1570.71	1821.59	1531.76	1497.04	1164.31	1255.73	1064.08	1392.33	1380.46	1181.21
LOC140746238	sp3	spermathreecae	phosphatidylinositide phosphatase spermathreecae	sp3	spermathreecae	23.089	13.3079	57.2285	51.8435	113.942	82.9579	45.0502	76.4629	106.26	63.4047	105.455	33.5611	34.3757	30.0345	91.6503	38.7663	113.297
LOC140746254	LOC140746254	LOC140746254	uncharacterized LOC140746254			343.619	261.721	323.637	306.741	265.607	153.798	147.261	125.289	138.788	130.576	131.301	280.106	216.365	277.461	173.257	200.45	236.096
LOC140746248	LOC140746248	LOC140746248	uncharacterized LOC140746248			146.683	131.304	142.085	165.251	146.276	337.424	316.805	299.403	288.419	273.08	266.738	254.29	192.1	296.054	202.133	270.419	288.724
LOC140746262	LOC140746262	Transmembrane protein 216	transmembrane protein 216-like	TMEM216	Transmembrane protein 216	169.772	143.725	202.273	211.694	193.239	133.292	147.261	145.556	165.895	183.309	193.334	179.423	155.702	153.033	175.768	209.905	182.737
LOC140746273	Ent2	Ent2	Equilibrative nucleoside transporter 2	Ent2	Equilibrative nucleoside transporter 2	1415.22	1293.52	1565.89	2189.31	1916.22	2023.61	2459.84	2320.6	2795.28	3193.46	3017.86	1519.29	1775.41	1332.96	2479.58	2543.45	2246.93
LOC140744904	Osi20	Osiris 20	DUF1676 domain-containing protein Osi20	Osi20	Osiris 20	0	0	0.986699	0	0	0	1.45323	0	0	1.25554	1.03387	3.87244	2.0221	0	0	1.89104	1.46189
LOC140744915	Osi19	Osiris 19	DUF1676 domain-containing protein Osi19	Osi19	Osiris 19	0	0	0	0	0	0	0.968822	0	0	0.627769	0	2.58162	2.0221	7.15106	1.25548	0.94552	3.65474
LOC140744923	LOC140744923	LOC140744923	uncharacterized LOC140744923			20.3726	36.3748	5.92019	9.72066	3.0795	13.0496	10.1726	0.92124	4.33712	3.76661	5.16935	7.74487	10.1105	10.0115	11.2994	3.78208	2.92379
LOC140746288	LOC140746288	LOC140746288	uncharacterized LOC140746288			111.37	107.35	63.1487	109.087	80.0671	71.7726	54.254	35.0071	101.922	48.3382	49.6257	42.5968	44.4862	28.6042	42.6864	31.2022	16.0808
LOC140746282	LOC140746282	lambik	uncharacterized LOC140746282	lbk	lambik	395.229	358.425	239.768	252.737	220.184	359.795	197.155	222.019	490.095	158.826	246.061	321.412	222.431	214.532	341.492	319.586	152.768
LOC140746299	LOC140746299	LOC140746299	uncharacterized LOC140746299			780.951	1341.43	465.722	1627.67	2060.96	1461.55	1461.47	935.98	1130.91	1542.43	1187.92	858.39	998.918	469.11	1490.26	1372.89	616.919
LOC140744933	LOC140744933	LOC140744933	uncharacterized LOC140744933			0	0	0	0	0	0	0	0	0	0	0	0	0	0	0	0	0
LOC140746317	LOC140746317	LOC140746317	uncharacterized LOC140746317			5.4327	9.7591	4.9335	5.40036	9.23851	5.59267	1.93764	2.76372	2.16856	5.02215	3.10161	6.45406	10.1105	11.4417	21.3432	11.3462	13.888
LOC140746336	LOC140746336	vesicular integral-membrane protein VIP36	vesicular integral-membrane protein VIP36			1650.18	1828.5	1943.8	2507.93	2562.92	2368.49	2237.01	2676.2	3172.61	2922.89	2910.34	2628.09	2701.53	2508.59	3332.05	3256.37	3066.32
LOC140746303	mle	maleless	dosage compensation regulator mle	mle	maleless	1597.21	1690.99	1610.29	1707.6	1917.76	2087.93	2283.51	2292.97	1923.51	2314.58	1841.32	2047.23	1761.25	1919.35	2237.27	2133.09	1623.43
LOC140744940	robl	roadblock	dynein light chain roadblock	robl	roadblock	5.4327	22.1798	9.86699	19.4413	18.477	2.79633	2.90646	0.92124	5.42141	1.88331	6.20322	9.03568	22.2431	12.8719	13.8103	14.1828	17.5427
LOC140746324	LOC140746324	LOC140746324	uncharacterized LOC140746324			232.248	196.956	222.994	264.618	240.201	192.015	184.076	163.981	185.412	165.103	221.248	131.663	109.193	153.033	153.169	147.501	135.956
LOC140746345	mRpS10	mRpS10	mitochondrial ribosomal protein S10	mRpS10	mitochondrial ribosomal protein S10	498.451	554.495	546.631	494.673	473.473	478.173	475.207	411.794	416.364	483.382	450.767	454.366	420.597	479.121	571.245	573.93	535.053
LOC140746353	LOC140746353	transmembrane protein 216-like	transmembrane protein 216-like			65.1924	73.6369	82.8827	113.408	86.2261	25.167	71.6928	49.747	49.8769	37.0384	43.4225	23.2346	24.2652	14.3021	13.8103	13.2373	13.888
LOC140746361	St2	Sulfotransferase 2	Sulfotransferase 2	St2	Sulfotransferase 2	171.13	487.955	89.7896	0	2.30963	51.2661	21.3141	18.4248	9.75853	6.27769	12.4064	12.9081	16.1768	34.3251	8.78838	0.94552	1.46189
LOC140744510	Gyc88E	Guanylyl cyclase at 88E	Guanylyl cyclase at 88E	Gyc88E	Guanylyl cyclase at 88E	4.07453	0.887191	1.9734	1.08007	3.0795	4.66056	4.3597	5.52744	3.25284	1.88331	5.16935	1.29081	0	0	2.51097	0	0.730947
LOC140747864	TRNAA-CGC	transfer RNA alanine (anticodon CGC)	transfer RNA alanine (anticodon CGC)			0	0	0	0	0	0.932111	0	0	0	0	0	0	0	0	0	0	0
LOC140747883	TRNAA-CGC	transfer RNA alanine (anticodon CGC)	transfer RNA alanine (anticodon CGC)			0	0	0	0	0	0.932111	0	0	0	0	0	0	0	0	0	0	0
LOC140756660	TRNAA-CGC	transfer RNA alanine (anticodon CGC)	transfer RNA alanine (anticodon CGC)			0	0	0	0	0	0.932111	0	0	0	0	0	0	0	0	0	0	0
LOC140742459	TRNAA-CGC	transfer RNA alanine (anticodon CGC)	transfer RNA alanine (anticodon CGC)			0	0	0	0	0	0.932111	0	0	0	0	0	0	0	0	0	0	0
LOC140743880	TRNAA-CGC	transfer RNA alanine (anticodon CGC)	transfer RNA alanine (anticodon CGC)			0	0	0	0	0	0.932111	0	0	0	0	0	0	0	0	0	0	0
LOC140744616	TRNAA-CGC	transfer RNA alanine (anticodon CGC)	transfer RNA alanine (anticodon CGC)			0	0	0	0	0	0.932111	0	0	0	0	0	0	0	0	0	0	0
LOC140744628	TRNAA-CGC	transfer RNA alanine (anticodon CGC)	transfer RNA alanine (anticodon CGC)			0	0	0	0	0	0.932111	0	0	0	0	0	0	0	0	0	0	0
LOC140744630	TRNAA-CGC	transfer RNA alanine (anticodon CGC)	transfer RNA alanine (anticodon CGC)			0	0	0	0	0	0.932111	0	0	0	0	0	0	0	0	0	0	0
LOC140744631	TRNAA-CGC	transfer RNA alanine (anticodon CGC)	transfer RNA alanine (anticodon CGC)			0	0	0	0	0	0.932111	0	0	0	0	0	0	0	0	0	0	0
LOC140745974	TRNAA-CGC	transfer RNA alanine (anticodon CGC)	transfer RNA alanine (anticodon CGC)			0	0	0	0	0	0.932111	0	0	0	0	0	0	0	0	0	0	0
LOC140746566	TRNAA-CGC	transfer RNA alanine (anticodon CGC)	transfer RNA alanine (anticodon CGC)			0	0	0	0	0	0.932111	0	0	0	0	0	0	0	0	0	0	0
LOC140746558	TRNAA-CGC	transfer RNA alanine (anticodon CGC)	transfer RNA alanine (anticodon CGC)			0	0	0	0	0	0.932111	0	0	0	0	0	0	0	0	0	0	0
LOC140749368	TRNAA-CGC	transfer RNA alanine (anticodon CGC)	transfer RNA alanine (anticodon CGC)			0	0	0	0	0	0.932111	0	0	0	0	0	0	0	0	0	0	0
LOC140752030	TRNAA-CGC	transfer RNA alanine (anticodon CGC)	transfer RNA alanine (anticodon CGC)			0	0	0	0	0	0.932111	0	0	0	0	0	0	0	0	0	0	0
LOC140754205	TRNAA-CGC	transfer RNA alanine (anticodon CGC)	transfer RNA alanine (anticodon CGC)			0	0	0	0	0	0.932111	0	0	0	0	0	0	0	0	0	0	0
LOC140754206	TRNAA-CGC	transfer RNA alanine (anticodon CGC)	transfer RNA alanine (anticodon CGC)			0	0	0	0	0	0.932111	0	0	0	0	0	0	0	0	0	0	0
LOC140754196	TRNAA-CGC	transfer RNA alanine (anticodon CGC)	transfer RNA alanine (anticodon CGC)			0	0	0	0	0	0.932111	0	0	0	0	0	0	0	0	0	0	0
LOC140754207	TRNAA-CGC	transfer RNA alanine (anticodon CGC)	transfer RNA alanine (anticodon CGC)			0	0	0	0	0	0.932111	0	0	0	0	0	0	0	0	0	0	0
LOC140744949	LOC140744949	Odorant receptor 85b	odorant receptor 4-like	Or85b	Odorant receptor 85b	0	0	0	0	0	0	0	0	0	0	0	15.4897	24.2652	7.15106	5.02193	7.56416	6.57852
LOC140746370	LOC140746370	protein BCCIP homolog	protein BCCIP homolog			4365.18	4840.52	5355.8	5560.22	5791	4537.52	5002.99	5190.27	4630.97	4834.45	5182.79	5328.47	4895.51	5828.12	5392.3	6213.01	6048.59
LOC140746379	polybromo	polybromo	protein polybromo	polybromo	polybromo	5405.54	5646.97	6636.54	7914.77	8778.89	7748.64	7643.03	7789.09	7623.58	8258.93	7205.04	6974.26	6509.15	6834.98	7909.55	7261.59	6525.9
LOC140746389	LOC140746389	LOC140746389	uncharacterized LOC140746389			248.546	289.224	354.225	476.312	471.934	359.795	341.994	275.451	291.672	285.007	330.838	277.525	234.564	409.041	312.615	306.348	397.635
LOC140746396	LOC140746396	LOC140746396	uncharacterized LOC140746396			0	0	0	0	0	0	0	0	1.08428	0	0	0	0	0	0	0	0.730947
LOC140744529	LOC140744529	LOC140744529	uncharacterized LOC140744529			4.07453	9.7591	9.86699	17.2812	10.0084	54.9946	54.7384	48.8257	63.9726	63.4047	67.2015	3.87244	0	1.43021	0	3.78208	4.38568
LOC140746402	LOC140746402	ladybird early	uncharacterized LOC140746402	lbe	ladybird early	2.71635	116.222	134.191	1.08007	0	126.767	330.853	242.286	291.672	104.21	338.075	642.824	361.956	190.218	6.27742	82.2602	67.9781
LOC140746458	nst	nesthocker	phosphoglucomutase 3-like protein nst	nst	nesthocker	3115.66	2627.86	2438.13	1602.83	1261.83	2877.43	2389.6	2835.58	3240.92	2300.77	2470.95	4351.33	3989.61	3475.42	2819.82	2799.68	2922.33
LOC140746426	LOC140746426	2-aminoethanethiol dioxygenase	2-aminoethanethiol dioxygenase			58.4016	43.4724	67.0955	69.1247	106.243	95.0753	58.1293	66.3293	104.091	66.5435	75.4725	43.8876	72.7957	67.22	148.147	100.225	129.378
LOC140744958	LOC140744958	bagpipe	uncharacterized LOC140744958	bap	bagpipe	0	0	0	0	0	0	0	0	0	0	0	0	0	0	2.51097	0	0
LOC140744968	LOC140744968	tinman	uncharacterized LOC140744968	tin	tinman	0	0	0.986699	0	0	0	0	0	0	0	0	0	0	0	0	0	1.46189
LOC140744976	LOC140744976	mpv17-like protein	mpv17-like protein			0	0	0	0	0	0	0	0	0	0	0	0	0	0	0	0	0
LOC140746421	LOC140746421	Drop	uncharacterized LOC140746421	Dr	Drop	825.771	532.315	1304.42	559.478	374.16	534.1	352.651	915.713	418.533	676.735	463.173	586.029	469.128	1069.8	978.022	638.226	1472.86
LOC140746411	LOC140746411	Drop	homeobox protein MSX-1-like	Dr	Drop	2849.45	1089.47	1864.86	1939.81	1538.21	1963.96	1121.9	1517.28	1322.82	2169.57	1467.06	1324.37	948.366	1365.85	2174.5	1980.86	2768.83
LOC140744538	LOC140744538	LOC140744538	uncharacterized LOC140744538			0	0.887191	2.9601	3.24022	1.53975	0	0	0	0	0	0	2.58162	0	0	0	0	0
LOC140746435	LOC140746435	LOC140746435	uncharacterized LOC140746435			158.907	306.081	188.46	664.245	155.515	96.0075	91.5536	52.5107	58.5512	64.6602	357.719	100.683	42.4641	82.9523	27.6206	22.6925	108.18
LOC140746468	Tfb4	Transcription factor B4	transcription factor B4	Tfb4	Transcription factor B4	446.84	432.062	460.788	408.268	433.44	417.586	479.567	404.424	299.262	350.295	364.956	361.427	355.89	328.949	340.236	347.006	329.657
LOC140746476	LOC140746476	LOC140746476	uncharacterized LOC140746476			4.07453	2.66157	5.92019	5.40036	3.0795	6.52478	2.42205	2.76372	1.08428	5.64992	4.13548	5.16325	6.0663	5.72085	1.25548	3.78208	2.92379
LOC140746533	LOC140746533	E3 ubiquitin-protein ligase MARCHF5	E3 ubiquitin-protein ligase MARCHF5			1508.93	1146.25	1099.18	928.863	869.959	823.986	709.662	845.698	845.739	760.856	847.773	1289.52	1435.69	1119.86	1032.01	1187.57	1222.14
LOC140746484	LOC140746484	ileal sodium/bile acid cotransporter-like	ileal sodium/bile acid cotransporter-like			4829.67	3314.55	3208.75	3392.51	2413.56	2103.78	1893.08	1664.68	2432.04	2197.82	2156.65	2664.24	2284.97	1577.52	1687.37	1642.37	1510.87
LOC140746507	Theg	Testicular haploid expressed gene	Testicular haploid expressed gene			54.327	44.3596	35.5212	52.9236	28.4854	21.4386	11.6259	23.9522	10.8428	17.5775	16.5419	7.74487	6.0663	5.72085	12.5548	16.0738	19.0046
LOC140746516	Idh3b	Idh3b	isocitrate dehydrogenase [NAD] subunit beta, mitochondrial	Idh3b	Isocitrate dehydrogenase (NAD+) 3 non-catalytic subunit beta	626.119	723.948	564.392	468.752	587.415	480.037	489.739	508.525	428.291	516.654	389.769	478.891	432.73	461.959	419.331	387.663	370.59
LOC140746543	Sfxn1-3	Sideroflexin 1/3	Sideroflexin-1-3	Sfxn1-3	Sideroflexin 1/3	1.35818	9.7591	2.9601	3.24022	1.53975	2.79633	12.5947	3.68496	7.58997	2.51108	7.23709	6.45406	10.1105	5.72085	0	3.78208	3.65474
LOC140746567	LOC140746567	LOC140746567	uncharacterized LOC140746567			374.857	409.882	401.587	435.269	491.181	720.522	726.616	723.174	777.43	683.641	726.81	729.309	742.111	737.99	759.568	711.031	823.777
LOC140746578	Pbp95	PSEA-binding protein 95kD	proximal sequence element A Pbp95	Pbp95	PSEA-binding protein 95kD	497.092	485.294	461.775	438.51	412.653	355.134	327.946	327.961	403.353	359.712	372.193	397.57	404.42	406.18	316.382	311.076	341.352
LOC140746585	Mlh1	Mlh1	DNA mismatch repair ATPase Mlh1	Mlh1	Mlh1	272.993	312.291	307.85	425.549	411.114	369.116	348.291	311.379	349.139	381.056	374.261	259.453	291.183	320.368	278.717	302.566	309.191
LOC140746625	Mcm6	Mcm6	minichromosome maintenance 6	Mcm6	Minichromosome maintenance 6	1560.54	1688.32	1970.44	3111.69	2994.05	3105.79	3002.86	2549.99	3081.53	3266.28	2811.09	2679.73	2343.62	2438.51	3571.85	3302.7	2752.75
LOC140746597	LOC140746597	LOC140746597	uncharacterized LOC140746597			187.428	225.347	244.701	194.413	229.423	199.472	177.779	179.642	151.799	178.914	163.351	136.826	161.768	158.754	156.935	168.303	188.584
LOC140746593	LOC140746593	glycerate kinase	glycerate kinase			138.534	141.951	191.42	209.534	197.858	81.0937	96.3977	99.4939	103.007	88.5154	109.59	174.26	190.078	195.939	197.111	191.941	222.939
LOC140746601	LOC140746601	telomerase reverse transcriptase-like	telomerase reverse transcriptase-like			16.2981	25.7285	25.6542	24.8417	33.1046	19.5743	19.3764	12.8974	11.9271	12.5554	8.27095	54.2141	70.7736	64.3596	30.1316	42.5484	48.2425
LOC140746607	Tsf2	Transferrin 2	transferrin 2	Tsf2	Transferrin 2	4471.12	3957.76	3962.58	5235.11	4926.43	3976.39	4604.32	4286.53	4584.34	4580.83	4116.87	5110.33	4357.63	3898.76	5211.51	4738	4088.19
LOC140746614	LOC140746614	LOC140746614	uncharacterized LOC140746614			2983.91	3357.13	3754.39	3849.38	4073.41	4291.44	4227.45	3902.37	3855.7	4083.64	4049.67	3246.39	3583.16	4550.94	4375.36	4456.23	3936.15
LOC140744983	LOC140744983	fabp	fatty acid-binding protein-like	fabp	fatty acid binding protein	84.2069	79.8472	81.896	54.0036	60.0503	25.167	24.2205	24.8735	21.6856	29.5051	31.0161	27.1071	16.1768	24.3136	17.5768	20.8014	21.9284
LOC140744991	LOC140744991	LOC140744991	uncharacterized LOC140744991			29.8799	23.067	15.7872	22.6815	30.795	12.1174	5.81293	13.8186	14.0957	10.0443	10.3387	3.87244	4.0442	0	1.25548	8.50968	5.11663
LOC140746631	LOC140746631	5-HT7	5-hydroxytryptamine receptor 1-like	5-HT7	5-hydroxytryptamine (serotonin) receptor 7	0	0.887191	2.9601	0	0	0	0.484411	0	1.08428	0	0	1.29081	2.0221	0	0	0	0.730947
LOC140744548	LOC140744548	LOC140744548	uncharacterized LOC140744548			0	0.887191	0	0	0	0.932111	0	0	0	0	0	0	0	0	1.25548	0	0
LOC140744557	LOC140744557	LOC140744557	uncharacterized LOC140744557			0	3.54876	2.9601	2.16015	1.53975	12.1174	5.81293	7.36992	4.33712	9.41654	8.27095	5.16325	6.0663	10.0115	8.78838	8.50968	15.3499
LOC140744998	LOC140744998	hexosaminidase D-like	hexosaminidase D-like			0	0	0	0	0	0	0	0	0	0	0	0	0	0	0	0	0
LOC140746638	LOC140746638	LOC140746638	uncharacterized LOC140746638			0	5.32315	45.3882	11.8808	1.53975	1.86422	10.657	46.062	0	14.4387	142.674	23.2346	30.3315	110.126	0	2.83656	131.57
LOC140746652	LOC140746652	LOC140746652	uncharacterized LOC140746652			1.35818	0	0	0	0	0	0.968822	0	0	0.627769	1.03387	1.29081	0	0	0	0	0.730947
LOC140746656	LOC140746656	BTB/POZ domain-containing protein KCTD9	BTB/POZ domain-containing protein KCTD9			594.881	522.556	475.589	420.148	381.858	392.419	448.564	507.603	434.797	374.778	409.412	391.116	370.045	443.366	403.01	395.227	429.066
LOC140746664	lost	lost	methenyltetrahydrofolate synthase domain-containing protein lost	lost	lost	740.206	713.302	604.847	635.083	566.628	549.946	550.775	656.844	573.585	594.497	646.168	708.656	588.432	546.341	562.457	599.46	685.628
LOC140744563	LOC140744563	grass	uncharacterized LOC140744563	grass	Gram-positive Specific Serine protease	0	0	0	0	0	0	0.484411	0	0	1.25554	1.03387	1.29081	0	0	0	0	0.730947
LOC140745021	C15	C15	homeobox protein C15	C15	C15	2.71635	7.98472	0.986699	0	0	13.0496	108.508	24.8735	127.945	1.88331	2.06774	126.5	52.5746	0	0	0	2.19284
LOC140746672	LOC140746672	LOC140746672	uncharacterized LOC140746672			0	1.77438	0	0	0	0	0.968822	1.84248	1.08428	0	1.03387	1.29081	4.0442	4.29064	2.51097	0.94552	0.730947
LOC140745007	Crz	Corazonin	Corazonin			0	0	0	0	0	0	0.484411	0	0	0	0	0	0	0	0	0	0
LOC140746687	LOC140746687	lateral signaling target protein 2 homolog	lateral signaling target protein 2 homolog			1276.69	829.524	878.162	639.403	718.294	904.148	555.619	759.102	909.712	685.524	751.623	846.773	934.211	705.095	819.831	664.7	741.18
LOC140746680	LOC140746680	LOC140746680	uncharacterized LOC140746680			9.50723	12.4207	7.89359	19.4413	10.0084	7.45689	2.90646	3.68496	7.58997	1.88331	7.23709	2.58162	6.0663	11.4417	8.78838	6.61864	6.57852
LOC140746686	LOC140746686	LOC140746686	uncharacterized LOC140746686			1.35818	0.887191	0.986699	1.08007	3.0795	2.79633	0.484411	1.84248	1.08428	3.13885	2.06774	2.58162	0	0	7.5329	0.94552	1.46189
LOC140745014	LOC140745014	Dop1R1	dopamine receptor 1-like	Dop1R1	Dopamine 1-like receptor 1	0	0	0	0	0	0	0	0	0	0	0	0	0	0	0	0	0
LOC140746708	LOC140746708	LOC140746708	uncharacterized LOC140746708			0	0	0	0	0	0	0	0	0	0	0	0	0	0	0	0	0
LOC140747838	TRNAC-GCA	transfer RNA cysteine (anticodon GCA)	transfer RNA cysteine (anticodon GCA)			0	0	0	0	0	0	0	0	0	0	0	0	0	0	0	0	0
LOC140744609	TRNAC-GCA	transfer RNA cysteine (anticodon GCA)	transfer RNA cysteine (anticodon GCA)			0	0	0	0	0	0	0	0	0	0	0	0	0	0	0	0	0
LOC140745673	TRNAC-GCA	transfer RNA cysteine (anticodon GCA)	transfer RNA cysteine (anticodon GCA)			0	0	0	0	0	0	0	0	0	0	0	0	0	0	0	0	0
LOC140746573	TRNAC-GCA	transfer RNA cysteine (anticodon GCA)	transfer RNA cysteine (anticodon GCA)			0	0	0	0	0	0	0	0	0	0	0	0	0	0	0	0	0
LOC140749373	TRNAC-GCA	transfer RNA cysteine (anticodon GCA)	transfer RNA cysteine (anticodon GCA)			0	0	0	0	0	0	0	0	0	0	0	0	0	0	0	0	0
LOC140751187	TRNAC-GCA	transfer RNA cysteine (anticodon GCA)	transfer RNA cysteine (anticodon GCA)			0	0	0	0	0	0	0	0	0	0	0	0	0	0	0	0	0
LOC140751188	TRNAC-GCA	transfer RNA cysteine (anticodon GCA)	transfer RNA cysteine (anticodon GCA)			0	0	0	0	0	0	0	0	0	0	0	0	0	0	0	0	0
LOC140752640	TRNAC-GCA	transfer RNA cysteine (anticodon GCA)	transfer RNA cysteine (anticodon GCA)			0	0	0	0	0	0	0	0	0	0	0	0	0	0	0	0	0
LOC140752654	TRNAC-GCA	transfer RNA cysteine (anticodon GCA)	transfer RNA cysteine (anticodon GCA)			0	0	0	0	0	0	0	0	0	0	0	0	0	0	0	0	0
LOC140754922	TRNAC-GCA	transfer RNA cysteine (anticodon GCA)	transfer RNA cysteine (anticodon GCA)			0	0	0	0	0	0	0	0	0	0	0	0	0	0	0	0	0
LOC140754924	TRNAC-GCA	transfer RNA cysteine (anticodon GCA)	transfer RNA cysteine (anticodon GCA)			0	0	0	0	0	0	0	0	0	0	0	0	0	0	0	0	0
LOC140755315	TRNAC-GCA	transfer RNA cysteine (anticodon GCA)	transfer RNA cysteine (anticodon GCA)			0	0	0	0	0	0	0	0	0	0	0	0	0	0	0	0	0
LOC140755710	TRNAC-GCA	transfer RNA cysteine (anticodon GCA)	transfer RNA cysteine (anticodon GCA)			0	0	0	0	0	0	0	0	0	0	0	0	0	0	0	0	0
LOC140756316	TRNAC-GCA	transfer RNA cysteine (anticodon GCA)	transfer RNA cysteine (anticodon GCA)			0	0	0	0	0	0	0	0	0	0	0	0	0	0	0	0	0
LOC140756790	TRNAC-GCA	transfer RNA cysteine (anticodon GCA)	transfer RNA cysteine (anticodon GCA)			0	0	0	0	0	0	0	0	0	0	0	0	0	0	0	0	0
LOC140756793	TRNAC-GCA	transfer RNA cysteine (anticodon GCA)	transfer RNA cysteine (anticodon GCA)			0	0	0	0	0	0	0	0	0	0	0	0	0	0	0	0	0
LOC140745032	LOC140745032	LOC140745032	uncharacterized LOC140745032			0	0	0	0	0	0	0	0	0	0	0	0	0	0	0	0	0
LOC140746712	LOC140746712	Peroxiredoxin 3	peroxiredoxin-2-like	Prx3	Peroxiredoxin 3	1806.37	2118.61	2071.08	2099.66	1941.63	1724.41	1870.31	1932.76	1983.15	1939.18	2123.57	1782.61	1641.95	1767.74	1789.06	2207.79	2063.46
LOC140744596	LOC140744596	myrosinase 1-like	myrosinase 1-like			0	0.887191	0	0	1.53975	0	0.484411	0	0	0	0	2.58162	0	0	1.25548	2.83656	0.730947
LOC140744611	LOC140744611	myrosinase 1-like	myrosinase 1-like			0	0	0	0	0	0	0	0	0	0	0	0	0	0	0	0	0
LOC140745039	LOC140745039	protein SHQ1 homolog	protein SHQ1 homolog			0	0.887191	2.9601	0	0	0	0.968822	0.92124	0	0	1.03387	0	0	0	1.25548	0	0.730947
LOC140746717	LOC140746717	protein SHQ1 homolog	protein SHQ1 homolog			8.14906	2.66157	0	3.24022	0.769876	0.932111	0.968822	2.76372	0	0	0	1.29081	6.0663	0	1.25548	0.94552	0.730947
LOC140744627	LOC140744627	myrosinase 1-like	myrosinase 1-like			0	1.77438	0.986699	0	0.769876	11.1853	8.71939	12.8974	8.67425	9.41654	9.30482	12.9081	10.1105	8.58127	8.78838	6.61864	7.30947
LOC140746722	LOC140746722	protein SHQ1 homolog	protein SHQ1 homolog			444.124	425.852	440.068	438.51	578.946	686.966	580.809	714.882	833.812	728.212	772.3	1417.31	1429.63	1488.85	1188.94	1194.19	1344.94
LOC140746728	wfs1	wolfram syndrome 1	wolframin ER transmembrane glycoprotein wfs1	wfs1	wolfram syndrome 1	958.872	704.43	744.958	761.451	640.536	797.887	838.999	965.46	910.796	751.44	898.432	977.145	859.393	806.64	703.071	773.435	940.729
LOC140746741	pll	pelle	serine/threonine-protein kinase pelle	pll	pelle	694.028	731.046	497.296	489.273	574.327	597.483	618.593	592.357	564.911	489.66	524.172	797.722	675.382	669.339	610.165	600.405	594.991
LOC140746766	LOC140746766	myrosinase 1-like	myrosinase 1-like			446.84	539.412	294.036	79.9254	45.4227	175.237	223.313	231.231	226.615	69.0546	82.7095	287.851	248.718	197.369	27.6206	52.0036	78.2113
LOC140746833	LOC140746833	LOC140746833	uncharacterized LOC140746833			1.35818	2.66157	2.9601	0	2.30963	5.59267	3.39088	4.6062	2.16856	1.88331	3.10161	2.58162	0	1.43021	0	0.94552	1.46189
LOC140746800	LOC140746800	oxaloacetate tautomerase Fahd2a, mitochondrial	oxaloacetate tautomerase Fahd2a, mitochondrial			300.157	338.907	301.93	290.54	319.498	186.422	267.879	236.759	223.362	226.625	237.79	283.979	238.608	260.299	253.608	299.73	234.634
LOC140746814	mRpL35	mRpL35	mitochondrial ribosomal protein L35	mRpL35	mitochondrial ribosomal protein L35	525.614	578.449	568.339	686.926	655.934	674.849	648.142	629.207	580.09	650.369	621.355	468.565	505.525	574.945	645.319	657.136	684.166
LOC140744639	Mitofilin	Mitofilin	inner membrane mitochondrial protein mitofilin	Mitofilin	Mitofilin	1036.29	1115.2	1183.05	1222.64	1295.7	1271.4	1348.6	1429.76	1284.87	1308.9	1385.38	1099.77	1152.6	1119.86	1329.56	1415.44	1249.92
LOC140744650	LOC140744650	Cytochrome P450 4c3	cytochrome P450 4C1-like	Cyp4c3	Cytochrome P450 4c3	0	0	0	0	0	0	0	0	0	0	0	0	0	0	0	0	0
LOC140746747	LOC140746747	Cytochrome P450 4d2	cytochrome P450 4V2-like	Cyp4d2	Cytochrome P450 4d2	0	0	0.986699	0	0	0.932111	0.484411	0.92124	1.08428	0.627769	0	0	0	0	1.25548	0	0.730947
LOC140746821	LOC140746821	Cytochrome P450 4c3	cytochrome P450 4V2-like	Cyp4c3	Cytochrome P450 4c3	1.35818	0	0	1.08007	0.769876	0.932111	0	0.92124	2.16856	0.627769	2.06774	2.58162	2.0221	1.43021	0	0.94552	0.730947
LOC140746787	LOC140746787	Cytochrome P450 4d2	cytochrome P450 4C1-like	Cyp4d2	Cytochrome P450 4d2	0	0	0	1.08007	0	0	0	0	0	0	1.03387	1.29081	0	1.43021	0	0	0
LOC140746754	LOC140746754	Cytochrome P450 4c3	cytochrome P450 4V2-like	Cyp4c3	Cytochrome P450 4c3	2.71635	3.54876	3.9468	8.64058	13.8578	0	0.968822	2.76372	1.08428	1.25554	1.03387	7.74487	22.2431	11.4417	2.51097	6.61864	2.19284
LOC140746781	LOC140746781	Cytochrome P450 4c3	cytochrome P450 4C1-like	Cyp4c3	Cytochrome P450 4c3	1852.55	875.658	921.577	298.1	200.168	340.221	187.467	230.31	10.8428	3.76661	9.30482	1965.91	1585.33	1536.05	61.5187	76.5871	23.3903
LOC140746759	LOC140746759	Cytochrome P450 4c3	cytochrome P450 4V2-like	Cyp4c3	Cytochrome P450 4c3	196.936	141.063	145.045	170.652	167.833	146.341	123.04	91.2028	110.597	118.648	104.421	322.703	333.647	210.241	233.52	233.543	152.037
LOC140746855	LOC140746855	LOC140746855	uncharacterized LOC140746855			51.6107	94.9295	65.1221	35.6424	33.1046	27.0312	56.6761	69.093	45.5398	30.1329	56.8628	85.1936	74.8178	68.6502	46.4529	52.9491	54.0901
LOC140746847	LOC140746847	Phosphodiesterase 6	cGMP-specific 3',5'-cyclic phosphodiesterase-like	Pde6	Phosphodiesterase 6	23.089	58.5546	25.6542	18.3612	16.1674	9.32111	25.6738	44.2195	46.6241	14.4387	40.3209	14.1989	22.2431	21.4532	7.5329	15.1283	19.0046
LOC140746861	LOC140746861	golgin subfamily A member 7	golgin subfamily A member 7			297.441	232.444	290.09	255.977	276.385	370.048	310.507	389.685	485.758	384.822	391.836	242.673	299.271	208.811	350.28	321.477	366.205
LOC140746886	Osi18	Osiris 18	DUF1676 domain-containing protein Osi18	Osi18	Osiris 18	1.35818	0.887191	0	1.08007	0	0	1.93764	0	1.08428	0.627769	2.06774	2.58162	2.0221	0	1.25548	0.94552	0.730947
LOC140745046	LOC140745046	LOC140745046	uncharacterized LOC140745046			0	0.887191	0.986699	1.08007	1.53975	5.59267	5.81293	5.52744	5.42141	5.02215	4.13548	7.74487	4.0442	4.29064	1.25548	1.89104	1.46189
LOC140746867	Osi17	Osiris 17	DUF1676 domain-containing protein Osi17	Osi17	Osiris 17	241.755	194.295	116.43	152.29	165.523	107.193	75.5681	127.131	103.007	114.254	112.692	112.301	95.0388	128.719	115.504	125.754	110.373
LOC140747876	TRNAD-GUC	transfer RNA aspartic acid (anticodon GUC)	transfer RNA aspartic acid (anticodon GUC)			0	0	0	0	0	0	0	0	0	0	0	0	0	0	0	0	0
LOC140756671	TRNAD-GUC	transfer RNA aspartic acid (anticodon GUC)	transfer RNA aspartic acid (anticodon GUC)			0	0	0	0	0	0	0	0	0	0	0	0	0	0	0	0	0
LOC140756926	TRNAD-GUC	transfer RNA aspartic acid (anticodon GUC)	transfer RNA aspartic acid (anticodon GUC)			0	0	0	0	0	0	0	0	0	0	0	0	0	0	0	0	0
LOC140757716	TRNAD-GUC	transfer RNA aspartic acid (anticodon GUC)	transfer RNA aspartic acid (anticodon GUC)			0	0	0	0	0	0	0	0	0	0	0	0	0	0	0	0	0
LOC140742455	TRNAD-GUC	transfer RNA aspartic acid (anticodon GUC)	transfer RNA aspartic acid (anticodon GUC)			0	0	0	0	0	0	0	0	0	0	0	0	0	0	0	0	0
LOC140742475	TRNAD-GUC	transfer RNA aspartic acid (anticodon GUC)	transfer RNA aspartic acid (anticodon GUC)			0	0	0	0	0	0	0	0	0	0	0	0	0	0	0	0	0
LOC140742476	TRNAD-GUC	transfer RNA aspartic acid (anticodon GUC)	transfer RNA aspartic acid (anticodon GUC)			0	0	0	0	0	0	0	0	0	0	0	0	0	0	0	0	0
LOC140742452	TRNAD-GUC	transfer RNA aspartic acid (anticodon GUC)	transfer RNA aspartic acid (anticodon GUC)			0	0	0	0	0	0	0	0	0	0	0	0	0	0	0	0	0
LOC140742453	TRNAD-GUC	transfer RNA aspartic acid (anticodon GUC)	transfer RNA aspartic acid (anticodon GUC)			0	0	0	0	0	0	0	0	0	0	0	0	0	0	0	0	0
LOC140742477	TRNAD-GUC	transfer RNA aspartic acid (anticodon GUC)	transfer RNA aspartic acid (anticodon GUC)			0	0	0	0	0	0	0	0	0	0	0	0	0	0	0	0	0
LOC140742479	TRNAD-GUC	transfer RNA aspartic acid (anticodon GUC)	transfer RNA aspartic acid (anticodon GUC)			0	0	0	0	0	0	0	0	0	0	0	0	0	0	0	0	0
LOC140742454	TRNAD-GUC	transfer RNA aspartic acid (anticodon GUC)	transfer RNA aspartic acid (anticodon GUC)			0	0	0	0	0	0	0	0	0	0	0	0	0	0	0	0	0
LOC140742480	TRNAD-GUC	transfer RNA aspartic acid (anticodon GUC)	transfer RNA aspartic acid (anticodon GUC)			0	0	0	0	0	0	0	0	0	0	0	0	0	0	0	0	0
LOC140742481	TRNAD-GUC	transfer RNA aspartic acid (anticodon GUC)	transfer RNA aspartic acid (anticodon GUC)			0	0	0	0	0	0	0	0	0	0	0	0	0	0	0	0	0
LOC140742482	TRNAD-GUC	transfer RNA aspartic acid (anticodon GUC)	transfer RNA aspartic acid (anticodon GUC)			0	0	0	0	0	0	0	0	0	0	0	0	0	0	0	0	0
LOC140743971	TRNAD-GUC	transfer RNA aspartic acid (anticodon GUC)	transfer RNA aspartic acid (anticodon GUC)			0	0	0	0	0	0	0	0	0	0	0	0	0	0	0	0	0
LOC140743972	TRNAD-GUC	transfer RNA aspartic acid (anticodon GUC)	transfer RNA aspartic acid (anticodon GUC)			0	0	0	0	0	0	0	0	0	0	0	0	0	0	0	0	0
LOC140744618	TRNAD-GUC	transfer RNA aspartic acid (anticodon GUC)	transfer RNA aspartic acid (anticodon GUC)			0	0	0	0	0	0	0	0	0	0	0	0	0	0	0	0	0
LOC140745696	TRNAD-GUC	transfer RNA aspartic acid (anticodon GUC)	transfer RNA aspartic acid (anticodon GUC)			0	0	0	0	0	0	0	0	0	0	0	0	0	0	0	0	0
LOC140748417	TRNAD-GUC	transfer RNA aspartic acid (anticodon GUC)	transfer RNA aspartic acid (anticodon GUC)			0	0	0	0	0	0	0	0	0	0	0	0	0	0	0	0	0
LOC140751175	TRNAD-GUC	transfer RNA aspartic acid (anticodon GUC)	transfer RNA aspartic acid (anticodon GUC)			0	0	0	0	0	0	0	0	0	0	0	0	0	0	0	0	0
LOC140752651	TRNAD-GUC	transfer RNA aspartic acid (anticodon GUC)	transfer RNA aspartic acid (anticodon GUC)			0	0	0	0	0	0	0	0	0	0	0	0	0	0	0	0	0
LOC140752649	TRNAD-GUC	transfer RNA aspartic acid (anticodon GUC)	transfer RNA aspartic acid (anticodon GUC)			0	0	0	0	0	0	0	0	0	0	0	0	0	0	0	0	0
LOC140752668	TRNAD-GUC	transfer RNA aspartic acid (anticodon GUC)	transfer RNA aspartic acid (anticodon GUC)			0	0	0	0	0	0	0	0	0	0	0	0	0	0	0	0	0
LOC140753664	TRNAD-GUC	transfer RNA aspartic acid (anticodon GUC)	transfer RNA aspartic acid (anticodon GUC)			0	0	0	0	0	0	0	0	0	0	0	0	0	0	0	0	0
LOC140753633	TRNAD-GUC	transfer RNA aspartic acid (anticodon GUC)	transfer RNA aspartic acid (anticodon GUC)			0	0	0	0	0	0	0	0	0	0	0	0	0	0	0	0	0
LOC140753634	TRNAD-GUC	transfer RNA aspartic acid (anticodon GUC)	transfer RNA aspartic acid (anticodon GUC)			0	0	0	0	0	0	0	0	0	0	0	0	0	0	0	0	0
LOC140754199	TRNAD-GUC	transfer RNA aspartic acid (anticodon GUC)	transfer RNA aspartic acid (anticodon GUC)			0	0	0	0	0	0	0	0	0	0	0	0	0	0	0	0	0
LOC140754200	TRNAD-GUC	transfer RNA aspartic acid (anticodon GUC)	transfer RNA aspartic acid (anticodon GUC)			0	0	0	0	0	0	0	0	0	0	0	0	0	0	0	0	0
LOC140754202	TRNAD-GUC	transfer RNA aspartic acid (anticodon GUC)	transfer RNA aspartic acid (anticodon GUC)			0	0	0	0	0	0	0	0	0	0	0	0	0	0	0	0	0
LOC140754203	TRNAD-GUC	transfer RNA aspartic acid (anticodon GUC)	transfer RNA aspartic acid (anticodon GUC)			0	0	0	0	0	0	0	0	0	0	0	0	0	0	0	0	0
LOC140754606	TRNAD-GUC	transfer RNA aspartic acid (anticodon GUC)	transfer RNA aspartic acid (anticodon GUC)			0	0	0	0	0	0	0	0	0	0	0	0	0	0	0	0	0
LOC140755300	TRNAD-GUC	transfer RNA aspartic acid (anticodon GUC)	transfer RNA aspartic acid (anticodon GUC)			0	0	0	0	0	0	0	0	0	0	0	0	0	0	0	0	0
LOC140746877	LOC140746877	LOC140746877	uncharacterized LOC140746877			0	0	0.986699	2.16015	2.30963	0.932111	0	1.84248	0	0.627769	1.03387	0	0	1.43021	0	0	0
LOC140744663	LOC140744663	LOC140744663	uncharacterized LOC140744663			0	0	0	0	0	0	0	0	0	0	0	0	0	0	0	0	0
LOC140745053	LOC140745053	Osiris 16	uncharacterized LOC140745053	Osi16	Osiris 16	0	0	0	0	0	0	0	0	0	0	1.03387	0	0	0	0	0	0
LOC140746862	LOC140746862	Osiris 16	uncharacterized LOC140746862	Osi16	Osiris 16	0	0.887191	0	0	0	0.932111	6.78175	0	19.5171	0	0	0	0	0	0	1.89104	0
LOC140744674	LOC140744674	Osiris 16	uncharacterized LOC140744674	Osi16	Osiris 16	0	0	0	0	0	0	0	0	1.08428	0	0	0	0	0	0	0	0
LOC140745060	LOC140745060	Osiris 14	uncharacterized LOC140745060	Osi14	Osiris 14	0	3.54876	0	0	0	0	0	0	0	0	0	0	0	0	0	0.94552	0
LOC140746889	LOC140746889	LOC140746889	uncharacterized LOC140746889			0	2.66157	0	0	0	0	0.484411	0	0	0	0	0	0	0	0	0	0
LOC140746893	LOC140746893	LOC140746893	uncharacterized LOC140746893			305.59	629.019	258.515	3.24022	1.53975	50.334	22.7673	28.5584	9.75853	1.88331	55.8289	73.5763	10.1105	60.0689	3.76645	2.83656	2.92379
LOC140746902	Osi12	Osiris 12	DUF1676 domain-containing protein Osi12	Osi12	Osiris 12	4.07453	8.87191	1.9734	3.24022	1.53975	0	1.93764	0	0	1.25554	8.27095	9.03568	2.0221	12.8719	2.51097	4.7276	4.38568
LOC140746911	Osi11	Osiris 11	Osiris 11	Osi11	Osiris 11	376.215	845.493	203.26	1.08007	0	93.2111	33.9088	33.1646	0	0	8.27095	24.5254	22.2431	58.6387	0	0	0
LOC140746918	Osi10a	Osiris 10a	Osiris 10a	Osi10a	Osiris 10a	0	3.54876	1.9734	0	0.769876	6.52478	3.87529	5.52744	11.9271	5.64992	2.06774	1.29081	6.0663	1.43021	0	4.7276	2.92379
LOC140746937	Osi8	Osiris 8	Osiris 8	Osi8	Osiris 8	5085.01	9563.03	2740.06	0	3.0795	1221.07	360.402	443.117	11.9271	1.25554	35.1516	314.958	454.973	820.942	12.5548	0.94552	2.19284
LOC140746932	LOC140746932	Osiris 9	uncharacterized LOC140746932	Osi9	Osiris 9	574.508	1168.43	222.994	311.061	270.226	110.921	88.6472	215.57	26.0227	70.9379	101.319	72.2855	54.5967	244.566	52.7303	86.0423	58.4758
LOC140746942	LOC140746942	Osiris 9	uncharacterized LOC140746942	Osi9	Osiris 9	21.7308	50.5699	4.9335	4.32029	8.46863	6.52478	23.7361	17.5036	3.25284	10.0443	13.4403	14.1989	14.1547	11.4417	97.9277	113.462	30.6998
LOC140746954	LOC140746954	Osiris 9	uncharacterized LOC140746954	Osi9	Osiris 9	0	0	0	0	0	0	0	1.84248	0	0	0	0	0	0	0	0	0
LOC140746949	LOC140746949	Osiris 9	uncharacterized LOC140746949	Osi9	Osiris 9	0	3.54876	0	4.32029	7.69876	0.932111	8.23498	3.68496	0	44.5716	39.287	11.6173	16.1768	4.29064	59.0077	178.703	62.8615
LOC140746962	LOC140746962	Osiris 9	uncharacterized LOC140746962	Osi9	Osiris 9	46.178	110.899	26.6409	11.8808	6.92888	22.3707	11.1414	28.5584	42.287	65.9158	143.708	46.4692	103.127	90.1034	16.3213	136.155	86.2518
LOC140746970	LOC140746970	Osiris 9	uncharacterized LOC140746970	Osi9	Osiris 9	349.051	972.362	161.819	29.162	19.2469	61.5193	36.3308	64.4868	15.1799	21.3442	15.508	37.4336	10.1105	41.4762	27.6206	21.747	5.84758
LOC140746979	LOC140746979	Osiris 7	uncharacterized LOC140746979	Osi7	Osiris 7	232.248	487.955	94.7231	0	0.769876	29.8276	17.9232	29.4797	11.9271	5.02215	6.20322	11.6173	10.1105	35.7553	1.25548	0	2.92379
LOC140746985	LOC140746985	LOC140746985	uncharacterized LOC140746985			0	0	0	0	0	0	0	0	0	0	1.03387	1.29081	2.0221	4.29064	2.51097	1.89104	0.730947
LOC140746993	Osi5	Osiris 5	Osiris 5	Osi5	Osiris 5	0	9.7591	0	1.08007	0	1.86422	1.93764	5.52744	2.16856	0	1.03387	0	2.0221	2.86042	0	0	2.92379
LOC140747000	LOC140747000	LOC140747000	uncharacterized LOC140747000			668.223	1525.08	459.802	2.16015	3.0795	200.404	58.1293	57.1169	18.4328	1.88331	62.0322	96.8109	86.9504	124.428	16.3213	2.83656	3.65474
LOC140747014	LOC140747014	LOC140747014	uncharacterized LOC140747014			4.07453	7.98472	0.986699	5.40036	1.53975	0	0.968822	0	0	0.627769	0	0	0	0	0	0	0
LOC140747066	Osi3	Osiris 3	Osiris 3	Osi3	Osiris 3	4730.53	11197.2	2742.04	8.64058	14.6276	1253.69	467.456	483.651	3.25284	0.627769	29.9822	259.453	438.796	942.51	2.51097	0	1.46189
LOC140747056	Osi1	Osiris 1	Osiris 1	Osi1	Osiris 1	1.35818	1.77438	0	0	0	0	4.84411	2.76372	0	0	0	0	0	0	0	0	0
LOC140744684	LOC140744684	LOC140744684	uncharacterized LOC140744684			0	0.887191	0.986699	0	0.769876	0	0	0	0	0	0	1.29081	0	0	0	0	0
LOC140747042	NPFR	Neuropeptide F receptor	Neuropeptide F receptor	NPFR	Neuropeptide F receptor	9.50723	16.8566	11.8404	15.121	11.5481	17.7101	12.1103	14.7398	10.8428	8.78877	8.27095	32.2703	36.3978	28.6042	30.1316	27.4201	16.0808
LOC140745070	LOC140745070	LOC140745070	uncharacterized LOC140745070			12.2236	25.7285	4.9335	11.8808	15.3975	4.66056	4.3597	0.92124	3.25284	3.13885	15.508	43.8876	40.442	82.9523	40.1755	25.529	179.813
LOC140745077	LOC140745077	Cecropin A1	cecropin-like	CecA1	Cecropin A1	9.50723	32.8261	7.89359	4.32029	3.0795	1.86422	1.45323	0.92124	3.25284	3.76661	1.03387	7.74487	10.1105	15.7323	13.8103	9.4552	28.5069
LOC140747026	Osi24	Osiris 24	Protein Osi24	Osi24	Osiris 24	309.664	346.005	308.837	402.867	372.62	331.832	378.325	432.062	376.246	353.434	447.665	188.459	228.497	248.857	268.673	318.64	456.842
LOC140747020	LOC140747020	LOC140747020	uncharacterized LOC140747020			0	0	0	0	0.769876	0	0	0	0	0	0	0	0	0	0	0	0
LOC140747149	Osi2	Osiris 2	DUF1676 domain-containing protein Osi2	Osi2	Osiris 2	58.4016	70.9753	55.2551	89.6461	83.1466	53.1303	77.0213	69.093	66.1412	96.0487	93.0482	34.8519	38.4199	25.7438	36.409	62.4043	59.9377
LOC140747170	LOC140747170	LOC140747170	uncharacterized LOC140747170			0	0	0	0	0	0	0	0	0	0	0	0	0	1.43021	0	0	0.730947
LOC140744697	LOC140744697	SCP-containing protein A	uncharacterized LOC140744697	scpr-A	SCP-containing protein A	5.4327	7.09753	6.90689	7.56051	6.92888	8.389	7.75057	10.1336	4.33712	7.53323	8.27095	271.071	329.603	374.716	320.148	384.827	392.519
LOC140747204	LOC140747204	LOC140747204	uncharacterized LOC140747204			0	0	0	0	0	0	0	0	0	0	0	0	0	0	1.25548	0	0
LOC140747198	LOC140747198	LOC140747198	uncharacterized LOC140747198			0	0	0	2.16015	0	0	0.484411	0	0	1.25554	1.03387	2.58162	0	1.43021	0	2.83656	1.46189
LOC140747141	LOC140747141	LOC140747141	uncharacterized LOC140747141			1142.23	1535.73	994.593	3108.45	3809.34	1814.82	2019.02	1882.09	2432.04	3057.24	2517.47	1423.77	1364.92	1324.38	2961.69	3113.6	1940.66
LOC140747181	LOC140747181	dead end	ADP-ribosylation factor-like protein 3	dnd	dead end	36.6708	80.7344	63.1487	51.8435	42.3432	80.1616	162.278	94.8877	101.922	90.3988	78.5741	80.0304	103.127	78.6617	69.0516	71.8595	84.0589
LOC140747088	NHP2	NHP2	NHP2 ribonucleoprotein	NHP2	NHP2	1900.09	2099.98	2266.45	2708.82	2934	2626.69	2635.68	2207.29	2380	2786.04	2554.69	1973.65	1878.53	2128.16	2832.37	3106.03	2434.78
LOC140747097	RhoBTB	RhoBTB	Rho-related BTB domain containing	RhoBTB	Rho-related BTB domain containing	2.71635	2.66157	12.8271	18.3612	44.6528	7.45689	9.68822	20.2673	27.107	21.3442	39.287	10.3265	12.1326	2.86042	25.1097	17.0194	43.1259
LOC140744704	LOC140744704	LOC140744704	uncharacterized LOC140744704			0	1.77438	0	0	0	0	0.484411	0	0	0	0	0	4.0442	1.43021	1.25548	0	1.46189
LOC140747136	LOC140747136	LOC140747136	uncharacterized LOC140747136			0	0	0.986699	1.08007	0	0	0	0	0	0	0	1.29081	2.0221	0	0	0	0.730947
LOC140747107	LOC140747107	myrosinase 1-like	myrosinase 1-like			6.79088	8.87191	0.986699	0	0	0.932111	0.484411	0	0	0	2.06774	0	0	1.43021	0	0	0.730947
LOC140747810	TRNAK-UUU	transfer RNA lysine (anticodon UUU)	transfer RNA lysine (anticodon UUU)			0	0	0	0	0	0.932111	0	0	0	0	0	0	0	0	0	0	0
LOC140756714	TRNAK-UUU	transfer RNA lysine (anticodon UUU)	transfer RNA lysine (anticodon UUU)			0	0	0	0	0	0.932111	0	0	0	0	0	0	0	0	0	0	0
LOC140757713	TRNAK-UUU	transfer RNA lysine (anticodon UUU)	transfer RNA lysine (anticodon UUU)			0	0	0	0	0	0.932111	0	0	0	0	0	0	0	0	0	0	0
LOC140743912	TRNAK-UUU	transfer RNA lysine (anticodon UUU)	transfer RNA lysine (anticodon UUU)			0	0	0	0	0	0.932111	0	0	0	0	0	0	0	0	0	0	0
LOC140744620	TRNAK-UUU	transfer RNA lysine (anticodon UUU)	transfer RNA lysine (anticodon UUU)			0	0	0	0	0	0.932111	0	0	0	0	0	0	0	0	0	0	0
LOC140745967	TRNAK-UUU	transfer RNA lysine (anticodon UUU)	transfer RNA lysine (anticodon UUU)			0	0	0	0	0	0.932111	0	0	0	0	0	0	0	0	0	0	0
LOC140747641	TRNAK-UUU	transfer RNA lysine (anticodon UUU)	transfer RNA lysine (anticodon UUU)			0	0	0	0	0	0.932111	0	0	0	0	0	0	0	0	0	0	0
LOC140747651	TRNAK-UUU	transfer RNA lysine (anticodon UUU)	transfer RNA lysine (anticodon UUU)			0	0	0	0	0	0.932111	0	0	0	0	0	0	0	0	0	0	0
LOC140747652	TRNAK-UUU	transfer RNA lysine (anticodon UUU)	transfer RNA lysine (anticodon UUU)			0	0	0	0	0	0.932111	0	0	0	0	0	0	0	0	0	0	0
LOC140747653	TRNAK-UUU	transfer RNA lysine (anticodon UUU)	transfer RNA lysine (anticodon UUU)			0	0	0	0	0	0.932111	0	0	0	0	0	0	0	0	0	0	0
LOC140747630	TRNAK-UUU	transfer RNA lysine (anticodon UUU)	transfer RNA lysine (anticodon UUU)			0	0	0	0	0	0.932111	0	0	0	0	0	0	0	0	0	0	0
LOC140750515	TRNAK-UUU	transfer RNA lysine (anticodon UUU)	transfer RNA lysine (anticodon UUU)			0	0	0	0	0	0.932111	0	0	0	0	0	0	0	0	0	0	0
LOC140751179	TRNAK-UUU	transfer RNA lysine (anticodon UUU)	transfer RNA lysine (anticodon UUU)			0	0	0	0	0	0.932111	0	0	0	0	0	0	0	0	0	0	0
LOC140752669	TRNAK-UUU	transfer RNA lysine (anticodon UUU)	transfer RNA lysine (anticodon UUU)			0	0	0	0	0	0.932111	0	0	0	0	0	0	0	0	0	0	0
LOC140755298	TRNAK-UUU	transfer RNA lysine (anticodon UUU)	transfer RNA lysine (anticodon UUU)			0	0	0	0	0	0.932111	0	0	0	0	0	0	0	0	0	0	0
LOC140747129	Ublcp1	Ublcp1	Ubiquitin-like domain-containing C-terminal domain phosphatase 1	Ublcp1	Ubiquitin-like domain-containing C-terminal domain phosphatase 1	1684.14	1781.48	1713.9	2259.51	2231.1	2076.74	2142.55	2236.77	2026.52	2071.64	2129.77	1869.1	1947.28	2251.15	2008.77	2402.57	2072.24
LOC140747226	5PtaseI	5PtaseI	inositol polyphosphate-5-phosphatase A	5PtaseI	Inositol polyphosphate-5-phosphatase type I	157.548	117.109	119.391	151.21	147.816	127.699	116.259	132.659	133.367	149.409	161.284	152.316	275.006	150.172	217.199	172.085	179.813
LOC140747242	Scgalpha	Sarcoglycan alpha	sarcoglycan alpha	Scgalpha	Sarcoglycan alpha	137.176	135.74	185.499	156.611	194.779	135.156	174.872	180.563	171.316	124.926	144.742	170.387	216.365	261.729	267.418	228.816	282.877
LOC140747253	e	ebony	nonribosomal peptide synthetase ebony	e	ebony	338.186	99.3654	86.8295	17.2812	9.23851	8.389	1.93764	5.52744	0	3.13885	2.06774	158.77	72.7957	30.0345	1.25548	1.89104	3.65474
LOC140745092	LOC140745092	cilia- and flagella-associated protein 58-like	cilia- and flagella-associated protein 58-like			1.35818	0	0	0	0	2.79633	0.484411	1.84248	0	0	0	1.29081	0	0	0	0.94552	0.730947
LOC140747262	CtBP	CtBP	C-terminal binding protein	CtBP	C-terminal Binding Protein	17657.6	14762.9	13320.4	17936.8	16581.6	17122	15015.8	16403.6	17898.2	17628.4	16555.4	15745.3	16130.3	13592.7	16876.2	17422.1	14029.1
LOC140747293	Kaz	Katazuke	E3 ubiquitin-protein transferase Katazuke	Kaz	Katazuke	2212.47	1968.68	2089.83	1534.78	1438.9	1675.94	1650.39	1655.47	1158.01	1177.69	1173.44	1406.99	1476.13	1516.03	1128.68	1046.69	1229.45
LOC140747311	Zip99C	Zip99C	Zinc transporter Zip99C	Zip99C	Zinc/iron regulated transporter-related protein 99C	1045.8	658.296	692.663	746.33	463.465	328.103	226.22	263.475	459.735	340.879	331.872	576.993	610.675	421.913	549.902	542.728	505.084
LOC140747320	FipoQ	FipoQ	F-box/LRR-repeat protein FipoQ	FipoQ	F-box involved in polyQ pathogenesis	10.8654	12.4207	51.3084	33.4823	22.3264	85.7542	38.7529	53.4319	109.512	27.6218	84.7773	65.8314	50.5525	75.8013	8.78838	11.3462	65.7852
LOC140747317	Trc8	TRC8 ring finger protein	TRC8 ring finger protein	Trc8	TRC8 ring finger protein	1109.63	873.883	829.814	639.403	592.034	766.195	746.477	818.982	696.109	600.147	642.033	638.952	643.028	614.991	498.427	513.417	484.618
LOC140747328	LOC140747328	glass	protein glass-like	gl	glass	0	0	0	0	0	0	0	2.76372	0	0.627769	5.16935	0	0	1.43021	0	0	0
LOC140747340	Oga	O-GlcNAcase	O-GlcNAcase	Oga	O-GlcNAcase	44.8198	45.2468	118.404	113.408	242.511	229.299	95.4289	276.372	393.594	333.345	342.211	105.847	216.365	128.719	371.623	227.87	478.77
LOC140747349	LOC140747349	flyers-cup	uncharacterized LOC140747349	f-cup	flyers-cup	4.07453	2.66157	4.9335	4.32029	1.53975	23.3028	19.8608	20.2673	28.1913	37.0384	29.9822	3.87244	4.0442	7.15106	2.51097	5.67312	5.11663
LOC140745102	LOC140745102	LOC140745102	uncharacterized LOC140745102			0	0	0	0	0	2.79633	1.93764	0.92124	1.08428	0.627769	0	10.3265	4.0442	5.72085	1.25548	3.78208	5.84758
LOC140747401	Nelf-A	Nelf-A	Negative elongation factor A	Nelf-A	Negative elongation factor A	1195.19	944.859	867.309	978.546	899.985	1228.52	1072.49	1070.48	1331.5	1248.01	1302.68	1170.77	1423.56	1094.11	1504.07	1482.57	1526.22
LOC140747423	LOC140747423	LOC140747423	uncharacterized LOC140747423			0	0	0	0	0	0.932111	0	3.68496	0	0.627769	0	0	0	0	0	0	0
LOC140745109	LOC140745109	LOC140745109	uncharacterized LOC140745109			0	0	0.986699	0	1.53975	0.932111	0	0	0	0	0	1.29081	0	0	0	0	0
LOC140745129	LOC140745129	probable sodium/potassium/calcium exchanger CG1090	probable sodium/potassium/calcium exchanger CG1090			0	0	0	0	0.769876	0	0	0	1.08428	0	0	1.29081	2.0221	0	0	0.94552	0.730947
LOC140747353	LOC140747353	Casein kinase Ialpha	casein kinase I-like	CkIalpha	Casein kinase Ialpha	10189	10217.8	8568.5	9296.19	8708.83	10949.5	10276.8	10415.5	10440.5	10221.3	10230.1	9910.86	9979.07	10081.6	9493.97	10263.6	8832.76
LOC140747374	LOC140747374	succinyl-CoA:acetate/propanoyl-CoA:succinate CoA transferase	succinyl-CoA:acetate/propanoyl-CoA:succinate CoA transferase			1422.01	1460.32	1413.94	1770.24	2107.15	1764.49	1849.48	1720.88	1986.4	2389.29	1823.75	1501.21	1445.8	1537.48	1761.44	1519.45	1491.13
LOC140745139	LOC140745139	cytosolic beta-glucosidase-like	cytosolic beta-glucosidase-like			0	1.77438	0	0	0.769876	1.86422	3.39088	2.76372	2.16856	3.76661	5.16935	2.58162	4.0442	4.29064	3.76645	9.4552	2.19284
LOC140747382	Vha55	Vha55	V-type proton ATPase subunit Vha55	Vha55	Vacuolar H[+]-ATPase 55kD subunit	3110.22	3303.9	2555.55	2187.15	2711.5	2694.73	2947.16	3291.59	2627.21	3322.78	2536.08	3246.39	2748.04	3432.51	3261.75	2516.97	2366.81
LOC140747390	Pp2A-29B	Pp2A-29B	Protein phosphatase PP2A regulatory subunit A	Pp2A-29B	Protein phosphatase 2A at 29B	5421.84	6504	6963.14	7765.72	8645.7	9191.55	9735.2	9303.6	8551.73	9698.41	8480.83	8675.55	7934.73	9455.13	9992.39	8845.34	7500.98
LOC140745147	LOC140745147	LOC140745147	uncharacterized LOC140745147			1.35818	0	0	0	0	0	0	0	1.08428	0	0	0	0	0	2.51097	0.94552	0
LOC140747410	LOC140747410	ETHR	thyrotropin-releasing hormone receptor-like	ETHR	ETHR	31.238	48.7955	116.43	12.9609	17.7071	5.59267	16.9544	87.5178	5.42141	10.6721	4.13548	3.87244	12.1326	78.6617	5.02193	14.1828	168.849
LOC140747431	LOC140747431	LOC140747431	uncharacterized LOC140747431			0	0	0.986699	0	0	0	0	0	0	0	0	0	0	0	0	0	0
LOC140747433	EMC6	EMC6	ER membrane protein complex subunit 6	EMC6	ER membrane protein complex subunit 6	1097.41	927.115	1134.7	1162.16	1001.61	1071.93	1190.2	1067.72	986.696	1038.96	1074.19	1052.01	982.741	966.824	1192.71	1282.12	1296.7
LOC140747440	LOC140747440	NSD	uncharacterized LOC140747440	NSD	Nuclear receptor binding SET domain protein	2223.33	2065.38	2215.14	2488.49	2489.78	2803.79	2434.65	2517.75	3038.16	2494.75	2847.28	2341.53	2723.77	2562.94	3265.51	2898.02	3220.55
LOC140747455	LOC140747455	LOC140747455	uncharacterized LOC140747455			1610.8	1478.95	1224.49	1177.28	1211.01	1082.18	1019.2	929.531	901.038	914.032	957.363	912.604	885.681	846.686	741.991	808.419	766.764
LOC140747469	LOC140747469	LOC140747469	uncharacterized LOC140747469			279.784	293.66	222.007	266.778	265.607	202.268	221.86	229.389	198.423	190.214	234.688	308.504	279.05	318.937	225.987	256.236	298.957
LOC140745152	LOC140745152	LOC140745152	uncharacterized LOC140745152			0	0	0.986699	1.08007	0	0	0	0	0	0	0	0	0	0	0	0	0
LOC140745159	LOC140745159	Octopamine beta1 receptor	octopamine receptor beta-1R-like	Octbeta1R	Octopamine beta1 receptor	0	0	0.986699	0	0	0	0	0	0	0	0	0	0	0	0	0	0
LOC140745172	LOC140745172	LOC140745172	uncharacterized LOC140745172			0	0	0	0	0	0	0	0	0	0	0	0	0	0	0	0	0
LOC140745188	LOC140745188	LOC140745188	uncharacterized LOC140745188			0	0	0	0	0.769876	0	0	0	0	0	0	0	0	0	0	0	0
LOC140745210	LOC140745210	LOC140745210	uncharacterized LOC140745210			1.35818	3.54876	3.9468	4.32029	2.30963	1.86422	0.484411	0.92124	6.50569	1.25554	4.13548	3.87244	2.0221	2.86042	1.25548	1.89104	5.11663
LOC140747478	LOC140747478	LOC140747478	uncharacterized LOC140747478			844.785	974.136	875.202	847.857	894.595	897.623	930.553	935.059	1030.07	938.515	955.295	1177.22	1067.67	1127.01	1040.8	1116.66	1008.71
LOC140747488	LOC140747488	pyridoxal phosphate homeostasis protein	pyridoxal phosphate homeostasis protein			482.152	366.41	286.143	225.735	276.385	157.527	198.124	224.783	212.519	210.303	226.417	263.326	196.144	318.937	297.55	298.784	315.769
LOC140747493	htt	huntingtin	huntingtin	htt	huntingtin	215.95	153.484	182.539	217.095	378.009	187.354	106.57	175.957	262.396	199.631	223.316	91.6477	127.392	71.5106	268.673	165.466	252.908
LOC140745217	LOC140745217	LOC140745217	uncharacterized LOC140745217			1.35818	2.66157	1.9734	0	0.769876	0.932111	1.93764	0	1.08428	0	0	0	0	1.43021	1.25548	0.94552	0
LOC140744717	LOC140744717	Octopamine beta3 receptor	octopamine receptor beta-2R-like	Octbeta3R	Octopamine beta3 receptor	0	0	0	0	0	0	0	0	0	0	0	0	2.0221	0	0	0.94552	0
LOC140745228	LOC140745228	LOC140745228	uncharacterized LOC140745228			0	0	0	0	0	0	0.484411	0	0	0	0	0	0	0	0	0.94552	0
LOC140744727	LOC140744727	LOC140744727	uncharacterized LOC140744727			1.35818	1.77438	1.9734	3.24022	0.769876	0	0	0	3.25284	0	3.10161	1.29081	0	2.86042	0	0	1.46189
LOC140744738	LOC140744738	LOC140744738	uncharacterized LOC140744738			0	0	0	0	0	0	0	0	0	0	0	0	0	0	0	0	0
LOC140744747	LOC140744747	LOC140744747	uncharacterized LOC140744747			0	0	0	0	0	0	0	0	0	0	0	0	0	0	0	0	0
LOC140747536	LOC140747536	Octopamine beta2 receptor	octopamine receptor beta-2R	Octbeta2R	Octopamine beta2 receptor	0	0	0	0	0	0	0.484411	0	0	0	0	0	0	0	0	0	0.730947
LOC140745238	LOC140745238	LOC140745238	uncharacterized LOC140745238			0	0	0	0	0	0	0	0	0	0	0	0	0	0	0	0	0
LOC140747505	LOC140747505	LOC140747505	uncharacterized LOC140747505			0	1.77438	0.986699	2.16015	6.159	0	0	0.92124	0	0.627769	0	0	0	1.43021	2.51097	0	0
LOC140747518	LOC140747518	sodium-coupled monocarboxylate transporter 1	sodium-coupled monocarboxylate transporter 1			9.50723	32.8261	98.6699	14.0409	16.1674	7.45689	2.90646	6.44868	13.0114	8.161	11.3726	12.9081	18.1989	1.43021	8.78838	24.5835	16.0808
LOC140747526	mbc	myoblast city	dedicator of cytokinesis protein myoblast city	mbc	myoblast city	158.907	132.191	147.018	153.37	241.741	177.101	82.3498	205.437	273.239	248.597	225.384	91.6477	175.923	77.2315	257.374	136.155	230.979
LOC140747553	LOC140747553	LOC140747553	uncharacterized LOC140747553			0	0	0	0	0	0	0	0	2.16856	0	0	0	0	0	0	0	0
LOC140745249	LOC140745249	LOC140745249	uncharacterized LOC140745249			0	0	0	0	0	0	0	0	0	0	0	0	0	0	0	0	0
LOC140747554	LOC140747554	HtrA2	uncharacterized LOC140747554	HtrA2	HTRA2-related serine protease	4271.46	3518.6	2723.29	1228.04	1340.35	1393.51	939.272	1235.38	1087.53	978.692	1030.77	1813.59	1449.85	1232.84	738.224	946.465	805.504
LOC140747559	LOC140747559	LOC140747559	uncharacterized LOC140747559			32.5962	23.9542	17.7606	21.6015	19.2469	0.932111	0.968822	0	3.25284	2.51108	0	0	4.0442	0	1.25548	0	1.46189
LOC140747566	Oamb	Oamb	Octopamine receptor in mushroom bodies	Oamb	Octopamine receptor in mushroom bodies	29.8799	38.1492	26.6409	39.9627	39.2637	21.4386	31.9711	29.4797	36.8656	45.8271	51.6935	40.0152	54.5967	27.174	38.92	40.6573	43.1259
LOC140747571	LOC140747571	LOC140747571	uncharacterized LOC140747571			78.7742	73.6369	79.9226	103.687	83.9164	57.7909	47.9567	54.3532	65.0569	70.9379	59.9644	105.847	113.238	163.044	125.548	104.953	152.768
LOC140747578	LOC140747578	nebulosa	facilitated trehalose transporter Tret1-like	nebu	nebulosa	14.9399	12.4207	17.7606	35.6424	33.8745	24.2349	28.5802	24.8735	53.1298	50.2215	76.5063	32.2703	44.4862	50.0574	43.9419	42.5484	35.8164
LOC140747590	LOC140747590	LOC140747590	uncharacterized LOC140747590			35.3126	81.6216	91.763	34.5623	17.7071	21.4386	59.0981	82.9116	33.6127	54.6159	165.419	56.7957	95.0388	178.777	13.8103	48.2215	138.88
LOC140745253	LOC140745253	LOC140745253	uncharacterized LOC140745253			0	0.887191	0.986699	2.16015	3.0795	13.0496	7.26616	1.84248	2.16856	2.51108	4.13548	7.74487	8.08841	4.29064	7.5329	7.56416	5.11663
LOC140747617	LOC140747617	LOC140747617	uncharacterized LOC140747617			16.2981	27.5029	15.7872	21.6015	27.7155	20.5064	17.4388	10.1336	10.8428	10.6721	6.20322	30.9795	12.1326	32.8949	37.6645	17.0194	15.3499
LOC140747756	Rsod	Related to Sod	superoxide dismutase family protein Rsod	Rsod	Related to Sod	7734.81	6551.91	4818.05	2298.4	2225.71	4269.07	2680.73	3245.53	2814.79	2399.33	2120.47	5705.39	4507.26	4985.72	2597.6	2272.08	2428.21
LOC140747629	Mlc2	Myosin light chain 2	myosin regulatory light chain 2	Mlc2	Myosin light chain 2	9.50723	17.7438	14.8005	5.40036	6.159	13.0496	10.1726	24.8735	15.1799	35.1551	20.6774	30.9795	20.221	50.0574	25.1097	3.78208	21.1975
LOC140747646	LOC140747646	FERRY endosomal RAB5 effector complex subunit 3	FERRY endosomal RAB5 effector complex subunit 3			258.053	267.045	224.967	149.05	160.904	361.659	334.728	322.434	256.975	240.436	220.214	293.014	234.564	281.752	208.41	184.376	185.661
LOC140747659	LOC140747659	LOC140747659	uncharacterized LOC140747659			2655.23	2207.33	2315.78	3443.27	3728.51	2999.53	2234.1	2649.49	3934.86	3289.51	3512.05	2390.58	2679.28	1896.46	3620.81	3314.99	3164.27
LOC140744762	LOC140744762	proliferation marker protein Ki-67-like	proliferation marker protein Ki-67-like			21.7308	17.7438	34.5345	49.6834	80.0671	49.4019	12.1103	37.7708	57.4669	67.7991	60.9983	21.9438	52.5746	15.7323	94.1613	41.6029	79.6732
LOC140747696	LOC140747696	LOC140747696	uncharacterized LOC140747696			459.063	419.641	452.895	492.513	418.812	544.353	511.053	490.1	511.781	467.688	531.409	379.499	378.133	427.634	317.637	347.006	376.438
LOC140747704	LOC140747704	Nucleophosmin	nucleoplasmin-like protein	Nph	Nucleophosmin	7836.68	8257.09	11427	11573	14205	13167.9	16779.5	15658.3	11448.9	18307.6	10691.2	16096.4	12156.9	14413.7	19093.4	14010.7	11530.7
LOC140747669	LOC140747669	trabid	ubiquitin thioesterase trabid-like	trbd	trabid	1254.95	943.084	1107.08	977.466	944.637	1053.29	989.651	1061.27	1126.57	1097.34	1019.4	1000.38	1033.29	842.395	1030.75	969.158	1077.42
LOC140747714	Unc-115a	Uncoordinated 115a	actin binding LIM protein Uncoordinated 115a	Unc-115a	Uncoordinated 115a	759.22	679.588	714.37	760.371	703.666	611.465	599.701	704.749	992.117	809.822	720.607	737.054	754.244	918.196	757.057	630.662	810.62
LOC140747747	LOC140747747	LOC140747747	uncharacterized LOC140747747			0	0	0.986699	0	0	0.932111	0	0	1.08428	0.627769	1.03387	0	0	0	0	0.94552	0.730947
LOC140747766	mfrn	mitoferrin	mitochondrial iron transporter mitoferrin	mfrn	mitoferrin	1403	1505.56	1309.35	1185.92	1191	1012.27	1149.02	1051.13	937.903	1044.61	886.026	1088.15	1093.96	1026.89	1021.96	1007.92	878.598
LOC140747774	LOC140747774	Obp69a	general odorant-binding protein 69a-like	Obp69a	Odorant-binding protein 69a	2.71635	5.32315	14.8005	2.16015	2.30963	8.389	10.657	6.44868	4.33712	1.88331	6.20322	5.16325	10.1105	17.1625	25.1097	23.638	8.04042
LOC140744771	LOC140744771	Toll	uncharacterized LOC140744771	Tl	Toll	61.1179	82.5088	53.2818	34.5623	36.1842	21.4386	41.6593	46.062	29.2756	38.2939	40.3209	49.0509	90.9946	71.5106	62.7742	78.4781	90.6374
LOC140744779	LOC140744779	LOC140744779	uncharacterized LOC140744779			0	0	0	0	0	0.932111	0.484411	0	0	0	0	0	0	0	0	0.94552	0.730947
LOC140744788	LOC140744788	LOC140744788	uncharacterized LOC140744788			0	0	0	0	0	0	0	0	0	0	0	0	0	0	0	0	0
LOC140748572	LOC140748572	Odorant receptor 2a	odorant receptor 2a-like	Or2a	Odorant receptor 2a	0	0	0	0	0	0	0	0	0	0	0	0	0	0	0	0	0
LOC140747985	LOC140747985	Dscam3	cell adhesion molecule Dscam2-like	Dscam3	Down syndrome cell adhesion molecule 3	0	1.77438	0	0	0	0.932111	0.484411	0	0	0	0	2.58162	2.0221	0	0	0	0
LOC140749310	LOC140749310	Dscam3	cell adhesion molecule Dscam2-like	Dscam3	Down syndrome cell adhesion molecule 3	2.71635	8.87191	0.986699	0	1.53975	0	2.42205	1.84248	0	1.88331	5.16935	1.29081	2.0221	4.29064	0	0.94552	5.84758
LOC140749295	LOC140749295	LOC140749295	uncharacterized LOC140749295			0	0	0	0	0	0	0	0	0	0	0	0	0	0	0	0	0
LOC140749289	LOC140749289	LOC140749289	uncharacterized LOC140749289			0	0	0	0	0	0	0	0	0	0	0	10.3265	20.221	12.8719	10.0439	13.2373	11.6952
LOC140749307	LOC140749307	LOC140749307	uncharacterized LOC140749307			0	2.66157	0	0	0	3.72845	0.968822	0	0	0	0	0	0	0	0	0	0
LOC140749298	LOC140749298	LOC140749298	uncharacterized LOC140749298			0	0	0	0	0	0	0	0	0	0	0	0	0	0	0	0	0
LOC140749323	LOC140749323	Dscam3	cell adhesion molecule Dscam1-like	Dscam3	Down syndrome cell adhesion molecule 3	35.3126	35.4876	42.4281	48.6033	55.431	2.79633	6.29734	25.7947	3.25284	23.2275	49.6257	16.7806	58.6409	57.2085	6.27742	19.8559	127.916
LOC140749354	LOC140749354	Ugt49B1	UDP-glucosyltransferase 2-like	Ugt49B1	UDP-glycosyltransferase family 49 member B1	0	0.887191	0	0	0	0	0	0	0	0	0	0	0	0	0	0.94552	0
LOC140749386	Syn2	Syntrophin-like 2	Syntrophin-like 2	Syn2	Syntrophin-like 2	243.113	181.874	254.568	318.622	344.904	191.083	171.481	257.947	394.678	287.518	374.261	144.571	196.144	140.161	330.192	241.108	409.33
LOC140749370	Corin	Corin	corin serine peptidase	Corin	Corin	19.0145	10.6463	16.7739	12.9609	12.318	19.5743	21.3141	50.6682	21.6856	21.3442	34.1177	36.1427	34.3757	20.023	59.0077	52.9491	116.221
LOC140747995	LOC140747995	Peroxidase	peroxidase-like	Pxd	Peroxidase	0	0	0	0	0	0	0	0	0	0	0	0	0	0	0	0	0
LOC140748005	LOC140748005	Peroxidase	peroxidase-like	Pxd	Peroxidase	0	0.887191	0	0	0	0	0	0	0	0	0	0	0	0	0	0	0
LOC140748013	LOC140748013	Peroxidase	uncharacterized LOC140748013	Pxd	Peroxidase	0	0	1.9734	0	0	0.932111	0	0	0	0	0	0	0	0	0	0	0.730947
LOC140749395	LOC140749395	LOC140749395	uncharacterized LOC140749395			0	0	0	0	0	0	0	0	0	0	0	0	0	0	0	0	0
LOC140749402	LOC140749402	Peroxidase	peroxidase-like	Pxd	Peroxidase	0	0.887191	0.986699	1.08007	0.769876	0	0.484411	0	1.08428	0.627769	0	0	4.0442	1.43021	1.25548	1.89104	4.38568
LOC140748589	LOC140748589	Peroxidase	peroxidase-like	Pxd	Peroxidase	0	0	0	0	0	0	0	0	0	0	0	0	0	0	0	0	0
LOC140748044	LOC140748044	Peroxidase	salivary peroxidase/catechol oxidase-like	Pxd	Peroxidase	0	0	0	0	2.30963	0	0.484411	0	0	0	0	0	0	0	0	0	0.730947
LOC140749429	shop	shopper	sulfite oxidase	shop	shopper	509.316	341.569	434.148	331.582	310.26	270.312	306.148	324.277	237.458	274.335	269.84	283.979	277.028	258.868	241.053	225.034	242.674
LOC140749444	LOC140749444	gamma-butyrobetaine dioxygenase-like	gamma-butyrobetaine dioxygenase-like			81.4906	153.484	68.0822	115.568	133.188	55.9267	58.6137	42.377	75.8997	62.1491	103.387	40.0152	44.4862	42.9064	45.1974	38.7663	51.8972
LOC140749453	PolZ2	PolZ2	DNA polymerase zeta subunit 2	PolZ2	DNA polymerase zeta subunit 2	236.323	233.331	212.14	260.298	235.582	133.292	158.887	103.179	122.524	127.437	105.455	101.974	84.9283	120.138	115.504	125.754	98.6779
LOC140749464	ND-MWFE	ND-MWFE	NADH dehydrogenase (ubiquinone) MWFE subunit	ND-MWFE	NADH dehydrogenase (ubiquinone) MWFE subunit	567.718	755.887	616.687	918.062	981.591	887.37	788.621	736.992	865.256	953.581	851.908	469.856	612.697	805.21	848.707	928.5	858.132
LOC140749419	TppII	Tripeptidyl-peptidase II	Tripeptidyl-peptidase II	TppII	Tripeptidyl-peptidase II	2758.46	2363.48	2686.78	2776.87	2805.43	3359.33	3602.08	3452.81	3442.59	3358.56	3131.59	2923.69	3148.41	2861.85	3559.3	3589.19	3589.68
LOC140748595	LOC140748595	LOC140748595	uncharacterized LOC140748595			0	0	0	0	0	0	0	0	0	1.25554	0	0	0	0	0	0	0
LOC140748602	LOC140748602	LOC140748602	uncharacterized LOC140748602			0	0	0	0	0	0	0	0	0	0	0	0	0	0	0	0	0
LOC140748611	LOC140748611	LOC140748611	uncharacterized LOC140748611			0	1.77438	0	0	0	0	0	0	0	0	0	0	0	1.43021	0	0	0
LOC140749471	LOC140749471	l(2)efl	uncharacterized LOC140749471	l(2)efl	lethal (2) essential for life	17129.3	14077.1	10634.6	6165.06	5265.95	5177.88	4966.66	6854.95	4562.66	4522.45	5106.28	3720.12	2570.09	3715.69	2159.43	2997.3	4488.02
LOC140748624	LOC140748624	LOC140748624	uncharacterized LOC140748624			0	0	0	0	0	0	0	0	0	0	0	0	0	0	0	0	0
LOC140749477	LOC140749477	l(2)efl	alpha-crystallin A chain-like	l(2)efl	lethal (2) essential for life	17710.6	15558.7	8970.08	5593.7	4341.33	6890.17	7782.06	5379.12	6055.71	6189.18	5113.52	12651.2	8213.78	6996.6	4042.66	4794.73	4570.61
LOC140749514	LOC140749514	metabotropic glycine receptor	metabotropic glycine receptor			0	0	0	0	0.769876	0	0	0	2.16856	1.25554	0	0	2.0221	0	0	0	3.65474
LOC140748642	LOC140748642	LOC140748642	uncharacterized LOC140748642			0	0	0	0	0	0	0	0.92124	0	0	0	0	0	0	0	0	0
LOC140747889	LOC140747889	LOC140747889	uncharacterized LOC140747889			0	0	0	0	0	0	0	0	0	0	0	1.29081	0	2.86042	0	0	0
LOC140748652	LOC140748652	LOC140748652	uncharacterized LOC140748652			2.71635	0	1.9734	1.08007	0.769876	0	0	0	0	1.88331	1.03387	1.29081	4.0442	4.29064	0	1.89104	5.11663
LOC140749489	LOC140749489	LOC140749489	uncharacterized LOC140749489			799.966	1021.16	693.649	752.811	671.332	566.724	757.618	332.568	286.25	484.01	1141.39	496.963	404.42	509.156	354.046	332.823	554.789
LOC140749496	LOC140749496	l(2)efl	protein lethal(2)essential for life-like	l(2)efl	lethal (2) essential for life	1832.18	1455.88	1693.18	857.578	983.131	1053.29	988.682	840.171	568.163	613.958	668.913	547.304	533.835	627.863	411.799	389.554	366.935
LOC140749506	LOC140749506	l(2)efl	protein lethal(2)essential for life-like	l(2)efl	lethal (2) essential for life	623.403	285.676	490.389	75.6051	33.1046	192.947	118.681	201.752	118.187	28.8774	81.6757	212.984	188.055	281.752	32.6426	22.6925	64.3233
LOC140749522	LOC140749522	LOC140749522	uncharacterized LOC140749522			12.2236	7.98472	4.9335	8.64058	7.69876	11.1853	7.26616	8.29116	7.58997	6.90546	4.13548	3.87244	8.08841	7.15106	15.0658	5.67312	4.38568
LOC140749539	LOC140749539	myrosinase 1-like	myrosinase 1-like			183.354	248.414	170.699	200.894	250.979	91.3469	109.477	102.258	119.271	173.892	477.648	92.9385	60.663	102.975	65.2851	60.5133	96.485
LOC140749554	LOC140749554	Zinc transporter 35C	proton-coupled zinc antiporter SLC30A2-like	ZnT35C	Zinc transporter 35C	120.878	188.972	158.859	194.413	194.779	105.329	111.899	137.265	117.102	152.548	117.861	194.913	163.79	171.625	219.71	190.995	211.244
LOC140748663	shps	sheepish	putative monoamine oxidase sheepish	shps	sheepish	0	0	0	0	0	0.932111	0	0	0	0.627769	0	0	0	0	1.25548	0	0
LOC140749575	LOC140749575	LOC140749575	uncharacterized LOC140749575			2.71635	0.887191	0.986699	0	1.53975	0.932111	1.45323	0.92124	4.33712	3.76661	2.06774	0	0	0	0	1.89104	0
LOC140749581	LOC140749581	transmembrane protein 205	transmembrane protein 205			2215.18	2658.02	2058.25	727.969	307.95	1139.04	551.259	833.722	2232.54	776.55	731.98	2439.63	1207.19	1507.44	1355.92	1006.03	1239.69
LOC140749591	Fic	Fic	FIC domain protein adenylyltransferase	Fic	Fic domain-containing protein	696.744	563.366	536.764	313.221	260.988	612.397	601.638	599.727	475.999	429.394	446.632	575.702	578.321	516.307	477.084	497.343	455.38
LOC140749601	Klp10A	Klp10A	kinesin-like protein 10A	Klp10A	Kinesin-like protein at 10A	2944.53	2844.34	2947.27	3827.78	3434.41	3254.93	3293.99	3602.05	3646.44	3548.15	3529.63	2958.54	3431.51	3057.79	3639.65	3662.94	3743.91
LOC140749610	JMJD6	JMJD6	Bifunctional arginine demethylase and lysyl-hydroxylase PSR	JMJD6	Jumonji domain containing 6	1121.85	982.121	817.974	1021.75	1100.92	993.631	1063.77	869.651	1069.1	990.62	968.736	946.165	885.681	898.173	1015.69	1087.35	846.437
LOC140749620	COX5A	COX5A	Cytochrome c oxidase subunit 5A	COX5A	Cytochrome c oxidase subunit 5A	2700.05	2838.12	2893.99	2391.28	2943.23	2941.74	2994.63	2782.15	2268.32	2918.5	2244.53	2617.77	2315.31	3276.62	2816.05	2460.24	2356.57
LOC140749630	ewg	erect wing	DNA-binding protein Ewg	ewg	erect wing	47.5362	51.4571	69.0689	68.0446	76.2177	60.5872	51.832	51.5894	67.2254	85.3766	43.4225	68.413	72.7957	72.9408	72.818	59.5677	76.0185
LOC140749732	Coq7	Coenzyme Q7	ubiquinone biosynthesis protein COQ7, mitochondrial	Coq7	Coenzyme Q7	544.629	489.73	528.871	345.623	375.699	439.957	442.267	435.747	379.498	470.199	336.008	339.484	329.603	386.157	375.39	328.095	320.155
LOC140749718	shf	shifted	WNT inhibitory factor 1	shf	shifted	1652.9	1484.27	1983.27	1737.84	1467.38	1644.24	1505.55	2030.41	1662.2	1729.5	1535.3	1737.43	1552.97	2136.74	1456.36	1219.72	1475.05
LOC140749757	Nrg	Neuroglian	Neuroglian	Nrg	Neuroglian	1445.1	1023.82	1638.91	3396.83	4185.81	2142.92	1405.28	2047	5690.31	4092.43	3965.92	1275.32	1813.83	981.126	4204.61	2773.21	3843.32
LOC140749785	LOC140749785	LOC140749785	uncharacterized LOC140749785			1.35818	0	1.9734	0	0.769876	2.79633	1.45323	0	1.08428	1.88331	0	0	0	2.86042	0	0.94552	1.46189
LOC140749770	LOC140749770	Sfmbt	scm-like with four MBT domains protein 2	Sfmbt	Scm-related gene containing four mbt domains	579.941	677.814	640.368	621.042	726.763	697.219	769.244	791.345	582.259	705.613	692.692	588.61	543.945	709.385	572.5	684.556	604.493
LOC140749832	Tmem63	Transmembrane protein 63	transmembrane protein 63	Tmem63	Transmembrane protein 63	1200.63	719.512	683.782	355.344	324.887	426.907	386.075	480.887	382.751	335.856	341.177	623.462	576.299	419.052	292.528	283.656	364.012
LOC140748057	LOC140748057	LOC140748057	uncharacterized LOC140748057			1.35818	0.887191	1.9734	0	1.53975	0	0	0	0	0	0	0	0	0	0	0	0.730947
LOC140749795	SsRbeta	SsRbeta	signal sequence receptor beta	SsRbeta	Signal sequence receptor beta	3066.76	3877.91	2615.74	4319.21	4941.83	2716.17	3317.73	3328.44	3201.88	4821.27	3843.93	2847.53	2404.28	3207.97	4482.08	4108.28	3562.64
LOC140749815	LOC140749815	protein POLR1D-like	protein POLR1D-like			226.815	194.295	167.739	182.532	204.017	201.336	165.668	178.721	176.738	180.17	160.25	176.841	111.216	95.8242	138.103	132.373	153.499
LOC140749804	Zw10	Zeste-white 10	Zeste-white 10 kinetochore protein	Zw10	Zeste-white 10	1269.89	1067.29	941.311	991.507	1024.7	1097.09	1031.31	911.106	981.275	1054.02	1024.56	815.793	750.2	825.233	788.444	851.913	759.454
LOC140749808	LOC140749808	RCC1-like G exchanging factor-like protein	RCC1-like G exchanging factor-like protein			622.045	621.921	595.966	656.684	602.043	770.856	799.278	725.016	680.929	679.246	724.742	640.243	584.387	574.945	601.377	675.101	559.175
LOC140749809	MED27	MED27	mediator complex subunit 27	MED27	Mediator complex subunit 27	296.082	307.855	305.877	268.938	241.741	458.599	401.577	388.763	300.346	328.323	275.009	338.193	355.89	439.075	366.601	334.714	323.81
LOC140749823	LOC140749823	nAChRalpha6	neuronal acetylcholine receptor subunit alpha-7-like	nAChRalpha6	nicotinic Acetylcholine Receptor alpha6	2.71635	15.9694	18.7473	6.48044	1.53975	4.66056	59.0981	101.336	110.597	38.9217	247.095	56.7957	145.591	120.138	12.5548	52.0036	108.18
LOC140748672	LOC140748672	LOC140748672	uncharacterized LOC140748672			1.35818	0	0.986699	3.24022	1.53975	0	0	1.84248	3.25284	1.25554	2.06774	2.58162	0	1.43021	0	0.94552	3.65474
LOC140756702	TRNAL-UAG	transfer RNA leucine (anticodon UAG)	transfer RNA leucine (anticodon UAG)			0	0	0	0	0	0	0	0	0	0	0	0	0	0	0	0	0
LOC140756729	TRNAL-UAG	transfer RNA leucine (anticodon UAG)	transfer RNA leucine (anticodon UAG)			0	0	0	0	0	0	0	0	0	0	0	0	0	0	0	0	0
LOC140743071	TRNAL-UAG	transfer RNA leucine (anticodon UAG)	transfer RNA leucine (anticodon UAG)			0	0	0	0	0	0	0	0	0	0	0	0	0	0	0	0	0
LOC140743072	TRNAL-UAG	transfer RNA leucine (anticodon UAG)	transfer RNA leucine (anticodon UAG)			0	0	0	0	0	0	0	0	0	0	0	0	0	0	0	0	0
LOC140743061	TRNAL-UAG	transfer RNA leucine (anticodon UAG)	transfer RNA leucine (anticodon UAG)			0	0	0	0	0	0	0	0	0	0	0	0	0	0	0	0	0
LOC140743062	TRNAL-UAG	transfer RNA leucine (anticodon UAG)	transfer RNA leucine (anticodon UAG)			0	0	0	0	0	0	0	0	0	0	0	0	0	0	0	0	0
LOC140743063	TRNAL-UAG	transfer RNA leucine (anticodon UAG)	transfer RNA leucine (anticodon UAG)			0	0	0	0	0	0	0	0	0	0	0	0	0	0	0	0	0
LOC140743064	TRNAL-UAG	transfer RNA leucine (anticodon UAG)	transfer RNA leucine (anticodon UAG)			0	0	0	0	0	0	0	0	0	0	0	0	0	0	0	0	0
LOC140743065	TRNAL-UAG	transfer RNA leucine (anticodon UAG)	transfer RNA leucine (anticodon UAG)			0	0	0	0	0	0	0	0	0	0	0	0	0	0	0	0	0
LOC140743066	TRNAL-UAG	transfer RNA leucine (anticodon UAG)	transfer RNA leucine (anticodon UAG)			0	0	0	0	0	0	0	0	0	0	0	0	0	0	0	0	0
LOC140743067	TRNAL-UAG	transfer RNA leucine (anticodon UAG)	transfer RNA leucine (anticodon UAG)			0	0	0	0	0	0	0	0	0	0	0	0	0	0	0	0	0
LOC140743068	TRNAL-UAG	transfer RNA leucine (anticodon UAG)	transfer RNA leucine (anticodon UAG)			0	0	0	0	0	0	0	0	0	0	0	0	0	0	0	0	0
LOC140744621	TRNAL-UAG	transfer RNA leucine (anticodon UAG)	transfer RNA leucine (anticodon UAG)			0	0	0	0	0	0	0	0	0	0	0	0	0	0	0	0	0
LOC140757060	TRNAL-UAG	transfer RNA leucine (anticodon UAG)	transfer RNA leucine (anticodon UAG)			0	0	0	0	0	0	0	0	0	0	0	0	0	0	0	0	0
LOC140749841	LOC140749841	LOC140749841	uncharacterized LOC140749841			0	0	0.986699	0	0	2.79633	0.968822	2.76372	2.16856	0.627769	2.06774	1.29081	0	2.86042	2.51097	2.83656	1.46189
LOC140749885	LOC140749885	LOC140749885	uncharacterized LOC140749885			0	0	0	0	0	0	0	0	0	0	0	0	0	0	0	0	0
LOC140749897	LOC140749897	LOC140749897	uncharacterized LOC140749897			0	0	0	0	0	0	0	0	0	0	0	0	0	0	0	0	0
LOC140749872	LOC140749872	LOC140749872	uncharacterized LOC140749872			0	0	0	0	0	0	0	0	0	0	0	0	0	0	0	0	0
LOC140749909	Gli	Gliotactin	carboxyl ester lipase-like protein Gli	Gli	Gliotactin	1109.63	1085.03	1251.13	1843.68	1803.82	2020.82	2301.92	2219.27	2279.16	2233.6	1993.3	2080.79	2248.58	1711.96	2416.81	2211.57	2130.71
LOC140749904	LOC140749904	armadillo repeat-containing protein 3	armadillo repeat-containing protein 3			40.7453	37.262	40.4547	55.0837	59.2804	12.1174	11.1414	13.8186	15.1799	19.4608	20.6774	105.847	99.083	105.836	85.3729	82.2602	84.0589
LOC140749928	LOC140749928	Ldsdh1	17-beta-hydroxysteroid dehydrogenase 13-like	Ldsdh1	Lipid droplet subset dehydrogenase 1	2.71635	0	4.9335	7.56051	5.38913	0	0.484411	0.92124	0	0.627769	0	6.45406	10.1105	7.15106	15.0658	5.67312	8.04042
LOC140749918	LOC140749918	crooked legs	zinc finger protein 711-like	crol	crooked legs	240.397	282.127	280.223	360.744	337.206	230.231	221.376	196.224	212.519	209.047	204.706	167.806	171.879	204.52	161.957	190.049	198.818
LOC140749936	LOC140749936	oxysterol-binding protein-related protein 1-like	oxysterol-binding protein-related protein 1-like			187.428	173.002	181.553	126.369	147.046	139.817	145.808	158.453	136.619	128.693	133.369	178.132	137.503	200.23	133.081	126.7	132.301
LOC140749945	LOC140749945	Ldsdh1	17-beta-hydroxysteroid dehydrogenase 13-like	Ldsdh1	Lipid droplet subset dehydrogenase 1	10891.2	4286.02	5152.54	666.405	164.753	2266.89	799.278	1508.99	1128.74	141.248	263.637	4804.4	2994.73	3429.65	369.112	236.38	703.171
LOC140748678	LOC140748678	firelighter	epidermal retinol dehydrogenase 2-like	firl	firelighter	2.71635	4.43596	1.9734	0	0.769876	0	0	0	0	0	1.03387	1.29081	0	0	1.25548	0.94552	1.46189
LOC140748692	LOC140748692	calaxin	calaxin			0	0	1.9734	1.08007	1.53975	0.932111	0.484411	1.84248	0	0	0	0	2.0221	0	0	0	0
LOC140749972	LOC140749972	LOC140749972	uncharacterized LOC140749972			205.085	177.438	163.792	201.974	371.08	274.973	150.652	277.293	521.539	482.127	409.412	152.316	220.409	105.836	311.36	210.851	244.136
LOC140749959	LOC140749959	LOC140749959	uncharacterized LOC140749959			5.4327	1.77438	6.90689	6.48044	4.61925	2.79633	2.90646	0	7.58997	7.53323	6.20322	47.76	32.3536	38.6157	38.92	31.2022	23.3903
LOC140749987	LOC140749987	LOC140749987	uncharacterized LOC140749987			9.50723	7.98472	3.9468	37.8026	19.2469	11.1853	15.5011	16.5823	17.3485	18.2053	16.5419	2.58162	6.0663	4.29064	1.25548	4.7276	2.92379
LOC140749991	Adi1	Adi1	acireductone dioxygenase 1	Adi1	Acireductone dioxygenase 1	399.304	414.318	329.558	179.292	188.62	436.228	419.984	354.677	329.621	315.14	332.906	384.662	426.663	304.635	400.499	401.846	364.012
LOC140748704	LOC140748704	LOC140748704	uncharacterized LOC140748704			0	0	0	0	0	0	0	0	0	0	1.03387	0	2.0221	0	0	0.94552	0
LOC140750007	LOC140750007	Arginine kinase 1	arginine kinase	Argk1	Arginine kinase 1	214.592	763.872	655.168	186.853	303.331	302.004	980.932	835.565	348.054	486.521	1409.16	685.421	845.238	1350.12	532.325	516.254	920.262
LOC140750031	Chrac-16	Chrac-16	chromatin accessibility complex protein 1	Chrac-16	Chromatin accessibility complex 16kD protein	249.904	273.255	307.85	425.549	398.026	890.166	812.841	713.04	783.935	782.828	711.302	619.59	552.034	527.748	724.414	637.28	633
LOC140750038	LOC140750038	LOC140750038	uncharacterized LOC140750038			6.79088	19.5182	5.92019	10.8007	0	36.3523	48.4411	14.7398	93.2482	21.3442	47.558	38.7244	12.1326	7.15106	25.1097	13.2373	8.04042
LOC140748066	LOC140748066	Pal1	uncharacterized LOC140748066	Pal1	Peptidyl-alpha-hydroxyglycine-alpha-amidating lyase 1	14266.3	15114.2	12709.7	13409.1	13944.8	14864.4	13497.6	13639.9	13828.9	12670.3	13618.1	11186.2	10921.4	12111	9952.22	11074.9	10046.1
LOC140750046	LOC140750046	methyltransferase-like protein 25B	methyltransferase-like protein 25B			162.981	132.191	128.271	157.691	143.197	148.206	158.402	140.95	155.052	147.526	150.945	143.28	145.591	138.731	161.957	181.54	138.88
LOC140750052	PIG-Z	PIG-Z	phosphatidylinositol glycan anchor biosynthesis class Z	PIG-Z	Phosphatidylinositol glycan anchor biosynthesis class Z	286.575	416.98	322.651	572.439	595.884	353.27	325.04	320.592	378.414	360.967	378.396	504.708	541.923	547.771	502.193	520.981	462.69
LOC140750057	okr	okra	DNA repair and recombination protein RAD54-like okr	okr	okra	635.626	625.47	695.623	763.612	772.185	864.067	830.764	766.472	776.345	770.273	769.199	760.288	806.819	818.081	652.851	711.976	732.409
LOC140750064	gny	garnysstan	ALG6 alpha-1,3-glucosyltransferase garnysstan	gny	garnysstan	719.833	790.487	864.348	856.498	829.926	820.258	931.522	875.178	768.755	789.734	714.404	863.553	885.681	1022.6	989.321	986.177	895.41
LOC140750072	Mvk	Mevalonate kinase	Mevalonate kinase	Mvk	Mevalonate kinase	71.9833	76.2984	54.2685	201.974	205.557	270.312	264.004	219.255	351.307	403.028	322.567	224.601	254.785	213.102	399.244	396.173	315.769
LOC140750075	LOC140750075	Ca-alpha1T	two pore calcium channel protein 1-like	Ca-alpha1T	Ca[2+]-channel protein alpha[[1]] subunit T	54.327	81.6216	53.2818	77.7652	103.163	48.4698	81.8654	79.2267	96.501	106.093	76.5063	78.7395	60.663	77.2315	85.3729	72.805	100.871
LOC140750082	RpL6	Ribosomal protein L6	ribosomal protein L6	RpL6	Ribosomal protein L6	31724.3	31439.4	25279.2	23116.8	31116.8	27213.9	24363	29660.2	20756.4	32800.3	20952.4	36235.7	29282.1	33548.5	28758.1	21245.8	19992.9
LOC140750104	LOC140750104	LOC140750104	uncharacterized LOC140750104			57.0434	51.4571	52.2951	64.8044	51.5817	51.2661	38.7529	46.062	37.9498	30.7607	33.0838	54.2141	60.663	61.4991	77.84	82.2602	65.7852
LOC140750098	Tbc1d22	Tbc1d22	TBC1 domain family member 22	Tbc1d22	TBC1 domain family member 22	1722.17	1533.07	1440.58	1255.04	1441.21	1514.68	1399.46	1400.28	1118.98	1447.01	1148.63	1569.63	1279.99	1501.72	1377.27	1112.88	1040.14
LOC140750112	LOC140750112	LOC140750112	uncharacterized LOC140750112			6096.85	6438.35	12337.7	14577.7	3275.82	5185.33	7244.36	11262.2	9873.47	1865.73	8864.4	10201.3	10009.4	12488.6	7973.58	8007.61	18182.3
LOC140750125	LOC140750125	LOC140750125	uncharacterized LOC140750125			1.35818	0.887191	2.9601	5.40036	4.61925	2.79633	0.968822	1.84248	4.33712	4.39438	2.06774	0	2.0221	1.43021	2.51097	4.7276	2.92379
LOC140750128	LOC140750128	LOC140750128	uncharacterized LOC140750128			4.07453	8.87191	12.8271	17.2812	19.2469	19.5743	12.1103	20.2673	16.2642	32.0162	26.8806	3.87244	8.08841	4.29064	15.0658	17.0194	15.3499
LOC140750135	LOC140750135	LOC140750135	uncharacterized LOC140750135			1877	1414.18	1864.86	1631.99	1396.55	1361.81	1526.86	1580.85	1385.71	1526.73	1348.17	1419.89	1243.59	1441.65	1206.52	1154.48	1169.52
LOC140750161	HDAC6	Histone deacetylase 6	histone deacetylase 6	HDAC6	Histone deacetylase 6	66.5506	56.7802	107.55	113.408	198.628	164.052	107.055	200.83	267.817	217.208	223.316	122.627	153.68	140.161	338.981	243.944	349.393
LOC140748076	LOC140748076	LOC140748076	uncharacterized LOC140748076			0	0	0	0	0	0	0.484411	0.92124	2.16856	1.88331	1.03387	3.87244	2.0221	2.86042	0	0.94552	2.92379
LOC140748086	LOC140748086	LOC140748086	uncharacterized LOC140748086			0	0	0	0	0	0	0	0	1.08428	0	0	0	0	0	0	0	0
LOC140750179	LOC140750179	LOC140750179	uncharacterized LOC140750179			25.8053	32.8261	98.6699	49.6834	63.1298	107.193	149.683	443.117	137.704	139.993	125.098	101.974	93.0167	334.67	55.2413	90.7699	228.786
LOC140750191	lft	lowfat	Limb expression 1 family member lowfat	lft	lowfat	768.728	701.768	683.782	511.955	746.779	1330.12	854.985	1697.85	738.396	1786.63	511.765	1120.42	687.515	1227.12	1317	429.266	463.42
LOC140750205	Klp31E	Klp31E	kinesin-like protein 31E	Klp31E	Kinesin-like protein at 31E	20.3726	17.7438	14.8005	9.72066	33.1046	30.7597	45.0502	61.7231	55.2983	72.8212	69.2692	43.8876	44.4862	41.4762	45.1974	18.9104	43.8568
LOC140750212	LOC140750212	U2 snRNP-associated SURP motif-containing protein	U2 snRNP-associated SURP motif-containing protein			630.194	676.927	732.131	868.379	956.185	916.265	998.855	1074.17	838.149	1220.38	815.723	1107.52	863.437	1175.63	1198.99	982.395	918.801
LOC140750227	krz	kurtz	beta-arrestin protein kurtz	krz	kurtz	1269.89	1144.48	1061.69	1228.04	1156.35	965.667	1235.73	1231.7	1154.76	1334.01	1345.06	1052.01	1213.26	983.986	1281.85	1253.76	1247.73
LOC140750247	LOC140750247	protein FAM8A1	protein FAM8A1			620.686	645.875	546.631	535.716	482.712	575.113	536.243	432.983	449.977	456.388	435.259	440.167	456.995	387.588	352.791	416.974	339.89
LOC140750254	Rab6	Rab6	RAS oncogene family member Rab6	Rab6	Rab6	634.268	827.749	781.466	844.617	1060.12	755.01	890.347	1036.4	830.559	1124.33	1001.82	805.467	837.15	1172.77	1124.91	985.232	976.545
LOC140747896	LOC140747896	LOC140747896	uncharacterized LOC140747896			0	0	0.986699	1.08007	0	0.932111	0.484411	0	0	0	0	0	0	0	1.25548	0	0
LOC140750267	bib	big brain	MIP channel family protein big brain	bib	big brain	1584.99	1527.74	1030.11	2809.27	2828.52	1679.66	1856.26	1237.23	2111.1	2381.13	2135.97	975.854	1073.74	709.385	1470.17	1517.56	1043.06
LOC140750280	LOC140750280	LOC140750280	uncharacterized LOC140750280			0	0	0	1.08007	0	0	0.484411	0	0	0	0	0	0	0	0	0.94552	0
LOC140750293	Cul4	Cullin 4	cullin 4	Cul4	Cullin 4	3095.28	3054.6	3406.09	2917.28	3034.85	3314.59	3396.2	3649.03	2891.78	3361.7	2978.58	3283.83	3172.68	3805.8	3372.23	3116.43	2999.08
LOC140750301	LOC140750301	mitochondrial intermediate peptidase	mitochondrial intermediate peptidase			805.398	862.35	674.902	467.672	466.545	685.102	597.278	590.515	471.662	426.255	443.53	685.421	590.454	736.559	539.858	544.619	515.318
LOC140750286	LOC140750286	LOC140750286	uncharacterized LOC140750286			5.4327	7.09753	6.90689	9.72066	14.6276	36.3523	33.4243	31.3222	40.1184	48.3382	35.1516	9.03568	8.08841	11.4417	8.78838	8.50968	13.888
LOC140750318	LOC140750318	acyl-coenzyme A diphosphatase NUDT19-like	acyl-coenzyme A diphosphatase NUDT19-like			809.473	820.652	825.867	866.218	946.177	898.555	753.259	817.14	837.065	891.432	895.331	721.564	800.752	941.08	819.831	811.256	798.925
LOC140750310	fray	frayed	oxidative stress responsive kinase frayed	fray	frayed	2577.82	2539.14	2571.34	2693.7	2501.33	2475.69	2439.49	2506.69	2530.71	2339.07	2435.8	2495.14	2384.06	2488.57	2391.7	2667.31	2654.8
LOC140750323	Frmd5	FERM domain containing	FERM domain containing	Frmd5	FERM domain containing	120.878	109.125	139.125	164.171	173.222	163.119	130.791	185.169	173.485	200.258	180.927	148.443	175.923	127.289	204.644	164.52	226.594
LOC140750340	eEF1alpha1	eEF1alpha1	eukaryotic translation elongation factor 1 alpha 1	eEF1alpha1	eukaryotic translation elongation factor 1 alpha 1	393321	403093	322374	412738	446948	356674	335790	391637	328830	365072	361301	391969	360700	339681	326767	353137	275658
LOC140750350	Ak6	Adenylate kinase 6	adenylate kinase isoenzyme 6	Ak6	Adenylate kinase 6	719.833	742.579	821.92	1028.23	1017.78	1051.42	1055.05	912.949	907.543	1016.36	966.668	1077.83	1114.18	978.265	1329.56	1299.14	1294.51
LOC140750359	ERp60	Endoplasmic reticulum p60	disulfide-isomerase A3	ERp60	Endoplasmic reticulum p60	21380.4	19394.9	17747.8	34025.5	31710.4	42475.4	40252.6	38400.1	54182.6	47080.8	39285	35529.6	30062.6	32483	48353.7	44543.4	33327.5
LOC140750374	LOC140750374	LOC140750374	uncharacterized LOC140750374			22050	22198.4	18104	40145.2	38967.3	38282.7	44811.4	30781.4	36788.6	49176.3	40976.4	32764.7	29880.6	17620.2	48400.1	50864.2	25904
LOC140750366	mRpS31	mRpS31	mitochondrial ribosomal protein S31	mRpS31	mitochondrial ribosomal protein S31	668.223	626.357	713.383	915.902	886.897	747.553	733.882	651.317	764.418	786.595	724.742	667.35	570.233	560.643	671.684	693.066	603.031
LOC140750383	LOC140750383	LOC140750383	uncharacterized LOC140750383			6140.31	4053.58	4975.92	2929.16	1898.51	5211.43	3237.32	3821.3	3857.87	2021.42	2362.39	6003.57	5544.6	5137.32	2220.95	2342.05	2521.04
LOC140750401	egr	eiger	TNF superfamily member 12 eiger	egr	eiger	172.488	259.06	211.154	98.2866	111.632	540.625	401.577	275.451	1590.64	161.964	243.993	345.938	283.094	231.694	154.424	143.719	154.23
LOC140748098	LOC140748098	LOC140748098	uncharacterized LOC140748098			419.676	28.3901	10.8537	112.328	90.8453	14.9138	31.4867	20.2673	47.7084	3.13885	14.4742	28.3979	38.4199	22.8834	3.76645	3.78208	4.38568
LOC140748712	LOC140748712	ankyrin repeat and MYND domain-containing protein 1-like	ankyrin repeat and MYND domain-containing protein 1-like			0	0	0	0	0.769876	0	0	0	0	0	0	0	0	0	0	0	0
LOC140750410	phr	photorepair	deoxyribodipyrimidine photo-lyase photorepair	phr	photorepair	933.067	549.171	591.033	383.426	283.314	333.696	320.68	237.68	275.407	259.896	284.314	591.192	616.741	529.179	357.813	347.006	345.007
LOC140750420	PRL-1	PRL-1 phosphatase	protein-tyrosine phosphatase 4A family member PRL-1	PRL-1	PRL-1 phosphatase	10984.9	12635.4	12258.7	7268.89	7888.15	13104.6	14268.8	13830.6	12314.2	13997.4	13091.9	14245.4	12721	12454.3	12293.7	13006.6	11597.9
LOC140750437	LOC140750437	PI31	proteasome inhibitor PI31 subunit-like	PI31	Proteasome inhibitor 31 kDa	1432.88	1569.44	1808.62	1801.56	1830.76	2312.57	2486.96	2260.72	2074.23	2003.21	1951.95	2002.05	1963.46	1953.67	2038.91	2105.67	2115.36
LOC140750443	Khc-73	Kinesin heavy chain 73	Kinesin heavy chain 73	Khc-73	Kinesin heavy chain 73	2217.9	2224.19	2282.24	3082.53	3433.65	2811.25	2721.42	2538.94	2764.92	3217.32	2569.17	2820.42	2871.38	2295.49	4156.91	3156.14	2635.06
LOC140750441	LOC140750441	LOC140750441	uncharacterized LOC140750441			0	0	0	0	0	0	0	0	0	0	0	0	0	0	0	0	0
LOC140747901	LOC140747901	LOC140747901	uncharacterized LOC140747901			0	0	0.986699	0	1.53975	0.932111	1.45323	0	0	0.627769	0	0	2.0221	2.86042	0	2.83656	5.84758
LOC140750498	Dhc93AB	Dhc93AB	Dynein heavy chain at 93AB	Dhc93AB	Dynein heavy chain at 93AB	10.8654	5.32315	18.7473	7.56051	9.23851	1.86422	1.45323	7.36992	2.16856	6.27769	8.27095	30.9795	24.2652	21.4532	38.92	23.638	44.5878
LOC140750512	exp	expansion	expansion	exp	expansion	20113.2	10174.3	9489.09	165.251	62.3599	3664.13	1563.68	2056.21	86.7425	65.9158	144.742	12134.9	10478.5	7581.56	40.1755	76.5871	382.285
LOC140750545	LOC140750545	putative serine protease K12H4.7	putative serine protease K12H4.7			12.2236	11.5335	7.89359	0	1.53975	4.66056	0.484411	1.84248	0	1.25554	0	637.661	547.99	396.169	2.51097	5.67312	24.8522
LOC140748106	LOC140748106	putative serine protease K12H4.7	putative serine protease K12H4.7			14.9399	14.1951	13.8138	0	0	4.66056	2.42205	0.92124	0	0	0	51.6325	54.5967	67.22	0	0.94552	0.730947
LOC140748113	LOC140748113	zinc finger BED domain-containing protein 4-like	zinc finger BED domain-containing protein 4-like			4.07453	0	1.9734	0	0	1.86422	0	0	0	1.25554	1.03387	0	0	0	0	0.94552	0
LOC140750547	LOC140750547	LOC140750547	uncharacterized LOC140750547			4.07453	2.66157	0.986699	4.32029	0.769876	0.932111	0.484411	1.84248	0	2.51108	3.10161	2.58162	0	0	6.27742	1.89104	5.11663
LOC140750560	LOC140750560	intraflagellar transport protein 74 homolog	intraflagellar transport protein 74 homolog			14.9399	21.2926	15.7872	0	0	2.79633	68.3019	5.52744	11.9271	3.76661	4.13548	24.5254	42.4641	11.4417	1.25548	2.83656	2.92379
LOC140750548	LOC140750548	Lrpprc2	leucine-rich PPR motif-containing protein, mitochondrial-like	Lrpprc2	Leucine-rich pentatricopeptide repeat containing 2	281.142	282.127	315.744	314.301	324.118	354.202	325.04	334.41	336.127	327.695	308.093	450.493	452.951	373.285	444.441	416.029	366.935
LOC140750568	Arf6	ADP ribosylation factor 6	ADP-ribosylation factor 6	Arf6	ADP ribosylation factor 6	475.362	418.754	422.307	401.787	478.093	379.369	408.358	517.737	561.658	599.52	516.935	482.764	471.15	403.32	605.143	592.841	502.892
LOC140750576	LOC140750576	LOC140750576	uncharacterized LOC140750576			1.35818	0	0	0	1.53975	0.932111	0.968822	0	3.25284	1.25554	2.06774	1.29081	0	0	0	0.94552	0
LOC140750572	LOC140750572	LOC140750572	uncharacterized LOC140750572			0	0.887191	0	0	0.769876	0	0	0	0	0	0	0	0	1.43021	0	1.89104	0
LOC140750661	kcc	kazachoc	solute carrier family 12 member kcc	kcc	kazachoc	122.236	229.783	150.965	198.733	203.247	180.83	235.908	138.186	292.756	249.224	384.599	198.785	309.382	227.404	218.454	253.399	294.572
LOC140756763	TRNAL-CAG	transfer RNA leucine (anticodon CAG)	transfer RNA leucine (anticodon CAG)			0	0	0	0	0	0	0	0	0	0	0	0	0	0	0	0	0
LOC140757705	TRNAL-CAG	transfer RNA leucine (anticodon CAG)	transfer RNA leucine (anticodon CAG)			0	0	0	0	0	0	0	0	0	0	0	0	0	0	0	0	0
LOC140742456	TRNAL-CAG	transfer RNA leucine (anticodon CAG)	transfer RNA leucine (anticodon CAG)			0	0	0	0	0	0	0	0	0	0	0	0	0	0	0	0	0
LOC140745180	TRNAL-CAG	transfer RNA leucine (anticodon CAG)	transfer RNA leucine (anticodon CAG)			0	0	0	0	0	0	0	0	0	0	0	0	0	0	0	0	0
LOC140745196	TRNAL-CAG	transfer RNA leucine (anticodon CAG)	transfer RNA leucine (anticodon CAG)			0	0	0	0	0	0	0	0	0	0	0	0	0	0	0	0	0
LOC140745177	TRNAL-CAG	transfer RNA leucine (anticodon CAG)	transfer RNA leucine (anticodon CAG)			0	0	0	0	0	0	0	0	0	0	0	0	0	0	0	0	0
LOC140749967	TRNAL-CAG	transfer RNA leucine (anticodon CAG)	transfer RNA leucine (anticodon CAG)			0	0	0	0	0	0	0	0	0	0	0	0	0	0	0	0	0
LOC140751174	TRNAL-CAG	transfer RNA leucine (anticodon CAG)	transfer RNA leucine (anticodon CAG)			0	0	0	0	0	0	0	0	0	0	0	0	0	0	0	0	0
LOC140751181	TRNAL-CAG	transfer RNA leucine (anticodon CAG)	transfer RNA leucine (anticodon CAG)			0	0	0	0	0	0	0	0	0	0	0	0	0	0	0	0	0
LOC140754925	TRNAL-CAG	transfer RNA leucine (anticodon CAG)	transfer RNA leucine (anticodon CAG)			0	0	0	0	0	0	0	0	0	0	0	0	0	0	0	0	0
LOC140755286	TRNAL-CAG	transfer RNA leucine (anticodon CAG)	transfer RNA leucine (anticodon CAG)			0	0	0	0	0	0	0	0	0	0	0	0	0	0	0	0	0
LOC140755309	TRNAL-CAG	transfer RNA leucine (anticodon CAG)	transfer RNA leucine (anticodon CAG)			0	0	0	0	0	0	0	0	0	0	0	0	0	0	0	0	0
LOC140756782	TRNAL-CAG	transfer RNA leucine (anticodon CAG)	transfer RNA leucine (anticodon CAG)			0	0	0	0	0	0	0	0	0	0	0	0	0	0	0	0	0
LOC140756783	TRNAL-CAG	transfer RNA leucine (anticodon CAG)	transfer RNA leucine (anticodon CAG)			0	0	0	0	0	0	0	0	0	0	0	0	0	0	0	0	0
LOC140756784	TRNAL-CAG	transfer RNA leucine (anticodon CAG)	transfer RNA leucine (anticodon CAG)			0	0	0	0	0	0	0	0	0	0	0	0	0	0	0	0	0
LOC140756778	TRNAL-CAG	transfer RNA leucine (anticodon CAG)	transfer RNA leucine (anticodon CAG)			0	0	0	0	0	0	0	0	0	0	0	0	0	0	0	0	0
LOC140748722	LOC140748722	trypsin CFT-1-like	trypsin CFT-1-like			1.35818	0.887191	0	2.16015	0	0.932111	0	0	0	0	0	0	0	0	0	0	0
LOC140748732	LOC140748732	monocarboxylate transporter 6-like	monocarboxylate transporter 6-like			2.71635	0	0	1.08007	0	0.932111	0	0	0	0	0	0	0	2.86042	1.25548	0	2.19284
LOC140750594	LOC140750594	monocarboxylate transporter 9-like	monocarboxylate transporter 9-like			1.35818	0	2.9601	3.24022	1.53975	0	0.968822	1.84248	0	1.88331	2.06774	0	4.0442	0	1.25548	1.89104	2.92379
LOC140748742	LOC140748742	monocarboxylate transporter 12-like	monocarboxylate transporter 12-like			27.1635	15.0823	13.8138	28.0819	23.0963	0	0	0	0	0.627769	2.06774	0	0	0	0	0	0
LOC140750612	LOC140750612	LOC140750612	uncharacterized LOC140750612			0	0	0.986699	0	0.769876	0	0.484411	0	1.08428	0.627769	0	0	0	0	0	0.94552	0
LOC140750623	LOC140750623	trypsin CFT-1-like	trypsin CFT-1-like			0	0	0	0	0	0	0	0	0	0	0	0	0	0	0	0	0
LOC140750615	LOC140750615	Trypsin 29F	trypsin CFT-1-like	Try29F	Trypsin 29F	0	0	0	0	0	0	0	0	1.08428	0	0	0	0	0	0	0	0
LOC140750636	LOC140750636	tracheal-prostasin	trypsin, alkaline C-like	tpr	tracheal-prostasin	0	0	0	0	0	0	0	0	0	0	0	0	0	0	0	0	0
LOC140750645	LOC140750645	tracheal-prostasin	trypsin, alkaline C-like	tpr	tracheal-prostasin	0	0	0	0	0	0	0	0	0	0	0	0	0	0	0	0	0
LOC140747904	LOC140747904	tracheal-prostasin	trypsin, alkaline C-like	tpr	tracheal-prostasin	0	0	2.9601	2.16015	0.769876	0	0.484411	0	0	0	0	0	0	0	0	0	0.730947
LOC140747914	LOC140747914	ovochymase-like	ovochymase-like			0	0	0	0	0	0	0	0	0	0.627769	0	0	0	0	0	0	0
LOC140747922	LOC140747922	epsilonTrypsin	uncharacterized LOC140747922	epsilonTry	epsilonTrypsin	0	0	0	1.08007	0	0	0.484411	0	0	0	0	0	0	0	0	0	0
LOC140750721	LOC140750721	LOC140750721	uncharacterized LOC140750721			0	0	0	0	0	0	0	0	0	0	0	0	0	0	0	0	0
LOC140750714	LOC140750714	FAST kinase domain-containing protein 3, mitochondrial-like	FAST kinase domain-containing protein 3, mitochondrial-like			1000.98	771.856	655.168	473.072	428.051	585.366	570.151	467.99	453.23	362.851	392.87	609.263	550.012	494.853	330.192	372.535	366.935
LOC140750735	Naprt	Naprt	nicotinate phosphoribosyltransferase	Naprt	Nicotinate phosphoribosyltransferase	877.382	786.939	832.774	1061.71	920.001	810.937	902.942	970.066	1024.65	996.27	1161.04	877.752	1043.4	838.104	967.978	1125.17	1282.81
LOC140750788	capt	capulet	adenylyl cyclase-associated protein 1	capt	capulet	2731.29	2920.63	3457.39	5726.55	6374.57	4201.96	5110.53	5067.74	5425.74	7597.26	5719.37	4761.81	3886.48	4693.96	6843.64	6410.62	5477.72
LOC140750844	LOC140750844	LOC140750844	uncharacterized LOC140750844			8.14906	8.87191	2.9601	11.8808	15.3975	4.66056	3.87529	4.6062	8.67425	11.9276	8.27095	5.16325	8.08841	0	13.8103	5.67312	6.57852
LOC140750775	LOC140750775	Corin	uncharacterized LOC140750775	Corin	Corin	1984.3	2020.13	2676.91	13079.7	13024	8448.66	7952.09	10423.8	21863.4	16591.9	16278.3	8005.62	6885.26	6081.26	18788.3	16150.4	13677.5
LOC140750748	LOC140750748	LOC140750748	uncharacterized LOC140750748			2.71635	1.77438	1.9734	6.48044	4.61925	21.4386	12.1103	14.7398	70.4783	53.9881	42.3886	18.0714	10.1105	8.58127	52.7303	50.1125	47.5116
LOC140748748	LOC140748748	LOC140748748	uncharacterized LOC140748748			0	0	0	0	0	0	0.484411	0.92124	1.08428	1.25554	1.03387	0	0	0	1.25548	1.89104	0.730947
LOC140750758	LOC140750758	LOC140750758	uncharacterized LOC140750758			0	0	0	0	0.769876	0	1.45323	3.68496	0	1.25554	0	0	0	5.72085	0	0	5.11663
LOC140750766	LOC140750766	LOC140750766	uncharacterized LOC140750766			74.6997	68.3137	13.8138	17.2812	27.7155	178.965	164.7	119.761	150.715	121.159	110.624	96.8109	64.7073	47.197	37.6645	18.9104	26.3141
LOC140750833	nmdyn-D7	nmdyn-D7	nucleoside diphosphate kinase homolog 7	nmdyn-D7	nmdyn-D7	505.241	521.668	660.102	1026.07	886.127	757.806	845.297	718.567	767.671	836.816	830.197	752.543	818.951	881.011	1122.4	1039.13	997.743
LOC140750819	LOC140750819	nmdyn-D7	nucleoside diphosphate kinase homolog 7-like	nmdyn-D7	nmdyn-D7	696.744	609.5	684.769	709.608	732.152	794.159	890.831	822.667	786.104	775.923	786.775	947.456	802.774	765.164	760.823	870.824	852.284
LOC140750855	Polr2K	Polr2K	DNA-directed RNA polymerases I, II, and III subunit Rpb12	Polr2K	RNA polymerase II, I and III subunit K	772.802	914.694	910.723	1109.23	1117.86	889.234	927.647	787.66	928.145	970.531	883.958	713.819	685.492	862.418	890.138	900.135	871.289
LOC140750865	shn	schnurri	zinc finger protein schnurri	shn	schnurri	3816.47	3592.24	3667.56	3745.69	4191.2	3247.48	3156.42	3513.61	3861.13	3619.72	4177.87	2575.17	3158.52	2452.81	3249.19	3179.78	3675.2
LOC140748758	LOC140748758	LOC140748758	uncharacterized LOC140748758			1.35818	0.887191	0.986699	1.08007	0	65.2478	92.038	91.2028	68.3097	150.037	108.556	0	0	0	0	4.7276	0
LOC140750890	Rpn13	Rpn13	regulatory particle non-ATPase 13	Rpn13	Regulatory particle non-ATPase 13	2676.96	2591.49	2610.81	2701.26	2597.56	3212.06	3262.51	3048.38	2783.35	2873.93	2852.45	2584.21	2377.99	2478.56	2464.51	2700.4	2140.21
LOC140750904	LOC140750904	tumor protein D54	tumor protein D54			10993.1	11428.8	12326.8	9828.66	8325.43	8482.21	9593.27	11024.5	10028.5	9137.18	10251.8	10773.1	11224.7	13176.5	9711.17	10917.9	13703.1
LOC140750880	AGO1	Argonaute-1	protein argonaute-1	AGO1	Argonaute-1	206.443	190.746	277.262	339.143	468.084	341.153	219.922	297.561	575.753	389.217	526.24	135.535	329.603	147.312	503.449	306.348	460.497
LOC140750928	eIF3e	eIF3e	eukaryotic translation initiation factor 3 subunit e	eIF3e	eukaryotic translation initiation factor 3 subunit e	4153.3	4797.04	3955.68	5170.31	5342.17	3992.23	3890.79	3898.69	3810.16	4704.5	4183.04	4268.72	3722.69	4602.42	4690.49	4815.53	4072.11
LOC140750935	LOC140750935	matotopetli	testis-specific zinc finger protein topi-like	topi	matotopetli	47.5362	26.6157	26.6409	48.6033	40.8034	41.945	35.362	27.6372	34.697	43.9438	39.287	45.1784	42.4641	44.3366	45.1974	65.2409	61.3996
LOC140750945	LOC140750945	LOC140750945	uncharacterized LOC140750945			296.082	329.148	297.983	408.268	406.494	418.518	466.488	398.897	429.375	517.91	473.512	296.887	311.404	367.565	394.222	447.231	388.864
LOC140750953	mRpL53	mRpL53	mitochondrial ribosomal protein L53	mRpL53	mitochondrial ribosomal protein L53	918.127	1049.55	1007.42	1251.8	1389.63	1488.58	1406.24	1233.54	1315.23	1440.73	1293.37	1042.98	1039.36	1387.31	1156.3	1286.85	1135.16
LOC140750994	rswl	roswell	tRNA methyltransferase roswell	rswl	roswell	493.018	556.269	607.807	737.69	745.24	758.739	717.897	597.885	627.799	627.769	568.628	512.452	471.15	510.586	526.048	625.934	589.143
LOC140750975	pps	protein partner of snf	protein partner of snf	pps	protein partner of snf	5170.58	4545.08	4404.62	5225.39	5430.7	5482.68	4448.83	4421.95	5427.91	4956.24	4772.34	5425.28	5334.3	4643.9	5762.67	5420.66	4882
LOC140751007	LOC140751007	Cyclophilin 1	peptidyl-prolyl cis-trans isomerase-like	Cyp1	Cyclophilin 1	890.963	1132.94	1211.67	1924.69	2031.7	1604.16	1817.02	1548.6	1761.96	1899	1785.49	1365.68	1312.34	1440.22	1966.09	2028.14	1789.36
LOC140751015	Oatp30B	Oatp30B	Organic anion transporting polypeptide 30B	Oatp30B	Organic anion transporting polypeptide 30B	1791.43	1316.59	1377.43	1250.72	1085.52	1603.23	1764.71	1565.19	1807.5	1794.16	1494.98	1931.05	1858.31	1578.95	1605.76	1517.56	1633.67
LOC140750964	LOC140750964	LOC140750964	uncharacterized LOC140750964			1.35818	1.77438	26.6409	2.16015	6.159	0.932111	0.968822	0	0	1.25554	5.16935	9.03568	4.0442	21.4532	119.271	12.2918	4.38568
LOC140748763	LOC140748763	LOC140748763	uncharacterized LOC140748763			58.4016	94.9295	17.7606	37.8026	40.8034	2.79633	4.84411	5.52744	13.0114	10.0443	62.0322	197.494	145.591	160.184	207.155	229.761	210.513
LOC140751001	LOC140751001	LOC140751001	uncharacterized LOC140751001			0	7.09753	29.601	9.72066	3.0795	2.79633	5.81293	6.44868	0	8.161	68.2354	10.3265	8.08841	32.8949	10.0439	4.7276	27.045
LOC140751022	LOC140751022	LOC140751022	uncharacterized LOC140751022			0	0	0	0	0	0	0.968822	0	0	0	0	0	0	1.43021	0	0	0
LOC140751027	LOC140751027	Aldehyde oxidase 3	xanthine dehydrogenase-like	AOX3	Aldehyde oxidase 3	1.35818	0	0.986699	0	0	0.932111	0	0.92124	1.08428	0	0	1.29081	0	0	0	0	0
LOC140751036	LOC140751036	LOC140751036	uncharacterized LOC140751036			0	0	0	0	0.769876	0	0	0	0	0	0	0	0	0	0	0	0
LOC140751041	LOC140751041	LOC140751041	uncharacterized LOC140751041			1.35818	0	1.9734	1.08007	3.84938	0	0	1.84248	0	1.88331	1.03387	0	0	1.43021	2.51097	1.89104	2.92379
LOC140748129	LOC140748129	LOC140748129	uncharacterized LOC140748129			0	0	0	0	0	0	0	0	0	0	0	0	0	0	0	0	0
LOC140748779	LOC140748779	LOC140748779	uncharacterized LOC140748779			0	0	0	0	0	0	0	0	0	0	0	0	0	0	0	0	0
LOC140751046	LOC140751046	LOC140751046	uncharacterized LOC140751046			17.6563	15.9694	16.7739	39.9627	23.8661	0	4.3597	0.92124	3.25284	0.627769	3.10161	2.58162	0	0	0	0.94552	2.92379
LOC140751060	LOC140751060	pancreatic lipase-related protein 2-like	pancreatic lipase-related protein 2-like			0	7.98472	5.92019	2.16015	3.0795	0	0.968822	1.84248	1.08428	0	3.10161	3.87244	2.0221	1.43021	0	3.78208	2.92379
LOC140751223	LOC140751223	5'-deoxynucleotidase HDDC2	5'-deoxynucleotidase HDDC2			324.604	361.974	351.265	378.026	290.243	443.685	392.373	345.465	339.38	287.518	269.84	414.351	396.332	414.762	332.703	360.243	271.181
LOC140751236	tun	tungus	N-terminal glutamine amidase tungus	tun	tungus	36.6708	21.2926	51.3084	48.6033	80.8369	93.2111	47.4723	76.4629	109.512	80.9822	106.489	7.74487	32.3536	5.72085	50.2193	29.3111	74.5566
LOC140751240	LOC140751240	LOC140751240	uncharacterized LOC140751240			1.35818	0.887191	0	0	0	0	0	0	1.08428	0	0	0	0	0	0	0	1.46189
LOC140751205	LOC140751205	methionine aminopeptidase 1D, mitochondrial	methionine aminopeptidase 1D, mitochondrial			388.438	427.626	447.961	568.118	585.105	396.147	460.19	409.952	412.027	464.549	494.19	373.045	467.105	404.75	516.004	533.273	534.322
LOC140751075	LOC140751075	LOC140751075	uncharacterized LOC140751075			36.6708	12.4207	24.6675	19.4413	28.4854	15.8459	26.1582	20.2673	21.6856	26.9941	20.6774	41.306	32.3536	35.7553	33.8981	51.0581	66.5162
LOC140751089	Cdc2rk	Cdc2-related kinase	cyclin-dependent kinase 10	Cdc2rk	Cdc2-related kinase	2075.29	2054.73	2257.57	2707.74	2706.11	2623.89	2666.68	2554.6	2522.04	2643.54	2372.73	2608.73	2618.62	2600.13	2999.35	3182.62	2499.84
LOC140751096	LOC140751096	LOC140751096	uncharacterized LOC140751096			0	4.43596	0.986699	5.40036	4.61925	0	1.45323	0.92124	1.08428	0.627769	0	0	0	0	1.25548	0	0
LOC140751230	LOC140751230	nAChRalpha7	neuronal acetylcholine receptor subunit alpha-10-like	nAChRalpha7	nicotinic Acetylcholine Receptor alpha7	16.2981	30.1645	16.7739	14.0409	40.0335	1.86422	0.484411	3.68496	1.08428	0.627769	6.20322	0	0	4.29064	7.5329	3.78208	7.30947
LOC140751103	LOC140751103	dynein regulatory complex subunit 5-like	dynein regulatory complex subunit 5-like			4.07453	5.32315	0.986699	0	2.30963	0.932111	0.968822	1.84248	1.08428	0	1.03387	3.87244	4.0442	4.29064	0	0	0.730947
LOC140751107	LOC140751107	LOC140751107	uncharacterized LOC140751107			4445.31	3106.06	3454.43	1237.76	1216.4	1626.53	1320.5	1290.66	911.881	833.677	850.874	3019.21	2493.25	3099.27	790.955	842.458	832.549
LOC140751112	LOC140751112	LOC140751112	uncharacterized LOC140751112			8439.71	23539	4656.23	952.624	762.947	1427.06	1284.66	1391.99	1102.71	1637.85	1263.39	3312.22	1415.47	1578.95	140.614	249.617	514.587
LOC140751130	LOC140751130	LOC140751130	uncharacterized LOC140751130			1.35818	0	0	8.64058	2.30963	0.932111	0.968822	0.92124	4.33712	2.51108	4.13548	0	0	2.86042	0	0	2.19284
LOC140751123	LOC140751123	LOC140751123	uncharacterized LOC140751123			33.9544	28.3901	15.7872	111.248	121.64	6.52478	9.68822	8.29116	4.33712	26.3663	21.7113	42.5968	14.1547	37.1855	12.5548	26.4746	44.5878
LOC140748794	LOC140748794	LOC140748794	uncharacterized LOC140748794			6.79088	3.54876	2.9601	16.2011	11.5481	0.932111	0.968822	0	2.16856	2.51108	4.13548	3.87244	2.0221	12.8719	2.51097	4.7276	2.92379
LOC140751136	LOC140751136	LOC140751136	uncharacterized LOC140751136			146.683	112.673	63.1487	0	2.30963	1.86422	3.87529	5.52744	1.08428	0.627769	1.03387	485.345	416.553	376.146	0	1.89104	10.2333
LOC140751145	LOC140751145	LOC140751145	uncharacterized LOC140751145			526100	357625	294168	7413.62	593.574	122080	58024.7	89617.3	2267.23	426.883	1783.42	459015	365891	292836	593.844	1062.76	3104.33
LOC140748803	LOC140748803	LOC140748803	uncharacterized LOC140748803			249.904	88.7191	118.404	1.08007	0	58.723	22.7673	23.031	1.08428	0	1.03387	47.76	34.3757	48.6272	0	0	0.730947
LOC140751156	LOC140751156	Nna1 carboxypeptidase	cytosolic carboxypeptidase 1-like	Nna1	Nna1 carboxypeptidase	1836.25	1038.9	843.628	48.6033	13.8578	507.069	381.231	265.317	19.5171	10.6721	15.508	961.655	839.172	743.71	21.3432	13.2373	25.5831
LOC140751169	nw	narrow	narrow	nw	narrow	13183.8	13988.3	73879.1	58165.2	61956.5	44099.1	60379.4	180490	67378.3	86316.4	110655	51752.5	58129.4	181321	107557	93613.1	244654
LOC140751247	hook	hook	hook microtubule tethering protein	hook	hook	302.873	299.871	293.05	219.255	263.297	262.855	187.467	251.499	276.492	285.635	207.808	185.877	224.453	187.358	220.965	167.357	238.289
LOC140751256	LOC140751256	armitage	probable RNA helicase armi	armi	armitage	2576.46	2908.21	2741.05	4381.86	4110.37	3560.67	3297.87	3142.35	3662.7	3456.5	3553.41	3504.55	3714.6	3875.88	3923.39	4224.58	4120.35
LOC140751296	Gem2	Gemin 2	Gemin 2	Gem2	Gemin 2	596.239	629.906	634.448	643.723	595.884	828.647	763.916	660.529	642.979	595.125	607.915	525.361	533.835	592.108	572.5	543.674	583.296
LOC140751289	LOC140751289	trans-1,2-dihydrobenzene-1,2-diol dehydrogenase-like	trans-1,2-dihydrobenzene-1,2-diol dehydrogenase-like			84.2069	180.1	78.9359	360.744	895.365	1113.87	1114.63	711.197	866.341	942.909	862.247	647.988	758.288	459.098	1068.42	1421.12	559.905
LOC140751278	Cth	Cystathionine gamma-lyase	Cystathionine gamma-lyase	Cth	Cystathionine gamma-lyase	9007.42	8341.37	3806.69	5209.19	6145.92	7535.19	7791.75	4997.73	4062.8	5470.38	4800.26	5097.42	5803.43	4047.5	6300.02	6904.19	3682.51
LOC140751305	Ctf4	Ctf4	Chromosome transmission fidelity 4	Ctf4	Chromosome transmission fidelity 4	559.568	670.717	711.41	1057.39	1083.98	675.781	617.139	623.68	642.979	672.341	624.457	870.007	715.824	905.324	1391.08	1210.27	1074.49
LOC140751267	LOC140751267	mitochondrial enolase superfamily member 1-like	mitochondrial enolase superfamily member 1-like			36.6708	33.7133	37.4946	21.6015	35.4143	7.45689	10.657	10.1336	10.8428	10.6721	11.3726	61.959	52.5746	38.6157	33.8981	31.2022	44.5878
LOC140751314	imd	immune deficiency	death domain-containing immune deficiency protein	imd	immune deficiency	1584.99	1132.06	1469.19	933.183	775.265	993.631	1076.36	1099.04	882.605	716.912	901.534	1417.31	1348.74	1201.38	852.473	1117.6	1081.8
LOC140751324	LOC140751324	tomboy40	mitochondrial import receptor subunit TOM40 homolog	tomboy40	tomboy40	0	0	0	0	0	0	0	0	0	0	0	0	0	0	1.25548	0.94552	0
LOC140751334	LOC140751334	short stature homeobox protein 2-like	short stature homeobox protein 2-like			0	0.887191	0	0	0	0	0.484411	0	0	0.627769	1.03387	0	0	0	0	0	0.730947
LOC140751384	LOC140751384	glycosaminoglycan xylosylkinase homolog	glycosaminoglycan xylosylkinase homolog			529.689	581.997	705.49	880.259	713.675	685.102	714.021	783.975	792.61	765.878	740.25	539.559	527.769	775.175	592.588	626.88	817.93
LOC140751400	LOC140751400	gamma-glutamylcyclotransferase-like	gamma-glutamylcyclotransferase-like			380.289	333.584	357.185	402.867	412.653	535.032	568.214	507.603	517.202	536.743	539.68	444.039	434.752	403.32	517.259	546.51	571.601
LOC140751393	LOC140751393	gamma-glutamylcyclotransferase-like	gamma-glutamylcyclotransferase-like			2.71635	3.54876	4.9335	4.32029	3.84938	2.79633	0.968822	0.92124	1.08428	0	0	0	2.0221	2.86042	0	1.89104	2.92379
LOC140751345	LOC140751345	Insulin-like receptor	insulin-like receptor	InR	Insulin-like receptor	2531.64	1997.07	2106.6	1869.61	1497.41	1589.25	1469.7	1767.86	1549.44	1735.15	1683.14	1953	2009.97	1653.33	1752.65	1640.48	1985.98
LOC140751457	MESR6	MESR6	misexpression suppressor of ras 6	MESR6	Misexpression suppressor of ras 6	1166.67	1258.04	1279.75	1246.4	1143.27	1031.85	1012.42	1041	1086.45	971.159	1107.27	971.982	966.565	1055.5	912.737	995.632	1043.79
LOC140751415	LOC140751415	Lamin C	lamin-C-like	LamC	Lamin C	4655.83	4854.71	6095.83	11719.9	11147.8	9117.91	10361.1	10075.6	13052.6	13546	11841.9	9665.6	9131.81	9220.58	14092.8	13535.1	11850.8
LOC140751441	Mtr4	Mtr4 helicase	exosome RNA helicase Mtr4	Mtr4	Mtr4 helicase	2386.32	2448.65	2366.1	2559.77	2803.89	2638.81	2714.15	2889.01	2522.04	2696.27	2627.06	2919.82	2665.13	2916.2	2967.96	3112.65	2510.07
LOC140748139	stol	stolid	voltage-dependent calcium channel subunit stolid	stol	stolid	0	8.87191	4.9335	0	1.53975	1.86422	8.23498	3.68496	5.42141	3.13885	6.20322	12.9081	16.1768	14.3021	17.5768	11.3462	17.5427
LOC140751486	ptc	patched	protein patched	ptc	patched	1445.1	1439.91	1394.21	1573.67	1853.86	1393.51	1520.08	1656.39	1426.91	1576.96	1810.31	1541.23	1520.62	1364.42	1840.54	1327.51	1646.82
LOC140751495	LOC140751495	ubiquitin-protein ligase E3C	ubiquitin-protein ligase E3C			1515.72	1469.19	1322.18	1182.68	1147.88	1380.46	1363.13	1248.28	1216.56	1253.65	1078.33	1286.94	1263.81	1415.91	1294.4	1173.39	1102.27
LOC140751534	LOC140751534	LOC140751534	uncharacterized LOC140751534			142.608	143.725	89.7896	99.3667	120.101	260.991	247.049	201.752	234.205	247.969	243.993	87.7752	90.9946	88.6732	72.818	93.6065	74.5566
LOC140751518	Shark	SH2 ankyrin repeat kinase	SH2 ankyrin repeat kinase	Shark	SH2 ankyrin repeat kinase	1961.21	1390.23	1448.47	1569.35	1456.6	2100.98	1509.42	1356.99	1584.13	1551.85	1348.17	1574.79	1300.21	1290.05	1430	1255.65	1213.37
LOC140751542	LOC140751542	LOC140751542	uncharacterized LOC140751542			6243.53	3558.52	2506.22	4629.19	4650.82	1719.75	1097.19	1205.9	2246.63	1793.54	1723.46	2287.32	1957.39	1403.04	3683.59	3072.94	1683.37
LOC140751565	Lipt1	Lipoyltransferase 1	Lipoyltransferase 1	Lipt1	Lipoyltransferase 1	3494.59	3347.37	3191.97	3467.03	3746.21	2913.78	2979.61	2824.52	2834.31	2921.64	3369.38	3167.65	3225.25	3076.39	2993.07	3192.07	2691.35
LOC140751572	LOC140751572	LOC140751572	uncharacterized LOC140751572			594.881	584.659	485.456	640.483	692.888	523.847	474.238	490.1	484.674	521.676	565.527	493.09	564.166	387.588	542.369	553.129	453.918
LOC140751576	LOC140751576	UQCR-14L	cytochrome b-c1 complex subunit 7-like	UQCR-14L	Ubiquinol-cytochrome c reductase 14 kDa subunit-like	1075.68	1158.67	929.471	1263.69	1478.93	1305.89	1390.26	1261.18	1249.09	1487.19	1331.62	1071.37	936.233	1189.94	1388.56	1452.32	1282.81
LOC140751586	Snx17	Sorting nexin 17	sorting nexin 17	Snx17	Sorting nexin 17	1051.23	880.981	898.883	668.565	598.193	746.621	730.976	757.259	768.755	620.864	725.776	755.125	841.194	736.559	575.011	627.825	586.951
LOC140751596	LOC140751596	will die slowly	proteasomal ATPase-associated factor 1-like	wds	will die slowly	551.419	664.506	629.514	607.001	605.122	841.696	784.261	713.04	670.086	635.93	688.557	678.967	802.774	806.64	681.728	726.159	697.324
LOC140748150	LOC140748150	LOC140748150	uncharacterized LOC140748150			114.087	55.0059	146.031	113.408	71.5984	146.341	181.17	152.926	156.136	138.737	157.148	147.153	163.79	108.696	131.826	196.668	176.889
LOC140751601	bwa	brain washing	alkaline ceramidase	bwa	brain washing	937.141	673.378	802.186	249.497	190.929	442.753	430.641	475.36	217.941	145.642	215.045	626.044	525.746	514.876	141.87	165.466	255.101
LOC140751619	pr	purple	6-pyruvoyl tetrahydrobiopterin synthase purple	pr	purple	3005.64	3317.21	2730.2	3631.21	5129.68	2348.92	2604.68	2380.48	2819.13	2878.32	2983.75	2213.74	2321.37	1962.25	2920.25	3357.54	2177.49
LOC140751610	wal	walrus	electron transfer flavoprotein subunit alpha wal	wal	walrus	2375.45	2568.42	2798.28	2628.9	3084.12	2508.31	2520.87	2465.24	2191.33	2668.65	2293.12	2137.58	1989.75	2113.85	1933.44	1737.87	1588.35
LOC140748805	LOC140748805	forkhead domain 96Ca	fork head domain-containing protein FD4-like	fd96Ca	forkhead domain 96Ca	0	9.7591	15.7872	0	0	0.932111	15.5011	41.4558	7.58997	11.9276	62.0322	11.6173	8.08841	64.3596	28.8761	17.9649	5.11663
LOC140748815	LOC140748815	forkhead domain 96Ca	fork head domain-containing protein FD4-like	fd96Ca	forkhead domain 96Ca	8.14906	121.545	84.8561	0	0	26.0991	170.028	199.909	126.861	94.7931	301.89	194.913	228.497	347.542	81.6064	110.626	62.1305
LOC140748831	LOC140748831	forkhead domain 96Ca	fork head domain-containing protein FD4-like	fd96Ca	forkhead domain 96Ca	1.35818	40.8108	39.468	0	0	13.0496	54.7384	96.7302	45.5398	40.1772	123.03	68.413	113.238	171.625	46.4529	51.0581	38.7402
LOC140751650	LOC140751650	LOC140751650	uncharacterized LOC140751650			5.4327	6.21034	6.90689	5.40036	6.159	10.2532	10.1726	11.0549	7.58997	13.1832	12.4064	19.3622	14.1547	17.1625	17.5768	17.0194	21.1975
LOC140751752	mRF1	mRF1	mitochondrial translation release factor 1	mRF1	mitochondrial translation release factor 1	490.302	464.888	515.057	524.915	486.561	458.599	523.164	555.508	491.179	448.227	470.411	393.698	479.238	367.565	370.368	467.087	408.599
LOC140751665	stj	straightjacket	voltage-dependent calcium channel subunit straightjacket	stj	straightjacket	23.089	31.9389	34.5345	17.2812	9.23851	21.4386	66.3643	24.8735	48.7927	32.644	32.05	41.306	50.5525	25.7438	15.0658	24.5835	22.6594
LOC140748847	LOC140748847	LOC140748847	uncharacterized LOC140748847			36.6708	117.109	54.2685	15.121	13.0879	48.4698	248.987	49.747	103.007	27.6218	59.9644	127.79	202.21	80.0919	16.3213	20.8014	33.6236
LOC140751757	Ca-Ma2d	Ca-Ma2d	Ca[2+] channel Muscle-specific alpha2/delta subunit	Ca-Ma2d	Ca[2+] channel Muscle-specific alpha2/delta subunit	8.14906	22.1798	19.734	3.24022	0.769876	12.1174	65.3955	23.031	26.0227	20.0886	83.7434	34.8519	46.5083	44.3366	8.78838	7.56416	54.821
LOC140751772	LOC140751772	headbutt	protein rolling stone-like	hbt	headbutt	19.0145	38.1492	13.8138	16.2011	7.69876	9.32111	30.5179	5.52744	15.1799	5.64992	6.20322	28.3979	52.5746	18.5928	10.0439	13.2373	13.888
LOC140751795	LOC140751795	rolling stone	protein rolling stone-like	rost	rolling stone	4005.26	2945.47	1622.13	444.99	505.038	1896.85	939.272	464.305	150.715	131.832	126.132	2064.01	1383.12	1098.4	208.41	140.882	78.2113
LOC140751804	LOC140751804	protein rolling stone-like	protein rolling stone-like			21.7308	33.7133	6.90689	10.8007	9.23851	6.52478	4.84411	6.44868	4.33712	1.88331	2.06774	15.4897	4.0442	7.15106	1.25548	4.7276	0
LOC140748858	LOC140748858	protein rolling stone-like	protein rolling stone-like			1.35818	8.87191	9.86699	4.32029	2.30963	12.1174	6.29734	8.29116	5.42141	12.5554	5.16935	2.58162	2.0221	1.43021	3.76645	3.78208	2.92379
LOC140751827	LOC140751827	protein rolling stone-like	protein rolling stone-like			359.917	641.439	195.366	87.4859	130.879	768.06	528.492	391.527	439.134	366.617	220.214	450.493	361.956	324.658	180.79	175.867	109.642
LOC140751815	LOC140751815	suppressor of Hairy wing	uncharacterized LOC140751815	su(Hw)	suppressor of Hairy wing	221.383	212.039	261.475	333.743	374.929	224.639	138.541	224.783	330.706	264.291	337.041	135.535	291.183	117.277	342.747	275.146	385.209
LOC140751835	LOC140751835	LOC140751835	uncharacterized LOC140751835			321.888	383.267	404.547	612.401	532.754	302.936	298.397	281.899	341.549	389.217	373.227	234.928	275.006	316.077	356.557	396.173	321.617
LOC140751866	LOC140751866	LOC140751866	uncharacterized LOC140751866			742.922	723.061	697.596	811.135	733.691	487.494	495.068	381.393	401.184	456.388	419.751	504.708	529.791	493.423	630.253	600.405	544.556
LOC140751852	LOC140751852	primo-1	low molecular weight phosphotyrosine protein phosphatase-like	primo-1	primo-1	945.29	517.232	419.347	225.735	181.691	531.303	486.833	501.155	408.774	375.406	381.498	531.815	519.68	596.399	371.623	385.772	451.725
LOC140751860	LOC140751860	primo-1	low molecular weight phosphotyrosine protein phosphatase-like	primo-1	primo-1	1216.93	1402.65	1363.62	1488.34	1458.14	965.667	975.119	927.689	1005.13	952.954	993.548	1270.16	1263.81	1461.68	1358.43	1393.7	1490.4
LOC140751873	LOC140751873	LOC140751873	uncharacterized LOC140751873			43.4616	9.7591	16.7739	1.08007	3.0795	2.79633	1.93764	1.84248	5.42141	11.9276	5.16935	2.58162	0	0	2.51097	2.83656	1.46189
LOC140751880	sturkopf	sturkopf	lipid droplet associated hydrolase sturkopf	sturkopf	sturkopf	474.003	466.663	530.844	573.519	467.314	576.045	718.381	612.625	626.715	632.791	651.338	611.845	671.338	592.108	637.786	715.758	717.059
LOC140751892	LOC140751892	LOC140751892	uncharacterized LOC140751892			665.506	349.553	551.565	427.709	313.339	387.758	529.945	502.076	457.567	429.394	417.683	521.488	537.879	490.563	441.93	509.635	532.86
LOC140751887	LOC140751887	alpha/beta hydrolase domain-containing protein 17B	alpha/beta hydrolase domain-containing protein 17B			1180.25	1313.04	1118.92	1017.43	1047.03	1243.44	1185.35	1228.01	1151.51	1030.17	1045.24	1239.18	1213.26	1317.23	1142.49	1200.81	1057.68
LOC140751900	LOC140751900	supernumerary limbs	F-box/WD repeat-containing protein 9-like	slmb	supernumerary limbs	1245.45	1158.67	1231.4	1286.37	1120.94	1087.77	1250.26	1196.69	1405.23	1273.12	1439.15	1161.73	1318.41	1311.5	1201.5	1259.43	1635.13
LOC140751907	DNAlig4	DNA ligase 4	DNA ligase 4	DNAlig4	DNA ligase 4	958.872	1011.4	911.71	987.187	1095.53	863.135	815.748	800.558	873.931	905.871	922.211	726.727	705.713	795.198	770.867	759.252	660.045
LOC140751915	LOC140751915	Gtf3c3	general transcription factor 3C polypeptide 3	Gtf3c3	General transcription factor IIIC subunit 3	448.198	479.97	376.919	501.154	445.758	645.021	613.748	514.973	644.063	608.308	620.322	438.876	428.686	479.121	406.777	477.487	498.506
LOC140751925	dmrt11E	doublesex-Mab related 11E	doublesex-Mab related 11E	dmrt11E	doublesex-Mab related 11E	1.35818	1.77438	6.90689	9.72066	9.23851	13.0496	6.78175	19.346	6.50569	6.90546	19.6435	14.1989	18.1989	20.023	20.0877	25.529	17.5427
LOC140751936	Tnpo	Transportin	transportin 1	Tnpo	Transportin	1999.23	1856.89	2186.53	2221.71	2131.79	2210.97	2259.78	2022.12	2318.19	2364.81	2261.07	2253.76	2632.78	1942.23	2949.13	2650.29	2862.39
LOC140751954	LOC140751954	probable dimethyladenosine transferase	probable dimethyladenosine transferase			1150.38	1315.7	1247.19	1468.9	1574.4	1441.04	1317.6	1241.83	1214.39	1374.19	1410.2	1067.5	1079.8	1383.02	1412.42	1475.96	1295.24
LOC140751963	ND-B17	ND-B17	NADH dehydrogenase (ubiquinone) B17 subunit	ND-B17	NADH dehydrogenase (ubiquinone) B17 subunit	919.485	1058.42	885.069	1315.53	1371.15	1187.51	1168.4	1071.4	1309.81	1497.86	1350.23	908.732	1045.43	1187.08	1411.16	1429.63	1212.64
LOC140751943	LOC140751943	p38b MAP kinase	mitogen-activated protein kinase p38b-like	p38b	p38b MAP kinase	2298.03	1979.32	2069.11	2232.51	2067.89	2763.71	2523.78	2550.91	2749.74	2538.07	2544.35	2448.67	2513.47	2375.58	2800.98	2647.46	2559.78
LOC140751970	LOC140751970	Topors	uncharacterized LOC140751970	Topors	Topoisomerase I-interacting protein	642.417	613.049	634.448	548.677	606.662	483.766	401.577	424.692	380.583	396.75	404.243	396.279	359.934	440.505	439.419	401.846	331.85
LOC140752003	ND-13B	ND-13B	NADH dehydrogenase (ubiquinone) subunit ND-13B	ND-13B	NADH dehydrogenase (ubiquinone) 13 kDa B subunit	639.701	717.738	650.235	806.814	827.616	1054.22	922.803	922.161	992.117	1073.49	979.074	784.814	837.15	879.581	1015.69	1038.18	900.527
LOC140751993	LOC140751993	tax1-binding protein 3 homolog	tax1-binding protein 3 homolog			744.28	475.534	591.033	514.115	438.059	416.654	626.828	551.823	529.129	505.982	535.544	602.809	582.365	393.308	544.88	532.328	628.615
LOC140751978	LOC140751978	trans-1,2-dihydrobenzene-1,2-diol dehydrogenase-like	trans-1,2-dihydrobenzene-1,2-diol dehydrogenase-like			577.225	526.992	546.631	381.266	380.319	348.61	347.323	325.198	251.553	279.357	253.298	481.473	440.818	401.89	354.046	348.897	339.159
LOC140752014	Oat	Oat	Ornithine aminotransferase precursor	Oat	Ornithine aminotransferase precursor	12.2236	31.0517	85.8428	59.404	34.6444	15.8459	12.1103	35.9284	5.42141	26.9941	196.435	30.9795	46.5083	98.6847	47.7084	15.1283	107.449
LOC140748867	LOC140748867	NADH dehydrogenase [ubiquinone] 1 alpha subcomplex assembly factor 2	NADH dehydrogenase [ubiquinone] 1 alpha subcomplex assembly factor 2			196.936	182.761	162.805	139.329	137.038	171.508	168.575	143.713	172.401	148.154	124.064	136.826	145.591	157.323	124.293	142.773	119.875
LOC140752032	LOC140752032	crooked legs	uncharacterized LOC140752032	crol	crooked legs	317.813	312.291	334.491	476.312	431.13	638.496	660.736	513.131	658.159	711.89	639.965	505.998	501.481	460.528	642.808	659.973	684.897
LOC140752077	yki	yorkie	Transcriptional coactivator yki	yki	yorkie	17367	13005.3	13222.8	10187.2	8878.98	13112	11482	13071.5	11197.4	11027.4	11058.3	15092.2	14741.1	13421.1	11319.4	11961.8	11265.4
LOC140752048	LOC140752048	myrosinase 1-like	myrosinase 1-like			177.921	212.039	154.912	253.817	257.908	73.6368	93.9757	82.9116	43.3712	70.3101	78.5741	126.5	155.702	102.975	90.3948	145.61	82.597
LOC140752094	LOC140752094	LOC140752094	uncharacterized LOC140752094			0	0	0.986699	0	0	0	0	0	0	0	0	0	0	0	0	0	0
LOC140752066	LOC140752066	Cytochrome P450 4c3	cytochrome P450 4C1-like	Cyp4c3	Cytochrome P450 4c3	0	1.77438	0.986699	0	1.53975	1.86422	0	0	1.08428	0.627769	1.03387	1.29081	2.0221	1.43021	1.25548	0	3.65474
LOC140752102	LOC140752102	Cytochrome P450 4c3	cytochrome P450 4C1-like	Cyp4c3	Cytochrome P450 4c3	958.872	903.161	534.791	1.08007	0	370.048	86.2251	114.234	0	1.25554	1.03387	1099.77	812.885	727.978	0	0	2.92379
LOC140752114	LOC140752114	LOC140752114	uncharacterized LOC140752114			1.35818	0	0	0	0	0.932111	0	0.92124	0	0	0	0	0	0	1.25548	0	0
LOC140748157	LOC140748157	Cytochrome P450 4c3	uncharacterized LOC140748157	Cyp4c3	Cytochrome P450 4c3	3513.6	2780.46	1952.68	22.6815	20.7866	2939.88	953.32	1115.62	83.4897	43.9438	34.1177	6623.16	5271.62	4430.8	92.9058	80.3692	66.5162
LOC140748166	LOC140748166	Cytochrome P450 4c3	uncharacterized LOC140748166	Cyp4c3	Cytochrome P450 4c3	499.809	581.11	288.116	417.988	415.733	115.582	86.7095	58.9594	80.2368	87.2599	169.555	1063.63	683.47	669.339	227.243	225.979	184.199
LOC140748174	LOC140748174	Cytochrome P450 4c3	uncharacterized LOC140748174	Cyp4c3	Cytochrome P450 4c3	202.368	181.874	85.8428	39.9627	55.431	123.039	93.0069	61.7231	18.4328	11.9276	16.5419	329.157	210.299	198.8	53.9858	32.1477	27.776
LOC140752121	LOC140752121	Cytochrome P450 4c3	cytochrome P450 4C1-like	Cyp4c3	Cytochrome P450 4c3	5.4327	7.09753	0.986699	1.08007	2.30963	4.66056	4.3597	5.52744	0	0	4.13548	12.9081	8.08841	4.29064	0	0	1.46189
LOC140752140	LOC140752140	Cytochrome P450 4c3	cytochrome P450 4C1-like	Cyp4c3	Cytochrome P450 4c3	1.35818	5.32315	0.986699	1.08007	1.53975	5.59267	2.42205	1.84248	0	0.627769	1.03387	11.6173	2.0221	11.4417	0	0.94552	0
LOC140752131	LOC140752131	Cytochrome P450 4c3	cytochrome P450 4C1-like	Cyp4c3	Cytochrome P450 4c3	1441.02	634.342	456.842	25.9217	6.92888	193.879	71.2084	74.6205	1.08428	1.25554	4.13548	633.789	345.779	350.402	1.25548	0	2.92379
LOC140752156	GLS	Glutaminase	glutaminase	Gls	Glutaminase	69.267	110.012	85.8428	114.488	141.657	54.9946	73.146	61.7231	53.1298	59.6381	75.4725	125.209	101.105	90.1034	94.1613	106.844	92.8303
LOC140748877	mRpS28	mRpS28	mitochondrial ribosomal protein S28	mRpS28	mitochondrial ribosomal protein S28	338.186	363.748	403.56	435.269	434.21	458.599	497.49	479.966	429.375	452.622	411.48	364.009	303.315	374.716	430.631	418.865	396.904
LOC140752199	Upf3	Upf3	UPF3 regulator of nonsense mediated mRNA decay	Upf3	Upf3	1267.18	1277.56	1142.6	1300.41	1284.92	1224.79	1141.27	1107.33	1118.98	1100.48	1119.68	1164.31	1120.24	1152.75	1060.88	1267	1043.06
LOC140752208	Lapsyn	Lapsyn	Leucine-rich repeat activity-regulated protein at synapses	Lapsyn	Leucine-rich repeat activity-regulated protein at synapses	108.654	270.593	196.353	88.566	50.8118	87.6185	270.786	176.878	185.412	115.51	215.045	309.795	420.597	314.647	75.329	116.299	186.392
LOC140752299	msl-2	male-specific lethal 2	male-specific lethal 2	msl-2	male-specific lethal 2	74.6997	77.1856	80.9093	91.8062	110.092	82.0258	69.2707	70.0142	85.6582	66.5435	67.2015	51.6325	62.6851	54.3481	62.7742	84.1513	73.8257
LOC140752306	LOC140752306	mitochondrial cardiolipin hydrolase-like	mitochondrial cardiolipin hydrolase-like			0	3.54876	0.986699	1.08007	0	0.932111	0.484411	0	0	0	0	0	0	0	0	0	0
LOC140748885	LOC140748885	LOC140748885	uncharacterized LOC140748885			0	1.77438	1.9734	1.08007	0	0.932111	0	0.92124	0	0.627769	0	0	0	0	0	0.94552	0.730947
LOC140752219	dyl	dusky-like	transmembrane protein dusky-like	dyl	dusky-like	164.339	439.16	110.51	93.9663	39.2637	93.2111	83.8031	224.783	72.6468	116.137	79.6079	72.2855	68.7515	80.0919	35.1535	97.3885	475.847
LOC140752230	LOC140752230	LOC140752230	uncharacterized LOC140752230			161.623	70.0881	104.59	12.9609	14.6276	37.2845	36.8152	44.2195	36.8656	13.1832	25.8467	362.718	357.912	393.308	15.0658	53.8946	106.718
LOC140752253	LOC140752253	Arlr	endoribonuclease Arlr-like	Arlr	Age-related lipid regulator	475.362	75.4113	90.7763	93.9663	29.2553	69.9083	44.5658	76.4629	85.6582	29.5051	74.4386	342.065	145.591	160.184	45.1974	60.5133	225.132
LOC140752239	Nt5c	5' nucleotidase C	5' nucleotidase C	Nt5c	5' nucleotidase C	956.156	624.583	753.838	598.36	511.197	479.105	513.96	559.193	504.191	539.254	623.423	686.712	744.133	646.456	528.559	520.981	558.444
LOC140752280	LOC140752280	Arlr	uncharacterized LOC140752280	Arlr	Age-related lipid regulator	1529.31	923.566	931.444	562.718	492.72	874.32	879.206	764.629	888.026	884.527	893.263	1221.11	1215.28	1395.89	435.653	750.743	610.341
LOC140752290	rasp	rasp	protein-cysteine N-palmitoyltransferase Rasp	rasp	rasp	483.511	420.529	546.631	661.005	554.31	494.019	597.763	471.675	596.355	577.548	543.815	404.024	489.349	573.515	495.916	548.401	652.736
LOC140752272	LOC140752272	recombination-defective	DNA helicase MCM8-like	rec	recombination-defective	330.037	360.2	413.427	557.318	480.402	511.729	465.519	477.202	490.095	522.304	487.986	451.784	434.752	610.701	634.019	590.004	625.691
LOC140748184	kl-3	male fertility factor kl3	dynein heavy chain 8, axonemal kl-3	kl-3	male fertility factor kl3	4.07453	2.66157	0	1.08007	4.61925	2.79633	1.45323	1.84248	6.50569	1.88331	2.06774	3.87244	0	1.43021	1.25548	1.89104	0
LOC140752264	LOC140752264	arc	uncharacterized LOC140752264	a	arc	2509.91	1136.49	542.685	11011.3	7499.36	12341.2	5787.26	2427.47	17968.7	15006.8	8632.81	7196.28	3726.73	1265.74	16886.3	11191.2	3319.23
LOC140752322	LOC140752322	arc	uncharacterized LOC140752322	a	arc	459.063	327.374	376.919	594.04	569.708	631.039	479.082	631.049	1264.27	922.821	920.144	708.656	790.642	570.655	1010.66	813.147	929.765
LOC140756590	LOC140756590	5S ribosomal RNA	5S ribosomal RNA			0	0	0	0	0	0	0	0	0	0.627769	0	0	2.0221	0	0	0	0
LOC140752339	LOC140752339	ND-24	NADH dehydrogenase [ubiquinone] flavoprotein 2, mitochondrial-like	ND-24	NADH dehydrogenase (ubiquinone) 24 kDa subunit	0	0	0	2.16015	0	0	0	0	0	0.627769	0	0	0	0	0	0	0
LOC140752349	LOC140752349	trol	agrin-like	trol	terribly reduced optic lobes	358.558	364.636	1013.34	407.187	143.967	343.949	602.607	1133.13	1610.16	684.896	1406.06	512.452	497.437	716.536	284.995	686.447	1525.49
LOC140748887	LOC140748887	luciferin 4-monooxygenase-like	luciferin 4-monooxygenase-like			5.4327	2.66157	0	0	3.84938	3.72845	3.39088	2.76372	9.75853	18.2053	12.4064	2.58162	0	1.43021	1.25548	4.7276	6.57852
LOC140752438	LOC140752438	agrin-like	agrin-like			4.07453	9.7591	6.90689	7.56051	7.69876	7.45689	6.29734	7.36992	14.0957	7.53323	6.20322	23.2346	22.2431	20.023	28.8761	17.9649	18.2737
LOC140752388	Chd1	Chd1	chromodomain-helicase-DNA-binding protein 1	Chd1	Chromodomain-helicase-DNA-binding protein 1	7035.35	6111.86	5447.57	6859.54	6841.11	6020.51	5126.03	5284.23	6383.16	5855.2	5997.48	5656.34	5625.49	5124.45	6569.95	6478.7	6361.43
LOC140752404	LOC140752404	LOC140752404	uncharacterized LOC140752404			972.454	731.933	904.803	977.466	774.495	924.654	986.26	892.682	1026.81	961.115	938.753	636.37	649.095	640.735	665.406	734.669	751.414
LOC140752478	Sema1b	Semaphorin 1a	Semaphorin 1b	Sema1a	Semaphorin 1a	17523.2	15688.2	10595.2	15543.3	16147.4	15763.9	13824.1	13586.4	15884.7	16799.7	15639.3	16265.5	15147.6	12264.1	14976.7	15292.8	11250
LOC140752501	LOC140752501	methyltransferase-like 26	methyltransferase-like 26			1203.34	1146.25	1135.69	1301.49	1106.31	1519.34	1645.54	1511.76	1487.63	1375.44	1366.78	1179.8	1170.8	1267.17	1251.72	1234.85	1486.02
LOC140752518	holn1	hole-in-one	CD2 antigen cytoplasmic tail-binding protein 2 homolog holn1	holn1	hole-in-one	1379.91	1317.48	1309.35	1279.89	1201.01	1502.56	1366.04	1322.9	1186.2	1109.9	1160	1494.76	1310.32	1288.62	1283.1	1317.11	1186.33
LOC140752510	PIG-N	PIG-N	Phosphatidylinositol glycan anchor biosynthesis class N	PIG-N	Phosphatidylinositol glycan anchor biosynthesis class N	563.643	526.992	593.006	629.682	689.809	810.005	811.872	681.718	735.143	709.379	678.218	676.386	663.249	770.884	736.969	767.762	737.526
LOC140748899	LOC140748899	LOC140748899	uncharacterized LOC140748899			0	0	0	0	0	0	0	0	0	0	1.03387	1.29081	0	0	2.51097	1.89104	0.730947
LOC140752527	LOC140752527	Muscle protein 20	ras GTPase-activating-like protein IQGAP1	Mp20	Muscle protein 20	520.181	595.305	789.359	1738.92	1801.51	1464.35	1364.1	1057.58	1768.46	1497.23	1505.31	1221.11	1350.76	1187.08	1671.05	1580.91	1568.61
LOC140752548	LOC140752548	PGAP5	metallophosphoesterase 1 homolog	PGAP5	Post-GPI attachment to proteins 5	825.771	958.167	837.708	1055.23	1023.93	1194.03	1193.59	1119.31	1169.94	1151.33	1132.09	637.661	703.691	655.037	681.728	776.272	769.687
LOC140752537	nkd	naked cuticle	NKD inhibitor of WNT signaling pathway naked cuticle	nkd	naked cuticle	414.244	292.773	383.826	250.577	140.117	573.248	348.291	661.45	524.792	258.641	262.603	553.758	327.58	587.817	243.564	209.905	352.317
LOC140752573	LOC140752573	HEAT repeat-containing protein 3	HEAT repeat-containing protein 3			1866.13	2093.77	1929.98	1851.24	2085.59	1988.19	1877.09	1848.01	1823.76	2071.64	1943.67	2225.36	1975.59	2534.34	2298.79	2422.42	2412.13
LOC140752583	LOC140752583	LOC140752583	uncharacterized LOC140752583			86.9233	198.731	185.499	89.6461	113.172	19.5743	23.7361	19.346	19.5171	23.8552	50.6596	81.3212	76.8399	87.243	56.4968	58.6222	89.9065
LOC140752564	LOC140752564	LOC140752564	uncharacterized LOC140752564			0	0	0	0	0.769876	0	0.484411	0	0	0	0	0	0	1.43021	0	0	0
LOC140752606	tous	testes of unusual size	testes of unusual size	tous	testes of unusual size	2.71635	18.631	9.86699	9.72066	12.318	10.2532	7.26616	4.6062	2.16856	5.64992	4.13548	11.6173	14.1547	18.5928	7.5329	10.4007	11.6952
LOC140752620	Sc2	Tecr	trans-2,3-enoyl-CoA reductase Sc2	Tecr	Trans-2,3-enoyl-CoA reductase	6456.77	5140.39	4754.9	3231.58	3242.72	2823.37	2715.12	2525.12	2586.01	2637.26	2547.45	4917.99	3674.16	3858.71	2956.66	3052.14	3007.85
LOC140752635	LOC140752635	Heat shock factor	heat shock factor protein-like	Hsf	Heat shock factor	5281.95	4272.71	4460.87	4408.86	3886.33	2999.53	2957.33	3220.66	3865.46	3656.76	3931.81	5085.8	4952.13	3255.16	3617.05	3628.9	3925.92
LOC140752700	LOC140752700	LOC140752700	uncharacterized LOC140752700			1221	1049.55	991.633	582.159	556.62	839.832	619.561	684.481	554.068	449.483	556.222	1053.3	1085.87	1099.83	528.559	579.604	696.593
LOC140752710	L	Lobe	zinc finger protein Lobe	L	Lobe	31.238	25.7285	28.6143	28.0819	315.649	25.167	36.3308	33.1646	30.3599	249.224	143.708	56.7957	30.3315	48.6272	107.972	190.049	72.3638
LOC140748906	LOC140748906	inactive CLIP domain-containing serine protease A3-like	inactive CLIP domain-containing serine protease A3-like			0	0.887191	0	0	0	0	0.484411	0	1.08428	0	0	0	0	0	0	0	1.46189
LOC140752723	LOC140752723	C-Maf-inducing protein-like	C-Maf-inducing protein-like			129.027	181.874	297.983	217.095	217.875	176.169	236.877	375.866	331.79	347.156	383.566	188.459	230.52	416.192	251.097	279.874	441.492
LOC140752729	sau	sauron	Golgi phosphoprotein 3 homolog sauron	sau	sauron	2719.07	2068.04	2616.73	2330.8	1971.65	2111.23	2252.03	2511.3	2523.12	2272.52	2518.51	2211.16	2317.33	1972.26	2341.48	2647.46	2715.47
LOC140752737	LOC140752737	bubblegum	very long-chain-fatty-acid--CoA ligase bubblegum-like	bgm	bubblegum	89.6396	188.085	132.218	116.648	140.117	335.56	405.936	487.336	341.549	430.65	413.548	256.872	335.669	397.599	443.186	584.331	396.173
LOC140748200	Patj	Patj	patj crumbs cell polarity complex component	Patj	Patj	562.285	562.479	609.78	527.076	621.29	765.263	792.496	863.202	827.307	821.122	760.928	740.926	550.012	732.269	694.282	688.338	872.751
LOC140752757	LOC140752757	Meiotic central spindle	zinc finger protein 532-like	Meics	Meiotic central spindle	605.746	596.192	569.325	547.597	523.515	640.36	636.516	615.388	621.293	546.787	645.134	551.177	570.233	633.584	477.084	534.219	638.117
LOC140752772	LOC140752772	cartilage-associated protein-like	cartilage-associated protein-like			588.09	739.917	597.94	883.5	869.959	403.604	511.053	394.291	544.309	598.264	748.521	620.881	705.713	685.072	616.442	674.156	719.983
LOC140752878	LOC140752878	cilia- and flagella-associated protein 161-like	cilia- and flagella-associated protein 161-like			0	0	0	0	0	0.932111	0	0	0	0	0	0	0	0	0	0	0
LOC140752802	LOC140752802	LOC140752802	uncharacterized LOC140752802			0	0	0.986699	0	2.30963	0.932111	1.93764	0	0	0	2.06774	0	0	1.43021	0	0	0
LOC140748912	LOC140748912	cilia- and flagella-associated protein 161-like	cilia- and flagella-associated protein 161-like			12.2236	7.09753	3.9468	3.24022	3.0795	0.932111	0.968822	0.92124	0	0.627769	1.03387	1.29081	4.0442	1.43021	1.25548	0	1.46189
LOC140752783	LOC140752783	LOC140752783	uncharacterized LOC140752783			0	0	0	0	0	0	0	0	0	0.627769	0	0	0	0	0	0	0
LOC140752793	LOC140752793	LOC140752793	uncharacterized LOC140752793			0	0.887191	0	0	0	0	0	0	0	0	0	0	0	0	0	0	0
LOC140752839	LOC140752839	band 4.1-like protein 4	band 4.1-like protein 4			842.069	852.591	726.211	851.097	923.081	937.704	1399.95	1132.2	1699.07	1016.36	1025.6	1144.95	1417.49	722.257	1048.33	852.859	939.998
LOC140752894	LOC140752894	arc	uncharacterized LOC140752894	a	arc	137.176	142.838	76.9625	135.009	172.452	148.206	190.858	143.713	193.002	254.247	225.384	148.443	169.857	102.975	208.41	178.703	153.499
LOC140752910	bbg	big bang	PDZ domain-containing protein big bang	bbg	big bang	29225.2	22482.3	23818.9	23497	22263.3	24134.2	20539	24184.4	24464.6	23128.3	25185.1	28892.2	28616.8	29370.8	26104	27608.2	28577.8
LOC140752926	nAChRalpha7	nAChRalpha5	nicotinic Acetylcholine Receptor alpha7	nAChRalpha5	nicotinic Acetylcholine Receptor alpha5	8.14906	28.3901	29.601	27.0018	13.8578	77.3652	138.541	152.005	91.0796	96.0487	187.13	87.7752	90.9946	117.277	77.84	80.3692	130.109
LOC140752970	nAChRbeta1	nAChRbeta1	nicotinic acetylcholine receptor beta1	nAChRbeta1	nicotinic Acetylcholine Receptor beta1	6.79088	10.6463	10.8537	14.0409	10.7783	6.52478	17.9232	6.44868	8.67425	6.27769	6.20322	15.4897	26.2873	4.29064	8.78838	5.67312	9.50231
LOC140752978	ari-2	ariadne 2	E3 ubiquitin-protein ligase ari-2	ari-2	ariadne 2	1416.58	1403.54	1307.38	1081.15	1109.39	1343.17	1347.15	1236.3	1096.21	1078.51	1125.88	1381.17	1316.39	1381.59	1118.64	1109.09	1071.57
LOC140752943	Pfk	Phosphofructokinase	ATP-dependent 6-phosphofructokinase	Pfk	Phosphofructokinase	899.112	958.167	881.122	927.783	1040.87	1128.79	1071.52	1099.04	1146.09	1118.06	1117.61	854.518	851.305	1016.88	1067.16	1015.49	1002.86
LOC140752958	TRAM	TRAM	translocating chain-associated membrane protein 1	TRAM	TRAM	3752.64	5631	3140.66	5131.43	5405.3	4259.75	5073.72	5114.73	5085.28	6466.65	5510.52	4586.26	4476.93	4516.61	6028.83	6733.05	4999.68
LOC140752984	LOC140752984	LOC140752984	uncharacterized LOC140752984			927.634	1030.03	900.856	2096.42	2715.35	1369.27	932.491	1386.47	1410.65	4828.8	2003.64	931.966	717.846	1225.69	2596.34	1804.05	1526.95
LOC140748920	LOC140748920	LOC140748920	uncharacterized LOC140748920			8.14906	37.262	4.9335	14.0409	4.61925	5.59267	1.45323	4.6062	0	1.88331	6.20322	10.3265	8.08841	12.8719	2.51097	5.67312	2.19284
LOC140752990	LOC140752990	LOC140752990	uncharacterized LOC140752990			1.35818	3.54876	2.9601	2.16015	3.0795	0	0	0	0	0.627769	0	0	0	1.43021	1.25548	0.94552	0
LOC140753000	LOC140753000	LOC140753000	uncharacterized LOC140753000			1295.7	233.331	225.954	260.298	154.745	1048.63	223.798	290.191	571.416	280.613	357.719	12011	4729.7	3445.38	239.797	261.909	176.889
LOC140753008	Ars2	Ars2	arsenic resistance protein 2	Ars2	Arsenic resistance protein 2	2444.72	2273.87	2568.38	3238.06	3202.68	3335.09	3380.7	3295.28	3481.63	3584.56	3237.05	2697.8	2363.84	2399.9	2922.77	2840.34	2603.63
LOC140753044	LOC140753044	trol	uncharacterized LOC140753044	trol	terribly reduced optic lobes	13.5818	47.0211	14.8005	24.8417	20.7866	24.2349	142.417	23.031	55.2983	40.1772	28.9483	90.3568	141.547	31.4647	38.92	40.6573	45.3187
LOC140753033	LOC140753033	Acid sphingomyelinase	sphingomyelin phosphodiesterase	Asm	Acid sphingomyelinase	882.814	1313.93	856.455	811.135	915.382	602.144	559.494	609.861	345.886	646.602	682.354	756.416	839.172	1076.95	705.582	897.298	795.27
LOC140753082	LOC140753082	LOC140753082	uncharacterized LOC140753082			13.5818	39.9236	17.7606	14.0409	24.636	36.3523	25.6738	35.0071	29.2756	42.6883	42.3886	21.9438	30.3315	20.023	22.5987	20.8014	17.5427
LOC140753074	Rca1	Regulator of cyclin A1	Regulator of cyclin A1			889.605	818.877	911.71	1383.57	1100.15	1042.1	1156.29	982.963	1258.85	1234.19	1179.64	1071.37	1215.28	836.674	1329.56	1428.68	1158.55
LOC140753088	LOC140753088	LOC140753088	uncharacterized LOC140753088			1613.51	1382.24	1485.97	1285.29	1117.09	927.451	867.58	791.345	856.582	843.722	780.571	840.319	774.465	929.638	782.166	752.634	781.382
LOC140753121	wry	weary	delta and Notch-like EGF repeat containing weary	wry	weary	407.453	268.819	386.786	277.579	187.85	13.0496	13.5635	18.4248	10.8428	13.8109	25.8467	56.7957	32.3536	68.6502	15.0658	13.2373	13.157
LOC140753097	grh	grainy head	grainy head	grh	grainy head	28562.4	21511.7	17129.1	43062.5	41973.6	37273.3	28954.7	20916.8	40766.8	43239.5	30406.1	33397.2	27257.9	16586.2	47197.4	41059.2	21802
LOC140753140	LOC140753140	eEF1delta	probable elongation factor 1-delta	eEF1delta	eukaryotic translation elongation factor 1 delta	13909.1	16201.9	11589.8	17119.2	16342.9	11736.2	10532.5	10800.6	10699.7	11881.8	12436.4	11676.7	10836.4	11201.4	9541.67	11531.6	9979.62
LOC140753131	Ctu2	Ctu2	Cytosolic thiouridylase subunit 2	Ctu2	Cytosolic thiouridylase subunit 2	854.293	752.338	721.277	770.092	709.825	822.122	734.367	651.317	755.744	674.852	647.202	487.927	574.277	650.747	564.968	556.911	595.722
LOC140753153	CkIIalpha	casein kinase IIalpha	casein kinase II subunit alpha	CkIIalpha	casein kinase IIalpha	4991.3	4698.56	5523.54	5970.64	5484.59	5824.76	6519.2	5587.32	5864.88	5928.02	5827.92	5598.25	5496.07	5869.59	6465.74	6688.61	6116.57
LOC140753182	l(3)76BDm	lethal (3) 76BDm	trafficking protein particle complex subunit 8 homolog l(3)76BDm	l(3)76BDm	lethal (3) 76BDm	2016.89	2135.47	2162.84	2209.83	2298.85	2353.58	2222.96	2240.46	2381.08	2300.77	2352.05	2051.1	1971.55	2171.06	2283.72	2236.15	2451.6
LOC140753187	tgo	tango	Aryl hydrocarbon receptor nuclear translocator homolog tgo	tgo	tango	3975.38	3156.63	3683.35	4486.62	3763.92	3855.21	4046.77	3993.58	4777.34	4704.5	4420.83	4405.54	4513.33	3609.86	4851.19	5084.06	4852.03
LOC140753237	LOC140753237	acetylcholinesterase-like	acetylcholinesterase-like			12.2236	24.8414	18.7473	6.48044	3.0795	9.32111	41.1749	13.8186	29.2756	10.6721	27.9145	25.8162	48.5304	38.6157	16.3213	14.1828	24.1213
LOC140753229	Sf3b6	Sf3b6	splicing factor 3b subunit 6	Sf3b6	Splicing factor 3b subunit 6	738.848	768.308	898.883	940.743	916.152	1013.2	1158.71	851.226	996.454	1100.48	965.634	921.64	887.703	789.477	1083.48	1179.06	1184.87
LOC140753209	tapas	tapas	tudor domain-containing protein 7 tapas	tapas	tapas	2019.61	1969.56	1883.61	1666.55	1612.12	1736.52	1774.88	1873.8	1850.87	1875.77	1946.78	1702.58	1751.14	1983.7	1620.83	1700.99	2078.81
LOC140753244	pAbp	poly(A) binding protein	poly(A) binding protein	pAbp	poly(A) binding protein	210948	201697	149611	120008	107863	143104	114236	125347	97971.3	93860.3	99110.9	189523	171960	168495	85914	96379.7	87555.8
LOC140753255	Nmt	N-myristoyl transferase	N-myristoyl transferase	Nmt	N-myristoyl transferase	2042.7	2259.68	2344.4	2389.12	2196.46	2643.47	2592.08	2536.17	2422.28	2395.57	2353.09	2297.65	2347.66	2738.86	2552.4	2849.8	2773.94
LOC140753262	RpL13	Ribosomal protein L13	ribosomal protein L13	RpL13	Ribosomal protein L13	50833.8	53926.1	46675.8	39931.4	44867.6	47690.5	40214.8	40732.6	32633.6	40294.6	34908.6	55667.6	47942	54149.3	40284.7	37979.6	34296
LOC140753269	LOC140753269	Ciz1 zinc finger protein	uncharacterized LOC140753269	Ciz1	Ciz1 zinc finger protein	1518.44	1531.29	1652.72	2530.61	2507.48	2255.71	2668.13	2690.94	2539.39	3135.71	2416.15	2917.24	2559.98	2913.34	3668.52	3285.68	2655.53
LOC140753291	LOC140753291	LOC140753291	uncharacterized LOC140753291			1024.06	871.222	508.15	10.8007	12.318	130.496	33.9088	53.4319	15.1799	11.2998	8.27095	472.437	370.045	256.008	5.02193	10.4007	15.3499
LOC140753316	ttv	tout-velu	exostosin glycosyltransferase 1 ttv	ttv	tout-velu	1252.24	1100.12	1488.93	1661.15	1377.31	1080.32	1268.19	1417.79	1383.54	1240.47	1417.43	1342.44	1245.61	1395.89	1491.51	1544.03	1744.04
LOC140753323	LeuRS-m	LeuRS-m	Leucyl-tRNA synthetase, mitochondrial	LeuRS-m	Leucyl-tRNA synthetase, mitochondrial	1055.3	1060.19	964.992	1086.55	1073.21	1066.34	1116.57	1026.26	1075.61	1081.02	1101.07	1112.68	1083.85	1274.32	1148.77	1203.65	1016.02
LOC140753479	LOC140753479	FUN14 domain containing 1	FUN14 domain-containing protein 1A	Fundc1	FUN14 domain containing 1	1932.68	2309.36	2180.61	2125.58	1975.5	2423.49	2248.63	2272.7	2280.24	2125.63	2358.26	1812.3	1931.11	2756.02	2031.37	1952.5	2363.88
LOC140753337	LOC140753337	nuclear speckle splicing regulatory protein 1	nuclear speckle splicing regulatory protein 1			1237.3	1155.12	1202.79	1358.73	1280.3	931.179	901.973	806.085	921.639	993.131	909.805	782.232	788.62	823.802	865.028	994.687	986.779
LOC140753330	TH1	TH1	negative elongation factor complex member TH1	TH1	TH1	1079.75	1123.18	1276.79	1245.32	1334.19	1442.91	1417.87	1298.95	1232.83	1286.93	1155.87	1303.72	1292.12	1470.26	1447.57	1514.72	1405.61
LOC140753346	KCNQ	KCNQ potassium channel	KCNQ potassium channel	KCNQ	KCNQ potassium channel	1.35818	0.887191	0	0	0	0	0.484411	0	0	0	1.03387	0	0	1.43021	2.51097	0	0
LOC140753356	LOC140753356	solute carrier family 12 member 8	solute carrier family 12 member 8			1923.18	2035.22	1800.73	1263.69	1336.5	1767.28	1822.84	1714.43	1455.11	1305.13	1339.89	1626.42	1526.69	1699.09	1181.41	1268.89	1258.69
LOC140753360	Spf30	Splicing factor 30	survival of motor neuron-related-splicing factor 30	Spf30	Splicing factor 30	920.843	872.996	944.271	746.33	726.763	1033.71	931.522	865.966	758.997	753.951	709.234	908.732	972.631	1006.87	811.042	894.462	893.948
LOC140753455	LOC140753455	DIP-zeta	lachesin-like	DIP-zeta	Dpr-interacting protein zeta	0	0	0	0	0	0	2.90646	0	1.08428	0	0	2.58162	12.1326	1.43021	3.76645	2.83656	3.65474
LOC140748936	LOC140748936	Obp83a	general odorant-binding protein 83a-like	Obp83a	Odorant-binding protein 83a	0	0	0	0	0	0.932111	0.484411	0	2.16856	0	0	0	0	0	0	0	0
LOC140753471	LOC140753471	gamma-interferon-inducible-lysosomal thiol reductase-like	gamma-interferon-inducible-lysosomal thiol reductase-like			472.645	457.791	530.844	442.83	398.796	460.463	536.243	495.627	543.225	522.304	581.035	606.682	584.387	580.666	553.668	607.969	688.552
LOC140753463	Spf45	Spf45	splicing factor 45	Spf45	Spf45	825.771	858.801	799.226	868.379	867.65	1226.66	1158.23	1136.81	1057.17	1021.38	1121.75	970.691	946.344	939.65	978.022	1108.15	920.262
LOC140753427	gwl	greatwall	serine/threonine-protein kinase greatwall	gwl	greatwall	215.95	278.578	348.305	467.672	481.172	485.63	521.71	485.494	500.938	425.627	485.919	441.458	452.951	697.944	543.624	533.273	601.569
LOC140753368	LOC140753368	LOC140753368	uncharacterized LOC140753368			0	0	0	1.08007	2.30963	3.72845	0.968822	0	4.33712	3.13885	2.06774	2.58162	12.1326	0	5.02193	3.78208	6.57852
LOC140753445	l(2)k05911	lethal (2) k05911	CLIP and Tryp_SPc domain-containing lethal (2) k05911	l(2)k05911	lethal (2) k05911	151999	119328	115232	24676.4	20695	75455.3	51990.8	59773.7	20212.1	6097.52	10849.4	116997	91170.5	98588.8	13766.4	9516.66	12358.9
LOC140753493	LOC140753493	LOC140753493	uncharacterized LOC140753493			0	0	0	0	0	0	0	0	0	0	0	0	0	0	0	0	0
LOC140753376	LOC140753376	Jhbp14	putative beta-carotene-binding protein	Jhbp14	Juvenile hormone binding protein 14	9079.41	5783.6	6361.25	87.4859	6.159	1078.45	211.688	474.439	30.3599	8.161	16.5419	2311.84	1502.42	1184.22	16.3213	14.1828	43.1259
LOC140753385	PIG-U	PIG-U	phosphatidylinositol glycan anchor biosynthesis class U	PIG-U	Phosphatidylinositol glycan anchor biosynthesis class U	889.605	891.627	1041.95	1072.51	1023.93	1330.12	1283.2	1219.72	1258.85	1156.35	1139.32	1169.48	1158.66	1118.43	1150.02	1207.43	1189.98
LOC140747937	LOC140747937	LOC140747937	uncharacterized LOC140747937			1.35818	0.887191	0.986699	2.16015	5.38913	0.932111	1.45323	0	1.08428	1.25554	2.06774	1.29081	4.0442	1.43021	2.51097	2.83656	0
LOC140753419	Roc2	Regulator of cullins 2	Regulator of cullins 2	Roc2	Regulator of cullins 2	761.937	766.533	810.08	1045.51	1130.18	1026.25	1015.81	1014.29	994.286	1018.24	1006.99	1080.41	1009.03	921.057	1083.48	976.722	829.625
LOC140753395	LOC140753395	Trehalose transporter 1	facilitated trehalose transporter Tret1-like	Tret1	Trehalose transporter 1	15176.3	17320.6	10319.9	5507.29	5338.32	10395.8	6543.91	7318.33	8661.24	5302.77	6423.43	4755.35	4638.7	4056.08	4705.55	4802.29	4716.07
LOC140753404	LOC140753404	Tret1l	facilitated trehalose transporter Tret1-like	Tret1l	Trehalose transporter 1-like	6.79088	16.8566	10.8537	15.121	6.92888	5.59267	13.0791	9.2124	11.9271	5.02215	12.4064	6.45406	12.1326	11.4417	10.0439	5.67312	6.57852
LOC140753413	LOC140753413	LOC140753413	uncharacterized LOC140753413			35.3126	9.7591	6.90689	19.4413	13.8578	6.52478	8.71939	2.76372	2.16856	8.78877	14.4742	12.9081	4.0442	10.0115	3.76645	5.67312	4.38568
LOC140756805	TRNAS-GCU	transfer RNA serine (anticodon GCU)	transfer RNA serine (anticodon GCU)			0	0.887191	0	1.08007	0	0	0	0	0	0.627769	0	0	0	1.43021	1.25548	0.94552	0.730947
LOC140743837	TRNAS-GCU	transfer RNA serine (anticodon GCU)	transfer RNA serine (anticodon GCU)			0	0.887191	0	1.08007	0	0	0	0	0	0.627769	0	0	0	1.43021	1.25548	0.94552	0.730947
LOC140743935	TRNAS-GCU	transfer RNA serine (anticodon GCU)	transfer RNA serine (anticodon GCU)			0	0.887191	0	1.08007	0	0	0	0	0	0.627769	0	0	0	1.43021	1.25548	0.94552	0.730947
LOC140743939	TRNAS-GCU	transfer RNA serine (anticodon GCU)	transfer RNA serine (anticodon GCU)			0	0.887191	0	1.08007	0	0	0	0	0	0.627769	0	0	0	1.43021	1.25548	0.94552	0.730947
LOC140747644	TRNAS-GCU	transfer RNA serine (anticodon GCU)	transfer RNA serine (anticodon GCU)			0	0.887191	0	1.08007	0	0	0	0	0	0.627769	0	0	0	1.43021	1.25548	0.94552	0.730947
LOC140749379	TRNAS-GCU	transfer RNA serine (anticodon GCU)	transfer RNA serine (anticodon GCU)			0	0.887191	0	1.08007	0	0	0	0	0	0.627769	0	0	0	1.43021	1.25548	0.94552	0.730947
LOC140754914	TRNAS-GCU	transfer RNA serine (anticodon GCU)	transfer RNA serine (anticodon GCU)			0	0.887191	0	1.08007	0	0	0	0	0	0.627769	0	0	0	1.43021	1.25548	0.94552	0.730947
LOC140754915	TRNAS-GCU	transfer RNA serine (anticodon GCU)	transfer RNA serine (anticodon GCU)			0	0.887191	0	1.08007	0	0	0	0	0	0.627769	0	0	0	1.43021	1.25548	0.94552	0.730947
LOC140754911	TRNAS-GCU	transfer RNA serine (anticodon GCU)	transfer RNA serine (anticodon GCU)			0	0.887191	0	1.08007	0	0	0	0	0	0.627769	0	0	0	1.43021	1.25548	0.94552	0.730947
LOC140754917	TRNAS-GCU	transfer RNA serine (anticodon GCU)	transfer RNA serine (anticodon GCU)			0	0.887191	0	1.08007	0	0	0	0	0	0.627769	0	0	0	1.43021	1.25548	0.94552	0.730947
LOC140754923	TRNAS-GCU	transfer RNA serine (anticodon GCU)	transfer RNA serine (anticodon GCU)			0	0.887191	0	1.08007	0	0	0	0	0	0.627769	0	0	0	1.43021	1.25548	0.94552	0.730947
LOC140754926	TRNAS-GCU	transfer RNA serine (anticodon GCU)	transfer RNA serine (anticodon GCU)			0	0.887191	0	1.08007	0	0	0	0	0	0.627769	0	0	0	1.43021	1.25548	0.94552	0.730947
LOC140754918	TRNAS-GCU	transfer RNA serine (anticodon GCU)	transfer RNA serine (anticodon GCU)			0	0.887191	0	1.08007	0	0	0	0	0	0.627769	0	0	0	1.43021	1.25548	0.94552	0.730947
LOC140754927	TRNAS-GCU	transfer RNA serine (anticodon GCU)	transfer RNA serine (anticodon GCU)			0	0.887191	0	1.08007	0	0	0	0	0	0.627769	0	0	0	1.43021	1.25548	0.94552	0.730947
LOC140754928	TRNAS-GCU	transfer RNA serine (anticodon GCU)	transfer RNA serine (anticodon GCU)			0	0.887191	0	1.08007	0	0	0	0	0	0.627769	0	0	0	1.43021	1.25548	0.94552	0.730947
LOC140754919	TRNAS-GCU	transfer RNA serine (anticodon GCU)	transfer RNA serine (anticodon GCU)			0	0.887191	0	1.08007	0	0	0	0	0	0.627769	0	0	0	1.43021	1.25548	0.94552	0.730947
LOC140748946	LOC140748946	GILT-like protein 2	GILT-like protein 2			24.4472	21.2926	15.7872	24.8417	18.477	22.3707	10.1726	17.5036	18.4328	32.644	64.0999	72.2855	99.083	68.6502	66.5406	90.7699	65.7852
LOC140753499	Rap2l	Rap2l	Ras-associated protein 2-like	Rap2l	Ras-associated protein 2-like	2205.68	2683.75	1898.41	1823.16	1927	2123.35	2249.12	1790.89	1948.45	1902.77	1979.86	2487.39	1993.79	2481.42	1722.52	1780.41	1931.89
LOC140753506	LOC140753506	scramblase 1	phospholipid scramblase 2-like	scramb1	scramblase 1	818.98	715.963	432.174	1328.49	1252.59	1247.16	1011.45	710.276	1688.23	1404.95	1175.51	1119.13	1025.21	703.664	1806.64	1397.48	877.867
LOC140753502	LOC140753502	LOC140753502	uncharacterized LOC140753502			0	0.887191	0	0	1.53975	0	0	0	0	0	0	0	0	1.43021	0	0	0
LOC140753515	LOC140753515	scramblase 1	phospholipid scramblase 1-like	scramb1	scramblase 1	222.741	219.136	168.726	286.219	304.871	1299.36	1098.64	970.987	1476.79	1389.25	1267.52	647.988	576.299	510.586	813.553	789.509	641.041
LOC140753537	LOC140753537	scramblase 1	phospholipid scramblase 2-like	scramb1	scramblase 1	1013.2	857.914	930.457	844.617	838.395	627.311	616.655	839.25	734.058	713.774	868.45	660.896	837.15	772.315	696.793	826.384	975.814
LOC140753522	sip2	septin interacting protein 2	septin interacting protein 2			302.873	293.66	458.815	800.334	791.432	625.447	640.875	510.367	779.598	706.868	680.286	505.998	479.238	652.177	725.669	777.217	790.154
LOC140753544	LOC140753544	regulator of microtubule dynamics protein 1-like	regulator of microtubule dynamics protein 1-like			28.5217	31.0517	22.6941	17.2812	15.3975	102.532	115.774	99.4939	75.8997	56.4992	67.2015	80.0304	80.8841	97.2544	31.3871	39.7118	55.552
LOC140753550	pnut	peanut	septin 7-like protein pnut	pnut	peanut	12815.7	11068.6	10574.5	9756.3	9121.49	9766.66	9814.65	10346.4	11056.4	9784.41	10263.2	9703.03	10039.7	9550.96	9989.88	10499.1	10959.1
LOC140748207	LOC140748207	LOC140748207	uncharacterized LOC140748207			0	0.887191	0	0	0	0	0	0	0	0.627769	0	0	0	0	0	0	0
LOC140753575	alpha-Catr	alpha-catenin related	alpha-catenin related	alpha-Catr	alpha-catenin related	0	3.54876	0	0	2.30963	0.932111	1.45323	2.76372	1.08428	3.13885	2.06774	0	2.0221	0	0	0	7.30947
LOC140753598	LOC140753598	ninaC	myosin-IIIb-like	ninaC	neither inactivation nor afterpotential C	465.854	568.69	354.225	519.515	464.235	183.626	171.966	159.375	178.906	256.758	291.551	505.998	353.868	251.717	322.659	289.329	327.464
LOC140753585	Polr2A	Polr2A	RNA polymerase II subunit RpII215	Polr2A	RNA polymerase II subunit A	7631.59	6450.77	7208.82	7060.44	7577.12	7151.16	6408.27	7052.09	7832.85	6623.59	7184.36	6606.38	7301.81	5369.02	7411.12	6940.11	7007.59
LOC140748951	LOC140748951	LOC140748951	uncharacterized LOC140748951			0	0.887191	0	0	0	0.932111	0	0	0	0	0	0	0	1.43021	0	2.83656	1.46189
LOC140753590	LOC140753590	LOC140753590	uncharacterized LOC140753590			0	0	0	0	0	0	0.968822	0.92124	0	0	2.06774	0	0	0	0	0	0
LOC140748960	LOC140748960	LOC140748960	uncharacterized LOC140748960			0	0	0	0	0	1.86422	5.32852	18.4248	11.9271	6.90546	21.7113	0	0	1.43021	0	0	0
LOC140748968	LOC140748968	LOC140748968	uncharacterized LOC140748968			0	0	0.986699	0	0	0	0	0	0	0.627769	0	0	0	0	0	0	0.730947
LOC140748970	LOC140748970	LOC140748970	uncharacterized LOC140748970			0	0	0	0	0	0.932111	0	0	0	0	1.03387	0	0	0	0	0	0
LOC140753613	LOC140753613	LOC140753613	uncharacterized LOC140753613			0	0	0	0	0.769876	0	0	0	0	0	0	0	0	0	0	0	0
LOC140748978	LOC140748978	LOC140748978	uncharacterized LOC140748978			0	0	0	0	0	0	0	0	0	0.627769	0	0	0	0	0	0	0
LOC140753622	LOC140753622	LOC140753622	uncharacterized LOC140753622			0	0	0	0	0	0	0	10.1336	5.42141	3.13885	10.3387	2.58162	0	0	0	3.78208	4.38568
LOC140753626	msb1l	msb1l	msb1l			3747.21	4168.91	5293.64	5753.55	5411.46	9547.62	7832.44	7926.35	8005.25	7125.18	6755.3	6495.37	6331.2	7705.98	6480.81	6919.31	6960.81
LOC140753642	LOC140753642	oya	guanylate kinase	oya	oya	742.922	594.418	666.022	964.505	876.118	475.377	476.66	465.226	469.494	385.45	528.307	362.718	493.393	354.693	479.595	497.343	487.542
LOC140753684	CycB	Cyclin B	Cyclin B	CycB	Cyclin B	605.746	683.137	1022.22	2137.46	2191.84	1878.2	2028.23	1391.99	1851.95	1963.66	1793.76	1554.14	1546.91	1676.21	2484.6	2357.18	2070.04
LOC140748216	LOC140748216	lymphocyte antigen 75-like	lymphocyte antigen 75-like			0	0	0.986699	0	0	0	0	0	0	0	0	0	0	0	0	0	0
LOC140753686	LOC140753686	DIP-beta	lachesin-like	DIP-beta	Dpr-interacting protein beta	39.3871	55.0059	72.029	35.6424	53.8913	13.9817	7.26616	200.83	1.08428	4.39438	24.8129	19.3622	68.7515	85.8127	0	13.2373	44.5878
LOC140753693	LOC140753693	DIP-alpha	lachesin-like	DIP-alpha	Dpr-interacting protein alpha	0	0	0	0	0	0.932111	0	1.84248	2.16856	0	1.03387	0	0	0	0	0	0
LOC140748986	LOC140748986	ND-30	NADH dehydrogenase [ubiquinone] iron-sulfur protein 3, mitochondrial-like	ND-30	NADH dehydrogenase (ubiquinone) 30 kDa subunit	0	0	0	0	0	0	0.484411	0.92124	1.08428	0	3.10161	0	0	0	0	0	0
LOC140753704	LOC140753704	LOC140753704	uncharacterized LOC140753704			14.9399	17.7438	24.6675	6.48044	0.769876	26.0991	12.1103	23.9522	31.4442	26.9941	51.6935	9.03568	26.2873	37.1855	7.5329	20.8014	19.7356
LOC140753714	LOC140753714	DIP-alpha	lachesin-like	DIP-alpha	Dpr-interacting protein alpha	24.4472	26.6157	18.7473	32.4022	35.4143	20.5064	31.9711	29.4797	50.9612	67.1713	56.8628	14.1989	28.3094	10.0115	20.0877	30.2566	22.6594
LOC140748240	LOC140748240	LOC140748240	uncharacterized LOC140748240			2.71635	0.887191	0.986699	0	1.53975	14.9138	10.1726	14.7398	15.1799	8.161	11.3726	9.03568	16.1768	10.0115	13.8103	9.4552	12.4261
LOC140753724	LOC140753724	Integrator 6	integrator complex subunit 6-like	IntS6	Integrator 6	1935.4	1586.3	1686.27	1546.66	1508.19	1577.13	1617.93	1554.13	1452.94	1620.9	1370.91	1709.04	1830	1730.56	1639.66	1685.86	1430.46
LOC140753739	Snup	Snurportin	snurportin-1	Snup	Snurportin	999.617	971.474	989.659	1169.72	1071.67	1174.46	1116.57	1053.9	953.083	981.203	1041.11	1002.96	871.526	902.464	842.429	927.555	917.339
LOC140753765	LOC140753765	LOC140753765	uncharacterized LOC140753765			32.5962	15.0823	29.601	27.0018	25.4059	16.778	14.5323	23.9522	10.8428	18.8331	25.8467	18.0714	24.2652	14.3021	23.8542	21.747	38.0092
LOC140753756	LOC140753756	LOC140753756	uncharacterized LOC140753756			80.1324	60.329	66.1088	72.3649	55.431	7.45689	10.657	9.2124	18.4328	11.9276	13.4403	9.03568	8.08841	10.0115	11.2994	8.50968	13.888
LOC140753816	dcma	decima	decima	dcma	decima	5.4327	5.32315	3.9468	3.24022	2.30963	7.45689	5.32852	12.8974	13.0114	5.02215	16.5419	3.87244	10.1105	0	3.76645	1.89104	2.92379
LOC140748995	LOC140748995	LOC140748995	uncharacterized LOC140748995			0	0	0	0	0	0	0	0	0	0.627769	0	0	0	0	0	0	0.730947
LOC140753799	Rip11	Rab11 interacting protein	Rab11 interacting protein	Rip11	Rab11 interacting protein	1849.84	1153.35	1219.56	1305.81	1050.11	933.043	931.522	900.973	1147.17	864.438	1056.61	1305.01	1213.26	973.975	978.022	1125.17	1149.05
LOC140753840	LOC140753840	protein KRTCAP2 homolog	protein KRTCAP2 homolog			1294.34	1402.65	1429.73	2175.27	2058.65	1647.97	1857.23	1524.65	1707.74	2038.37	1855.8	1346.32	1383.12	1470.26	2030.12	2380.82	1904.12
LOC140753832	LOC140753832	LOC140753832	uncharacterized LOC140753832			0	2.66157	0	0	0	0.932111	0.968822	0.92124	2.16856	2.51108	1.03387	1.29081	2.0221	1.43021	1.25548	0	0
LOC140753856	Hmgcl	Hmgcl	hydroxymethylglutaryl-CoA lyase	Hmgcl	3-Hydroxymethyl-3-methylglutaryl-CoA lyase	74.6997	105.576	84.8561	77.7652	86.2261	96.9396	101.726	102.258	104.091	114.254	105.455	112.301	101.105	127.289	118.015	121.027	86.9827
LOC140753808	NANS	Nans	N-acetylneuraminic acid synthase	Nans	N-acetylneuraminic acid synthase	16601	14726.5	12936.6	5935	5570.05	8250.12	6545.84	6727.82	4276.41	3944.9	4470.45	8312.83	7774.98	9307.82	3409.89	3765.06	3911.3
LOC140753769	LOC140753769	LOC140753769	uncharacterized LOC140753769			874.665	911.145	1248.17	1666.55	1448.14	1532.39	1418.84	1815.76	2101.34	2022.04	1961.25	1224.98	1269.88	1308.64	1691.14	1726.52	1961.13
LOC140747945	LOC140747945	LOC140747945	uncharacterized LOC140747945			0	0	0	4.32029	4.61925	0	0.968822	0.92124	2.16856	1.88331	9.30482	0	6.0663	0	1.25548	2.83656	4.38568
LOC140753790	Cand1	Cand1	Cullin-associated and neddylation-dissociated 1	Cand1	Cullin-associated and neddylation-dissociated 1	3153.68	3501.74	3861.94	4341.89	4758.6	5001.71	4994.76	5359.78	5073.35	5268.24	4930.52	4449.43	4466.82	5058.66	5560.54	5226.83	4662.71
LOC140753866	Dbp73D	Dead box protein 73D	putative ATP-dependent RNA helicase Dbp73D	Dbp73D	Dead box protein 73D	812.189	875.658	816	937.503	990.06	864.067	832.702	825.431	878.268	983.714	908.771	929.385	946.344	1055.5	1146.26	1265.11	1074.49
LOC140753877	rod	rough deal	kinetochore component rough deal	rod	rough deal	387.08	569.577	734.104	1724.88	1700.66	1260.21	1218.29	1105.49	1627.51	1521.71	1538.4	1024.9	1156.64	1177.06	1799.11	1693.43	1804.71
LOC140753883	LOC140753883	ankyrin repeat domain-containing protein 49-like	ankyrin repeat domain-containing protein 49-like			813.547	838.396	884.082	1034.71	1063.97	738.232	790.558	760.944	787.188	784.711	840.536	728.018	727.957	810.93	749.524	770.599	802.58
LOC140753889	gpp	grappa	DOT1 like histone lysine methyltransferase grappa	gpp	grappa	2477.31	1921.66	2044.44	2733.66	2274.21	2007.77	2013.21	1969.61	2462.4	2374.85	2322.07	2586.79	2701.53	2131.02	2750.76	2744.84	2828.77
LOC140753899	LOC140753899	IPIP	uncharacterized LOC140753899	IPIP	Inositol phosphatase interacting protein	494.376	499.489	569.325	661.005	597.423	588.162	620.53	635.656	615.872	624.63	703.031	606.682	756.266	663.619	762.078	773.435	817.93
LOC140753908	CAH1	Carbonic anhydrase 1	carbonic anhydrase 1	CAH1	Carbonic anhydrase 1	1005.05	1438.14	590.046	545.437	594.344	645.953	812.841	756.338	522.624	710.635	803.317	895.824	1182.93	965.393	731.947	643.899	890.294
LOC140748252	LOC140748252	stall	A disintegrin and metalloproteinase with thrombospondin motifs adt-2-like	stl	stall	1.35818	7.09753	14.8005	1.08007	2.30963	4.66056	15.9856	9.2124	13.0114	3.13885	12.4064	3.87244	16.1768	27.174	0	2.83656	14.6189
LOC140753927	LOC140753927	LOC140753927	uncharacterized LOC140753927			62.4761	160.582	287.129	88.566	66.9792	117.446	227.189	315.985	177.822	192.097	642.033	207.821	303.315	481.982	133.081	226.925	485.349
LOC140753935	14-3-3zeta	14-3-3zeta	tyrosine 3-monooxygenase/tryptophan 5-monooxygenase activation protein zeta	14-3-3zeta	14-3-3zeta	25340.8	27438.2	26249.2	31753.1	31840.5	27707.9	29611.5	30644.1	31024.5	36693.1	31821.5	28876.8	27775.6	34071.9	35138.5	31704.2	30712.2
LOC140753986	RpLP0-like	RpLP0-like	ribosomal protein LP0-like	RpLP0-like	Ribosomal protein LP0-like	1163.96	1080.6	1366.58	1363.05	1388.86	1187.51	1353.44	1150.63	1077.78	1384.23	1242.71	1188.84	1284.03	1167.05	1619.57	1814.45	1516.72
LOC140753973	Lpin	Lipin	phosphatidate phosphatase LPIN	Lpin	Lipin	2702.77	2346.62	2064.17	1390.05	1218.71	1894.05	1784.57	1696	1335.83	1190.25	1138.29	2478.36	2739.95	2305.5	1506.58	1413.55	1256.5
LOC140753997	RagC-D	RagC-D	Ras-related GTP binding C/D	RagC-D	Ras-related GTP binding C/D	1572.77	1327.24	1279.75	927.783	872.269	1199.63	1228.47	1076.01	1013.8	907.126	980.108	1234.02	1221.35	1398.75	1077.2	972.94	1131.51
LOC140754009	LOC140754009	LOC140754009	uncharacterized LOC140754009			12.2236	18.631	27.6276	36.7225	20.7866	3.72845	4.3597	7.36992	6.50569	9.41654	10.3387	2.58162	12.1326	7.15106	3.76645	6.61864	6.57852
LOC140754026	PIG-T	PIG-T	phosphatidylinositol glycan anchor biosynthesis class T	PIG-T	Phosphatidylinositol glycan anchor biosynthesis class T	2624	2825.7	2868.33	3137.61	2923.22	2889.54	3005.77	2886.25	2939.49	2793.57	2867.95	2549.35	2784.43	2981.99	2806.01	2974.61	3284.88
LOC140754036	LOC140754036	major facilitator superfamily domain-containing protein 12-like	major facilitator superfamily domain-containing protein 12-like			1654.26	1502.9	1462.29	990.427	899.985	1309.62	1309.85	1058.5	951.999	895.827	839.502	1076.54	996.896	1028.32	821.086	870.824	835.473
LOC140754095	Uch	Uch	Ubiquitin carboxyl-terminal hydrolase	Uch	Ubiquitin carboxy-terminal hydrolase	1828.1	2897.57	3461.34	4048.11	4585.38	3148.67	4346.13	4526.97	3541.26	3913.51	4375.34	2721.03	3065.51	5337.55	3993.69	4422.2	5764.98
LOC140754084	NKAIN	Na,K-ATPase Interacting	Sodium/potassium-transporting ATPase subunit beta-1-interacting protein	NKAIN	Na,K-ATPase Interacting	1106.91	1098.34	976.832	1565.03	1574.4	1385.12	1402.85	1190.24	1470.29	1400.55	1199.29	1138.5	1095.98	898.173	1368.48	1343.58	1054.03
LOC140754045	Asph	Aspartyl beta-hydroxylase	Aspartyl beta-hydroxylase	Asph	Aspartyl beta-hydroxylase	842.069	1021.16	1115.96	1279.89	1504.34	1535.19	1576.76	1411.34	1581.97	1926	1659.36	1366.97	1227.42	1411.62	1834.26	1627.24	1415.11
LOC140754225	LOC140754225	metallo-beta-lactamase domain-containing protein 1	metallo-beta-lactamase domain-containing protein 1			616.612	632.567	667.995	641.563	614.361	509.865	547.384	476.281	473.831	406.794	483.851	205.239	242.652	245.997	224.732	255.29	263.872
LOC140754107	Nhe3	Nhe3	Na[+]/H[+] hydrogen exchanger 3	Nhe3	Na[+]/H[+] hydrogen exchanger 3	3380.5	1984.65	1692.19	1195.64	1110.93	1237.84	1087.02	1254.73	1244.75	998.781	1120.71	1200.46	1166.75	1260.02	1004.39	1009.82	1020.4
LOC140754240	LOC140754240	myrosinase 1-like	myrosinase 1-like			3284.07	5455.34	1003.47	870.539	669.792	1014.14	434.516	395.212	679.844	456.388	343.245	2291.19	920.056	832.384	829.875	893.516	469.268
LOC140754249	LOC140754249	nebulosa	trehalose transporter 1-like protein	nebu	nebulosa	32486.2	27786.8	16754.2	12937.1	12563.6	11234.7	10558.2	11245.6	11171.3	11094.6	11495.6	15693.7	12395.5	12627.3	9057.06	9359.7	9495.73
LOC140754256	LOC140754256	nebulosa	facilitated trehalose transporter Tret1-like	nebu	nebulosa	120.878	149.048	66.1088	19.4413	31.5649	13.9817	5.81293	12.8974	5.42141	10.6721	24.8129	18.0714	10.1105	8.58127	5.02193	13.2373	14.6189
LOC140754267	LpR1	Lipophorin receptor 1	Lipophorin receptor 1	LpR1	Lipophorin receptor 1	28796	19233.4	4851.6	4574.11	4482.22	4299.83	4254.1	3870.13	5143.83	4440.84	3807.74	5090.96	4571.97	3442.52	5516.59	4586.72	3231.52
LOC140754334	LOC140754334	LOC140754334	uncharacterized LOC140754334			1.35818	4.43596	0	1.08007	0	0	0	0	0	0	0	1.29081	0	0	1.25548	0	0
LOC140754340	LOC140754340	queuine tRNA-ribosyltransferase accessory subunit 2	queuine tRNA-ribosyltransferase accessory subunit 2			320.53	339.794	363.105	342.383	390.327	237.688	206.359	162.138	177.822	170.753	189.198	192.331	220.409	205.951	236.031	223.143	173.234
LOC140749021	LOC140749021	Odorant receptor 59a	odorant receptor Or1-like	Or59a	Odorant receptor 59a	0	0	0	1.08007	0	0	0	0	0	0	1.03387	0	0	0	0	0	0.730947
LOC140748261	LOC140748261	Odorant receptor 2a	odorant receptor 49b-like	Or2a	Odorant receptor 2a	0	0	0	0	0	0	0	0	0	0	1.03387	0	0	0	0	0	0
LOC140749011	LOC140749011	Odorant receptor 67c	odorant receptor 67c-like	Or67c	Odorant receptor 67c	0	0	0.986699	1.08007	0	0	0	0.92124	0	0	0	0	0	0	0	0	0
LOC140749001	LOC140749001	LOC140749001	uncharacterized LOC140749001			0	0	0	0	0	0	0	0	0	0	0	0	0	1.43021	0	0	0
LOC140754348	LOC140754348	Odorant receptor 59a	odorant receptor 59a-like	Or59a	Odorant receptor 59a	1.35818	0	0	0	0	0	0	0	0	0.627769	0	0	0	0	0	0	2.19284
LOC140754359	LOC140754359	Cuticular protein 49Ac	uncharacterized LOC140754359	Cpr49Ac	Cuticular protein 49Ac	7332.79	423.19	2291.12	895.38	175.532	1304.96	61.5202	316.907	1941.95	180.17	170.588	5452.39	277.028	256.008	17.5768	109.68	1508.67
LOC140749031	LOC140749031	LOC140749031	uncharacterized LOC140749031			0	0	0	0	0	0	0	0	0	0.627769	0	0	0	0	0	0	0
LOC140754366	LOC140754366	Fish-lips	uncharacterized LOC140754366	Fili	Fish-lips	3266.41	4877.78	5112.09	6611.13	5953.45	6201.34	7073.85	8255.23	6872.17	6906.72	7904.97	4201.59	5285.77	5061.52	5279.31	6997.79	7648.63
LOC140754379	LOC140754379	Adenylyl cyclase X D	adenylyl cyclase X E-like	ACXD	Adenylyl cyclase X D	2.71635	1.77438	2.9601	0	0	8.389	12.5947	30.4009	15.1799	15.6942	13.4403	23.2346	16.1768	12.8719	10.0439	23.638	24.1213
LOC140754389	LOC140754389	Obp56e	general odorant-binding protein 56d-like	Obp56e	Odorant-binding protein 56e	0	0	0	0	0	0	0	0	0	0	0	0	0	0	1.25548	0	0
LOC140754400	LOC140754400	LOC140754400	uncharacterized LOC140754400			0	0	0	0	0	0	0	0.92124	1.08428	0	1.03387	0	0	0	0	0	0
LOC140754437	LOC140754437	LOC140754437	uncharacterized LOC140754437			2.71635	1.77438	2.9601	0	2.30963	3.72845	4.84411	7.36992	8.67425	3.13885	2.06774	0	0	2.86042	0	0	1.46189
LOC140754445	LOC140754445	Naa35	N-alpha-acetyltransferase 35, NatC auxiliary subunit-like	Naa35	N(alpha)-acetyltransferase 35 auxiliary subunit	1155.81	1350.31	1221.53	1125.44	1125.56	1173.53	1189.71	1242.75	1227.41	1239.22	1121.75	1077.83	976.675	1332.96	1106.08	1123.28	1195.83
LOC140754455	LOC140754455	LOC140754455	uncharacterized LOC140754455			19.0145	44.3596	8.88029	10.8007	10.0084	3.72845	4.3597	6.44868	7.58997	2.51108	11.3726	11.6173	2.0221	11.4417	11.2994	8.50968	8.04042
LOC140754410	LOC140754410	LOC140754410	uncharacterized LOC140754410			412.885	1020.27	290.09	7.56051	4.61925	123.971	41.6593	52.5107	13.0114	8.78877	27.9145	42.5968	56.6188	87.243	3.76645	3.78208	13.888
LOC140754427	LOC140754427	LOC140754427	uncharacterized LOC140754427			58.4016	155.258	21.7074	5.40036	2.30963	13.9817	11.6259	11.9761	30.3599	50.8493	27.9145	2.58162	4.0442	12.8719	1.25548	0.94552	12.4261
LOC140754418	LOC140754418	pancreatic triacylglycerol lipase-like	pancreatic triacylglycerol lipase-like			0	0	0	0	0.769876	0	0	0	0	0	0	0	0	0	0	0	0
LOC140748272	LOC140748272	inactive pancreatic lipase-related protein 1-like	inactive pancreatic lipase-related protein 1-like			0	0	0	0	0	0	0	0	0	0	0	0	0	0	0	0	0
LOC140754463	LOC140754463	pancreatic triacylglycerol lipase-like	pancreatic triacylglycerol lipase-like			0	0	0	0	0	0	0	0.92124	0	0	0	0	0	0	0	0.94552	0
LOC140748282	LOC140748282	phospholipase A1 member A-like	phospholipase A1 member A-like			51.6107	31.0517	22.6941	6.48044	3.84938	20.5064	17.4388	8.29116	1.08428	3.13885	2.06774	85.1936	97.0609	67.22	5.02193	4.7276	2.92379
LOC140749037	LOC140749037	pancreatic lipase-related protein 2-like	pancreatic lipase-related protein 2-like			0	0	0	0	0	0	0	0	0	0	0	0	0	1.43021	0	0	0.730947
LOC140749044	LOC140749044	pancreatic lipase-related protein 2-like	pancreatic lipase-related protein 2-like			0	0	0	0	0	0	0	0	0	0	0	0	0	0	1.25548	0	0
LOC140754470	LOC140754470	pancreatic lipase-related protein 2-like	pancreatic lipase-related protein 2-like			0	0	0	0	0	0	0	0	0	0	0	0	0	0	0	0	0
LOC140748290	LOC140748290	pancreatic lipase-related protein 2-like	pancreatic lipase-related protein 2-like			0	0	1.9734	0	0	0	0	0	0	0	0	0	0	0	0	0	0
LOC140748296	LOC140748296	LOC140748296	uncharacterized LOC140748296			0	0	460.788	0	0	0	0	3.68496	0	0	0	0	0	15.7323	1.25548	0	0
LOC140748300	LOC140748300	Obp57c	general odorant-binding protein 57c-like	Obp57c	Odorant-binding protein 57c	0	0	0	0	0	0	0	0	0	0	0	0	0	0	0	0	0
LOC140749052	LOC140749052	Obp83b	uncharacterized LOC140749052	Obp83b	Odorant-binding protein 83b	2.71635	8.87191	0	0	0	0	0	0	0	0	0	1.29081	0	0	0	0	0
LOC140748301	LOC140748301	Obp57c	uncharacterized LOC140748301	Obp57c	Odorant-binding protein 57c	0	0.887191	0	0	0	0	0	0	0	0	1.03387	0	0	0	0	0	0
LOC140749060	LOC140749060	LOC140749060	uncharacterized LOC140749060			0	0	0	0	0	0	0	0	0	0	0	0	0	0	0	0	0
LOC140748313	LOC140748313	Obp56g	uncharacterized LOC140748313	Obp56g	Odorant-binding protein 56g	0	0	0	0	0.769876	0	0	0	0	0	0	0	0	0	0	0	0
LOC140749085	LOC140749085	LOC140749085	uncharacterized LOC140749085			0	0	0	0	0	0	0	0	0	0	0	0	0	0	0	0	0
LOC140749071	LOC140749071	LOC140749071	uncharacterized LOC140749071			0	0	0.986699	1.08007	0	0	0	0	0	0.627769	0	1.29081	0	0	0	2.83656	0
LOC140749102	LOC140749102	lipoprotein lipase-like	lipoprotein lipase-like			0	0	0	0	0	0	0	0	0	0	0	0	0	0	0	0	0
LOC140748322	LOC140748322	pancreatic lipase-related protein 2-like	pancreatic lipase-related protein 2-like			0	0	0	0	0	1.86422	0	0	1.08428	0	0	0	0	0	0	0	0
LOC140748330	LOC140748330	brother of rumpel	sodium-coupled monocarboxylate transporter 1-like	bumpel	brother of rumpel	0	0	0.986699	0	0	1.86422	4.3597	0.92124	8.67425	3.13885	0	0	0	0	0	0	0
LOC140754478	LOC140754478	brother of rumpel	sodium-coupled monocarboxylate transporter 1-like	bumpel	brother of rumpel	0	3.54876	3.9468	2.16015	3.0795	10.2532	7.75057	7.36992	5.42141	3.13885	2.06774	0	0	1.43021	0	0.94552	0
LOC140754502	Rrp42	Rrp42	exosome complex component Rrp42	Rrp42	Rrp42	683.162	756.774	816	845.697	954.646	785.77	849.172	762.787	639.726	784.711	635.83	695.748	651.117	753.722	758.312	808.419	740.449
LOC140754487	LOC140754487	refractory to sigma P	uncharacterized LOC140754487	ref(2)P	refractory to sigma P	16156.9	8592.45	6671.07	4526.59	3966.4	4215.01	4258.94	4283.77	3566.2	3316.5	3720.9	5577.6	4881.35	4841.27	3365.95	3472.89	4228.53
LOC140754512	LOC140754512	LOC140754512	uncharacterized LOC140754512			1640.68	1801.89	1624.11	1720.56	1776.87	2009.63	1922.63	1936.45	2043.87	1804.21	1988.13	1479.27	1403.34	1843.54	1568.1	1698.15	1977.94
LOC140754520	Muted	Muted	biogenesis of lysosome-related organelles complex 1 subunit 5	Muted	Muted	421.035	535.863	519.004	495.753	563.549	638.496	645.72	602.491	622.377	635.93	611.017	449.203	434.752	616.422	492.15	541.783	660.776
LOC140754525	Asap	Asap	ArfGAP domain of ASAP	Asap	ArfGAP with SH3 domain, ankyrin repeat and PH domain	1424.73	855.252	1381.38	451.47	321.038	455.802	410.296	807.006	650.569	322.673	588.272	1214.65	1193.04	1277.18	418.076	500.18	1084.73
LOC140754577	T3dh	T3dh	Type III alcohol dehydrogenase	T3dh	Type III alcohol dehydrogenase	440.049	446.257	386.786	374.785	384.938	675.781	642.813	572.09	606.113	557.459	562.425	451.784	436.774	430.494	395.477	385.772	333.312
LOC140754571	Gp150	Gp150	leucine-rich repeat domain-containing glycoprotein 150	Gp150	Gp150	79561.9	91215.7	54618.7	46302.7	48837.1	52238.3	45984.6	46037.1	48367.6	36600.2	39432.8	60136.4	55383.3	54808.6	46462.9	48514.6	42242.2
LOC140754584	wdp	windpipe	Leucine rich repeat protein windpipe	wdp	windpipe	2090.23	3428.11	1355.72	2585.69	2325.02	2171.82	2262.68	2010.15	4212.43	3787.33	3155.37	2305.39	2074.68	1696.23	3227.85	3075.78	2634.33
LOC140749122	LOC140749122	LOC140749122	uncharacterized LOC140749122			0	0	0	0	0	0.932111	0	0.92124	1.08428	0	0	1.29081	0	0	1.25548	0	0.730947
LOC140754619	dve	defective proventriculus	SATB1_N and homeodomain domain-containing protein dve	dve	defective proventriculus	359.917	440.047	203.26	544.357	495.03	498.68	532.852	279.136	409.858	402.4	498.325	587.32	651.117	331.809	772.122	627.825	328.926
LOC140749131	LOC140749131	LOC140749131	uncharacterized LOC140749131			0	0	0	0	0.769876	18.6422	10.1726	13.8186	16.2642	13.8109	11.3726	1.29081	0	0	0	0.94552	1.46189
LOC140754603	LOC140754603	mid1-interacting protein 1-B	mid1-interacting protein 1-B			7319.21	4341.91	3221.57	1212.92	1227.18	2636.94	1640.7	1520.05	892.363	872.599	889.128	3779.5	2559.98	2099.55	1098.55	1065.6	829.625
LOC140754635	LOC140754635	LOC140754635	uncharacterized LOC140754635			1.35818	1.77438	3.9468	2.16015	0	1.86422	2.42205	3.68496	0	0	2.06774	2.58162	0	0	0	0	0
LOC140754661	Shc	SHC-adaptor protein	SHC-adaptor protein	Shc	SHC-adaptor protein	1431.52	1202.14	1189.96	1098.43	898.445	905.08	917.958	956.247	1117.89	970.531	1000.79	873.88	1051.49	955.382	936.591	912.427	998.474
LOC140754652	Utx	Utx histone demethylase	Utx histone demethylase	Utx	Utx histone demethylase	258.053	274.142	253.582	272.178	305.641	319.714	305.663	342.701	323.116	462.038	332.906	435.004	424.641	474.831	494.661	355.515	405.676
LOC140749137	LOC140749137	LOC140749137	uncharacterized LOC140749137			0	0	0	0	0	0	0	0	0	0	0	0	0	0	0	0	0.730947
LOC140754647	LOC140754647	LOC140754647	uncharacterized LOC140754647			0	0	0	0	0	0	0	0	0	0	0	0	0	0	0	0	0
LOC140754688	LOC140754688	dual specificity protein phosphatase 13B-like	dual specificity protein phosphatase 13B-like			491.66	471.099	463.749	442.83	384.938	331.832	333.275	303.088	425.038	436.3	365.99	455.657	408.465	356.123	357.813	366.862	417.371
LOC140754674	Rcd5	Reduction in Cnn dots 5	microspherule protein Rcd5	Rcd5	Reduction in Cnn dots 5	927.634	935.987	890.989	778.733	819.917	1087.77	1015.81	954.405	773.093	876.366	690.625	921.64	784.575	832.384	711.859	630.662	615.457
LOC140754666	LOC140754666	LOC140754666	uncharacterized LOC140754666			675.013	509.248	664.048	563.798	533.524	365.388	364.277	341.78	491.179	423.744	504.528	444.039	446.884	298.914	377.901	389.554	442.223
LOC140754695	LOC140754695	lipid scramblase CLPTM1L	lipid scramblase CLPTM1L			469.929	376.169	481.509	712.848	632.068	484.698	597.763	678.033	745.985	845.605	789.876	592.483	725.934	602.119	989.321	1065.6	1001.4
LOC140754705	LOC140754705	rifampicin phosphotransferase-like	rifampicin phosphotransferase-like			0	0	0.986699	1.08007	3.84938	0	0.484411	0.92124	2.16856	0	0	0	0	0	0	0	1.46189
LOC140748339	LOC140748339	LOC140748339	uncharacterized LOC140748339			0	1.77438	0.986699	0	0	1.86422	0.484411	0	2.16856	1.25554	0	1.29081	2.0221	0	2.51097	1.89104	4.38568
LOC140754719	LOC140754719	LOC140754719	uncharacterized LOC140754719			851.576	781.615	759.758	743.09	649.005	843.561	964.946	842.935	880.436	889.549	942.889	792.559	764.354	760.873	709.348	787.618	763.109
LOC140754724	LOC140754724	LOC140754724	uncharacterized LOC140754724			429.184	385.041	359.158	442.83	477.323	482.834	590.497	504.84	565.995	534.859	588.272	441.458	376.111	373.285	397.988	413.192	401.29
LOC140754710	LOC140754710	LOC140754710	uncharacterized LOC140754710			4086.75	3803.39	3562.97	11355.9	11351.8	5561.91	4743.35	5520.07	8311.02	8756.75	7224.68	8053.38	5973.29	6803.52	12166.9	9528.95	7642.05
LOC140754729	LOC140754729	squid	RNA-binding protein 38-like	sqd	squid	39.3871	337.133	223.981	46.4431	6.92888	48.4698	771.182	211.885	78.0682	106.721	525.206	323.994	750.2	389.018	31.3871	58.6222	505.084
LOC140754738	MED30	MED30	Mediator complex subunit 30	MED30	Mediator complex subunit 30	498.451	439.16	571.299	572.439	503.499	410.129	495.552	416.401	459.735	480.871	452.835	604.1	543.945	552.062	546.135	527.6	544.556
LOC140754773	LOC140754773	LOC140754773	uncharacterized LOC140754773			4560.75	3923.16	7448.59	10650.6	7672.58	9585.83	9106.92	11575.4	15728.6	13601.2	12616.3	7570.61	5686.15	7936.25	10004.9	10593.6	13256.5
LOC140754757	LOC140754757	LOC140754757	uncharacterized LOC140754757			0	0	0	0	0	0	0.484411	0	0	0	0	0	0	0	0	0	0
LOC140754763	LOC140754763	LOC140754763	uncharacterized LOC140754763			4903.02	4622.27	3805.7	7601.55	4389.06	8097.25	8306.68	8044.27	12654.6	5479.17	4490.09	8092.1	5425.3	5534.92	7344.58	4422.2	3154.77
LOC140754781	LOC140754781	LOC140754781	uncharacterized LOC140754781			220.025	145.499	97.6832	32.4022	33.1046	10.2532	5.81293	5.52744	7.58997	6.90546	10.3387	59.3774	32.3536	30.0345	8.78838	8.50968	6.57852
LOC140754784	LOC140754784	LOC140754784	uncharacterized LOC140754784			3536.69	2368.8	2272.37	498.994	519.666	1750.5	1405.28	1170.9	1610.16	862.555	563.459	1316.63	1381.1	1224.26	233.52	315.804	244.136
LOC140754792	LOC140754792	LOC140754792	uncharacterized LOC140754792			829.845	898.725	721.277	170.652	113.172	719.59	550.291	817.14	259.143	237.925	188.164	2206	2464.94	2191.09	356.557	316.749	373.514
LOC140754800	LOC140754800	LOC140754800	uncharacterized LOC140754800			1469.55	2156.76	758.772	607.001	582.026	133.292	88.6472	109.628	112.765	58.3825	111.658	245.254	246.696	237.415	188.323	291.22	208.32
LOC140749140	LOC140749140	LOC140749140	uncharacterized LOC140749140			0	0	0	0	0	0	0	0	0	0	0	0	0	0	0	0	0
LOC140754809	LOC140754809	LOC140754809	uncharacterized LOC140754809			645.134	641.439	141.098	357.504	314.879	96.0075	148.714	126.21	183.244	108.604	265.704	300.759	161.768	118.708	124.293	83.2057	217.822
LOC140749143	LOC140749143	LOC140749143	uncharacterized LOC140749143			0	0	0	0	0	3.72845	62.0046	3.68496	3.25284	0.627769	5.16935	2.58162	14.1547	0	0	0.94552	0.730947
LOC140756888	TRNAS-AGA	transfer RNA serine (anticodon AGA)	transfer RNA serine (anticodon AGA)			0	0.887191	0.986699	1.08007	0	0	0	0	0	0	0	0	0	0	1.25548	0	1.46189
LOC140745679	TRNAS-AGA	transfer RNA serine (anticodon AGA)	transfer RNA serine (anticodon AGA)			0	0.887191	0.986699	1.08007	0	0	0	0	0	0	0	0	0	0	1.25548	0	1.46189
LOC140747639	TRNAS-AGA	transfer RNA serine (anticodon AGA)	transfer RNA serine (anticodon AGA)			0	0.887191	0.986699	1.08007	0	0	0	0	0	0	0	0	0	0	1.25548	0	1.46189
LOC140748403	TRNAS-AGA	transfer RNA serine (anticodon AGA)	transfer RNA serine (anticodon AGA)			0	0.887191	0.986699	1.08007	0	0	0	0	0	0	0	0	0	0	1.25548	0	1.46189
LOC140748424	TRNAS-AGA	transfer RNA serine (anticodon AGA)	transfer RNA serine (anticodon AGA)			0	0.887191	0.986699	1.08007	0	0	0	0	0	0	0	0	0	0	1.25548	0	1.46189
LOC140748404	TRNAS-AGA	transfer RNA serine (anticodon AGA)	transfer RNA serine (anticodon AGA)			0	0.887191	0.986699	1.08007	0	0	0	0	0	0	0	0	0	0	1.25548	0	1.46189
LOC140748405	TRNAS-AGA	transfer RNA serine (anticodon AGA)	transfer RNA serine (anticodon AGA)			0	0.887191	0.986699	1.08007	0	0	0	0	0	0	0	0	0	0	1.25548	0	1.46189
LOC140750521	TRNAS-AGA	transfer RNA serine (anticodon AGA)	transfer RNA serine (anticodon AGA)			0	0.887191	0.986699	1.08007	0	0	0	0	0	0	0	0	0	0	1.25548	0	1.46189
LOC140753627	TRNAS-AGA	transfer RNA serine (anticodon AGA)	transfer RNA serine (anticodon AGA)			0	0.887191	0.986699	1.08007	0	0	0	0	0	0	0	0	0	0	1.25548	0	1.46189
LOC140753663	TRNAS-AGA	transfer RNA serine (anticodon AGA)	transfer RNA serine (anticodon AGA)			0	0.887191	0.986699	1.08007	0	0	0	0	0	0	0	0	0	0	1.25548	0	1.46189
LOC140754607	TRNAS-AGA	transfer RNA serine (anticodon AGA)	transfer RNA serine (anticodon AGA)			0	0.887191	0.986699	1.08007	0	0	0	0	0	0	0	0	0	0	1.25548	0	1.46189
LOC140756336	TRNAS-AGA	transfer RNA serine (anticodon AGA)	transfer RNA serine (anticodon AGA)			0	0.887191	0.986699	1.08007	0	0	0	0	0	0	0	0	0	0	1.25548	0	1.46189
LOC140754836	LOC140754836	doughnut on 2	tyrosine-protein kinase Dnt-like	dnt	doughnut on 2	501.167	526.992	1366.58	636.163	409.574	203.2	536.243	1612.17	473.831	430.65	773.334	500.835	554.056	1673.35	212.177	553.129	2847.77
LOC140754863	LOC140754863	Glycogenin	uncharacterized LOC140754863	Gyg	Glycogenin	1517.08	1866.65	3273.87	7716.04	10247.8	5621.56	5702.48	8001.89	9976.47	11313	10761.5	4555.28	4060.38	5576.4	10171.9	9912.83	8767.71
LOC140754916	LOC140754916	guanine nucleotide exchange factor DBS-like	guanine nucleotide exchange factor DBS-like			2167.65	1926.98	1219.56	1160	1214.09	1433.59	1476.97	1252.89	1382.46	1352.21	1461.89	1927.18	1937.17	1518.89	1684.86	1494.87	1575.92
LOC140754991	LOC140754991	LOC140754991	uncharacterized LOC140754991			885.531	815.329	1166.28	1211.84	1228.72	1345.97	1085.08	1331.19	1621	1261.82	1507.38	953.91	1282.01	1012.59	1723.78	1392.75	1798.86
LOC140755017	LOC140755017	E3 ubiquitin-protein ligase CCNB1IP1-like	E3 ubiquitin-protein ligase CCNB1IP1-like			1.35818	0	0	0	0	0.932111	0.968822	0.92124	0	1.88331	1.03387	0	0	1.43021	0	2.83656	0
LOC140755007	LOC140755007	LOC140755007	uncharacterized LOC140755007			0	0	0	0	0	0	0	0	0	0	0	2.58162	6.0663	1.43021	0	0.94552	0.730947
LOC140748357	LOC140748357	LOC140748357	uncharacterized LOC140748357			28.5217	48.7955	21.7074	36.7225	43.8829	44.7413	47.4723	37.7708	31.4442	36.4106	37.2193	52.9233	48.5304	37.1855	23.8542	38.7663	33.6236
LOC140754843	Ak2	Adenylate kinase 2	Adenylate kinase 2	Ak2	Adenylate kinase 2	1686.85	1915.45	1709.95	1950.61	2544.44	2316.3	2536.37	2132.67	1943.03	2767.21	2193.87	2027.87	1935.15	2315.51	2559.93	2507.52	1883.65
LOC140754855	Nup188	Nucleoporin 188kDa	nuclear pore complex protein Nup188	Nup188	Nucleoporin 188kDa	1658.33	1820.52	1856.97	2645.1	2994.82	2408.58	2051.48	2100.43	2385.42	2485.34	2462.68	1954.29	2155.56	2221.12	2783.41	2706.08	2483.03
LOC140754976	stau	staufen	double-stranded RNA-binding protein Staufen	stau	staufen	3747.21	3664.99	3610.33	3403.31	3236.56	3468.39	3529.42	3501.63	3180.2	3352.92	3298.04	3198.63	3362.75	3631.31	3256.72	3287.57	3563.37
LOC140755025	LOC140755025	prolyl endopeptidase	prolyl endopeptidase			1733.03	2314.68	1283.7	1243.16	1386.55	2374.09	2196.32	1778.91	1420.41	1829.32	1300.61	1558.01	1468.05	1654.76	1480.22	1061.82	937.074
LOC140755053	Pask	PAS kinase	PAS domain containing serine/threonine kinase	Pask	PAS kinase	71.9833	49.6827	100.643	111.248	170.912	134.224	83.3187	125.289	164.811	141.248	139.572	51.6325	147.613	61.4991	210.921	124.809	188.584
LOC140748365	LOC140748365	LOC140748365	uncharacterized LOC140748365			0	0.887191	0	1.08007	3.0795	0	0	0	0	0	0	0	0	0	0	0.94552	1.46189
LOC140755062	Cda5	Chitin deacetylase-like 5	Chitin deacetylase-like 5	Cda5	Chitin deacetylase-like 5	63880.4	62083	35361.3	787.373	125.49	26309.8	7224.99	8301.29	214.688	226.625	227.451	35271.4	28149.7	25223.2	232.264	119.135	915.877
LOC140749155	LOC140749155	LOC140749155	uncharacterized LOC140749155			4.07453	8.87191	4.9335	0	0	0	0	0.92124	0	0	0	3.87244	0	2.86042	0	0	0
LOC140755105	Ir21a	Ionotropic receptor 21a	Ionotropic receptor 21a	Ir21a	Ionotropic receptor 21a	20.3726	28.3901	20.7207	1.08007	0	18.6422	5.81293	8.29116	2.16856	0.627769	1.03387	50.3417	36.3978	34.3251	5.02193	0	2.19284
LOC140755113	LOC140755113	Myocyte enhancer factor 2	myocyte-specific enhancer factor 2-like	Mef2	Myocyte enhancer factor 2	5587.54	4963.83	5199.9	11754.4	9882.89	7255.55	7459.93	7142.37	11082.4	11564.8	10457.6	7410.55	7257.32	5437.67	13789	12892.2	10589.2
LOC140748378	LOC140748378	Esterase 17	venom carboxylesterase-6-like	Est17	Esterase 17	0	0	0	0	0	0	0	0	0	0	0	0	0	0	0	0	0
LOC140755183	Phm	Phm	Peptidylglycine-alpha-hydroxylating monooxygenase	Phm	Peptidylglycine-alpha-hydroxylating monooxygenase	149.399	149.048	113.47	144.73	150.126	118.378	111.899	175.036	152.884	149.409	160.25	147.153	143.569	131.58	135.592	124.809	153.499
LOC140755223	Drl-2	Derailed 2	tyrosine-protein kinase derailed 2	Drl-2	Derailed 2	0	5.32315	1.9734	2.16015	3.0795	0	5.32852	0	0	0	2.06774	2.58162	0	2.86042	0	0.94552	0
LOC140755201	LOC140755201	LOC140755201	uncharacterized LOC140755201			0	0	0	0	0	0	0	0	0	0	0	0	0	0	0	0	0
LOC140755217	ken	ken and barbie	zinc finger and BTB domain-containing ken and barbie protein	ken	ken and barbie	2584.61	2432.68	1610.29	7333.69	6874.99	4945.78	5256.34	4097.68	7030.48	8218.13	6358.3	3654.29	4114.98	1656.19	9276.77	8538.99	4271.65
LOC140755209	LOC140755209	LOC140755209	uncharacterized LOC140755209			0	0	0	0	0	0	0.968822	0	0	0	0	0	0	0	0	0	0
LOC140755230	LOC140755230	Neural Lazarillo	apolipoprotein D-like	NLaz	Neural Lazarillo	296020	285315	332185	2.02308e+06	2.64343e+06	1.12485e+06	1.18777e+06	1.16362e+06	2.15499e+06	3.09884e+06	2.18615e+06	735090	731352	702197	2.21308e+06	2.31715e+06	1.3633e+06
LOC140755265	LOC140755265	Neural Lazarillo	apolipoprotein D-like	NLaz	Neural Lazarillo	4123.42	4107.7	3264.99	4390.5	3759.3	2383.41	2449.18	2769.25	4578.92	5315.95	4213.02	2171.15	1795.63	1926.5	3426.21	3688.47	2979.34
LOC140755248	LOC140755248	major facilitator superfamily domain-containing protein 6-like	major facilitator superfamily domain-containing protein 6-like			24.4472	21.2926	13.8138	10.8007	8.46863	10.2532	7.26616	7.36992	10.8428	4.39438	8.27095	10.3265	4.0442	12.8719	10.0439	9.4552	9.50231
LOC140755238	LOC140755238	bunched	uncharacterized LOC140755238	bun	bunched	3806.97	4063.34	3792.87	3832.1	4503	4335.25	3746.92	3906.06	3964.13	3810.56	3469.67	4968.34	4371.78	4437.95	5364.68	4624.54	3754.14
LOC140755339	LOC140755339	LOC140755339	uncharacterized LOC140755339			1.35818	0.887191	0	0	0	0	0.484411	0	1.08428	0	1.03387	1.29081	4.0442	2.86042	1.25548	0	0.730947
LOC140755359	Cog3	Cog3	conserved oligomeric Golgi complex subunit 3	Cog3	Component of oligomeric golgi complex 3	516.107	539.412	512.097	713.928	812.219	743.825	880.174	899.13	962.842	1008.2	1004.92	649.278	515.636	675.06	719.392	767.762	718.521
LOC140755348	UQCR-C1	UQCR-C1	Ubiquinol-cytochrome c reductase core protein 1	UQCR-C1	Ubiquinol-cytochrome c reductase core protein 1	3582.87	3625.06	2866.36	2835.19	3184.98	3602.61	3756.61	3904.22	3375.37	3661.78	3200.86	3663.32	3184.81	3431.08	3669.78	3436.02	3011.5
LOC140755370	LOC140755370	solute carrier family 25 member 32	solute carrier family 25 member 32			2672.89	1583.64	1255.08	480.632	449.607	711.201	683.988	631.049	429.375	424.372	391.836	888.079	885.681	812.361	450.719	468.978	513.856
LOC140755380	Rab32	Rab32	RAS oncogene family member Rab32	Rab32	Rab32	840.711	654.747	411.454	47.5232	33.8745	96.0075	115.29	164.902	74.8154	63.4047	158.182	127.79	173.901	205.951	47.7084	97.3885	95.0231
LOC140748402	LOC140748402	scarlet	protein brown-like	st	scarlet	0	1.77438	0.986699	0	0	0	0	0	0	0	0	0	0	0	0	1.89104	0.730947
LOC140755422	LOC140755422	scarlet	protein scarlet-like	st	scarlet	20.3726	42.5852	91.763	17.2812	10.7783	27.0312	78.959	229.389	55.2983	68.4268	218.146	18.0714	58.6409	61.4991	18.8323	38.7663	104.525
LOC140755431	LOC140755431	LOC140755431	uncharacterized LOC140755431			2018.25	2214.43	2398.67	2984.24	3148.02	2330.28	2582.88	2592.37	2602.27	3383.05	2792.48	2415.11	2080.74	2266.89	3279.32	2797.79	2906.25
LOC140755433	Sdc	Syndecan	Syndecan	Sdc	Syndecan	2911.93	2742.31	3454.43	7456.82	6050.45	4818.08	5559.58	5923.57	8438.96	8496.23	7749.88	4915.41	5212.98	3501.16	9152.47	8791.44	7348.21
LOC140747961	LOC140747961	lipase 3-like	lipase 3-like			0	0	0	0	0	0	0	0	0	0	0	0	0	0	0	0	0
LOC140747969	LOC140747969	Lipase 3	lipase 3-like	Lip3	Lipase 3	0	0	0	0	0	0	0	0	0	0	0	0	0	0	0	0	0
LOC140755451	LOC140755451	LOC140755451	uncharacterized LOC140755451			2.71635	2.66157	6.90689	2.16015	0.769876	0	0	0.92124	0	0	0	0	0	0	1.25548	0.94552	1.46189
LOC140755455	LOC140755455	acyl-CoA oxidase 1	acyl-coenzyme A oxidase 1-like	Acox1	acyl-CoA oxidase 1	5.4327	15.0823	16.7739	0	0	0.932111	3.39088	3.68496	2.16856	0.627769	5.16935	3.87244	6.0663	7.15106	3.76645	2.83656	1.46189
LOC140755464	LOC140755464	acyl-CoA oxidase 1	acyl-coenzyme A oxidase 1-like	Acox1	acyl-CoA oxidase 1	350.409	428.513	532.818	3.24022	2.30963	182.694	116.743	127.131	2.16856	1.88331	1.03387	162.642	177.945	293.194	2.51097	3.78208	13.888
LOC140749160	LOC140749160	acyl-CoA oxidase 1	acyl-coenzyme A oxidase 1-like	Acox1	acyl-CoA oxidase 1	1.35818	0	0	1.08007	2.30963	0	0.968822	2.76372	0	0	1.03387	33.5611	16.1768	21.4532	25.1097	18.9104	17.5427
LOC140755481	LOC140755481	acyl-CoA oxidase 1	acyl-coenzyme A oxidase 1-like	Acox1	acyl-CoA oxidase 1	661.432	542.074	417.374	298.1	332.586	910.673	775.057	636.577	592.018	617.097	530.375	1079.12	774.465	659.328	667.917	601.351	486.08
LOC140755490	LOC140755490	acyl-CoA oxidase 1	acyl-coenzyme A oxidase 1-like	Acox1	acyl-CoA oxidase 1	641.059	638.778	428.227	105.847	135.498	535.964	389.951	356.52	106.26	114.254	114.76	640.243	499.459	473.4	69.0516	90.7699	118.413
LOC140755499	RpL19	Ribosomal protein L19	ribosomal protein L19	RpL19	Ribosomal protein L19	53539.3	54673.2	55550.2	46888.1	54325.5	49784.1	48858.2	47723	37330.7	48257.9	39697.5	62153.9	48710.4	52902.1	42763	40835.1	36326.6
LOC140755509	LOC140755509	acyl-CoA oxidase 1	acyl-coenzyme A oxidase 1-like	Acox1	acyl-CoA oxidase 1	1305.21	1208.35	1269.88	1268.01	1448.91	1286.31	1225.07	1411.34	1362.94	1423.15	1196.19	2004.63	1288.08	1431.64	1214.05	1100.58	1166.59
LOC140755521	LOC140755521	LOC140755521	uncharacterized LOC140755521			362.633	329.148	365.079	439.59	379.549	390.555	383.169	359.284	378.414	381.056	420.785	273.652	262.873	234.555	219.71	259.072	284.338
LOC140755530	LOC140755530	LOC140755530	uncharacterized LOC140755530			445.482	379.718	345.345	272.178	311.03	397.079	404.483	366.654	341.549	342.762	325.669	482.764	400.376	440.505	351.535	337.551	307.729
LOC140755541	Galk	Galactokinase	N-acetylgalactosamine kinase	Galk	Galactokinase	301.515	349.553	395.666	392.066	380.319	590.959	575.48	549.059	738.396	745.79	664.778	329.157	355.89	341.821	559.946	578.658	449.532
LOC140755547	LOC140755547	eIF2Bdelta	uncharacterized LOC140755547	eIF2Bdelta	eukaryotic translation initiation factor 2B subunit delta	2412.12	2177.17	1769.15	1386.81	1365.76	1464.35	1294.35	1431.61	1373.78	1345.94	1365.74	1245.63	1146.53	1308.64	1275.57	1386.13	1425.35
LOC140755560	LOC140755560	dolichyl-diphosphooligosaccharide--protein glycosyltransferase subunit 1	dolichyl-diphosphooligosaccharide--protein glycosyltransferase subunit 1			6315.52	7021.23	7011.48	13654.3	13801.6	8462.64	9856.79	9435.34	10734.4	11820.3	11816.1	8621.33	8155.14	8954.56	12038.8	13490.7	10981
LOC140755569	CaBP1	calcium-binding protein 1	Protein disulfide-isomerase A6 homolog CaBP1	CaBP1	calcium-binding protein 1	10258.3	7432	8969.09	10923.9	10876	9044.28	10040.4	10179.7	11891.3	13464.4	11428.4	9292.56	8286.57	9332.14	12799.7	11615.7	10756.6
LOC140755582	LOC140755582	dnk	deoxynucleoside kinase-like	dnk	deoxyribonucleoside kinase	323.246	307.855	441.055	711.768	630.528	775.517	767.791	633.813	888.026	1080.39	817.791	664.768	558.1	639.305	996.854	1006.98	835.473
LOC140755592	LOC140755592	Oatp74D	solute carrier organic anion transporter family member 74D-like	Oatp74D	Organic anion transporting polypeptide 74D	5176.01	6950.26	8575.4	4569.79	3821.66	6975.92	7088.87	7229.89	5978.73	4566.39	3992.8	4422.32	5067.39	6511.76	4686.72	5156.86	6914.03
LOC140749168	LOC140749168	LOC140749168	uncharacterized LOC140749168			1.35818	0	1.9734	4.32029	2.30963	1.86422	7.26616	4.6062	2.16856	3.13885	3.10161	11.6173	2.0221	2.86042	1.25548	4.7276	1.46189
LOC140749177	LOC140749177	LOC140749177	uncharacterized LOC140749177			13.5818	15.9694	10.8537	7.56051	12.318	0.932111	1.93764	5.52744	4.33712	5.64992	5.16935	6.45406	6.0663	8.58127	6.27742	7.56416	5.11663
LOC140748418	LOC140748418	LOC140748418	uncharacterized LOC140748418			3349.26	4732.28	47.3616	7.56051	5.38913	35.4202	23.2517	32.2434	19.5171	11.9276	6.20322	52.9233	38.4199	60.0689	21.3432	13.2373	12.4261
LOC140755610	LOC140755610	LOC140755610	uncharacterized LOC140755610			25892.3	29824.7	7235.46	478.472	91.6152	3940.03	2176.94	3273.17	848.992	366.617	236.756	2509.34	3109.99	4412.21	328.937	364.025	282.877
LOC140755624	LOC140755624	LOC140755624	uncharacterized LOC140755624			20.3726	28.3901	3.9468	14.0409	9.23851	16.778	14.0479	22.1098	26.0227	63.4047	20.6774	29.6887	4.0442	2.86042	17.5768	10.4007	7.30947
LOC140755639	LOC140755639	LOC140755639	uncharacterized LOC140755639			100.505	2104.42	367.052	18.3612	9.23851	22.3707	46.5034	304.93	3.25284	50.8493	251.23	394.989	97.0609	409.041	5.02193	14.1828	141.804
LOC140749193	LOC140749193	LOC140749193	uncharacterized LOC140749193			0	0	0	0	0	0	0	0	0	0	0	0	0	0	0	0	0
LOC140748434	LOC140748434	LOC140748434	uncharacterized LOC140748434			0	0	0	0	0	0	0	0	0	0	0	0	0	0	0	0	0.730947
LOC140748450	LOC140748450	LOC140748450	uncharacterized LOC140748450			0	0	0	0	0	0	0	0	0	0	0	0	0	0	0	0	0
LOC140749203	LOC140749203	LOC140749203	uncharacterized LOC140749203			0	0	0	0	0	0	0	0	0	0	1.03387	0	0	0	0	0	0.730947
LOC140755742	LOC140755742	ATP-binding cassette sub-family A member 17-like	ATP-binding cassette sub-family A member 17-like			2.71635	5.32315	8.88029	3.24022	3.84938	27.9633	16.47	16.5823	33.6127	23.2275	20.6774	20.653	18.1989	12.8719	27.6206	16.0738	27.045
LOC140755716	LOC140755716	Ldsdh1	epidermal retinol dehydrogenase 2-like	Ldsdh1	Lipid droplet subset dehydrogenase 1	180.637	196.956	240.755	277.579	297.172	361.659	339.572	337.174	313.357	310.746	292.585	335.611	349.824	401.89	328.937	359.298	478.039
LOC140755734	LOC140755734	BLOC-1-related complex subunit 8 homolog	BLOC-1-related complex subunit 8 homolog			475.362	436.498	459.802	515.195	500.419	243.281	299.85	280.978	276.492	332.09	339.109	258.162	240.63	230.264	281.228	302.566	367.666
LOC140755751	LOC140755751	X11Lbeta	uncharacterized LOC140755751	X11Lbeta	X11Lbeta	396.587	378.831	370.999	325.102	334.896	459.531	434.032	447.723	441.302	349.667	345.312	651.86	537.879	433.354	397.988	318.64	410.061
LOC140755651	LOC140755651	bendless	ubiquitin-conjugating enzyme E2 N	ben	bendless	971.096	1218.11	1115.96	1077.91	1338.04	1359.02	1361.68	1452.8	1313.06	1601.44	1212.73	1383.75	1290.1	1510.3	1512.86	1332.24	1291.58
LOC140749222	LOC140749222	Cib2	calcium and integrin-binding family member 2-like	Cib2	Calcium and integrin binding family member 2	0	1.77438	0	0	0	0	0	0	0	0	0	1.29081	0	0	0	0	0
LOC140755681	LOC140755681	LOC140755681	uncharacterized LOC140755681			1.35818	0	0	1.08007	0.769876	0	0.484411	1.84248	1.08428	0.627769	0	0	0	0	0	0	0
LOC140755660	LOC140755660	Chchd3	uncharacterized LOC140755660	Chchd3	Coiled-coil-helix-coiled-coil-helix domain containing 3	857.009	1094.79	878.162	1123.28	1133.26	1036.51	1039.06	1216.96	1103.8	1106.13	1180.68	928.094	885.681	946.801	1020.71	1087.35	1003.59
LOC140755674	LOC140755674	LOC140755674	uncharacterized LOC140755674			81.4906	47.9083	113.47	131.769	85.4562	109.057	119.165	121.604	187.581	160.709	160.25	46.4692	28.3094	32.8949	41.431	56.7312	61.3996
LOC140755666	LOC140755666	LOC140755666	uncharacterized LOC140755666			723.908	719.512	664.048	721.489	744.47	497.747	447.111	439.432	384.92	430.022	424.92	340.774	382.177	557.783	391.711	425.484	409.33
LOC140755700	LOC140755700	replication termination factor 2	replication termination factor 2			1105.56	1101.89	1054.78	999.067	1024.7	1348.77	1310.33	1145.1	1256.68	1219.76	1160	1101.06	895.791	1168.48	966.722	1026.83	860.325
LOC140755761	pigeon	pigeon	gamma-secretase activating protein pigeon	pigeon	pigeon	277.068	341.569	326.597	424.469	419.582	160.323	199.577	176.878	158.305	200.886	185.063	166.515	190.078	208.811	223.476	178.703	207.589
LOC140755859	CycE	Cyclin E	cyclin E	CycE	Cyclin E	62.4761	57.6674	98.6699	248.417	284.854	184.558	142.901	184.248	312.273	295.679	264.671	147.153	157.724	133.01	541.113	457.632	365.474
LOC140748463	SMC6	SMC6	Structural maintenance of chromosomes 6	SMC6	Structural maintenance of chromosomes 6	1957.13	1952.71	1737.58	1475.38	1662.16	1233.18	1206.18	1093.51	1011.63	1111.15	907.737	1435.38	1338.63	1551.78	1357.18	1417.33	1231.65
LOC140755777	endos	endosulfine	endosulfine alpha	endos	endosulfine	7340.94	6089.68	7743.61	8255	6256.78	7821.35	8928.66	8163.11	8141.87	7811.33	8306.11	7957.86	8242.09	6411.64	7657.19	8194.82	8150.06
LOC140755770	LOC140755770	gamma-Tubulin at 23C	tubulin gamma-1 chain-like	gammaTub23C	gamma-Tubulin at 23C	880.098	806.457	880.136	1166.48	1051.65	1257.42	1316.14	1109.17	1461.61	1712.55	1228.24	1077.83	1049.47	1081.24	1261.76	1225.39	1113.96
LOC140755800	Vdup1	Vdup1	arrestin family protein Vdup1	Vdup1	Vitamin D[[3]] up-regulated protein 1	2340.14	2043.2	1834.27	1401.93	1105.54	1518.41	1766.16	1800.1	1388.96	1247.38	1368.84	1518	1451.87	1340.11	1136.21	1293.47	1416.58
LOC140755788	alien	alien	COP9 signalosome complex subunit 2 alien	alien	alien	2000.59	1966.9	2168.76	2003.54	2062.5	2089.79	2284.97	2039.63	1934.36	2055.94	1894.05	2132.42	1890.67	2133.88	1816.68	2010.17	1793.01
LOC140755890	RnrS	RnrS	ribonucleoside-diphosphate reductase subunit M2	RnrS	Ribonucleoside diphosphate reductase small subunit	1546.96	1881.73	2762.76	4200.4	4011.82	3665.99	3448.04	3695.09	3566.2	4078.62	3552.38	2690.05	2610.53	4048.93	4246.05	3920.12	4672.21
LOC140755839	OstDelta	OstDelta	oligosaccharide transferase delta subunit	OstDelta	Oligosaccharide transferase Delta subunit	3720.04	4470.56	4533.88	7533.51	8597.97	4694.11	5633.21	5421.5	5264.19	6493.64	5396.8	5629.23	4842.93	6094.13	7665.98	6659.3	5752.55
LOC140755909	ATPsynG	ATP synthase, subunit G	ATP synthase, subunit G	ATPsynG	ATP synthase, subunit G	1162.6	1424.83	1209.69	1245.32	1647.53	1516.55	1442.09	1275	1255.6	1758.38	1205.49	1409.57	1397.27	1454.53	1740.1	1399.37	1181.21
LOC140755900	mRpS29	mRpS29	mitochondrial ribosomal protein S29	mRpS29	mitochondrial ribosomal protein S29	683.162	762.984	837.708	949.384	986.98	884.574	962.04	821.746	802.368	907.754	755.759	845.482	863.437	862.418	1160.07	964.43	948.769
LOC140755880	uri	uri	unconventional prefoldin RPB5 interactor	uri	unconventional prefoldin RPB5 interactor	685.879	699.994	748.905	757.131	725.223	1133.45	1052.62	1071.4	1014.89	1025.15	1062.82	822.247	901.857	1031.18	813.553	830.166	874.213
LOC140755917	LOC140755917	NBAS subunit of NRZ tethering complex-like	NBAS subunit of NRZ tethering complex-like			821.696	736.369	835.734	760.371	955.416	693.491	709.662	792.267	758.997	951.698	720.607	654.442	523.724	742.28	755.801	617.424	612.534
LOC140755942	mRpS11	mRpS11	mitochondrial ribosomal protein S11	mRpS11	mitochondrial ribosomal protein S11	359.917	387.703	443.028	439.59	489.641	454.87	467.941	421.928	410.943	460.783	412.514	406.606	370.045	427.634	448.208	487.888	431.259
LOC140755932	LOC140755932	proline-rich protein PRCC	proline-rich protein PRCC			801.324	789.6	710.423	621.042	672.101	869.66	766.822	720.41	608.282	573.781	620.322	805.467	740.089	833.814	672.939	753.579	628.615
LOC140755966	LOC140755966	LOC140755966	uncharacterized LOC140755966			670.939	667.168	616.687	724.729	711.365	788.566	681.566	628.286	695.024	677.991	622.389	650.569	634.94	832.384	628.997	624.989	649.812
LOC140755973	LOC140755973	coiled-coil domain-containing protein 124	coiled-coil domain-containing protein 124			823.055	890.74	772.585	965.585	962.344	1104.55	1075.88	1080.61	1023.56	1037.7	1087.63	791.268	705.713	786.617	768.356	853.804	729.485
LOC140755948	Dph2	Dph2	Diphthamide biosynthesis 2	Dph2	Diphthamide biosynthesis 2	941.216	833.96	902.83	825.176	869.959	888.302	965.431	903.737	828.391	862.555	904.636	850.645	766.377	798.059	709.348	784.781	842.782
LOC140748484	LOC140748484	LOC140748484	uncharacterized LOC140748484			0	0.887191	0.986699	0	0	0.932111	2.90646	0.92124	2.16856	1.88331	3.10161	1.29081	0	1.43021	2.51097	2.83656	2.92379
LOC140755988	LOC140755988	janus A	14 kDa phosphohistidine phosphatase-like	janA	janus A	1130	1335.22	1542.21	1875.01	2005.53	1485.79	1693.02	1569.79	1603.65	1688.07	1583.89	992.635	934.211	903.894	1200.24	1271.72	1146.86
LOC140755998	LOC140755998	LOC140755998	uncharacterized LOC140755998			672.297	560.705	638.394	635.083	672.101	767.128	711.115	782.133	722.131	720.679	708.201	650.569	758.288	699.374	769.611	763.034	730.216
LOC140756003	LOC140756003	LOC140756003	uncharacterized LOC140756003			225.457	565.141	442.041	433.109	527.365	24.2349	38.7529	60.8018	40.1184	62.7769	78.5741	37.4336	38.4199	110.126	74.0735	61.4588	82.597
LOC140756007	LOC140756007	LOC140756007	uncharacterized LOC140756007			1969.36	3030.65	1543.2	3575.04	3698.48	1698.31	2034.53	1637.04	2317.11	2404.36	2571.23	2346.7	2092.88	1943.66	2002.5	2571.81	2449.4
LOC140756017	Tap42	Tap42	immunoglobulin binding protein Tap42	Tap42	Two A-associated protein of 42kDa	2261.36	2267.66	2357.22	1530.46	1471.23	1675.94	1702.22	1647.18	1596.06	1537.41	1483.6	1458.62	1427.6	1423.06	1337.09	1363.44	1287.93
LOC140756207	LOC140756207	conundrum	rho GTPase-activating protein conundrum-like	conu	conundrum	817.622	603.29	463.749	761.451	718.294	576.977	504.272	440.353	549.731	732.607	744.386	801.594	699.647	642.165	812.298	704.412	645.426
LOC140756274	Nup43	Nucleoporin 43kD	nucleoporin 43	Nup43	Nucleoporin 43kD	437.333	470.211	616.687	677.206	704.436	1156.75	1378.63	1186.56	1153.68	1096.08	1060.75	921.64	978.697	963.963	1106.08	1218.77	1011.63
LOC140756025	LOC140756025	queuosine 5'-phosphate N-glycosylase/hydrolase	queuosine 5'-phosphate N-glycosylase/hydrolase			222.741	228.008	262.462	332.662	338.745	376.573	459.706	444.959	443.471	418.094	395.972	516.325	475.194	550.632	615.187	605.133	646.157
LOC140756161	M7BP	Myosin-7a binding protein	Myosin-7a binding protein	M7BP	Myosin-7a binding protein	3227.03	1757.53	1677.39	1568.27	1554.38	1949.98	1126.26	924.925	1597.15	3908.49	3389.02	3352.24	2369.9	1448.81	3377.25	3407.65	1757.93
LOC140756305	LOC140756305	LOC140756305	uncharacterized LOC140756305			17982.2	13001.8	13898.6	1080.07	576.637	16238.3	7159.59	6911.14	824.054	1315.8	928.415	13939.5	12466.3	14940	1339.6	1400.31	1138.82
LOC140756292	LOC140756292	LOC140756292	uncharacterized LOC140756292			1557.83	779.841	855.468	30.242	13.0879	557.403	222.829	227.546	18.4328	30.1329	16.5419	330.448	275.006	307.496	6.27742	18.9104	9.50231
LOC140748495	LOC140748495	Zip42C.1	zinc transporter ZIP1-like	Zip42C.1	Zinc/iron regulated transporter-related protein 42C.1	12.2236	34.6005	11.8404	43.2029	55.431	25.167	9.68822	12.8974	16.2642	15.0665	16.5419	18.0714	12.1326	15.7323	5.02193	8.50968	3.65474
LOC140756283	LOC140756283	Proteasome beta4 subunit	proteasome subunit beta type-2-like	Prosbeta4	Proteasome beta4 subunit	9.50723	2.66157	4.9335	2.16015	3.0795	53.1303	30.0335	39.6133	14.0957	10.6721	8.27095	21.9438	8.08841	10.0115	3.76645	7.56416	2.19284
LOC140756044	HisT	Histamine transporter	Histamine transporter	HisT	Histamine transporter	315.097	239.542	143.071	160.931	174.762	178.033	119.165	121.604	101.922	129.32	146.809	135.535	159.746	105.836	168.235	166.411	122.068
LOC140748506	LOC140748506	LOC140748506	uncharacterized LOC140748506			67.9088	77.1856	86.8295	85.3258	72.3683	77.3652	97.851	75.5417	68.3097	90.3988	97.1837	202.658	242.652	235.985	116.76	150.338	159.346
LOC140756034	LOC140756034	LOC140756034	uncharacterized LOC140756034			5.4327	10.6463	18.7473	11.8808	6.92888	15.8459	11.6259	28.5584	23.8542	23.8552	34.1177	23.2346	8.08841	22.8834	0	7.56416	59.9377
LOC140748517	Obsc	Obscurin	Obscurin	Obsc	Obscurin	62.4761	70.9753	102.617	72.3649	77.7574	129.563	169.544	216.491	187.581	209.047	225.384	99.3925	117.282	155.893	109.227	118.19	175.427
LOC140756088	LOC140756088	UbcE2M	NEDD8-conjugating enzyme UBE2F-like	UbcE2M	NEDD8-conjugating enzyme UbcE2M	545.987	455.129	485.456	341.303	276.385	475.377	476.66	425.613	380.583	330.834	353.583	402.733	386.221	497.714	346.513	368.753	326.733
LOC140756073	LOC140756073	Ipk1	vacuolar protein-sorting-associated protein 25-like	Ipk1	Inositol phosphate kinase 1	559.568	544.735	499.27	520.595	496.57	577.909	499.912	457.856	497.685	477.105	499.359	471.146	533.835	560.643	534.836	589.059	581.834
LOC140756094	Oatp26F	Oatp26F	Organic anion transporting polypeptide 26F	Oatp26F	Organic anion transporting polypeptide 26F	372.14	318.502	179.579	264.618	304.871	309.461	227.673	218.334	405.521	396.122	243.993	356.264	303.315	213.102	482.106	280.819	209.051
LOC140756266	LOC140756266	LOC140756266	uncharacterized LOC140756266			0	0	0	0	0	0	0	0	0	0	1.03387	0	0	0	0	0	0.730947
LOC140756225	LOC140756225	lysosomal Pro-X carboxypeptidase-like	lysosomal Pro-X carboxypeptidase-like			266.202	408.108	218.061	279.739	340.285	184.558	228.642	168.587	236.373	266.174	350.482	255.581	250.741	171.625	141.87	238.271	171.773
LOC140756257	LOC140756257	lysosomal Pro-X carboxypeptidase-like	lysosomal Pro-X carboxypeptidase-like			29.8799	37.262	42.4281	22.6815	16.1674	106.261	113.837	87.5178	125.777	145.015	241.925	72.2855	78.862	80.0919	36.409	52.9491	76.7494
LOC140756243	LOC140756243	lysosomal Pro-X carboxypeptidase-like	lysosomal Pro-X carboxypeptidase-like			684.521	675.153	580.179	108.007	82.3767	669.256	563.854	863.202	511.781	360.967	910.839	366.591	307.359	393.308	213.432	285.547	274.836
LOC140756234	LOC140756234	lysosomal Pro-X carboxypeptidase-like	lysosomal Pro-X carboxypeptidase-like			1886.51	3280.83	2053.32	455.791	269.456	508.933	542.54	1361.59	775.261	812.333	1380.22	496.963	327.58	810.93	396.733	510.581	951.693
LOC140756102	Atac2	Atac2	Ada2a-containing complex component 2	Atac2	Ada2a-containing complex component 2	558.21	564.254	650.235	496.834	615.131	463.259	514.444	517.737	365.403	534.859	398.04	535.687	406.442	480.551	538.602	466.141	402.021
LOC140756113	Ada2a	Ada2a	Transcriptional adapter 2A	Ada2a	transcriptional Adaptor 2a	761.937	738.143	634.448	690.167	729.842	770.856	734.367	596.042	592.018	609.564	538.646	542.141	448.907	516.307	547.391	576.767	486.08
LOC140756116	LOC140756116	dnaJ protein homolog 1	dnaJ protein homolog 1			10358.8	7811.72	6536.88	3807.26	3834.75	5174.15	5309.63	4982.99	3829.68	3965.62	3472.77	1410.86	1300.21	1576.09	1810.41	1587.53	1363.95
LOC140756129	LOC140756129	cardinal	salivary peroxidase/catechol oxidase-like	cd	cardinal	298.799	161.469	117.417	105.847	131.649	46.6056	36.3308	66.3293	67.2254	99.1875	94.0821	125.209	78.862	68.6502	112.994	83.2057	90.6374
LOC140756136	LOC140756136	LOC140756136	uncharacterized LOC140756136			2.71635	2.66157	0	3.24022	0	0	0	0	0	0	0	0	2.0221	0	0	0	0
LOC140756123	Uba5	Uba5	Ubiquitin-like activating enzyme 5	Uba5	Ubiquitin-like activating enzyme 5	957.514	778.954	812.053	726.889	652.085	512.661	667.034	667.899	636.473	605.169	613.085	774.487	754.244	763.733	730.691	693.066	823.777
LOC140748528	LOC140748528	spellchecker1	mutS protein homolog 5-like	spel1	spellchecker1	0	0.887191	0	0	0	0	0.484411	0	0	0	0	2.58162	0	0	1.25548	0	0
LOC140749233	LOC140749233	caveolin-3-like	caveolin-3-like			1.35818	0.887191	0.986699	0	0	0.932111	0.484411	1.84248	2.16856	0.627769	1.03387	2.58162	2.0221	0	0	0	1.46189
LOC140756150	LOC140756150	LOC140756150	uncharacterized LOC140756150			687.237	497.714	338.438	314.301	27.7155	678.577	83.3187	245.971	587.68	42.0605	53.7612	351.101	198.166	104.406	52.7303	32.1477	119.144
LOC140748538	LOC140748538	LOC140748538	uncharacterized LOC140748538			1.35818	0	0	0	0.769876	0	0.484411	0	2.16856	0.627769	0	0	0	0	0	0	0
LOC140756318	Brd7-9	Brd7-9	Bromodomain containing 7/9	Brd7-9	Bromodomain containing 7/9	456.347	498.601	603.86	650.204	760.637	691.627	723.71	666.057	622.377	691.802	538.646	650.569	556.078	567.794	843.685	677.938	587.681
LOC140749251	LOC140749251	Hey	hairy/enhancer-of-split related with YRPW motif protein-like	Hey	Hairy/E(spl)-related with YRPW motif	1.35818	6.21034	1.9734	7.56051	3.84938	0.932111	3.87529	0.92124	4.33712	1.88331	1.03387	1.29081	8.08841	0	1.25548	0.94552	1.46189
LOC140756364	LOC140756364	LOC140756364	uncharacterized LOC140756364			13.5818	12.4207	4.9335	11.8808	12.318	12.1174	35.8464	10.1336	22.7699	16.322	28.9483	11.6173	26.2873	12.8719	6.27742	12.2918	11.6952
LOC140756371	LOC140756371	U-megalopygitoxin(8)-Mc8-like	U-megalopygitoxin(8)-Mc8-like			85.5651	129.53	62.162	129.609	154.745	39.1487	35.8464	23.031	53.1298	47.0827	92.0144	191.04	311.404	247.427	281.228	360.243	260.948
LOC140756423	LOC140756423	LOC140756423	uncharacterized LOC140756423			2132.34	1672.36	1911.24	1574.75	1202.55	1694.58	1897.92	1883.01	1935.44	1803.58	1992.27	1754.21	1959.42	1889.31	1632.13	1919.41	2125.59
LOC140756382	hpo	hippo	serine/threonine-protein kinase hippo	hpo	hippo	459.063	465.775	464.735	351.024	426.511	557.403	408.843	573.933	584.428	565.62	542.781	480.182	596.52	613.561	632.764	578.658	562.829
LOC140756409	Bug22	Bug22	cilia- and flagella-associated protein 20	Bug22	Basal body up regulated gene 22	627.477	730.158	659.115	887.82	913.842	997.359	1058.44	930.453	975.853	1037.07	980.108	662.187	681.448	663.619	787.188	839.622	650.543
LOC140756437	LOC140756437	BOS complex subunit NOMO3	BOS complex subunit NOMO3			1426.08	1305.06	1526.42	1803.72	1689.88	1716.02	1958.96	2196.24	2171.82	2192.17	2165.96	1643.2	1700.59	1720.55	1860.63	1910.9	2051.04
LOC140749261	LOC140749261	LOC140749261	uncharacterized LOC140749261			1.35818	0.887191	0	0	0	13.0496	11.1414	11.0549	13.0114	16.9498	12.4064	1.29081	12.1326	1.43021	0	6.61864	5.84758
LOC140749268	LOC140749268	l(2)efl	heat shock protein Hsp-16.1/Hsp-16.11-like	l(2)efl	lethal (2) essential for life	2437.93	1061.08	422.307	7.56051	4.61925	38.2166	39.7217	39.6133	6.50569	6.27769	22.7451	14.1989	14.1547	27.174	1.25548	1.89104	17.5427
LOC140749274	LOC140749274	scramblase 2	phospholipid scramblase 1-like	scramb2	scramblase 2	1.35818	0	3.9468	0	0.769876	0.932111	2.90646	2.76372	0	0	3.10161	0	0	2.86042	0	0.94552	0
LOC140756562	LOC140756562	dpr6	zwei Ig domain protein zig-8-like	dpr6	defective proboscis extension response 6	1.35818	0.887191	5.92019	4.32029	2.30963	3.72845	7.26616	7.36992	8.67425	11.2998	34.1177	7.74487	12.1326	14.3021	13.8103	18.9104	29.9688
LOC140756552	LOC140756552	LOC140756552	uncharacterized LOC140756552			1.35818	0.887191	0	0	0	1.86422	2.42205	5.52744	6.50569	1.88331	7.23709	1.29081	12.1326	5.72085	3.76645	1.89104	2.92379
LOC140756451	LOC140756451	Cytochrome b5	cytochrome b5-like	Cyt-b5	Cytochrome b5	406.095	457.791	446.975	118.808	111.632	282.43	221.86	308.615	116.018	184.564	145.776	258.162	184.011	328.949	112.994	92.6609	195.163
LOC140756460	LOC140756460	Cytochrome b5	cytochrome b5-like	Cyt-b5	Cytochrome b5	25.8053	58.5546	90.7763	11.8808	9.23851	27.9633	44.5658	84.7541	34.697	28.8774	66.1676	59.3774	64.7073	111.557	33.8981	39.7118	149.844
LOC140748547	LOC140748547	LOC140748547	uncharacterized LOC140748547			0	0	0	0	0	0	0	0	0	0	0	0	0	0	0	0	0
LOC140756482	IntS9	Integrator 9	integrator complex subunit 9	IntS9	Integrator 9	263.486	254.624	205.233	273.258	250.21	283.362	306.148	297.561	238.542	296.935	247.095	317.54	250.741	308.926	302.572	285.547	223.67
LOC140756491	LOC140756491	leucine carboxyl methyltransferase 1	leucine carboxyl methyltransferase 1			1089.26	1030.92	1146.54	1219.4	1111.7	1051.42	1159.68	1217.88	1140.66	1202.18	1214.8	1187.55	1112.16	1171.34	1206.52	1196.08	1487.48
LOC140756501	Hydr1	alpha/beta hydrolase 1	abhydrolase domain containing Hydr1	Hydr1	alpha/beta hydrolase 1	506.6	315.84	541.698	504.394	296.402	281.498	429.672	352.835	397.931	393.611	411.48	392.407	390.266	357.553	399.244	387.663	431.259
LOC140756509	LOC140756509	LOC140756509	uncharacterized LOC140756509			501.167	512.797	570.312	451.47	486.561	384.962	424.828	397.976	416.364	384.822	386.667	400.152	477.216	368.995	350.28	385.772	419.564
LOC140756518	Acadvl	Acadvl	Acyl-CoA dehydrogenase very long chain	Acadvl	Acyl-CoA dehydrogenase very long chain	410.169	334.471	376.919	326.182	264.837	295.479	323.102	373.102	266.733	399.261	270.874	382.08	349.824	374.716	365.346	251.508	278.491
LOC140756536	beg	bad egg	malonyl-CoA-acyl carrier protein transacylase beg	beg	bad egg	108.654	101.14	118.404	104.767	100.084	126.767	151.136	164.902	146.378	143.759	135.437	147.153	129.415	102.975	146.892	119.135	146.92
LOC140756527	LOC140756527	LOC140756527	uncharacterized LOC140756527			0	0	0	0	0	0.932111	0.484411	0	0	1.25554	0	0	0	0	1.25548	0	0
LOC140756547	LOC140756547	LOC140756547	uncharacterized LOC140756547			0	2.66157	1.9734	1.08007	0.769876	18.6422	6.78175	5.52744	10.8428	8.161	9.30482	1.29081	2.0221	2.86042	3.76645	3.78208	7.30947
LOC140748557	LOC140748557	zinc finger protein 706-like	zinc finger protein 706-like			2414.84	2835.46	2802.23	3752.17	3522.95	2859.72	3008.68	2959.94	3204.05	3416.95	3366.28	2608.73	2709.62	2145.32	3013.16	3497.48	3046.59
LOC140748565	Xpac	Xpac	DNA repair protein complementing XP-A cells homolog Xpac	Xpac	Xeroderma pigmentosum group A-like	1586.35	1529.52	1802.7	2206.59	1903.9	1810.16	1822.84	1681.26	1873.64	1974.96	1998.47	1463.78	1569.15	1560.36	1835.52	1803.11	1863.18
LOC140757209	LOC140757209	mangetout	metabotropic glutamate receptor 2-like	mtt	mangetout	0	0	0	0	0	0	0	0	0	0	0	2.58162	2.0221	0	0	0.94552	0
LOC140757069	LOC140757069	LOC140757069	uncharacterized LOC140757069			0	0	0	0	0	0	0	0	0	0	2.06774	0	0	0	0	0	0
LOC140757210	LOC140757210	nose resistant to fluoxetine protein 6-like	nose resistant to fluoxetine protein 6-like			0	1.77438	0	3.24022	0	0	0.484411	0	0	0	0	0	0	1.43021	1.25548	0	0
LOC140757216	LOC140757216	putative inorganic phosphate cotransporter	putative inorganic phosphate cotransporter			0	0	0	0	0	0	0	0	0	0	0	0	0	0	0	0	0
LOC140757215	LOC140757215	putative inorganic phosphate cotransporter	putative inorganic phosphate cotransporter			0	0	0	0	0	2.79633	0.968822	1.84248	1.08428	0	0	0	0	0	0	0	0
LOC140757212	LOC140757212	MFS14	putative inorganic phosphate cotransporter	MFS14	Major Facilitator Superfamily Transporter 14	0	0	0	0	0	7.45689	14.0479	23.031	14.0957	6.27769	15.508	0	0	0	1.25548	0	0
LOC140757211	LOC140757211	putative inorganic phosphate cotransporter	putative inorganic phosphate cotransporter			23.089	21.2926	8.88029	1.08007	0.769876	0	0	0.92124	0	0	1.03387	2.58162	0	4.29064	0	1.89104	0
LOC140757089	LOC140757089	MFS15	putative inorganic phosphate cotransporter	MFS15	Major Facilitator Superfamily Transporter 15	1.35818	0.887191	0	0	0	0	0	0	0	0	0	1.29081	2.0221	0	0	0	0
LOC140757097	LOC140757097	putative inorganic phosphate cotransporter	putative inorganic phosphate cotransporter			0	0	0	0	0	0	0	0	0	0	0	0	0	0	0	0	0
LOC140757218	LOC140757218	MFS12	putative inorganic phosphate cotransporter	MFS12	Major Facilitator Superfamily Transporter 12	0	0	0.986699	0	0	0	0	0	0	0.627769	2.06774	0	0	2.86042	0	0.94552	2.19284
LOC140757217	LOC140757217	putative inorganic phosphate cotransporter	putative inorganic phosphate cotransporter			2.71635	3.54876	47.3616	1.08007	0	1.86422	0.968822	0	0	0	2.06774	2.58162	2.0221	7.15106	1.25548	1.89104	1.46189
LOC140757219	LOC140757219	LOC140757219	uncharacterized LOC140757219			1.35818	0.887191	0.986699	1.08007	2.30963	0	0	0	1.08428	0	0	0	0	1.43021	0	0	0.730947
LOC140757230	LOC140757230	mangetout	metabotropic glutamate receptor 2-like	mtt	mangetout	1.35818	10.6463	11.8404	2.16015	0	0	0.484411	27.6372	1.08428	18.2053	144.742	3.87244	6.0663	35.7553	1.25548	24.5835	65.0543
LOC140757110	LOC140757110	LOC140757110	uncharacterized LOC140757110			0	0	0	0	0	0	0	0	0	0	0	0	0	0	0	0	0
LOC140757234	LOC140757234	LOC140757234	uncharacterized LOC140757234			0	0.887191	0	1.08007	3.84938	0	0	0.92124	0	0	1.03387	0	0	0	0	0	0
LOC140757235	LOC140757235	LOC140757235	uncharacterized LOC140757235			154.832	153.484	163.792	176.052	150.896	350.474	354.104	274.53	280.829	269.941	300.856	222.02	248.718	271.74	192.089	205.178	205.396
LOC140757233	LOC140757233	LOC140757233	uncharacterized LOC140757233			1776.49	1634.21	1530.37	569.198	537.373	550.878	706.271	709.355	610.45	566.876	689.591	1343.74	1637.9	1496	513.493	616.479	866.903
LOC140757114	LOC140757114	LOC140757114	uncharacterized LOC140757114			1332.37	1652.84	1396.18	1508.86	1543.6	623.582	682.05	750.811	652.737	795.384	836.4	1139.79	1098	1167.05	999.365	1050.47	1278.43
LOC140757236	LOC140757236	transforming growth factor beta-1-induced transcript 1 protein	transforming growth factor beta-1-induced transcript 1 protein			300.157	189.859	83.8694	60.4841	10.7783	54.0625	33.9088	39.6133	76.984	26.9941	51.6935	91.6477	74.8178	52.9179	38.92	32.1477	75.2876
LOC140757238	LOC140757238	slimfast	cationic amino acid transporter 2-like	slif	slimfast	40.7453	51.4571	54.2685	75.6051	65.4394	14.9138	9.2038	6.44868	4.33712	13.8109	11.3726	41.306	28.3094	61.4991	64.0297	50.1125	53.3591
LOC140757224	slif	slimfast	cationic amino acid transporter slimfast	slif	slimfast	8079.79	3980.83	3297.55	1145.96	423.432	2292.99	1241.06	1221.56	1846.53	910.893	879.823	4841.84	4286.86	2471.41	1427.48	1244.3	1024.06
LOC140757220	LOC140757220	LOC140757220	uncharacterized LOC140757220			0	0	0	0	0	0	0	0	0	0	0	0	0	0	0	0	0
LOC140757222	LOC140757222	cationic amino acid transporter 2	cationic amino acid transporter 2			156.19	167.679	165.765	111.248	173.222	114.65	124.494	157.532	133.367	146.27	108.556	98.1017	113.238	124.428	131.826	117.244	171.042
LOC140757221	LOC140757221	lipase member J-like	lipase member J-like			61.1179	53.2315	37.4946	19.4413	12.318	61.5193	29.0646	32.2434	61.804	23.8552	18.6096	80.0304	52.5746	37.1855	22.5987	17.9649	13.888
LOC140757695	LOC140757695	lipase 1-like	lipase 1-like			0	0.887191	0	0	0	0	0	0	0	0	0	0	0	0	0	0	0
LOC140756958	LOC140756958	lipase 1-like	lipase 1-like			0	0.887191	0	0	0.769876	0	0	0	1.08428	0.627769	0	0	0	1.43021	0	0.94552	0
LOC140756966	LOC140756966	LOC140756966	uncharacterized LOC140756966			4.07453	3.54876	2.9601	6.48044	2.30963	1.86422	0.968822	0	0	0.627769	2.06774	6.45406	6.0663	5.72085	7.5329	4.7276	4.38568
LOC140757225	LOC140757225	lipase 1-like	lipase 1-like			1.35818	1.77438	0.986699	1.08007	0	0.932111	0.968822	0.92124	4.33712	1.88331	3.10161	1.29081	0	0	2.51097	1.89104	0.730947
LOC140757115	LOC140757115	lipase 1-like	lipase 1-like			36.6708	8.87191	20.7207	2.16015	0	3.72845	1.93764	6.44868	0	0	0	6.45406	12.1326	12.8719	0	0	0
LOC140757227	LOC140757227	LOC140757227	uncharacterized LOC140757227			467.213	391.251	410.467	446.07	488.101	12.1174	8.23498	13.8186	6.50569	13.1832	37.2193	6.45406	10.1105	7.15106	2.51097	0	0.730947
LOC140757226	Myo31DF	Myosin 31DF	Unconventional myosin ID	Myo31DF	Myosin 31DF	742.922	605.952	438.094	502.234	659.783	617.99	507.178	584.066	468.409	503.471	371.159	889.37	641.006	810.93	524.792	332.823	381.554
LOC140757228	LOC140757228	sloppy paired 1	uncharacterized LOC140757228	slp1	sloppy paired 1	267.561	246.639	234.834	165.251	186.31	171.508	172.45	190.697	188.665	210.303	171.622	236.219	234.564	188.788	214.688	177.758	182.737
LOC140757229	Ubr3	Ubr3 ubiquitin ligase	Ubr3 ubiquitin ligase	Ubr3	Ubr3 ubiquitin ligase	2226.05	2149.66	2231.91	1768.08	1629.06	2194.19	1999.65	2052.52	1993.99	1906.53	1818.58	2097.57	2066.59	2318.37	1875.69	1864.56	2135.1
LOC140757231	orion	orion	chemokine-like protein orion	orion	orion	9084.84	7991.82	6020.84	3669.01	3880.94	4914.09	3887.88	4147.42	2759.5	3184.67	2517.47	6738.04	5344.41	6177.09	4143.1	2845.07	3310.46
LOC140757239	Ddx56	DEAD-box helicase 56	putative ATP-dependent RNA helicase DDX56	Ddx56	DEAD-box helicase 56	1231.87	1233.2	1274.82	1133	1333.42	1318.01	1282.72	1182.87	1117.89	1283.16	1135.19	1094.61	1093.96	1248.58	1354.67	1217.83	1080.34
LOC140757696	LOC140757696	U1 spliceosomal RNA	U1 spliceosomal RNA			21.7308	13.3079	25.6542	14.0409	24.636	11.1853	21.3141	11.9761	13.0114	15.6942	21.7113	11.6173	6.0663	12.8719	15.0658	19.8559	11.6952
LOC140757241	LOC140757241	LOC140757241	uncharacterized LOC140757241			1.35818	0	0	0	0	0.932111	0	1.84248	0	1.88331	1.03387	0	2.0221	0	3.76645	0.94552	0.730947
LOC140757247	SerT	Serotonin transporter	Serotonin transporter	SerT	Serotonin transporter	0	0	0	0	0	0	0	0	0	0	0	0	0	0	1.25548	0	0
LOC140757116	LOC140757116	Odorant receptor 46a	uncharacterized LOC140757116	Or46a	Odorant receptor 46a	2.71635	0.887191	0	0	0	0	0	0	0	0	0	0	0	0	0	0	0
LOC140757249	LOC140757249	Mipp1	multiple inositol polyphosphate phosphatase 1-like	Mipp1	Multiple inositol polyphosphate phosphatase 1	0	0	0	2.16015	0	6.52478	3.87529	5.52744	5.42141	7.53323	3.10161	0	6.0663	1.43021	0	2.83656	0
LOC140757242	Mhc	Myosin heavy chain	myosin heavy chain	Mhc	Myosin heavy chain	13.5818	15.0823	19.734	11.8808	3.0795	5.59267	19.3764	40.5346	8.67425	24.483	15.508	122.627	252.763	75.8013	12.5548	8.50968	75.2876
LOC140757117	ppk17	pickpocket 17	amiloride-sensitive sodium channel pickpocket 17	ppk17	pickpocket 17	1.35818	5.32315	0	0	0	0.932111	1.93764	0.92124	2.16856	0.627769	1.03387	2.58162	0	2.86042	1.25548	0	0
LOC140757250	yellow-b	yellow-b	L-dopachrome tautomerase yellow-b	yellow-b	yellow-b	11071.9	11022.5	7608.44	6414.55	5389.13	4493.71	4505.02	5205.01	4684.09	4776.7	5578.76	6951.02	6844.81	6711.99	4322.63	4735.16	6816.08
LOC140757251	PIG-X	PIG-X	Phosphatidylinositol glycan anchor biosynthesis class X	PIG-X	Phosphatidylinositol glycan anchor biosynthesis class X	358.558	360.2	326.597	343.463	310.26	499.612	541.087	531.556	537.803	469.571	517.969	349.81	305.337	286.042	271.184	282.71	274.105
LOC140757246	LOC140757246	LOC140757246	uncharacterized LOC140757246			844.785	1760.19	2360.18	2419.36	2921.68	1916.42	3430.6	3997.26	3298.38	2811.78	3786.03	2313.14	3496.21	3545.5	3810.39	4185.82	5177.3
LOC140757252	LOC140757252	ankyrin repeat domain-containing protein 13D	ankyrin repeat domain-containing protein 13D			52.9689	43.4724	65.1221	102.607	105.473	71.7726	27.6114	72.778	143.125	88.5154	101.319	43.8876	103.127	31.4647	185.812	95.4975	183.468
LOC140757253	LOC140757253	dnaJ homolog subfamily C member 28	dnaJ homolog subfamily C member 28			172.488	164.13	161.819	123.128	153.205	274.973	237.846	233.074	235.289	207.164	205.74	180.714	121.326	177.346	134.337	119.135	160.808
LOC140757254	Gart	GART trifunctional enzyme	trifunctional purine biosynthetic protein adenosine-3 Gart	Gart	GART trifunctional enzyme	1284.83	1179.08	1451.43	1178.36	1231.8	1130.65	1252.2	1383.7	1154.76	1332.13	1188.95	1190.13	1063.63	1335.82	1060.88	1110.99	1198.75
LOC140757260	DCP1	Decapping protein 1	decapping mRNA 1	DCP1	Decapping protein 1	4631.38	3454.72	3707.03	3550.2	2683.02	3323.91	3652.46	3805.64	3424.16	3096.16	3519.29	3143.13	3399.15	2916.2	2873.8	3329.17	3118.95
LOC140757261	Dd	Ctdnep1	CTD nuclear envelope phosphatase 1-like protein dullard	Ctdnep1	CTD nuclear envelope phosphatase 1	107.296	73.6369	116.43	146.89	157.055	111.853	92.038	139.107	170.232	172.009	159.216	95.5201	121.326	80.0919	214.688	173.03	172.504
LOC140757255	AP-2mu	AP-2mu	adaptor protein complex 2, mu subunit	AP-2mu	Adaptor Protein complex 2, mu subunit	1465.47	1623.56	1668.51	1552.06	1846.93	1644.24	1770.04	1902.36	1718.59	2055.94	1610.77	1901.37	1678.34	1865	1897.04	1641.42	1604.43
LOC140757256	LOC140757256	Catalase B	catalase-like	CatB	Catalase B	1570.05	1374.26	272.329	0	0	22.3707	0.484411	3.68496	0	0	1.03387	82.612	44.4862	22.8834	0	0	0.730947
LOC140757257	Efr	ER GDP-fucose transporter	ER GDP-fucose transporter	Efr	ER GDP-fucose transporter	483.511	523.443	525.911	425.549	469.624	411.061	410.78	549.059	431.544	406.794	452.835	427.259	408.465	550.632	513.493	558.802	571.601
LOC140756975	Camta	Camta	Calmodulin-binding transcription activator	Camta	Calmodulin-binding transcription activator	0	0.887191	0	0	0	0	0	1.84248	2.16856	1.88331	0	2.58162	2.0221	4.29064	0	0	0
LOC140757259	LOC140757259	LOC140757259	uncharacterized LOC140757259			0	0	0.986699	0	0	0	0	0	0	0	0	0	0	0	0	0	0
LOC140757262	tn	thin	tripartite motif containing protein thin	tn	thin	131.743	47.9083	212.14	17.2812	6.159	130.496	58.1293	143.713	5.42141	16.322	64.0999	47.76	40.442	100.115	7.5329	5.67312	142.535
LOC140757264	LOC140757264	5-HT1B	5-hydroxytryptamine receptor	5-HT1B	5-hydroxytryptamine (serotonin) receptor 1B	0	0.887191	0	0	0	0	1.93764	1.84248	0	0	0	0	0	0	0	0	0.730947
LOC140757265	LOC140757265	small optic lobes	calpain-7-like	sol	small optic lobes	148.041	94.0423	96.6965	90.7261	86.9959	246.077	210.719	232.153	197.339	198.375	180.927	245.254	224.453	200.23	194.6	172.085	183.468
LOC140757267	Pex14	Peroxin 14	peroxisomal biogenesis factor 14	Pex14	Peroxin 14	660.074	519.007	536.764	421.228	380.319	391.487	441.783	391.527	322.032	359.084	359.787	526.651	590.454	417.622	374.134	413.192	373.514
LOC140757266	LOC140757266	LOC140757266	uncharacterized LOC140757266			8135.47	6032.9	5292.65	4409.94	3876.32	4346.43	3816.67	3977.91	3876.31	3450.22	3725.03	6315.94	6153.26	4832.69	3648.44	4267.13	4134.97
LOC140757269	C1GalTA	C1GalTA	Glycoprotein-N-acetylgalactosamine 3-beta-galactosyltransferase 1	C1GalTA	Core 1 Galactosyltransferase A	327.32	304.307	287.129	353.184	405.724	350.474	472.301	426.534	535.635	598.892	685.455	277.525	305.337	233.125	272.44	244.89	296.034
LOC140757270	LOC140757270	tumbleweed	rac GTPase-activating protein 1-like	tum	tumbleweed	201.01	227.121	336.464	683.686	769.876	529.439	508.147	523.264	702.614	720.051	622.389	504.708	606.63	441.936	1005.64	797.073	853.746
LOC140757271	Pkc53E	Protein C kinase 53E	Protein C kinase 53E	Pkc53E	Protein C kinase 53E	567.718	395.687	416.387	312.141	356.452	452.074	479.567	459.699	473.831	419.35	601.712	552.468	568.211	403.32	564.968	576.767	719.252
LOC140757272	LOC140757272	tetratricopeptide repeat protein 36	tetratricopeptide repeat protein 36			4495.56	3362.45	3022.26	1557.47	1790.73	2153.18	2342.13	1892.23	1237.16	1384.23	1337.83	2400.91	2416.41	1796.35	1522.9	1846.6	1259.42
LOC140757273	LOC140757273	SUZ RNA-binding domain-containing	SUZ RNA-binding domain-containing			52.9689	51.4571	99.6566	75.6051	114.711	86.6863	50.8631	83.8329	129.029	70.3101	95.116	16.7806	62.6851	25.7438	84.1174	61.4588	86.9827
LOC140757286	Polr1A	Polr1A	RNA polymerase I subunit RpI1	Polr1A	RNA polymerase I subunit A	2515.34	2859.42	2603.9	2971.28	3167.27	2716.17	2492.78	2725.03	2593.6	2557.53	2737.69	1878.13	2084.79	2078.1	2356.54	2590.72	2083.93
LOC140757287	Picot	Picot	putative inorganic phosphate cotransporter protein picot	Picot	Picot	3669.79	2156.76	2189.49	233.296	187.85	897.623	498.459	455.093	110.597	146.898	166.453	3429.69	3182.79	2397.04	112.994	166.411	211.975
LOC140757288	BuGZ	BuGZ	Bub3 interacting GLEBS and Zinc finger domain protein	BuGZ	Bub3 interacting GLEBS and Zinc finger domain protein	2662.02	2398.08	2669.02	2594.34	2495.94	2812.18	2716.09	2586.84	2606.61	2430.09	2437.86	3024.37	2640.86	2561.51	2806.01	2791.17	2378.5
LOC140757289	LOC140757289	LOC140757289	uncharacterized LOC140757289			1272.61	981.233	813.04	312.141	252.519	538.76	289.678	380.472	238.542	162.592	180.927	623.462	729.979	379.006	252.352	193.832	209.782
LOC140757275	Vrp1	Verprolin 1	Verprolin 1			689.953	507.473	395.666	220.335	260.218	436.228	217.985	291.112	200.592	245.458	207.808	495.672	459.017	379.006	335.214	208.014	228.786
LOC140757276	LOC140757276	LOC140757276	uncharacterized LOC140757276			0	3.54876	2.9601	2.16015	5.38913	7.45689	6.78175	6.44868	6.50569	6.90546	8.27095	2.58162	6.0663	4.29064	6.27742	9.4552	7.30947
LOC140757278	Rpn6	Rpn6	regulatory particle non-ATPase 6	Rpn6	Regulatory particle non-ATPase 6	7154.87	6407.29	6269.49	6572.24	5365.26	7937.86	7965.17	7241.87	6610.86	6285.22	6056.41	7156.26	6871.1	6237.16	6646.53	6973.21	6047.13
LOC140757277	LOC140757277	LOC140757277	uncharacterized LOC140757277			862.442	731.933	728.184	652.364	635.147	811.869	589.044	520.501	665.749	579.431	562.425	764.161	784.575	713.676	695.538	729.941	612.534
LOC140757279	LOC140757279	suppressor of Hairy wing	uncharacterized LOC140757279	su(Hw)	suppressor of Hairy wing	665.506	592.644	586.099	603.761	551.231	900.419	923.287	867.808	808.874	822.378	764.029	777.069	651.117	693.653	689.26	711.031	665.893
LOC140757281	Ypel	Yippee-like	Yippee-like	Ypel	Yippee-like	438.691	303.419	712.397	536.796	459.616	650.614	441.783	1149.71	971.516	526.698	941.855	579.575	1051.49	553.492	563.712	568.257	1528.41
LOC140757282	CSN7	CSN7	COP9 signalosome subunit 7	CSN7	COP9 signalosome subunit 7	1230.51	1121.41	1470.18	1601.75	1308.79	1553.83	1613.09	1586.38	1392.22	1442.61	1421.57	1434.09	1387.16	1444.51	1581.91	1608.33	1507.94
LOC140757283	LOC140757283	combgap	uncharacterized LOC140757283	cg	combgap	150.758	85.1704	158.859	157.691	260.988	207.861	85.7407	204.515	287.335	195.236	230.553	123.918	184.011	91.5336	276.206	195.723	246.329
LOC140757284	LOC140757284	LOC140757284	uncharacterized LOC140757284			1424.73	1170.21	1187.99	1232.36	1102.46	1098.96	1046.81	1017.05	1152.59	1092.32	1099	1130.75	1306.28	1119.86	1240.42	1153.53	1241.15
LOC140757285	LOC140757285	Cytochrome P450 49a1	probable cytochrome P450 49a1	Cyp49a1	Cytochrome P450 49a1	1465.47	3008.47	794.293	1583.39	1571.32	983.377	922.803	643.026	680.929	691.802	615.152	1512.83	1184.95	879.581	1204.01	864.205	510.932
LOC140757160	LOC140757160	LOC140757160	uncharacterized LOC140757160			0	0	0	0	0	0	0	0.92124	0	0	0	0	0	0	0	0	0
LOC140757161	LOC140757161	LOC140757161	uncharacterized LOC140757161			0	0	0.986699	0	0	0	0	0	0	0	1.03387	1.29081	2.0221	0	0	0.94552	0
LOC140757292	LOC140757292	NFX1-type zinc finger-containing protein 1-like	NFX1-type zinc finger-containing protein 1-like			148.041	193.408	138.138	153.37	197.858	105.329	97.3666	146.477	168.064	138.737	205.74	320.121	275.006	413.331	253.608	285.547	408.599
LOC140757290	LOC140757290	LOC140757290	uncharacterized LOC140757290			0	0	0.986699	0	0	0.932111	0.484411	0	0	0	0	0	0	0	1.25548	0	0
LOC140757291	LOC140757291	dribble	KRR1 small subunit processome component homolog	dbe	dribble	1195.19	1360.95	1301.46	1511.02	1438.13	1290.97	1291.44	1169.05	1239.33	1147.56	1238.58	1013.29	1067.67	991.137	951.657	1066.55	1024.79
LOC140757294	LOC140757294	NFX1-type zinc finger-containing protein 1-like	NFX1-type zinc finger-containing protein 1-like			392.513	414.318	330.544	344.543	461.925	499.612	463.097	483.651	454.314	496.565	469.377	663.477	695.603	745.141	716.881	761.143	749.952
LOC140757293	kraken	kraken	serine hydrolase like 2 kraken	kraken	kraken	1018.63	839.283	929.471	733.369	608.202	762.467	765.853	768.314	803.452	704.985	711.302	598.937	641.006	592.108	617.698	560.693	670.279
LOC140757295	Trp1	Translocation protein 1	translocation protein 1	Trp1	Translocation protein 1	1029.5	983.008	789.359	888.9	917.692	1112.01	736.789	1010.6	1085.37	921.565	986.311	1112.68	1075.76	863.848	1072.18	1042.91	823.777
LOC140757296	LOC140757296	Hpd	4-hydroxyphenylpyruvate dioxygenase-like	Hpd	4-hydroxyphenylpyruvate dioxygenase	7581.34	2524.95	1813.55	1368.45	1130.18	2086.07	2387.66	2531.57	2533.97	1951.73	2488.52	2820.42	2282.95	2680.22	2040.16	2349.62	2150.45
LOC140757162	LOC140757162	Hpd	4-hydroxyphenylpyruvate dioxygenase-like	Hpd	4-hydroxyphenylpyruvate dioxygenase	2.71635	2.66157	0.986699	1.08007	0.769876	0.932111	1.45323	0	0	0.627769	1.03387	1.29081	6.0663	2.86042	2.51097	1.89104	4.38568
LOC140757301	LOC140757301	BAMBI-like	BMP and activin membrane-bound inhibitor homolog			1098.76	1439.91	1877.69	1287.45	1218.71	982.445	1441.12	2226.64	1326.08	1103.62	1697.61	1082.99	1643.97	1611.85	959.189	1265.11	2114.63
LOC140756983	LOC140756983	Sgs4	uncharacterized LOC140756983	Sgs4	Salivary gland secretion 4	1.35818	0	0	0	0	0.932111	0.968822	0	0	0.627769	0	0	0	0	0	0	0
LOC140756992	LOC140756992	Sgs4	uncharacterized LOC140756992	Sgs4	Salivary gland secretion 4	0	0	0	0	0	0	0	0	0	0	0	0	0	0	0	0	0
LOC140756999	LOC140756999	fibroblast growth factor receptor 4-like	fibroblast growth factor receptor 4-like			6.79088	4.43596	11.8404	5.40036	6.159	0	1.45323	0	0	0.627769	0	0	0	0	0	0	0
LOC140757298	Ptpmeg	Ptpmeg	protein tyrosine phosphatase Meg	Ptpmeg	Protein tyrosine phosphatase Meg	920.843	963.49	1023.21	843.537	834.545	769.924	791.043	895.445	794.778	765.878	880.857	806.758	794.686	852.407	848.707	773.435	967.774
LOC140757299	pdm3	pou domain motif 3	POU-domain protein pdm3	pdm3	pou domain motif 3	541.912	523.443	930.457	217.095	210.176	281.498	389.466	846.62	338.296	323.301	1019.4	531.815	750.2	712.246	286.25	501.125	815.737
LOC140757302	128up	upstream of RpIII128	GTP-binding protein 128up	128up	upstream of RpIII128	968.379	881.868	997.553	1094.11	1228.72	892.03	974.634	929.531	1146.09	1118.06	1121.75	691.875	689.537	732.269	994.343	1077.89	870.558
LOC140757303	LOC140757303	LOC140757303	uncharacterized LOC140757303			4.07453	6.21034	13.8138	3.24022	9.23851	73.6368	34.8776	31.3222	29.2756	28.2496	10.3387	47.76	54.5967	57.2085	45.1974	12.2918	32.8926
LOC140757163	LOC140757163	CngA	uncharacterized LOC140757163	CngA	Cyclic nucleotide-gated ion channel subunit A	0	0	0	0	0	2.79633	0.484411	0	4.33712	0.627769	1.03387	1.29081	0	1.43021	0	1.89104	0
LOC140757119	LOC140757119	spermatogenesis-associated protein 22	spermatogenesis-associated protein 22			0	0	0	0	0	0	0	0	0	0	0	0	0	0	0	0	0
LOC140757207	LOC140757207	LOC140757207	uncharacterized LOC140757207			0	0	0	0	0	0	0	0	0	0	0	0	0	0	0	0	0
LOC140757306	DCTN5-p25	Dynactin 5, p25 subunit	Dynactin 5, p25 subunit	DCTN5-p25	Dynactin 5, p25 subunit	359.917	408.995	430.201	483.873	477.323	413.857	564.823	523.264	539.972	515.398	576.899	392.407	428.686	374.716	482.106	588.113	598.646
LOC140757304	PAN2	PAN2	PAN2-PAN3 deadenylation complex catalytic subunit PAN2	PAN2	Poly(A)-binding protein-dependent poly(A) ribonuclease 2	334.111	327.374	478.549	589.72	863.8	544.353	352.167	643.026	808.874	753.951	817.791	384.662	527.769	403.32	912.737	619.315	1045.99
LOC140757307	LOC140757307	LOC140757307	uncharacterized LOC140757307			638.343	498.601	610.767	657.764	491.181	604.008	886.472	779.369	659.243	745.79	782.639	694.457	736.045	656.467	734.458	830.166	844.975
LOC140757308	LOC140757308	LOC140757308	uncharacterized LOC140757308			1.35818	4.43596	3.9468	2.16015	0	2.79633	7.26616	2.76372	9.75853	2.51108	4.13548	6.45406	2.0221	0	0	0	2.19284
LOC140757309	LOC140757309	Lcp65Af	larval cuticle protein LCP-17-like	Lcp65Af	Lcp65Af	196952	123941	48653.1	7549.71	7985.92	32403.9	15273.5	4531.58	273.239	275.591	263.637	94669.5	62078.5	24273.6	2252.34	617.424	184.199
LOC140757120	LOC140757120	LOC140757120	uncharacterized LOC140757120			0	0.887191	1.9734	2.16015	0.769876	0	0	0	0	0.627769	1.03387	0	0	0	1.25548	0.94552	0
LOC140757310	LOC140757310	Edg78E	cuticle protein CP14.6-like	Edg78E	Ecdysone-dependent gene 78E	14.9399	1.77438	3.9468	1.08007	0	102.532	30.0335	1.84248	0	0	1.03387	83.9028	4.0442	1.43021	1.25548	1.89104	2.19284
LOC140757311	Pgant9	Pgant9	polypeptide N-acetylgalactosaminyltransferase 9	Pgant9	Polypeptide N-Acetylgalactosaminyltransferase 9	10851.8	9201.95	10976	9447.4	9103.01	10502.1	10277.3	12369.5	12702.4	12022.4	15178.2	12127.2	12680.6	11514.6	12071.5	14459.8	12442.9
LOC140757121	LOC140757121	LOC140757121	uncharacterized LOC140757121			0	0	0	0	0	0	0	0	0	0	0	0	0	0	0	0	0
LOC140757007	LOC140757007	LOC140757007	uncharacterized LOC140757007			0	0	0.986699	1.08007	0	0	0	0	0	0	0	1.29081	0	0	2.51097	1.89104	0
LOC140757017	LOC140757017	Pgant9	putative polypeptide N-acetylgalactosaminyltransferase 9	Pgant9	Polypeptide N-Acetylgalactosaminyltransferase 9	0	0	0	0	0	0	0.484411	0	0	0.627769	0	0	0	1.43021	1.25548	0	0.730947
LOC140757312	gprs	gprs	speckle type BTB/POZ protein	gprs	gprs	1.35818	4.43596	6.90689	4.32029	1.53975	7.45689	19.8608	7.36992	16.2642	4.39438	9.30482	14.1989	18.1989	17.1625	1.25548	3.78208	1.46189
LOC140757313	LOC140757313	Iditarod	fibronectin type III domain-containing protein 5	Idit	Iditarod	2.71635	10.6463	16.7739	5.40036	0.769876	14.9138	15.0167	21.1885	21.6856	16.322	43.4225	41.306	44.4862	22.8834	33.8981	41.6029	40.2021
LOC140757122	LOC140757122	LOC140757122	uncharacterized LOC140757122			1.35818	0	0	0	0	0	0	0	0	0	0	0	0	0	0	0	0
LOC140757314	LOC140757314	Amylase proximal	alpha-amylase 2-like	Amy-p	Amylase proximal	4.07453	7.09753	6.90689	4.32029	3.84938	4.66056	4.84411	7.36992	4.33712	6.27769	6.20322	0	4.0442	0	1.25548	3.78208	2.92379
LOC140757317	LOC140757317	Amylase proximal	alpha-amylase 4N-like	Amy-p	Amylase proximal	32.5962	85.1704	72.029	61.5642	63.8997	14.9138	10.657	16.5823	15.1799	22.5997	86.845	16.7806	24.2652	28.6042	11.2994	17.9649	12.4261
LOC140757319	LOC140757319	LOC140757319	uncharacterized LOC140757319			1.35818	7.98472	5.92019	0	5.38913	0	0.484411	0	0	0.627769	0	0	0	0	0	0	0
LOC140757318	LOC140757318	LOC140757318	uncharacterized LOC140757318			0	0	0	0	0	0	0	0	0	0	0	0	0	0	0	0	0
LOC140757316	Fbxl4	Fbxl4	F box and leucine-rich-repeat gene 4	Fbxl4	F box and leucine-rich-repeat gene 4	416.96	359.312	429.214	374.785	428.051	429.703	282.896	498.391	486.842	425.627	410.446	311.086	341.735	270.31	385.433	359.298	404.945
LOC140757700	LOC140757700	U5 spliceosomal RNA	U5 spliceosomal RNA			0	0	0	0	0	0	0	0.92124	0	0	0	0	0	0	0	0	0
LOC140757698	LOC140757698	U2 spliceosomal RNA	U2 spliceosomal RNA			0	0.887191	0.986699	0	0.769876	0	0	1.84248	0	0	0	0	0	1.43021	0	0	0
LOC140757701	LOC140757701	U5 spliceosomal RNA	U5 spliceosomal RNA			0	0	0	0	0	0	0	0	0	0	0	0	0	0	0	0	0
LOC140757315	LOC140757315	LOC140757315	uncharacterized LOC140757315			0	0	0	0	0	0	0	0	0	0	0	0	0	0	0	0	0
LOC140757165	LOC140757165	LOC140757165	uncharacterized LOC140757165			5.4327	3.54876	2.9601	2.16015	3.84938	25.167	22.7673	23.031	26.0227	35.7828	22.7451	7.74487	4.0442	7.15106	3.76645	15.1283	3.65474
LOC140757320	Spx	poly(A) binding protein	Spliceosomal protein on the X	pAbp	poly(A) binding protein	683.162	715.963	739.038	1127.6	1136.34	823.986	892.769	841.092	868.509	984.342	973.905	850.645	705.713	766.594	1023.22	1037.24	862.518
LOC140757123	LOC140757123	LOC140757123	uncharacterized LOC140757123			0	0	0	0	0	0	0	0	0	0	0	0	0	0	0	0	0
LOC140757166	LOC140757166	LOC140757166	uncharacterized LOC140757166			0	0	0	0	0	3.72845	4.3597	2.76372	0	0.627769	1.03387	2.58162	4.0442	1.43021	0	0.94552	0
LOC140757333	LOC140757333	methuselah-like 10	G-protein coupled receptor Mth2-like	mthl10	methuselah-like 10	32.5962	22.1798	111.497	7.56051	0.769876	16.778	4.84411	49.747	14.0957	7.53323	25.8467	10.3265	26.2873	72.9408	3.76645	10.4007	40.2021
LOC140757321	LOC140757321	inositol polyphosphate 5-phosphatase K-like	inositol polyphosphate 5-phosphatase K-like			9.50723	9.7591	10.8537	11.8808	19.2469	10.2532	16.47	11.0549	27.107	12.5554	17.5758	2.58162	6.0663	1.43021	20.0877	0.94552	11.6952
LOC140757322	geminin	geminin	geminin DNA replication inhibitor	geminin	geminin	1216.93	1379.58	1403.09	2707.74	2554.45	2119.62	1988.02	1814.84	2412.53	2484.08	2322.07	1694.84	1619.7	1998.01	2420.57	2668.26	2213.31
LOC140757323	LOC140757323	LOC140757323	uncharacterized LOC140757323			1104.2	970.587	936.377	730.129	662.863	827.715	848.203	842.935	750.323	607.681	693.726	633.789	622.807	799.489	482.106	478.433	660.045
LOC140757124	LOC140757124	obelus	probable ATP-dependent DNA helicase HFM1	obe	obelus	0	0	0	0	0.769876	0	0	0	0	0	0	0	0	0	0	0	0
LOC140757167	LOC140757167	Cuticular protein 56F	cuticle protein 10.9-like	Cpr56F	Cuticular protein 56F	1.35818	0.887191	2.9601	1.08007	0.769876	0	3.87529	9.2124	10.8428	0.627769	1.03387	21.9438	6.0663	24.3136	0	0	0.730947
LOC140757168	LOC140757168	dynein regulatory complex subunit 2-like	dynein regulatory complex subunit 2-like			2.71635	0	0	0	0	0	0	0	0	0	0	0	0	0	0	0	0
LOC140757324	LOC140757324	loquacious	protein Loquacious-like	loqs	loquacious	2442	2925.07	3835.3	4014.63	4330.55	5096.78	5685.53	5230.8	4621.21	4549.44	4441.5	3532.95	3841.99	4555.23	4666.63	4460.02	4034.1
LOC140757125	LOC140757125	LOC140757125	uncharacterized LOC140757125			0	0.887191	0	0	0	5.59267	2.42205	7.36992	2.16856	3.76661	3.10161	0	2.0221	0	0	0.94552	0
LOC140757325	LOC140757325	Malate dehydrogenase 2	malate dehydrogenase, mitochondrial-like	Mdh2	Malate dehydrogenase 2	0	0	0	1.08007	0	2.79633	11.1414	5.52744	3.25284	5.02215	6.20322	1.29081	0	0	0	0.94552	0
LOC140757326	LOC140757326	LOC140757326	uncharacterized LOC140757326			0	0	0	0	0	0	0	0	0	0	0	0	0	0	0	0	0.730947
LOC140757170	LOC140757170	LOC140757170	uncharacterized LOC140757170			0	0	0	0	0	0.932111	0	0	0	0	1.03387	0	0	0	1.25548	0	0.730947
LOC140757126	LOC140757126	LOC140757126	uncharacterized LOC140757126			0	0	0.986699	0	0	0	0.484411	0	1.08428	0	0	0	0	0	0	0	1.46189
LOC140757327	LOC140757327	LOC140757327	uncharacterized LOC140757327			35.3126	46.1339	8.88029	8.64058	0	17.7101	44.0814	26.716	39.0341	20.0886	8.27095	46.4692	103.127	25.7438	1.25548	34.9842	35.0855
LOC140757328	LOC140757328	arginine kinase	arginine kinase			0	0.887191	0	0	0	0	1.45323	0	0	0	1.03387	1.29081	0	0	0	0.94552	1.46189
LOC140757329	LOC140757329	LOC140757329	uncharacterized LOC140757329			6.79088	3.54876	2.9601	7.56051	10.7783	0.932111	3.39088	0.92124	2.16856	5.64992	1.03387	1.29081	4.0442	5.72085	2.51097	5.67312	1.46189
LOC140757330	REG	REG	proteasome regulator gamma	REG	Proteasome regulator gamma	6600.74	6617.56	6875.32	8097.31	7450.86	7979.8	7992.78	7755	7592.14	7813.84	7907.03	6503.11	7156.22	7514.34	7930.89	8652.45	7820.4
LOC140757331	LOC140757331	histidine protein methyltransferase 1 homolog	histidine protein methyltransferase 1 homolog			365.349	377.943	434.148	488.193	485.791	464.191	463.581	386	445.64	412.444	398.04	428.55	465.083	569.225	527.303	615.533	603.762
LOC140757332	LOC140757332	sugarlethal	pyridoxine/pyridoxamine 5'-phosphate oxidase-like	sgll	sugarlethal	559.568	504.812	483.483	529.236	473.473	523.847	442.751	413.637	401.184	409.933	363.922	481.473	448.907	464.819	424.353	449.122	517.511
LOC140757334	SrpRbeta	SrpRbeta	signal recognition particle receptor beta	SrpRbeta	Signal recognition particle receptor beta	4043.29	4114.79	4992.7	4388.34	3985.65	4070.53	4167.87	4247.84	3525	3718.28	3703.32	3809.19	4123.07	4297.79	4066.51	4827.82	4432.46
LOC140757336	hry	hairy	bHLH transcriptional repressor hairy	hry	hairy	304.231	135.74	491.376	245.177	33.1046	863.135	555.619	871.493	1142.83	513.515	452.835	955.201	663.249	842.395	634.019	436.83	779.921
LOC140757337	MFS10	MFS10	major facilitator superfamily transporter 10	MFS10	Major Facilitator Superfamily Transporter 10	460.422	362.861	352.252	249.497	256.369	358.863	294.037	349.15	348.054	263.663	336.008	317.54	442.84	286.042	297.55	244.89	373.514
LOC140757338	LOC140757338	transmembrane protein 19	transmembrane protein 19			1015.92	1085.92	1237.32	1548.82	1415.03	1147.43	1310.82	1211.43	1395.47	1335.26	1442.25	1024.9	1002.96	1034.04	1160.07	1317.11	1476.51
LOC140757340	CenB1A	Centaurin beta 1A	Centaurin beta 1A	CenB1A	Centaurin beta 1A	32.5962	16.8566	32.5611	32.4022	66.2093	60.5872	11.6259	48.8257	94.3325	60.2658	73.4047	15.4897	44.4862	15.7323	84.1174	46.3305	71.6328
LOC140757339	LOC140757339	nanos	uncharacterized LOC140757339	nanos	nanos	1.35818	1.77438	1.9734	0	0.769876	2.79633	2.42205	3.68496	0	0	17.5758	19.3622	20.221	14.3021	12.5548	17.9649	28.5069
LOC140757341	spt4	spt4	Transcription elongation factor subunit spt4	spt4	spt4	445.482	522.556	536.764	732.289	699.047	671.12	628.281	650.396	734.058	679.874	634.796	543.432	509.57	632.154	681.728	733.723	733.871
LOC140757342	LOC140757342	Triap2	TP53-regulated inhibitor of apoptosis 1-like	Triap2	Tp53 Regulated Inhibitor of Apoptosis 2	171.13	196.956	203.26	220.335	241.741	253.534	250.925	184.248	258.059	254.874	220.214	166.515	198.166	188.788	261.141	242.053	247.791
LOC140757344	LOC140757344	ESF1 homolog	ESF1 homolog			1121.85	1377.81	1465.25	1703.27	1774.56	1116.67	1216.84	1076.93	1060.43	1224.15	1208.59	1138.5	1219.33	1295.77	1494.03	1548.76	1330.32
LOC140757343	LOC140757343	Lysine demethylase 2	DNA (cytosine-5)-methyltransferase PliMCI-like	Kdm2	Lysine demethylase 2	736.131	958.167	956.111	1704.36	1657.54	1701.1	1507	1471.22	1754.37	1762.78	1705.88	1190.13	1328.52	1250.01	1918.38	1878.75	1612.47
LOC140757345	SerRS-m	SerRS-m	Seryl-tRNA synthetase, mitochondrial	SerRS-m	Seryl-tRNA synthetase, mitochondrial	915.411	910.258	863.362	932.103	871.499	982.445	1058.92	919.398	953.083	1011.96	969.769	500.835	497.437	543.481	490.894	530.437	537.246
LOC140757346	LOC140757346	dribble	KRR1 small subunit processome component homolog	dbe	dribble	1359.53	1299.74	1513.6	1424.62	1381.16	1128.79	1158.23	1135.89	1217.65	1131.24	1169.31	1037.81	992.852	1280.04	1136.21	1232.96	1294.51
LOC140757347	LOC140757347	LOC140757347	uncharacterized LOC140757347			105.938	137.515	85.8428	126.369	163.214	99.7359	117.227	128.974	179.991	151.92	255.366	360.137	406.442	360.414	533.58	571.094	602.3
LOC140757348	LOC140757348	Hayan	serine protease persephone-like	Hayan	Hayan	4681.63	4543.31	3954.69	5544.01	5047.3	5969.24	5068.87	4800.58	5784.64	5567.68	5733.84	5813.82	5544.6	5004.31	6477.04	6275.41	5296.44
LOC140757349	LOC140757349	LOC140757349	uncharacterized LOC140757349			0	0.887191	5.92019	2.16015	0.769876	10.2532	4.84411	13.8186	26.0227	21.9719	12.4064	3.87244	8.08841	10.0115	21.3432	11.3462	32.8926
LOC140757350	LOC140757350	gce	circadian locomoter output cycles protein kaput-like	gce	germ cell-expressed bHLH-PAS	1779.21	1526.86	1227.45	909.421	949.257	1583.66	1502.16	1291.58	1069.1	989.992	987.345	1097.19	1221.35	878.15	970.489	1044.8	975.814
LOC140757351	LOC140757351	LOC140757351	uncharacterized LOC140757351			10.8654	9.7591	11.8404	25.9217	27.7155	21.4386	16.9544	13.8186	15.1799	24.483	32.05	1.29081	12.1326	14.3021	13.8103	6.61864	13.888
LOC140757172	LOC140757172	LOC140757172	uncharacterized LOC140757172			2.71635	6.21034	3.9468	4.32029	4.61925	0	0.968822	0	3.25284	0.627769	3.10161	1.29081	0	1.43021	1.25548	0.94552	2.19284
LOC140757171	LOC140757171	nanos	uncharacterized LOC140757171	nanos	nanos	1.35818	0	0.986699	1.08007	5.38913	0.932111	1.45323	0.92124	2.16856	0.627769	0	1.29081	0	1.43021	0	5.67312	6.57852
LOC140757352	lama	lamina ancestor	phospholipase B domain containing lamina ancestor	lama	lamina ancestor	4484.7	5648.75	4323.72	3177.57	3432.11	5112.63	4532.15	4942.45	4152.8	3908.49	4216.12	5165.83	4460.76	4749.74	4446.92	5030.17	4447.08
LOC140757353	CHMP2B	CHMP2B	Charged multivesicular body protein 2b	CHMP2B	Charged multivesicular body protein 2b	670.939	660.07	568.339	460.111	424.971	528.507	521.226	513.131	431.544	415.583	454.903	773.196	641.006	712.246	538.602	523.818	575.986
LOC140757173	LOC140757173	Gustatory receptor 21a	gustatory and odorant receptor 22-like	Gr21a	Gustatory receptor 21a	5.4327	0.887191	4.9335	1.08007	2.30963	5.59267	3.39088	0	1.08428	3.13885	3.10161	1.29081	0	1.43021	1.25548	2.83656	1.46189
LOC140757174	LOC140757174	orcokinin peptides-like	orcokinin peptides-like			0	0.887191	0	1.08007	0	0	0	1.84248	1.08428	0	0	1.29081	0	0	0	0	0
LOC140757208	LOC140757208	LOC140757208	uncharacterized LOC140757208			0	0	0	0	0	0	0	0	0	0	0	0	0	0	0	0	0
LOC140757354	MED1	MED1	Mediator complex subunit 1	MED1	Mediator complex subunit 1	1028.14	1006.07	996.566	1258.28	1236.42	1077.52	1075.39	1225.25	1341.26	1217.24	1322.32	1045.56	1134.4	1039.76	1372.24	1310.49	1165.13
LOC140757176	LOC140757176	LOC140757176	uncharacterized LOC140757176			33.9544	33.7133	16.7739	10.8007	6.159	2.79633	2.42205	4.6062	0	3.13885	6.20322	7.74487	18.1989	4.29064	6.27742	8.50968	9.50231
LOC140757358	LOC140757358	pippin	facilitated trehalose transporter Tret1-like	pippin	pippin	525.614	248.414	255.555	90.7261	76.9876	72.7047	65.3955	79.2267	76.984	39.5495	70.3031	338.193	238.608	247.427	46.4529	50.1125	107.449
LOC140757355	Ssl1	Ssl1	general transcription factor IIH subunit 2 Ssl1	Ssl1	Suppressor of stem-loop mutation	503.883	487.068	554.525	609.161	649.005	447.413	412.718	363.89	364.318	465.805	374.261	657.023	594.498	646.456	696.793	624.989	551.865
LOC140757356	lwr	lesswright	ubiquitin conjugating enzyme lesswright	lwr	lesswright	5889.05	5297.42	6350.4	7394.18	5914.18	7488.58	8762.99	7924.51	7725.5	7444.71	7526.57	8363.17	7766.89	7435.67	8229.69	9320.93	7800.67
LOC140757357	Chro	Chromator	chromodomain-containing protein chromator	Chro	Chromator	2406.69	2240.16	2379.92	2726.1	3004.05	2936.15	2508.28	2607.11	2793.11	2739.58	2536.08	2202.13	2121.18	2181.07	2534.82	2375.15	1944.32
LOC140757360	Bet1	Bet1	blocked early in transport 1	Bet1	Blocked early in transport 1	1123.21	904.048	779.492	592.96	535.064	748.485	735.82	658.687	569.248	578.803	601.712	694.457	560.122	685.072	612.676	674.156	556.982
LOC140757361	LOC140757361	LOC140757361	uncharacterized LOC140757361			107.296	84.2832	104.59	112.328	105.473	127.699	111.414	107.785	114.934	106.721	96.1499	78.7395	78.862	101.545	87.8838	86.0423	108.18
LOC140757362	LOC140757362	LOC140757362	uncharacterized LOC140757362			1151.73	920.904	996.566	1102.75	904.604	1019.73	1020.65	947.956	1046.33	1092.95	1050.41	1035.23	1027.23	979.695	1019.45	1108.15	1036.48
LOC140757363	Cog8	Cog8	conserved oligomeric Golgi complex subunit 8	Cog8	Component of oligomeric golgi complex 8	660.074	668.055	670.955	706.368	702.896	866.863	887.925	834.644	835.981	799.15	804.35	895.824	903.879	908.185	946.635	954.029	1038.68
LOC140757364	LOC140757364	rad50	DNA repair protein RAD50-like	rad50	rad50	4183.18	5005.53	5195.96	7548.63	7457.01	6878.98	6805.97	7133.16	7786.22	7494.94	7608.24	6457.93	6674.96	7168.22	8549.84	9200.85	8120.09
LOC140757365	LOC140757365	transmembrane protein 47	transmembrane protein 47			192.861	162.356	172.672	189.013	164.753	124.903	112.868	118.84	134.451	156.315	133.369	126.5	125.37	85.8127	178.279	127.645	166.656
LOC140757366	RPA1	Replication protein A1	replication protein A 70	RPA1	Replication protein A1	1526.59	1917.22	2335.52	3263.98	3086.43	2402.05	3081.82	3083.39	2886.36	2822.45	2771.8	2359.6	2228.36	2514.31	2790.94	3156.14	3402.56
LOC140757367	LOC140757367	glutathione hydrolase 1 proenzyme-like	glutathione hydrolase 1 proenzyme-like			703.535	515.458	628.527	715.008	651.315	24.2349	21.3141	17.5036	22.7699	21.9719	72.3709	25.8162	14.1547	15.7323	30.1316	17.9649	18.2737
LOC140757368	LOC140757368	SREBP regulating gene protein	SREBP regulating gene protein			923.56	785.164	746.931	609.161	582.026	700.016	671.878	596.042	629.967	569.387	557.256	835.155	818.951	746.571	700.56	633.498	696.593
LOC140757370	LOC140757370	LOC140757370	uncharacterized LOC140757370			1724.88	1666.15	1323.16	1120.04	1310.33	1172.6	1060.86	1024.42	869.594	818.611	966.668	1487.02	1328.52	1663.34	932.824	968.212	924.648
LOC140757371	LOC140757371	LOC140757371	uncharacterized LOC140757371			0	0	0	1.08007	0	0	0	0	0	0	0	0	2.0221	0	1.25548	0.94552	2.19284
LOC140757372	swi2	swi2	Protein singed wings 2	swi2	swi2	2.71635	0.887191	1.9734	3.24022	2.30963	0	1.45323	1.84248	0	0	1.03387	1.29081	2.0221	0	1.25548	0.94552	1.46189
LOC140757373	LOC140757373	LOC140757373	uncharacterized LOC140757373			9.50723	15.0823	9.86699	2.16015	6.92888	17.7101	6.78175	4.6062	8.67425	1.88331	2.06774	12.9081	6.0663	1.43021	1.25548	0.94552	0.730947
LOC140757127	LOC140757127	LOC140757127	uncharacterized LOC140757127			0	0	0	0	0.769876	0	0	0	0	0	0	1.29081	6.0663	0	1.25548	5.67312	10.2333
LOC140757374	LOC140757374	LOC140757374	uncharacterized LOC140757374			2.71635	3.54876	1.9734	0	0	0	0	0	0	0	0	0	0	0	0	0	0
LOC140757129	LOC140757129	LOC140757129	uncharacterized LOC140757129			1.35818	0	0.986699	1.08007	1.53975	0	0	0	0	0	0	0	0	0	0	0	0
LOC140757375	LOC140757375	LOC140757375	uncharacterized LOC140757375			0	0	0	0	0	0	0	0	0	0	0	0	0	0	0	0	0
LOC140757376	LOC140757376	glutaryl-CoA dehydrogenase, mitochondrial-like	glutaryl-CoA dehydrogenase, mitochondrial-like			597.597	605.064	805.146	758.211	829.156	1049.56	1056.02	1143.26	1109.22	1023.89	993.548	1035.23	958.476	1147.03	1049.58	1110.99	1092.03
LOC140757131	LOC140757131	Ugt49B1	uncharacterized LOC140757131	Ugt49B1	UDP-glycosyltransferase family 49 member B1	4.07453	6.21034	29.601	9.72066	7.69876	3.72845	1.93764	2.76372	6.50569	1.88331	5.16935	5.16325	2.0221	5.72085	5.02193	3.78208	10.9642
LOC140757178	LOC140757178	Ugt49B2	UDP-glycosyltransferase UGT5-like	Ugt49B2	UDP-glycosyltransferase family 49 member B2	1.35818	24.8414	1021.23	2.16015	1.53975	0	0	0	1.08428	0	1.03387	0	2.0221	4.29064	0	0.94552	0
LOC140757378	LOC140757378	Ugt35B1	UDP-glycosyltransferase UGT5-like	Ugt35B1	UDP-glycosyltransferase family 35 member B1	149.399	119.771	82.8827	209.534	154.745	401.74	385.107	307.694	291.672	278.102	253.298	338.193	436.774	306.065	335.214	362.134	304.074
LOC140757132	LOC140757132	Ugt49B1	UDP-glycosyltransferase UGT5-like	Ugt49B1	UDP-glycosyltransferase family 49 member B1	14.9399	23.9542	33.5478	45.3631	53.8913	5.59267	7.75057	11.0549	5.42141	5.02215	47.558	16.7806	14.1547	21.4532	10.0439	3.78208	19.0046
LOC140757379	chas	chascon	chascon	chas	chascon	7408.85	4600.09	5579.78	3885.02	3634.58	3601.68	2539.28	3740.23	3024.06	2498.52	2898.97	6976.84	5740.75	5702.26	5090.99	3915.4	3635.73
LOC140757380	LOC140757380	Ntmt	N-terminal Xaa-Pro-Lys N-methyltransferase 1-B-like	Ntmt	N-terminal methyltransferase	1.35818	1.77438	0	0	1.53975	0	0.484411	0	0	0	1.03387	0	0	1.43021	0	0	0.730947
LOC140757384	Vkor	Vkor	Vitamin-K epoxide reductase	Vkor	Vitamin-K epoxide reductase	183.354	192.52	190.433	135.009	123.95	297.343	321.649	282.821	252.638	170.125	245.027	273.652	252.763	318.937	146.892	163.575	163.001
LOC140757381	tay	tay bridge	tay bridge kinase	tay	tay bridge	1772.42	1470.96	1469.19	1063.87	1072.44	1098.03	1130.61	1417.79	970.432	1089.81	1208.59	1324.37	1225.39	1351.55	1083.48	991.85	1165.13
LOC140757383	LOC140757383	ND-20	NADH-quinone oxidoreductase subunit B-like	ND-20	NADH dehydrogenase (ubiquinone) 20 kDa subunit	248.546	298.096	327.584	344.543	388.017	646.885	760.041	738.835	629.967	679.874	635.83	607.973	483.282	567.794	659.129	675.101	527.013
LOC140757390	LOC140757390	LOC140757390	uncharacterized LOC140757390			247.188	250.188	264.435	270.018	349.524	395.215	417.078	374.945	444.555	513.515	490.054	299.468	370.045	476.261	518.515	480.324	550.403
LOC140757391	LOC140757391	LOC140757391	uncharacterized LOC140757391			14.9399	2.66157	3.9468	6.48044	0.769876	0.932111	0.484411	1.84248	1.08428	1.88331	1.03387	1.29081	0	1.43021	2.51097	0	1.46189
LOC140757386	LOC140757386	Rad17	cell cycle checkpoint protein RAD17-like	Rad17	Rad17	331.395	324.712	314.757	401.787	399.565	328.103	346.838	293.876	342.633	341.506	344.279	664.768	606.63	696.513	754.546	787.618	801.118
LOC140757389	LOC140757389	RNA-binding protein S1	uncharacterized LOC140757389	RnpS1	RNA-binding protein S1	2162.22	2383	2400.64	2963.72	2940.15	2747.86	2840.58	2601.58	2774.68	2803.62	2560.89	2873.35	2806.68	2441.37	3280.58	3564.61	2931.1
LOC140757179	LOC140757179	LOC140757179	uncharacterized LOC140757179			0	0	0	0	0	0	0	0	0	0	0	0	0	0	0	0	0
LOC140757180	AstC	Allatostatin C	Allatostatin C	AstC	Allatostatin C	0	0	0	0	0	0	0	0	0	0	1.03387	0	0	0	0	0	0
LOC140757392	lok	loki	ovarian-specific serine/threonine-protein kinase loki	lok	loki	748.355	637.003	671.942	830.576	825.307	880.845	776.026	666.978	719.963	702.474	636.864	903.568	897.813	891.022	842.429	779.108	766.033
LOC140757393	spin	spinster	lysolipid transporter protein spinster	spin	spinster	510.674	495.94	412.44	430.949	455.766	343.949	428.704	403.503	429.375	463.294	359.787	637.661	527.769	466.249	539.858	513.417	445.147
LOC140757397	boca	boca	LDLR chaperone boca	boca	boca	3178.13	3323.42	3652.76	4638.91	4254.33	4311.01	4413.95	4132.68	4520.37	4307.75	4404.28	3973.12	4106.89	4855.57	4665.38	4941.29	5015.03
LOC140757396	RPA2	Replication protein A2	Replication protein A2	RPA2	Replication protein A2	691.312	896.95	875.202	1330.65	1517.42	1555.69	1545.75	1320.14	1352.1	1406.2	1313.01	1359.23	1306.28	1601.84	1812.92	1752.05	1587.62
LOC140757395	Sas-6	Sas-6	Spindle assembly abnormal 6	Sas-6	Spindle assembly abnormal 6	630.194	652.086	738.051	1050.91	944.637	983.377	936.366	842.013	974.769	894.571	919.11	824.829	796.708	998.288	885.116	987.123	1035.02
LOC140757398	Lap1	Lap1	leucine rich repeat containing protein 7 lap1	Lap1	Lap1	194.219	148.161	262.462	305.661	302.561	159.391	154.527	226.625	303.599	255.502	344.279	86.4844	220.409	65.7898	310.104	211.796	345.007
LOC140757399	LOC140757399	cationic amino acid transporter 4	cationic amino acid transporter 4			14.9399	21.2926	18.7473	28.0819	21.5565	5.59267	15.0167	7.36992	16.2642	4.39438	3.10161	16.7806	28.3094	14.3021	21.3432	11.3462	16.8118
LOC140757400	LOC140757400	acetyl-coenzyme A transporter 1	acetyl-coenzyme A transporter 1			306.948	298.096	270.356	284.059	344.904	278.701	253.347	272.687	352.391	320.79	286.382	249.127	275.006	205.951	351.535	333.768	337.698
LOC140757401	PNKP	PNKP	Polynucleotide kinase 3'-phosphatase	PNKP	Polynucleotide kinase 3'-phosphatase	514.749	581.997	568.339	569.198	588.185	543.421	574.027	536.162	507.444	532.348	512.799	619.59	736.045	686.502	553.668	688.338	589.143
LOC140757402	tadr	tadr	torn and diminished rhabdomeres	tadr	torn and diminished rhabdomeres	10.8654	7.98472	1.9734	4.32029	6.159	3.72845	11.6259	5.52744	3.25284	6.27769	6.20322	7.74487	10.1105	4.29064	1.25548	1.89104	1.46189
LOC140757182	ppk13	pickpocket 13	pickpocket 13	ppk13	pickpocket 13	1.35818	0	0.986699	0	0	0	0.484411	0	0	0	0	0	0	0	0	0	0
LOC140757412	LOC140757412	LOC140757412	uncharacterized LOC140757412			0	0	16.7739	0	0.769876	2.79633	4.84411	3.68496	2.16856	2.51108	8.27095	7.74487	14.1547	12.8719	3.76645	2.83656	4.38568
LOC140757414	LOC140757414	pickpocket 13	uncharacterized LOC140757414	ppk13	pickpocket 13	0	0	0	0	0	0.932111	0.484411	0.92124	1.08428	0.627769	2.06774	0	0	1.43021	0	0	2.92379
LOC140757413	LOC140757413	acylphosphatase-1	acylphosphatase-1			0	0	0	0	0	0	0	0.92124	0	0	1.03387	0	2.0221	2.86042	0	0	0.730947
LOC140757183	LOC140757183	LOC140757183	uncharacterized LOC140757183			1.35818	0	2.9601	2.16015	3.0795	0.932111	1.45323	0	0	0.627769	4.13548	3.87244	6.0663	0	6.27742	5.67312	0.730947
LOC140757184	LOC140757184	LOC140757184	uncharacterized LOC140757184			9.50723	15.0823	7.89359	7.56051	13.8578	0.932111	0.484411	1.84248	1.08428	2.51108	1.03387	3.87244	0	2.86042	1.25548	5.67312	2.19284
LOC140757404	l(2)05287	lethal (2) 05287	WD repeat-containing protein l(2)05287	l(2)05287	lethal (2) 05287	1307.92	1412.41	1455.38	1616.87	1853.09	1570.61	1432.89	1373.57	1451.85	1626.55	1536.33	1224.98	1257.75	1453.1	1630.87	1726.52	1389.53
LOC140757406	LOC140757406	ribosome biogenesis protein WDR12 homolog	ribosome biogenesis protein WDR12 homolog			1385.34	1517.1	1625.09	1773.48	1729.91	1631.19	1788.93	1574.4	1400.89	1595.16	1606.63	1634.17	1842.13	1636.16	1895.78	2119.86	1576.65
LOC140757405	shep	alan shepard	RNA binding motif single stranded interacting protein alan shepard	shep	alan shepard	8570.09	7443.53	8861.54	3010.16	2802.35	4842.32	4143.17	6396.17	5886.56	3274.44	5048.38	6763.86	7063.2	9894.21	3221.57	3512.61	6674.28
LOC140757410	Mettl2	Methyltransferase like 2	methyltransferase-like protein	Mettl2	Methyltransferase like 2	608.463	603.29	657.142	604.841	666.712	633.836	623.437	515.894	494.432	541.137	565.527	538.269	558.1	645.026	718.137	716.704	658.583
LOC140757409	LOC140757409	Cytochrome P450 12b2	cytochrome P450 CYP12A2-like	Cyp12b2	Cytochrome P450 12b2	134.459	168.566	164.779	199.813	189.389	121.174	154.043	153.847	100.838	133.087	151.979	131.663	188.055	200.23	82.8619	132.373	139.611
LOC140757407	LOC140757407	thin	tripartite motif-containing protein 3-like	tn	thin	772.802	662.732	771.599	830.576	681.34	549.014	538.18	517.737	595.27	534.232	651.338	540.85	675.382	469.11	626.486	632.553	728.023
LOC140757411	LOC140757411	prage	transducin beta-like protein 2	prage	prage	2308.9	1792.13	2369.06	1636.31	2057.88	1827.87	1471.16	1556.9	1143.92	1603.32	1108.31	1911.69	1706.65	2511.45	1864.39	1260.38	1043.79
LOC140757416	LOC140757416	Chchd2	coiled-coil-helix-coiled-coil-helix domain-containing protein 2-like	Chchd2	Coiled-coil-helix-coiled-coil-helix domain containing 2	931.709	663.619	624.581	329.422	374.929	412.925	373.481	514.973	325.284	439.438	356.685	352.392	325.558	606.41	359.068	314.858	397.635
LOC140757417	LOC140757417	Chchd2	coiled-coil-helix-coiled-coil-helix domain-containing protein 2-like	Chchd2	Coiled-coil-helix-coiled-coil-helix domain containing 2	1.35818	6.21034	0	0	2.30963	0.932111	0.968822	1.84248	2.16856	1.25554	0	1.29081	0	2.86042	3.76645	0	2.19284
LOC140757418	LOC140757418	rho guanine nucleotide exchange factor 10-like protein	rho guanine nucleotide exchange factor 10-like protein			510.674	607.726	645.301	690.167	710.595	672.984	705.786	816.219	982.359	960.487	914.974	880.334	760.31	822.372	885.116	745.07	901.258
LOC140757133	LOC140757133	LOC140757133	uncharacterized LOC140757133			0	0.887191	0.986699	2.16015	0.769876	0	0	0.92124	0	0	0	1.29081	4.0442	1.43021	0	0	0.730947
LOC140757419	LOC140757419	LOC140757419	uncharacterized LOC140757419			82.8487	117.109	210.167	478.472	904.604	244.213	194.733	348.229	413.111	463.294	568.628	114.882	184.011	88.6732	596.355	368.753	591.336
LOC140757421	LOC140757421	LOC140757421	uncharacterized LOC140757421			2.71635	2.66157	1.9734	5.40036	1.53975	2.79633	2.42205	3.68496	2.16856	2.51108	5.16935	2.58162	8.08841	1.43021	2.51097	4.7276	5.11663
LOC140757424	LOC140757424	Agxt	alanine--glyoxylate aminotransferase-like	Agxt	Alanine-glyoxylate aminotransferase	0	0	2.9601	2.16015	0.769876	0	0.484411	0	1.08428	0.627769	6.20322	0	0	0	1.25548	0.94552	0.730947
LOC140757423	LOC140757423	Agxt	alanine--glyoxylate aminotransferase-like	Agxt	Alanine-glyoxylate aminotransferase	4.07453	1.77438	3.9468	5.40036	0.769876	1.86422	0.484411	3.68496	3.25284	15.0665	18.6096	1.29081	4.0442	4.29064	3.76645	4.7276	4.38568
LOC140757422	sog	short gastrulation	chordin short gastrulation	sog	short gastrulation	4767.2	5564.46	4994.67	6173.7	6446.17	4231.79	4545.71	5161.71	4269.9	5887.85	7895.66	3893.09	4689.25	4186.23	5957.27	6979.83	4623.24
LOC140757425	Arf1	ADP ribosylation factor 1	ADP-ribosylation factor 1	Arf1	ADP ribosylation factor 1	13417.4	14888.8	14863.6	20610	22349.5	19067.3	20572.4	19795.6	21935	26102	22330.5	18357.9	17175.7	19182	25182.5	24686.6	22016.1
LOC140757427	LOC140757427	Nsun6	tRNA (cytosine(72)-C(5))-methyltransferase NSUN6	Nsun6	NOP2/Sun RNA methyltransferase 6	675.013	484.406	566.365	496.834	461.155	601.212	496.037	475.36	470.578	448.227	494.19	773.196	671.338	493.423	528.559	554.075	524.089
LOC140757428	LOC140757428	Cytochrome P450 6a8	cytochrome P450 9e2-like	Cyp6a8	Cytochrome P450 6a8	1438.31	824.201	742.984	320.782	294.092	650.614	413.687	457.856	380.583	318.907	348.414	1836.83	1134.4	1202.81	239.797	242.999	320.155
LOC140757426	LOC140757426	Trm7-32	tRNA (cytidine(32)/guanosine(34)-2'-O)-methyltransferase-like	Trm7-32	tRNA methyltransferase 7-32	702.177	539.412	613.727	603.761	505.808	680.441	707.724	619.995	547.562	623.375	566.56	575.702	596.52	637.875	591.333	626.88	611.072
LOC140757429	ssp5	short spindle 5	short spindle 5			4.07453	9.7591	4.9335	2.16015	7.69876	26.0991	33.4243	28.5584	31.4442	31.3885	39.287	95.5201	66.7294	75.8013	86.6284	74.6961	51.8972
LOC140757430	LOC140757430	LOC140757430	uncharacterized LOC140757430			0	3.54876	0.986699	5.40036	4.61925	10.2532	12.5947	11.9761	14.0957	16.322	8.27095	1.29081	2.0221	1.43021	2.51097	4.7276	0.730947
LOC140757433	ND-B14	ND-B14	NADH dehydrogenase (ubiquinone) B14 subunit	ND-B14	NADH dehydrogenase (ubiquinone) B14 subunit	699.461	844.606	789.359	827.336	947.717	705.608	721.288	649.474	722.131	769.645	758.86	595.064	608.653	687.932	748.268	758.307	743.373
LOC140757435	LOC140757435	ND-B14	NADH dehydrogenase [ubiquinone] 1 alpha subcomplex subunit 6-like	ND-B14	NADH dehydrogenase (ubiquinone) B14 subunit	8.14906	7.09753	3.9468	4.32029	6.92888	5.59267	3.87529	4.6062	6.50569	1.25554	3.10161	7.74487	14.1547	7.15106	7.5329	3.78208	1.46189
LOC140757432	Eip63F-1	Eip63F-1	Ecdysone-induced protein 63F 1	Eip63F-1	Ecdysone-induced protein 63F 1	1.35818	0	0	4.32029	0	2.79633	0.484411	2.76372	0	1.25554	7.23709	3.87244	0	4.29064	0	0	1.46189
LOC140757431	LOC140757431	trypsin-3-like	trypsin-3-like			0	0	0	0	0	0	0	0	0	0.627769	0	0	0	0	0	0	1.46189
LOC140757437	rdgBbeta	rdgBbeta	cytoplasmic phosphatidylinositol transfer protein 1	rdgBbeta	rdgBbeta	416.96	441.821	406.52	452.551	413.423	413.857	457.768	471.675	526.961	443.833	510.731	370.463	424.641	337.53	376.645	438.721	505.815
LOC140757436	LOC140757436	trafficking protein particle complex subunit 13	trafficking protein particle complex subunit 13			598.956	551.833	550.578	533.556	597.423	551.81	595.341	600.649	531.298	612.703	621.355	437.585	410.487	533.469	448.208	499.234	581.834
LOC140757439	Der-2	Derlin-2	Derlin 2	Der-2	Derlin-2	1540.17	1331.67	1344.87	1230.2	1174.06	1026.25	1099.61	1050.21	1116.81	1140.66	1165.17	973.272	907.924	899.604	942.868	1125.17	1255.77
LOC140757438	LOC140757438	protein phosphatase PTC7 homolog	protein phosphatase PTC7 homolog			695.386	645.875	603.86	554.077	538.143	550.878	525.586	537.083	464.072	524.815	512.799	606.682	558.1	560.643	572.5	577.713	483.887
LOC140757440	AP-2alpha	AP-2alpha	adaptor protein complex 2, subunit alpha	AP-2alpha	Adaptor Protein complex 2, alpha subunit	3046.39	2607.45	2395.71	2872.99	2713.04	2847.6	2800.86	2808.86	3558.61	3270.68	3333.19	2453.83	2529.65	2434.22	2962.94	2999.19	2828.77
LOC140757441	LOC140757441	LOC140757441	uncharacterized LOC140757441			491.66	454.242	472.629	365.065	385.708	509.865	507.178	479.966	400.1	451.994	381.498	464.692	426.663	411.901	439.419	403.737	380.092
LOC140757444	clu	clueless	clustered mitochondria protein homolog	clu	clueless	1724.88	1268.68	1102.14	936.423	948.487	1096.16	1072.97	1154.31	951.999	1000.04	1028.7	1045.56	1152.6	1254.3	1075.95	1044.8	1139.55
LOC140757206	LOC140757206	LOC140757206	uncharacterized LOC140757206			0	0	0	0	0	0	0	0	0	0	0	0	0	0	0	0.94552	0
LOC140757447	LOC140757447	LOC140757447	uncharacterized LOC140757447			533.763	518.12	530.844	522.755	502.729	476.309	531.883	432.983	406.605	480.243	469.377	321.412	327.58	320.368	296.294	334.714	311.383
LOC140757446	caly	calypso	ubiquitin carboxyl-terminal hydrolase calypso	caly	calypso	1317.43	1571.22	1622.13	1905.25	1809.21	1782.2	1789.41	1661.92	1750.03	1678.65	1597.33	1519.29	1478.16	1726.27	1565.59	1652.77	1685.56
LOC140757443	LOC140757443	LOC140757443	uncharacterized LOC140757443			4530.87	2941.93	2520.03	584.319	322.578	610.533	473.754	583.145	242.879	269.941	331.872	2914.65	2731.86	2305.5	518.515	495.452	465.613
LOC140757185	Polr2D	Polr2D	RNA polymerase II subunit D	Polr2D	RNA polymerase II subunit D	460.422	423.19	442.041	572.439	531.214	729.843	638.453	552.744	624.546	676.735	631.694	573.121	657.183	647.886	688.005	721.432	755.068
LOC140757448	LOC140757448	protein FAM117B-like	protein FAM117B-like			259.412	197.844	251.608	218.175	284.854	246.077	192.795	264.396	377.33	290.657	281.212	189.749	299.271	167.335	278.717	215.579	247.06
LOC140757451	Ube4A	Ubiquitination factor E4A	Ubiquitination factor E4A	Ube4A	Ubiquitination factor E4A	349.051	309.63	435.134	395.307	424.971	348.61	325.524	456.014	467.325	402.4	475.58	255.581	414.531	204.52	475.828	385.772	563.56
LOC140757449	su(sable)	suppressor of sable	suppressor of sable RNA-binding protein	su(sable)	suppressor of sable	1746.61	1886.17	1745.47	2084.54	1998.6	1842.78	1625.68	1654.55	2047.12	1755.24	1879.57	2595.82	2661.09	2475.7	2230.99	2301.4	2363.15
LOC140757450	LOC140757450	intraflagellar transport protein 22 homolog	intraflagellar transport protein 22 homolog			8.14906	7.98472	6.90689	4.32029	2.30963	3.72845	34.3932	2.76372	9.75853	5.64992	4.13548	15.4897	26.2873	0	5.02193	5.67312	9.50231
LOC140757134	LOC140757134	LOC140757134	uncharacterized LOC140757134			28.5217	168.566	508.15	247.337	275.615	629.175	858.376	883.469	589.849	959.231	818.825	1662.57	655.161	1131.3	185.812	504.908	969.967
LOC140757135	LOC140757135	LOC140757135	uncharacterized LOC140757135			4.07453	2.66157	1.9734	1.08007	3.0795	0	0	0	0	0	0	0	0	0	0	0	0
LOC140757454	Liprin-gamma	Liprin-gamma	liprin protein kazrin	Liprin-gamma	Liprin-gamma	8.14906	43.4724	15.7872	3.24022	1.53975	7.45689	88.6472	8.29116	19.5171	6.90546	5.16935	36.1427	72.7957	24.3136	5.02193	3.78208	10.9642
LOC140757186	LOC140757186	LOC140757186	uncharacterized LOC140757186			1.35818	2.66157	0	6.48044	1.53975	0	0	0	0	0	0	0	0	0	0	0	0
LOC140757045	LOC140757045	LOC140757045	uncharacterized LOC140757045			0	0	0	0	0	0	0	0	0	0	0	0	0	0	0	0	0
LOC140757452	LOC140757452	LOC140757452	uncharacterized LOC140757452			1.35818	0.887191	0.986699	0	0	0	0.968822	0	1.08428	0.627769	1.03387	0	0	1.43021	0	0.94552	1.46189
LOC140757136	LOC140757136	wallflower	uncharacterized LOC140757136	wall	wallflower	0	0	0	0	0	0	0	0	0	0	0	0	0	0	0	0	0
LOC140757455	LOC140757455	Desaturase 1	acyl-CoA Delta-9 desaturase-like	Desat1	Desaturase 1	0	0	0	1.08007	0.769876	0	0	0.92124	0	0	0	0	0	0	0	0	1.46189
LOC140757187	Blos1	Blos1	biogenesis of lysosome-related organelles complex 1 subunit 1	Blos1	Biogenesis of lysosome-related organelles complex 1, subunit 1	384.364	402.785	444.015	371.545	408.804	503.34	461.643	413.637	377.33	399.889	397.006	398.861	372.067	343.251	414.31	419.811	402.021
LOC140757456	Pdxk	Pyridoxal kinase	pyridoxal kinase	Pdxk	Pyridoxal kinase	181.996	207.603	127.284	104.767	111.632	99.7359	93.4913	100.415	125.777	97.3042	97.1837	111.01	68.7515	102.975	82.8619	113.462	74.5566
LOC140757457	LOC140757457	farjavit	lysophospholipid acyltransferase 7-like	frj	farjavit	8.14906	7.09753	2.9601	2.16015	1.53975	3.72845	4.3597	0.92124	1.08428	6.90546	5.16935	6.45406	6.0663	10.0115	7.5329	4.7276	7.30947
LOC140757458	Gprk1	Gprk1	G protein-coupled receptor kinase 1	Gprk1	G protein-coupled receptor kinase 1	867.874	794.036	1068.6	1107.07	1001.61	744.757	823.498	1134.05	1179.7	1001.92	1207.56	992.635	1150.58	978.265	1285.62	1254.7	1847.83
LOC140757460	Hmt-1	Hmt-1	ABC transporter ATP-binding protein/permease Hmt-1	Hmt-1	Heavy metal tolerance factor 1	1537.46	1270.46	938.351	774.412	754.478	741.961	688.348	646.711	629.967	640.952	605.847	978.436	784.575	782.326	699.304	648.627	556.251
LOC140757462	LOC140757462	LOC140757462	uncharacterized LOC140757462			4.07453	6.21034	4.9335	3.24022	2.30963	13.0496	12.5947	29.4797	15.1799	13.1832	18.6096	9.03568	18.1989	28.6042	22.5987	17.9649	24.8522
LOC140757463	LOC140757463	HEAT repeat-containing protein 6	HEAT repeat-containing protein 6			531.047	525.217	484.469	515.195	638.227	985.242	978.994	944.271	1013.8	1057.16	969.769	968.109	913.99	1137.02	1165.09	1202.7	1116.16
LOC140757464	LOC140757464	LOC140757464	uncharacterized LOC140757464			10300.4	16674.8	9368.71	10326.6	9657.32	7546.37	7335.43	11340.5	10236.7	10582.3	9842.44	6738.04	6228.07	11766.4	7541.69	8264.79	14942.8
LOC140757467	mew	multiple edematous wings	multiple edematous wings	mew	multiple edematous wings	2236.92	1943.84	2175.67	1864.21	1780.72	1744.91	1154.84	1930.92	1766.29	1535.52	1889.91	2048.52	2630.75	1902.18	2079.08	2062.18	2984.46
LOC140757466	LOC140757466	soul	transcription factor 15	soul	soul	20.3726	13.3079	10.8537	24.8417	7.69876	6.52478	5.32852	7.36992	18.4328	8.78877	23.779	10.3265	10.1105	20.023	3.76645	5.67312	4.38568
LOC140757465	Duox	Dual oxidase	dual oxidase	Duox	Dual oxidase	262.128	359.312	490.389	113.408	86.2261	261.923	64.911	298.482	206.013	118.021	306.025	333.03	175.923	340.391	32.6426	55.7857	263.872
LOC140757468	mol	moladietz	dual oxidase maturation factor 1 mol	mol	moladietz	3210.73	2503.65	2497.34	987.187	697.507	1354.36	1177.12	1524.65	620.209	499.076	562.425	2834.62	2948.22	3089.26	688.005	732.778	891.755
LOC140757471	LOC140757471	LOC140757471	uncharacterized LOC140757471			14.9399	12.4207	14.8005	16.2011	7.69876	6.52478	17.9232	22.1098	16.2642	6.27769	5.16935	37.4336	20.221	4.29064	12.5548	25.529	19.0046
LOC140757470	LOC140757470	LOC140757470	uncharacterized LOC140757470			272.993	307.855	278.249	209.534	202.477	11.1853	6.78175	2.76372	7.58997	9.41654	26.8806	0	2.0221	4.29064	0	0.94552	2.19284
LOC140757188	LOC140757188	Efhc1.1	EF-hand domain-containing family member C2-like	Efhc1.1	EF-hand domain containing 1.1	2.71635	2.66157	0.986699	1.08007	0.769876	0	0.484411	3.68496	0	1.25554	4.13548	1.29081	0	0	0	0	2.19284
LOC140757473	Ccz1	Ccz1	vacuolar fusion protein CCZ1	Ccz1	Caffeine, calcium, zinc sensitivity 1	711.684	591.757	670.955	650.204	688.269	767.128	852.079	725.016	764.418	820.494	810.554	841.609	901.857	866.709	919.014	897.298	948.769
LOC140757472	LOC140757472	man(5)GlcNAc(2)-PP-dolichol translocation protein RFT1	man(5)GlcNAc(2)-PP-dolichol translocation protein RFT1			1760.2	1718.49	1423.81	1500.22	1529.74	1606.96	1460.5	1328.43	1321.74	1369.16	1423.64	1501.21	1377.05	1677.64	1411.16	1423.01	1333.25
LOC140757477	Lamtor4	Lamtor4	Late endosomal/lysosomal adaptor, MAPK and MTOR activator 4	Lamtor4	Late endosomal/lysosomal adaptor, MAPK and MTOR activator 4	267.561	290.999	226.941	223.575	279.465	245.145	217.016	214.649	196.255	217.836	253.298	298.178	258.829	326.088	243.564	255.29	240.482
LOC140757474	LOC140757474	lysosomal-associated transmembrane protein 4A	lysosomal-associated transmembrane protein 4A			816.264	897.837	495.323	551.917	717.524	619.854	526.07	640.262	598.523	715.657	537.612	569.248	566.188	789.477	721.903	467.087	496.313
LOC140757475	LOC140757475	CUE domain-containing protein 1	CUE domain-containing protein 1			23.089	36.3748	65.1221	85.3258	88.5357	130.496	138.057	207.279	288.419	303.212	217.113	134.244	129.415	214.532	246.075	235.434	300.419
LOC140757478	LOC140757478	LOC140757478	uncharacterized LOC140757478			5231.69	3281.72	3948.77	8610.34	10513.4	3652.94	3806.5	5324.77	5374.78	7268.94	6171.17	4867.65	4092.73	4958.55	6124.25	6257.45	6142.88
LOC140757479	LOC140757479	translocon-associated protein subunit gamma	translocon-associated protein subunit gamma			1817.24	2154.99	1393.22	2755.27	3039.47	1990.99	2191.96	2190.71	2360.48	3511.11	2754.23	1684.51	1704.63	1988	3003.12	2986.9	2551.74
LOC140757480	Cap-D2	CAP-D2 condensin subunit	CAP-D2 condensin subunit	Cap-D2	CAP-D2 condensin subunit	374.857	421.416	475.589	1150.28	1304.17	832.375	834.64	682.639	843.571	985.598	836.4	792.559	770.421	835.244	1139.98	1036.29	991.895
LOC140757482	LOC140757482	putative nudix hydrolase 6	putative nudix hydrolase 6			734.773	805.57	738.051	827.336	803.75	1249.03	1351.02	1181.95	1310.9	1248.01	1216.86	886.788	814.907	682.211	1019.45	1116.66	950.962
LOC140757483	ebo	ellipsoid body open	exportin ellipsoid body open	ebo	ellipsoid body open	1083.82	947.52	1095.24	1053.07	956.955	1138.11	1267.7	1335.8	1223.07	1293.83	1292.34	1406.99	1439.74	1483.13	1468.92	1521.34	1614.66
LOC140757490	Hmg-2	Hmg-2	High mobility group protein 2	Hmg-2	High mobility group protein 2	909.978	827.749	747.918	675.046	702.127	737.3	731.46	637.498	620.209	608.936	602.746	602.809	517.658	603.55	507.215	485.997	490.466
LOC140757492	Slbp	Stem-loop binding protein	Stem-loop binding protein	Slbp	Stem-loop binding protein	1508.93	1478.06	1835.26	1523.98	1554.38	1868.88	1997.23	1754.04	1664.37	1612.74	1561.14	1316.63	1223.37	1597.55	1436.27	1540.25	1630.01
LOC140757484	LOC140757484	U6 small nuclear RNA (adenine-(43)-N(6))-methyltransferase	U6 small nuclear RNA (adenine-(43)-N(6))-methyltransferase			359.917	408.995	373.959	402.867	459.616	461.395	437.907	376.787	443.471	379.173	400.107	392.407	341.735	390.448	386.689	350.788	334.774
LOC140757485	Ref1	Ref1	RNA and export factor binding protein 1	Ref1	RNA and export factor binding protein 1	2890.2	2740.53	2661.13	3517.8	3405.16	4436.85	4508.41	3918.03	4030.27	4405.06	3799.47	4208.05	3997.69	3657.05	5043.28	4803.24	4070.64
LOC140757138	LOC140757138	Cap methyltransferase 1	cap-specific mRNA (nucleoside-2'-O-)-methyltransferase 1-like	Cmtr1	Cap methyltransferase 1	2162.22	2543.58	2540.75	3262.9	3275.05	2848.53	2759.69	2702	2760.58	2936.08	2741.82	2567.43	2580.2	2874.73	2858.74	3020.94	2690.62
LOC140757491	LOC140757491	Rab5	ras-related protein Rab-28-like	Rab5	Rab5	1.35818	12.4207	6.90689	11.8808	13.0879	9.32111	18.892	3.68496	13.0114	13.8109	5.16935	14.1989	8.08841	4.29064	8.78838	9.4552	9.50231
LOC140757139	LOC140757139	alpha-Esterase-8	juvenile hormone esterase-like	alpha-Est8	alpha-Esterase-8	9.50723	5.32315	2.9601	8.64058	13.8578	0.932111	0	0.92124	0	2.51108	3.10161	2.58162	2.0221	7.15106	5.02193	2.83656	7.30947
LOC140757140	LOC140757140	Esterase 17	juvenile hormone esterase-like	Est17	Esterase 17	9.50723	8.87191	13.8138	39.9627	26.9456	0.932111	2.90646	0.92124	2.16856	2.51108	4.13548	6.45406	4.0442	4.29064	10.0439	8.50968	3.65474
LOC140757486	LOC140757486	carboxypeptidase D	carboxypeptidase D			3796.1	4166.25	3508.7	6088.37	5738.65	3299.67	2905.5	3356.08	4507.36	3491.02	3297.01	5115.49	4121.04	4346.42	6256.07	5395.14	4392.26
LOC140757487	LOC140757487	Superoxide dismutase 3	uncharacterized LOC140757487	Sod3	Superoxide dismutase 3	12.2236	11.5335	5.92019	15.121	30.795	9.32111	3.39088	5.52744	6.50569	12.5554	11.3726	5.16325	8.08841	10.0115	12.5548	3.78208	4.38568
LOC140757488	Septin4	Septin 4	septin 4	Septin4	Septin 4	62.4761	156.146	57.2285	163.091	99.3139	103.464	228.642	82.9116	183.244	108.604	102.353	96.8109	179.967	48.6272	99.1832	96.443	80.4042
LOC140757493	LOC140757493	levy	cytochrome c oxidase subunit 6A1, mitochondrial-like	levy	levy	1067.53	1494.92	1277.78	1523.98	1997.06	1573.4	1550.6	1613.09	1621	2282.57	1713.12	1148.82	1199.11	1581.81	2062.76	1579.96	1321.55
LOC140757494	LOC140757494	S6 Kinase Like	serine/threonine-protein kinase S6KL-like	S6KL	S6 Kinase Like	309.664	327.374	260.489	261.378	270.226	286.158	310.507	293.876	230.952	234.786	241.925	329.157	337.691	341.821	320.148	278.928	361.088
LOC140757496	LOC140757496	LOC140757496	uncharacterized LOC140757496			0	0	0.986699	0	0	0	0	0	0	0	0	0	0	0	2.51097	0	0.730947
LOC140757495	bnb	bangles and beads	bangles and beads			35764.8	80817.8	119546	283005	313303	323644	351351	514738	843662	601031	758286	253324	253402	276865	470216	577583	497433
LOC140757497	LOC140757497	LOC140757497	uncharacterized LOC140757497			770.086	724.835	703.516	691.247	641.306	716.794	763.431	810.691	741.648	689.918	777.47	756.416	798.73	799.489	753.29	797.073	944.384
LOC140757498	LOC140757498	Ionotropic receptor 7c	uncharacterized LOC140757498	Ir7c	Ionotropic receptor 7c	2.71635	6.21034	6.90689	12.9609	5.38913	4.66056	0.968822	3.68496	0	3.13885	7.23709	1.29081	6.0663	4.29064	1.25548	3.78208	5.84758
LOC140757499	Ppat-Dpck	Ppat-Dpck	Bifunctional Phosphopantetheine adenylyltransferase - Dephospho-CoA kinase	Ppat-Dpck	Bifunctional Phosphopantetheine adenylyltransferase - Dephospho-CoA kinase	749.713	667.168	616.687	648.044	644.386	531.303	557.072	558.272	658.159	572.525	627.559	636.37	608.653	635.014	571.245	633.498	653.467
LOC140757500	LOC140757500	methuselah-like 10	G-protein coupled receptor Mth2-like	mthl10	methuselah-like 10	4.07453	0.887191	0.986699	2.16015	0	1.86422	3.39088	1.84248	2.16856	2.51108	2.06774	9.03568	2.0221	0	1.25548	0	2.19284
LOC140757502	LOC140757502	LOC140757502	uncharacterized LOC140757502			764.653	1488.71	1191.93	1643.87	2091.75	484.698	454.862	914.791	654.906	1203.43	783.673	2633.26	1985.7	3227.99	1784.04	1392.75	2532.73
LOC140757501	LOC140757501	LOC140757501	uncharacterized LOC140757501			566.359	524.33	510.123	612.401	579.716	537.828	466.003	475.36	563.826	494.054	532.443	505.998	501.481	502.005	482.106	520.981	525.551
LOC140757189	LOC140757189	LOC140757189	uncharacterized LOC140757189			0	0	2.9601	0	0	0	0	0	0	0	0	0	0	0	0	0	0
LOC140757141	LOC140757141	LOC140757141	uncharacterized LOC140757141			0	0	0	0	0	0	0	0	0	0	0	1.29081	0	0	0	0	0
LOC140757504	Mdr50	Multi drug resistance 50	Multi drug resistance 50	Mdr50	Multi drug resistance 50	1.35818	1.77438	0.986699	0	0	0	0	0.92124	0	0.627769	1.03387	0	2.0221	1.43021	3.76645	0	1.46189
LOC140757508	LOC140757508	Multi drug resistance 50	ATP-dependent translocase ABCB1-like	Mdr50	Multi drug resistance 50	1029.5	816.216	517.03	549.757	700.587	315.054	277.567	190.697	289.503	210.303	216.079	340.774	289.161	198.8	266.163	225.034	176.158
LOC140757507	agt	agt	O-6-alkylguanine-DNA alkyltransferase	agt	O-6-alkylguanine-DNA alkyltransferase	120.878	132.191	186.486	258.137	194.779	309.461	282.411	233.074	262.396	285.007	248.129	229.765	196.144	297.484	234.775	242.999	259.486
[truncated: 12,508 more rows]
