# Supplementary material for: WntA expression and wing transcriptomics illuminate the evolution of stripe patterns in skipper butterflies
Source: Biol Open. 2025 Nov 26;14(11):bio062297. doi: 10.1242/bio.062297 (PMC12690525; doi:10.1242/bio.062297)
Supplement: Table S4. — Table containing the DESeq2 Results from the forewing proximal vs forewing medial compartment analysis at 12% pupal development [file biolopen-14-062297-TableS4.xlsx]

## Sheet: Table_S4
Geneid	Symbol	gene_label	NCBI Name	FB_gene_symbol	FB_gene_fullname	baseMean	log2FoldChange	Enriched in	lfcSE	stat	pvalue	padj	Scaffold	Begin	End	Orientation	Gene Type	Transcripts accession	Protein accession	Protein length	Locus tag	Flybase_prot	Eval	FlyBase_FBgn	summary_text
LOC140750713	LOC140750713	grain	GATA-binding factor C-like	grn	grain	922.486	2.36789	FWP	0.210311	11.259	2.09027e-29	2.1164e-25	NW_027332228.1	12217977	12332488	plus	protein-coding	XM_073084408.1	XP_072940509.1	487		FBpp0081304	4.79e-92	FBgn0001138	The gene grain is referred to in FlyBase by the symbol Dmel\grn (CG9656, FBgn0001138). It is a protein_coding_gene from Dmel. It has 3 annotated transcripts and 3 polypeptides (all unique). Gene sequence location is 3R:8147368..8181444. Its molecular function is described by: DNA-binding transcription factor activity; RNA polymerase II cis-regulatory region sequence-specific DNA binding; DNA-bind…
LOC140752153	LOC140752153	Pherokine 3	ejaculatory bulb-specific protein 3-like	Phk-3	Pherokine 3	733.873	2.57504	FWP	0.446864	5.76247	8.28933e-09	4.19647e-05	NW_027332231.1	6442059	6445424	plus	protein-coding	XM_073086340.1	XP_072942441.1	124		FBpp0310115	1.83e-23	FBgn0035089	The gene Pherokine 3 is referred to in FlyBase by the symbol Dmel\Phk-3 (CG9358, FBgn0035089). It is a protein_coding_gene from Dmel. It has 3 annotated transcripts and 3 polypeptides (1 unique). Gene sequence location is 2R:24970843..24973207. Its molecular function is unknown. It is involved in the biological process described with: metamorphosis; response to bacterium. 9 alleles are reported. …
LOC140749462	Cad88C	Cadherin 88C	cadherin 88C	Cad88C	Cadherin 88C	556.034	-1.95291	FWM	0.370734	-5.26768	1.38158e-07	0.000466284	NW_027332226.1	4672996	4716798	minus	protein-coding	XM_073082501.1	XP_072938602.1	1886		FBpp0310684	0	FBgn0038247	The gene Cadherin 88C is referred to in FlyBase by the symbol Dmel\Cad88C (CG3389, FBgn0038247). It is a protein_coding_gene from Dmel. It has one annotated transcript and one polypeptide. Gene sequence location is 3R:14630478..14641776. Its molecular function is described by: calcium ion binding. It is involved in the biological process described with: cell-cell adhesion mediated by cadherin; op…
LOC140757488	Septin4	Septin 4	septin 4	Septin4	Septin 4	114.642	-1.57454	FWM	0.305532	-5.15342	2.55781e-07	0.000647446	NW_027332212.1	10128538	10141005	plus	protein-coding	XM_073093227.1	XP_072949328.1	414		FBpp0074144	0	FBgn0259923	The gene Septin 4 is referred to in FlyBase by the symbol Dmel\Septin4 (CG9699, FBgn0259923). It is a protein_coding_gene from Dmel. It has 7 annotated transcripts and 7 polypeptides (2 unique). Gene sequence location is X:16684216..16695173. Its molecular function is described by: GTP binding; actin filament binding; molecular adaptor activity; GTPase activity. It is involved in the biological p…
LOC140756148	psq	pipsqueak	BTB-domain-containing protein pipsqueak	psq	pipsqueak	101.755	1.79588	FWP	0.353836	5.07546	3.86553e-07	0.00078277	NW_027332239.1	649923	660538	minus	protein-coding	XM_073091588.1	XP_072947689.1	438		FBpp0100067	1.03e-116	FBgn0263102	The gene pipsqueak is referred to in FlyBase by the symbol Dmel\psq (CG2368, FBgn0263102). It is a protein_coding_gene from Dmel. It has 15 annotated transcripts and 15 polypeptides (9 unique). Gene sequence location is 2R:10557888..10617280. Its molecular function is described by: protein homodimerization activity; DNA binding; sequence-specific DNA binding; POZ domain binding. It is involved in…
LOC140751052	LOC140751052	LOC140751052	uncharacterized LOC140751052			22.9391	-3.50196	FWM	0.709006	-4.93925	7.84254e-07	0.00132343	NW_027332228.1	16511722	16516817	plus	protein-coding	XM_073084873.1	XP_072940974.1	651		FBpp0075051	7.54e-34
LOC140758006	LOC140758006	roundabout 1	neogenin-like	robo1	roundabout 1	1083.54	1.6597	FWP	0.34852	4.76212	1.91569e-06	0.00215515	NW_027332213.1	6691058	6708455	plus	protein-coding	XM_073093944.1	XP_072950045.1	970		FBpp0309765	4.49e-85	FBgn0005631	The gene roundabout 1 is referred to in FlyBase by the symbol Dmel\robo1 (CG13521, FBgn0005631). It is a protein_coding_gene from Dmel. It has 2 annotated transcripts and 2 polypeptides (1 unique). Gene sequence location is 2R:22692524..22700970. Its molecular function is described by: axon guidance receptor activity; protein binding; heparin binding. It is involved in the biological process desc…
LOC140744778	Ir25a	Ionotropic receptor 25a	ionotropic receptor 25a	Ir25a	Ionotropic receptor 25a	16.183	-3.57411	FWM	0.742944	-4.81074	1.50373e-06	0.00215515	NW_027332217.1	3571740	3585443	minus	protein-coding	XM_073076436.1	XP_072932537.1	843		FBpp0304756	0	FBgn0031634	The gene Ionotropic receptor 25a is referred to in FlyBase by the symbol Dmel\Ir25a (CG15627, FBgn0031634). It is a protein_coding_gene from Dmel. It has 4 annotated transcripts and 4 polypeptides (3 unique). Gene sequence location is 2L:4830846..4835300. Its molecular function is described by 7 unique terms, many of which group under: signaling receptor activity; molecular transducer activity; p…
LOC140750202	LOC140750202	venom allergen 5-like	venom allergen 5-like			294.92	2.2923	FWP	0.479652	4.77909	1.76088e-06	0.00215515	NW_027332227.1	9407179	9412281	plus	protein-coding	XM_073083615.1	XP_072939716.1	312		FBpp0082250	3.44e-65
LOC140752960	tio	tiptop	zinc finger domain-containing protein tiptop	tio	tiptop	1419.74	3.85734	FWP	0.827171	4.66329	3.11194e-06	0.00315084	NW_027332233.1	707959	1024078	plus	protein-coding	XM_073087276.1	XP_072943377.1	1086		FBpp0307374	0	FBgn0028979	The gene tiptop is referred to in FlyBase by the symbol Dmel\tio (CG12630, FBgn0028979). It is a protein_coding_gene from Dmel. It has 2 annotated transcripts and 2 polypeptides (1 unique). Gene sequence location is 2L:22019208..22025734. Its molecular function is described by: DNA-binding transcription factor activity, RNA polymerase II-specific; DNA binding. It is involved in the biological pro…
LOC140742866	LOC140742866	LOC140742866	uncharacterized LOC140742866			28.399	-2.89984	FWM	0.633231	-4.57943	4.66245e-06	0.00429157	NW_027332214.1	7787766	7804861	minus	protein-coding	XM_073073905.1	XP_072930006.1	1493		FBpp0290120	4.29e-158
LOC140744535	LOC140744535	Forkhead box K	uncharacterized LOC140744535	FoxK	Forkhead box K	96.7902	-2.79486	FWM	0.616502	-4.53341	5.8039e-06	0.0046399	NW_027332216.1	14075597	14080471	plus	protein-coding	XM_073076166.1	XP_072932267.1	371		FBpp0304900	3.06e-24	FBgn0036134	The gene Forkhead box K is referred to in FlyBase by the symbol Dmel\FoxK (CG11799, FBgn0036134). It is a protein_coding_gene from Dmel. It has 8 annotated transcripts and 8 polypeptides (5 unique). Gene sequence location is 3L:11114169..11120783. Its molecular function is described by: RNA polymerase II cis-regulatory region sequence-specific DNA binding; sequence-specific DNA binding; DNA-bindi…
LOC140756027	LOC140756027	knirps-like	knirps-related protein-like	knrl	knirps-like	92.331	2.86197	FWP	0.632075	4.5279	5.9574e-06	0.0046399	NW_027332239.1	849087	938913	minus	protein-coding	XM_073091421.1	XP_072947522.1	370		FBpp0312390	5.12e-62	FBgn0001323	The gene knirps-like is referred to in FlyBase by the symbol Dmel\knrl (CG4761, FBgn0001323). It is a protein_coding_gene from Dmel. It has 2 annotated transcripts and 2 polypeptides (1 unique). Gene sequence location is 3L:20597141..20620659. Its molecular function is described by: DNA-binding transcription factor activity; nuclear receptor activity; sequence-specific DNA binding; estrogen respo…
LOC140742323	LOC140742323	stoned B	protein stoned-B-like	stnB	stoned B	41.8015	-1.74588	FWM	0.388267	-4.49661	6.90459e-06	0.0049935	NW_027332209.1	59799	76944	plus	protein-coding	XM_073073226.1	XP_072929327.1	1193		FBpp0310837	7.88e-11	FBgn0016975	The gene stoned B is referred to in FlyBase by the symbol Dmel\stnB (CG12473, FBgn0016975). It is a protein_coding_gene from Dmel. It has 4 annotated transcripts and 4 polypeptides (2 unique). Gene sequence location is X:22980722..23004648. Its molecular function is described by: clathrin adaptor activity; protein binding; scaffold protein binding. It is involved in the biological process describ…
LOC140753084	LOC140753084	Tetraspanin 47F	uncharacterized LOC140753084	Tsp47F	Tetraspanin 47F	29.2997	-5.32885	FWM	1.20717	-4.41433	1.01322e-05	0.00683924	NW_027332233.1	15865265	15878815	minus	protein-coding	XM_073087461.1	XP_072943562.1	530		FBpp0087248	1.53e-17	FBgn0033629	The gene Tetraspanin 47F is referred to in FlyBase by the symbol Dmel\Tsp47F (CG9033, FBgn0033629). It is a protein_coding_gene from Dmel. It has one annotated transcript and one polypeptide. Gene sequence location is 2R:11377193..11379177. Its molecular function is described by: . It is involved in the biological process described with: . 5 alleles are reported. The phenotypes of these alleles m…
LOC140750561	Zasp52	Zasp52	Z band alternatively spliced PDZ-motif protein 52	Zasp52	Z band alternatively spliced PDZ-motif protein 52	2444.46	1.00125	FWP	0.228283	4.386	1.15455e-05	0.00730616	NW_027332228.1	6912972	6949759	minus	protein-coding	XM_073084171.1	XP_072940272.1	1606		FBpp0291373	2.48e-123	FBgn0265991	The gene Z band alternatively spliced PDZ-motif protein 52 is referred to in FlyBase by the symbol Dmel\Zasp52 (CG30084, FBgn0265991). It is a protein_coding_gene from Dmel. It has 22 annotated transcripts and 22 polypeptides (21 unique). Gene sequence location is 2R:15762565..15817004. Its molecular function is described by: muscle alpha-actinin binding; actin binding; actinin binding. It is inv…
LOC140754310	mab-21	mab-21	nucleotidyltransferase mab-21	mab-21	mab-21	2728.05	2.56255	FWP	0.590457	4.33995	1.42513e-05	0.00848791	NW_027332235.1	12328767	12330393	plus	protein-coding	XM_073089299.1	XP_072945400.1	365		FBpp0070855	0	FBgn0029003	The gene mab-21 is referred to in FlyBase by the symbol Dmel\mab-21 (CG4746, FBgn0029003). It is a protein_coding_gene from Dmel. It has one annotated transcript and one polypeptide. Gene sequence location is X:6008183..6013181. Its molecular function is described by: . It is involved in the biological process described with: eye development. 7 alleles are reported. The phenotype of these alleles…
LOC140755513	LOC140755513	LOC140755513	uncharacterized LOC140755513			147.185	-4.50866	FWM	1.0461	-4.30996	1.63283e-05	0.00918466	NW_027332238.1	1044722	1047278	plus	lncRNA	XR_012103783.1
LOC140747670	eys	eyes shut	eyes shut	eys	eyes shut	25.1131	-3.23322	FWM	0.757906	-4.26599	1.99016e-05	0.0101024	NW_027332223.1	5490843	5514588	minus	protein-coding	XM_073080199.1	XP_072936300.1	1550		FBpp0311005	0	FBgn0031414	The gene eyes shut is referred to in FlyBase by the symbol Dmel\eys (CG33955, FBgn0031414). It is a protein_coding_gene from Dmel. It has 2 annotated transcripts and 2 polypeptides (1 unique). Gene sequence location is 2L:2311680..2358944. Its molecular function is described by: extracellular matrix structural constituent; protein binding; calcium ion binding. It is involved in the biological pro…
LOC140756946	LOC140756946	LOC140756946	uncharacterized LOC140756946			33.2205	-2.60572	FWM	0.610899	-4.26539	1.99553e-05	0.0101024	NW_027332241.1	3936788	3950965	plus	protein-coding	XM_073092485.1	XP_072948586.1	582
LOC140748078	LOC140748078	ariadne 1	uncharacterized LOC140748078	ari-1	ariadne 1	727.36	0.572305	FWP	0.135792	4.21456	2.50265e-05	0.0120664	NW_027332223.1	11622779	11628548	minus	protein-coding	XM_073080778.1	XP_072936879.1	1379		FBpp0305074	1.95e-07	FBgn0017418	The gene ariadne 1 is referred to in FlyBase by the symbol Dmel\ari-1 (CG5659, FBgn0017418). It is a protein_coding_gene from Dmel. It has 6 annotated transcripts and 6 polypeptides (1 unique). Gene sequence location is X:18130392..18137784. Its molecular function is described by: ubiquitin conjugating enzyme binding; ubiquitin protein ligase activity; ubiquitin-protein transferase activity; meta…
LOC140753325	r	rudimentary	carbamoyl-phosphate synthetase 2, aspartate transcarbamylase, and dihydroorotase rudimentary	r	rudimentary	3948.26	0.790632	FWP	0.188111	4.203	2.63397e-05	0.0121222	NW_027332233.1	9493130	9515078	minus	protein-coding	XM_073087854.1	XP_072943955.1	2910		FBpp0309142	0	FBgn0003189	The gene rudimentary is referred to in FlyBase by the symbol Dmel\r (CG18572, FBgn0003189). It is a protein_coding_gene from Dmel. It has 3 annotated transcripts and 3 polypeptides (1 unique). Gene sequence location is X:16655359..16668712. Its molecular function is described by 11 unique terms, many of which group under: catalytic activity; hydrolase activity; hydrolase activity, acting on carbo…
LOC140755052	LOC140755052	found in neurons	ELAV-like protein 4	fne	found in neurons	159.481	-3.4377	FWM	0.820394	-4.19031	2.78573e-05	0.0122633	NW_027332237.1	10634451	10642330	minus	protein-coding	XM_073090235.1	XP_072946336.1	353		FBpp0428415	4.67e-176	FBgn0086675	The gene found in neurons is referred to in FlyBase by the symbol Dmel\fne (CG4396, FBgn0086675). It is a protein_coding_gene from Dmel. It has 11 annotated transcripts and 11 polypeptides (3 unique). Gene sequence location is X:12917477..12950417. Its molecular function is described by: RNA binding; poly(U) RNA binding; mRNA binding; nucleic acid binding. It is involved in the biological process…
LOC140743220	LOC140743220	LOC140743220	uncharacterized LOC140743220			72.692	-1.48509	FWM	0.355845	-4.17343	3.00054e-05	0.0126585	NW_027332215.1	1659139	1662794	minus	protein-coding	XM_073074340.1	XP_072930441.1	463
LOC140749087	LOC140749087	paralytic	sodium channel protein para-like	para	paralytic	107.143	-2.08979	FWM	0.508232	-4.11188	3.92456e-05	0.0158945	NW_027332225.1	5528667	5570768	minus	protein-coding	XM_073082110.1	XP_072938211.1	2183		FBpp0292707	0	FBgn0285944	The gene paralytic is referred to in FlyBase by the symbol Dmel\para (CG9907, FBgn0285944). It is a protein_coding_gene from Dmel. It has 60 annotated transcripts and 60 polypeptides (57 unique). Gene sequence location is X:16455027..16533096. Its molecular function is described by: monoatomic ion channel activity; voltage-gated sodium channel activity; monoatomic cation channel activity; sodium …
LOC140743279	LOC140743279	dissatisfaction	nuclear receptor subfamily 2 group E member 1-like	dsf	dissatisfaction	7.95675	-5.61497	FWM	1.39089	-4.03697	5.41471e-05	0.0203209	NW_027332215.1	5678633	5694839	minus	protein-coding	XM_073074440.1	XP_072930541.1	507		FBpp0305445	1.94e-31	FBgn0015381	The gene dissatisfaction is referred to in FlyBase by the symbol Dmel\dsf (CG9019, FBgn0015381). It is a protein_coding_gene from Dmel. It has 2 annotated transcripts and 2 polypeptides (1 unique). Gene sequence location is 2L:5925937..5939261. Its molecular function is described by 7 unique terms, many of which group under: DNA-binding transcription factor activity; transcription regulator activ…
LOC140755103	Nox	NADPH oxidase	NADPH oxidase	Nox	NADPH oxidase	31.7089	2.49593	FWP	0.618296	4.03678	5.4189e-05	0.0203209	NW_027332237.1	10786389	10852130	minus	protein-coding	XM_073090302.1	XP_072946403.1	1129		FBpp0311201	0	FBgn0085428	The gene NADPH oxidase is referred to in FlyBase by the symbol Dmel\Nox (CG34399, FBgn0085428). It is a protein_coding_gene from Dmel. It has 4 annotated transcripts and 4 polypeptides (2 unique). Gene sequence location is 2R:16307269..16316485. Its molecular function is described by: superoxide-generating NAD(P)H oxidase activity; oxidoreductase activity; calcium ion binding. It is involved in t…
LOC140747415	opa	odd paired	Zic family member odd paired	opa	odd paired	554.781	-1.45607	FWM	0.362229	-4.01975	5.82589e-05	0.0210668	NW_027332222.1	7979315	8007749	plus	protein-coding	XM_073079850.1	XP_072935951.1	446		FBpp0078477	4.52e-110	FBgn0003002	The gene odd paired is referred to in FlyBase by the symbol Dmel\opa (CG1133, FBgn0003002). It is a protein_coding_gene from Dmel. It has 2 annotated transcripts and 2 polypeptides (all unique). Gene sequence location is 3R:4852813..4869979. Its molecular function is described by: RNA polymerase II transcription regulatory region sequence-specific DNA binding; DNA-binding transcription factor act…
LOC140742957	LOC140742957	deathstar	uncharacterized LOC140742957	dths	deathstar	52.882	1.67997	FWP	0.425047	3.95243	7.73606e-05	0.0270095	NW_027332214.1	10958893	11043487	plus	protein-coding	XM_073074066.1	XP_072930167.1	289		FBpp0112107	9.7e-91	FBgn0263353	The gene deathstar is referred to in FlyBase by the symbol Dmel\dths (CG11000, FBgn0263353). It is a protein_coding_gene from Dmel. It has 2 annotated transcripts and 2 polypeptides (1 unique). Gene sequence location is 3R:5802328..5813258. Its molecular function is unknown. It is involved in the biological process described with: regulation of cell differentiation. 12 alleles are reported. The p…
LOC140750919	LOC140750919	Collagen type IV alpha 1	uncharacterized LOC140750919	Col4a1	Collagen type IV alpha 1	1932.81	2.40824	FWP	0.616572	3.90585	9.38959e-05	0.0306676	NW_027332228.1	9196214	9231853	plus	protein-coding	XM_073084664.1	XP_072940765.1	2610		FBpp0078642	3.14e-139	FBgn0000299	The gene Collagen type IV alpha 1 is referred to in FlyBase by the symbol Dmel\Col4a1 (CG4145, FBgn0000299). It is a protein_coding_gene from Dmel. It has 3 annotated transcripts and 3 polypeptides (1 unique). Gene sequence location is 2L:5029609..5037279. Its molecular function is described by: extracellular matrix structural constituent conferring tensile strength; extracellular matrix structur…
LOC140751639	LOC140751639	roundabout 3	roundabout homolog 2-like	robo3	roundabout 3	65.2	2.77207	FWP	0.708959	3.91005	9.22761e-05	0.0306676	NW_027332230.1	11734480	11811521	minus	protein-coding	XM_073085614.1	XP_072941715.1	1231		FBpp0077587	0	FBgn0041097	The gene roundabout 3 is referred to in FlyBase by the symbol Dmel\robo3 (CG5423, FBgn0041097). It is a protein_coding_gene from Dmel. It has 2 annotated transcripts and 2 polypeptides (all unique). Gene sequence location is 2L:1256417..1296596. Its molecular function is unknown. It is involved in the biological process described with 8 unique terms, many of which group under: system development;…
LOC140752454	LOC140752454	LOC140752454	uncharacterized LOC140752454			8.91716	-2.96539	FWM	0.765525	-3.87366	0.000107211	0.0336719	NW_027332231.1	9396923	9401135	minus	protein-coding	XM_073086759.1	XP_072942860.1	188
LOC140756068	b	Adc	glutamate decarboxylase-like protein black	Adc	Acidic amino acid decarboxylase	133.49	-5.30949	FWM	1.37268	-3.86797	0.000109746	0.0336719	NW_027332239.1	5606565	5615860	minus	protein-coding	XM_073091467.1	XP_072947568.1	510		FBpp0301687	0	FBgn0000153	The gene Acidic amino acid decarboxylase is referred to in FlyBase by the symbol Dmel\Adc (CG7811, FBgn0000153). It is a protein_coding_gene from Dmel. It has 3 annotated transcripts and 3 polypeptides (2 unique). Gene sequence location is 2L:13821248..13823979. Its molecular function is described by: aspartate 1-decarboxylase activity; sulfinoalanine decarboxylase activity; carboxy-lyase activit…
LOC140757624	LOC140757624	Klp54D	kinesin-like protein KIF12	Klp54D	Kinesin-like protein at 54D	21.8634	-2.02022	FWM	0.526796	-3.83493	0.000125602	0.0374036	NW_027332212.1	14031485	14050324	plus	protein-coding	XM_073093468.1	XP_072949569.1	623		FBpp0352249	0	FBgn0263076	The gene Kinesin-like protein at 54D is referred to in FlyBase by the symbol Dmel\Klp54D (CG43323, FBgn0263076). It is a protein_coding_gene from Dmel. It has 5 annotated transcripts and 5 polypeptides (all unique). Gene sequence location is 2R:17557031..17563406. Its molecular function is described by: microtubule motor activity; microtubule binding; ATP binding; ATP hydrolysis activity. It is i…
LOC140743367	LOC140743367	PCID2	PCI domain-containing protein 2 homolog	PCID2	PCI domain-containing protein 2	27.4575	-2.49916	FWM	0.658716	-3.79399	0.000148243	0.0405665	NW_027332215.1	10381535	10387393	minus	protein-coding	XM_073074550.1	XP_072930651.1	434		FBpp0075833	2.33e-31	FBgn0036184	The gene PCI domain-containing protein 2 is referred to in FlyBase by the symbol Dmel\PCID2 (CG7351, FBgn0036184). It is a protein_coding_gene from Dmel. It has one annotated transcript and one polypeptide. Gene sequence location is 3L:11626441..11627715. Its molecular function is described by: double-stranded DNA binding; protein domain specific binding; RNA binding; protein binding. It is invol…
LOC140750934	Inx3	Innexin 3	innexin 3	Inx3	Innexin 3	36918.3	0.473206	FWP	0.124606	3.79762	0.000146093	0.0405665	NW_027332228.1	12484510	12503055	plus	protein-coding	XM_073084695.1	XP_072940796.1	386		FBpp0311402	0	FBgn0265274	The gene Innexin 3 is referred to in FlyBase by the symbol Dmel\Inx3 (CG1448, FBgn0265274). It is a protein_coding_gene from Dmel. It has 3 annotated transcripts and 3 polypeptides (1 unique). Gene sequence location is 3R:28853606..28859497. Its molecular function is described by: gap junction channel activity. It is involved in the biological process described with: phototransduction, visible li…
LOC140756859	fj	four-jointed	four-jointed box kinase	fj	four-jointed	3456.38	-1.13554	FWM	0.298367	-3.80586	0.000141314	0.0405665	NW_027332241.1	184681	227403	plus	protein-coding	XM_073092391.1	XP_072948492.1	573		FBpp0085933	3.58e-136	FBgn0000658	The gene four-jointed is referred to in FlyBase by the symbol Dmel\fj (CG10917, FBgn0000658). It is a protein_coding_gene from Dmel. It has one annotated transcript and one polypeptide. Gene sequence location is 2R:18232761..18236311. Its molecular function is described by: protein serine/threonine kinase activity; Wnt-protein binding. It is involved in the biological process described with 11 un…
LOC140750489	LOC140750489	quemao	terpene synthase-like	qm	quemao	16.1179	8.97591	FWP	2.37908	3.77286	0.00016139	0.0430019	NW_027332227.1	3113517	3130651	plus	protein-coding	XM_073084036.1	XP_072940137.1	316		FBpp0291255	5.29e-101	FBgn0019662	The gene quemao is referred to in FlyBase by the symbol Dmel\qm (CG8593, FBgn0019662). It is a protein_coding_gene from Dmel. It has 3 annotated transcripts and 3 polypeptides (2 unique). Gene sequence location is 3L:7348313..7353622. Its molecular function is described by: prenyltransferase activity; geranylgeranyl diphosphate synthase activity. It is involved in the biological process described…
LOC140757736	LOC140757736	LOC140757736	uncharacterized LOC140757736			81.9486	4.12015	FWP	1.108	3.71855	0.000200369	0.0451556	NW_027332213.1	630855	637915	plus	protein-coding	XM_073093614.1	XP_072949715.1	326
LOC140742637	hth	homothorax	Meis homeobox homothorax	hth	homothorax	599.112	2.65737	FWP	0.71485	3.71738	0.000201303	0.0451556	NW_027332214.1	1097776	1446860	minus	protein-coding	XM_073073574.1	XP_072929675.1	433		FBpp0081733	0	FBgn0001235	The gene homothorax is referred to in FlyBase by the symbol Dmel\hth (CG17117, FBgn0001235). It is a protein_coding_gene from Dmel. It has 5 annotated transcripts and 5 polypeptides (4 unique). Gene sequence location is 3R:10507561..10639568. Its molecular function is described by 9 unique terms, many of which group under: binding; DNA-binding transcription factor activity; protein binding; trans…
LOC140742752	IFT54	IFT54	intraflagellar transport 54	IFT54	Intraflagellar transport 54	13.6445	-2.71032	FWM	0.72811	-3.7224	0.000197335	0.0451556	NW_027332214.1	4908320	4912306	plus	protein-coding	XM_073073741.1	XP_072929842.1	623		FBpp0082383	1.09e-22	FBgn0038221	The gene Intraflagellar transport 54 is referred to in FlyBase by the symbol Dmel\IFT54 (CG3259, FBgn0038221). It is a protein_coding_gene from Dmel. It has one annotated transcript and one polypeptide. Gene sequence location is 3R:14302428..14304458. Its molecular function is described by: microtubule binding. It is involved in the biological process described with: intraciliary transport; regul…
LOC140749507	ds	dachsous	dachsous cadherin-related 1	ds	dachsous	3977.15	0.880469	FWP	0.234842	3.74919	0.000177408	0.0451556	NW_027332226.1	1977161	2340613	minus	protein-coding	XM_073082577.1	XP_072938678.1	3342		FBpp0309926	0	FBgn0284247	The gene dachsous is referred to in FlyBase by the symbol Dmel\ds (CG17941, FBgn0284247). It is a protein_coding_gene from Dmel. It has 2 annotated transcripts and 2 polypeptides (1 unique). Gene sequence location is 2L:640013..714983. Its molecular function is described by: calcium ion binding; cadherin binding; protein binding. It is involved in the biological process described with 23 unique t…
LOC140750874	LOC140750874	LOC140750874	uncharacterized LOC140750874			82.0815	3.72966	FWP	1.0046	3.71259	0.000205151	0.0451556	NW_027332228.1	11301119	11308029	minus	protein-coding	XM_073084600.1	XP_072940701.1	232		FBpp0305270	3.84e-35
LOC140753824	LOC140753824	LOC140753824	uncharacterized LOC140753824			24.8989	1.86313	FWP	0.500977	3.71899	0.000200023	0.0451556	NW_027332234.1	10164069	10166135	plus	protein-coding	XM_073088619.1	XP_072944720.1	488		FBpp0304681	9.87e-124
LOC140755181	WntA	WntA	protein Wnt-4-like	Wnt2	Wnt oncogene analog 2	964.622	-2.37224	FWM	0.637402	-3.72173	0.000197859	0.0451556	NW_027332237.1	5988582	6095593	plus	protein-coding	XM_073090400.1	XP_072946501.1	358		FBpp0308474	1.1e-76	FBgn0004360	The gene Wnt oncogene analog 2 is referred to in FlyBase by the symbol Dmel\Wnt2 (CG1916, FBgn0004360). It is a protein_coding_gene from Dmel. It has 2 annotated transcripts and 2 polypeptides (all unique). Gene sequence location is 2R:9494166..9503188. Its molecular function is described by: frizzled binding; cytokine activity; signaling receptor binding. It is involved in the biological process…
LOC140756596	IFT52	IFT52	intraflagellar transport 52	IFT52	Intraflagellar transport 52	13.02	-3.13969	FWM	0.843085	-3.72404	0.000196057	0.0451556	NW_027332240.1	7859130	7864932	minus	protein-coding	XM_073092125.1	XP_072948226.1	436		FBpp0428173	1.31e-104	FBgn0031829	The gene Intraflagellar transport 52 is referred to in FlyBase by the symbol Dmel\IFT52 (CG9595, FBgn0031829). It is a protein_coding_gene from Dmel. It has one annotated transcript and one polypeptide. Gene sequence location is 2L:6555717..6557502. Its molecular function is described by: . It is involved in the biological process described with: intraciliary transport; cilium assembly. 11 allele…
LOC140743292	LOC140743292	LOC140743292	uncharacterized LOC140743292			46.8965	-2.90609	FWM	0.784535	-3.70421	0.000212047	0.0456802	NW_027332215.1	6012190	6021626	minus	protein-coding	XM_073074453.1	XP_072930554.1	164
LOC140757845	LOC140757845	transmembrane protease serine 9-like	transmembrane protease serine 9-like			41.7236	2.38773	FWP	0.648858	3.6799	0.000233326	0.0492172	NW_027332213.1	11385702	11408040	plus	protein-coding	XM_073093716.1	XP_072949817.1	611		FBpp0075456	1.23e-136
LOC140757688	LOC140757688	LOC140757688	uncharacterized LOC140757688			4660.29	0.712477	FWP	0.194782	3.65782	0.000254369	0.049315	NW_027332212.1	15396271	15467794	minus	protein-coding	XM_073093596.1	XP_072949697.1	3824		FBpp0307652	1.19e-95
LOC140742506	LOC140742506	nervous fingers 2	uncharacterized LOC140742506	nerfin-2	nervous fingers 2	14.5185	-4.37726	FWM	1.19728	-3.656	0.000256177	0.049315	NW_027332214.1	6515798	6527587	plus	protein-coding	XM_073073400.1	XP_072929501.1	431		FBpp0081655	2.2e-67	FBgn0041105	The gene nervous fingers 2 is referred to in FlyBase by the symbol Dmel\nerfin-2 (CG12809, FBgn0041105). It is a protein_coding_gene from Dmel. It has 2 annotated transcripts and 2 polypeptides (all unique). Gene sequence location is 3R:10071117..10073761. Its molecular function is described by: RNA polymerase II cis-regulatory region sequence-specific DNA binding; DNA-binding transcription repre…
LOC140750368	Cep290	Cep290	Centrosomal protein 290kDa	Cep290	Centrosomal protein 290kDa	48.329	-2.42114	FWM	0.662593	-3.65404	0.000258143	0.049315	NW_027332227.1	7863160	7878204	minus	protein-coding	XM_073083852.1	XP_072939953.1	2137		FBpp0304992	4.7e-14	FBgn0035168	The gene Centrosomal protein 290kDa is referred to in FlyBase by the symbol Dmel\Cep290 (CG13889, FBgn0035168). It is a protein_coding_gene from Dmel. It has 2 annotated transcripts and 2 polypeptides (1 unique). Gene sequence location is 3L:843926..851080. Its molecular function is unknown. It is involved in the biological process described with: ciliary basal body-plasma membrane docking; non-m…
LOC140754277	LOC140754277	LOC140754277	uncharacterized LOC140754277			981.75	-1.54942	FWM	0.423216	-3.66106	0.000251169	0.049315	NW_027332235.1	3011044	3193563	minus	protein-coding	XM_073089248.1	XP_072945349.1	426		FBpp0306193	2.87e-09
LOC140754665	rn	rotund	rotund	rn	rotund	6584.81	-1.13897	FWM	0.310755	-3.66518	0.000247167	0.049315	NW_027332236.1	9265491	9505332	plus	protein-coding	XM_073089690.1	XP_072945791.1	586		FBpp0288914	3.32e-123	FBgn0267337	The gene rotund is referred to in FlyBase by the symbol Dmel\rn (CG42277, FBgn0267337). It is a protein_coding_gene from Dmel. It has 4 annotated transcripts and 4 polypeptides (all unique). Gene sequence location is 3R:7272617..7309629. Its molecular function is described by: DNA-binding transcription factor activity, RNA polymerase II-specific; RNA polymerase II transcription regulatory region …
LOC140743370	LOC140743370	LOC140743370	uncharacterized LOC140743370			44.8866	-2.50181	FWM	0.688624	-3.63306	0.000280079	0.05156	NW_027332215.1	10429147	10432920	plus	protein-coding	XM_073074553.1	XP_072930654.1	140
LOC140750995	LOC140750995	CCAP-R	cardioacceleratory peptide receptor-like	CCAP-R	Crustacean cardioactive peptide receptor	12.5355	3.63546	FWP	0.999782	3.63625	0.000276638	0.05156	NW_027332228.1	4050724	4133968	minus	protein-coding	XM_073084778.1	XP_072940879.1	426		FBpp0293006	3.92e-127	FBgn0039396	The gene Crustacean cardioactive peptide receptor is referred to in FlyBase by the symbol Dmel\CCAP-R (CG33344, FBgn0039396). It is a protein_coding_gene from Dmel. It has 2 annotated transcripts and 2 polypeptides (all unique). Gene sequence location is 3R:25923499..25956270. Its molecular function is described by: vasopressin receptor activity; neuropeptide receptor activity; G protein-coupled …
LOC140748293	LOC140748293	abrupt	protein abrupt-like	ab	abrupt	729.588	1.03642	FWP	0.286074	3.6229	0.000291316	0.052671	NW_027332223.1	15968794	15990344	minus	protein-coding	XM_073081086.1	XP_072937187.1	684		FBpp0304820	1.39e-70	FBgn0264442	The gene abrupt is referred to in FlyBase by the symbol Dmel\ab (CG43860, FBgn0264442). It is a protein_coding_gene from Dmel. It has 5 annotated transcripts and 5 polypeptides (3 unique). Gene sequence location is 2L:11210678..11261080. Its molecular function is described by: DNA-binding transcription factor activity. It is involved in the biological process described with 11 unique terms, many …
LOC140749718	shf	shifted	WNT inhibitory factor 1	shf	shifted	1647.71	0.437576	FWP	0.121124	3.61263	0.00030311	0.0533839	NW_027332211.1	1728172	1739190	minus	protein-coding	XM_073082865.1	XP_072938966.1	368		FBpp0309087	6.32e-121	FBgn0003390	The gene shifted is referred to in FlyBase by the symbol Dmel\shf (CG3135, FBgn0003390). It is a protein_coding_gene from Dmel. It has 4 annotated transcripts and 4 polypeptides (all unique). Gene sequence location is X:6771463..6779659. Its molecular function is described by: signaling receptor binding; protein binding. It is involved in the biological process described with: synaptic target rec…
LOC140744551	Ggamma30A	Ggamma30A	guanine nucleotide-binding protein subunit gamma-e	Ggamma30A	G protein gamma subunit 30A	880.006	-0.624679	FWM	0.173025	-3.61033	0.000305804	0.0533839	NW_027332216.1	14671415	14717623	plus	protein-coding	XM_073076181.1	XP_072932282.1	72		FBpp0303053	5.35e-42	FBgn0267252	The gene G protein gamma subunit 30A is referred to in FlyBase by the symbol Dmel\G≈í‚â•30A (CG3694, FBgn0267252). It is a protein_coding_gene from Dmel. It has 8 annotated transcripts and 8 polypeptides (3 unique). Gene sequence location is 2L:9256563..9302494. Its molecular function is described by: G-protein beta-subunit binding; protein heterodimerization activity. It is involved in the biolo…
LOC140744227	LOC140744227	Cuticular protein 47Ef	pupal cuticle protein 20-like	Cpr47Ef	Cuticular protein 47Ef	34.6191	6.40426	FWP	1.78563	3.58656	0.00033507	0.056543	NW_027332216.1	5365497	5368599	plus	protein-coding	XM_073075757.1	XP_072931858.1	206		FBpp0291859	2.43e-26	FBgn0033603	The gene Cuticular protein 47Ef is referred to in FlyBase by the symbol Dmel\Cpr47Ef (CG13214, FBgn0033603). It is a protein_coding_gene from Dmel. It has 2 annotated transcripts and 2 polypeptides (all unique). Gene sequence location is 2R:11266915..11272575. Its molecular function is described by: structural constituent of chitin-based larval cuticle. It is involved in the biological process de…
LOC140744922	LOC140744922	stripe	uncharacterized LOC140744922	sr	stripe	146.833	1.39317	FWP	0.38835	3.5874	0.000333997	0.056543	NW_027332217.1	8780425	8820118	plus	protein-coding	XM_073076645.1	XP_072932746.1	397		FBpp0290830	2.19e-88	FBgn0003499	The gene stripe is referred to in FlyBase by the symbol Dmel\sr (CG7847, FBgn0003499). It is a protein_coding_gene from Dmel. It has 5 annotated transcripts and 5 polypeptides (4 unique). Gene sequence location is 3R:18090803..18135583. Its molecular function is described by: RNA polymerase II cis-regulatory region sequence-specific DNA binding; SUMO ligase activity; DNA-binding transcription fac…
LOC140752532	LOC140752532	meckelin-like	meckelin-like			8.32771	-3.96266	FWM	1.1156	-3.55205	0.000382244	0.0634462	NW_027332231.1	3334002	3342970	plus	protein-coding	XM_073086870.1	XP_072942971.1	743
LOC140742269	LOC140742269	LOC140742269	uncharacterized LOC140742269			476.941	-2.60425	FWM	0.74025	-3.51807	0.000434703	0.0698629	NW_027332213.1	9447584	9475836	plus	protein-coding	XM_073073120.1	XP_072929221.1	718		FBpp0297099	1.66e-68
LOC140754345	IFT57	IFT57	intraflagellar transport 57	IFT57	Intraflagellar transport 57	19.16	-2.82486	FWM	0.802566	-3.51978	0.000431897	0.0698629	NW_027332235.1	9120979	9122471	plus	protein-coding	XM_073089341.1	XP_072945442.1	376		FBpp0077218	9.09e-61	FBgn0031550	The gene Intraflagellar transport 57 is referred to in FlyBase by the symbol Dmel\IFT57 (CG8853, FBgn0031550). It is a protein_coding_gene from Dmel. It has one annotated transcript and one polypeptide. Gene sequence location is 2L:3530789..3532678. Its molecular function is described by: . It is involved in the biological process described with: cilium assembly; non-motile cilium assembly; apopt…
LOC140747711	l(2)34Fc	lethal (2) 34Fc	reeler domain-containing lethal (2) 34Fc	l(2)34Fc	lethal (2) 34Fc	594.312	-5.00798	FWM	1.42941	-3.50354	0.000459115	0.0726335	NW_027332223.1	5521727	5528708	minus	protein-coding	XM_073080267.1	XP_072936368.1	164		FBpp0310269	1.89e-27	FBgn0261534	The gene lethal (2) 34Fc is referred to in FlyBase by the symbol Dmel\l(2)34Fc (CG7532, FBgn0261534). It is a protein_coding_gene from Dmel. It has 2 annotated transcripts and 2 polypeptides (1 unique). Gene sequence location is 2L:14349020..14351513. Its molecular function is unknown. It is involved in the biological process described with: negative regulation of immune response; defense respons…
LOC140744261	stet	stem cell tumor	rhomboid serine protease stem cell tumor	stet	stem cell tumor	594.757	-0.851378	FWM	0.243325	-3.49893	0.000467129	0.0727644	NW_027332216.1	5864710	5992320	minus	protein-coding	XM_073075799.1	XP_072931900.1	461		FBpp0072596	6.64e-179	FBgn0020248	The gene stem cell tumor is referred to in FlyBase by the symbol Dmel\stet (CG33166, FBgn0020248). It is a protein_coding_gene from Dmel. It has 2 annotated transcripts and 2 polypeptides (all unique). Gene sequence location is 3L:1475438..1489547. Its molecular function is described by: serine-type endopeptidase activity; calcium ion binding. It is involved in the biological process described wi…
LOC140757898	LOC140757898	Cuticular protein 64Ab	uncharacterized LOC140757898	Cpr64Ab	Cuticular protein 64Ab	3753.39	-1.73656	FWM	0.498205	-3.48563	0.000490986	0.0753217	NW_027332213.1	803007	824512	plus	protein-coding	XM_073093772.1	XP_072949873.1	270		FBpp0073109	2.8e-22	FBgn0035511	The gene Cuticular protein 64Ab is referred to in FlyBase by the symbol Dmel\Cpr64Ab (CG15007, FBgn0035511). It is a protein_coding_gene from Dmel. It has one annotated transcript and one polypeptide. Gene sequence location is 3L:4210880..4211540. Its molecular function is described by: structural constituent of chitin-based larval cuticle. It is involved in the biological process described with:…
LOC140742285	pb	proboscipedia	homeobox proboscipedia	pb	proboscipedia	123.791	-3.5205	FWM	1.01802	-3.45819	0.000543814	0.0773363	NW_027332213.1	11121646	11179260	plus	protein-coding	XM_073073154.1	XP_072929255.1	677		FBpp0088336	9.26e-67	FBgn0051481	The gene proboscipedia is referred to in FlyBase by the symbol Dmel\pb (CG31481, FBgn0051481). It is a protein_coding_gene from Dmel. It has 4 annotated transcripts and 4 polypeptides (all unique). Gene sequence location is 3R:6707800..6742063. Its molecular function is described by: RNA polymerase II cis-regulatory region sequence-specific DNA binding; DNA binding; DNA-binding transcription fact…
LOC140743319	LOC140743319	LOC140743319	uncharacterized LOC140743319			66.6185	-3.35181	FWM	0.96874	-3.45997	0.000540233	0.0773363	NW_027332215.1	7299962	7301777	plus	lncRNA	XR_012102443.1
LOC140743587	magu	magu	SPARC related modular calcium binding-like protein magu	magu	magu	312.634	0.868841	FWP	0.252528	3.44057	0.000580499	0.0773363	NW_027332215.1	18326954	18368342	plus	protein-coding	XM_073074988.1	XP_072931089.1	583		FBpp0087487	4.95e-105	FBgn0262169	The gene magu is referred to in FlyBase by the symbol Dmel\magu (CG2264, FBgn0262169). It is a protein_coding_gene from Dmel. It has 4 annotated transcripts and 4 polypeptides (2 unique). Gene sequence location is 2R:10052541..10063712. Its molecular function is described by: extracellular matrix binding; heparin binding; heparan sulfate proteoglycan binding; calcium ion binding. It is involved i…
LOC140743655	LOC140743655	neuronal calcium sensor 2	neuronal calcium sensor 2			90.4194	-1.27883	FWM	0.370766	-3.44915	0.000562354	0.0773363	NW_027332215.1	21377474	21483239	minus	protein-coding	XM_073075083.1	XP_072931184.1	186		FBpp0310511	5.32e-133
LOC140744062	LOC140744062	cilia- and flagella-associated protein 52	cilia- and flagella-associated protein 52			42.7419	-1.50749	FWM	0.437883	-3.44267	0.000575995	0.0773363	NW_027332216.1	905272	916619	plus	protein-coding	XM_073075520.1	XP_072931621.1	776		FBpp0076646	2.67e-174
LOC140745869	LOC140745869	serologically defined colon cancer antigen 8 homolog	serologically defined colon cancer antigen 8 homolog			89.633	-2.10191	FWM	0.610008	-3.44571	0.000569553	0.0773363	NW_027332219.1	5567868	5583443	minus	protein-coding	XM_073077800.1	XP_072933901.1	914		FBpp0311441	7.64e-126
LOC140750838	LOC140750838	LOC140750838	uncharacterized LOC140750838			51.6461	-5.97532	FWM	1.73551	-3.44298	0.000575351	0.0773363	NW_027332228.1	11380688	11388597	plus	protein-coding	XM_073084564.1	XP_072940665.1	551		FBpp0305270	3.36e-27
LOC140754046	OSCP1	OSCP1	Organic solute carrier partner 1	OSCP1	Organic solute carrier partner 1	71.0625	-0.802404	FWM	0.232854	-3.44595	0.00056905	0.0773363	NW_027332234.1	4351050	4352677	minus	protein-coding	XM_073088955.1	XP_072945056.1	307		FBpp0428202	1.04e-43	FBgn0033685	The gene Organic solute carrier partner 1 is referred to in FlyBase by the symbol Dmel\OSCP1 (CG13178, FBgn0033685). It is a protein_coding_gene from Dmel. It has one annotated transcript and one polypeptide. Gene sequence location is 2R:12143191..12144533. Its molecular function is unknown. The biological processes in which it is involved are not known. 7 alleles are reported. The phenotypes of …
LOC140754495	LOC140754495	LOC140754495	uncharacterized LOC140754495			23.0463	-2.96024	FWM	0.85336	-3.46893	0.000522544	0.0773363	NW_027332235.1	3738983	3751888	plus	protein-coding	XM_073089518.1	XP_072945619.1	822		FBpp0084867	1.44e-18
LOC140756167	LOC140756167	LOC140756167	uncharacterized LOC140756167			1333.03	-5.56756	FWM	1.61046	-3.45713	0.000545959	0.0773363	NW_027332239.1	8050568	8055693	plus	protein-coding	XM_073091604.1	XP_072947705.1	723
LOC140743457	acj6	acj6	abnormal chemosensory protein 6	acj6	abnormal chemosensory jump 6	14.8446	-4.98966	FWM	1.4597	-3.41828	0.00063019	0.0828658	NW_027332215.1	13701828	13777121	minus	protein-coding	XM_073074743.1	XP_072930844.1	361		FBpp0293726	0	FBgn0000028	The gene abnormal chemosensory jump 6 is referred to in FlyBase by the symbol Dmel\acj6 (CG9151, FBgn0000028). It is a protein_coding_gene from Dmel. It has 13 annotated transcripts and 13 polypeptides (all unique). Gene sequence location is X:15350239..15379064. Its molecular function is described by: RNA polymerase II cis-regulatory region sequence-specific DNA binding; DNA-binding transcriptio…
LOC140748982	LOC140748982	LOC140748982	uncharacterized LOC140748982			47.4001	-0.988747	FWM	0.289611	-3.41405	0.000640051	0.0830835	NW_027332225.1	11720043	11721746	minus	protein-coding	XM_073081978.1	XP_072938079.1	228
LOC140753044	LOC140753044	trol	uncharacterized LOC140753044	trol	terribly reduced optic lobes	48.4355	-2.26285	FWM	0.66449	-3.4054	0.000660679	0.0846756	NW_027332211.1	9202971	9215245	minus	protein-coding	XM_073087409.1	XP_072943510.1	563		FBpp0428427	4.1e-26	FBgn0284408	The gene terribly reduced optic lobes is referred to in FlyBase by the symbol Dmel\trol (CG33950, FBgn0284408). It is a protein_coding_gene from Dmel. It has 25 annotated transcripts and 25 polypeptides (all unique). Gene sequence location is X:2470460..2545427. Its molecular function is unknown. It is involved in the biological process described with 9 unique terms, many of which group under: es…
LOC140742931	pros	prospero	homeobox protein prospero	pros	prospero	235.66	-1.36528	FWM	0.404116	-3.37842	0.00072903	0.09127	NW_027332214.1	9798132	9933043	minus	protein-coding	XM_073074012.1	XP_072930113.1	986		FBpp0293145	0	FBgn0004595	The gene prospero is referred to in FlyBase by the symbol Dmel\pros (CG17228, FBgn0004595). It is a protein_coding_gene from Dmel. It has 6 annotated transcripts and 6 polypeptides (all unique). Gene sequence location is 3R:11328480..11407627. Its molecular function is described by 6 unique terms, many of which group under: DNA-binding transcription factor activity; transcription regulator activi…
LOC140756345	LOC140756345	beta-Tubulin at 60D	tubulin beta-1 chain-like	betaTub60D	beta-Tubulin at 60D	5491.11	0.833923	FWP	0.246869	3.378	0.00073016	0.09127	NW_027332240.1	1094006	1145369	plus	protein-coding	XM_073091813.1	XP_072947914.1	457		FBpp0072177	0	FBgn0288686	The gene beta-Tubulin at 60D is referred to in FlyBase by the symbol Dmel\≈í‚â§Tub60D (CG3401, FBgn0288686). It is a protein_coding_gene from Dmel. It has 2 annotated transcripts and 2 polypeptides (all unique). Gene sequence location is 2R:24305881..24313099. Its molecular function is described by: GTP binding; GTPase activity; structural constituent of cytoskeleton. It is involved in the biolog…
LOC140757879	LOC140757879	LOC140757879	uncharacterized LOC140757879			38.0959	2.04399	FWP	0.610521	3.34794	0.000814141	0.100527	NW_027332213.1	650808	651529	plus	lncRNA	XR_012104035.1
LOC140745602	LOC140745602	Dystrophin	dystrophin, isoforms A/C/F/G/H-like	Dys	Dystrophin	6696.3	0.275732	FWP	0.0832784	3.31097	0.000929734	0.110748	NW_027332218.1	71172	702029	plus	protein-coding	XM_073077541.1	XP_072933642.1	4118		FBpp0083179	0	FBgn0260003	The gene Dystrophin is referred to in FlyBase by the symbol Dmel\Dys (CG34157, FBgn0260003). It is a protein_coding_gene from Dmel. It has 12 annotated transcripts and 12 polypeptides (all unique). Gene sequence location is 3R:19461085..19597288. Its molecular function is described by: WW domain binding; structural constituent of muscle; actin filament binding; protein binding; zinc ion binding. …
LOC140747924	LOC140747924	spalt major	sal-like protein 1	salm	spalt major	2072.61	1.04373	FWP	0.315003	3.31339	0.000921712	0.110748	NW_027332223.1	9195848	9223389	plus	protein-coding	XM_073080569.1	XP_072936670.1	1362		FBpp0088852	1e-59	FBgn0261648	The gene spalt major is referred to in FlyBase by the symbol Dmel\salm (CG6464, FBgn0261648). It is a protein_coding_gene from Dmel. It has 2 annotated transcripts and 2 polypeptides (all unique). Gene sequence location is 2L:11434311..11445614. Its molecular function is described by: DNA-binding transcription factor activity, RNA polymerase II-specific. It is involved in the biological process d…
LOC140748037	LOC140748037	transmembrane protein 231	transmembrane protein 231			13.0006	-2.79079	FWM	0.842227	-3.31358	0.000921087	0.110748	NW_027332223.1	11409542	11413238	plus	protein-coding	XM_073080720.1	XP_072936821.1	309		FBpp0078727	1.96e-11
LOC140742829	LOC140742829	neuroglobin-like	neuroglobin-like			75.389	-1.21382	FWM	0.367479	-3.3031	0.000956214	0.111284	NW_027332209.1	1179223	1211181	plus	protein-coding	XM_073073864.1	XP_072929965.1	192
LOC140750839	LOC140750839	LOC140750839	uncharacterized LOC140750839			466.158	-5.61977	FWM	1.70053	-3.30472	0.000950716	0.111284	NW_027332228.1	11391948	11401624	minus	protein-coding	XM_073084565.1	XP_072940666.1	931		FBpp0305270	4.71e-24
LOC140745502	LOC140745502	neuronal Synaptobrevin	neuronal synaptobrevin-like	nSyb	neuronal Synaptobrevin	40.0942	-1.54794	FWM	0.469266	-3.29864	0.000971553	0.111784	NW_027332218.1	8794355	8818778	plus	protein-coding	XM_073077385.1	XP_072933486.1	119		FBpp0303879	4.32e-55	FBgn0013342	The gene neuronal Synaptobrevin is referred to in FlyBase by the symbol Dmel\nSyb (CG17248, FBgn0013342). It is a protein_coding_gene from Dmel. It has 8 annotated transcripts and 8 polypeptides (5 unique). Gene sequence location is 3L:1630348..1637752. Its molecular function is described by: SNARE binding; SNAP receptor activity; syntaxin binding. It is involved in the biological process describ…
LOC140752370	LOC140752370	LOC140752370	uncharacterized LOC140752370			25.2465	2.33263	FWP	0.708209	3.2937	0.00098878	0.112488	NW_027332231.1	10020776	10031326	minus	protein-coding	XM_073086643.1	XP_072942744.1	1251		FBpp0303036	6.55e-32
LOC140744224	LOC140744224	LOC140744224	uncharacterized LOC140744224			62.6162	-2.11412	FWM	0.642864	-3.28859	0.0010069	0.112723	NW_027332209.1	7497742	7503566	minus	protein-coding	XM_073075756.1	XP_072931857.1	418		FBpp0311621	4.96e-10
LOC140748269	LOC140748269	LOC140748269	uncharacterized LOC140748269			36.4738	4.26896	FWP	1.2988	3.28686	0.00101311	0.112723	NW_027332223.1	1070701	1072623	minus	protein-coding	XM_073081051.1	XP_072937152.1	301
LOC140754836	LOC140754836	doughnut on 2	tyrosine-protein kinase Dnt-like	dnt	doughnut on 2	812.425	1.52443	FWP	0.464442	3.28228	0.00102972	0.113325	NW_027332211.1	14056916	14110612	minus	protein-coding	XM_073089972.1	XP_072946073.1	545		FBpp0307787	1.31e-168	FBgn0024245	The gene doughnut on 2 is referred to in FlyBase by the symbol Dmel\dnt (CG17559, FBgn0024245). It is a protein_coding_gene from Dmel. It has 2 annotated transcripts and 2 polypeptides (1 unique). Gene sequence location is 2L:19338669..19363227. Its molecular function is described by: protein heterodimerization activity; ATP binding. It is involved in the biological process described with 9 uniqu…
LOC140747421	LOC140747421	LOC140747421	uncharacterized LOC140747421			2943.54	-0.802562	FWM	0.244832	-3.27802	0.00104539	0.113812	NW_027332222.1	8106103	8168378	minus	protein-coding	XM_073079862.1	XP_072935963.1	479
LOC140746298	LOC140746298	glucose dehydrogenase [FAD, quinone]	glucose dehydrogenase [FAD, quinone]			68.0891	2.5928	FWP	0.791798	3.27457	0.00105824	0.113986	NW_027332220.1	8174526	8181698	plus	protein-coding	XM_073078399.1	XP_072934500.1	631		FBpp0073791	0
LOC140751948	Tmtc3	Tmtc3	Transmembrane O-mannosyltransferase targeting cadherins 3	Tmtc3	Transmembrane O-mannosyltransferase targeting cadherins 3	1014.51	0.585566	FWP	0.179016	3.27103	0.00107155	0.114205	NW_027332230.1	4876119	5093959	minus	protein-coding	XM_073086069.1	XP_072942170.1	887		FBpp0071561	0	FBgn0020312	The gene Transmembrane O-mannosyltransferase targeting cadherins 3 is referred to in FlyBase by the symbol Dmel\Tmtc3 (CG4050, FBgn0020312). It is a protein_coding_gene from Dmel. It has 2 annotated transcripts and 2 polypeptides (1 unique). Gene sequence location is 2R:21123735..21128510. Its molecular function is described by: dolichyl-phosphate-mannose-protein mannosyltransferase activity; man…
LOC140754619	dve	defective proventriculus	SATB1_N and homeodomain domain-containing protein dve	dve	defective proventriculus	468.411	-0.995462	FWM	0.304637	-3.2677	0.00108427	0.114356	NW_027332211.1	13257198	13369334	minus	protein-coding	XM_073089644.1	XP_072945745.1	728		FBpp0089292	1.4e-52	FBgn0020307	The gene defective proventriculus is referred to in FlyBase by the symbol Dmel\dve (CG5799, FBgn0020307). It is a protein_coding_gene from Dmel. It has 2 annotated transcripts and 2 polypeptides (all unique). Gene sequence location is 2R:22243963..22286469. Its molecular function is described by: RNA polymerase II cis-regulatory region sequence-specific DNA binding; DNA-binding transcription fact…
LOC140753728	LOC140753728	clavesin-2-like	clavesin-2-like			5569.32	0.24036	FWP	0.0736807	3.26218	0.00110558	0.115402	NW_027332234.1	8447734	8450485	plus	protein-coding	XM_073088495.1	XP_072944596.1	330		FBpp0300885	5.94e-30
LOC140743498	LOC140743498	Stretchin-Mlck	uncharacterized LOC140743498	Strn-Mlck	Stretchin-Mlck	952.192	0.754545	FWP	0.232263	3.24867	0.00115945	0.115703	NW_027332215.1	14831047	14887035	plus	protein-coding	XM_073074811.1	XP_072930912.1	6990		FBpp0307636	0	FBgn0265045	The gene Stretchin-Mlck is referred to in FlyBase by the symbol Dmel\Strn-Mlck (CG44162, FBgn0265045). It is a protein_coding_gene from Dmel. It has 10 annotated transcripts and 10 polypeptides (all unique). Gene sequence location is 2R:15946933..15989498. Its molecular function is described by 7 unique terms, many of which group under: catalytic activity; catalytic activity, acting on a protein;…
LOC140748019	Oseg5	Outer segment 5	intraflagellar transport protein Oseg5	Oseg5	Outer segment 5	20.9462	-2.48694	FWM	0.765881	-3.24717	0.0011656	0.115703	NW_027332223.1	13704980	13709623	minus	protein-coding	XM_073080703.1	XP_072936804.1	670		FBpp0288481	7.04e-155	FBgn0032891	The gene Outer segment 5 is referred to in FlyBase by the symbol Dmel\Oseg5 (CG9333, FBgn0032891). It is a protein_coding_gene from Dmel. It has one annotated transcript and one polypeptide. Gene sequence location is 2L:20832849..20835840. Its molecular function is described by: . It is involved in the biological process described with: cilium assembly; non-motile cilium assembly. 8 alleles are r…
LOC140753019	LOC140753019	LOC140753019	uncharacterized LOC140753019			33.1439	1.36194	FWP	0.419133	3.24942	0.00115641	0.115703	NW_027332233.1	629520	666150	minus	protein-coding	XM_073087368.1	XP_072943469.1	958		FBpp0290221	9.12e-118
LOC140753952	LOC140753952	brefeldin A-inhibited guanine nucleotide-exchange protein 3	brefeldin A-inhibited guanine nucleotide-exchange protein 3			174.539	-0.836003	FWM	0.257048	-3.25232	0.00114465	0.115703	NW_027332234.1	10776298	10793197	plus	protein-coding	XM_073088813.1	XP_072944914.1	2054		FBpp0293889	0
LOC140756751	peb	pebbled	zinc finger protein pebbled	peb	pebbled	326.365	-1.24385	FWM	0.382881	-3.24865	0.00115954	0.115703	NW_027332240.1	5605902	5653715	plus	protein-coding	XM_073092296.1	XP_072948397.1	1312		FBpp0099653	3.41e-69	FBgn0003053	The gene pebbled is referred to in FlyBase by the symbol Dmel\peb (CG12212, FBgn0003053). It is a protein_coding_gene from Dmel. It has 2 annotated transcripts and 2 polypeptides (1 unique). Gene sequence location is X:4617564..4627206. Its molecular function is described by: DNA-binding transcription activator activity, RNA polymerase II-specific; RNA polymerase II cis-regulatory region sequence…
LOC140748171	Fam92	CBY1 interacting BAR domain containing protein Fam92	CBY1 interacting BAR domain containing protein Fam92			16.027	-3.32688	FWM	1.02831	-3.23529	0.00121518	0.117389	NW_027332223.1	12852590	12856166	minus	protein-coding	XM_073080911.1	XP_072937012.1	318		FBpp0079948	3.28e-44
LOC140749114	LOC140749114	snake	trypsin-3-like	snk	snake	188.416	-3.31033	FWM	1.02335	-3.23478	0.00121737	0.117389	NW_027332225.1	12626933	12641550	minus	protein-coding	XM_073082136.1	XP_072938237.1	482		FBpp0111746	3.3e-50	FBgn0003450	The gene snake is referred to in FlyBase by the symbol Dmel\snk (CG7996, FBgn0003450). It is a protein_coding_gene from Dmel. It has 3 annotated transcripts and 3 polypeptides (2 unique). Gene sequence location is 3R:13040165..13042770. Its molecular function is described by: serine-type endopeptidase activity. It is involved in the biological process described with: proteolysis; zymogen activati…
LOC140751506	LOC140751506	protein kinase C-binding protein NELL1-like	protein kinase C-binding protein NELL1-like			11.8132	-2.54677	FWM	0.786723	-3.23719	0.00120714	0.117389	NW_027332230.1	4076021	4128132	plus	protein-coding	XM_073085396.1	XP_072941497.1	863		FBpp0311184	1.32e-22
LOC140747954	LOC140747954	alpha-tocopherol transfer protein-like	alpha-tocopherol transfer protein-like			8.13919	7.89837	FWP	2.44538	3.22991	0.00123829	0.11828	NW_027332223.1	6812405	6821193	minus	protein-coding	XM_073080614.1	XP_072936715.1	317		FBpp0099382	5.6e-82
LOC140751278	Cth	Cystathionine gamma-lyase	Cystathionine gamma-lyase	Cth	Cystathionine gamma-lyase	5823.75	-0.771671	FWM	0.239518	-3.22177	0.001274	0.119051	NW_027332211.1	6019348	6030783	minus	protein-coding	XM_073085168.1	XP_072941269.1	394		FBpp0311547	1.84e-169	FBgn0000566	The gene Cystathionine gamma-lyase is referred to in FlyBase by the symbol Dmel\Cth (CG5345, FBgn0000566). It is a protein_coding_gene from Dmel. It has 2 annotated transcripts and 2 polypeptides (1 unique). Gene sequence location is 2R:18627918..18629395. Its molecular function is described by: pyridoxal phosphate binding; cystathionine gamma-lyase activity. It is involved in the biological proc…
LOC140749590	LOC140749590	Msp300	uncharacterized LOC140749590	Msp300	Muscle-specific protein 300 kDa	20662.7	0.552899	FWP	0.171816	3.21797	0.001291	0.119051	NW_027332226.1	1201300	1371389	minus	protein-coding	XM_073082697.1	XP_072938798.1	16607		FBpp0292447	0	FBgn0261836	The gene Muscle-specific protein 300 kDa is referred to in FlyBase by the symbol Dmel\Msp300 (CG42768, FBgn0261836). It is a protein_coding_gene from Dmel. It has 11 annotated transcripts and 11 polypeptides (all unique). Gene sequence location is 2L:5100877..5207002. Its molecular function is described by: protein kinase binding; protein binding; actin binding; actin filament binding. It is invo…
LOC140752458	LOC140752458	Cuticular protein 65Eb	uncharacterized LOC140752458	Cpr65Eb	Cuticular protein 65Eb	16.4866	5.03556	FWP	1.56391	3.21986	0.00128255	0.119051	NW_027332231.1	12444750	12447731	minus	protein-coding	XM_073086763.1	XP_072942864.1	637		FBpp0076637	3.24e-20	FBgn0035736	The gene Cuticular protein 65Eb is referred to in FlyBase by the symbol Dmel\Cpr65Eb (CG8638, FBgn0035736). It is a protein_coding_gene from Dmel. It has one annotated transcript and one polypeptide. Gene sequence location is 3L:7087713..7088787. Its molecular function is described by: structural constituent of chitin-based larval cuticle. It is involved in the biological process described with: …
LOC140754743	LOC140754743	l(2)efl	protein lethal(2)essential for life-like	l(2)efl	lethal (2) essential for life	34.2182	2.94402	FWP	0.91502	3.21744	0.00129339	0.119051	NW_027332236.1	5221289	5222042	plus	protein-coding	XM_073089827.1	XP_072945928.1	174		FBpp0307666	1.35e-41	FBgn0011296	The gene lethal (2) essential for life is referred to in FlyBase by the symbol Dmel\l(2)efl (CG4533, FBgn0011296). It is a protein_coding_gene from Dmel. It has 2 annotated transcripts and 2 polypeptides (1 unique). Gene sequence location is 2R:23684651..23685543. Its molecular function is described by: unfolded protein binding. It is involved in the biological process described with: protein ref…
LOC140748673	spdo	sanpodo	sanpodo	spdo	sanpodo	202.922	-1.39704	FWM	0.43548	-3.20804	0.00133642	0.120815	NW_027332224.1	1880068	1886779	plus	protein-coding	XM_073081517.1	XP_072937618.1	530		FBpp0085013	4.68e-36	FBgn0260440	The gene sanpodo is referred to in FlyBase by the symbol Dmel\spdo (CG31020, FBgn0260440). It is a protein_coding_gene from Dmel. It has one annotated transcript and one polypeptide. Gene sequence location is 3R:30476684..30478849. Its molecular function is described by: protein binding; Notch binding. It is involved in the biological process described with 7 unique terms, many of which group und…
LOC140753034	LOC140753034	LOC140753034	uncharacterized LOC140753034			21966.2	0.38442	FWP	0.119779	3.20941	0.00133006	0.120815	NW_027332233.1	4169622	4260318	minus	protein-coding	XM_073087386.1	XP_072943487.1	1670		FBpp0080672	7.23e-27
LOC140757872	LOC140757872	LOC140757872	uncharacterized LOC140757872			125.147	1.54498	FWP	0.482878	3.19952	0.00137658	0.122262	NW_027332213.1	53701	329878	minus	protein-coding	XM_073093742.1	XP_072949843.1	671		FBpp0292667	6.71e-90
LOC140752380	LOC140752380	Pal2	peptidyl-alpha-hydroxyglycine alpha-amidating lyase 2-like	Pal2	Peptidyl-alpha-hydroxyglycine-alpha-amidating lyase 2	37.3272	-2.06594	FWM	0.64559	-3.20008	0.00137389	0.122262	NW_027332231.1	7504852	7507607	minus	protein-coding	XM_073086652.1	XP_072942753.1	371		FBpp0312237	9.5e-122	FBgn0262728	The gene Peptidyl-alpha-hydroxyglycine-alpha-amidating lyase 2 is referred to in FlyBase by the symbol Dmel\Pal2 (CG5472, FBgn0262728). It is a protein_coding_gene from Dmel. It has 3 annotated transcripts and 3 polypeptides (1 unique). Gene sequence location is 2R:23688077..23690838. Its molecular function is described by: peptidylamidoglycolate lyase activity. The biological processes in which …
LOC140743762	LOC140743762	LOC140743762	uncharacterized LOC140743762			508.492	-1.89551	FWM	0.593371	-3.19448	0.00140085	0.123335	NW_027332215.1	26648998	26656672	plus	lncRNA	XR_012102511.1
LOC140742647	LOC140742647	cyclin-dependent kinase-like 4	cyclin-dependent kinase-like 4			14.8639	-2.42923	FWM	0.762514	-3.18581	0.00144348	0.123858	NW_027332214.1	1755701	1795804	plus	protein-coding	XM_073073592.1	XP_072929693.1	396		FBpp0310043	0
LOC140744837	LOC140744837	Jhbp5	circadian clock-controlled protein daywake-like	Jhbp5	Juvenile hormone binding protein 5	44.6651	4.1606	FWP	1.3051	3.18796	0.00143281	0.123858	NW_027332217.1	5973366	5996119	minus	protein-coding	XM_073076527.1	XP_072932628.1	250		FBpp0307590	8.93e-25	FBgn0038395	The gene Juvenile hormone binding protein 5 is referred to in FlyBase by the symbol Dmel\Jhbp5 (CG10407, FBgn0038395). It is a protein_coding_gene from Dmel. It has 3 annotated transcripts and 3 polypeptides (2 unique). Gene sequence location is 3R:16044747..16046130. Its molecular function is unknown. It is involved in the biological process described with: sexual reproduction; circadian rhythm.…
LOC140754374	LOC140754374	ommochrome-binding protein-like	ommochrome-binding protein-like			13.4284	-3.64709	FWM	1.14323	-3.19017	0.0014219	0.123858	NW_027332235.1	10779111	10785941	minus	protein-coding	XM_073089380.1	XP_072945481.1	302
LOC140751911	rib	ribbon	BTB/POZ domain-containing protein ribbon	rib	ribbon	13.0935	-4.93822	FWM	1.55741	-3.17079	0.00152025	0.128577	NW_027332230.1	9633254	9637795	plus	protein-coding	XM_073086021.1	XP_072942122.1	494		FBpp0303090	5.03e-49	FBgn0003254	The gene ribbon is referred to in FlyBase by the symbol Dmel\rib (CG7230, FBgn0003254). It is a protein_coding_gene from Dmel. It has 3 annotated transcripts and 3 polypeptides (2 unique). Gene sequence location is 2R:19270078..19281396. Its molecular function is described by: DNA-binding transcription factor activity; DNA binding. It is involved in the biological process described with 20 unique…
LOC140753524	Ttc30	Ttc30	tetratricopeptide repeat domain 30	Ttc30	Tetratricopeptide repeat domain 30	20.9988	-2.36463	FWM	0.745918	-3.1701	0.00152387	0.128577	NW_027332233.1	16418127	16421794	minus	protein-coding	XM_073088196.1	XP_072944297.1	662		FBpp0307812	0	FBgn0032470	The gene Tetratricopeptide repeat domain 30 is referred to in FlyBase by the symbol Dmel\Ttc30 (CG5142, FBgn0032470). It is a protein_coding_gene from Dmel. It has 2 annotated transcripts and 2 polypeptides (1 unique). Gene sequence location is 2L:13106807..13109468. Its molecular function is described by: intraciliary transport particle B binding. It is involved in the biological process describ…
LOC140757590	LOC140757590	deadpan	uncharacterized LOC140757590	dpn	deadpan	77.9851	-2.36802	FWM	0.748958	-3.16175	0.00156822	0.130149	NW_027332212.1	12751036	12753406	minus	protein-coding	XM_073093410.1	XP_072949511.1	427		FBpp0087879	2.22e-54	FBgn0010109	The gene deadpan is referred to in FlyBase by the symbol Dmel\dpn (CG8704, FBgn0010109). It is a protein_coding_gene from Dmel. It has one annotated transcript and one polypeptide. Gene sequence location is 2R:8228971..8232330. Its molecular function is described by 8 unique terms, many of which group under: binding; nucleic acid binding; sequence-specific DNA binding; DNA binding; transcription …
LOC140753239	IA-2	IA-2	tyrosine phosphatase IA-2	IA-2	IA-2 protein tyrosine phosphatase	362.877	-0.693581	FWM	0.219324	-3.16236	0.00156497	0.130149	NW_027332233.1	5832702	5850412	minus	protein-coding	XM_073087717.1	XP_072943818.1	1040		FBpp0290631	1.89e-179	FBgn0031294	The gene IA-2 protein tyrosine phosphatase is referred to in FlyBase by the symbol Dmel\IA-2 (CG31795, FBgn0031294). It is a protein_coding_gene from Dmel. It has 3 annotated transcripts and 3 polypeptides (all unique). Gene sequence location is 2L:1008378..1048053. Its molecular function is unknown. It is involved in the biological process described with: regulation of secretion; digestive tract…
LOC140752509	NijC	Ninjurin C	Ninjurin C	NijC	Ninjurin C	23.6439	-2.6059	FWM	0.825135	-3.15815	0.00158773	0.130697	NW_027332231.1	3373137	3378813	plus	protein-coding	XM_073086841.1	XP_072942942.1	177		FBpp0112140	4.64e-56	FBgn0038079	The gene Ninjurin C is referred to in FlyBase by the symbol Dmel\NijC (CG14394, FBgn0038079). It is a protein_coding_gene from Dmel. It has 6 annotated transcripts and 6 polypeptides (all unique). Gene sequence location is 3R:12695129..12697379. Its molecular function is unknown. It is involved in the biological process described with: cell adhesion; tissue regeneration. 7 alleles are reported. N…
LOC140744972	Toll-6	Toll-6 (LOC140744972)	Toll-like receptor 6	Toll-6	Toll-6	1703.28	0.849254	FWP	0.269361	3.15284	0.00161691	0.13096	NW_027332217.1	9767765	9930674	minus	protein-coding	XM_073076702.1	XP_072932803.1	1284		FBpp0297411	0	FBgn0036494	The gene Toll-6 is referred to in FlyBase by the symbol Dmel\Toll-6 (CG7250, FBgn0036494). It is a protein_coding_gene from Dmel. It has 3 annotated transcripts and 3 polypeptides (1 unique). Gene sequence location is 3L:15336692..15344315. Its molecular function is described by: Roundabout binding; neurotrophin receptor activity; heparin binding. It is involved in the biological process describe…
LOC140751055	LOC140751055	LOC140751055	uncharacterized LOC140751055			151.04	2.10289	FWP	0.66747	3.15053	0.00162972	0.13096	NW_027332228.1	829947	834963	minus	protein-coding	XM_073084878.1	XP_072940979.1	1592
LOC140756580	Sox15	Sox box protein 15	Sox box 15 transcription factor	Sox15	Sox box protein 15	632.302	1.05618	FWP	0.334887	3.15385	0.00161134	0.13096	NW_027332240.1	6345825	6517474	plus	protein-coding	XM_073092109.1	XP_072948210.1	568		FBpp0086702	1.93e-58	FBgn0005613	The gene Sox box protein 15 is referred to in FlyBase by the symbol Dmel\Sox15 (CG8404, FBgn0005613). It is a protein_coding_gene from Dmel. It has one annotated transcript and one polypeptide. Gene sequence location is 2R:14201390..14212413. Its molecular function is described by: DNA-binding transcription activator activity, RNA polymerase II-specific; RNA polymerase II cis-regulatory region se…
LOC140743320	LOC140743320	LOC140743320	uncharacterized LOC140743320			8.61271	-2.39752	FWM	0.761557	-3.14818	0.0016429	0.130979	NW_027332215.1	6627856	6645485	minus	protein-coding	XM_073074485.1	XP_072930586.1	537
LOC140745523	trh	trachealess	PAS domain-containing protein trachealess	trh	trachealess	846.731	-0.918161	FWM	0.292287	-3.1413	0.00168197	0.133047	NW_027332218.1	9804489	10024119	plus	protein-coding	XM_073077434.1	XP_072933535.1	869		FBpp0293065	0	FBgn0262139	The gene trachealess is referred to in FlyBase by the symbol Dmel\trh (CG42865, FBgn0262139). It is a protein_coding_gene from Dmel. It has 7 annotated transcripts and 7 polypeptides (all unique). Gene sequence location is 3L:366524..392633. Its molecular function is described by 7 unique terms, many of which group under: binding; DNA-binding transcription factor activity; transcription regulator…
LOC140745230	LOC140745230	LOC140745230	uncharacterized LOC140745230			9.94123	-2.69205	FWM	0.85799	-3.13762	0.00170325	0.133685	NW_027332218.1	12475363	12476555	minus	protein-coding	XM_073076965.1	XP_072933066.1	100		FBpp0083020	1.48e-28
LOC140751841	LOC140751841	Neprilysin 1	endothelin-converting enzyme 1-like	Nep1	Neprilysin 1	181.659	1.84666	FWP	0.589318	3.13355	0.00172703	0.134509	NW_027332230.1	16124889	16172079	plus	protein-coding	XM_073085917.1	XP_072942018.1	751		FBpp0310420	5.18e-147	FBgn0029843	The gene Neprilysin 1 is referred to in FlyBase by the symbol Dmel\Nep1 (CG5905, FBgn0029843). It is a protein_coding_gene from Dmel. It has 4 annotated transcripts and 4 polypeptides (1 unique). Gene sequence location is X:6091205..6103971. Its molecular function is described by: metallopeptidase activity; metalloendopeptidase activity. It is involved in the biological process described with: pr…
LOC140743315	LOC140743315	LOC140743315	uncharacterized LOC140743315			357.752	-0.65874	FWM	0.211472	-3.11502	0.00183933	0.142162	NW_027332215.1	7303118	7311268	plus	lncRNA	XR_012102432.1
LOC140757023	LOC140757023	transmembrane protein 145-like	transmembrane protein 145-like			34.8659	-2.26802	FWM	0.728732	-3.11228	0.00185646	0.142399	NW_027332241.1	3066534	3077181	minus	protein-coding	XM_073092576.1	XP_072948677.1	833		FBpp0311638	5.69e-11
LOC140745158	LOC140745158	alpha-Esterase-9	uncharacterized LOC140745158	alpha-Est9	alpha-Esterase-9	29.5951	4.65121	FWP	1.49751	3.10596	0.00189663	0.144386	NW_027332217.1	14807213	14824128	minus	protein-coding	XM_073076929.1	XP_072933030.1	1670		FBpp0291550	8.43e-94	FBgn0015577	The gene alpha-Esterase-9 is referred to in FlyBase by the symbol Dmel\≈í¬±-Est9 (CG1128, FBgn0015577). It is a protein_coding_gene from Dmel. It has 2 annotated transcripts and 2 polypeptides (all unique). Gene sequence location is 3R:7493921..7505098. Its molecular function is described by: carboxylesterase activity; cholinesterase activity. The biological processes in which it is involved are …
LOC140752723	LOC140752723	C-Maf-inducing protein-like	C-Maf-inducing protein-like			276.642	0.746904	FWP	0.241193	3.09671	0.00195684	0.145684	NW_027332211.1	8705389	8752317	plus	protein-coding	XM_073087056.1	XP_072943157.1	872
LOC140743227	LOC140743227	LOC140743227	uncharacterized LOC140743227			16.5723	-2.6857	FWM	0.866677	-3.09885	0.00194273	0.145684	NW_027332215.1	2087570	2108705	plus	protein-coding	XM_073074346.1	XP_072930447.1	338		FBpp0428243	7.54e-49
LOC140756275	LOC140756275	LOC140756275	uncharacterized LOC140756275			1012.51	-5.21821	FWM	1.68334	-3.09992	0.00193571	0.145684	NW_027332239.1	8057929	8058912	minus	protein-coding	XM_073091758.1	XP_072947859.1	270
LOC140746421	LOC140746421	Drop	uncharacterized LOC140746421	Dr	Drop	715.947	1.28187	FWP	0.415028	3.08863	0.00201079	0.14647	NW_027332210.1	5031710	5068956	minus	protein-coding	XM_073078562.1	XP_072934663.1	338		FBpp0084807	1.46e-50	FBgn0000492	The gene Drop is referred to in FlyBase by the symbol Dmel\Dr (CG1897, FBgn0000492). It is a protein_coding_gene from Dmel. It has one annotated transcript and one polypeptide. Gene sequence location is 3R:29556386..29565244. Its molecular function is described by: DNA-binding transcription factor activity, RNA polymerase II-specific; DNA binding; sequence-specific DNA binding; RNA polymerase II …
LOC140753097	grh	grainy head	grainy head	grh	grainy head	31829.2	-0.508542	FWM	0.164564	-3.09024	0.00199997	0.14647	NW_027332211.1	9268751	9375379	minus	protein-coding	XM_073087477.1	XP_072943578.1	1003		FBpp0289766	0	FBgn0259211	The gene grainy head is referred to in FlyBase by the symbol Dmel\grh (CG42311, FBgn0259211). It is a protein_coding_gene from Dmel. It has 8 annotated transcripts and 8 polypeptides (7 unique). Gene sequence location is 2R:17801132..17842820. Its molecular function is described by 7 unique terms, many of which group under: DNA-binding transcription factor activity; transcription regulator activi…
LOC140748679	LOC140748679	low density lipoprotein receptor adapter protein 1	low density lipoprotein receptor adapter protein 1			22.7596	-2.47843	FWM	0.801469	-3.09236	0.0019857	0.14647	NW_027332224.1	7155738	7179338	minus	protein-coding	XM_073081524.1	XP_072937625.1	193		FBpp0072952	2.25e-66
LOC140744048	Esp	Esp	Epidermal stripes and patches	Esp	Epidermal stripes and patches	302.923	-1.50122	FWM	0.487804	-3.0775	0.00208748	0.15093	NW_027332216.1	16542	33533	minus	protein-coding	XM_073075489.1	XP_072931590.1	639		FBpp0293017	0	FBgn0013953	The gene Epidermal stripes and patches is referred to in FlyBase by the symbol Dmel\Esp (CG7005, FBgn0013953). It is a protein_coding_gene from Dmel. It has 2 annotated transcripts and 2 polypeptides (1 unique). Gene sequence location is 3R:24841935..24850412. Its molecular function is described by: sulfate transmembrane transporter activity. It is involved in the biological process described wit…
LOC140746006	LOC140746006	O-acyltransferase like protein-like	O-acyltransferase like protein-like			157.01	-4.6221	FWM	1.5029	-3.07545	0.00210184	0.15093	NW_027332220.1	270477	304736	plus	protein-coding	XM_073077983.1	XP_072934084.1	608		FBpp0082634	2.04e-47
LOC140750753	Rab3	Rab3	RAS oncogene family member Rab3	Rab3	Rab3	70.1775	-1.2061	FWM	0.39363	-3.06404	0.00218373	0.155706	NW_027332228.1	9925687	9934588	minus	protein-coding	XM_073084460.1	XP_072940561.1	232		FBpp0422979	1.32e-151	FBgn0005586	The gene Rab3 is referred to in FlyBase by the symbol Dmel\Rab3 (CG7576, FBgn0005586). It is a protein_coding_gene from Dmel. It has 2 annotated transcripts and 2 polypeptides (1 unique). Gene sequence location is 2R:10721335..10729203. Its molecular function is described by: GTP binding; myosin V binding; magnesium ion binding; GTPase activity. It is involved in the biological process described …
LOC140749553	jvl	javelin-like	javelin-like	jvl	javelin-like	1751.68	-0.436216	FWM	0.14276	-3.05559	0.00224615	0.159037	NW_027332226.1	4288114	4443244	minus	protein-coding	XM_073082639.1	XP_072938740.1	568		FBpp0296971	2.51e-30	FBgn0263929	The gene javelin-like is referred to in FlyBase by the symbol Dmel\jvl (CG43162, FBgn0263929). It is a protein_coding_gene from Dmel. It has 7 annotated transcripts and 7 polypeptides (6 unique). Gene sequence location is 3R:14741582..14795868. Its molecular function is described by: . It is involved in the biological process described with 8 unique terms, many of which group under: multicellular…
LOC140743429	nwk	nervous wreck	FCH and double SH3 domains nervous wreck	nwk	nervous wreck	8.70547	-1.8555	FWM	0.609375	-3.04493	0.00232737	0.163643	NW_027332215.1	12552246	12636799	plus	protein-coding	XM_073074682.1	XP_072930783.1	1017		FBpp0310645	0	FBgn0263456	The gene nervous wreck is referred to in FlyBase by the symbol Dmel\nwk (CG43479, FBgn0263456). It is a protein_coding_gene from Dmel. It has 10 annotated transcripts and 10 polypeptides (9 unique). Gene sequence location is 3L:9137860..9145693. Its molecular function is described by: phosphatidylinositol-3,4-bisphosphate binding; protein binding; phosphatidylinositol-4,5-bisphosphate binding; ph…
LOC140743082	LOC140743082	LOC140743082	uncharacterized LOC140743082			5.73436	-3.27707	FWM	1.07939	-3.03604	0.00239705	0.16738	NW_027332215.1	2433748	2474401	plus	protein-coding	XM_073074148.1	XP_072930249.1	421
LOC140751169	nw	narrow	narrow	nw	narrow	88677.6	1.71735	FWP	0.566355	3.03229	0.00242706	0.168315	NW_027332211.1	5920444	5945282	minus	protein-coding	XM_073085048.1	XP_072941149.1	351		FBpp0296983	1.5e-91	FBgn0283508	The gene narrow is referred to in FlyBase by the symbol Dmel\nw (CG43164, FBgn0283508). It is a protein_coding_gene from Dmel. It has 5 annotated transcripts and 5 polypeptides (4 unique). Gene sequence location is 2R:17502354..17508645. Its molecular function is described by: pattern recognition receptor activity; carbohydrate binding. It is involved in the biological process described with: reg…
LOC140743400	LOC140743400	S-Lap1	cytosol aminopeptidase-like	S-Lap1	Sperm-Leucylaminopeptidase 1	123.961	1.0866	FWP	0.360329	3.01558	0.00256492	0.176665	NW_027332215.1	11423513	11425358	plus	protein-coding	XM_073074625.1	XP_072930726.1	531		FBpp0076362	7.98e-152	FBgn0035915	The gene Sperm-Leucylaminopeptidase 1 is referred to in FlyBase by the symbol Dmel\S-Lap1 (CG6372, FBgn0035915). It is a protein_coding_gene from Dmel. It has one annotated transcript and one polypeptide. Gene sequence location is 3L:8617235..8619474. Its molecular function is described by: metal ion binding; manganese ion binding. It is involved in the biological process described with: proteoly…
LOC140753910	Cdk5alpha	Cdk5alpha	Cdk5 activator-like protein	Cdk5alpha	Cdk5 activator-like protein	42.9049	-2.2076	FWM	0.733555	-3.00945	0.00261721	0.179049	NW_027332234.1	3066910	3086504	minus	protein-coding	XM_073088741.1	XP_072944842.1	362		FBpp0304060	1.14e-95	FBgn0027491	The gene Cdk5 activator-like protein is referred to in FlyBase by the symbol Dmel\Cdk5≈í¬± (CG5387, FBgn0027491). It is a protein_coding_gene from Dmel. It has 2 annotated transcripts and 2 polypeptides (1 unique). Gene sequence location is 2L:10308131..10310956. Its molecular function is described by: cyclin-dependent protein serine/threonine kinase activator activity; protein kinase binding. It…
LOC140744244	LOC140744244	Fire exit	uncharacterized LOC140744244	Fie	Fire exit	77.8899	-1.06873	FWM	0.356039	-3.00173	0.00268449	0.180222	NW_027332216.1	5559150	5562524	minus	protein-coding	XM_073075776.1	XP_072931877.1	252		FBpp0305346	6.19e-07	FBgn0026592	The gene Fire exit is referred to in FlyBase by the symbol Dmel\Fie (CG1079, FBgn0026592). It is a protein_coding_gene from Dmel. It has 2 annotated transcripts and 2 polypeptides (1 unique). Gene sequence location is 3L:3892574..3894833. Its molecular function is described by: . The biological processes in which it is involved are not known. 21 alleles are reported. The phenotypes of these allel…
LOC140744825	LOC140744825	thisbe	fibroblast growth factor 17-like	ths	thisbe	81.7243	2.59171	FWP	0.862714	3.00413	0.00266338	0.180222	NW_027332217.1	5391566	5506319	plus	protein-coding	XM_073076508.1	XP_072932609.1	249		FBpp0087137	1.48e-06	FBgn0033652	The gene thisbe is referred to in FlyBase by the symbol Dmel\ths (CG12443, FBgn0033652). It is a protein_coding_gene from Dmel. It has 2 annotated transcripts and 2 polypeptides (all unique). Gene sequence location is 2R:11756817..11814424. Its molecular function is described by: growth factor activity; fibroblast growth factor receptor binding; receptor ligand activity. It is involved in the bio…
LOC140753375	sing	singles bar	MARVEL domain-containing protein sing	sing	singles bar	15.243	2.50487	FWP	0.834578	3.00136	0.00268775	0.180222	NW_027332233.1	9453108	9458227	plus	protein-coding	XM_073087934.1	XP_072944035.1	182		FBpp0074092	6.9e-51	FBgn0261245	The gene singles bar is referred to in FlyBase by the symbol Dmel\sing (CG13011, FBgn0261245). It is a protein_coding_gene from Dmel. It has one annotated transcript and one polypeptide. Gene sequence location is X:16679297..16681784. Its molecular function is described by: . It is involved in the biological process described with: myoblast fusion; adult somatic muscle development. 8 alleles are …
LOC140751635	LOC140751635	BBSome complex member BBS7-like	BBSome complex member BBS7-like			27.0089	-2.24753	FWM	0.751167	-2.99206	0.00277105	0.184585	NW_027332230.1	8908494	8913809	minus	protein-coding	XM_073085608.1	XP_072941709.1	724
LOC140757450	LOC140757450	intraflagellar transport protein 22 homolog	intraflagellar transport protein 22 homolog			8.94555	-2.75733	FWM	0.924159	-2.98361	0.00284868	0.188516	NW_027332212.1	9131911	9134549	minus	protein-coding	XM_073093168.1	XP_072949269.1	181
LOC140756543	LOC140756543	LOC140756543	uncharacterized LOC140756543			16.3382	4.21094	FWP	1.41268	2.98082	0.00287479	0.189008	NW_027332240.1	1753482	1755044	plus	protein-coding	XM_073092065.1	XP_072948166.1	74
LOC140757262	tn	thin	tripartite motif containing protein thin	tn	thin	69.263	1.62886	FWP	0.546877	2.97847	0.00289691	0.189233	NW_027332212.1	1920428	1951490	plus	protein-coding	XM_073092864.1	XP_072948965.1	1199		FBpp0085757	0	FBgn0265356	The gene thin is referred to in FlyBase by the symbol Dmel\tn (CG15105, FBgn0265356). It is a protein_coding_gene from Dmel. It has 6 annotated transcripts and 6 polypeptides (5 unique). Gene sequence location is 2R:18987344..19008944. Its molecular function is described by: ubiquitin protein ligase activity; zinc ion binding; ubiquitin-protein transferase activity; metal ion binding. It is invol…
LOC140752352	LOC140752352	LOC140752352	uncharacterized LOC140752352			51.2707	-1.30576	FWM	0.43897	-2.9746	0.00293366	0.190406	NW_027332231.1	7509187	7528823	minus	protein-coding	XM_073086615.1	XP_072942716.1	289		FBpp0304445	5.21e-87
LOC140750949	LOC140750949	LOC140750949	uncharacterized LOC140750949			395.935	-2.89346	FWM	0.974615	-2.96882	0.00298943	0.192789	NW_027332228.1	1238509	1252147	minus	protein-coding	XM_073084711.1	XP_072940812.1	281
LOC140757656	LOC140757656	LOC140757656	uncharacterized LOC140757656			22.6071	-1.62434	FWM	0.548595	-2.9609	0.0030674	0.195329	NW_027332212.1	14679197	14706431	plus	protein-coding	XM_073093526.1	XP_072949627.1	1158
LOC140756118	axed	axundead	BTB/POZ domain-containing protein axundead	axed	axundead	16.2829	-2.76181	FWM	0.932479	-2.96179	0.00305858	0.195329	NW_027332239.1	10109991	10135102	plus	protein-coding	XM_073091542.1	XP_072947643.1	404		FBpp0303217	8.33e-23	FBgn0035708	The gene axundead is referred to in FlyBase by the symbol Dmel\axed (CG8398, FBgn0035708). It is a protein_coding_gene from Dmel. It has 5 annotated transcripts and 5 polypeptides (3 unique). Gene sequence location is 3L:6609325..6619113. Its molecular function is unknown. It is involved in the biological process described with: neurogenesis. 24 alleles are reported. The phenotypes of these allel…
LOC140754746	LOC140754746	lame duck	uncharacterized LOC140754746	lmd	lame duck	41.4318	2.80831	FWP	0.949185	2.95866	0.00308979	0.195526	NW_027332236.1	2364633	2369646	plus	protein-coding	XM_073089830.1	XP_072945931.1	524		FBpp0083757	2.65e-70	FBgn0039039	The gene lame duck is referred to in FlyBase by the symbol Dmel\lmd (CG4677, FBgn0039039). It is a protein_coding_gene from Dmel. It has 2 annotated transcripts and 2 polypeptides (all unique). Gene sequence location is 3R:23021222..23026713. Its molecular function is described by: DNA-binding transcription factor activity, RNA polymerase II-specific; RNA polymerase II transcription regulatory re…
LOC140755996	LOC140755996	twitchy	uncharacterized LOC140755996	twy	twitchy	20.1268	-2.82707	FWM	0.963325	-2.9347	0.00333868	0.209964	NW_027332239.1	10735506	10742191	minus	protein-coding	XM_073091368.1	XP_072947469.1	977		FBpp0075816	1.19e-36	FBgn0036206	The gene twitchy is referred to in FlyBase by the symbol Dmel\twy (CG5964, FBgn0036206). It is a protein_coding_gene from Dmel. It has one annotated transcript and one polypeptide. Gene sequence location is 3L:11790212..11793283. Its molecular function is unknown. It is involved in the biological process described with: establishment of epithelial cell polarity; cilium assembly; cytosolic cilioge…
LOC140753843	fz4	frizzled 4	frizzled 4	fz4	frizzled 4	902.319	0.669274	FWP	0.22825	2.9322	0.00336572	0.210357	NW_027332234.1	4217947	4259062	plus	protein-coding	XM_073088644.1	XP_072944745.1	574		FBpp0070977	7.95e-114	FBgn0027342	The gene frizzled 4 is referred to in FlyBase by the symbol Dmel\fz4 (CG4626, FBgn0027342). It is a protein_coding_gene from Dmel. It has 2 annotated transcripts and 2 polypeptides (1 unique). Gene sequence location is X:7106272..7110321. Its molecular function is described by: transmembrane signaling receptor activity; Wnt-protein binding. It is involved in the biological process described with:…
LOC140748241	LOC140748241	LOC140748241	uncharacterized LOC140748241			382.217	-5.87277	FWM	2.01201	-2.91886	0.00351319	0.218228	NW_027332223.1	14316477	14317421	minus	protein-coding	XM_073081010.1	XP_072937111.1	207		FBpp0305270	2.33e-28
LOC140746244	sals	sarcomere length short	sarcomere length short	sals	sarcomere length short	46.4137	2.47846	FWP	0.850306	2.91479	0.0035593	0.219743	NW_027332220.1	7089382	7103688	plus	protein-coding	XM_073078310.1	XP_072934411.1	907		FBpp0308468	1.46e-111	FBgn0051374	The gene sarcomere length short is referred to in FlyBase by the symbol Dmel\sals (CG31374, FBgn0051374). It is a protein_coding_gene from Dmel. It has 8 annotated transcripts and 8 polypeptides (5 unique). Gene sequence location is 3R:11437547..11451791. Its molecular function is described by: actin binding; actin filament binding. It is involved in the biological process described with: positiv…
LOC140746299	LOC140746299	LOC140746299	uncharacterized LOC140746299			1164.91	-1.02309	FWM	0.352227	-2.90462	0.00367694	0.225631	NW_027332210.1	4134479	4153764	minus	lncRNA	XR_012102756.1
LOC140750376	LOC140750376	eater	uncharacterized LOC140750376	eater	eater	1008.65	-0.633579	FWM	0.218821	-2.89543	0.00378645	0.230951	NW_027332227.1	1317511	1341706	plus	protein-coding	XM_073083859.1	XP_072939960.1	910		FBpp0301780	2.74e-110	FBgn0243514	The gene eater is referred to in FlyBase by the symbol Dmel\eater (CG6124, FBgn0243514). It is a protein_coding_gene from Dmel. It has one annotated transcript and one polypeptide. Gene sequence location is 3R:27095867..27099679. Its molecular function is described by: peptidoglycan binding; scavenger receptor activity. It is involved in the biological process described with 7 unique terms, many …
LOC140748024	LOC140748024	LOC140748024	uncharacterized LOC140748024			10.7136	2.41891	FWP	0.838294	2.88552	0.00390773	0.235511	NW_027332223.1	10956237	10958806	minus	protein-coding	XM_073080708.1	XP_072936809.1	280		FBpp0300566	4.96e-54
LOC140754844	LOC140754844	LOC140754844	uncharacterized LOC140754844			23.8365	-2.04518	FWM	0.708568	-2.88636	0.00389727	0.235511	NW_027332236.1	831242	841620	minus	protein-coding	XM_073089981.1	XP_072946082.1	284
LOC140745718	LOC140745718	LOC140745718	uncharacterized LOC140745718			26.1876	1.81218	FWP	0.629124	2.88048	0.00397073	0.237892	NW_027332209.1	10250994	10264021	minus	protein-coding	XM_073077639.1	XP_072933740.1	777		FBpp0311615	2.75e-07
LOC140751772	LOC140751772	headbutt	protein rolling stone-like	hbt	headbutt	17.883	-1.68597	FWM	0.587001	-2.87217	0.00407659	0.241316	NW_027332211.1	6741141	6793581	plus	protein-coding	XM_073085816.1	XP_072941917.1	309		FBpp0303895	3.08e-52	FBgn0264308	The gene headbutt is referred to in FlyBase by the symbol Dmel\hbt (CG43778, FBgn0264308). It is a protein_coding_gene from Dmel. It has 4 annotated transcripts and 4 polypeptides (all unique). Gene sequence location is 2L:13301814..13331121. Its molecular function is described by: . It is involved in the biological process described with: regulation of sensory perception. 11 alleles are reported…
LOC140743463	Prp4k	Prp4k	Pre-mRNA processing factor 4 kinase	Prp4k	Pre-mRNA processing factor 4 kinase	1375.86	-0.276729	FWM	0.0965303	-2.86675	0.00414706	0.241316	NW_027332215.1	13924452	13937089	minus	protein-coding	XM_073074749.1	XP_072930850.1	982		FBpp0311157	0	FBgn0027587	The gene Pre-mRNA processing factor 4 kinase is referred to in FlyBase by the symbol Dmel\Prp4k (CG7028, FBgn0027587). It is a protein_coding_gene from Dmel. It has 5 annotated transcripts and 5 polypeptides (4 unique). Gene sequence location is 3L:207184..211457. Its molecular function is described by: protein kinase activity; protein serine/threonine kinase activity; ATP binding. It is involved…
LOC140744807	LOC140744807	LOC140744807	uncharacterized LOC140744807			91.6162	-2.8164	FWM	0.981815	-2.86857	0.00412337	0.241316	NW_027332217.1	4536304	4556945	plus	protein-coding	XM_073076477.1	XP_072932578.1	342
LOC140749540	LOC140749540	phospholipase A1-like	phospholipase A1-like			146.799	-0.799427	FWM	0.278512	-2.87035	0.00410013	0.241316	NW_027332226.1	13036360	13047062	minus	protein-coding	XM_073082622.1	XP_072938723.1	346		FBpp0311764	1.03e-41
LOC140749995	LOC140749995	putative defense protein 3	putative defense protein 3			19.0584	4.77657	FWP	1.66371	2.87103	0.00409138	0.241316	NW_027332227.1	8874604	8879565	minus	protein-coding	XM_073083272.1	XP_072939373.1	166		FBpp0084758	7.16e-55
LOC140757333	LOC140757333	methuselah-like 10	G-protein coupled receptor Mth2-like	mthl10	methuselah-like 10	26.9042	2.18805	FWP	0.76394	2.86416	0.00418111	0.241907	NW_027332212.1	5423182	5544320	minus	protein-coding	XM_073092998.1	XP_072949099.1	656		FBpp0297519	8.59e-40	FBgn0035132	The gene methuselah-like 10 is referred to in FlyBase by the symbol Dmel\mthl10 (CG17061, FBgn0035132). It is a protein_coding_gene from Dmel. It has 7 annotated transcripts and 7 polypeptides (5 unique). Gene sequence location is 3L:332801..342915. Its molecular function is described by: G protein-coupled receptor activity; transmembrane signaling receptor activity; G protein-coupled peptide rec…
LOC140744209	LOC140744209	LOC140744209	uncharacterized LOC140744209			5068.1	0.830276	FWP	0.291796	2.8454	0.00443556	0.255171	NW_027332216.1	4535143	4689213	minus	protein-coding	XM_073075718.1	XP_072931819.1	295		FBpp0083627	2.09e-19
LOC140756506	LOC140756506	sodium- and chloride-dependent transporter XTRP3	sodium- and chloride-dependent transporter XTRP3			28.0433	-1.92828	FWM	0.683148	-2.82264	0.00476304	0.272462	NW_027332240.1	2659733	2807231	minus	protein-coding	XM_073092019.1	XP_072948120.1	732		FBpp0293405	0
LOC140743107	LOC140743107	LOC140743107	uncharacterized LOC140743107			28.153	-1.88461	FWM	0.670688	-2.80996	0.00495478	0.279581	NW_027332215.1	11761424	11762725	minus	protein-coding	XM_073074167.1	XP_072930268.1	126
LOC140746518	LOC140746518	LOC140746518	uncharacterized LOC140746518			120.974	-3.92542	FWM	1.39829	-2.8073	0.0049959	0.279581	NW_027332220.1	678824	684825	minus	protein-coding	XM_073078671.1	XP_072934772.1	286
LOC140750088	LOC140750088	LOC140750088	uncharacterized LOC140750088			2641.93	0.545659	FWP	0.194529	2.80503	0.00503126	0.279581	NW_027332227.1	4427810	4443166	minus	protein-coding	XM_073083440.1	XP_072939541.1	190
LOC140751893	LOC140751893	LOC140751893	uncharacterized LOC140751893			23.121	-3.00761	FWM	1.07206	-2.80546	0.00502453	0.279581	NW_027332230.1	2459844	2495594	minus	protein-coding	XM_073085995.1	XP_072942096.1	270		FBpp0071810	1.82e-25
LOC140756079	LOC140756079	Zn finger homeodomain 2	zinc finger homeobox protein 4-like	zfh2	Zn finger homeodomain 2	1538.5	2.36832	FWP	0.844734	2.80363	0.00505316	0.279581	NW_027332239.1	6511229	6678868	minus	protein-coding	XM_073091476.1	XP_072947577.1	2956		FBpp0088139	8.29e-64	FBgn0004607	The gene Zn finger homeodomain 2 is referred to in FlyBase by the symbol Dmel\zfh2 (CG1449, FBgn0004607). It is a protein_coding_gene from Dmel. It has 3 annotated transcripts and 3 polypeptides (all unique). Gene sequence location is 4:501810..540874. Its molecular function is described by: RNA polymerase II cis-regulatory region sequence-specific DNA binding; DNA binding; DNA-binding transcript…
LOC140755721	Cc2d2a	Cc2d2a	Coiled-coil and C2 domain containing 2A	Cc2d2a	Coiled-coil and C2 domain containing 2A	14.8123	-2.47081	FWM	0.87934	-2.80985	0.00495649	0.279581	NW_027332239.1	14728986	14735467	minus	protein-coding	XM_073091012.1	XP_072947113.1	1402		FBpp0298338	2.51e-34	FBgn0263113	The gene Coiled-coil and C2 domain containing 2A is referred to in FlyBase by the symbol Dmel\Cc2d2a (CG43370, FBgn0263113). It is a protein_coding_gene from Dmel. It has one annotated transcript and one polypeptide. Gene sequence location is 2R:17539322..17544353. Its molecular function is unknown. It is involved in the biological process described with: protein localization to ciliary transitio…
LOC140756265	fz2	frizzled 2	frizzled 2	fz2	frizzled 2	293.769	1.25739	FWP	0.44965	2.79637	0.00516803	0.284382	NW_027332239.1	459783	646952	plus	protein-coding	XM_073091743.1	XP_072947844.1	539		FBpp0428488	0	FBgn0016797	The gene frizzled 2 is referred to in FlyBase by the symbol Dmel\fz2 (CG9739, FBgn0016797). It is a protein_coding_gene from Dmel. It has 8 annotated transcripts and 8 polypeptides (3 unique). Gene sequence location is 3L:19140975..19235373. Its molecular function is described by: Wnt-protein binding; PDZ domain binding; Wnt receptor activity; transmembrane signaling receptor activity. It is invo…
LOC140749662	LOC140749662	Muscle protein 20	muscle-specific protein 20-like	Mp20	Muscle protein 20	63.4882	2.70491	FWP	0.968883	2.79178	0.00524186	0.286885	NW_027332226.1	5265271	5291078	plus	protein-coding	XM_073082777.1	XP_072938878.1	182		FBpp0311634	1.77e-80	FBgn0002789	The gene Muscle protein 20 is referred to in FlyBase by the symbol Dmel\Mp20 (CG4696, FBgn0002789). It is a protein_coding_gene from Dmel. It has 2 annotated transcripts and 2 polypeptides (all unique). Gene sequence location is 2R:13246670..13248880. Its molecular function is described by: actin filament binding. It is involved in the biological process described with: actin filament organizatio…
LOC140751446	LOC140751446	large subunit ribosomal RNA	large subunit ribosomal RNA			16.0722	3.3571	FWP	1.20476	2.78653	0.0053275	0.290005	NW_027332229.1	3463448	3467378	plus	rRNA	XR_012103354.1
LOC140747341	LOC140747341	LOC140747341	uncharacterized LOC140747341			741.794	-0.649006	FWM	0.234234	-2.77076	0.00559264	0.301199	NW_027332222.1	6987133	6999952	minus	protein-coding	XM_073079733.1	XP_072935834.1	350		FBpp0076256	1.58e-26
LOC140749696	Eaat2	Eaat2	Excitatory amino acid transporter 2	Eaat2	Excitatory amino acid transporter 2	15.6153	2.55644	FWP	0.922425	2.77144	0.00558092	0.301199	NW_027332226.1	1953639	1970006	plus	protein-coding	XM_073082818.1	XP_072938919.1	532		FBpp0290531	0	FBgn0026438	The gene Excitatory amino acid transporter 2 is referred to in FlyBase by the symbol Dmel\Eaat2 (CG3159, FBgn0026438). It is a protein_coding_gene from Dmel. It has 3 annotated transcripts and 3 polypeptides (2 unique). Gene sequence location is 2L:737212..744395. Its molecular function is described by 6 unique terms, many of which group under: transporter activity; transmembrane transporter acti…
LOC140749537	LOC140749537	scab	integrin alpha-PS3-like	scb	scab	1544.4	-0.663642	FWM	0.240252	-2.76227	0.00574001	0.307501	NW_027332226.1	1929501	1947851	minus	protein-coding	XM_073082620.1	XP_072938721.1	950		FBpp0086502	1.24e-66	FBgn0286785	The gene scab is referred to in FlyBase by the symbol Dmel\scb (CG8095, FBgn0286785). It is a protein_coding_gene from Dmel. It has 2 annotated transcripts and 2 polypeptides (all unique). Gene sequence location is 2R:15248784..15258498. Its molecular function is described by: integrin binding; protein heterodimerization activity. It is involved in the biological process described with 23 unique …
LOC140749868	LOC140749868	cytoplasmic dynein 2 light intermediate chain 1	cytoplasmic dynein 2 light intermediate chain 1			8.32384	-2.84564	FWM	1.03205	-2.75726	0.00582873	0.31061	NW_027332226.1	9979875	9981600	plus	protein-coding	XM_073083097.1	XP_072939198.1	295		FBpp0079410	2.82e-32
LOC140746535	LOC140746535	Glucose dehydrogenase	glucose dehydrogenase [FAD, quinone]-like	Gld	Glucose dehydrogenase	9.49623	2.17494	FWP	0.789438	2.75505	0.00586833	0.311083	NW_027332220.1	6695528	6703386	minus	protein-coding	XM_073078688.1	XP_072934789.1	608		FBpp0081114	1.69e-153	FBgn0001112	The gene Glucose dehydrogenase is referred to in FlyBase by the symbol Dmel\Gld (CG1152, FBgn0001112). It is a protein_coding_gene from Dmel. It has 2 annotated transcripts and 2 polypeptides (all unique). Gene sequence location is 3R:7252063..7265703. Its molecular function is described by: oxidoreductase activity, acting on CH-OH group of donors; glucose dehydrogenase (FAD, quinone) activity; o…
LOC140753932	AQP	aquaporin	aquaporin	AQP	aquaporin	23.1338	3.39968	FWP	1.2358	2.751	0.0059413	0.313311	NW_027332234.1	2296705	2324943	minus	protein-coding	XM_073088778.1	XP_072944879.1	323		FBpp0086879	1.3e-102	FBgn0033807	The gene aquaporin is referred to in FlyBase by the symbol Dmel\AQP (CG12251, FBgn0033807). It is a protein_coding_gene from Dmel. It has 2 annotated transcripts and 2 polypeptides (all unique). Gene sequence location is 2R:13212405..13214496. Its molecular function is described by: channel activity. The biological processes in which it is involved are not known. 5 alleles are reported. No phenot…
LOC140752385	BBS4	Bardet-Biedl syndrome 4	Bardet-Biedl syndrome 4	BBS4	Bardet-Biedl syndrome 4	11.2177	-2.89546	FWM	1.05534	-2.74363	0.00607635	0.318773	NW_027332231.1	11587653	11590736	plus	protein-coding	XM_073086659.1	XP_072942760.1	446		FBpp0087297	6.05e-29	FBgn0033578	The gene Bardet-Biedl syndrome 4 is referred to in FlyBase by the symbol Dmel\BBS4 (CG13232, FBgn0033578). It is a protein_coding_gene from Dmel. It has 2 annotated transcripts and 2 polypeptides (all unique). Gene sequence location is 2R:11135923..11139315. Its molecular function is described by: protein-macromolecule adaptor activity; dynactin binding. It is involved in the biological process d…
LOC140753417	LOC140753417	intraflagellar transport protein 81 homolog	intraflagellar transport protein 81 homolog			23.5409	-2.84359	FWM	1.03851	-2.73815	0.00617857	0.322464	NW_027332233.1	10469794	10476650	minus	protein-coding	XM_073087992.1	XP_072944093.1	656
LOC140744905	LOC140744905	glutamate receptor ionotropic, kainate 3-like	glutamate receptor ionotropic, kainate 3-like			19.7321	2.32328	FWP	0.850781	2.73076	0.0063188	0.32312	NW_027332217.1	7970706	7985405	minus	protein-coding	XM_073076612.1	XP_072932713.1	902		FBpp0307023	0
LOC140747154	LOC140747154	Neuroligin 3	neuroligin-4, X-linked-like	Nlg3	Neuroligin 3	142.307	2.38499	FWP	0.872881	2.73232	0.00628909	0.32312	NW_027332222.1	1969855	2083866	plus	protein-coding	XM_073079429.1	XP_072935530.1	982		FBpp0290294	0	FBgn0083963	The gene Neuroligin 3 is referred to in FlyBase by the symbol Dmel\Nlg3 (CG34127, FBgn0083963). It is a protein_coding_gene from Dmel. It has 2 annotated transcripts and 2 polypeptides (1 unique). Gene sequence location is 3R:7570281..7639434. Its molecular function is described by: neurexin family protein binding; signaling receptor activity. It is involved in the biological process described wi…
LOC140752415	ITP	Ion transport peptide	ion transport peptide	ITP	Ion transport peptide	1220.59	-1.86102	FWM	0.681202	-2.73196	0.00629584	0.32312	NW_027332231.1	1889049	1972101	plus	protein-coding	XM_073086701.1	XP_072942802.1	112		FBpp0289423	9.61e-24	FBgn0035023	The gene Ion transport peptide is referred to in FlyBase by the symbol Dmel\ITP (CG13586, FBgn0035023). It is a protein_coding_gene from Dmel. It has 5 annotated transcripts and 5 polypeptides (3 unique). Gene sequence location is 2R:24537421..24558961. Its molecular function is described by: hormone activity; neuropeptide hormone activity. It is involved in the biological process described with …
LOC140754871	LOC140754871	l(2)efl	protein lethal(2)essential for life-like	l(2)efl	lethal (2) essential for life	1223.4	1.30718	FWP	0.47833	2.7328	0.00627987	0.32312	NW_027332236.1	3816261	3817057	minus	protein-coding	XM_073090031.1	XP_072946132.1	194		FBpp0307666	4.24e-48	FBgn0011296	The gene lethal (2) essential for life is referred to in FlyBase by the symbol Dmel\l(2)efl (CG4533, FBgn0011296). It is a protein_coding_gene from Dmel. It has 2 annotated transcripts and 2 polypeptides (1 unique). Gene sequence location is 2R:23684651..23685543. Its molecular function is described by: unfolded protein binding. It is involved in the biological process described with: protein ref…
LOC140743667	LOC140743667	SH2 domain-containing protein 3C	SH2 domain-containing protein 3C			21.2905	-2.51827	FWM	0.923269	-2.72756	0.00638045	0.324634	NW_027332215.1	22208402	22213217	minus	protein-coding	XM_073075112.1	XP_072931213.1	644		FBpp0304851	6.83e-78
LOC140752099	LOC140752099	dpr21	zwei Ig domain protein zig-8-like	dpr21	defective proboscis extension response 21	8.97596	2.64697	FWP	0.977243	2.70861	0.00675661	0.342054	NW_027332231.1	12764075	13029115	plus	protein-coding	XM_073086267.1	XP_072942368.1	283		FBpp0306958	1.78e-111	FBgn0260995	The gene defective proboscis extension response 21 is referred to in FlyBase by the symbol Dmel\dpr21 (CG42596, FBgn0260995). It is a protein_coding_gene from Dmel. It has one annotated transcript and one polypeptide. Gene sequence location is 2R:3066499..3191011. Its molecular function is unknown. It is involved in the biological process described with: synapse organization. 3 alleles are report…
LOC140754700	Cals	Calsyntenin	calsyntenin 1	Cals	Calsyntenin	4858.64	0.635704	FWP	0.235103	2.70394	0.00685237	0.345175	NW_027332236.1	376247	623060	minus	protein-coding	XM_073089748.1	XP_072945849.1	961		FBpp0311392	0	FBgn0039928	The gene Calsyntenin is referred to in FlyBase by the symbol Dmel\Cals (CG11059, FBgn0039928). It is a protein_coding_gene from Dmel. It has 4 annotated transcripts and 4 polypeptides (2 unique). Gene sequence location is 4:1112874..1123357. Its molecular function is described by: calcium ion binding. It is involved in the biological process described with: positive regulation of synaptic transmi…
LOC140757981	LOC140757981	zonadhesin-like	zonadhesin-like			24.9835	-1.81673	FWM	0.673877	-2.69594	0.00701899	0.351818	NW_027332213.1	5210134	5233445	minus	protein-coding	XM_073093908.1	XP_072950009.1	1032
LOC140746072	tws	twins	protein phosphatase 2 regulatory subunit tws	tws	twins	7079.67	-0.357569	FWM	0.132796	-2.69263	0.00708918	0.353586	NW_027332210.1	3427536	3461804	minus	protein-coding	XM_073078067.1	XP_072934168.1	485		FBpp0311386	0	FBgn0004889	The gene twins is referred to in FlyBase by the symbol Dmel\tws (CG6235, FBgn0004889). It is a protein_coding_gene from Dmel. It has 9 annotated transcripts and 9 polypeptides (2 unique). Gene sequence location is 3R:10126129..10139772. Its molecular function is described by: protein phosphatase regulator activity. It is involved in the biological process described with 13 unique terms, many of w…
LOC140745705	LOC140745705	LOC140745705	uncharacterized LOC140745705			4.11109	3.68733	FWP	1.3716	2.68833	0.00718095	0.356408	NW_027332219.1	1950339	1954823	plus	protein-coding	XM_073077600.1	XP_072933701.1	354
LOC140744225	LOC140744225	extracellular serine/threonine protein CG31145	extracellular serine/threonine protein CG31145			358.536	-1.29041	FWM	0.481304	-2.68108	0.0073385	0.36245	NW_027332216.1	5205038	5318276	plus	protein-coding	XM_073075754.1	XP_072931855.1	504		FBpp0423142	0
LOC140751037	LOC140751037	Kr-h1	uncharacterized LOC140751037	Kr-h1	Kr transcription factor homolog 1	193.898	2.3223	FWP	0.867813	2.67604	0.00744975	0.366159	NW_027332228.1	595552	625483	plus	protein-coding	XM_073084848.1	XP_072940949.1	212		FBpp0310810	3.65e-26	FBgn0266450	The gene Kr transcription factor homolog 1 is referred to in FlyBase by the symbol Dmel\Kr-h1 (CG45074, FBgn0266450). It is a protein_coding_gene from Dmel. It has 2 annotated transcripts and 2 polypeptides (all unique). Gene sequence location is 2L:6082603..6096498. Its molecular function is described by: RNA polymerase II cis-regulatory region sequence-specific DNA binding; DNA-binding transcri…
LOC140751491	Tsp68C	Tetraspanin 68C	Tetraspanin 68C	Tsp68C	Tetraspanin 68C	58.3804	-1.77344	FWM	0.663916	-2.67118	0.00755853	0.367933	NW_027332230.1	10952104	10955363	plus	protein-coding	XM_073085371.1	XP_072941472.1	328		FBpp0305233	9.43e-62	FBgn0043550	The gene Tetraspanin 68C is referred to in FlyBase by the symbol Dmel\Tsp68C (CG32136, FBgn0043550). It is a protein_coding_gene from Dmel. It has 2 annotated transcripts and 2 polypeptides (1 unique). Gene sequence location is 3L:13843656..13845316. Its molecular function is described by: . It is involved in the biological process described with: hemopoiesis. 7 alleles are reported. The phenotyp…
LOC140756215	Oseg2	Outer segment 2	intraflagellar transport protein Oseg2	Oseg2	Outer segment 2	11.0441	-2.32964	FWM	0.871945	-2.67178	0.00754508	0.367933	NW_027332239.1	7634432	7653615	plus	protein-coding	XM_073091673.1	XP_072947774.1	1697		FBpp0304907	0	FBgn0035317	The gene Outer segment 2 is referred to in FlyBase by the symbol Dmel\Oseg2 (CG13809, FBgn0035317). It is a protein_coding_gene from Dmel. It has one annotated transcript and one polypeptide. Gene sequence location is 3L:2229646..2235253. Its molecular function is described by: . It is involved in the biological process described with: cilium assembly; non-motile cilium assembly; intraciliary tra…
LOC140757779	LOC140757779	LOC140757779	uncharacterized LOC140757779			5.18819	3.2486	FWP	1.2216	2.6593	0.00783026	0.371282	NW_027332213.1	13778831	13806862	plus	protein-coding	XM_073093650.1	XP_072949751.1	296		FBpp0112217	2.84e-38
LOC140754131	LOC140754131	UPAR/Ly6 domain-containing protein crok	UPAR/Ly6 domain-containing protein crok			2835.92	-0.516113	FWM	0.194015	-2.66017	0.00781021	0.371282	NW_027332234.1	5804802	5825267	plus	protein-coding	XM_073089056.1	XP_072945157.1	148		FBpp0308644	1.36e-16
LOC140753980	RapGAP1	RapGAP1	Rap GTPase activating protein 1	RapGAP1	Rap GTPase activating protein 1	661.112	-0.6238	FWM	0.234031	-2.66546	0.00768828	0.371282	NW_027332234.1	6505970	6889543	plus	protein-coding	XM_073088857.1	XP_072944958.1	790		FBpp0306872	0	FBgn0264895	The gene Rap GTPase activating protein 1 is referred to in FlyBase by the symbol Dmel\RapGAP1 (CG44086, FBgn0264895). It is a protein_coding_gene from Dmel. It has 5 annotated transcripts and 5 polypeptides (4 unique). Gene sequence location is 2L:7497805..7578980. Its molecular function is described by: GTPase activator activity; GTPase regulator activity. It is involved in the biological proces…
LOC140753882	LOC140753882	crooked legs	uncharacterized LOC140753882	crol	crooked legs	8251.98	0.404446	FWP	0.151872	2.66307	0.00774305	0.371282	NW_027332234.1	8317032	8336119	minus	protein-coding	XM_073088685.1	XP_072944786.1	728		FBpp0307451	8.42e-93	FBgn0020309	The gene crooked legs is referred to in FlyBase by the symbol Dmel\crol (CG14938, FBgn0020309). It is a protein_coding_gene from Dmel. It has 9 annotated transcripts and 9 polypeptides (7 unique). Gene sequence location is 2L:11794327..11809438. Its molecular function is described by: RNA polymerase II cis-regulatory region sequence-specific DNA binding; DNA-binding transcription factor activity,…
LOC140755035	LOC140755035	Actin 57B	actin, muscle	Act57B	Actin 57B	426.084	2.74543	FWP	1.0345	2.65387	0.00795736	0.371282	NW_027332237.1	75463	76701	plus	protein-coding	XM_073090209.1	XP_072946310.1	376		FBpp0071448	0	FBgn0000044	The gene Actin 57B is referred to in FlyBase by the symbol Dmel\Act57B (CG10067, FBgn0000044). It is a protein_coding_gene from Dmel. It has one annotated transcript and one polypeptide. Gene sequence location is 2R:20944021..20946431. Its molecular function is unknown. It is involved in the biological process described with: ovarian fusome organization; regulation of synapse organization; mitoti…
LOC140755386	LOC140755386	BTB/POZ domain-containing protein 7	BTB/POZ domain-containing protein 7			14.8983	1.61092	FWP	0.606224	2.65731	0.00787677	0.371282	NW_027332238.1	6481219	6522004	minus	protein-coding	XM_073090581.1	XP_072946682.1	1076		FBpp0309048	3.28e-119
LOC140756008	LOC140756008	viking	uncharacterized LOC140756008	vkg	viking	236.954	1.79529	FWP	0.676123	2.65527	0.00792454	0.371282	NW_027332239.1	4719392	4752001	minus	protein-coding	XM_073091399.1	XP_072947500.1	841		FBpp0305721	2.24e-24	FBgn0016075	The gene viking is referred to in FlyBase by the symbol Dmel\vkg (CG16858, FBgn0016075). It is a protein_coding_gene from Dmel. It has 3 annotated transcripts and 3 polypeptides (1 unique). Gene sequence location is 2L:5012144..5028191. Its molecular function is described by: extracellular matrix structural constituent; extracellular matrix structural constituent conferring tensile strength. It i…
LOC140756747	LOC140756747	Arl6	uncharacterized LOC140756747	Arl6	ADP ribosylation factor-like 6	20.8957	-1.9963	FWM	0.751801	-2.65536	0.00792242	0.371282	NW_027332240.1	11081476	11099117	minus	protein-coding	XM_073092293.1	XP_072948394.1	808		FBpp0309437	5.32e-47	FBgn0034446	The gene ADP ribosylation factor-like 6 is referred to in FlyBase by the symbol Dmel\Arl6 (CG7735, FBgn0034446). It is a protein_coding_gene from Dmel. It has 2 annotated transcripts and 2 polypeptides (all unique). Gene sequence location is 2R:19444179..19445058. Its molecular function is described by: GTP binding; GTPase activity. It is involved in the biological process described with: cilium …
LOC140756891	LOC140756891	fatty acyl-CoA reductase 1-like	fatty acyl-CoA reductase 1-like			27.6083	-3.02072	FWM	1.13427	-2.66315	0.00774135	0.371282	NW_027332241.1	5092908	5117426	minus	protein-coding	XM_073092425.1	XP_072948526.1	516		FBpp0305934	3.68e-132
LOC140757824	LOC140757824	LOC140757824	uncharacterized LOC140757824			28.3645	2.49746	FWP	0.943875	2.64596	0.0081459	0.374508	NW_027332213.1	1259229	1278284	minus	protein-coding	XM_073093695.1	XP_072949796.1	409		FBpp0083685	3.18e-22
LOC140742911	LOC140742911	Melanization Protease 1	CLIP domain-containing serine protease HP8-like	MP1	Melanization Protease 1	2430.1	-0.499581	FWM	0.188712	-2.64731	0.00811343	0.374508	NW_027332214.1	8571380	8578814	minus	protein-coding	XM_073073980.1	XP_072930081.1	338		FBpp0078543	7.47e-41	FBgn0027930	The gene Melanization Protease 1 is referred to in FlyBase by the symbol Dmel\MP1 (CG1102, FBgn0027930). It is a protein_coding_gene from Dmel. It has 3 annotated transcripts and 3 polypeptides (all unique). Gene sequence location is 3R:4307908..4309835. Its molecular function is described by: serine-type endopeptidase activity; serine hydrolase activity; endopeptidase activity. It is involved in…
LOC140744992	LOC140744992	Toll-7	toll-like receptor 7	Toll-7	Toll-7	1518.36	1.51886	FWP	0.574163	2.64535	0.00816076	0.374508	NW_027332217.1	11899740	11904101	plus	protein-coding	XM_073076731.1	XP_072932832.1	1281		FBpp0085638	0	FBgn0034476	The gene Toll-7 is referred to in FlyBase by the symbol Dmel\Toll-7 (CG8595, FBgn0034476). It is a protein_coding_gene from Dmel. It has one annotated transcript and one polypeptide. Gene sequence location is 2R:19826578..19832973. Its molecular function is described by: pattern recognition receptor activity; transmembrane signaling receptor activity; neurotrophin receptor activity; virion bindin…
LOC140751972	LOC140751972	drop dead	nose resistant to fluoxetine protein 6-like	drd	drop dead	1677.13	-1.07543	FWM	0.406624	-2.64478	0.00817444	0.374508	NW_027332230.1	14092634	14130236	plus	protein-coding	XM_073086114.1	XP_072942215.1	693		FBpp0099994	2.87e-154	FBgn0260006	The gene drop dead is referred to in FlyBase by the symbol Dmel\drd (CG33968, FBgn0260006). It is a protein_coding_gene from Dmel. It has one annotated transcript and one polypeptide. Gene sequence location is X:15125753..15137311. Its molecular function is described by: acyltransferase activity, transferring groups other than amino-acyl groups. It is involved in the biological process described …
LOC140757454	Liprin-gamma	Liprin-gamma	liprin protein kazrin	Liprin-gamma	Liprin-gamma	21.2468	-2.09879	FWM	0.797332	-2.63227	0.00848169	0.38338	NW_027332212.1	9310704	9494121	minus	protein-coding	XM_073093171.1	XP_072949272.1	1027		FBpp0309754	0	FBgn0034720	The gene Liprin-gamma is referred to in FlyBase by the symbol Dmel\Liprin-≈í‚â• (CG11206, FBgn0034720). It is a protein_coding_gene from Dmel. It has 5 annotated transcripts and 5 polypeptides (4 unique). Gene sequence location is 2R:22333500..22373109. Its molecular function is described by: protein homodimerization activity; protein binding. It is involved in the biological process described wi…
LOC140743352	Aplip1	Aplip1	JNK-interacting protein Aplip1	Aplip1	APPL-interacting protein 1	17.975	-1.92589	FWM	0.731255	-2.63367	0.0084467	0.38338	NW_027332215.1	9492890	9499614	plus	protein-coding	XM_073074527.1	XP_072930628.1	436		FBpp0072523	0	FBgn0040281	The gene APPL-interacting protein 1 is referred to in FlyBase by the symbol Dmel\Aplip1 (CG1200, FBgn0040281). It is a protein_coding_gene from Dmel. It has 2 annotated transcripts and 2 polypeptides (all unique). Gene sequence location is 3L:1196317..1199339. Its molecular function is described by: kinesin binding; protein binding; MAP-kinase scaffold activity; protein kinase binding. It is invo…
LOC140745201	BBS5	Bardet-Biedl syndrome 5	Bardet-Biedl syndrome 5 protein	BBS5	Bardet-Biedl syndrome 5	9.43225	-3.14319	FWM	1.19297	-2.63475	0.00841994	0.38338	NW_027332218.1	1689734	1694693	minus	protein-coding	XM_073076938.1	XP_072933039.1	340		FBpp0078512	4.39e-90	FBgn0037280	The gene Bardet-Biedl syndrome 5 is referred to in FlyBase by the symbol Dmel\BBS5 (CG1126, FBgn0037280). It is a protein_coding_gene from Dmel. It has one annotated transcript and one polypeptide. Gene sequence location is 3R:4816318..4817776. Its molecular function is described by: phosphatidylinositol-3-phosphate binding. It is involved in the biological process described with: cilium assembly…
LOC140757997	LOC140757997	Toll	uncharacterized LOC140757997	Tl	Toll	101.888	-1.94345	FWM	0.739747	-2.62718	0.00860964	0.38402	NW_027332213.1	6272880	6296603	minus	protein-coding	XM_073093935.1	XP_072950036.1	810		FBpp0303188	5.74e-65	FBgn0262473	The gene Toll is referred to in FlyBase by the symbol Dmel\Tl (CG5490, FBgn0262473). It is a protein_coding_gene from Dmel. It has 3 annotated transcripts and 3 polypeptides (2 unique). Gene sequence location is 3R:26799041..26842403. Its molecular function is described by 7 unique terms, many of which group under: binding; protein binding; signaling receptor activity; molecular transducer activi…
LOC140744010	LOC140744010	LOC140744010	uncharacterized LOC140744010			9.58989	2.73205	FWP	1.03919	2.62902	0.00856313	0.38402	NW_027332216.1	7858344	7868064	minus	protein-coding	XM_073075444.1	XP_072931545.1	217
LOC140756909	LOC140756909	putative fatty acyl-CoA reductase CG5065	putative fatty acyl-CoA reductase CG5065			14.1708	-2.30643	FWM	0.877449	-2.62857	0.00857457	0.38402	NW_027332241.1	700292	716298	plus	protein-coding	XM_073092446.1	XP_072948547.1	517		FBpp0297360	3.55e-135
LOC140746448	sand	sandman	potassium two pore domain channel sandman	sand	sandman	5.95269	3.63528	FWP	1.3861	2.62267	0.00872445	0.387434	NW_027332220.1	12064423	12089726	plus	protein-coding	XM_073078603.1	XP_072934704.1	402		FBpp0087858	1.92e-95	FBgn0033257	The gene sandman is referred to in FlyBase by the symbol Dmel\sand (CG8713, FBgn0033257). It is a protein_coding_gene from Dmel. It has one annotated transcript and one polypeptide. Gene sequence location is 2R:8091696..8096948. Its molecular function is described by: potassium channel activity; potassium ion leak channel activity; outward rectifier potassium channel activity. It is involved in t…
LOC140743269	LOC140743269	Glutamine synthetase 2	glutamine synthetase 2 cytoplasmic-like	Gs2	Glutamine synthetase 2	2422.44	-1.24761	FWM	0.476171	-2.62009	0.00879066	0.388669	NW_027332215.1	4738079	4825888	minus	protein-coding	XM_073074421.1	XP_072930522.1	455		FBpp0310162	2.74e-164	FBgn0001145	The gene Glutamine synthetase 2 is referred to in FlyBase by the symbol Dmel\Gs2 (CG1743, FBgn0001145). It is a protein_coding_gene from Dmel. It has 6 annotated transcripts and 6 polypeptides (4 unique). Gene sequence location is X:11422832..11430197. Its molecular function is described by: catalytic activity; glutamine synthetase activity. It is involved in the biological process described with…
LOC140749661	LOC140749661	Jhbp6	circadian clock-controlled protein daywake-like	Jhbp6	Juvenile hormone binding protein 6	23.0352	1.70555	FWP	0.651319	2.6186	0.00882903	0.388669	NW_027332226.1	5265838	5269067	minus	protein-coding	XM_073082776.1	XP_072938877.1	259		FBpp0304159	9.63e-70	FBgn0037174	The gene Juvenile hormone binding protein 6 is referred to in FlyBase by the symbol Dmel\Jhbp6 (CG14457, FBgn0037174). It is a protein_coding_gene from Dmel. It has 3 annotated transcripts and 3 polypeptides (all unique). Gene sequence location is 3L:22669956..22680034. Its molecular function is unknown. It is involved in the biological process described with: circadian rhythm. 7 alleles are repo…
LOC140753492	stw	straw	laccase	stw	straw	1936.2	-4.12321	FWM	1.57742	-2.6139	0.00895157	0.392358	NW_027332233.1	5292266	5379639	plus	protein-coding	XM_073088129.1	XP_072944230.1	770		FBpp0289198	0	FBgn0286203	The gene straw is referred to in FlyBase by the symbol Dmel\stw (CG42345, FBgn0286203). It is a protein_coding_gene from Dmel. It has 5 annotated transcripts and 5 polypeptides (all unique). Gene sequence location is 2R:5413744..5456095. Its molecular function is described by: catechol oxidase activity; copper ion binding; tyrosinase activity; oxidoreductase activity. It is involved in the biolog…
LOC140742776	LOC140742776	LOC140742776	uncharacterized LOC140742776			17.5488	-2.08306	FWM	0.79768	-2.6114	0.00901712	0.393527	NW_027332214.1	5099427	5103415	minus	protein-coding	XM_073073771.1	XP_072929872.1	801
LOC140749460	LOC140749460	acyl-CoA Delta-9 desaturase	acyl-CoA Delta-9 desaturase			97.974	-1.22902	FWM	0.471096	-2.60886	0.00908447	0.394765	NW_027332226.1	10233184	10247713	minus	protein-coding	XM_073082498.1	XP_072938599.1	400		FBpp0084938	5.37e-100
LOC140743652	zld	zelda	zinc finger protein zelda	zld	zelda	517.661	0.825817	FWP	0.316912	2.60583	0.00916526	0.394886	NW_027332215.1	21321648	21329572	minus	protein-coding	XM_073075080.1	XP_072931181.1	1052		FBpp0311265	1.15e-36	FBgn0259789	The gene zelda is referred to in FlyBase by the symbol Dmel\zld (CG12701, FBgn0259789). It is a protein_coding_gene from Dmel. It has 5 annotated transcripts and 5 polypeptides (3 unique). Gene sequence location is X:19766465..19783548. Its molecular function is described by 8 unique terms, many of which group under: binding; DNA binding; double-stranded DNA binding; chromatin binding; transcript…
LOC140745038	LOC140745038	Pif1A	uncharacterized LOC140745038	Pif1A	PFTAIRE-interacting factor 1A	2896.69	-0.722693	FWM	0.277293	-2.60624	0.00915411	0.394886	NW_027332217.1	13445123	13623070	minus	protein-coding	XM_073076786.1	XP_072932887.1	1370		FBpp0390639	4.25e-15	FBgn0261015	The gene PFTAIRE-interacting factor 1A is referred to in FlyBase by the symbol Dmel\Pif1A (CG42599, FBgn0261015). It is a protein_coding_gene from Dmel. It has 5 annotated transcripts and 5 polypeptides (4 unique). Gene sequence location is 3R:8774286..8801176. Its molecular function is described by: . It is involved in the biological process described with: sperm individualization. 20 alleles ar…
LOC140746857	LOC140746857	BarH1	homeobox protein B-H1-like	B-H1	BarH1	157.213	-3.40688	FWM	1.30916	-2.60234	0.0092589	0.39723	NW_027332222.1	12213208	12246938	minus	protein-coding	XM_073078955.1	XP_072935056.1	278		FBpp0074204	7.51e-55	FBgn0011758	The gene BarH1 is referred to in FlyBase by the symbol Dmel\B-H1 (CG5529, FBgn0011758). It is a protein_coding_gene from Dmel. It has 2 annotated transcripts and 2 polypeptides (all unique). Gene sequence location is X:17397478..17403278. Its molecular function is described by: RNA polymerase II transcription regulatory region sequence-specific DNA binding; DNA-binding transcription factor activi…
LOC140745525	cv-c	crossveinless c	RhoGTPase activating protein	cv-c	crossveinless c	2269.14	-0.919066	FWM	0.354094	-2.59554	0.00944417	0.398426	NW_027332218.1	10267288	10604497	plus	protein-coding	XM_073077440.1	XP_072933541.1	1056		FBpp0111544	0	FBgn0285955	The gene crossveinless c is referred to in FlyBase by the symbol Dmel\cv-c (CG34389, FBgn0285955). It is a protein_coding_gene from Dmel. It has 3 annotated transcripts and 3 polypeptides (2 unique). Gene sequence location is 3R:14391683..14481713. Its molecular function is described by: lipid binding; GTPase activator activity. It is involved in the biological process described with 25 unique te…
LOC140748246	LOC140748246	larval/pupal rigid cuticle protein 66-like	larval/pupal rigid cuticle protein 66-like			622.033	-4.17638	FWM	1.60822	-2.59689	0.00940714	0.398426	NW_027332223.1	14345346	14346835	plus	protein-coding	XM_073081016.1	XP_072937117.1	170		FBpp0305270	9.68e-28
LOC140749196	LOC140749196	Cuticular protein 49Aa	uncharacterized LOC140749196	Cpr49Aa	Cuticular protein 49Aa	778.264	2.65489	FWP	1.02265	2.59608	0.00942936	0.398426	NW_027332225.1	7783608	7796297	plus	protein-coding	XM_073082244.1	XP_072938345.1	1355		FBpp0112271	6.08e-17	FBgn0050045	The gene Cuticular protein 49Aa is referred to in FlyBase by the symbol Dmel\Cpr49Aa (CG30045, FBgn0050045). It is a protein_coding_gene from Dmel. It has one annotated transcript and one polypeptide. Gene sequence location is 2R:12376626..12377378. Its molecular function is described by: structural constituent of chitin-based larval cuticle. It is involved in the biological process described wit…
LOC140749801	LOC140749801	LOC140749801	uncharacterized LOC140749801			14.8324	-4.79436	FWM	1.84442	-2.59939	0.00933892	0.398426	NW_027332226.1	10470223	10473709	minus	protein-coding	XM_073082961.1	XP_072939062.1	110
LOC140757285	LOC140757285	Cytochrome P450 49a1	probable cytochrome P450 49a1	Cyp49a1	Cytochrome P450 49a1	1124.5	-1.14352	FWM	0.441408	-2.59063	0.00958008	0.402483	NW_027332212.1	2956582	2984162	minus	protein-coding	XM_073092913.1	XP_072949014.1	541		FBpp0293134	2.34e-38	FBgn0033524	The gene Cytochrome P450 49a1 is referred to in FlyBase by the symbol Dmel\Cyp49a1 (CG18377, FBgn0033524). It is a protein_coding_gene from Dmel. It has 4 annotated transcripts and 4 polypeptides (2 unique). Gene sequence location is 2R:10449350..10458892. Its molecular function is described by: monooxygenase activity; oxidoreductase activity, acting on paired donors, with incorporation or reduct…
LOC140742333	LOC140742333	LOC140742333	uncharacterized LOC140742333			18.6451	-2.05175	FWM	0.797193	-2.57372	0.0100612	0.418581	NW_027332209.1	78327	86129	plus	protein-coding	XM_073073245.1	XP_072929346.1	1078		FBpp0308818	5.02e-10
LOC140743353	LOC140743353	Connectin	uncharacterized LOC140743353	Con	Connectin	44.1113	2.61516	FWP	1.01646	2.57282	0.0100873	0.418581	NW_027332209.1	3028601	3072953	plus	protein-coding	XM_073074532.1	XP_072930633.1	498		FBpp0301699	2.7e-71	FBgn0005775	The gene Connectin is referred to in FlyBase by the symbol Dmel\Con (CG7503, FBgn0005775). It is a protein_coding_gene from Dmel. It has 2 annotated transcripts and 2 polypeptides (1 unique). Gene sequence location is 3L:4936758..5079033. Its molecular function is unknown. It is involved in the biological process described with: homophilic cell adhesion via plasma membrane adhesion molecules; syn…
LOC140753870	LOC140753870	cytidine deaminase-like	cytidine deaminase-like			28.4142	-2.26808	FWM	0.881113	-2.57411	0.0100498	0.418581	NW_027332234.1	10967749	10968965	minus	protein-coding	XM_073088673.1	XP_072944774.1	155		FBpp0304687	1.26e-40
LOC140744898	LOC140744898	clumsy	glutamate receptor ionotropic, kainate 2-like	clumsy	clumsy	11.6387	2.56329	FWP	0.998099	2.56817	0.0102237	0.420793	NW_027332217.1	7802842	7824686	plus	protein-coding	XM_073076597.1	XP_072932698.1	907		FBpp0110195	1.36e-160	FBgn0026255	The gene clumsy is referred to in FlyBase by the symbol Dmel\clumsy (CG8681, FBgn0026255). It is a protein_coding_gene from Dmel. It has 2 annotated transcripts and 2 polypeptides (all unique). Gene sequence location is 2L:21206493..21211818. Its molecular function is described by 6 unique terms, many of which group under: potassium channel activity; potassium ion transmembrane transporter activi…
LOC140748326	SoxN	SoxNeuro	SRY-box transcription factor soxNeuro	SoxN	SoxNeuro	7.33094	-2.83232	FWM	1.10257	-2.56882	0.0102044	0.420793	NW_027332223.1	4714366	4716334	plus	protein-coding	XM_073081164.1	XP_072937265.1	371		FBpp0079335	1.05e-77	FBgn0029123	The gene SoxNeuro is referred to in FlyBase by the symbol Dmel\SoxN (CG18024, FBgn0029123). It is a protein_coding_gene from Dmel. It has 2 annotated transcripts and 2 polypeptides (all unique). Gene sequence location is 2L:8825645..8829670. Its molecular function is described by: protein binding; DNA-binding transcription factor activity, RNA polymerase II-specific; DNA-binding transcription act…
LOC140754850	onecut	onecut	homeobox protein onecut	onecut	onecut	8.54403	-3.44638	FWM	1.34446	-2.5634	0.0103654	0.424896	NW_027332236.1	8109298	8123078	plus	protein-coding	XM_073089987.1	XP_072946088.1	332		FBpp0302730	3.49e-46	FBgn0028996	The gene onecut is referred to in FlyBase by the symbol Dmel\onecut (CG1922, FBgn0028996). It is a protein_coding_gene from Dmel. It has 2 annotated transcripts and 2 polypeptides (1 unique). Gene sequence location is 4:598555..607649. Its molecular function is described by: DNA binding; DNA-binding transcription factor activity, RNA polymerase II-specific; RNA polymerase II cis-regulatory region…
LOC140745057	LOC140745057	LOC140745057	uncharacterized LOC140745057			10.1959	-2.2282	FWM	0.872415	-2.55406	0.0106476	0.432958	NW_027332217.1	14675913	14678562	plus	protein-coding	XM_073076820.1	XP_072932921.1	264		FBpp0309277	3.24e-19
LOC140749807	Dscam1	Dscam1	Down syndrome cell adhesion molecule 1	Dscam1	Down syndrome cell adhesion molecule 1	5392.52	0.388981	FWP	0.152282	2.55434	0.0106388	0.432958	NW_027332226.1	8400925	8480564	minus	protein-coding	XM_073082968.1	XP_072939069.1	1988		FBpp0110367	0	FBgn0033159	The gene Down syndrome cell adhesion molecule 1 is referred to in FlyBase by the symbol Dmel\Dscam1 (CG17800, FBgn0033159). It is a protein_coding_gene from Dmel. It has 75 annotated transcripts and 75 polypeptides (all unique). Gene sequence location is 2R:7317924..7381899. Its molecular function is described by: antigen binding; protein homodimerization activity; identical protein binding; axon…
LOC140748963	LOC140748963	LOC140748963	uncharacterized LOC140748963			1198.29	-0.540673	FWM	0.212412	-2.5454	0.0109153	0.44207	NW_027332225.1	2720403	2724539	minus	lncRNA	XR_012103008.1
LOC140750988	tap	target of Poxn	Basic helix-loop-helix neural transcription factor tap	tap	target of Poxn	5.08562	-2.82374	FWM	1.1101	-2.54368	0.0109692	0.442485	NW_027332228.1	1058523	1059829	plus	protein-coding	XM_073084769.1	XP_072940870.1	422		FBpp0074978	5.01e-50	FBgn0015550	The gene target of Poxn is referred to in FlyBase by the symbol Dmel\tap (CG7659, FBgn0015550). It is a protein_coding_gene from Dmel. It has one annotated transcript and one polypeptide. Gene sequence location is 3L:17359682..17361811. Its molecular function is described by: DNA-binding transcription factor activity, RNA polymerase II-specific; protein dimerization activity; E-box binding. It is…
LOC140757254	Gart	GART trifunctional enzyme	trifunctional purine biosynthetic protein adenosine-3 Gart	Gart	GART trifunctional enzyme	1219.3	0.248694	FWP	0.09801	2.53744	0.0111667	0.446627	NW_027332212.1	1361024	1390875	minus	protein-coding	XM_073092857.1	XP_072948958.1	1366		FBpp0308722	0	FBgn0000053	The gene GART trifunctional enzyme is referred to in FlyBase by the symbol Dmel\Gart (CG31628, FBgn0000053). It is a protein_coding_gene from Dmel. It has 3 annotated transcripts and 3 polypeptides (2 unique). Gene sequence location is 2L:7014623..7023898. Its molecular function is described by: metal ion binding; phosphoribosylglycinamide formyltransferase activity; phosphoribosylamine-glycine l…
LOC140743638	Fer1	48 related 1	48 related 1	Fer1	48 related 1	6.04673	-5.38579	FWM	2.12242	-2.53757	0.0111626	0.446627	NW_027332215.1	20659940	20678617	minus	protein-coding	XM_073075065.1	XP_072931166.1	217		FBpp0089410	2.32e-55	FBgn0037475	The gene 48 related 1 is referred to in FlyBase by the symbol Dmel\Fer1 (CG33323, FBgn0037475). It is a protein_coding_gene from Dmel. It has 2 annotated transcripts and 2 polypeptides (all unique). Gene sequence location is 3R:7136206..7141972. Its molecular function is described by: RNA polymerase II transcription regulatory region sequence-specific DNA binding; protein dimerization activity; D…
LOC140744862	LOC140744862	couch potato	protein couch potato-like	cpo	couch potato	217.95	-1.23559	FWM	0.48764	-2.53382	0.0112826	0.446627	NW_027332217.1	6964508	7216951	plus	protein-coding	XM_073076555.1	XP_072932656.1	339		FBpp0303309	1.4e-92	FBgn0263995	The gene couch potato is referred to in FlyBase by the symbol Dmel\cpo (CG43738, FBgn0263995). It is a protein_coding_gene from Dmel. It has 12 annotated transcripts and 12 polypeptides (7 unique). Gene sequence location is 3R:17919832..18018892. Its molecular function is described by: nucleic acid binding; mRNA binding; RNA binding. It is involved in the biological process described with: chemic…
LOC140745336	LOC140745336	Ugt302K1	UDP-glucosyltransferase 2-like	Ugt302K1	UDP-glycosyltransferase family 302 member K1	15.5741	2.64096	FWP	1.04229	2.5338	0.0112832	0.446627	NW_027332218.1	3262520	3283420	minus	protein-coding	XM_073077121.1	XP_072933222.1	514		FBpp0311934	4.22e-74	FBgn0040251	The gene UDP-glycosyltransferase family 302 member K1 is referred to in FlyBase by the symbol Dmel\Ugt302K1 (CG6658, FBgn0040251). It is a protein_coding_gene from Dmel. It has 2 annotated transcripts and 2 polypeptides (1 unique). Gene sequence location is 3R:11151026..11153849. Its molecular function is described by: UDP-glycosyltransferase activity. It is involved in the biological process des…
LOC140749272	LOC140749272	myogenesis-regulating glycosidase	myogenesis-regulating glycosidase			166.243	-0.634756	FWM	0.250544	-2.53352	0.0112925	0.446627	NW_027332225.1	777504	815014	plus	protein-coding	XM_073082315.1	XP_072938416.1	1012		FBpp0070809	0
LOC140747029	Inx2	Innexin 2	innexin 2	Inx2	Innexin 2	14944.7	0.373399	FWP	0.147641	2.52911	0.0114352	0.448765	NW_027332222.1	16237798	16239665	minus	protein-coding	XM_073079256.1	XP_072935357.1	359		FBpp0304593	0	FBgn0027108	The gene Innexin 2 is referred to in FlyBase by the symbol Dmel\Inx2 (CG4590, FBgn0027108). It is a protein_coding_gene from Dmel. It has 4 annotated transcripts and 4 polypeptides (1 unique). Gene sequence location is X:6998672..7004151. Its molecular function is described by: gap junction channel activity. It is involved in the biological process described with 9 unique terms, many of which gro…
LOC140749642	Ndg	Nidogen	Nidogen	Ndg	Nidogen	9656.23	-0.584522	FWM	0.231058	-2.52976	0.011414	0.448765	NW_027332226.1	14121144	14132201	minus	protein-coding	XM_073082754.1	XP_072938855.1	1342		FBpp0308545	0	FBgn0026403	The gene Nidogen is referred to in FlyBase by the symbol Dmel\Ndg (CG12908, FBgn0026403). It is a protein_coding_gene from Dmel. It has 2 annotated transcripts and 2 polypeptides (1 unique). Gene sequence location is 2R:10313891..10322104. Its molecular function is described by: extracellular matrix structural constituent; calcium ion binding. It is involved in the biological process described wi…
LOC140746987	pot	papillote	zona pellucida domain protein papillote	pot	papillote	4889.46	0.534391	FWP	0.211735	2.52387	0.0116072	0.453755	NW_027332222.1	15696212	15801949	minus	protein-coding	XM_073079196.1	XP_072935297.1	869		FBpp0073432	4.77e-164	FBgn0250871	The gene papillote is referred to in FlyBase by the symbol Dmel\pot (CG2467, FBgn0250871). It is a protein_coding_gene from Dmel. It has 3 annotated transcripts and 3 polypeptides (1 unique). Gene sequence location is X:11907409..11917260. Its molecular function is described by: . It is involved in the biological process described with: cell morphogenesis; chitin-based embryonic cuticle biosynthe…
LOC140757566	LOC140757566	Obp59a	uncharacterized LOC140757566	Obp59a	Odorant-binding protein 59a	74.181	-1.44316	FWM	0.575213	-2.50891	0.0121106	0.463458	NW_027332212.1	11917710	11920248	plus	protein-coding	XM_073093335.1	XP_072949436.1	324		FBpp0071781	3.07e-19	FBgn0034766	The gene Odorant-binding protein 59a is referred to in FlyBase by the symbol Dmel\Obp59a (CG13517, FBgn0034766). It is a protein_coding_gene from Dmel. It has one annotated transcript and one polypeptide. Gene sequence location is 2R:22702695..22703786. Its molecular function is described by: odorant binding. It is involved in the biological process described with: sensory perception of chemical …
LOC140743399	MnM	MnM	myomesin and myosin binding protein	MnM	myomesin and myosin binding protein	185.761	1.06125	FWP	0.423031	2.50868	0.0121182	0.463458	NW_027332215.1	11419048	11423545	plus	protein-coding	XM_073074624.1	XP_072930725.1	1058		FBpp0297861	2.12e-148	FBgn0035410	The gene myomesin and myosin binding protein is referred to in FlyBase by the symbol Dmel\MnM (CG14964, FBgn0035410). It is a protein_coding_gene from Dmel. It has one annotated transcript and one polypeptide. Gene sequence location is 3L:3172817..3178580. Its molecular function is unknown. It is involved in the biological process described with: sarcomere organization. 5 alleles are reported. Th…
LOC140744896	LOC140744896	KaiR1D	glutamate receptor ionotropic, kainate 2-like	KaiR1D	Kainate-type ionotropic glutamate receptor subunit 1D	35.4066	2.91711	FWP	1.16354	2.50711	0.0121723	0.463458	NW_027332217.1	7791170	7802870	minus	protein-coding	XM_073076593.1	XP_072932694.1	953		FBpp0083391	1.72e-161	FBgn0038837	The gene Kainate-type ionotropic glutamate receptor subunit 1D is referred to in FlyBase by the symbol Dmel\KaiR1D (CG3822, FBgn0038837). It is a protein_coding_gene from Dmel. It has one annotated transcript and one polypeptide. Gene sequence location is 3R:20860187..20866231. Its molecular function is described by 7 unique terms, many of which group under: channel activity; monoatomic cation ch…
LOC140746157	LOC140746157	gastrulation-defective	serine protease gd-like	gd	gastrulation-defective	3589.53	-0.900907	FWM	0.359313	-2.5073	0.0121656	0.463458	NW_027332220.1	4360301	4378850	plus	protein-coding	XM_073078181.1	XP_072934282.1	533		FBpp0312566	1.67e-51	FBgn0000808	The gene gastrulation-defective is referred to in FlyBase by the symbol Dmel\gd (CG1505, FBgn0000808). It is a protein_coding_gene from Dmel. It has 4 annotated transcripts and 4 polypeptides (3 unique). Gene sequence location is X:11985154..11987764. Its molecular function is described by: serine-type endopeptidase activity. It is involved in the biological process described with 6 unique terms,…
LOC140749413	LOC140749413	putative fatty acyl-CoA reductase CG5065	putative fatty acyl-CoA reductase CG5065			25.0361	2.44176	FWP	0.973684	2.50775	0.0121502	0.463458	NW_027332226.1	1878909	1891399	minus	protein-coding	XM_073082445.1	XP_072938546.1	494		FBpp0297360	4.45e-108
LOC140751341	LOC140751341	LOC140751341	uncharacterized LOC140751341			147.654	0.887276	FWP	0.353918	2.50701	0.0121758	0.463458	NW_027332229.1	556836	558576	minus	protein-coding	XM_073085249.1	XP_072941350.1	87
LOC140754121	SmydA-3	SmydA-3	SET and MYND domain containing, arthropod-specific, member 3	SmydA-3	SET and MYND domain containing, arthropod-specific, member 3	8.36252	1.90545	FWP	0.757728	2.51469	0.0119137	0.463458	NW_027332234.1	10907292	10913277	plus	protein-coding	XM_073089039.1	XP_072945140.1	492		FBpp0304342	1.28e-140	FBgn0262599	The gene SET and MYND domain containing, arthropod-specific, member 3 is referred to in FlyBase by the symbol Dmel\SmydA-3 (CG43129, FBgn0262599). It is a protein_coding_gene from Dmel. It has 3 annotated transcripts and 3 polypeptides (2 unique). Gene sequence location is 2L:10850141..10854604. Its molecular function is described by: protein-lysine N-methyltransferase activity. The biological pr…
LOC140754175	LOC140754175	Niemann-Pick type C-2a	ecdysteroid-regulated 16 kDa protein-like	Npc2a	Niemann-Pick type C-2a	1283.02	-0.730241	FWM	0.291571	-2.50451	0.0122621	0.463693	NW_027332209.1	13408272	13426152	plus	protein-coding	XM_073089155.1	XP_072945256.1	146		FBpp0077492	5.7e-47	FBgn0031381	The gene Niemann-Pick type C-2a is referred to in FlyBase by the symbol Dmel\Npc2a (CG7291, FBgn0031381). It is a protein_coding_gene from Dmel. It has one annotated transcript and one polypeptide. Gene sequence location is 2L:1988290..1988940. Its molecular function is described by 7 unique terms, many of which group under: binding; lipid binding; carbohydrate derivative binding; sterol binding;…
LOC140752852	LOC140752852	Sph35	phenoloxidase-activating factor 2-like	Sph35	Serine protease homolog 35	39404.3	-0.517622	FWM	0.206703	-2.50418	0.0122735	0.463693	NW_027332232.1	3071284	3088195	plus	protein-coding	XM_073087209.1	XP_072943310.1	412		FBpp0311172	1.19e-112	FBgn0032213	The gene Serine protease homolog 35 is referred to in FlyBase by the symbol Dmel\Sph35 (CG5390, FBgn0032213). It is a protein_coding_gene from Dmel. It has 2 annotated transcripts and 2 polypeptides (1 unique). Gene sequence location is 2L:10304069..10306594. Its molecular function is described by: peptidase activator activity. It is involved in the biological process described with: zymogen acti…
LOC140751536	LOC140751536	NADH-cytochrome b5 reductase 2	NADH-cytochrome b5 reductase 2			1038.65	-0.243914	FWM	0.0975059	-2.50153	0.0123657	0.465439	NW_027332230.1	6500055	6525849	plus	protein-coding	XM_073085432.1	XP_072941533.1	318		FBpp0075811	1.23e-141
LOC140752013	Hgsnat	Hgsnat	Heparan-alpha-glucosaminide N-acetyltransferase	Hgsnat	Heparan-alpha-glucosaminide N-acetyltransferase	1142.44	0.688742	FWP	0.275515	2.49984	0.012425	0.465939	NW_027332230.1	12384073	12405965	plus	protein-coding	XM_073086184.1	XP_072942285.1	584		FBpp0310139	1.22e-129	FBgn0029737	The gene Heparan-alpha-glucosaminide N-acetyltransferase is referred to in FlyBase by the symbol Dmel\Hgsnat (CG6903, FBgn0029737). It is a protein_coding_gene from Dmel. It has 2 annotated transcripts and 2 polypeptides (1 unique). Gene sequence location is X:4918730..4921648. Its molecular function is described by: heparan-alpha-glucosaminide N-acetyltransferase activity. It is involved in the …
LOC140753351	LOC140753351	Tetraspanin 47F	23 kDa integral membrane protein-like	Tsp47F	Tetraspanin 47F	280.998	-0.996301	FWM	0.398835	-2.49803	0.0124886	0.466596	NW_027332233.1	15838963	15861308	plus	protein-coding	XM_073087896.1	XP_072943997.1	247		FBpp0087248	5.08e-37	FBgn0033629	The gene Tetraspanin 47F is referred to in FlyBase by the symbol Dmel\Tsp47F (CG9033, FBgn0033629). It is a protein_coding_gene from Dmel. It has one annotated transcript and one polypeptide. Gene sequence location is 2R:11377193..11379177. Its molecular function is described by: . It is involved in the biological process described with: . 5 alleles are reported. The phenotypes of these alleles m…
LOC140753588	LOC140753588	TOX high mobility group box family member 4-B-like	TOX high mobility group box family member 4-B-like			8458.5	0.264382	FWP	0.106132	2.49106	0.0127362	0.474094	NW_027332233.1	8886948	8917940	plus	protein-coding	XM_073088299.1	XP_072944400.1	670		FBpp0305552	3.6e-15
LOC140750613	LOC140750613	blobby	uncharacterized LOC140750613	blobby	blobby	366.746	-0.81106	FWM	0.325927	-2.48847	0.0128294	0.475817	NW_027332228.1	9287626	9300695	minus	protein-coding	XM_073084262.1	XP_072940363.1	1576		FBpp0304710	1.33e-137	FBgn0261928	The gene blobby is referred to in FlyBase by the symbol Dmel\blobby (CG42795, FBgn0261928). It is a protein_coding_gene from Dmel. It has 6 annotated transcripts and 6 polypeptides (all unique). Gene sequence location is 3R:10225690..10251277. Its molecular function is described by: GTPase activator activity; structural constituent of presynaptic active zone. It is involved in the biological proc…
LOC140743247	Hk	Hyperkinetic	potassium voltage-gated channel subfamily A regulatory beta subunit hyperkinetic	Hk	Hyperkinetic	73.8712	-1.54341	FWM	0.621719	-2.48249	0.0130468	0.478619	NW_027332215.1	3333495	3351739	plus	protein-coding	XM_073074372.1	XP_072930473.1	511		FBpp0303755	1.09e-159	FBgn0263220	The gene Hyperkinetic is referred to in FlyBase by the symbol Dmel\Hk (CG43388, FBgn0263220). It is a protein_coding_gene from Dmel. It has 9 annotated transcripts and 9 polypeptides (8 unique). Gene sequence location is X:10233347..10263485. Its molecular function is described by: potassium channel regulator activity; potassium channel activator activity; transmembrane transporter binding; aldo-…
LOC140745814	LOC140745814	opioid-binding protein/cell adhesion molecule homolog	opioid-binding protein/cell adhesion molecule homolog			1571.12	0.413905	FWP	0.166718	2.48267	0.01304	0.478619	NW_027332219.1	2081890	2287995	minus	protein-coding	XM_073077732.1	XP_072933833.1	498		FBpp0305585	1.34e-34
LOC140752499	LOC140752499	Pherokine 3	ejaculatory bulb-specific protein 3-like	Phk-3	Pherokine 3	168.323	12.4068	FWP	4.99742	2.48263	0.0130416	0.478619	NW_027332231.1	6397342	6398297	plus	protein-coding	XM_073086832.1	XP_072942933.1	131		FBpp0310115	9.71e-18	FBgn0035089	The gene Pherokine 3 is referred to in FlyBase by the symbol Dmel\Phk-3 (CG9358, FBgn0035089). It is a protein_coding_gene from Dmel. It has 3 annotated transcripts and 3 polypeptides (1 unique). Gene sequence location is 2R:24970843..24973207. Its molecular function is unknown. It is involved in the biological process described with: metamorphosis; response to bacterium. 9 alleles are reported. …
LOC140750922	LOC140750922	LOC140750922	uncharacterized LOC140750922			3034.83	-0.626906	FWM	0.252883	-2.47903	0.013174	0.48154	NW_027332228.1	12968486	12972412	plus	protein-coding	XM_073084672.1	XP_072940773.1	911		FBpp0084911	8.06e-43
LOC140745450	LOC140745450	Cuticular protein 64Aa	larval cuticle protein A2B-like	Cpr64Aa	Cuticular protein 64Aa	168.895	-3.57481	FWM	1.44354	-2.47642	0.0132709	0.481836	NW_027332218.1	7404762	7407192	plus	protein-coding	XM_073077311.1	XP_072933412.1	158		FBpp0073110	4.78e-36	FBgn0035510	The gene Cuticular protein 64Aa is referred to in FlyBase by the symbol Dmel\Cpr64Aa (CG15006, FBgn0035510). It is a protein_coding_gene from Dmel. It has one annotated transcript and one polypeptide. Gene sequence location is 3L:4207838..4209178. Its molecular function is described by: structural constituent of chitin-based larval cuticle. It is involved in the biological process described with:…
LOC140746940	Smyd4-3	Smyd4-3	SET and MYND domain containing, class 4, member 3	Smyd4-3	SET and MYND domain containing, class 4, member 3	16.6226	1.64372	FWP	0.663794	2.47624	0.0132773	0.481836	NW_027332222.1	13879112	13887534	plus	protein-coding	XM_073079119.1	XP_072935220.1	683		FBpp0087232	1.46e-158	FBgn0033633	The gene SET and MYND domain containing, class 4, member 3 is referred to in FlyBase by the symbol Dmel\Smyd4-3 (CG7759, FBgn0033633). It is a protein_coding_gene from Dmel. It has one annotated transcript and one polypeptide. Gene sequence location is 2R:11405597..11408079. Its molecular function is described by: histone deacetylase binding; histone H3K4 methyltransferase activity. It is involve…
LOC140748334	LOC140748334	LOC140748334	uncharacterized LOC140748334			8.46254	-2.21255	FWM	0.894266	-2.47415	0.0133552	0.482933	NW_027332223.1	11924614	11931066	minus	protein-coding	XM_073081176.1	XP_072937277.1	426		FBpp0303672	3.52e-103
LOC140743595	LOC140743595	LOC140743595	uncharacterized LOC140743595			12.4694	3.35541	FWP	1.35849	2.46995	0.0135131	0.485261	NW_027332215.1	18912349	18953796	plus	protein-coding	XM_073075004.1	XP_072931105.1	273
LOC140743708	trol	trol	terribly reduced optic lobes	trol	terribly reduced optic lobes	13327.9	0.673073	FWP	0.272578	2.46929	0.0135383	0.485261	NW_027332215.1	23779694	24011823	minus	protein-coding	XM_073075204.1	XP_072931305.1	4214		FBpp0309646	0	FBgn0284408	The gene terribly reduced optic lobes is referred to in FlyBase by the symbol Dmel\trol (CG33950, FBgn0284408). It is a protein_coding_gene from Dmel. It has 25 annotated transcripts and 25 polypeptides (all unique). Gene sequence location is X:2470460..2545427. Its molecular function is unknown. It is involved in the biological process described with 9 unique terms, many of which group under: es…
LOC140750677	LOC140750677	Peroxidase	salivary peroxidase/catechol oxidase-like	Pxd	Peroxidase	199.59	-2.20985	FWM	0.895448	-2.46787	0.013592	0.485261	NW_027332228.1	16238359	16255630	minus	protein-coding	XM_073084367.1	XP_072940468.1	654		FBpp0290741	4.71e-70	FBgn0004577	The gene Peroxidase is referred to in FlyBase by the symbol Dmel\Pxd (CG3477, FBgn0004577). It is a protein_coding_gene from Dmel. It has 3 annotated transcripts and 3 polypeptides (2 unique). Gene sequence location is 3R:17014576..17027987. Its molecular function is described by: heme binding; peroxidase activity. It is involved in the biological process described with: egg chorion assembly; res…
LOC140756287	LOC140756287	LOC140756287	uncharacterized LOC140756287			85.2206	2.1085	FWP	0.854558	2.46736	0.0136113	0.485261	NW_027332239.1	8090423	8099435	plus	protein-coding	XM_073091771.1	XP_072947872.1	93
LOC140750370	LOC140750370	LOC140750370	uncharacterized LOC140750370			8420.78	-3.65474	FWM	1.48637	-2.45883	0.013939	0.493219	NW_027332227.1	1453849	1469535	plus	protein-coding	XM_073083854.1	XP_072939955.1	364		FBpp0086118	6.83e-77
LOC140754837	LOC140754837	LOC140754837	uncharacterized LOC140754837			40.4923	-1.75271	FWM	0.713134	-2.45776	0.0139806	0.493219	NW_027332236.1	844344	874069	minus	protein-coding	XM_073089966.1	XP_072946067.1	127
LOC140756610	VGAT	VGAT	vesicular GABA transporter	VGAT	Vesicular GABA Transporter	5.46696	-2.27991	FWM	0.927249	-2.45879	0.0139405	0.493219	NW_027332240.1	6580563	6583996	plus	protein-coding	XM_073092142.1	XP_072948243.1	538		FBpp0086703	0	FBgn0033911	The gene Vesicular GABA Transporter is referred to in FlyBase by the symbol Dmel\VGAT (CG8394, FBgn0033911). It is a protein_coding_gene from Dmel. It has one annotated transcript and one polypeptide. Gene sequence location is 2R:14198478..14201249. Its molecular function is described by: glycine transmembrane transporter activity; gamma-aminobutyric acid:proton antiporter activity; gamma-aminobu…
LOC140743704	LOC140743704	corkscrew	tyrosine-protein phosphatase non-receptor type 11-like	csw	corkscrew	595.182	-1.52342	FWM	0.620864	-2.45371	0.014139	0.493647	NW_027332215.1	23303416	23354865	plus	protein-coding	XM_073075199.1	XP_072931300.1	526		FBpp0070364	5.03e-65	FBgn0000382	The gene corkscrew is referred to in FlyBase by the symbol Dmel\csw (CG3954, FBgn0000382). It is a protein_coding_gene from Dmel. It has 4 annotated transcripts and 4 polypeptides (all unique). Gene sequence location is X:2094234..2115701. Its molecular function is described by: non-membrane spanning protein tyrosine phosphatase activity; protein tyrosine phosphatase activity; phosphotyrosine res…
LOC140743737	Sh	Shaker	Potassium voltage-gated channel protein Shaker	Sh	Shaker	7.62899	2.0359	FWP	0.82972	2.45372	0.0141388	0.493647	NW_027332215.1	25929235	26063168	plus	protein-coding	XM_073075258.1	XP_072931359.1	512		FBpp0088599	0	FBgn0003380	The gene Shaker is referred to in FlyBase by the symbol Dmel\Sh (CG12348, FBgn0003380). It is a protein_coding_gene from Dmel. It has 17 annotated transcripts and 17 polypeptides (13 unique). Gene sequence location is X:17924307..18063247. Its molecular function is described by: monoatomic ion channel activity; voltage-gated monoatomic cation channel activity; voltage-gated potassium channel acti…
LOC140754751	LOC140754751	LOC140754751	uncharacterized LOC140754751			21.712	3.90844	FWP	1.59261	2.45412	0.014123	0.493647	NW_027332236.1	702154	708853	plus	protein-coding	XM_073089836.1	XP_072945937.1	305		FBpp0111867	7.63e-96
LOC140754653	LOC140754653	Sr-CII	uncharacterized LOC140754653	Sr-CII	Scavenger receptor class C, type II	2756.19	-0.669325	FWM	0.273105	-2.4508	0.0142538	0.495944	NW_027332236.1	2114030	2124742	plus	protein-coding	XM_073089661.1	XP_072945762.1	601		FBpp0292156	6.93e-51	FBgn0020377	The gene Scavenger receptor class C, type II is referred to in FlyBase by the symbol Dmel\Sr-CII (CG8856, FBgn0020377). It is a protein_coding_gene from Dmel. It has 2 annotated transcripts and 2 polypeptides (1 unique). Gene sequence location is 2R:12208893..12212155. Its molecular function is unknown. The biological processes in which it is involved are not known. 4 alleles are reported. No phe…
LOC140742989	Nrx-1	Neurexin 1	Neurexin 1	Nrx-1	Neurexin 1	10.6445	-1.95755	FWM	0.799498	-2.44847	0.0143465	0.497461	NW_027332214.1	12343569	12514046	plus	protein-coding	XM_073074114.1	XP_072930215.1	1660		FBpp0306674	0	FBgn0038975	The gene Neurexin 1 is referred to in FlyBase by the symbol Dmel\Nrx-1 (CG7050, FBgn0038975). It is a protein_coding_gene from Dmel. It has 9 annotated transcripts and 9 polypeptides (5 unique). Gene sequence location is 3R:22468512..22486969. Its molecular function is described by: protein kinase binding; apolipoprotein binding; protein binding; neurexin family protein binding; neuroligin family…
LOC140754584	wdp	windpipe	Leucine rich repeat protein windpipe	wdp	windpipe	2611.7	-0.61797	FWM	0.253054	-2.44205	0.0146041	0.497866	NW_027332211.1	13147899	13208477	plus	protein-coding	XM_073089629.1	XP_072945730.1	702		FBpp0309748	2.53e-43	FBgn0034718	The gene windpipe is referred to in FlyBase by the symbol Dmel\wdp (CG3413, FBgn0034718). It is a protein_coding_gene from Dmel. It has 5 annotated transcripts and 5 polypeptides (1 unique). Gene sequence location is 2R:22298214..22311937. Its molecular function is described by: protein binding. It is involved in the biological process described with 6 unique terms, many of which group under: ana…
LOC140744469	LOC140744469	ecdysone oxidase-like	ecdysone oxidase-like			4.24682	-3.58778	FWM	1.46667	-2.44621	0.0144367	0.497866	NW_027332216.1	12594665	12597318	minus	protein-coding	XM_073076072.1	XP_072932173.1	593		FBpp0310796	5.58e-110
LOC140748571	CycT	Cyclin T	Cyclin T	CycT	Cyclin T	1285.22	-0.369797	FWM	0.151228	-2.4453	0.0144731	0.497866	NW_027332224.1	2337015	2370913	minus	protein-coding	XM_073081394.1	XP_072937495.1	850		FBpp0305335	1.05e-124	FBgn0025455	The gene Cyclin T is referred to in FlyBase by the symbol Dmel\CycT (CG6292, FBgn0025455). It is a protein_coding_gene from Dmel. It has 4 annotated transcripts and 4 polypeptides (2 unique). Gene sequence location is 3L:17551004..17557788. Its molecular function is described by: cyclin-dependent protein serine/threonine kinase activator activity; cyclin-dependent protein serine/threonine kinase …
LOC140749955	LOC140749955	LOC140749955	uncharacterized LOC140749955			394.567	-1.18401	FWM	0.484652	-2.44302	0.0145649	0.497866	NW_027332226.1	11080885	11097770	plus	protein-coding	XM_073083222.1	XP_072939323.1	745		FBpp0292542	3.47e-74
LOC140753854	LOC140753854	E(spl)mgamma-HLH	uncharacterized LOC140753854	E(spl)mgamma-HLH	Enhancer of split mgamma, helix-loop-helix	4546.56	-0.844459	FWM	0.345724	-2.44258	0.0145827	0.497866	NW_027332234.1	10489749	10492287	plus	protein-coding	XM_073088659.1	XP_072944760.1	409		FBpp0084329	3.41e-31	FBgn0002735	The gene Enhancer of split mgamma, helix-loop-helix is referred to in FlyBase by the symbol Dmel\E(spl)m≈í‚â•-HLH (CG8333, FBgn0002735). It is a protein_coding_gene from Dmel. It has one annotated transcript and one polypeptide. Gene sequence location is 3R:25999851..26000761. Its molecular function is described by 8 unique terms, many of which group under: binding; nucleic acid binding; sequence…
LOC140750179	LOC140750179	LOC140750179	uncharacterized LOC140750179			133.962	1.66557	FWP	0.683163	2.43802	0.0147678	0.500128	NW_027332211.1	3020703	3052504	plus	protein-coding	XM_073083576.1	XP_072939677.1	454
LOC140748926	LOC140748926	LOC140748926	uncharacterized LOC140748926			660.997	0.7431	FWP	0.3048	2.43799	0.0147692	0.500128	NW_027332225.1	10049857	10052448	minus	protein-coding	XM_073081888.1	XP_072937989.1	374
LOC140742275	abd-A	abdominal A	abdominal A	abd-A	abdominal A	231.766	-4.89415	FWM	2.00977	-2.43518	0.0148844	0.502349	NW_027332213.1	10030758	10083739	plus	protein-coding	XM_073073131.1	XP_072929232.1	351		FBpp0297433	8.04e-87	FBgn0000014	The gene abdominal A is referred to in FlyBase by the symbol Dmel\abd-A (CG10325, FBgn0000014). It is a protein_coding_gene from Dmel. It has 4 annotated transcripts and 4 polypeptides (2 unique). Gene sequence location is 3R:16807214..16830049. Its molecular function is described by 7 unique terms, many of which group under: binding; nucleic acid binding; DNA binding; cis-regulatory region seque…
LOC140745529	LOC140745529	heartless	fibroblast growth factor receptor homolog 1-like	htl	heartless	663.202	1.08323	FWP	0.447899	2.41847	0.0155861	0.520821	NW_027332218.1	10629077	10717124	minus	protein-coding	XM_073077444.1	XP_072933545.1	1034		FBpp0082972	0	FBgn0010389	The gene heartless is referred to in FlyBase by the symbol Dmel\htl (CG7223, FBgn0010389). It is a protein_coding_gene from Dmel. It has 3 annotated transcripts and 3 polypeptides (1 unique). Gene sequence location is 3R:18045216..18052984. Its molecular function is described by 6 unique terms, many of which group under: protein tyrosine kinase activity; transferase activity, transferring phospho…
LOC140750933	LOC140750933	spatzle 5	protein spaetzle 5-like	spz5	spatzle 5	34.9732	-2.63566	FWM	1.0896	-2.41892	0.0155666	0.520821	NW_027332228.1	14733417	14786601	plus	protein-coding	XM_073084692.1	XP_072940793.1	431		FBpp0072881	3.81e-45	FBgn0035379	The gene spatzle 5 is referred to in FlyBase by the symbol Dmel\spz5 (CG9972, FBgn0035379). It is a protein_coding_gene from Dmel. It has one annotated transcript and one polypeptide. Gene sequence location is 3L:2883641..2892166. Its molecular function is described by: Toll binding; growth factor activity; receptor ligand activity. It is involved in the biological process described with 8 unique…
LOC140752983	LOC140752983	RhoGAP19D	rho GTPase-activating protein 23-like	RhoGAP19D	Rho GTPase activating protein at 19D	2219.08	0.461542	FWP	0.190752	2.41959	0.015538	0.520821	NW_027332233.1	14471525	14909872	minus	protein-coding	XM_073087318.1	XP_072943419.1	1683		FBpp0077012	8.78e-48	FBgn0031118	The gene Rho GTPase activating protein at 19D is referred to in FlyBase by the symbol Dmel\RhoGAP19D (CG1412, FBgn0031118). It is a protein_coding_gene from Dmel. It has 5 annotated transcripts and 5 polypeptides (4 unique). Gene sequence location is X:20469955..20510694. Its molecular function is described by: GTPase activator activity. It is involved in the biological process described with: im…
LOC140757530	sad	shadow	Cytochrome P450 family protein sad	sad	shadow	64.6688	0.666688	FWP	0.27673	2.40917	0.0159891	0.529333	NW_027332212.1	10943315	10950325	minus	protein-coding	XM_073093282.1	XP_072949383.1	477		FBpp0081949	1.42e-100	FBgn0003312	The gene shadow is referred to in FlyBase by the symbol Dmel\sad (CG14728, FBgn0003312). It is a protein_coding_gene from Dmel. It has one annotated transcript and one polypeptide. Gene sequence location is 3R:11877235..11879754. Its molecular function is described by: iron ion binding; ecdysteroid 2-hydroxylase activity; heme binding; monooxygenase activity; oxidoreductase activity, acting on pa…
LOC140757968	Karl	Karl	lipocalin/cytosolic fatty acid-binding protein Karl	Karl	Karl	1404.02	-0.518896	FWM	0.215401	-2.40897	0.0159976	0.529333	NW_027332213.1	4322194	4337705	minus	protein-coding	XM_073093893.1	XP_072949994.1	234		FBpp0312034	1.15e-58	FBgn0030334	The gene Karl is referred to in FlyBase by the symbol Dmel\Karl (CG4139, FBgn0030334). It is a protein_coding_gene from Dmel. It has 4 annotated transcripts and 4 polypeptides (1 unique). Gene sequence location is X:11787381..11792253. Its molecular function is described by: . It is involved in the biological process described with: response to reactive oxygen species; lipid metabolic process. 10…
LOC140747255	dally	dally	division abnormally delayed protein	dally	division abnormally delayed	1306.59	0.8127	FWP	0.33734	2.40914	0.0159901	0.529333	NW_027332222.1	4830496	5017425	plus	protein-coding	XM_073079569.1	XP_072935670.1	562		FBpp0297069	4.87e-65	FBgn0263930	The gene division abnormally delayed is referred to in FlyBase by the symbol Dmel\dally (CG4974, FBgn0263930). It is a protein_coding_gene from Dmel. It has 2 annotated transcripts and 2 polypeptides (1 unique). Gene sequence location is 3L:8827505..8891192. Its molecular function is described by: protein binding. It is involved in the biological process described with 31 unique terms, many of wh…
LOC140754080	LOC140754080	Lsp1beta	uncharacterized LOC140754080	Lsp1beta	Larval serum protein 1 beta	348.264	1.71026	FWP	0.711217	2.4047	0.0161859	0.533819	NW_027332234.1	7072016	7082662	plus	protein-coding	XM_073088993.1	XP_072945094.1	1521		FBpp0311765	2.17e-114	FBgn0002563	The gene Larval serum protein 1 beta is referred to in FlyBase by the symbol Dmel\Lsp1≈í‚â§ (CG4178, FBgn0002563). It is a protein_coding_gene from Dmel. It has 2 annotated transcripts and 2 polypeptides (1 unique). Gene sequence location is 2L:898500..901316. Its molecular function is described by: nutrient reservoir activity. It is involved in the biological process described with: energy homeo…
LOC140757145	LOC140757145	LOC140757145	uncharacterized LOC140757145			205.056	-1.1242	FWM	0.468145	-2.40139	0.0163329	0.536919	NW_027332212.1	11517909	11519294	plus	protein-coding	XM_073092681.1	XP_072948782.1	205
LOC140753506	LOC140753506	scramblase 1	phospholipid scramblase 2-like	scramb1	scramblase 1	1100.93	-0.576174	FWM	0.240582	-2.39492	0.0166241	0.540983	NW_027332211.1	10063965	10079286	plus	protein-coding	XM_073088160.1	XP_072944261.1	274		FBpp0076030	1.43e-107	FBgn0052056	The gene scramblase 1 is referred to in FlyBase by the symbol Dmel\scramb1 (CG32056, FBgn0052056). It is a protein_coding_gene from Dmel. It has 3 annotated transcripts and 3 polypeptides (all unique). Gene sequence location is 3L:10220483..10225240. Its molecular function is described by: calcium ion binding; phospholipid scramblase activity. It is involved in the biological process described wi…
LOC140742322	LOC140742322	Malic enzyme	NADP-dependent malic enzyme-like	Men	Malic enzyme	1725.34	-0.866156	FWM	0.361915	-2.39326	0.0166996	0.540983	NW_027332213.1	12290853	12332538	plus	protein-coding	XM_073073221.1	XP_072929322.1	652		FBpp0082129	0	FBgn0002719	The gene Malic enzyme is referred to in FlyBase by the symbol Dmel\Men (CG10120, FBgn0002719). It is a protein_coding_gene from Dmel. It has 3 annotated transcripts and 3 polypeptides (all unique). Gene sequence location is 3R:12713103..12722442. Its molecular function is described by: malate dehydrogenase (decarboxylating) (NADP+) activity; malic enzyme activity; oxidoreductase activity, acting …
LOC140743721	bab1	bric a brac 1	protein bric-a-brac 1-like	bab1	bric a brac 1	1927.95	-0.795644	FWM	0.332484	-2.39303	0.0167099	0.540983	NW_027332215.1	24408060	24801238	minus	protein-coding	XM_073075231.1	XP_072931332.1	567		FBpp0305466	1.89e-97	FBgn0004870	The gene bric a brac 1 is referred to in FlyBase by the symbol Dmel\bab1 (CG9097, FBgn0004870). It is a protein_coding_gene from Dmel. It has 4 annotated transcripts and 4 polypeptides (all unique). Gene sequence location is 3L:1036369..1101089. Its molecular function is described by: DNA binding; minor groove of adenine-thymine-rich DNA binding; DNA-binding transcription factor activity. It is i…
LOC140749751	LOC140749751	LOC140749751	uncharacterized LOC140749751			26.0215	-0.875345	FWM	0.365836	-2.39273	0.0167237	0.540983	NW_027332226.1	16249605	16255824	minus	protein-coding	XM_073082904.1	XP_072939005.1	512		FBpp0079703	7.01e-50
LOC140751603	LOC140751603	pippin	facilitated trehalose transporter Tret1-like	pippin	pippin	502.152	0.808526	FWP	0.337553	2.39526	0.0166086	0.540983	NW_027332230.1	6110067	6118902	plus	protein-coding	XM_073085568.1	XP_072941669.1	509		FBpp0072148	4.06e-64	FBgn0034909	The gene pippin is referred to in FlyBase by the symbol Dmel\pippin (CG4797, FBgn0034909). It is a protein_coding_gene from Dmel. It has one annotated transcript and one polypeptide. Gene sequence location is 2R:23812185..23818327. Its molecular function is described by: trehalose transmembrane transporter activity; transmembrane transporter activity; sugar transmembrane transporter activity; D-g…
LOC140742819	LOC140742819	LOC140742819	uncharacterized LOC140742819			11.8609	-1.51789	FWM	0.634852	-2.39094	0.0168054	0.541894	NW_027332214.1	6274528	6287666	minus	protein-coding	XM_073073845.1	XP_072929946.1	697		FBpp0304701	3.45e-09
LOC140756124	LOC140756124	sina homologue	uncharacterized LOC140756124	sinah	sina homologue	1689.57	-1.20585	FWM	0.505009	-2.38777	0.0169507	0.544845	NW_027332239.1	1523606	1573716	plus	protein-coding	XM_073091561.1	XP_072947662.1	344		FBpp0290897	2.68e-09	FBgn0259794	The gene sina homologue is referred to in FlyBase by the symbol Dmel\sinah (CG13030, FBgn0259794). It is a protein_coding_gene from Dmel. It has one annotated transcript and one polypeptide. Gene sequence location is 3L:16859080..16860529. Its molecular function is described by: ubiquitin conjugating enzyme binding; ubiquitin protein ligase activity; protein binding; zinc ion binding; ubiquitin-p…
LOC140752061	LOC140752061	nose resistant to fluoxetine protein 6-like	nose resistant to fluoxetine protein 6-like			240.955	3.7471	FWP	1.57289	2.38231	0.0172046	0.551255	NW_027332231.1	13640295	13650454	minus	protein-coding	XM_073086208.1	XP_072942309.1	637		FBpp0307665	6.35e-54
LOC140748847	LOC140748847	LOC140748847	uncharacterized LOC140748847			73.8172	-1.62985	FWM	0.686467	-2.37427	0.0175839	0.56163	NW_027332211.1	6731158	6732702	minus	lncRNA	XR_012102998.1
LOC140745950	nrm	neuromusculin	neuromusculin	nrm	neuromusculin	21.7558	-1.86071	FWM	0.785373	-2.3692	0.0178266	0.565569	NW_027332219.1	8880543	9405508	minus	protein-coding	XM_073077927.1	XP_072934028.1	2017		FBpp0293373	0	FBgn0262509	The gene neuromusculin is referred to in FlyBase by the symbol Dmel\nrm (CG43079, FBgn0262509). It is a protein_coding_gene from Dmel. It has 6 annotated transcripts and 6 polypeptides (all unique). Gene sequence location is 3L:22998372..23040300. Its molecular function is described by: . It is involved in the biological process described with: synaptic target recognition. 26 alleles are reported…
LOC140748060	Paf-AHalpha	Paf-AHalpha	Platelet-activating factor acetylhydrolase alpha	Paf-AHalpha	Platelet-activating factor acetylhydrolase alpha	512.974	-0.370778	FWM	0.15655	-2.36843	0.017864	0.565569	NW_027332223.1	10872060	10875388	plus	protein-coding	XM_073080758.1	XP_072936859.1	225		FBpp0073976	1.46e-102	FBgn0025809	The gene Platelet-activating factor acetylhydrolase alpha is referred to in FlyBase by the symbol Dmel\Paf-AH≈í¬± (CG8962, FBgn0025809). It is a protein_coding_gene from Dmel. It has 2 annotated transcripts and 2 polypeptides (1 unique). Gene sequence location is X:15784009..15785583. Its molecular function is unknown. The biological processes in which it is involved are not known. 4 alleles are …
LOC140756104	LOC140756104	Pdh	15-hydroxyprostaglandin dehydrogenase [NAD(+)]-like	Pdh	Photoreceptor dehydrogenase	48.5899	-1.04286	FWM	0.440359	-2.3682	0.0178748	0.565569	NW_027332239.1	11919451	11926921	minus	protein-coding	XM_073091516.1	XP_072947617.1	252		FBpp0113029	5.98e-45	FBgn0011693	The gene Photoreceptor dehydrogenase is referred to in FlyBase by the symbol Dmel\Pdh (CG4899, FBgn0011693). It is a protein_coding_gene from Dmel. It has 4 annotated transcripts and 4 polypeptides (all unique). Gene sequence location is 3L:16353233..16354297. Its molecular function is described by: oxidoreductase activity, acting on the CH-OH group of donors, NAD or NADP as acceptor; all-trans-r…
LOC140745090	LOC140745090	golden goal	uncharacterized LOC140745090	gogo	golden goal	50.7757	-2.02114	FWM	0.854673	-2.36481	0.0180391	0.568991	NW_027332217.1	14740620	14979433	plus	protein-coding	XM_073076862.1	XP_072932963.1	1738		FBpp0074617	8.74e-80	FBgn0052227	The gene golden goal is referred to in FlyBase by the symbol Dmel\gogo (CG32227, FBgn0052227). It is a protein_coding_gene from Dmel. It has one annotated transcript and one polypeptide. Gene sequence location is 3L:20268859..20295133. Its molecular function is unknown. It is involved in the biological process described with: axon guidance; photoreceptor cell axon guidance; retinal ganglion cell …
LOC140750239	LOC140750239	PGRP-SA	uncharacterized LOC140750239	PGRP-SA	Peptidoglycan recognition protein SA	238.272	2.0901	FWP	0.884759	2.36233	0.0181603	0.571033	NW_027332227.1	11923287	11932714	minus	protein-coding	XM_073083673.1	XP_072939774.1	435		FBpp0309257	3.28e-45	FBgn0030310	The gene Peptidoglycan recognition protein SA is referred to in FlyBase by the symbol Dmel\PGRP-SA (CG11709, FBgn0030310). It is a protein_coding_gene from Dmel. It has 2 annotated transcripts and 2 polypeptides (1 unique). Gene sequence location is X:11561643..11562779. Its molecular function is described by 7 unique terms, many of which group under: binding; carbohydrate derivative binding; mol…
LOC140754240	LOC140754240	myrosinase 1-like	myrosinase 1-like			1226.05	-1.61028	FWM	0.683721	-2.35516	0.0185145	0.58037	NW_027332211.1	11629229	11647401	plus	protein-coding	XM_073089193.1	XP_072945294.1	536		FBpp0075080	4.31e-174
LOC140757672	LOC140757672	LOC140757672	uncharacterized LOC140757672			14.1983	3.99313	FWP	1.69657	2.35364	0.0185904	0.58095	NW_027332209.1	15058783	15061843	plus	protein-coding	XM_073093566.1	XP_072949667.1	209
LOC140757873	LOC140757873	transmembrane protease serine 9-like	transmembrane protease serine 9-like			5.44533	-2.52191	FWM	1.07295	-2.35044	0.018751	0.582375	NW_027332209.1	4729749	4741353	plus	protein-coding	XM_073093745.1	XP_072949846.1	573		FBpp0076774	3.17e-38
LOC140745019	mspo	M-spondin	M-spondin	mspo	M-spondin	3324.63	-0.845357	FWM	0.35954	-2.35122	0.0187121	0.582375	NW_027332217.1	13143998	13226886	minus	protein-coding	XM_073076764.1	XP_072932865.1	428		FBpp0311552	3.93e-89	FBgn0020269	The gene M-spondin is referred to in FlyBase by the symbol Dmel\mspo (CG10145, FBgn0020269). It is a protein_coding_gene from Dmel. It has 2 annotated transcripts and 2 polypeptides (1 unique). Gene sequence location is 2R:14671396..14713622. Its molecular function is unknown. It is involved in the biological process described with: cell adhesion; regulation of myoblast fusion. 19 alleles are rep…
LOC140752609	Tsp	Thrombospondin	Thrombospondin	Tsp	Thrombospondin	9446.59	0.366454	FWP	0.156011	2.3489	0.0188289	0.583004	NW_027332231.1	10936218	10977971	plus	protein-coding	XM_073086965.1	XP_072943066.1	1211		FBpp0112980	0	FBgn0031850	The gene Thrombospondin is referred to in FlyBase by the symbol Dmel\Tsp (CG11326, FBgn0031850). It is a protein_coding_gene from Dmel. It has 7 annotated transcripts and 7 polypeptides (3 unique). Gene sequence location is 2L:6686791..6709086. Its molecular function is described by: heparin binding; calcium ion binding. It is involved in the biological process described with: muscle organ develo…
LOC140753806	LOC140753806	RhoGAP68F	uncharacterized LOC140753806	RhoGAP68F	Rho GTPase activating protein at 68F	4946.83	-0.466546	FWM	0.198944	-2.34512	0.0190212	0.587164	NW_027332234.1	7629102	7814425	minus	protein-coding	XM_073088594.1	XP_072944695.1	1771		FBpp0306216	1.63e-13	FBgn0036257	The gene Rho GTPase activating protein at 68F is referred to in FlyBase by the symbol Dmel\RhoGAP68F (CG6811, FBgn0036257). It is a protein_coding_gene from Dmel. It has 5 annotated transcripts and 5 polypeptides (4 unique). Gene sequence location is 3L:12138868..12143380. Its molecular function is described by: small GTPase binding; GTPase activator activity. It is involved in the biological pro…
LOC140753277	sprt	sprite	PDZ domain-containing protein sprite	sprt	sprite	182.61	1.37175	FWP	0.585745	2.3419	0.019186	0.590452	NW_027332233.1	17243882	17297962	minus	protein-coding	XM_073087763.1	XP_072943864.1	817		FBpp0087243	3.91e-32	FBgn0082585	The gene sprite is referred to in FlyBase by the symbol Dmel\sprt (CG30023, FBgn0082585). It is a protein_coding_gene from Dmel. It has one annotated transcript and one polypeptide. Gene sequence location is 2R:11384743..11397432. Its molecular function is unknown. The biological processes in which it is involved are not known. 10 alleles are reported. No phenotypic data is available. The phenoty…
LOC140755139	PICK1	PICK1	protein interacting with PRKCA 1	PICK1	Protein interacting with C kinase 1	301.06	-0.713508	FWM	0.305004	-2.33934	0.0193177	0.592703	NW_027332237.1	9305008	9318803	minus	protein-coding	XM_073090349.1	XP_072946450.1	609		FBpp0309442	0	FBgn0032447	The gene Protein interacting with C kinase 1 is referred to in FlyBase by the symbol Dmel\PICK1 (CG6167, FBgn0032447). It is a protein_coding_gene from Dmel. It has 5 annotated transcripts and 5 polypeptides (3 unique). Gene sequence location is 2L:12695033..12698917. Its molecular function is described by: protein domain specific binding; phospholipid binding; protein kinase C binding; membrane …
LOC140748233	LOC140748233	escargot	uncharacterized LOC140748233	esg	escargot	49.5039	1.35571	FWP	0.580632	2.33489	0.0195494	0.597041	NW_027332223.1	7886209	7888304	plus	protein-coding	XM_073080999.1	XP_072937100.1	375		FBpp0080293	1.3e-82	FBgn0287768	The gene escargot is referred to in FlyBase by the symbol Dmel\esg (CG3758, FBgn0287768). It is a protein_coding_gene from Dmel. It has one annotated transcript and one polypeptide. Gene sequence location is 2L:15333866..15336138. Its molecular function is described by: DNA-binding transcription repressor activity, RNA polymerase II-specific; RNA polymerase II cis-regulatory region sequence-speci…
LOC140755953	Psa	Psa	puromycin-sensitive aminopeptidase	Psa	Puromycin sensitive aminopeptidase	2038.42	-0.413197	FWM	0.177007	-2.33436	0.0195771	0.597041	NW_027332239.1	9217931	9225265	minus	protein-coding	XM_073091317.1	XP_072947418.1	953		FBpp0072583	0	FBgn0261243	The gene Puromycin sensitive aminopeptidase is referred to in FlyBase by the symbol Dmel\Psa (CG1009, FBgn0261243). It is a protein_coding_gene from Dmel. It has 8 annotated transcripts and 8 polypeptides (3 unique). Gene sequence location is 3L:1502843..1523380. Its molecular function is described by: aminopeptidase activity; metalloaminopeptidase activity; metallopeptidase activity; zinc ion bi…
LOC140757521	Actbeta	Activin-beta	inhibin subunit beta	Actbeta	Activin-beta	10.7318	-2.66931	FWM	1.14463	-2.33202	0.0196994	0.598968	NW_027332209.1	12705872	12714848	minus	protein-coding	XM_073093271.1	XP_072949372.1	210		FBpp0088273	3.55e-51	FBgn0024913	The gene Activin-beta is referred to in FlyBase by the symbol Dmel\Act≈í‚â§ (CG11062, FBgn0024913). It is a protein_coding_gene from Dmel. It has one annotated transcript and one polypeptide. Gene sequence location is 4:1077331..1084796. Its molecular function is described by: protein binding; growth factor activity; cytokine activity. It is involved in the biological process described with 10 un…
LOC140757793	LOC140757793	atonal	protein atonal-like	ato	atonal	15.7536	-1.76944	FWM	0.759128	-2.33089	0.0197594	0.598993	NW_027332213.1	14827728	14829118	plus	protein-coding	XM_073093663.1	XP_072949764.1	157		FBpp0081318	2.95e-30	FBgn0010433	The gene atonal is referred to in FlyBase by the symbol Dmel\ato (CG7508, FBgn0010433). It is a protein_coding_gene from Dmel. It has one annotated transcript and one polypeptide. Gene sequence location is 3R:8278052..8279274. Its molecular function is described by: DNA-binding transcription factor activity, RNA polymerase II-specific; protein dimerization activity; DNA-binding transcription fact…
LOC140754424	insc	inscuteable	spindle orientation adaptor protein inscuteable	insc	inscuteable	916.574	-0.649719	FWM	0.279129	-2.32766	0.0199299	0.60236	NW_027332235.1	8973411	9031704	minus	protein-coding	XM_073089429.1	XP_072945530.1	1219		FBpp0071490	1.1e-20	FBgn0011674	The gene inscuteable is referred to in FlyBase by the symbol Dmel\insc (CG11312, FBgn0011674). It is a protein_coding_gene from Dmel. It has one annotated transcript and one polypeptide. Gene sequence location is 2R:20821262..20836028. Its molecular function is described by: cytoskeletal anchor activity; protein binding. It is involved in the biological process described with 14 unique terms, man…
LOC140750234	LOC140750234	LOC140750234	uncharacterized LOC140750234			5.72165	-1.91947	FWM	0.825664	-2.32476	0.0200851	0.603446	NW_027332227.1	1241035	1301285	minus	protein-coding	XM_073083662.1	XP_072939763.1	367		FBpp0305243	1.94e-68
LOC140756247	axo	axotactin	axotactin	axo	axotactin	76.9432	-0.97705	FWM	0.420227	-2.32505	0.0200692	0.603446	NW_027332239.1	4423819	4453737	minus	protein-coding	XM_073091716.1	XP_072947817.1	1839		FBpp0297315	0	FBgn0262870	The gene axotactin is referred to in FlyBase by the symbol Dmel\axo (CG43225, FBgn0262870). It is a protein_coding_gene from Dmel. It has 7 annotated transcripts and 7 polypeptides (5 unique). Gene sequence location is 3L:4629604..4687317. Its molecular function is described by: serine-type endopeptidase inhibitor activity. It is involved in the biological process described with: transmission of …
LOC140755830	Cdc27	Cell division cycle 27	cell division cycle protein 27	Cdc27	Cell division cycle 27	1638.48	-0.217874	FWM	0.0939616	-2.31876	0.0204083	0.611344	NW_027332239.1	10326506	10331911	plus	protein-coding	XM_073091165.1	XP_072947266.1	707		FBpp0305561	1.52e-129	FBgn0012058	The gene Cell division cycle 27 is referred to in FlyBase by the symbol Dmel\Cdc27 (CG8610, FBgn0012058). It is a protein_coding_gene from Dmel. It has 2 annotated transcripts and 2 polypeptides (1 unique). Gene sequence location is 3L:7245481..7249340. Its molecular function is unknown. It is involved in the biological process described with 6 unique terms, many of which group under: primary met…
LOC140754531	Sox102F	Sox102F	transcription factor Sox102F	Sox102F	Sox102F	1097.75	0.681622	FWP	0.294369	2.31554	0.0205836	0.614775	NW_027332235.1	5661625	6037752	plus	protein-coding	XM_073089569.1	XP_072945670.1	539		FBpp0306557	1.11e-69	FBgn0039938	The gene Sox102F is referred to in FlyBase by the symbol Dmel\Sox102F (CG11153, FBgn0039938). It is a protein_coding_gene from Dmel. It has 4 annotated transcripts and 4 polypeptides (2 unique). Gene sequence location is 4:800436..834393. Its molecular function is described by: RNA polymerase II cis-regulatory region sequence-specific DNA binding; DNA-binding transcription factor activity, RNA po…
LOC140744789	LOC140744789	LOC140744789	uncharacterized LOC140744789			36.3623	-1.66073	FWM	0.718039	-2.31287	0.0207297	0.617319	NW_027332217.1	4073602	4111897	plus	protein-coding	XM_073076449.1	XP_072932550.1	365		FBpp0307905	8.38e-121
LOC140744193	LOC140744193	LOC140744193	uncharacterized LOC140744193			6.79237	-2.59258	FWM	1.12582	-2.30284	0.021288	0.632085	NW_027332216.1	13141827	13145848	plus	protein-coding	XM_073075690.1	XP_072931791.1	576		FBpp0311682	1.56e-14
LOC140743994	Sema2a	Semaphorin 2a	Semaphorin 2a	Sema2a	Semaphorin 2a	771.718	0.514707	FWP	0.223921	2.29861	0.0215273	0.635463	NW_027332209.1	6766522	7249819	plus	protein-coding	XM_073075433.1	XP_072931534.1	730		FBpp0311494	0	FBgn0011260	The gene Semaphorin 2a is referred to in FlyBase by the symbol Dmel\Sema2a (CG4700, FBgn0011260). It is a protein_coding_gene from Dmel. It has 4 annotated transcripts and 4 polypeptides (2 unique). Gene sequence location is 2R:16500178..16533459. Its molecular function is described by: semaphorin receptor binding; chemorepellent activity; protein binding. It is involved in the biological process…
LOC140742578	LOC140742578	Serrate	uncharacterized LOC140742578	Ser	Serrate	558.99	0.732838	FWP	0.318793	2.29879	0.0215167	0.635463	NW_027332214.1	30730	48276	minus	protein-coding	XM_073073482.1	XP_072929583.1	1182		FBpp0310538	0	FBgn0004197	The gene Serrate is referred to in FlyBase by the symbol Dmel\Ser (CG6127, FBgn0004197). It is a protein_coding_gene from Dmel. It has 2 annotated transcripts and 2 polypeptides (1 unique). Gene sequence location is 3R:27172090..27194267. Its molecular function is described by: calcium ion binding; glycosphingolipid binding; receptor ligand activity; protein binding; Notch binding. It is involved…
LOC140757937	LOC140757937	trypsin-1-like	trypsin-1-like			88.4956	-1.62798	FWM	0.71069	-2.2907	0.0219809	0.645125	NW_027332213.1	2913732	2929869	minus	protein-coding	XM_073093851.1	XP_072949952.1	265		FBpp0301202	7.76e-64
LOC140742280	Antp	Antennapedia	homeotic protein antennapedia-like	Antp	Antennapedia	515.332	0.676411	FWP	0.295289	2.29068	0.021982	0.645125	NW_027332213.1	10433452	10680036	plus	protein-coding	XM_073073137.1	XP_072929238.1	303		FBpp0089247	1.21e-73	FBgn0260642	The gene Antennapedia is referred to in FlyBase by the symbol Dmel\Antp (CG1028, FBgn0260642). It is a protein_coding_gene from Dmel. It has 12 annotated transcripts and 12 polypeptides (5 unique). Gene sequence location is 3R:6896253..6999228. Its molecular function is described by: sequence-specific DNA binding; RNA polymerase II cis-regulatory region sequence-specific DNA binding; DNA binding;…
LOC140742784	LOC140742784	LOC140742784	uncharacterized LOC140742784			1984.7	-0.481246	FWM	0.210716	-2.28386	0.0223799	0.649213	NW_027332209.1	925394	989842	minus	protein-coding	XM_073073786.1	XP_072929887.1	1239
LOC140756364	LOC140756364	LOC140756364	uncharacterized LOC140756364			15.4302	-1.45128	FWM	0.635745	-2.2828	0.0224419	0.649213	NW_027332211.1	18011904	18028875	minus	protein-coding	XM_073091838.1	XP_072947939.1	176
LOC140747318	LOC140747318	inter-alpha-trypsin inhibitor heavy chain H4-like	inter-alpha-trypsin inhibitor heavy chain H4-like			20520.2	0.387533	FWP	0.169685	2.28384	0.022381	0.649213	NW_027332222.1	6389662	6416177	plus	protein-coding	XM_073079664.1	XP_072935765.1	981
LOC140748916	gro	groucho	TLE family member transcriptional corepressor groucho	gro	groucho	1512.92	0.340045	FWP	0.148913	2.28351	0.0224001	0.649213	NW_027332225.1	5641050	5700521	plus	protein-coding	XM_073081875.1	XP_072937976.1	710		FBpp0292077	0	FBgn0001139	The gene groucho is referred to in FlyBase by the symbol Dmel\gro (CG8384, FBgn0001139). It is a protein_coding_gene from Dmel. It has 10 annotated transcripts and 10 polypeptides (6 unique). Gene sequence location is 3R:26041736..26049911. Its molecular function is described by: CRD domain binding; DNA-binding transcription factor binding; HMG box domain binding; transcription corepressor activi…
LOC140751543	Nrt	Neurotactin	Neurotactin	Nrt	Neurotactin	1265.3	-0.475551	FWM	0.207953	-2.28682	0.0222062	0.649213	NW_027332230.1	10994914	11001012	plus	protein-coding	XM_073085443.1	XP_072941544.1	752		FBpp0292987	6.74e-175	FBgn0004108	The gene Neurotactin is referred to in FlyBase by the symbol Dmel\Nrt (CG9704, FBgn0004108). It is a protein_coding_gene from Dmel. It has 3 annotated transcripts and 3 polypeptides (1 unique). Gene sequence location is 3L:16766072..16777465. Its molecular function is described by: cell adhesion receptor activity. It is involved in the biological process described with: axon guidance; axonal fasc…
LOC140744878	sev	sevenless	receptor protein-tyrosine kinase sevenless	sev	sevenless	89.5258	-1.26256	FWM	0.555762	-2.27176	0.0231009	0.666371	NW_027332217.1	7508443	7556060	minus	protein-coding	XM_073076573.1	XP_072932674.1	2484		FBpp0073249	0	FBgn0003366	The gene sevenless is referred to in FlyBase by the symbol Dmel\sev (CG18085, FBgn0003366). It is a protein_coding_gene from Dmel. It has one annotated transcript and one polypeptide. Gene sequence location is X:11071441..11086299. Its molecular function is described by 7 unique terms, many of which group under: phosphotransferase activity, alcohol group as acceptor; transferase activity; protein…
LOC140742406	LOC140742406	LOC140742406	uncharacterized LOC140742406			24.2906	1.74182	FWP	0.767521	2.2694	0.0232438	0.66859	NW_027332213.1	15241746	15281316	plus	protein-coding	XM_073073335.1	XP_072929436.1	1422		FBpp0304808	3.63e-21
LOC140754671	LOC140754671	Ankyrin 2	uncharacterized LOC140754671	Ank2	Ankyrin 2	268.543	-1.92461	FWM	0.850088	-2.26401	0.0235734	0.676148	NW_027332236.1	7393263	7461678	minus	protein-coding	XM_073089705.1	XP_072945806.1	5620		FBpp0310630	0	FBgn0261788	The gene Ankyrin 2 is referred to in FlyBase by the symbol Dmel\Ank2 (CG42734, FBgn0261788). It is a protein_coding_gene from Dmel. It has 22 annotated transcripts and 22 polypeptides (all unique). Gene sequence location is 3L:7655389..7718395. Its molecular function is unknown. It is involved in the biological process described with 9 unique terms, many of which group under: system process; mult…
LOC140752537	nkd	naked cuticle	NKD inhibitor of WNT signaling pathway naked cuticle	nkd	naked cuticle	375.618	0.753026	FWP	0.333345	2.259	0.0238833	0.683102	NW_027332211.1	8510193	8521618	minus	protein-coding	XM_073086878.1	XP_072942979.1	428		FBpp0304895	7.92e-29	FBgn0002945	The gene naked cuticle is referred to in FlyBase by the symbol Dmel\nkd (CG11614, FBgn0002945). It is a protein_coding_gene from Dmel. It has 3 annotated transcripts and 3 polypeptides (all unique). Gene sequence location is 3L:19003741..19045449. Its molecular function is described by: PDZ domain binding; zinc ion binding. It is involved in the biological process described with: negative regulat…
LOC140748126	Mct1	Mct1	Monocarboxylate transporter 1	Mct1	Monocarboxylate transporter 1	204.36	-0.83907	FWM	0.372319	-2.25363	0.0242196	0.690769	NW_027332223.1	12168012	12216756	minus	protein-coding	XM_073080859.1	XP_072936960.1	544		FBpp0309617	0	FBgn0023549	The gene Monocarboxylate transporter 1 is referred to in FlyBase by the symbol Dmel\Mct1 (CG3456, FBgn0023549). It is a protein_coding_gene from Dmel. It has 2 annotated transcripts and 2 polypeptides (1 unique). Gene sequence location is X:2189188..2205373. Its molecular function is described by: transmembrane transporter activity; monocarboxylic acid transmembrane transporter activity. It is in…
LOC140752478	Sema1b	Semaphorin 1a	Semaphorin 1b	Sema1a	Semaphorin 1a	14834.8	-0.29309	FWM	0.130208	-2.25093	0.0243897	0.692877	NW_027332211.1	8297750	8478378	plus	protein-coding	XM_073086806.1	XP_072942907.1	749		FBpp0292882	0	FBgn0011259	The gene Semaphorin 1a is referred to in FlyBase by the symbol Dmel\Sema1a (CG18405, FBgn0011259). It is a protein_coding_gene from Dmel. It has 7 annotated transcripts and 7 polypeptides (6 unique). Gene sequence location is 2L:8542147..8672041. Its molecular function is described by: protein binding; chemorepellent activity; heparin binding; semaphorin receptor binding. It is involved in the bi…
LOC140753908	CAH1	Carbonic anhydrase 1	carbonic anhydrase 1	CAH1	Carbonic anhydrase 1	807.942	-0.570936	FWM	0.253838	-2.24922	0.0244988	0.692877	NW_027332211.1	11420212	11440745	minus	protein-coding	XM_073088744.1	XP_072944845.1	264		FBpp0080116	5.47e-114	FBgn0027844	The gene Carbonic anhydrase 1 is referred to in FlyBase by the symbol Dmel\CAH1 (CG7820, FBgn0027844). It is a protein_coding_gene from Dmel. It has one annotated transcript and one polypeptide. Gene sequence location is 2L:13803626..13809994. Its molecular function is described by: zinc ion binding; carbonate dehydratase activity. It is involved in the biological process described with: one-carb…
LOC140754401	Traf-like	Traf-like	TNF-receptor-associated factor-like	Traf-like	TNF-receptor-associated factor-like	28.9346	-0.766838	FWM	0.340868	-2.24966	0.0244704	0.692877	NW_027332235.1	494150	504088	minus	protein-coding	XM_073089405.1	XP_072945506.1	531		FBpp0074051	8.73e-49	FBgn0030748	The gene TNF-receptor-associated factor-like is referred to in FlyBase by the symbol Dmel\Traf-like (CG4394, FBgn0030748). It is a protein_coding_gene from Dmel. It has 7 annotated transcripts and 7 polypeptides (3 unique). Gene sequence location is X:16415046..16417585. Its molecular function is described by: protein binding. It is involved in the biological process described with: positive regu…
LOC140747472	LOC140747472	seizure	potassium voltage-gated channel unc-103-like	sei	seizure	14.6774	-1.47529	FWM	0.657515	-2.24374	0.0248493	0.700833	NW_027332222.1	9142387	9184986	plus	protein-coding	XM_073079937.1	XP_072936038.1	965		FBpp0310000	0	FBgn0003353	The gene seizure is referred to in FlyBase by the symbol Dmel\sei (CG3182, FBgn0003353). It is a protein_coding_gene from Dmel. It has 3 annotated transcripts and 3 polypeptides (1 unique). Gene sequence location is 2R:24047411..24053035. Its molecular function is described by: voltage-gated monoatomic cation channel activity; voltage-gated potassium channel activity; inward rectifier potassium c…
LOC140752894	LOC140752894	arc	uncharacterized LOC140752894	a	arc	163.631	-0.636984	FWM	0.284063	-2.24241	0.024935	0.701296	NW_027332211.1	9017604	9039200	plus	protein-coding	XM_073087229.1	XP_072943330.1	423		FBpp0071677	3.01e-28	FBgn0000008	The gene arc is referred to in FlyBase by the symbol Dmel\a (CG6741, FBgn0000008). It is a protein_coding_gene from Dmel. It has 4 annotated transcripts and 4 polypeptides (2 unique). Gene sequence location is 2R:22136968..22172834. Its molecular function is described by: . It is involved in the biological process described with: compound eye development. 41 alleles are reported. The phenotypes o…
LOC140757662	ais	aramis	DExD-box helicase 52	ais	aramis	545.511	0.360432	FWP	0.16087	2.24052	0.0250573	0.702784	NW_027332212.1	15034495	15044773	plus	protein-coding	XM_073093539.1	XP_072949640.1	624		FBpp0074936	8.87e-166	FBgn0036754	The gene aramis is referred to in FlyBase by the symbol Dmel\ais (CG5589, FBgn0036754). It is a protein_coding_gene from Dmel. It has one annotated transcript and one polypeptide. Gene sequence location is 3L:17802490..17804715. Its molecular function is described by: nucleic acid binding; ATP binding; rRNA binding; RNA helicase activity. It is involved in the biological process described with: r…
LOC140746424	LOC140746424	LOC140746424	uncharacterized LOC140746424			26.9496	1.86741	FWP	0.834117	2.23879	0.0251698	0.703988	NW_027332220.1	10644998	10660197	minus	protein-coding	XM_073078560.1	XP_072934661.1	650
LOC140752494	LOC140752494	LOC140752494	uncharacterized LOC140752494			24.9532	3.14135	FWP	1.40514	2.23561	0.0253773	0.704516	NW_027332209.1	12989623	12991461	plus	protein-coding	XM_073086861.1	XP_072942962.1	314		FBpp0080135	3.96e-13
LOC140750661	kcc	kazachoc	solute carrier family 12 member kcc	kcc	kazachoc	228.733	-0.584192	FWM	0.261335	-2.23541	0.0253902	0.704516	NW_027332211.1	4297331	4776809	plus	protein-coding	XM_073084338.1	XP_072940439.1	1119		FBpp0309966	0	FBgn0261794	The gene kazachoc is referred to in FlyBase by the symbol Dmel\kcc (CG5594, FBgn0261794). It is a protein_coding_gene from Dmel. It has 7 annotated transcripts and 7 polypeptides (6 unique). Gene sequence location is 2R:23907654..23925066. Its molecular function is described by: transmembrane transporter activity; amino acid transmembrane transporter activity; potassium:chloride symporter activit…
LOC140753028	mthl1	methuselah-like 1	adhesion G-protein coupled receptor methuselah-like 1	mthl1	methuselah-like 1	3134.09	-0.420308	FWM	0.188032	-2.2353	0.0253974	0.704516	NW_027332233.1	17883595	17888520	minus	protein-coding	XM_073087381.1	XP_072943482.1	598		FBpp0309136	2.73e-117	FBgn0030766	The gene methuselah-like 1 is referred to in FlyBase by the symbol Dmel\mthl1 (CG4521, FBgn0030766). It is a protein_coding_gene from Dmel. It has 2 annotated transcripts and 2 polypeptides (1 unique). Gene sequence location is X:16640968..16650309. Its molecular function is described by: G protein-coupled receptor activity; transmembrane signaling receptor activity. It is involved in the biologi…
LOC140743441	LOC140743441	cypher	uncharacterized LOC140743441	cyr	cypher	459.488	1.48417	FWP	0.66569	2.22952	0.0257794	0.711216	NW_027332209.1	4613322	4651380	plus	protein-coding	XM_073074707.1	XP_072930808.1	508		FBpp0309146	6.28e-65	FBgn0030001	The gene cypher is referred to in FlyBase by the symbol Dmel\cyr (CG15335, FBgn0030001). It is a protein_coding_gene from Dmel. It has 3 annotated transcripts and 3 polypeptides (2 unique). Gene sequence location is X:8121280..8135713. Its molecular function is described by: . It is involved in the biological process described with: cell morphogenesis; epithelial cell morphogenesis. 12 alleles ar…
LOC140753246	LOC140753246	dynein axonemal light chain 4	dynein axonemal light chain 4			62.2876	3.57247	FWP	1.602	2.23	0.0257475	0.711216	NW_027332233.1	16218176	16221978	plus	protein-coding	XM_073087726.1	XP_072943827.1	106		FBpp0290349	3.49e-44
LOC140743295	Cralbp	Cralbp	Cellular retinaldehyde binding protein	Cralbp	Cellular retinaldehyde binding protein	4.47939	2.56081	FWP	1.15599	2.21525	0.0267429	0.727881	NW_027332215.1	6087970	6130400	plus	protein-coding	XM_073074459.1	XP_072930560.1	334		FBpp0076823	4.22e-103	FBgn0035636	The gene Cellular retinaldehyde binding protein is referred to in FlyBase by the symbol Dmel\Cralbp (CG10546, FBgn0035636). It is a protein_coding_gene from Dmel. It has one annotated transcript and one polypeptide. Gene sequence location is 3L:5783215..5786718. Its molecular function is described by: phosphatidylinositol bisphosphate binding; retinal binding. It is involved in the biological pro…
LOC140752600	LOC140752600	LOC140752600	uncharacterized LOC140752600			960.93	-0.394253	FWM	0.177835	-2.21696	0.0266255	0.727881	NW_027332231.1	3966613	3981804	minus	protein-coding	XM_073086949.1	XP_072943050.1	709		FBpp0081017	7.74e-64
LOC140753195	IFT20	IFT20	intraflagellar transport 20	IFT20	Intraflagellar transport 20	103.826	-0.78333	FWM	0.35296	-2.21932	0.0264652	0.727881	NW_027332233.1	7261659	7263210	minus	protein-coding	XM_073087640.1	XP_072943741.1	131		FBpp0289150	3.24e-13	FBgn0050441	The gene Intraflagellar transport 20 is referred to in FlyBase by the symbol Dmel\IFT20 (CG30441, FBgn0050441). It is a protein_coding_gene from Dmel. It has one annotated transcript and one polypeptide. Gene sequence location is 2R:5351717..5352122. Its molecular function is described by: . It is involved in the biological process described with: protein localization to cilium; cilium assembly. …
LOC140753829	LOC140753829	LOC140753829	uncharacterized LOC140753829			10446.6	-0.702147	FWM	0.316851	-2.21602	0.0266901	0.727881	NW_027332234.1	10380449	10382304	minus	protein-coding	XM_073088625.1	XP_072944726.1	151
LOC140754663	LOC140754663	facilitated trehalose transporter Tret1-like	facilitated trehalose transporter Tret1-like			452.03	0.732431	FWP	0.330621	2.21532	0.0267382	0.727881	NW_027332236.1	1285971	1314830	plus	protein-coding	XM_073089687.1	XP_072945788.1	495		FBpp0300975	3.58e-49
LOC140754828	LOC140754828	LOC140754828	uncharacterized LOC140754828			5001.33	0.438396	FWP	0.19817	2.21222	0.0269515	0.731593	NW_027332236.1	2707005	3419248	plus	protein-coding	XM_073089941.1	XP_072946042.1	1073		FBpp0300569	1.46e-128
LOC140746076	Indy	I'm not dead yet	tricarboxylate transporter protein I'm not dead yet	Indy	I'm not dead yet	242.325	-0.903379	FWM	0.40859	-2.21096	0.0270383	0.731986	NW_027332220.1	1757114	1798463	plus	protein-coding	XM_073078071.1	XP_072934172.1	659		FBpp0291071	0	FBgn0036816	The gene I'm not dead yet is referred to in FlyBase by the symbol Dmel\Indy (CG3979, FBgn0036816). It is a protein_coding_gene from Dmel. It has 4 annotated transcripts and 4 polypeptides (2 unique). Gene sequence location is 3L:18828632..18846267. Its molecular function is described by: citrate transmembrane transporter activity; transmembrane transporter activity; succinate transmembrane transp…
LOC140744923	LOC140744923	LOC140744923	uncharacterized LOC140744923			9.33861	-1.82756	FWM	0.828692	-2.20536	0.0274289	0.739698	NW_027332210.1	4064651	4065790	plus	protein-coding	XM_073076649.1	XP_072932750.1	278
LOC140747145	LOC140747145	Neuroligin 1	uncharacterized LOC140747145	Nlg1	Neuroligin 1	89.2856	2.30293	FWP	1.04641	2.20078	0.0277518	0.739698	NW_027332222.1	1190735	1227100	plus	protein-coding	XM_073079421.1	XP_072935522.1	1473		FBpp0297111	1.91e-158	FBgn0051146	The gene Neuroligin 1 is referred to in FlyBase by the symbol Dmel\Nlg1 (CG31146, FBgn0051146). It is a protein_coding_gene from Dmel. It has 2 annotated transcripts and 2 polypeptides (1 unique). Gene sequence location is 3R:7658247..7694874. Its molecular function is described by: neurexin family protein binding; neuroligin family protein binding; signaling receptor activity. It is involved in …
LOC140748592	Dll	Distal-less	homeotic protein distal-less-like	Dll	Distal-less	2047.09	-1.20391	FWM	0.547073	-2.20064	0.0277615	0.739698	NW_027332224.1	3553130	3692408	plus	protein-coding	XM_073081421.1	XP_072937522.1	378		FBpp0072285	1.59e-87	FBgn0000157	The gene Distal-less is referred to in FlyBase by the symbol Dmel\Dll (CG3629, FBgn0000157). It is a protein_coding_gene from Dmel. It has 3 annotated transcripts and 3 polypeptides (all unique). Gene sequence location is 2R:24814822..24835667. Its molecular function is described by: RNA polymerase II cis-regulatory region sequence-specific DNA binding; DNA-binding transcription factor activity, …
LOC140751966	LOC140751966	Ionotropic receptor 76b	glutamate receptor ionotropic, delta-1-like	Ir76b	Ionotropic receptor 76b	323.414	-0.355093	FWM	0.16114	-2.20363	0.0275502	0.739698	NW_027332230.1	4821977	4827120	minus	protein-coding	XM_073086104.1	XP_072942205.1	332		FBpp0074638	1.05e-29	FBgn0036937	The gene Ionotropic receptor 76b is referred to in FlyBase by the symbol Dmel\Ir76b (CG7385, FBgn0036937). It is a protein_coding_gene from Dmel. It has one annotated transcript and one polypeptide. Gene sequence location is 3L:20108484..20111534. Its molecular function is described by 6 unique terms, many of which group under: transmembrane signaling receptor activity; signaling receptor activit…
LOC140751989	LOC140751989	LOC140751989	uncharacterized LOC140751989			649.861	1.5346	FWP	0.696726	2.20259	0.0276235	0.739698	NW_027332230.1	5566408	5757241	plus	protein-coding	XM_073086154.1	XP_072942255.1	1040		FBpp0311688	2.87e-97
LOC140754728	cher	cheerio	filamin A protein cher	cher	cheerio	66.0725	1.61445	FWP	0.733271	2.2017	0.0276862	0.739698	NW_027332236.1	9506118	9602605	minus	protein-coding	XM_073089801.1	XP_072945902.1	923		FBpp0288452	0	FBgn0014141	The gene cheerio is referred to in FlyBase by the symbol Dmel\cher (CG3937, FBgn0014141). It is a protein_coding_gene from Dmel. It has 10 annotated transcripts and 10 polypeptides (9 unique). Gene sequence location is 3R:17091533..17125389. Its molecular function is described by: actin filament binding; actin binding. It is involved in the biological process described with 16 unique terms, many …
LOC140745850	LOC140745850	roughest	irregular chiasm C-roughest protein-like	rst	roughest	4831.57	-0.515598	FWM	0.235309	-2.19115	0.028441	0.753834	NW_027332219.1	4849893	4981957	minus	protein-coding	XM_073077776.1	XP_072933877.1	815		FBpp0310320	0	FBgn0003285	The gene roughest is referred to in FlyBase by the symbol Dmel\rst (CG4125, FBgn0003285). It is a protein_coding_gene from Dmel. It has 2 annotated transcripts and 2 polypeptides (1 unique). Gene sequence location is X:2950399..2973834. Its molecular function is described by: cell adhesion molecule binding; PDZ domain binding. It is involved in the biological process described with 9 unique terms…
LOC140753956	LOC140753956	LOC140753956	uncharacterized LOC140753956			703.491	-0.577336	FWM	0.26345	-2.19144	0.0284196	0.753834	NW_027332234.1	13110251	13317224	minus	protein-coding	XM_073088817.1	XP_072944918.1	838
LOC140749708	LOC140749708	bloated tubules	sodium-dependent nutrient amino acid transporter 1-like	blot	bloated tubules	59.1556	-1.06451	FWM	0.486268	-2.18914	0.0285865	0.755713	NW_027332226.1	3300632	3322289	plus	protein-coding	XM_073082841.1	XP_072938942.1	675		FBpp0308930	3.46e-36	FBgn0027660	The gene bloated tubules is referred to in FlyBase by the symbol Dmel\blot (CG3897, FBgn0027660). It is a protein_coding_gene from Dmel. It has 5 annotated transcripts and 5 polypeptides (3 unique). Gene sequence location is 3L:17396031..17421514. Its molecular function is described by: neurotransmitter:sodium symporter activity; glycine:sodium symporter activity. It is involved in the biological…
LOC140748355	LOC140748355	LOC140748355	uncharacterized LOC140748355			9.26331	2.03115	FWP	0.92853	2.18749	0.0287071	0.756924	NW_027332223.1	4483349	4847597	plus	lncRNA	XR_012102943.1
LOC140742762	LOC140742762	Niemann-Pick type C-2b	NPC intracellular cholesterol transporter 2-like	Npc2b	Niemann-Pick type C-2b	9761.51	0.365429	FWP	0.16739	2.18311	0.0290281	0.760354	NW_027332214.1	4986143	4992576	plus	protein-coding	XM_073073751.1	XP_072929852.1	167		FBpp0082350	3.95e-29	FBgn0038198	The gene Niemann-Pick type C-2b is referred to in FlyBase by the symbol Dmel\Npc2b (CG3153, FBgn0038198). It is a protein_coding_gene from Dmel. It has 2 annotated transcripts and 2 polypeptides (1 unique). Gene sequence location is 3R:14089517..14092425. Its molecular function is described by: sterol binding. It is involved in the biological process described with: sterol transport; sexual repro…
LOC140744695	LOC140744695	Larval serum protein 2	basic juvenile hormone-suppressible protein 1-like	Lsp2	Larval serum protein 2	873.33	1.64086	FWP	0.751777	2.18264	0.0290624	0.760354	NW_027332217.1	276793	281402	plus	protein-coding	XM_073076320.1	XP_072932421.1	749		FBpp0311507	5.12e-83	FBgn0002565	The gene Larval serum protein 2 is referred to in FlyBase by the symbol Dmel\Lsp2 (CG6806, FBgn0002565). It is a protein_coding_gene from Dmel. It has 2 annotated transcripts and 2 polypeptides (1 unique). Gene sequence location is 3L:12129393..12131869. Its molecular function is described by: nutrient reservoir activity. It is involved in the biological process described with: energy homeostasis…
LOC140755102	LOC140755102	dpr13	uncharacterized LOC140755102	dpr13	defective proboscis extension response 13	97.9085	2.08399	FWP	0.954229	2.18395	0.0289658	0.760354	NW_027332237.1	4341633	4438085	plus	protein-coding	XM_073090301.1	XP_072946402.1	446		FBpp0289452	1.44e-67	FBgn0034286	The gene defective proboscis extension response 13 is referred to in FlyBase by the symbol Dmel\dpr13 (CG33996, FBgn0034286). It is a protein_coding_gene from Dmel. It has 2 annotated transcripts and 2 polypeptides (all unique). Gene sequence location is 2R:17975122..18007902. Its molecular function is described by: . It is involved in the biological process described with: synapse organization; …
LOC140750697	LOC140750697	LOC140750697	uncharacterized LOC140750697			905.086	0.379166	FWP	0.1741	2.17787	0.0294158	0.767461	NW_027332228.1	8004961	8006274	minus	protein-coding	XM_073084390.1	XP_072940491.1	194		FBpp0304694	1.16e-34
LOC140751061	LOC140751061	LOC140751061	uncharacterized LOC140751061			4082.76	0.517967	FWP	0.238004	2.1763	0.0295328	0.767461	NW_027332228.1	13843797	13909634	minus	protein-coding	XM_073084887.1	XP_072940988.1	912		FBpp0084099	0
LOC140756411	LOC140756411	Centrosomal protein 104	centrosomal protein of 104 kDa	Cep104	Centrosomal protein 104	5.02557	-2.84755	FWM	1.30867	-2.17592	0.0295615	0.767461	NW_027332240.1	8216469	8245461	minus	protein-coding	XM_073091907.1	XP_072948008.1	1156		FBpp0080789	2.2e-150	FBgn0032800	The gene Centrosomal protein 104 is referred to in FlyBase by the symbol Dmel\Cep104 (CG10137, FBgn0032800). It is a protein_coding_gene from Dmel. It has one annotated transcript and one polypeptide. Gene sequence location is 2L:19526686..19532985. Its molecular function is described by: microtubule binding. It is involved in the biological process described with: non-motile cilium assembly; mot…
LOC140744005	sro	shroud	SDR family oxidoreductase shroud	sro	shroud	36.2116	1.41292	FWP	0.650736	2.17126	0.0299112	0.774555	NW_027332216.1	7441732	7445223	plus	protein-coding	XM_073075440.1	XP_072931541.1	303		FBpp0084847	3.6e-65	FBgn0262112	The gene shroud is referred to in FlyBase by the symbol Dmel\sro (CG12068, FBgn0262112). It is a protein_coding_gene from Dmel. It has one annotated transcript and one polypeptide. Gene sequence location is 3R:29794597..29795805. Its molecular function is described by: oxidoreductase activity; testosterone dehydrogenase (NAD+) activity; estradiol 17-beta-dehydrogenase [NAD(P)+] activity. It is in…
LOC140743691	LOC140743691	LOC140743691	uncharacterized LOC140743691			397.075	-0.725947	FWM	0.334532	-2.17004	0.0300039	0.774973	NW_027332215.1	23008583	23023952	plus	protein-coding	XM_073075177.1	XP_072931278.1	163
LOC140754916	LOC140754916	guanine nucleotide exchange factor DBS-like	guanine nucleotide exchange factor DBS-like			1540.42	-0.419461	FWM	0.193457	-2.16824	0.0301404	0.776517	NW_027332211.1	14131228	14246395	plus	protein-coding	XM_073090075.1	XP_072946176.1	1036		FBpp0085412	4.11e-137
LOC140748911	Tm1	Tropomyosin 1	tropomyosin 1	Tm1	Tropomyosin 1	12285.5	0.246443	FWP	0.113862	2.1644	0.0304336	0.782081	NW_027332225.1	3962392	4002736	minus	protein-coding	XM_073081831.1	XP_072937932.1	408		FBpp0088904	1.19e-154	FBgn0003721	The gene Tropomyosin 1 is referred to in FlyBase by the symbol Dmel\Tm1 (CG4898, FBgn0003721). It is a protein_coding_gene from Dmel. It has 18 annotated transcripts and 18 polypeptides (14 unique). Gene sequence location is 3R:15278220..15308779. Its molecular function is described by: kinesin binding; protein kinase binding; actin binding; actin filament binding. It is involved in the biologica…
LOC140744814	LOC140744814	LOC140744814	uncharacterized LOC140744814			742.278	-0.653425	FWM	0.302183	-2.16235	0.0305914	0.784147	NW_027332217.1	5000478	5021668	plus	protein-coding	XM_073076486.1	XP_072932587.1	109
LOC140747303	LOC140747303	LOC140747303	uncharacterized LOC140747303			2535.05	-1.27266	FWM	0.588998	-2.16071	0.0307176	0.785393	NW_027332222.1	5779849	6224987	plus	protein-coding	XM_073079640.1	XP_072935741.1	216		FBpp0082040	2.12e-120
LOC140742675	Bili	Bili	FERM domain-containing protein 8 Bili	Bili	Band4.1 inhibitor LRP interactor	11.8208	-1.56172	FWM	0.72344	-2.15875	0.0308699	0.787298	NW_027332214.1	2995979	3002714	plus	protein-coding	XM_073073632.1	XP_072929733.1	599		FBpp0311466	1.64e-119	FBgn0039282	The gene Band4.1 inhibitor LRP interactor is referred to in FlyBase by the symbol Dmel\Bili (CG11848, FBgn0039282). It is a protein_coding_gene from Dmel. It has 7 annotated transcripts and 7 polypeptides (1 unique). Gene sequence location is 3R:25131306..25136709. Its molecular function is described by: . It is involved in the biological process described with: negative regulation of canonical W…
LOC140746928	LOC140746928	obstructor-B	uncharacterized LOC140746928	obst-B	obstructor-B	719.438	1.92011	FWP	0.890096	2.15719	0.0309908	0.787472	NW_027332222.1	13646495	13654815	plus	protein-coding	XM_073079088.1	XP_072935189.1	333		FBpp0079524	8.02e-12	FBgn0027600	The gene obstructor-B is referred to in FlyBase by the symbol Dmel\obst-B (CG4778, FBgn0027600). It is a protein_coding_gene from Dmel. It has one annotated transcript and one polypeptide. Gene sequence location is 2L:10032690..10038954. Its molecular function is described by: chitin binding. The biological processes in which it is involved are not known. 15 alleles are reported. No phenotypic da…
LOC140753689	LOC140753689	hamlet	transcription factor hamlet-like	ham	hamlet	26.1586	-2.05664	FWM	0.953622	-2.15666	0.0310322	0.787472	NW_027332234.1	9248491	9376974	minus	protein-coding	XM_073088441.1	XP_072944542.1	981		FBpp0304333	2.04e-76	FBgn0045852	The gene hamlet is referred to in FlyBase by the symbol Dmel\ham (CG31753, FBgn0045852). It is a protein_coding_gene from Dmel. It has 5 annotated transcripts and 5 polypeptides (4 unique). Gene sequence location is 2L:18762874..18792906. Its molecular function is described by: DNA-binding transcription activator activity, RNA polymerase II-specific; RNA polymerase II cis-regulatory region sequen…
LOC140743424	Fhos	Fhos	Formin homology 2 domain containing	Fhos	Formin homology 2 domain containing	2671.52	-0.303929	FWM	0.141006	-2.15543	0.0311282	0.787933	NW_027332215.1	11812770	11893754	minus	protein-coding	XM_073074674.1	XP_072930775.1	1241		FBpp0297586	0	FBgn0266084	The gene Formin homology 2 domain containing is referred to in FlyBase by the symbol Dmel\Fhos (CG42610, FBgn0266084). It is a protein_coding_gene from Dmel. It has 9 annotated transcripts and 9 polypeptides (8 unique). Gene sequence location is 3L:8753619..8798719. Its molecular function is described by: actin filament binding. It is involved in the biological process described with 11 unique te…
LOC140744900	Notum	Notum	palmitoleoyl-protein carboxylesterase notum	Notum	Notum	88.3428	1.66227	FWP	0.77195	2.15334	0.0312917	0.790096	NW_027332217.1	7761262	7767546	plus	protein-coding	XM_073076602.1	XP_072932703.1	435		FBpp0075193	1.18e-109	FBgn0044028	The gene Notum is referred to in FlyBase by the symbol Dmel\Notum (CG13076, FBgn0044028). It is a protein_coding_gene from Dmel. It has one annotated transcript and one polypeptide. Gene sequence location is 3L:16023480..16032752. Its molecular function is described by: palmitoleyl hydrolase activity; hydrolase activity. It is involved in the biological process described with 9 unique terms, many…
LOC140748919	LOC140748919	unc-13	uncharacterized LOC140748919	unc-13	unc-13	140.518	-0.749289	FWM	0.348271	-2.15146	0.0314403	0.791873	NW_027332225.1	4989747	4997669	minus	protein-coding	XM_073081881.1	XP_072937982.1	1532		FBpp0300963	4.57e-18	FBgn0025726	The gene unc-13 is referred to in FlyBase by the symbol Dmel\unc-13 (CG2999, FBgn0025726). It is a protein_coding_gene from Dmel. It has 7 annotated transcripts and 7 polypeptides (6 unique). Gene sequence location is 4:867824..912331. Its molecular function is described by: calmodulin binding; diacylglycerol binding; phospholipid binding; syntaxin-1 binding; calcium ion binding. It is involved i…
LOC140747832	Col4a1	Collagen type IV alpha 1	Collagen type IV alpha 1	Col4a1	Collagen type IV alpha 1	24822.6	-0.517053	FWM	0.240447	-2.15038	0.0315249	0.792034	NW_027332223.1	8132352	8146438	plus	protein-coding	XM_073080451.1	XP_072936552.1	1814		FBpp0078642	0	FBgn0000299	The gene Collagen type IV alpha 1 is referred to in FlyBase by the symbol Dmel\Col4a1 (CG4145, FBgn0000299). It is a protein_coding_gene from Dmel. It has 3 annotated transcripts and 3 polypeptides (1 unique). Gene sequence location is 2L:5029609..5037279. Its molecular function is described by: extracellular matrix structural constituent conferring tensile strength; extracellular matrix structur…
LOC140747257	RagA-B	RagA-B	Ras-related GTP binding A/B	RagA-B	Ras-related GTP binding A/B	394.325	-0.445965	FWM	0.207671	-2.14746	0.0317569	0.795633	NW_027332222.1	5117564	5122743	plus	protein-coding	XM_073079572.1	XP_072935673.1	307		FBpp0081491	0	FBgn0037647	The gene Ras-related GTP binding A/B is referred to in FlyBase by the symbol Dmel\RagA-B (CG11968, FBgn0037647). It is a protein_coding_gene from Dmel. It has one annotated transcript and one polypeptide. Gene sequence location is 3R:8982732..8984315. Its molecular function is described by: GTPase activity; protein heterodimerization activity; GTP binding. It is involved in the biological process…
LOC140754473	LOC140754473	U8-agatoxin-Ao1a-like	U8-agatoxin-Ao1a-like			11.8682	-2.42227	FWM	1.12842	-2.1466	0.0318253	0.795633	NW_027332235.1	7234591	7324002	minus	protein-coding	XM_073089493.1	XP_072945594.1	148
LOC140749183	hwt	heavyweight	SH2 domain-containing adapter heavyweight	hwt	heavyweight	400.231	-0.455755	FWM	0.212611	-2.14361	0.032064	0.799626	NW_027332225.1	7598306	7814992	minus	protein-coding	XM_073082226.1	XP_072938327.1	1189		FBpp0305358	7.05e-52	FBgn0264542	The gene heavyweight is referred to in FlyBase by the symbol Dmel\hwt (CG43921, FBgn0264542). It is a protein_coding_gene from Dmel. It has 4 annotated transcripts and 4 polypeptides (all unique). Gene sequence location is X:12516634..12568452. Its molecular function is described by: phosphotyrosine residue binding. The biological processes in which it is involved are not known. 8 alleles are rep…
LOC140748123	LOC140748123	mannose-P-dolichol utilization defect 1 protein homolog	mannose-P-dolichol utilization defect 1 protein homolog			1375.76	-0.311409	FWM	0.145579	-2.13911	0.0324271	0.80275	NW_027332223.1	4459915	4461322	plus	protein-coding	XM_073080857.1	XP_072936958.1	247		FBpp0078636	2.26e-87
LOC140748199	Su(H)	Suppressor of Hairless	recombining binding protein suppressor of hairless	Su(H)	Suppressor of Hairless	1724.98	-0.342966	FWM	0.160267	-2.13997	0.032357	0.80275	NW_027332223.1	13287807	13298126	minus	protein-coding	XM_073080950.1	XP_072937051.1	498		FBpp0312201	0	FBgn0004837	The gene Suppressor of Hairless is referred to in FlyBase by the symbol Dmel\Su(H) (CG3497, FBgn0004837). It is a protein_coding_gene from Dmel. It has 2 annotated transcripts and 2 polypeptides (1 unique). Gene sequence location is 2L:15039488..15043334. Its molecular function is described by 10 unique terms, many of which group under: binding; DNA-binding transcription factor activity; transcri…
LOC140748577	LOC140748577	LOC140748577	uncharacterized LOC140748577			640.266	-2.11794	FWM	0.989503	-2.14041	0.0323219	0.80275	NW_027332224.1	2668955	2670029	plus	protein-coding	XM_073081401.1	XP_072937502.1	233
LOC140754799	GABA-B-R2	GABA-B-R2	gamma-aminobutyric acid type B receptor subunit 2	GABA-B-R2	metabotropic GABA-B receptor subtype 2	7.05852	-1.59302	FWM	0.745319	-2.13737	0.0325679	0.804269	NW_027332236.1	10006659	10027333	plus	protein-coding	XM_073089908.1	XP_072946009.1	1414		FBpp0083566	0	FBgn0027575	The gene metabotropic GABA-B receptor subtype 2 is referred to in FlyBase by the symbol Dmel\GABA-B-R2 (CG6706, FBgn0027575). It is a protein_coding_gene from Dmel. It has 3 annotated transcripts and 3 polypeptides (all unique). Gene sequence location is 3R:21770333..21775840. Its molecular function is described by: G protein-coupled GABA receptor activity; protein heterodimerization activity; G …
LOC140748687	LOC140748687	serine protease 33	serine protease 33			36.6538	0.989197	FWP	0.464587	2.1292	0.0332381	0.818821	NW_027332224.1	5865564	5880142	plus	protein-coding	XM_073081540.1	XP_072937641.1	438		FBpp0087747	1.58e-140
LOC140747909	slf	schlaff	C-type lectin domain-containing protein slf	slf	schlaff	772.728	-1.37347	FWM	0.646121	-2.12572	0.0335265	0.821617	NW_027332223.1	5582540	5610607	minus	protein-coding	XM_073080550.1	XP_072936651.1	223		FBpp0304846	1.21e-127	FBgn0287234	The gene schlaff is referred to in FlyBase by the symbol Dmel\slf (CG3244, FBgn0287234). It is a protein_coding_gene from Dmel. It has 2 annotated transcripts and 2 polypeptides (1 unique). Gene sequence location is 2L:4796600..4801923. Its molecular function is described by: carbohydrate binding. The biological processes in which it is involved are not known. 16 alleles are reported. The phenoty…
LOC140748784	LOC140748784	Ance	angiotensin-converting enzyme-like	Ance	Angiotensin converting enzyme	22.8735	-2.14235	FWM	1.00821	-2.1249	0.033595	0.821617	NW_027332224.1	7099441	7114023	minus	protein-coding	XM_073081675.1	XP_072937776.1	689		FBpp0310259	3.57e-150	FBgn0012037	The gene Angiotensin converting enzyme is referred to in FlyBase by the symbol Dmel\Ance (CG8827, FBgn0012037). It is a protein_coding_gene from Dmel. It has 3 annotated transcripts and 3 polypeptides (1 unique). Gene sequence location is 2L:13905645..13909212. Its molecular function is described by: metallopeptidase activity; peptidyl-dipeptidase activity. It is involved in the biological proces…
LOC140753313	LOC140753313	Allatostatin C receptor 2	somatostatin receptor type 2-like	AstC-R2	Allatostatin C receptor 2	336.152	-0.634312	FWM	0.298419	-2.12558	0.0335385	0.821617	NW_027332233.1	208463	351694	plus	protein-coding	XM_073087833.1	XP_072943934.1	415		FBpp0305089	1.48e-154	FBgn0036789	The gene Allatostatin C receptor 2 is referred to in FlyBase by the symbol Dmel\AstC-R2 (CG13702, FBgn0036789). It is a protein_coding_gene from Dmel. It has 4 annotated transcripts and 4 polypeptides (3 unique). Gene sequence location is 3L:18485137..18502557. Its molecular function is described by: G protein-coupled receptor activity; allatostatin receptor activity; neuropeptide receptor activi…
LOC140757301	LOC140757301	BAMBI-like	BMP and activin membrane-bound inhibitor homolog			1433.99	0.34024	FWP	0.160391	2.12132	0.0338951	0.825624	NW_027332212.1	3329071	3432283	minus	protein-coding	XM_073092941.1	XP_072949042.1	248
LOC140742284	Dfd	Deformed	homeotic protein deformed	Dfd	Deformed	31.7097	-4.79321	FWM	2.26184	-2.11917	0.0340762	0.825624	NW_027332213.1	10949524	10971843	minus	protein-coding	XM_073073152.1	XP_072929253.1	400		FBpp0081138	3.66e-74	FBgn0000439	The gene Deformed is referred to in FlyBase by the symbol Dmel\Dfd (CG2189, FBgn0000439). It is a protein_coding_gene from Dmel. It has one annotated transcript and one polypeptide. Gene sequence location is 3R:6791836..6802428. Its molecular function is described by 7 unique terms, many of which group under: binding; nucleic acid binding; DNA binding; transcription regulator activity; sequence-s…
LOC140749035	Syt4	Synaptotagmin 4	Synaptotagmin 4	Syt4	Synaptotagmin 4	5.35668	-1.58832	FWM	0.749539	-2.11906	0.034085	0.825624	NW_027332225.1	3909859	3947090	minus	protein-coding	XM_073082040.1	XP_072938141.1	455		FBpp0081097	1.29e-146	FBgn0028400	The gene Synaptotagmin 4 is referred to in FlyBase by the symbol Dmel\Syt4 (CG10047, FBgn0028400). It is a protein_coding_gene from Dmel. It has one annotated transcript and one polypeptide. Gene sequence location is 3R:7266065..7270809. Its molecular function is described by: calcium ion sensor activity; SNARE binding; calcium-dependent phospholipid binding; phosphatidylserine binding. It is inv…
LOC140753696	LOC140753696	LOC140753696	uncharacterized LOC140753696			126.473	-1.98658	FWM	0.937158	-2.11979	0.0340239	0.825624	NW_027332234.1	8914962	9064942	minus	protein-coding	XM_073088459.1	XP_072944560.1	258		FBpp0290861	4.96e-58
LOC140743472	LOC140743472	apterous	LIM/homeobox protein Lhx9-like	ap	apterous	431.678	1.07901	FWP	0.509599	2.11737	0.0342286	0.827122	NW_027332215.1	14203962	14257828	plus	protein-coding	XM_073074767.1	XP_072930868.1	358		FBpp0085394	2.4e-95	FBgn0267978	The gene apterous is referred to in FlyBase by the symbol Dmel\ap (CG8376, FBgn0267978). It is a protein_coding_gene from Dmel. It has 4 annotated transcripts and 4 polypeptides (3 unique). Gene sequence location is 2R:5706202..5727525. Its molecular function is described by: RNA polymerase II transcription regulatory region sequence-specific DNA binding; DNA-binding transcription factor activity…
LOC140750761	LOC140750761	unc-5	netrin receptor UNC5C-like	unc-5	unc-5	7.26152	-2.305	FWM	1.09125	-2.11226	0.0346641	0.835652	NW_027332228.1	3850106	3861996	minus	protein-coding	XM_073084471.1	XP_072940572.1	1070		FBpp0309017	1.58e-109	FBgn0034013	The gene unc-5 is referred to in FlyBase by the symbol Dmel\unc-5 (CG8166, FBgn0034013). It is a protein_coding_gene from Dmel. It has 2 annotated transcripts and 2 polypeptides (1 unique). Gene sequence location is 2R:15340472..15368300. Its molecular function is described by: netrin receptor activity; netrin receptor activity involved in chemorepulsion. It is involved in the biological process …
LOC140750777	LOC140750777	alpha-Esterase-9	esterase B1-like	alpha-Est9	alpha-Esterase-9	238.095	-2.06309	FWM	0.978575	-2.10826	0.0350083	0.841945	NW_027332228.1	995419	1004265	minus	protein-coding	XM_073084490.1	XP_072940591.1	577		FBpp0291550	1.43e-102	FBgn0015577	The gene alpha-Esterase-9 is referred to in FlyBase by the symbol Dmel\≈í¬±-Est9 (CG1128, FBgn0015577). It is a protein_coding_gene from Dmel. It has 2 annotated transcripts and 2 polypeptides (all unique). Gene sequence location is 3R:7493921..7505098. Its molecular function is described by: carboxylesterase activity; cholinesterase activity. The biological processes in which it is involved are …
LOC140754718	sv	shaven	paired box protein shaven	sv	shaven	21.4872	-1.97392	FWM	0.936803	-2.10708	0.0351106	0.842405	NW_027332236.1	8250804	8365895	plus	protein-coding	XM_073089777.1	XP_072945878.1	442		FBpp0088367	2.25e-112	FBgn0005561	The gene shaven is referred to in FlyBase by the symbol Dmel\sv (CG11049, FBgn0005561). It is a protein_coding_gene from Dmel. It has 7 annotated transcripts and 7 polypeptides (all unique). Gene sequence location is 4:1088798..1113317. Its molecular function is described by: RNA polymerase II cis-regulatory region sequence-specific DNA binding; DNA binding; DNA-binding transcription factor activ…
LOC140743350	LOC140743350	super sex combs	UDP-N-acetylglucosamine--peptide N-acetylglucosaminyltransferase 110 kDa subunit-like	sxc	super sex combs	8.46621	-2.00164	FWM	0.952783	-2.10083	0.0356557	0.849444	NW_027332215.1	9381644	9401703	minus	protein-coding	XM_073074524.1	XP_072930625.1	827		FBpp0085420	0	FBgn0261403	The gene super sex combs is referred to in FlyBase by the symbol Dmel\sxc (CG10392, FBgn0261403). It is a protein_coding_gene from Dmel. It has 3 annotated transcripts and 3 polypeptides (1 unique). Gene sequence location is 2R:5307288..5329555. Its molecular function is described by: glycosyltransferase activity; protein O-acetylglucosaminyltransferase activity. It is involved in the biological …
LOC140749466	LOC140749466	anaphase-promoting complex subunit 11-like	anaphase-promoting complex subunit 11-like			763.66	-0.325998	FWM	0.155085	-2.10206	0.0355482	0.849444	NW_027332226.1	12818710	12877883	minus	protein-coding	XM_073082508.1	XP_072938609.1	517
LOC140753978	Pgm1	Phosphoglucomutase 1	phosphoglucose mutase 1	Pgm1	Phosphoglucomutase 1	131.903	0.392355	FWP	0.186701	2.10151	0.035596	0.849444	NW_027332234.1	1865105	1886300	plus	protein-coding	XM_073088850.1	XP_072944951.1	555		FBpp0075247	0	FBgn0003076	The gene Phosphoglucomutase 1 is referred to in FlyBase by the symbol Dmel\Pgm1 (CG5165, FBgn0003076). It is a protein_coding_gene from Dmel. It has one annotated transcript and one polypeptide. Gene sequence location is 3L:16126018..16128531. Its molecular function is described by: intramolecular phosphotransferase activity; magnesium ion binding; phosphoglucomutase activity. It is involved in t…
LOC140753470	Rbp6	RNA-binding protein 6	RNA-binding protein 6	Rbp6	RNA-binding protein 6	46.6065	-1.77933	FWM	0.847796	-2.09877	0.0358374	0.849775	NW_027332233.1	11463111	12099061	plus	protein-coding	XM_073088079.1	XP_072944180.1	422		FBpp0305994	0	FBgn0260943	The gene RNA-binding protein 6 is referred to in FlyBase by the symbol Dmel\Rbp6 (CG32169, FBgn0260943). It is a protein_coding_gene from Dmel. It has 7 annotated transcripts and 7 polypeptides (all unique). Gene sequence location is 3L:17058774..17238212. Its molecular function is described by: RNA binding; single-stranded RNA binding; poly(U) RNA binding; mRNA binding; nucleic acid binding. It …
LOC140755827	LOC140755827	LOC140755827	uncharacterized LOC140755827			5.47421	-1.85528	FWM	0.883645	-2.09957	0.0357665	0.849775	NW_027332239.1	6297421	6299404	plus	protein-coding	XM_073091162.1	XP_072947263.1	253		FBpp0075950	5.46e-74
LOC140746300	LOC140746300	glucose dehydrogenase [FAD, quinone]-like	glucose dehydrogenase [FAD, quinone]-like			82.3689	0.829025	FWP	0.395265	2.09739	0.0359589	0.850142	NW_027332220.1	8185341	8214038	plus	protein-coding	XM_073078401.1	XP_072934502.1	622		FBpp0310587	4.77e-148
LOC140755043	Gint3	armless	GDI interacting protein 3	amls	armless	815.145	0.230464	FWP	0.109918	2.09669	0.0360209	0.850142	NW_027332237.1	4830073	4839045	plus	protein-coding	XM_073090222.1	XP_072946323.1	444		FBpp0309338	1.6e-122	FBgn0034372	The gene armless is referred to in FlyBase by the symbol Dmel\amls (CG5469, FBgn0034372). It is a protein_coding_gene from Dmel. It has 3 annotated transcripts and 3 polypeptides (1 unique). Gene sequence location is 2R:18658418..18661548. Its molecular function is unknown. It is involved in the biological process described with: positive regulation of canonical Wnt signaling pathway. 28 alleles …
LOC140757491	LOC140757491	Rab5	ras-related protein Rab-28-like	Rab5	Rab5	9.6393	-1.46616	FWM	0.700377	-2.09339	0.0363144	0.852067	NW_027332212.1	10085482	10089030	plus	protein-coding	XM_073093233.1	XP_072949334.1	234		FBpp0303520	1.09e-15	FBgn0014010	The gene Rab5 is referred to in FlyBase by the symbol Dmel\Rab5 (CG3664, FBgn0014010). It is a protein_coding_gene from Dmel. It has 9 annotated transcripts and 9 polypeptides (1 unique). Gene sequence location is 2L:2359142..2365273. Its molecular function is described by: protein binding; GTPase activity; GTP binding; enzyme regulator activity. It is involved in the biological process described…
LOC140746399	LOC140746399	uncharacterized protein CG3556	uncharacterized protein CG3556			256.159	-1.45944	FWM	0.697946	-2.09105	0.0365231	0.852067	NW_027332220.1	10241344	10357237	plus	protein-coding	XM_073078529.1	XP_072934630.1	469		FBpp0301042	1.83e-160
LOC140748214	LOC140748214	LOC140748214	uncharacterized LOC140748214			26.0279	1.75457	FWP	0.838959	2.09136	0.0364954	0.852067	NW_027332223.1	586459	619208	minus	protein-coding	XM_073080974.1	XP_072937075.1	762
LOC140749509	Syt1	Synaptotagmin 1	Synaptotagmin 1	Syt1	Synaptotagmin 1	58.9391	-0.894882	FWM	0.427606	-2.09277	0.0363694	0.852067	NW_027332226.1	8601120	8635830	minus	protein-coding	XM_073082579.1	XP_072938680.1	438		FBpp0077410	0	FBgn0004242	The gene Synaptotagmin 1 is referred to in FlyBase by the symbol Dmel\Syt1 (CG3139, FBgn0004242). It is a protein_coding_gene from Dmel. It has 8 annotated transcripts and 8 polypeptides (6 unique). Gene sequence location is 2L:2772327..2799979. Its molecular function is described by 7 unique terms, many of which group under: binding; protein binding; lipid binding; phospholipid binding; protein …
LOC140756873	Idh3g	Idh3g	Isocitrate dehydrogenase (NAD(+)) 3 non-catalytic subunit gamma	Idh3g	Isocitrate dehydrogenase (NAD+) 3 non-catalytic subunit gamma	935.748	-0.288179	FWM	0.137587	-2.09451	0.0362142	0.852067	NW_027332241.1	2736772	2748893	minus	protein-coding	XM_073092407.1	XP_072948508.1	387		FBpp0112203	0	FBgn0039358	The gene Isocitrate dehydrogenase (NAD+) 3 non-catalytic subunit gamma is referred to in FlyBase by the symbol Dmel\Idh3g (CG5028, FBgn0039358). It is a protein_coding_gene from Dmel. It has 4 annotated transcripts and 4 polypeptides (3 unique). Gene sequence location is 3R:25680845..25683780. Its molecular function is described by: enzyme activator activity. It is involved in the biological proc…
LOC140748298	LOC140748298	ras-related and estrogen-regulated growth inhibitor-like protein	ras-related and estrogen-regulated growth inhibitor-like protein			6.97972	2.17312	FWP	1.04106	2.08742	0.0368505	0.853801	NW_027332223.1	12559554	12588063	minus	protein-coding	XM_073081098.1	XP_072937199.1	246		FBpp0076651	1.83e-41
LOC140749497	SpdS	Spermidine Synthase	Spermidine Synthase	SpdS	Spermidine Synthase	1180.13	0.23671	FWP	0.113343	2.08845	0.0367573	0.853801	NW_027332226.1	14188527	14192316	minus	protein-coding	XM_073082567.1	XP_072938668.1	287		FBpp0297149	5.04e-132	FBgn0037723	The gene Spermidine Synthase is referred to in FlyBase by the symbol Dmel\SpdS (CG8327, FBgn0037723). It is a protein_coding_gene from Dmel. It has 3 annotated transcripts and 3 polypeptides (2 unique). Gene sequence location is 3R:9631641..9633673. Its molecular function is described by: catalytic activity; spermidine synthase activity. It is involved in the biological process described with: po…
LOC140755117	Poxn	Pox neuro	paired box pox-neuro	Poxn	Pox neuro	146.968	-0.69695	FWM	0.333737	-2.08832	0.036769	0.853801	NW_027332237.1	5850262	5934939	plus	protein-coding	XM_073090318.1	XP_072946419.1	376		FBpp0302942	8.5e-75	FBgn0003130	The gene Pox neuro is referred to in FlyBase by the symbol Dmel\Poxn (CG8246, FBgn0003130). It is a protein_coding_gene from Dmel. It has 2 annotated transcripts and 2 polypeptides (1 unique). Gene sequence location is 2R:15826693..15835055. Its molecular function is described by: DNA binding; DNA-binding transcription factor activity, RNA polymerase II-specific; RNA polymerase II cis-regulatory …
LOC140753297	LOC140753297	Cytochrome P450 6a2	cytochrome P450 6a2-like	Cyp6a2	Cytochrome P450 6a2	560.555	-0.952239	FWM	0.457231	-2.08262	0.0372858	0.861916	NW_027332233.1	7776814	7780129	plus	protein-coding	XM_073087796.1	XP_072943897.1	492		FBpp0085466	1.84e-96	FBgn0289743	The gene Cytochrome P450 6a2 is referred to in FlyBase by the symbol Dmel\Cyp6a2 (CG9438, FBgn0289743). It is a protein_coding_gene from Dmel. It has one annotated transcript and one polypeptide. Gene sequence location is 2R:6779749..6781491. Its molecular function is described by: monooxygenase activity; oxidoreductase activity, acting on paired donors, with incorporation or reduction of molecul…
LOC140749756	7B2	7B2	Secretogranin_V domain-containing protein 7B2	7B2	7B2	5.23775	-2.06493	FWM	0.993301	-2.07886	0.0376301	0.867893	NW_027332226.1	11992953	12049707	plus	protein-coding	XM_073082912.1	XP_072939013.1	243		FBpp0078435	1.58e-46	FBgn0041707	The gene 7B2 is referred to in FlyBase by the symbol Dmel\7B2 (CG1168, FBgn0041707). It is a protein_coding_gene from Dmel. It has 2 annotated transcripts and 2 polypeptides (all unique). Gene sequence location is 3R:5376780..5377975. Its molecular function is described by: peptidase activator activity; enzyme regulator activity. It is involved in the biological process described with: regulation…
LOC140743396	Appl	Appl	amyloid-beta-like protein	Appl	beta amyloid protein precursor-like	4764.15	-0.53826	FWM	0.259501	-2.07421	0.0380595	0.875801	NW_027332209.1	4071663	4263253	plus	protein-coding	XM_073074623.1	XP_072930724.1	799		FBpp0428604	2.75e-108	FBgn0000108	The gene beta amyloid protein precursor-like is referred to in FlyBase by the symbol Dmel\Appl (CG7727, FBgn0000108). It is a protein_coding_gene from Dmel. It has 7 annotated transcripts and 7 polypeptides (6 unique). Gene sequence location is X:530301..579044. Its molecular function is described by: heparin binding; transition metal ion binding; protein binding. It is involved in the biological…
LOC140752264	LOC140752264	arc	uncharacterized LOC140752264	a	arc	7555.85	-1.33016	FWM	0.643886	-2.06584	0.0388439	0.887797	NW_027332211.1	7418993	7446430	minus	protein-coding	XM_073086490.1	XP_072942591.1	1089		FBpp0071677	1.25e-28	FBgn0000008	The gene arc is referred to in FlyBase by the symbol Dmel\a (CG6741, FBgn0000008). It is a protein_coding_gene from Dmel. It has 4 annotated transcripts and 4 polypeptides (2 unique). Gene sequence location is 2R:22136968..22172834. Its molecular function is described by: . It is involved in the biological process described with: compound eye development. 41 alleles are reported. The phenotypes o…
LOC140742361	LOC140742361	diacylglycerol kinase theta	diacylglycerol kinase theta			47.7977	-0.671939	FWM	0.325004	-2.06748	0.0386888	0.887797	NW_027332213.1	13990782	14039596	minus	protein-coding	XM_073073275.1	XP_072929376.1	931		FBpp0290185	0
LOC140751058	vg	transcription factor vestigial	transcription factor vestigial			1292.29	-1.033	FWM	0.500025	-2.0659	0.0388378	0.887797	NW_027332228.1	17349642	17403426	minus	protein-coding	XM_073084883.1	XP_072940984.1	339
LOC140748270	LOC140748270	tartan	uncharacterized LOC140748270	trn	tartan	863.529	0.854352	FWP	0.413835	2.06448	0.0389727	0.888735	NW_027332223.1	14832060	15176162	minus	protein-coding	XM_073081053.1	XP_072937154.1	573		FBpp0303108	1.54e-162	FBgn0010452	The gene tartan is referred to in FlyBase by the symbol Dmel\trn (CG11280, FBgn0010452). It is a protein_coding_gene from Dmel. It has 2 annotated transcripts and 2 polypeptides (all unique). Gene sequence location is 3L:13114271..13118077. Its molecular function is unknown. It is involved in the biological process described with: branch fusion, open tracheal system; larval salivary gland morphog…
LOC140743273	LOC140743273	PGRP-LC	peptidoglycan-recognition protein LC-like	PGRP-LC	Peptidoglycan recognition protein LC	4.47003	3.19116	FWP	1.54656	2.06339	0.0390758	0.889083	NW_027332215.1	5547029	5560345	minus	protein-coding	XM_073074434.1	XP_072930535.1	439		FBpp0289519	5.32e-57	FBgn0035976	The gene Peptidoglycan recognition protein LC is referred to in FlyBase by the symbol Dmel\PGRP-LC (CG4432, FBgn0035976). It is a protein_coding_gene from Dmel. It has 10 annotated transcripts and 10 polypeptides (8 unique). Gene sequence location is 3L:9338810..9348336. Its molecular function is described by: peptidoglycan immune receptor activity; zinc ion binding; protein binding; lipopolysacc…
LOC140750438	mamo	mamo	maternal gene required for meiosis	mamo	maternal gene required for meiosis	326.648	0.848663	FWP	0.41159	2.06191	0.0392158	0.89027	NW_027332227.1	9152459	9199676	plus	protein-coding	XM_073083950.1	XP_072940051.1	824		FBpp0311886	5.27e-59	FBgn0267033	The gene maternal gene required for meiosis is referred to in FlyBase by the symbol Dmel\mamo (CG45477, FBgn0267033). It is a protein_coding_gene from Dmel. It has 7 annotated transcripts and 7 polypeptides (4 unique). Gene sequence location is X:13846116..13990527. Its molecular function is described by: chromatin binding; sequence-specific DNA binding. It is involved in the biological process d…
LOC140751303	sgl	sugarless	UDP-glucose 6-dehydrogenase sgl	sgl	sugarless	4108.67	-0.580083	FWM	0.281717	-2.0591	0.039485	0.890887	NW_027332229.1	844733	846352	minus	protein-coding	XM_073085210.1	XP_072941311.1	479		FBpp0076647	0	FBgn0261445	The gene sugarless is referred to in FlyBase by the symbol Dmel\sgl (CG10072, FBgn0261445). It is a protein_coding_gene from Dmel. It has one annotated transcript and one polypeptide. Gene sequence location is 3L:6959554..6964758. Its molecular function is described by: NAD binding; oxidoreductase activity, acting on the CH-OH group of donors, NAD or NADP as acceptor; UDP-glucose 6-dehydrogenase …
LOC140752447	LOC140752447	proton-coupled folate transporter-like	proton-coupled folate transporter-like			23.2119	-1.57008	FWM	0.762596	-2.05887	0.039507	0.890887	NW_027332231.1	7071091	7081741	minus	protein-coding	XM_073086740.1	XP_072942841.1	533		FBpp0308816	6.23e-106
LOC140756668	LOC140756668	pyrexia	transient receptor potential cation channel subfamily A member 1-like	pyx	pyrexia	208.086	-1.33561	FWM	0.648413	-2.05982	0.0394162	0.890887	NW_027332240.1	3256988	3280006	minus	protein-coding	XM_073092220.1	XP_072948321.1	1192		FBpp0072423	9.86e-69	FBgn0035113	The gene pyrexia is referred to in FlyBase by the symbol Dmel\pyx (CG17142, FBgn0035113). It is a protein_coding_gene from Dmel. It has 2 annotated transcripts and 2 polypeptides (all unique). Gene sequence location is 3L:217932..223069. Its molecular function is described by: monoatomic ion channel activity; calcium channel activity; monoatomic cation channel activity. It is involved in the biol…
LOC140745807	LOC140745807	Cuticular protein 50Ca	uncharacterized LOC140745807	Cpr50Ca	Cuticular protein 50Ca	60.6591	-2.10295	FWM	1.02191	-2.05785	0.0396044	0.891099	NW_027332219.1	1887399	1923090	minus	protein-coding	XM_073077724.1	XP_072933825.1	545		FBpp0086755	1.44e-17	FBgn0033867	The gene Cuticular protein 50Ca is referred to in FlyBase by the symbol Dmel\Cpr50Ca (CG13338, FBgn0033867). It is a protein_coding_gene from Dmel. It has one annotated transcript and one polypeptide. Gene sequence location is 2R:13769915..13787802. Its molecular function is described by: structural constituent of chitin-based larval cuticle. It is involved in the biological process described wit…
LOC140747991	LOC140747991	LOC140747991	uncharacterized LOC140747991			27.0361	-1.41619	FWM	0.690148	-2.05201	0.0401687	0.901793	NW_027332223.1	3252474	3419686	minus	protein-coding	XM_073080669.1	XP_072936770.1	499
LOC140750293	Cul4	Cullin 4	cullin 4	Cul4	Cullin 4	3226.47	0.172875	FWP	0.0844546	2.04696	0.0406619	0.903733	NW_027332211.1	3497604	3508023	plus	protein-coding	XM_073083741.1	XP_072939842.1	791		FBpp0290569	0	FBgn0033260	The gene Cullin 4 is referred to in FlyBase by the symbol Dmel\Cul4 (CG8711, FBgn0033260). It is a protein_coding_gene from Dmel. It has 2 annotated transcripts and 2 polypeptides (1 unique). Gene sequence location is 2R:8102260..8106318. Its molecular function is described by: ubiquitin ligase complex scaffold activity; ubiquitin protein ligase binding. It is involved in the biological process d…
LOC140743518	LOC140743518	dipeptidase 1-like	dipeptidase 1-like			9.84511	2.96562	FWP	1.44653	2.05015	0.0403494	0.903733	NW_027332215.1	15816898	15958698	plus	protein-coding	XM_073074851.1	XP_072930952.1	438		FBpp0310369	4.2e-157
LOC140744072	LOC140744072	Cytochrome P450 9f2	probable cytochrome P450 9f2	Cyp9f2	Cytochrome P450 9f2	8.02416	2.21032	FWP	1.08001	2.04658	0.0406997	0.903733	NW_027332216.1	1342086	1366422	plus	protein-coding	XM_073075537.1	XP_072931638.1	524		FBpp0082070	3.69e-137	FBgn0038037	The gene Cytochrome P450 9f2 is referred to in FlyBase by the symbol Dmel\Cyp9f2 (CG11466, FBgn0038037). It is a protein_coding_gene from Dmel. It has one annotated transcript and one polypeptide. Gene sequence location is 3R:12403340..12406028. Its molecular function is described by: monooxygenase activity; oxidoreductase activity, acting on paired donors, with incorporation or reduction of mole…
LOC140744507	LOC140744507	will die slowly	WD repeat-containing protein 13-like	wds	will die slowly	275.271	0.247755	FWP	0.12122	2.04384	0.0409692	0.903733	NW_027332216.1	13289199	13294062	plus	protein-coding	XM_073076129.1	XP_072932230.1	430		FBpp0300790	2.15e-11	FBgn0040066	The gene will die slowly is referred to in FlyBase by the symbol Dmel\wds (CG17437, FBgn0040066). It is a protein_coding_gene from Dmel. It has 2 annotated transcripts and 2 polypeptides (1 unique). Gene sequence location is X:2585980..2588217. Its molecular function is described by: protein binding; histone binding. It is involved in the biological process described with: positive regulation of …
LOC140751054	RhoGAP100F	RhoGAP100F	Rho GTPase activating protein at 100F	RhoGAP100F	Rho GTPase activating protein at 100F	5.50158	-2.34997	FWM	1.14888	-2.04545	0.0408109	0.903733	NW_027332228.1	12572669	12585277	plus	protein-coding	XM_073084877.1	XP_072940978.1	1309		FBpp0310143	0	FBgn0039883	The gene Rho GTPase activating protein at 100F is referred to in FlyBase by the symbol Dmel\RhoGAP100F (CG1976, FBgn0039883). It is a protein_coding_gene from Dmel. It has 8 annotated transcripts and 8 polypeptides (all unique). Gene sequence location is 3R:31812609..31846570. Its molecular function is described by: GTPase activator activity. It is involved in the biological process described wit…
LOC140753221	Traf4	Traf4	TNF receptor associated factor 4	Traf4	TNF-receptor-associated factor 4	1348.18	-0.336086	FWM	0.164373	-2.04466	0.0408883	0.903733	NW_027332233.1	1318305	1413035	minus	protein-coding	XM_073087692.1	XP_072943793.1	464		FBpp0077119	0	FBgn0026319	The gene TNF-receptor-associated factor 4 is referred to in FlyBase by the symbol Dmel\Traf4 (CG3048, FBgn0026319). It is a protein_coding_gene from Dmel. It has 2 annotated transcripts and 2 polypeptides (all unique). Gene sequence location is 2L:4361925..4380716. Its molecular function is described by: protein binding; signaling adaptor activity; zinc ion binding. It is involved in the biologic…
LOC140754051	LOC140754051	LOC140754051	uncharacterized LOC140754051			19.7953	1.22938	FWP	0.600758	2.04639	0.0407183	0.903733	NW_027332234.1	4471612	4473705	minus	lncRNA	XR_012103623.1
LOC140753981	LOC140753981	Lsp1beta	basic juvenile hormone-suppressible protein 2-like	Lsp1beta	Larval serum protein 1 beta	757.094	1.76176	FWP	0.860158	2.04818	0.0405425	0.903733	NW_027332234.1	7087558	7091244	plus	protein-coding	XM_073088867.1	XP_072944968.1	747		FBpp0311765	1.48e-115	FBgn0002563	The gene Larval serum protein 1 beta is referred to in FlyBase by the symbol Dmel\Lsp1≈í‚â§ (CG4178, FBgn0002563). It is a protein_coding_gene from Dmel. It has 2 annotated transcripts and 2 polypeptides (1 unique). Gene sequence location is 2L:898500..901316. Its molecular function is described by: nutrient reservoir activity. It is involved in the biological process described with: energy homeo…
LOC140748070	LUBEL	LUBEL	Linear Ubiquitin E3 ligase	LUBEL	Linear Ubiquitin E3 ligase	48.1454	1.09456	FWP	0.536477	2.04028	0.0413225	0.909545	NW_027332223.1	11581480	11599773	plus	protein-coding	XM_073080768.1	XP_072936869.1	2227		FBpp0303662	3.54e-159	FBgn0031857	The gene Linear Ubiquitin E3 ligase is referred to in FlyBase by the symbol Dmel\LUBEL (CG11321, FBgn0031857). It is a protein_coding_gene from Dmel. It has 9 annotated transcripts and 9 polypeptides (7 unique). Gene sequence location is 2L:6759829..6772755. Its molecular function is described by 6 unique terms, many of which group under: protein binding; catalytic activity, acting on a protein; …
LOC140754851	Fim	Fimbrin	plastin-2 fimbrin	Fim	Fimbrin	1321.58	0.451045	FWP	0.22122	2.0389	0.0414604	0.9106	NW_027332236.1	5235050	5299698	plus	protein-coding	XM_073089989.1	XP_072946090.1	704		FBpp0074215	0	FBgn0024238	The gene Fimbrin is referred to in FlyBase by the symbol Dmel\Fim (CG8649, FBgn0024238). It is a protein_coding_gene from Dmel. It has 3 annotated transcripts and 3 polypeptides (all unique). Gene sequence location is X:17285704..17301929. Its molecular function is described by: actin filament binding; calcium ion binding. It is involved in the biological process described with: actin filament ne…
LOC140749143	LOC140749143	LOC140749143	uncharacterized LOC140749143			5.69887	-4.31938	FWM	2.1204	-2.03706	0.0416438	0.912649	NW_027332211.1	13933616	13935945	minus	protein-coding	XM_073082186.1	XP_072938287.1	240
LOC140742427	ALiX	ALiX	programmed cell death 6-interacting protein-like protein AliX	ALiX	ALG-2 interacting protein X	2692.35	-0.167713	FWM	0.0823889	-2.03563	0.0417876	0.913822	NW_027332213.1	16074343	16087100	minus	protein-coding	XM_073073370.1	XP_072929471.1	830		FBpp0084610	0	FBgn0086346	The gene ALG-2 interacting protein X is referred to in FlyBase by the symbol Dmel\ALiX (CG12876, FBgn0086346). It is a protein_coding_gene from Dmel. It has one annotated transcript and one polypeptide. Gene sequence location is 3R:27696466..27700110. Its molecular function is unknown. It is involved in the biological process described with 7 unique terms, many of which group under: cellular proc…
LOC140751475	LOC140751475	Beadex	LIM domain only protein 3-like	Bx	Beadex	2684.48	-0.663887	FWM	0.326471	-2.03353	0.0419994	0.916474	NW_027332230.1	9078340	9133302	plus	protein-coding	XM_073085347.1	XP_072941448.1	234		FBpp0309321	6.83e-83	FBgn0265598	The gene Beadex is referred to in FlyBase by the symbol Dmel\Bx (CG44425, FBgn0265598). It is a protein_coding_gene from Dmel. It has 5 annotated transcripts and 5 polypeptides (4 unique). Gene sequence location is X:18515428..18572809. Its molecular function is described by: DNA-binding transcription factor binding; transcription coactivator activity; protein binding. It is involved in the biolo…
LOC140744095	LOC140744095	lipase member H-B-like	lipase member H-B-like			4.09839	2.76639	FWP	1.36277	2.02998	0.0423583	0.922319	NW_027332216.1	1880869	1889746	plus	protein-coding	XM_073075560.1	XP_072931661.1	341		FBpp0074166	1.14e-28
LOC140742926	LOC140742926	Connectin	uncharacterized LOC140742926	Con	Connectin	4.87133	3.37454	FWP	1.67118	2.01926	0.04346	0.923412	NW_027332209.1	1755125	2047902	plus	protein-coding	XM_073074008.1	XP_072930109.1	515		FBpp0301699	1.22e-73	FBgn0005775	The gene Connectin is referred to in FlyBase by the symbol Dmel\Con (CG7503, FBgn0005775). It is a protein_coding_gene from Dmel. It has 2 annotated transcripts and 2 polypeptides (1 unique). Gene sequence location is 3L:4936758..5079033. Its molecular function is unknown. It is involved in the biological process described with: homophilic cell adhesion via plasma membrane adhesion molecules; syn…
LOC140743799	LOC140743799	LOC140743799	uncharacterized LOC140743799			650.17	0.953835	FWP	0.471379	2.0235	0.0430215	0.923412	NW_027332209.1	6454312	6465923	plus	protein-coding	XM_073075387.1	XP_072931488.1	1127		FBpp0311827	1.16e-07
LOC140752970	nAChRbeta1	nAChRbeta1	nicotinic acetylcholine receptor beta1	nAChRbeta1	nicotinic Acetylcholine Receptor beta1	10.3055	-1.26441	FWM	0.626275	-2.01894	0.0434937	0.923412	NW_027332211.1	9113537	9119301	plus	protein-coding	XM_073087293.1	XP_072943394.1	527		FBpp0073155	0	FBgn0000038	The gene nicotinic Acetylcholine Receptor beta1 is referred to in FlyBase by the symbol Dmel\nAChR≈í‚â§1 (CG11348, FBgn0000038). It is a protein_coding_gene from Dmel. It has 2 annotated transcripts and 2 polypeptides (all unique). Gene sequence location is 3L:4429349..4435993. Its molecular function is described by 6 unique terms, many of which group under: channel activity; molecular transducer…
LOC140743229	LOC140743229	LOC140743229	uncharacterized LOC140743229			27.4837	-1.68652	FWM	0.836305	-2.01664	0.0437332	0.923412	NW_027332215.1	2284939	2337954	plus	protein-coding	XM_073074347.1	XP_072930448.1	296
LOC140743298	Pxn	Peroxidasin	Peroxidasin	Pxn	Peroxidasin	5328.97	0.349077	FWP	0.172598	2.02248	0.0431269	0.923412	NW_027332215.1	6327770	6430956	plus	protein-coding	XM_073074462.1	XP_072930563.1	1374		FBpp0089216	0	FBgn0011828	The gene Peroxidasin is referred to in FlyBase by the symbol Dmel\Pxn (CG12002, FBgn0011828). It is a protein_coding_gene from Dmel. It has 5 annotated transcripts and 5 polypeptides (2 unique). Gene sequence location is 3L:2601455..2630064. Its molecular function is described by: oxidoreductase activity, acting on peroxide as acceptor; heme binding; peroxidase activity. It is involved in the bio…
LOC140744990	LOC140744990	Toll-7	toll-like receptor 7	Toll-7	Toll-7	3978.23	0.555737	FWP	0.274479	2.0247	0.0428986	0.923412	NW_027332217.1	11456975	11461478	plus	protein-coding	XM_073076730.1	XP_072932831.1	1300		FBpp0085638	0	FBgn0034476	The gene Toll-7 is referred to in FlyBase by the symbol Dmel\Toll-7 (CG8595, FBgn0034476). It is a protein_coding_gene from Dmel. It has one annotated transcript and one polypeptide. Gene sequence location is 2R:19826578..19832973. Its molecular function is described by: pattern recognition receptor activity; transmembrane signaling receptor activity; neurotrophin receptor activity; virion bindin…
LOC140746107	LOC140746107	vexed	somatomedin-B and thrombospondin type-1 domain-containing protein-like	vex	vexed	542.635	0.95898	FWP	0.473231	2.02645	0.0427186	0.923412	NW_027332220.1	2530433	2610312	plus	protein-coding	XM_073078108.1	XP_072934209.1	275		FBpp0289140	1.03e-76	FBgn0259241	The gene vexed is referred to in FlyBase by the symbol Dmel\vex (CG42339, FBgn0259241). It is a protein_coding_gene from Dmel. It has 2 annotated transcripts and 2 polypeptides (all unique). Gene sequence location is X:10967722..11039901. Its molecular function is unknown. The biological processes in which it is involved are not known. 8 alleles are reported. The phenotypes of these alleles manif…
LOC140747201	LOC140747201	U-megalopygitoxin(1)-Mo1-like	U-megalopygitoxin(1)-Mo1-like			5.73856	2.62995	FWP	1.29724	2.02734	0.0426279	0.923412	NW_027332222.1	16369215	16371890	plus	protein-coding	XM_073079481.1	XP_072935582.1	105
LOC140747898	LOC140747898	tectonic	B9 domain-containing protein 2-like	tctn	tectonic	61.8069	-1.81975	FWM	0.90202	-2.01741	0.0436524	0.923412	NW_027332223.1	8560190	8563861	minus	protein-coding	XM_073080520.1	XP_072936621.1	690		FBpp0292198	2.02e-14	FBgn0261697	The gene tectonic is referred to in FlyBase by the symbol Dmel\tctn (CG42731, FBgn0261697). It is a protein_coding_gene from Dmel. It has one annotated transcript and one polypeptide. Gene sequence location is 2L:6127872..6130651. Its molecular function is described by: . It is involved in the biological process described with: sperm axoneme assembly; cilium assembly. 9 alleles are reported. No p…
LOC140749685	LOC140749685	LOC140749685	uncharacterized LOC140749685			13.3598	1.3644	FWP	0.676709	2.01622	0.0437766	0.923412	NW_027332226.1	4926491	4946786	minus	protein-coding	XM_073082806.1	XP_072938907.1	91
LOC140752411	LOC140752411	LOC140752411	uncharacterized LOC140752411			26.2511	-1.23699	FWM	0.609901	-2.02818	0.0425415	0.923412	NW_027332231.1	11703963	11715363	minus	protein-coding	XM_073086697.1	XP_072942798.1	833		FBpp0088539	0
LOC140753386	Rif1	Rap1 interacting factor 1	Rap1 interacting factor 1	Rif1	Rap1 interacting factor 1	2776.7	-0.25151	FWM	0.124562	-2.01916	0.043471	0.923412	NW_027332233.1	6172756	6185005	plus	protein-coding	XM_073087946.1	XP_072944047.1	2139		FBpp0086441	4.39e-12	FBgn0050085	The gene Rap1 interacting factor 1 is referred to in FlyBase by the symbol Dmel\Rif1 (CG30085, FBgn0050085). It is a protein_coding_gene from Dmel. It has one annotated transcript and one polypeptide. Gene sequence location is 2R:15864309..15869147. Its molecular function is described by: protein binding. It is involved in the biological process described with 6 unique terms, many of which group …
LOC140753873	Pif1	Pif1 DNA helicase	Pif1 DNA helicase	Pif1	Pif1 DNA helicase	305.213	0.443274	FWP	0.21905	2.02362	0.0430094	0.923412	NW_027332234.1	9541979	9544965	plus	protein-coding	XM_073088677.1	XP_072944778.1	637		FBpp0309921	0	FBgn0031540	The gene Pif1 DNA helicase is referred to in FlyBase by the symbol Dmel\Pif1 (CG3238, FBgn0031540). It is a protein_coding_gene from Dmel. It has 2 annotated transcripts and 2 polypeptides (1 unique). Gene sequence location is 2L:3467342..3470004. Its molecular function is described by: 5'-3' DNA helicase activity; DNA helicase activity. It is involved in the biological process described with: do…
LOC140753764	LOC140753764	LOC140753764	uncharacterized LOC140753764			47.449	0.702093	FWP	0.348153	2.01662	0.0437347	0.923412	NW_027332234.1	10681525	10771902	plus	protein-coding	XM_073088537.1	XP_072944638.1	461		FBpp0086219	1.02e-55
LOC140756271	LOC140756271	cyri	CYFIP-related Rac1 interactor A	cyri	CYFIP-related Rac1 interactor	322.851	-0.552079	FWM	0.273715	-2.01699	0.043697	0.923412	NW_027332239.1	10866887	10898458	minus	protein-coding	XM_073091753.1	XP_072947854.1	329		FBpp0076007	3.1e-176	FBgn0052066	The gene CYFIP-related Rac1 interactor is referred to in FlyBase by the symbol Dmel\cyri (CG32066, FBgn0052066). It is a protein_coding_gene from Dmel. It has 2 annotated transcripts and 2 polypeptides (1 unique). Gene sequence location is 3L:10640286..10661013. Its molecular function is described by: small GTPase binding. It is involved in the biological process described with: negative regulati…
LOC140745143	LOC140745143	LOC140745143	uncharacterized LOC140745143			157.296	-2.26879	FWM	1.12638	-2.01423	0.0439851	0.925881	NW_027332217.1	5830773	5835256	minus	protein-coding	XM_073076914.1	XP_072933015.1	394
LOC140743461	LOC140743461	sidestep	neural cell adhesion molecule 1-like	side	sidestep	23.46	-1.90518	FWM	0.946763	-2.01231	0.044187	0.92628	NW_027332215.1	13857714	13871448	plus	protein-coding	XM_073074747.1	XP_072930848.1	533		FBpp0084538	1.06e-36	FBgn0016061	The gene sidestep is referred to in FlyBase by the symbol Dmel\side (CG31062, FBgn0016061). It is a protein_coding_gene from Dmel. It has 4 annotated transcripts and 4 polypeptides (all unique). Gene sequence location is 3R:27375088..27437482. Its molecular function is unknown. It is involved in the biological process described with: motor neuron axon guidance. 26 alleles are reported. The phenot…
LOC140744942	LOC140744942	D-beta-hydroxybutyrate dehydrogenase, mitochondrial	D-beta-hydroxybutyrate dehydrogenase, mitochondrial			5.23741	3.24279	FWP	1.611	2.0129	0.0441247	0.92628	NW_027332217.1	9032842	9084689	plus	protein-coding	XM_073076664.1	XP_072932765.1	389		FBpp0087129	3.14e-143
LOC140749719	LOC140749719	LOC140749719	uncharacterized LOC140749719			151.194	-1.52148	FWM	0.756455	-2.01133	0.044291	0.926542	NW_027332226.1	5794766	5856859	minus	protein-coding	XM_073082862.1	XP_072938963.1	106		FBpp0307395	9.2e-14
LOC140757217	LOC140757217	putative inorganic phosphate cotransporter	putative inorganic phosphate cotransporter			4.46887	3.08635	FWP	1.53902	2.00539	0.0449209	0.937782	NW_027332212.1	386666	429992	plus	protein-coding	XM_073092752.1	XP_072948853.1	481		FBpp0085814	2.21e-150
LOC140749686	LOC140749686	Cytochrome P450 6a14	cytochrome P450 6B1-like	Cyp6a14	Cytochrome P450 6a14	102.232	-0.984893	FWM	0.491638	-2.00329	0.0451463	0.940548	NW_027332226.1	3374922	3378033	minus	protein-coding	XM_073082807.1	XP_072938908.1	472		FBpp0311646	1.04e-42	FBgn0033302	The gene Cytochrome P450 6a14 is referred to in FlyBase by the symbol Dmel\Cyp6a14 (CG8687, FBgn0033302). It is a protein_coding_gene from Dmel. It has 2 annotated transcripts and 2 polypeptides (1 unique). Gene sequence location is 2R:8564187..8567202. Its molecular function is described by: heme binding; iron ion binding; monooxygenase activity; oxidoreductase activity, acting on paired donors,…
LOC140742349	Fa2h	Fatty acid 2-hydroxylase	Fatty acid 2-hydroxylase	Fa2h	Fatty acid 2-hydroxylase	24.1211	-1.01863	FWM	0.509213	-2.00041	0.0454565	0.940778	NW_027332213.1	13845475	13858706	plus	protein-coding	XM_073073258.1	XP_072929359.1	343		FBpp0290181	4.07e-78	FBgn0050502	The gene Fatty acid 2-hydroxylase is referred to in FlyBase by the symbol Dmel\Fa2h (CG30502, FBgn0050502). It is a protein_coding_gene from Dmel. It has one annotated transcript and one polypeptide. Gene sequence location is 2R:7446189..7451553. Its molecular function is described by 6 unique terms, many of which group under: oxidoreductase activity; monooxygenase activity; catalytic activity; o…
LOC140746320	LOC140746320	LOC140746320	uncharacterized LOC140746320			14.5628	1.90541	FWP	0.953921	1.99745	0.0457768	0.940778	NW_027332220.1	8537171	8551442	plus	protein-coding	XM_073078431.1	XP_072934532.1	426		FBpp0082590	6.14e-53
LOC140747363	LOC140747363	LOC140747363	uncharacterized LOC140747363			3.84614	-2.34673	FWM	1.17331	-2.0001	0.0454894	0.940778	NW_027332222.1	7229064	7231004	plus	protein-coding	XM_073079775.1	XP_072935876.1	336
LOC140747435	Prip	Prip	aquaporin prip	Prip	Prip	394.625	-1.08058	FWM	0.54106	-1.99716	0.0458077	0.940778	NW_027332222.1	8355711	8399656	minus	protein-coding	XM_073079889.1	XP_072935990.1	268		FBpp0087236	2.56e-83	FBgn0033635	The gene Prip is referred to in FlyBase by the symbol Dmel\Prip (CG7777, FBgn0033635). It is a protein_coding_gene from Dmel. It has 4 annotated transcripts and 4 polypeptides (all unique). Gene sequence location is 2R:11436243..11442216. Its molecular function is described by: water channel activity; channel activity. It is involved in the biological process described with: transmembrane transpo…
LOC140747943	Fsn	F-box synaptic protein	F-box synaptic protein	Fsn	F-box synaptic protein	194.036	-0.291011	FWM	0.145406	-2.00137	0.045353	0.940778	NW_027332223.1	8161943	8163919	minus	protein-coding	XM_073080601.1	XP_072936702.1	274		FBpp0086875	3.08e-131	FBgn0043010	The gene F-box synaptic protein is referred to in FlyBase by the symbol Dmel\Fsn (CG4643, FBgn0043010). It is a protein_coding_gene from Dmel. It has 2 annotated transcripts and 2 polypeptides (1 unique). Gene sequence location is 2R:13220939..13222459. Its molecular function is described by: protein binding. It is involved in the biological process described with 7 unique terms, many of which gr…
LOC140750912	LOC140750912	Cytochrome P450 4c3	cytochrome P450 4C1-like	Cyp4c3	Cytochrome P450 4c3	5.35344	-1.85707	FWM	0.929196	-1.99858	0.0456537	0.940778	NW_027332228.1	5386032	5394965	plus	protein-coding	XM_073084654.1	XP_072940755.1	511		FBpp0085074	2.38e-91	FBgn0015032	The gene Cytochrome P450 4c3 is referred to in FlyBase by the symbol Dmel\Cyp4c3 (CG1438, FBgn0015032). It is a protein_coding_gene from Dmel. It has one annotated transcript and one polypeptide. Gene sequence location is 3R:30894038..30900688. Its molecular function is described by: iron ion binding; heme binding; oxidoreductase activity, acting on paired donors, with incorporation or reduction …
LOC140754184	tkv	thickveins	serine/threonine receptor kinase thickveins	tkv	thickveins	5459.84	0.558287	FWP	0.279354	1.99849	0.0456632	0.940778	NW_027332234.1	1078380	1203581	minus	protein-coding	XM_073089142.1	XP_072945243.1	483		FBpp0078721	0	FBgn0003716	The gene thickveins is referred to in FlyBase by the symbol Dmel\tkv (CG14026, FBgn0003716). It is a protein_coding_gene from Dmel. It has 4 annotated transcripts and 4 polypeptides (all unique). Gene sequence location is 2L:5219000..5271384. Its molecular function is described by 9 unique terms, many of which group under: binding; protein binding; catalytic activity, acting on a protein; heteroc…
LOC140754699	LOC140754699	LOC140754699	uncharacterized LOC140754699			6.67111	1.55059	FWP	0.776819	1.99608	0.0459257	0.94129	NW_027332236.1	136782	138594	minus	protein-coding	XM_073089747.1	XP_072945848.1	213
LOC140745380	LOC140745380	LOC140745380	uncharacterized LOC140745380			12.4469	1.86824	FWP	0.937277	1.99327	0.0462323	0.943755	NW_027332218.1	5061961	5109202	plus	protein-coding	XM_073077199.1	XP_072933300.1	1281		FBpp0306886	4.23e-11
LOC140747732	LOC140747732	suppressor APC domain-containing protein 2	suppressor APC domain-containing protein 2			1318.95	0.609543	FWP	0.305726	1.99376	0.0461787	0.943755	NW_027332223.1	7018543	7022387	minus	protein-coding	XM_073080318.1	XP_072936419.1	422		FBpp0072278	1.07e-37
LOC140751631	LOC140751631	lethal of scute	achaete-scute complex protein T3-like	l(1)sc	lethal of scute	3013.5	-0.399709	FWM	0.20091	-1.98949	0.0466466	0.950296	NW_027332230.1	6255627	6258232	minus	protein-coding	XM_073085600.1	XP_072941701.1	193		FBpp0070073	3.97e-32	FBgn0002561	The gene lethal of scute is referred to in FlyBase by the symbol Dmel\l(1)sc (CG3839, FBgn0002561). It is a protein_coding_gene from Dmel. It has one annotated transcript and one polypeptide. Gene sequence location is X:409721..410817. Its molecular function is described by 6 unique terms, many of which group under: binding; DNA-binding transcription factor activity; transcription regulator activ…
LOC140744131	LOC140744131	Syncrip	uncharacterized LOC140744131	Syp	Syncrip	19.9809	-1.42675	FWM	0.717553	-1.98835	0.0467726	0.950622	NW_027332216.1	2807333	2821739	plus	protein-coding	XM_073075609.1	XP_072931710.1	729		FBpp0112168	2.83e-35	FBgn0038826	The gene Syncrip is referred to in FlyBase by the symbol Dmel\Syp (CG17838, FBgn0038826). It is a protein_coding_gene from Dmel. It has 20 annotated transcripts and 20 polypeptides (18 unique). Gene sequence location is 3R:20756729..20810726. Its molecular function is described by 6 unique terms, many of which group under: binding; nucleic acid binding; RNA binding; mRNA binding; lncRNA binding. …
LOC140750126	jus	julius seizure	EB domain-containing julius seizure protein	jus	julius seizure	220.455	-1.25993	FWM	0.634004	-1.98725	0.0468944	0.950622	NW_027332227.1	2148299	2225405	plus	protein-coding	XM_073083503.1	XP_072939604.1	292		FBpp0112215	3.02e-91	FBgn0039647	The gene julius seizure is referred to in FlyBase by the symbol Dmel\jus (CG14509, FBgn0039647). It is a protein_coding_gene from Dmel. It has 4 annotated transcripts and 4 polypeptides (all unique). Gene sequence location is 3R:29171191..29194994. Its molecular function is unknown. It is involved in the biological process described with: response to mechanical stimulus; regulation of membrane po…
LOC140756082	LOC140756082	LOC140756082	uncharacterized LOC140756082			69.5098	1.48552	FWP	0.747692	1.9868	0.0469443	0.950622	NW_027332239.1	3967692	3974212	minus	protein-coding	XM_073091480.1	XP_072947581.1	677		FBpp0086247	0
LOC140751362	LOC140751362	salivary endonuclease-like	salivary endonuclease-like			33.6671	-1.17528	FWM	0.592517	-1.98354	0.0473076	0.954163	NW_027332229.1	2396375	2406651	minus	protein-coding	XM_073085267.1	XP_072941368.1	392		FBpp0074836	2.18e-61
LOC140755129	HLH3B	HLH3B	Helix loop helix protein 3B	HLH3B	Helix loop helix protein 3B	387.835	-0.680209	FWM	0.342831	-1.9841	0.047245	0.954163	NW_027332237.1	748330	753542	minus	protein-coding	XM_073090336.1	XP_072946437.1	265		FBpp0070482	1.37e-29	FBgn0011276	The gene Helix loop helix protein 3B is referred to in FlyBase by the symbol Dmel\HLH3B (CG2655, FBgn0011276). It is a protein_coding_gene from Dmel. It has one annotated transcript and one polypeptide. Gene sequence location is X:2680199..2681723. Its molecular function is described by: protein dimerization activity; DNA-binding transcription factor activity, RNA polymerase II-specific; RNA poly…
LOC140747562	tyn	trynity	trynity	tyn	trynity	9387.19	1.31707	FWP	0.664461	1.98216	0.0474608	0.955148	NW_027332222.1	10445995	10523605	plus	protein-coding	XM_073080095.1	XP_072936196.1	703		FBpp0311879	0	FBgn0284435	The gene trynity is referred to in FlyBase by the symbol Dmel\tyn (CG17131, FBgn0284435). It is a protein_coding_gene from Dmel. It has 6 annotated transcripts and 6 polypeptides (1 unique). Gene sequence location is X:140318..200663. Its molecular function is described by: . It is involved in the biological process described with: apical constriction; regulation of embryonic cell shape; actin fi…
LOC140754721	LOC140754721	LOC140754721	uncharacterized LOC140754721			4.44729	2.31018	FWP	1.16592	1.98141	0.0475451	0.955148	NW_027332236.1	5917358	5933374	minus	protein-coding	XM_073089783.1	XP_072945884.1	1296		FBpp0311184	2.15e-75
LOC140755018	LOC140755018	Serpin 77Ba	serine protease inhibitor 77Ba-like	Spn77Ba	Serpin 77Ba	12961	0.274008	FWP	0.138381	1.9801	0.047692	0.9562	NW_027332237.1	8371537	8372994	plus	protein-coding	XM_073090188.1	XP_072946289.1	395		FBpp0311802	1.09e-50	FBgn0262057	The gene Serpin 77Ba is referred to in FlyBase by the symbol Dmel\Spn77Ba (CG6680, FBgn0262057). It is a protein_coding_gene from Dmel. It has 3 annotated transcripts and 3 polypeptides (1 unique). Gene sequence location is 3L:20317190..20320116. Its molecular function is described by: serine-type endopeptidase inhibitor activity. It is involved in the biological process described with: regulatio…
LOC140743488	Glut1	Glucose transporter 1	Glucose transporter 1	Glut1	Glucose transporter 1	23.7273	-1.7249	FWM	0.874096	-1.97335	0.048456	0.959097	NW_027332215.1	14591581	14657590	minus	protein-coding	XM_073074786.1	XP_072930887.1	706		FBpp0305693	0	FBgn0264574	The gene Glucose transporter 1 is referred to in FlyBase by the symbol Dmel\Glut1 (CG43946, FBgn0264574). It is a protein_coding_gene from Dmel. It has 20 annotated transcripts and 20 polypeptides (18 unique). Gene sequence location is 3L:914074..993788. Its molecular function is described by: hexose transmembrane transporter activity; transmembrane transporter activity. It is involved in the bio…
LOC140744591	LOC140744591	LOC140744591	uncharacterized LOC140744591			738.572	0.287012	FWP	0.145105	1.97796	0.0479333	0.959097	NW_027332216.1	15865849	15868467	minus	protein-coding	XM_073076243.1	XP_072932344.1	101
LOC140744975	LOC140744975	Toll-6 (LOC140744975)	toll-like receptor Tollo	Toll-6	Toll-6	612.385	0.859736	FWP	0.435396	1.97461	0.0483125	0.959097	NW_027332217.1	10315883	10320999	plus	protein-coding	XM_073076705.1	XP_072932806.1	1344		FBpp0297411	0	FBgn0036494	The gene Toll-6 is referred to in FlyBase by the symbol Dmel\Toll-6 (CG7250, FBgn0036494). It is a protein_coding_gene from Dmel. It has 3 annotated transcripts and 3 polypeptides (1 unique). Gene sequence location is 3L:15336692..15344315. Its molecular function is described by: Roundabout binding; neurotrophin receptor activity; heparin binding. It is involved in the biological process describe…
LOC140747009	exd	extradenticle	PBX homeobox extradenticle	exd	extradenticle	10077.6	0.267276	FWP	0.135469	1.97297	0.0484995	0.959097	NW_027332222.1	16049862	16056771	plus	protein-coding	XM_073079232.1	XP_072935333.1	373		FBpp0305515	0	FBgn0000611	The gene extradenticle is referred to in FlyBase by the symbol Dmel\exd (CG8933, FBgn0000611). It is a protein_coding_gene from Dmel. It has 4 annotated transcripts and 4 polypeptides (1 unique). Gene sequence location is X:15992468..15996509. Its molecular function is described by 10 unique terms, many of which group under: binding; transcription regulator activity; nucleic acid binding; protein…
LOC140751056	NT1	Neurotrophin 1	Neurotrophin 1	NT1	Neurotrophin 1	66.1737	-1.32318	FWM	0.669786	-1.97553	0.0482085	0.959097	NW_027332228.1	807112	829577	plus	protein-coding	XM_073084879.1	XP_072940980.1	931		FBpp0290734	2.19e-73	FBgn0261526	The gene Neurotrophin 1 is referred to in FlyBase by the symbol Dmel\NT1 (CG42576, FBgn0261526). It is a protein_coding_gene from Dmel. It has 7 annotated transcripts and 7 polypeptides (3 unique). Gene sequence location is 3L:4501652..4508433. Its molecular function is described by: Toll binding; growth factor activity; receptor ligand activity. It is involved in the biological process described…
LOC140750958	LOC140750958	transmembrane protein 115	transmembrane protein 115			1261.01	-0.132465	FWM	0.067067	-1.97512	0.048255	0.959097	NW_027332228.1	3441257	3446884	plus	protein-coding	XM_073084724.1	XP_072940825.1	368		FBpp0292321	1.44e-128
LOC140755077	NtR	NtR	neuronal acetylcholine receptor subunit NtR	NtR	NtR	1498.44	-0.578725	FWM	0.29289	-1.97591	0.0481645	0.959097	NW_027332237.1	4914654	4923214	minus	protein-coding	XM_073090271.1	XP_072946372.1	611		FBpp0071676	5.11e-36	FBgn0029147	The gene NtR is referred to in FlyBase by the symbol Dmel\NtR (CG6698, FBgn0029147). It is a protein_coding_gene from Dmel. It has 2 annotated transcripts and 2 polypeptides (all unique). Gene sequence location is 2R:22127808..22130184. Its molecular function is described by: acetylcholine-gated monoatomic cation-selective channel activity; transmembrane signaling receptor activity; monoatomic io…
LOC140748296	LOC140748296	LOC140748296	uncharacterized LOC140748296			28.3213	9.83252	FWP	4.99783	1.96736	0.0491419	0.969398	NW_027332211.1	12766402	12769705	plus	protein-coding	XM_073081101.1	XP_072937202.1	127
LOC140746182	LOC140746182	luciferin 4-monooxygenase-like	luciferin 4-monooxygenase-like			18.102	1.78212	FWP	0.906124	1.96675	0.0492119	0.969398	NW_027332220.1	5128666	5142319	minus	protein-coding	XM_073078224.1	XP_072934325.1	549		FBpp0083935	8.46e-60
LOC140754516	kek5	kekkon 5	leucine-rich repeat, immunoglobulin-like domain-containing kekkon 5 protein	kek5	kekkon 5	3020.75	0.308079	FWP	0.157005	1.96222	0.0497369	0.977836	NW_027332235.1	1026952	1271347	minus	protein-coding	XM_073089541.1	XP_072945642.1	842		FBpp0301163	2.89e-111	FBgn0031016	The gene kekkon 5 is referred to in FlyBase by the symbol Dmel\kek5 (CG12199, FBgn0031016). It is a protein_coding_gene from Dmel. It has 4 annotated transcripts and 4 polypeptides (1 unique). Gene sequence location is X:19353181..19471914. Its molecular function is unknown. It is involved in the biological process described with: negative regulation of BMP signaling pathway. 41 alleles are repor…
LOC140742956	LOC140742956	LOC140742956	uncharacterized LOC140742956			1164.75	0.448592	FWP	0.228925	1.95956	0.0500476	0.980139	NW_027332214.1	11049500	11095923	plus	protein-coding	XM_073074063.1	XP_072930164.1	454		FBpp0291866	7.45e-53
LOC140744454	LOC140744454	(E3-independent) E2 ubiquitin-conjugating enzyme UBE2O	(E3-independent) E2 ubiquitin-conjugating enzyme UBE2O			1186.81	-0.200868	FWM	0.102506	-1.95957	0.0500466	0.980139	NW_027332216.1	12103103	12130508	minus	protein-coding	XM_073076054.1	XP_072932155.1	1348		FBpp0083868	6.31e-83
LOC140756094	Oatp26F	Oatp26F	Organic anion transporting polypeptide 26F	Oatp26F	Organic anion transporting polypeptide 26F	299.145	-0.469471	FWM	0.239882	-1.95709	0.0503365	0.982267	NW_027332211.1	17598243	17664739	minus	protein-coding	XM_073091506.1	XP_072947607.1	728		FBpp0078956	0	FBgn0051634	The gene Organic anion transporting polypeptide 26F is referred to in FlyBase by the symbol Dmel\Oatp26F (CG31634, FBgn0051634). It is a protein_coding_gene from Dmel. It has one annotated transcript and one polypeptide. Gene sequence location is 2L:6625138..6632407. Its molecular function is described by: sodium-independent organic anion transmembrane transporter activity; transmembrane transpor…
LOC140756225	LOC140756225	lysosomal Pro-X carboxypeptidase-like	lysosomal Pro-X carboxypeptidase-like			245.71	-0.669357	FWM	0.342036	-1.95698	0.0503503	0.982267	NW_027332211.1	17688970	17696339	plus	protein-coding	XM_073091691.1	XP_072947792.1	466		FBpp0305186	6.8e-160
LOC140747383	RhoL	Rho-like	Ras-like GTP-binding protein RhoL	RhoL	Rho-like	147.546	-0.839596	FWM	0.429761	-1.95363	0.0507446	0.986158	NW_027332222.1	7402755	7410777	plus	protein-coding	XM_073079810.1	XP_072935911.1	183		FBpp0081602	4.37e-83	FBgn0014380	The gene Rho-like is referred to in FlyBase by the symbol Dmel\RhoL (CG9366, FBgn0014380). It is a protein_coding_gene from Dmel. It has 2 annotated transcripts and 2 polypeptides (all unique). Gene sequence location is 3R:9497101..9502581. Its molecular function is described by: protein kinase binding; GTPase activity; GTP binding. It is involved in the biological process described with 16 uniqu…
LOC140753138	Arfrp1	Arfrp1	ADP-ribosylation factor related protein 1	Arfrp1	ADP-ribosylation factor related protein 1	639.257	-0.235827	FWM	0.120684	-1.95409	0.050691	0.986158	NW_027332233.1	15216828	15220376	minus	protein-coding	XM_073087544.1	XP_072943645.1	203		FBpp0071229	8.09e-109	FBgn0030088	The gene ADP-ribosylation factor related protein 1 is referred to in FlyBase by the symbol Dmel\Arfrp1 (CG7039, FBgn0030088). It is a protein_coding_gene from Dmel. It has one annotated transcript and one polypeptide. Gene sequence location is X:9107069..9108354. Its molecular function is described by: GTP binding; GTPase activity. It is involved in the biological process described with: intracel…
LOC140752141	LOC140752141	LOC140752141	uncharacterized LOC140752141			210.799	-1.33864	FWM	0.687089	-1.94828	0.0513815	0.996624	NW_027332231.1	3141651	3164778	plus	protein-coding	XM_073086323.1	XP_072942424.1	1156
LOC140750963	LOC140750963	SET domain-containing protein 4	SET domain-containing protein 4			114.483	0.380461	FWP	0.195421	1.94688	0.0515488	0.997958	NW_027332228.1	16490653	16492256	plus	protein-coding	XM_073084729.1	XP_072940830.1	458		FBpp0072640	3.4e-37
LOC140751923	LOC140751923	LOC140751923	uncharacterized LOC140751923			13.1276	-5.83464	FWM	2.99861	-1.94578	0.0516815	0.998616	NW_027332230.1	1107333	1112000	plus	protein-coding	XM_073086036.1	XP_072942137.1	190
LOC140757774	LOC140757774	Reduction in Cnn dots 1	uncharacterized LOC140757774	Rcd1	Reduction in Cnn dots 1	120.863	-0.0241938	FWM	0.166101	-0.145656	0.884193	0.999984	NW_027332209.1	12863	19176	plus	protein-coding	XM_073093649.1	XP_072949750.1	619		FBpp0302790	7.3e-19	FBgn0033897	The gene Reduction in Cnn dots 1 is referred to in FlyBase by the symbol Dmel\Rcd1 (CG8233, FBgn0033897). It is a protein_coding_gene from Dmel. It has 8 annotated transcripts and 8 polypeptides (all unique). Gene sequence location is 2R:14148263..14153123. Its molecular function is described by: hydrolase activity. It is involved in the biological process described with: centriole replication; p…
LOC140742299	eag	ether a go-go	potassium voltage-gated channel protein ether a go-go	eag	ether a go-go	7.01704	-1.33299	FWM	0.913936	-1.45852	0.144697	0.999984	NW_027332209.1	23220	42273	plus	protein-coding	XM_073073173.1	XP_072929274.1	1008		FBpp0301719	0	FBgn0000535	The gene ether a go-go is referred to in FlyBase by the symbol Dmel\eag (CG10952, FBgn0000535). It is a protein_coding_gene from Dmel. It has 7 annotated transcripts and 7 polypeptides (all unique). Gene sequence location is X:14955477..15009989. Its molecular function is described by: monoatomic ion channel activity; voltage-gated potassium channel activity; transmembrane transporter binding; vo…
LOC140742319	Akt	Akt kinase	AKT serine/threonine protein kinase	Akt	Akt kinase	4152.53	-0.0923203	FWM	0.131232	-0.70349	0.48175	0.999984	NW_027332209.1	43800	55054	minus	protein-coding	XM_073073213.1	XP_072929314.1	504		FBpp0082682	0	FBgn0010379	The gene Akt kinase is referred to in FlyBase by the symbol Dmel\Akt (CG4006, FBgn0010379). It is a protein_coding_gene from Dmel. It has 5 annotated transcripts and 5 polypeptides (2 unique). Gene sequence location is 3R:16099228..16105670. Its molecular function is described by: protein binding; protein kinase activity; protein serine/threonine kinase activity; ATP binding. It is involved in th…
LOC140742358	eEF1gamma	eEF1gamma	elongation factor 1-gamma	eEF1gamma	eukaryotic translation elongation factor 1 gamma	30347.7	0.149521	FWP	0.159748	0.935981	0.349283	0.999984	NW_027332209.1	87227	107100	minus	protein-coding	XM_073073272.1	XP_072929373.1	424		FBpp0291632	0	FBgn0029176	The gene eukaryotic translation elongation factor 1 gamma is referred to in FlyBase by the symbol Dmel\eEF1≈í‚â• (CG11901, FBgn0029176). It is a protein_coding_gene from Dmel. It has 3 annotated transcripts and 3 polypeptides (1 unique). Gene sequence location is 3R:29220172..29222109. Its molecular function is described by: translation elongation factor activity; microtubule binding. It is invol…
LOC140742611	LOC140742611	Calcineurin B2	calcineurin subunit B type 2	CanB2	Calcineurin B2	2695.12	-0.12884	FWM	0.109892	-1.17242	0.241029	0.999984	NW_027332209.1	107275	117696	plus	protein-coding	XM_073073544.1	XP_072929645.1	182		FBpp0301600	2.74e-113	FBgn0015614	The gene Calcineurin B2 is referred to in FlyBase by the symbol Dmel\CanB2 (CG11217, FBgn0015614). It is a protein_coding_gene from Dmel. It has 2 annotated transcripts and 2 polypeptides (1 unique). Gene sequence location is 2R:7786010..7789053. Its molecular function is described by: calmodulin binding; protein binding; calcium-dependent protein serine/threonine phosphatase regulator activity; …
LOC140742632	mRpL14	mRpL14	mitochondrial ribosomal protein L14	mRpL14	mitochondrial ribosomal protein L14	216.394	-0.00847272	FWM	0.230585	-0.0367444	0.970689	0.999984	NW_027332209.1	118304	119260	minus	protein-coding	XM_073073572.1	XP_072929673.1	150		FBpp0305877	1.35e-68	FBgn0040389	The gene mitochondrial ribosomal protein L14 is referred to in FlyBase by the symbol Dmel\mRpL14 (CG14048, FBgn0040389). It is a protein_coding_gene from Dmel. It has 2 annotated transcripts and 2 polypeptides (1 unique). Gene sequence location is X:2343997..2344649. Its molecular function is described by: structural constituent of ribosome. It is involved in the biological process described with…
LOC140742394	LOC140742394	LOC140742394	uncharacterized LOC140742394			1408.53	-0.703413	FWM	0.411599	-1.70898	0.0874555	0.999984	NW_027332209.1	347810	354965	minus	protein-coding	XM_073073326.1	XP_072929427.1	186
LOC140742428	LOC140742428	LOC140742428	uncharacterized LOC140742428			42.6768	-1.23542	FWM	0.676162	-1.82711	0.0676838	0.999984	NW_027332209.1	395812	415295	plus	protein-coding	XM_073073374.1	XP_072929475.1	907		FBpp0110558	9.86e-12
LOC140742497	LOC140742497	Vha68-2	V-type proton ATPase catalytic subunit A	Vha68-2	Vacuolar H[+] ATPase 68 kDa subunit 2	4648.57	0.108695	FWP	0.178692	0.608282	0.543001	0.999984	NW_027332209.1	437457	453186	minus	protein-coding	XM_073073398.1	XP_072929499.1	617		FBpp0307597	0	FBgn0263598	The gene Vacuolar H[+] ATPase 68 kDa subunit 2 is referred to in FlyBase by the symbol Dmel\Vha68-2 (CG3762, FBgn0263598). It is a protein_coding_gene from Dmel. It has 6 annotated transcripts and 6 polypeptides (1 unique). Gene sequence location is 2L:12974322..12978607. Its molecular function is described by: ATP binding; ATP hydrolysis activity; proton-transporting ATPase activity, rotational …
LOC140742466	LOC140742466	monkey king protein	speckle targeted PIP5K1A-regulated poly(A) polymerase-like	mkg-p	monkey king protein	1950.92	-0.144961	FWM	0.103073	-1.40639	0.159608	0.999984	NW_027332209.1	454418	462403	plus	protein-coding	XM_073073383.1	XP_072929484.1	797		FBpp0312208	3.01e-34	FBgn0035889	The gene monkey king protein is referred to in FlyBase by the symbol Dmel\mkg-p (CG7163, FBgn0035889). It is a protein_coding_gene from Dmel. It has 3 annotated transcripts and 3 polypeptides (1 unique). Gene sequence location is 3L:8402168..8405277. Its molecular function is described by: RNA uridylyltransferase activity. The biological processes in which it is involved are not known. 4 alleles …
LOC140742539	LOC140742539	monkey king protein	speckle targeted PIP5K1A-regulated poly(A) polymerase-like	mkg-p	monkey king protein	353.746	-0.333749	FWM	0.408607	-0.816798	0.414044	0.999984	NW_027332209.1	464041	468941	plus	protein-coding	XM_073073442.1	XP_072929543.1	390		FBpp0312208	2.21e-27	FBgn0035889	The gene monkey king protein is referred to in FlyBase by the symbol Dmel\mkg-p (CG7163, FBgn0035889). It is a protein_coding_gene from Dmel. It has 3 annotated transcripts and 3 polypeptides (1 unique). Gene sequence location is 3L:8402168..8405277. Its molecular function is described by: RNA uridylyltransferase activity. The biological processes in which it is involved are not known. 4 alleles …
LOC140742516	LOC140742516	acid phosphatase type 7	acid phosphatase type 7			627.593	-0.33299	FWM	0.232861	-1.42999	0.152719	0.999984	NW_027332209.1	469054	483943	minus	protein-coding	XM_073073414.1	XP_072929515.1	439		FBpp0308868	0
LOC140742560	LOC140742560	LOC140742560	uncharacterized LOC140742560			1435.33	-0.24078	FWM	0.262777	-0.916291	0.359514	0.999984	NW_027332209.1	485806	616448	minus	protein-coding	XM_073073465.1	XP_072929566.1	1123
LOC140742604	Pits	Pits	Protein interacting with Ttk69 and Sin3A	Pits	Protein interacting with Ttk69 and Sin3A	4026.88	-0.0677353	FWM	0.183134	-0.369868	0.711481	0.999984	NW_027332209.1	490421	499976	minus	protein-coding	XM_073073531.1	XP_072929632.1	422		FBpp0073495	6.28e-43	FBgn0030400	The gene Protein interacting with Ttk69 and Sin3A is referred to in FlyBase by the symbol Dmel\Pits (CG11138, FBgn0030400). It is a protein_coding_gene from Dmel. It has 3 annotated transcripts and 3 polypeptides (all unique). Gene sequence location is X:12569169..12583193. Its molecular function is described by: ubiquitin protein ligase activity; transcription corepressor activity. It is involve…
LOC140742573	LOC140742573	LOC140742573	uncharacterized LOC140742573			118.866	-0.0663988	FWM	0.277317	-0.239433	0.81077	0.999984	NW_027332209.1	528412	536832	minus	protein-coding	XM_073073479.1	XP_072929580.1	531
LOC140742639	mRRF1	mRRF1	mitochondrial ribosome recycling factor 1	mRRF1	mitochondrial ribosome recycling factor 1	1152.05	-0.0283606	FWM	0.302075	-0.0938857	0.9252	0.999984	NW_027332209.1	616964	617947	minus	protein-coding	XM_073073584.1	XP_072929685.1	250		FBpp0076172	2.59e-75	FBgn0035980	The gene mitochondrial ribosome recycling factor 1 is referred to in FlyBase by the symbol Dmel\mRRF1 (CG4447, FBgn0035980). It is a protein_coding_gene from Dmel. It has one annotated transcript and one polypeptide. Gene sequence location is 3L:9364350..9365240. Its molecular function is described by: ribosomal large subunit binding. It is involved in the biological process described with: mitoc…
LOC140742732	MTPAP	MTPAP	mitochondrial poly(A) polymerase	MTPAP	mitochondrial poly(A) polymerase	534.566	3.7312e-05	FWP	0.162066	0.000230228	0.999816	0.999984	NW_027332209.1	618250	627072	plus	protein-coding	XM_073073714.1	XP_072929815.1	605		FBpp0304567	2.3e-147	FBgn0024360	The gene mitochondrial poly(A) polymerase is referred to in FlyBase by the symbol Dmel\MTPAP (CG11418, FBgn0024360). It is a protein_coding_gene from Dmel. It has 3 annotated transcripts and 3 polypeptides (2 unique). Gene sequence location is X:1344872..1349357. Its molecular function is described by: RNA binding; poly(A) RNA polymerase activity. It is involved in the biological process describe…
LOC140742748	THADA	THADA	Thyroid adenoma-associated protein homolog	THADA	THADA	1064.44	0.00432777	FWP	0.252624	0.0171312	0.986332	0.999984	NW_027332209.1	627112	651772	minus	protein-coding	XM_073073739.1	XP_072929840.1	1805		FBpp0288416	2.64e-99	FBgn0031077	The gene THADA is referred to in FlyBase by the symbol Dmel\THADA (CG15618, FBgn0031077). It is a protein_coding_gene from Dmel. It has 2 annotated transcripts and 2 polypeptides (all unique). Gene sequence location is X:19859743..19865524. Its molecular function is described by: calcium channel inhibitor activity. It is involved in the biological process described with: tRNA nucleoside ribose me…
LOC140742741	LOC140742741	LOC140742741	uncharacterized LOC140742741			23219.2	0.671527	FWP	1.08532	0.618738	0.536089	0.999984	NW_027332209.1	652690	656411	minus	protein-coding	XM_073073726.1	XP_072929827.1	564
LOC140742648	LOC140742648	Tetraspanin 42Ed	leukocyte surface antigen CD53-like	Tsp42Ed	Tetraspanin 42Ed	5.74953	-0.508585	FWM	0.959553	-0.530023	0.596096	0.999984	NW_027332209.1	669188	680684	minus	protein-coding	XM_073073596.1	XP_072929697.1	227		FBpp0311637	1e-24	FBgn0029507	The gene Tetraspanin 42Ed is referred to in FlyBase by the symbol Dmel\Tsp42Ed (CG12846, FBgn0029507). It is a protein_coding_gene from Dmel. It has 2 annotated transcripts and 2 polypeptides (1 unique). Gene sequence location is 2R:7009498..7011739. Its molecular function is described by: . It is involved in the biological process described with: . 11 alleles are reported. No phenotypic data is …
LOC140742662	LOC140742662	Tetraspanin 42Ed	leukocyte surface antigen CD53-like	Tsp42Ed	Tetraspanin 42Ed	289.752	-0.695412	FWM	0.782992	-0.888148	0.374461	0.999984	NW_027332209.1	688197	698194	minus	protein-coding	XM_073073617.1	XP_072929718.1	219		FBpp0311637	7.56e-37	FBgn0029507	The gene Tetraspanin 42Ed is referred to in FlyBase by the symbol Dmel\Tsp42Ed (CG12846, FBgn0029507). It is a protein_coding_gene from Dmel. It has 2 annotated transcripts and 2 polypeptides (1 unique). Gene sequence location is 2R:7009498..7011739. Its molecular function is described by: . It is involved in the biological process described with: . 11 alleles are reported. No phenotypic data is …
LOC140742670	NijA	Ninjurin A	Ninjurin A	NijA	Ninjurin A	670.433	-0.33466	FWM	0.405963	-0.824359	0.409736	0.999984	NW_027332209.1	708172	730866	plus	protein-coding	XM_073073630.1	XP_072929731.1	308		FBpp0089002	9.95e-48	FBgn0036101	The gene Ninjurin A is referred to in FlyBase by the symbol Dmel\NijA (CG6449, FBgn0036101). It is a protein_coding_gene from Dmel. It has 4 annotated transcripts and 4 polypeptides (all unique). Gene sequence location is 3L:10694360..10696877. Its molecular function is unknown. It is involved in the biological process described with: negative regulation of cell adhesion; programmed cell death; c…
LOC140742692	eIF5	eIF5	eukaryotic translation initiation factor 5	eIF5	eukaryotic translation initiation factor 5	3383.76	0.0183409	FWP	0.109618	0.167316	0.867121	0.999984	NW_027332209.1	741793	777638	minus	protein-coding	XM_073073658.1	XP_072929759.1	456		FBpp0089139	4.58e-160	FBgn0030719	The gene eukaryotic translation initiation factor 5 is referred to in FlyBase by the symbol Dmel\eIF5 (CG9177, FBgn0030719). It is a protein_coding_gene from Dmel. It has 7 annotated transcripts and 7 polypeptides (1 unique). Gene sequence location is X:15987008..15991974. Its molecular function is described by: translation initiation factor activity; GDP-dissociation inhibitor activity; eukaryot…
LOC140742721	LOC140742721	mitochondrial import inner membrane translocase subunit TIM44	mitochondrial import inner membrane translocase subunit TIM44			864.809	-0.0318895	FWM	0.14533	-0.219429	0.826316	0.999984	NW_027332209.1	777895	781774	plus	protein-coding	XM_073073702.1	XP_072929803.1	436		FBpp0307026	0
LOC140742757	LOC140742757	DCX-EMAP	echinoderm microtubule-associated protein-like 2	DCX-EMAP	Doublecortin-domain-containing echinoderm-microtubule-associated protein	1503.09	0.280903	FWP	0.229997	1.22133	0.22196	0.999984	NW_027332209.1	785236	881332	minus	protein-coding	XM_073073749.1	XP_072929850.1	873		FBpp0288784	1.33e-131	FBgn0259099	The gene Doublecortin-domain-containing echinoderm-microtubule-associated protein is referred to in FlyBase by the symbol Dmel\DCX-EMAP (CG42247, FBgn0259099). It is a protein_coding_gene from Dmel. It has 4 annotated transcripts and 4 polypeptides (all unique). Gene sequence location is 3L:14903805..14942907. Its molecular function is described by: microtubule binding; microtubule stabilizing ac…
LOC140742821	LOC140742821	Niemann-Pick type C-2g	MD-2-related lipid-recognition protein-like	Npc2g	Niemann-Pick type C-2g	5.90211	1.70266	FWP	0.937344	1.81647	0.0692978	0.999984	NW_027332209.1	920989	924397	minus	protein-coding	XM_073073851.1	XP_072929952.1	164		FBpp0297402	1.12e-27	FBgn0039800	The gene Niemann-Pick type C-2g is referred to in FlyBase by the symbol Dmel\Npc2g (CG11314, FBgn0039800). It is a protein_coding_gene from Dmel. It has 2 annotated transcripts and 2 polypeptides (1 unique). Gene sequence location is 3R:30744605..30745263. Its molecular function is described by: sterol binding. It is involved in the biological process described with: mesoderm development; intrace…
LOC140742836	LOC140742836	RUN domain-containing protein 1-like	RUN domain-containing protein 1-like			185.81	-0.180709	FWM	0.256905	-0.703409	0.481801	0.999984	NW_027332209.1	1229942	1232247	plus	protein-coding	XM_073073875.1	XP_072929976.1	547		FBpp0070180	3.18e-64
LOC140742952	LOC140742952	Fumarase 1	fumarate hydratase, mitochondrial-like	Fum1	Fumarase 1	1566.86	0.0779459	FWP	0.166057	0.469392	0.63879	0.999984	NW_027332209.1	1233476	1248396	minus	protein-coding	XM_073074052.1	XP_072930153.1	500		FBpp0070914	0	FBgn0286222	The gene Fumarase 1 is referred to in FlyBase by the symbol Dmel\Fum1 (CG4094, FBgn0286222). It is a protein_coding_gene from Dmel. It has 2 annotated transcripts and 2 polypeptides (all unique). Gene sequence location is X:6678424..6681845. Its molecular function is described by: lyase activity; fumarate hydratase activity; catalytic activity. It is involved in the biological process described w…
LOC140742892	PlexA	Plexin A	plexin A	PlexA	Plexin A	15278.7	-0.16955	FWM	0.11809	-1.43577	0.151068	0.999984	NW_027332209.1	1248819	1560752	plus	protein-coding	XM_073073958.1	XP_072930059.1	1896		FBpp0088287	0	FBgn0025741	The gene Plexin A is referred to in FlyBase by the symbol Dmel\PlexA (CG11081, FBgn0025741). It is a protein_coding_gene from Dmel. It has 4 annotated transcripts and 4 polypeptides (3 unique). Gene sequence location is 4:1009895..1027101. Its molecular function is described by 6 unique terms, many of which group under: binding; protein binding; molecular function activator activity; carbohydrate…
LOC140742858	LOC140742858	LOC140742858	uncharacterized LOC140742858			6.78357	-1.47088	FWM	1.72901	-0.850709	0.394931	0.999984	NW_027332209.1	1409147	1414485	plus	protein-coding	XM_073073898.1	XP_072929999.1	480
LOC140742914	LOC140742914	LOC140742914	uncharacterized LOC140742914			3508.24	0.0387973	FWP	0.531281	0.073026	0.941785	0.999984	NW_027332209.1	1633097	1678264	plus	protein-coding	XM_073073987.1	XP_072930088.1	965
LOC140742881	Rh50	Rh50	Rhesus blood group-associated glycoprotein Rh50	Rh50	Rh50	5.51939	-1.16311	FWM	1.07731	-1.07964	0.280302	0.999984	NW_027332209.1	2426674	2471419	plus	protein-coding	XM_073073930.1	XP_072930031.1	420		FBpp0073210	4.86e-124	FBgn0028699	The gene Rh50 is referred to in FlyBase by the symbol Dmel\Rh50 (CG7499, FBgn0028699). It is a protein_coding_gene from Dmel. It has 4 annotated transcripts and 4 polypeptides (3 unique). Gene sequence location is 3L:4910368..4920198. Its molecular function is described by: ammonium channel activity. It is involved in the biological process described with: ammonium homeostasis; cellular response …
LOC140742867	LOC140742867	LOC140742867	uncharacterized LOC140742867			195.243	-1.58339	FWM	0.849764	-1.86332	0.0624168	0.999984	NW_027332209.1	2571591	2595917	plus	protein-coding	XM_073073910.1	XP_072930011.1	463		FBpp0309598	3.7e-19
LOC140742973	LOC140742973	Odorant receptor 92a	odorant receptor 4-like	Or92a	Odorant receptor 92a	8.44142	-0.470817	FWM	2.81658	-0.167159	0.867245	0.999984	NW_027332209.1	2665808	2675903	minus	protein-coding	XM_073074097.1	XP_072930198.1	409		FBpp0083295	9.79e-26	FBgn0038798	The gene Odorant receptor 92a is referred to in FlyBase by the symbol Dmel\Or92a (CG17916, FBgn0038798). It is a protein_coding_gene from Dmel. It has one annotated transcript and one polypeptide. Gene sequence location is 3R:20504788..20506186. Its molecular function is described by: olfactory receptor activity; odorant binding; ionotropic olfactory receptor activity. It is involved in the biolo…
LOC140742982	LOC140742982	putative molluscan insulin-related peptide(s) receptor	putative molluscan insulin-related peptide(s) receptor			343.46	-0.441784	FWM	0.73191	-0.603605	0.546106	0.999984	NW_027332209.1	2683490	2695753	minus	protein-coding	XM_073074109.1	XP_072930210.1	917		FBpp0292333	3.13e-54
LOC140743003	LOC140743003	nxf2	uncharacterized LOC140743003	nxf2	nuclear RNA export factor 2	2092.78	0.039857	FWP	0.110849	0.359561	0.719176	0.999984	NW_027332209.1	2698609	2720986	plus	protein-coding	XM_073074134.1	XP_072930235.1	904		FBpp0303951	3.64e-22	FBgn0036640	The gene nuclear RNA export factor 2 is referred to in FlyBase by the symbol Dmel\nxf2 (CG4118, FBgn0036640). It is a protein_coding_gene from Dmel. It has 3 annotated transcripts and 3 polypeptides (2 unique). Gene sequence location is 3L:16576859..16580306. Its molecular function is described by: RNA binding; chromatin-protein adaptor activity; transcription corepressor activity; single-strande…
LOC140743046	LOC140743046	LOC140743046	uncharacterized LOC140743046			4.80274	0.474844	FWP	1.06206	0.447096	0.654806	0.999984	NW_027332209.1	2705684	2706745	minus	lncRNA	XR_012102358.1
LOC140743014	smid	smallminded	nuclear valosin-containing protein-like smid	smid	smallminded	5661.27	-0.017859	FWM	0.166028	-0.107566	0.91434	0.999984	NW_027332209.1	2716830	2720237	minus	protein-coding	XM_073074137.1	XP_072930238.1	870		FBpp0304234	0	FBgn0016983	The gene smallminded is referred to in FlyBase by the symbol Dmel\smid (CG8571, FBgn0016983). It is a protein_coding_gene from Dmel. It has 5 annotated transcripts and 5 polypeptides (4 unique). Gene sequence location is 3L:7381614..7385637. Its molecular function is described by: ATP hydrolysis activity; preribosome binding; ATP binding. It is involved in the biological process described with: r…
LOC140743030	Rpn12	Rpn12	regulatory particle non-ATPase 12	Rpn12	Regulatory particle non-ATPase 12	3987	0.0671334	FWP	0.122236	0.549212	0.58286	0.999984	NW_027332209.1	2720989	2724038	minus	protein-coding	XM_073074138.1	XP_072930239.1	268		FBpp0075068	6.23e-85	FBgn0028693	The gene Regulatory particle non-ATPase 12 is referred to in FlyBase by the symbol Dmel\Rpn12 (CG4157, FBgn0028693). It is a protein_coding_gene from Dmel. It has one annotated transcript and one polypeptide. Gene sequence location is 3L:16583028..16584022. Its molecular function is described by: . It is involved in the biological process described with: proteolysis; ubiquitin-dependent protein c…
LOC140743057	Cep164	centrosomal protein 164	centrosomal protein 164	Cep164	centrosomal protein 164	79.6741	0.370357	FWP	0.410294	0.902663	0.366705	0.999984	NW_027332209.1	2725278	2744437	plus	protein-coding	XM_073074139.1	XP_072930240.1	1355		FBpp0312010	4.55e-42	FBgn0030716	The gene centrosomal protein 164 is referred to in FlyBase by the symbol Dmel\Cep164 (CG9170, FBgn0030716). It is a protein_coding_gene from Dmel. It has 3 annotated transcripts and 3 polypeptides (1 unique). Gene sequence location is X:15977967..15982944. Its molecular function is described by: . It is involved in the biological process described with: . 9 alleles are reported. No phenotypic dat…
LOC140743078	LOC140743078	LOC140743078	uncharacterized LOC140743078			345.639	-0.353135	FWM	0.378917	-0.931959	0.351357	0.999984	NW_027332209.1	2747627	2763370	minus	protein-coding	XM_073074147.1	XP_072930248.1	257
LOC140743345	LOC140743345	Connectin	uncharacterized LOC140743345	Con	Connectin	70.3049	-0.344219	FWM	0.598152	-0.575471	0.564973	0.999984	NW_027332209.1	2822918	2862209	plus	protein-coding	XM_073074521.1	XP_072930622.1	507		FBpp0301699	4e-70	FBgn0005775	The gene Connectin is referred to in FlyBase by the symbol Dmel\Con (CG7503, FBgn0005775). It is a protein_coding_gene from Dmel. It has 2 annotated transcripts and 2 polypeptides (1 unique). Gene sequence location is 3L:4936758..5079033. Its molecular function is unknown. It is involved in the biological process described with: homophilic cell adhesion via plasma membrane adhesion molecules; syn…
LOC140743276	LOC140743276	pudgy	uncharacterized LOC140743276	pdgy	pudgy	178.159	-0.741584	FWM	0.770013	-0.963079	0.335508	0.999984	NW_027332209.1	3142664	3149033	plus	protein-coding	XM_073074441.1	XP_072930542.1	570		FBpp0300995	1.36e-150	FBgn0027601	The gene pudgy is referred to in FlyBase by the symbol Dmel\pdgy (CG9009, FBgn0027601). It is a protein_coding_gene from Dmel. It has 4 annotated transcripts and 4 polypeptides (1 unique). Gene sequence location is X:14933670..14953532. Its molecular function is described by: long-chain fatty acid-CoA ligase activity. It is involved in the biological process described with: fatty-acyl-CoA biosynt…
LOC140743386	LOC140743386	LOC140743386	uncharacterized LOC140743386			310.633	-0.960812	FWM	0.859941	-1.1173	0.263866	0.999984	NW_027332209.1	3225587	3243479	minus	protein-coding	XM_073074596.1	XP_072930697.1	110
LOC140743323	LOC140743323	pudgy	uncharacterized LOC140743323	pdgy	pudgy	7.25746	-0.963505	FWM	1.71078	-0.563196	0.573301	0.999984	NW_027332209.1	3256663	3270475	minus	protein-coding	XM_073074494.1	XP_072930595.1	563		FBpp0300995	5.33e-155	FBgn0027601	The gene pudgy is referred to in FlyBase by the symbol Dmel\pdgy (CG9009, FBgn0027601). It is a protein_coding_gene from Dmel. It has 4 annotated transcripts and 4 polypeptides (1 unique). Gene sequence location is X:14933670..14953532. Its molecular function is described by: long-chain fatty acid-CoA ligase activity. It is involved in the biological process described with: fatty-acyl-CoA biosynt…
LOC140743248	LOC140743248	pudgy	uncharacterized LOC140743248	pdgy	pudgy	658.882	0.20613	FWP	0.327518	0.629371	0.529106	0.999984	NW_027332209.1	3274293	3292398	minus	protein-coding	XM_073074381.1	XP_072930482.1	574		FBpp0300995	1.94e-165	FBgn0027601	The gene pudgy is referred to in FlyBase by the symbol Dmel\pdgy (CG9009, FBgn0027601). It is a protein_coding_gene from Dmel. It has 4 annotated transcripts and 4 polypeptides (1 unique). Gene sequence location is X:14933670..14953532. Its molecular function is described by: long-chain fatty acid-CoA ligase activity. It is involved in the biological process described with: fatty-acyl-CoA biosynt…
LOC140743373	LOC140743373	pudgy	uncharacterized LOC140743373	pdgy	pudgy	1023.48	0.129477	FWP	0.779661	0.166069	0.868103	0.999984	NW_027332209.1	3294194	3322029	minus	protein-coding	XM_073074569.1	XP_072930670.1	568		FBpp0300995	4.17e-130	FBgn0027601	The gene pudgy is referred to in FlyBase by the symbol Dmel\pdgy (CG9009, FBgn0027601). It is a protein_coding_gene from Dmel. It has 4 annotated transcripts and 4 polypeptides (1 unique). Gene sequence location is X:14933670..14953532. Its molecular function is described by: long-chain fatty acid-CoA ligase activity. It is involved in the biological process described with: fatty-acyl-CoA biosynt…
LOC140743299	LOC140743299	pudgy	uncharacterized LOC140743299	pdgy	pudgy	501.763	-0.0873088	FWM	0.439924	-0.198463	0.842683	0.999984	NW_027332209.1	3326578	3338017	minus	protein-coding	XM_073074464.1	XP_072930565.1	565		FBpp0300995	1.75e-132	FBgn0027601	The gene pudgy is referred to in FlyBase by the symbol Dmel\pdgy (CG9009, FBgn0027601). It is a protein_coding_gene from Dmel. It has 4 annotated transcripts and 4 polypeptides (1 unique). Gene sequence location is X:14933670..14953532. Its molecular function is described by: long-chain fatty acid-CoA ligase activity. It is involved in the biological process described with: fatty-acyl-CoA biosynt…
LOC140743379	LOC140743379	mitochondrial genome maintenance exonuclease 1-like	mitochondrial genome maintenance exonuclease 1-like			2355.71	-0.275102	FWM	0.397846	-0.691479	0.489265	0.999984	NW_027332209.1	3340242	3350682	minus	protein-coding	XM_073074584.1	XP_072930685.1	404
LOC140743242	LOC140743242	Connectin	uncharacterized LOC140743242	Con	Connectin	1193.37	-0.464521	FWM	0.320005	-1.45161	0.146611	0.999984	NW_027332209.1	3351547	3422206	plus	protein-coding	XM_073074369.1	XP_072930470.1	581		FBpp0301699	1.34e-65	FBgn0005775	The gene Connectin is referred to in FlyBase by the symbol Dmel\Con (CG7503, FBgn0005775). It is a protein_coding_gene from Dmel. It has 2 annotated transcripts and 2 polypeptides (1 unique). Gene sequence location is 3L:4936758..5079033. Its molecular function is unknown. It is involved in the biological process described with: homophilic cell adhesion via plasma membrane adhesion molecules; syn…
LOC140743369	LOC140743369	LOC140743369	uncharacterized LOC140743369			28.6747	0.19682	FWP	1.88827	0.104233	0.916985	0.999984	NW_027332209.1	3434423	3435974	plus	protein-coding	XM_073074555.1	XP_072930656.1	440
LOC140743363	LOC140743363	Connectin	uncharacterized LOC140743363	Con	Connectin	3.85742	-0.0130208	FWM	1.64236	-0.0079281	0.993674	0.999984	NW_027332209.1	3544103	3610533	plus	protein-coding	XM_073074543.1	XP_072930644.1	491		FBpp0301699	6.22e-64	FBgn0005775	The gene Connectin is referred to in FlyBase by the symbol Dmel\Con (CG7503, FBgn0005775). It is a protein_coding_gene from Dmel. It has 2 annotated transcripts and 2 polypeptides (1 unique). Gene sequence location is 3L:4936758..5079033. Its molecular function is unknown. It is involved in the biological process described with: homophilic cell adhesion via plasma membrane adhesion molecules; syn…
LOC140743098	LOC140743098	brother of ihog	interference hedgehog-like	boi	brother of ihog	3419.89	0.242847	FWP	0.15793	1.53769	0.124125	0.999984	NW_027332209.1	3811026	3897390	minus	protein-coding	XM_073074162.1	XP_072930263.1	775		FBpp0292890	2.41e-103	FBgn0040388	The gene brother of ihog is referred to in FlyBase by the symbol Dmel\boi (CG32796, FBgn0040388). It is a protein_coding_gene from Dmel. It has 5 annotated transcripts and 5 polypeptides (3 unique). Gene sequence location is X:2444167..2470043. Its molecular function is described by: coreceptor activity; hedgehog family protein binding. It is involved in the biological process described with 9 un…
LOC140743108	Grp170	Grp170 co-chaperone	hypoxia up-regulated Grp170 co-chaperone protein	Grp170	Grp170 co-chaperone	7723.32	0.12038	FWP	0.117756	1.02228	0.306646	0.999984	NW_027332209.1	3903521	3913163	minus	protein-coding	XM_073074171.1	XP_072930272.1	914		FBpp0290016	0	FBgn0023529	The gene Grp170 co-chaperone is referred to in FlyBase by the symbol Dmel\Grp170 (CG2918, FBgn0023529). It is a protein_coding_gene from Dmel. It has 2 annotated transcripts and 2 polypeptides (1 unique). Gene sequence location is X:2271008..2275068. Its molecular function is described by: ATP-dependent protein folding chaperone; ATP hydrolysis activity; ATP binding; adenyl-nucleotide exchange fa…
LOC140743119	LOC140743119	CHES-1-like	uncharacterized LOC140743119	CHES-1-like	Checkpoint suppressor 1-like	906.226	-0.00719174	FWM	0.40979	-0.0175498	0.985998	0.999984	NW_027332209.1	3922457	3946270	plus	protein-coding	XM_073074182.1	XP_072930283.1	380		FBpp0305405	1.21e-41	FBgn0029504	The gene Checkpoint suppressor 1-like is referred to in FlyBase by the symbol Dmel\CHES-1-like (CG12690, FBgn0029504). It is a protein_coding_gene from Dmel. It has 4 annotated transcripts and 4 polypeptides (2 unique). Gene sequence location is X:7682338..7709385. Its molecular function is described by: sequence-specific DNA binding; transcription cis-regulatory region binding; RNA polymerase II…
LOC140757865	Sou	Souji	required for meiotic nuclear division 5 protein souji	Sou	Souji	2099.87	0.0202146	FWP	0.133957	0.150904	0.880052	0.999984	NW_027332209.1	3946470	3958734	minus	protein-coding	XM_073093738.1	XP_072949839.1	1309		FBpp0071476	2.11e-35	FBgn0034573	The gene Souji is referred to in FlyBase by the symbol Dmel\Sou (CG3295, FBgn0034573). It is a protein_coding_gene from Dmel. It has one annotated transcript and one polypeptide. Gene sequence location is 2R:21015594..21017446. Its molecular function is described by: ubiquitin protein ligase activity; ubiquitin-protein transferase activity. It is involved in the biological process described with:…
LOC140743127	Phb2	Prohibitin 2	prohibitin 2	Phb2	Prohibitin 2	4190.35	-0.013976	FWM	0.226985	-0.0615725	0.950903	0.999984	NW_027332209.1	3958997	3960265	plus	protein-coding	XM_073074190.1	XP_072930291.1	299		FBpp0111776	1.78e-163	FBgn0010551	The gene Prohibitin 2 is referred to in FlyBase by the symbol Dmel\Phb2 (CG15081, FBgn0010551). It is a protein_coding_gene from Dmel. It has 6 annotated transcripts and 6 polypeptides (3 unique). Gene sequence location is 2R:18819467..18822250. Its molecular function is unknown. It is involved in the biological process described with: mitochondrion organization. 10 alleles are reported. The phen…
LOC140743138	NdufV3	NdufV3	NADH:ubiquinone oxidoreductase subunit V3	NdufV3	NADH:ubiquinone oxidoreductase subunit V3	386.193	-0.112117	FWM	0.173268	-0.647076	0.517583	0.999984	NW_027332209.1	3961434	3961891	minus	protein-coding	XM_073074199.1	XP_072930300.1	102		FBpp0073308	8.53e-19	FBgn0030292	The gene NADH:ubiquinone oxidoreductase subunit V3 is referred to in FlyBase by the symbol Dmel\NdufV3 (CG11752, FBgn0030292). It is a protein_coding_gene from Dmel. It has one annotated transcript and one polypeptide. Gene sequence location is X:11349998..11350474. Its molecular function is unknown. It is involved in the biological process described with: mitochondrial electron transport, NADH t…
LOC140743147	LOC140743147	XNP	transcriptional regulator ATRX homolog	XNP	XNP	4086.87	0.154359	FWP	0.123106	1.25387	0.209888	0.999984	NW_027332209.1	3962432	3989383	plus	protein-coding	XM_073074210.1	XP_072930311.1	2449		FBpp0084213	0	FBgn0039338	The gene XNP is referred to in FlyBase by the symbol Dmel\XNP (CG4548, FBgn0039338). It is a protein_coding_gene from Dmel. It has 4 annotated transcripts and 4 polypeptides (2 unique). Gene sequence location is 3R:25477868..25482834. Its molecular function is described by: ATP-dependent chromatin remodeler activity; transcription coregulator activity; ATP hydrolysis activity; ATP binding; DNA tr…
LOC140743191	LOC140743191	LOC140743191	uncharacterized LOC140743191			236.466	0.00940392	FWP	0.202291	0.0464871	0.962922	0.999984	NW_027332209.1	3989380	3990305	minus	protein-coding	XM_073074260.1	XP_072930361.1	180
LOC140743205	Rev1	DNA polymerase Rev1	Rev1 DNA directed polymerase	Rev1	DNA polymerase Rev1	242.717	0.00274814	FWP	0.351788	0.00781192	0.993767	0.999984	NW_027332209.1	3990560	3993553	plus	protein-coding	XM_073074303.1	XP_072930404.1	948		FBpp0072456	0	FBgn0035150	The gene DNA polymerase Rev1 is referred to in FlyBase by the symbol Dmel\Rev1 (CG12189, FBgn0035150). It is a protein_coding_gene from Dmel. It has one annotated transcript and one polypeptide. Gene sequence location is 3L:654363..657971. Its molecular function is described by: DNA-directed DNA polymerase activity; damaged DNA binding; deoxycytidyl transferase activity; nucleotidyltransferase ac…
LOC140743207	mlt	mulet	tubulin folding cofactor E like protein mlt	mlt	mulet	1268.58	-0.395614	FWM	0.355691	-1.11224	0.266034	0.999984	NW_027332209.1	3995157	4023431	minus	protein-coding	XM_073074314.1	XP_072930415.1	464		FBpp0304278	1.52e-159	FBgn0265512	The gene mulet is referred to in FlyBase by the symbol Dmel\mlt (CG12214, FBgn0265512). It is a protein_coding_gene from Dmel. It has 3 annotated transcripts and 3 polypeptides (1 unique). Gene sequence location is 2R:10155916..10158931. Its molecular function is described by: alpha-tubulin binding. It is involved in the biological process described with: positive regulation of microtubule depoly…
LOC140743219	LOC140743219	persulfide dioxygenase ETHE1, mitochondrial	persulfide dioxygenase ETHE1, mitochondrial			219.603	-0.232205	FWM	0.13787	-1.68423	0.0921373	0.999984	NW_027332209.1	4047607	4053727	plus	protein-coding	XM_073074334.1	XP_072930435.1	264		FBpp0288428	1.06e-113
LOC140743446	LOC140743446	LOC140743446	uncharacterized LOC140743446			688.955	-0.208388	FWM	0.455368	-0.457625	0.647222	0.999984	NW_027332209.1	4311060	4430670	minus	protein-coding	XM_073074721.1	XP_072930822.1	178		FBpp0305178	7.59e-22
LOC140743415	Vha36-1	Vha36-1	V-type proton ATPase subunit Vha36-1	Vha36-1	Vacuolar H[+] ATPase 36kD subunit 1	998.953	-0.210472	FWM	0.185736	-1.13318	0.257138	0.999984	NW_027332209.1	4594802	4599829	minus	protein-coding	XM_073074662.1	XP_072930763.1	246		FBpp0086468	1.93e-156	FBgn0022097	The gene Vacuolar H[+] ATPase 36kD subunit 1 is referred to in FlyBase by the symbol Dmel\Vha36-1 (CG8186, FBgn0022097). It is a protein_coding_gene from Dmel. It has one annotated transcript and one polypeptide. Gene sequence location is 2R:15541435..15542498. Its molecular function is described by: proton-transporting ATPase activity, rotational mechanism. It is involved in the biological proce…
LOC140743421	LOC140743421	LOC140743421	uncharacterized LOC140743421			259.051	-0.000603672	FWM	0.164889	-0.00366107	0.997079	0.999984	NW_027332209.1	4600850	4605172	plus	protein-coding	XM_073074675.1	XP_072930776.1	419		FBpp0081844	2.14e-25
LOC140743433	LOC140743433	LOC140743433	uncharacterized LOC140743433			365.044	0.0498283	FWP	0.202639	0.245897	0.805762	0.999984	NW_027332209.1	4607219	4611495	minus	protein-coding	XM_073074697.1	XP_072930798.1	285
LOC140743462	beta-Spec	beta Spectrin	spectrin beta chain	beta-Spec	beta Spectrin	5731.98	0.304555	FWP	0.300234	1.01439	0.310395	0.999984	NW_027332209.1	4653781	4726543	plus	protein-coding	XM_073074752.1	XP_072930853.1	2414		FBpp0306507	0	FBgn0250788	The gene beta Spectrin is referred to in FlyBase by the symbol Dmel\≈í‚â§-Spec (CG5870, FBgn0250788). It is a protein_coding_gene from Dmel. It has 3 annotated transcripts and 3 polypeptides (all unique). Gene sequence location is X:17657372..17669371. Its molecular function is described by 7 unique terms, many of which group under: binding; cytoskeletal protein binding; protein binding; actin bi…
LOC140743477	Unc-76	Uncoordinated 76	fasciculation and elongation protein Unc-76	Unc-76	Uncoordinated 76	298.779	0.340155	FWP	0.267193	1.27307	0.202994	0.999984	NW_027332209.1	4749758	4800162	minus	protein-coding	XM_073074778.1	XP_072930879.1	395		FBpp0305896	9.2e-151	FBgn0040395	The gene Uncoordinated 76 is referred to in FlyBase by the symbol Dmel\Unc-76 (CG3981, FBgn0040395). It is a protein_coding_gene from Dmel. It has 4 annotated transcripts and 4 polypeptides (2 unique). Gene sequence location is X:2080610..2093948. Its molecular function is described by: kinesin binding. It is involved in the biological process described with: axo-dendritic transport. 22 alleles a…
LOC140743486	LOC140743486	DnaJ-like-60	dnaJ-like protein 60	DnaJ-60	DnaJ-like-60	174.021	-0.110707	FWM	0.132663	-0.834493	0.404003	0.999984	NW_027332209.1	4801038	4807035	plus	protein-coding	XM_073074788.1	XP_072930889.1	273		FBpp0290487	5.82e-29	FBgn0260775	The gene DnaJ-like-60 is referred to in FlyBase by the symbol Dmel\DnaJ-60 (CG42567, FBgn0260775). It is a protein_coding_gene from Dmel. It has 2 annotated transcripts and 2 polypeptides (1 unique). Gene sequence location is 2R:24157668..24159312. Its molecular function is described by: unfolded protein binding. It is involved in the biological process described with: spermatogenesis; response t…
LOC140743528	LOC140743528	speck	arylalkylamine N-acetyltransferase 1-like	speck	speck	79.573	-0.208479	FWM	0.363707	-0.573205	0.566506	0.999984	NW_027332209.1	4807922	4825545	minus	protein-coding	XM_073074868.1	XP_072930969.1	231		FBpp0072163	5.88e-26	FBgn0287831	The gene speck is referred to in FlyBase by the symbol Dmel\speck (CG3318, FBgn0287831). It is a protein_coding_gene from Dmel. It has 3 annotated transcripts and 3 polypeptides (2 unique). Gene sequence location is 2R:24139563..24157762. Its molecular function is described by: acyltransferase activity, transferring groups other than amino-acyl groups; aralkylamine N-acetyltransferase activity; N…
LOC140743541	LOC140743541	LOC140743541	uncharacterized LOC140743541			31.8647	-0.178466	FWM	0.713191	-0.250235	0.802405	0.999984	NW_027332209.1	4824899	4826701	plus	lncRNA	XR_012102472.1
LOC140743510	LOC140743510	speck	arylalkylamine N-acetyltransferase 1-like	speck	speck	317.836	-0.407597	FWM	0.753635	-0.540841	0.588617	0.999984	NW_027332209.1	4828624	4833901	minus	protein-coding	XM_073074842.1	XP_072930943.1	231		FBpp0072163	9.34e-26	FBgn0287831	The gene speck is referred to in FlyBase by the symbol Dmel\speck (CG3318, FBgn0287831). It is a protein_coding_gene from Dmel. It has 3 annotated transcripts and 3 polypeptides (2 unique). Gene sequence location is 2R:24139563..24157762. Its molecular function is described by: acyltransferase activity, transferring groups other than amino-acyl groups; aralkylamine N-acetyltransferase activity; N…
LOC140743499	LOC140743499	speck	arylalkylamine N-acetyltransferase 1-like	speck	speck	10880.7	0.177458	FWP	0.749542	0.236756	0.812846	0.999984	NW_027332209.1	4836764	4883062	minus	protein-coding	XM_073074818.1	XP_072930919.1	262		FBpp0072163	4.62e-36	FBgn0287831	The gene speck is referred to in FlyBase by the symbol Dmel\speck (CG3318, FBgn0287831). It is a protein_coding_gene from Dmel. It has 3 annotated transcripts and 3 polypeptides (2 unique). Gene sequence location is 2R:24139563..24157762. Its molecular function is described by: acyltransferase activity, transferring groups other than amino-acyl groups; aralkylamine N-acetyltransferase activity; N…
LOC140743552	Nab2	Nab2	Nuclear polyadenosine RNA-binding 2	Nab2	Nuclear polyadenosine RNA-binding 2	1552.56	0.0194974	FWP	0.0823074	0.236885	0.812746	0.999984	NW_027332209.1	4932019	4942308	minus	protein-coding	XM_073074919.1	XP_072931020.1	999		FBpp0084017	1.89e-32	FBgn0028471	The gene Nuclear polyadenosine RNA-binding 2 is referred to in FlyBase by the symbol Dmel\Nab2 (CG5720, FBgn0028471). It is a protein_coding_gene from Dmel. It has one annotated transcript and one polypeptide. Gene sequence location is 3R:24314660..24318419. Its molecular function is described by: metal ion binding; sequence-specific mRNA binding; poly(A) binding. It is involved in the biological…
LOC140743556	moody	moody	G-protein coupled receptor moody	moody	moody	75.4477	-0.41568	FWM	0.512844	-0.810539	0.417631	0.999984	NW_027332209.1	4942870	5011936	minus	protein-coding	XM_073074933.1	XP_072931034.1	438		FBpp0292164	5.51e-147	FBgn0025631	The gene moody is referred to in FlyBase by the symbol Dmel\moody (CG4322, FBgn0025631). It is a protein_coding_gene from Dmel. It has 6 annotated transcripts and 6 polypeptides (2 unique). Gene sequence location is X:2044292..2050120. Its molecular function is described by: G protein-coupled receptor activity. It is involved in the biological process described with 9 unique terms, many of which …
LOC140743571	LOC140743571	G-protein coupled receptor moody	G-protein coupled receptor moody			7.07586	1.55704	FWP	0.890835	1.74785	0.0804909	0.999984	NW_027332209.1	5097718	5228187	plus	protein-coding	XM_073074964.1	XP_072931065.1	438		FBpp0309107	7.35e-92
LOC140743564	LOC140743564	G-protein coupled receptor moody-like	G-protein coupled receptor moody-like			27.7114	0.130258	FWP	0.475081	0.274181	0.783946	0.999984	NW_027332209.1	5228196	5236170	plus	protein-coding	XM_073074952.1	XP_072931053.1	431		FBpp0309107	1.09e-103
LOC140743578	WDR79	WD repeat domain 79	Telomerase Cajal body protein 1 homolog	WDR79	WD repeat domain 79	611.269	-0.114192	FWM	0.207999	-0.549003	0.583004	0.999984	NW_027332209.1	5301261	5306166	minus	protein-coding	XM_073074977.1	XP_072931078.1	696		FBpp0305599	5.79e-96	FBgn0031782	The gene WD repeat domain 79 is referred to in FlyBase by the symbol Dmel\WDR79 (CG9226, FBgn0031782). It is a protein_coding_gene from Dmel. It has 2 annotated transcripts and 2 polypeptides (all unique). Gene sequence location is 2L:6125879..6127775. Its molecular function is described by: box C/D sno(s)RNA binding; protein-RNA adaptor activity; RNA binding. It is involved in the biological pro…
LOC140743605	Hsl	Hormone-sensitive lipase	hormone-sensitive lipase	Hsl	Hormone-sensitive lipase	67.7739	-0.0188868	FWM	0.667931	-0.0282765	0.977442	0.999984	NW_027332209.1	5306524	5321909	plus	protein-coding	XM_073075025.1	XP_072931126.1	822		FBpp0085584	0	FBgn0034491	The gene Hormone-sensitive lipase is referred to in FlyBase by the symbol Dmel\Hsl (CG11055, FBgn0034491). It is a protein_coding_gene from Dmel. It has 3 annotated transcripts and 3 polypeptides (1 unique). Gene sequence location is 2R:20257650..20261726. Its molecular function is described by: triacylglycerol lipase activity; hydrolase activity; sterol ester esterase activity; monoacylglycerol …
LOC140743634	san	separation anxiety	Probable N-acetyltransferase san	san	separation anxiety	3177.88	0.0435723	FWP	0.117985	0.369302	0.711902	0.999984	NW_027332209.1	5326174	5329324	minus	protein-coding	XM_073075063.1	XP_072931164.1	177		FBpp0087227	1.72e-102	FBgn0024188	The gene separation anxiety is referred to in FlyBase by the symbol Dmel\san (CG12352, FBgn0024188). It is a protein_coding_gene from Dmel. It has one annotated transcript and one polypeptide. Gene sequence location is 2R:11360706..11361871. Its molecular function is described by: acyltransferase activity, transferring groups other than amino-acyl groups; protein-N-terminal amino-acid acetyltrans…
LOC140743644	LOC140743644	lin-52	protein lin-52 homolog	lin-52	lin-52	1105.77	-0.0865063	FWM	0.293033	-0.29521	0.767834	0.999984	NW_027332209.1	5336304	5338540	minus	protein-coding	XM_073075074.1	XP_072931175.1	124		FBpp0308792	5.17e-19	FBgn0029800	The gene lin-52 is referred to in FlyBase by the symbol Dmel\lin-52 (CG15929, FBgn0029800). It is a protein_coding_gene from Dmel. It has 2 annotated transcripts and 2 polypeptides (1 unique). Gene sequence location is X:5753390..5754958. Its molecular function is unknown. It is involved in the biological process described with: negative regulation of execution phase of apoptosis; compound eye de…
LOC140743585	RpS19a	LDL receptor protein 1	Ribosomal protein S19a	LRP1	LDL receptor protein 1	33097.6	-0.04325	FWM	0.167965	-0.257494	0.796798	0.999984	NW_027332209.1	5338873	5390057	plus	protein-coding	XM_073074990.1	XP_072931091.1	2163		FBpp0311205	1.15e-94	FBgn0053087	The gene LDL receptor protein 1 is referred to in FlyBase by the symbol Dmel\LRP1 (CG33087, FBgn0053087). It is a protein_coding_gene from Dmel. It has 2 annotated transcripts and 2 polypeptides (all unique). Gene sequence location is 2R:8174165..8226438. Its molecular function is described by: low-density lipoprotein particle receptor activity; calcium ion binding. It is involved in the biologic…
LOC140743599	LOC140743599	Sph242	uncharacterized LOC140743599	Sph242	Serine protease homolog 242	162.224	-0.449055	FWM	0.792186	-0.566856	0.570812	0.999984	NW_027332209.1	5388418	5396956	minus	protein-coding	XM_073075016.1	XP_072931117.1	781		FBpp0305572	2.73e-15	FBgn0058160	The gene Serine protease homolog 242 is referred to in FlyBase by the symbol Dmel\Sph242 (CG40160, FBgn0058160). It is a protein_coding_gene from Dmel. It has 6 annotated transcripts and 6 polypeptides (1 unique). Gene sequence location is 3L:26215815..26229433. Its molecular function is described by: peptidase activator activity. It is involved in the biological process described with: zymogen a…
LOC140743654	Fas2	Fasciclin 2	neural cell adhesion molecule fasciclin 2	Fas2	Fasciclin 2	6210.09	-0.169645	FWM	0.311192	-0.545145	0.585654	0.999984	NW_027332209.1	5512678	5661008	plus	protein-coding	XM_073075086.1	XP_072931187.1	870		FBpp0310127	0	FBgn0000635	The gene Fasciclin 2 is referred to in FlyBase by the symbol Dmel\Fas2 (CG3665, FBgn0000635). It is a protein_coding_gene from Dmel. It has 7 annotated transcripts and 7 polypeptides (all unique). Gene sequence location is X:4132887..4206093. Its molecular function is described by: cell-cell adhesion mediator activity; protein binding. It is involved in the biological process described with 29 un…
LOC140757884	LOC140757884	Fasciclin 2	fasciclin-2-like	Fas2	Fasciclin 2	17.291	0.150961	FWP	0.612842	0.24633	0.805427	0.999984	NW_027332209.1	5753976	5795425	plus	protein-coding	XM_073093755.1	XP_072949856.1	811		FBpp0307830	1.3e-83	FBgn0000635	The gene Fasciclin 2 is referred to in FlyBase by the symbol Dmel\Fas2 (CG3665, FBgn0000635). It is a protein_coding_gene from Dmel. It has 7 annotated transcripts and 7 polypeptides (all unique). Gene sequence location is X:4132887..4206093. Its molecular function is described by: cell-cell adhesion mediator activity; protein binding. It is involved in the biological process described with 29 un…
LOC140743674	GlcAT-I	Glucuronyltransferase I	Glucuronyltransferase I	GlcAT-I	Glucuronyltransferase I	590.998	-0.0294994	FWM	0.269854	-0.109316	0.912952	0.999984	NW_027332209.1	5823425	5835406	minus	protein-coding	XM_073075121.1	XP_072931222.1	286		FBpp0070612	5.81e-91	FBgn0066114	The gene Glucuronyltransferase I is referred to in FlyBase by the symbol Dmel\GlcAT-I (CG32775, FBgn0066114). It is a protein_coding_gene from Dmel. It has one annotated transcript and one polypeptide. Gene sequence location is X:4131211..4132833. Its molecular function is described by: galactosylgalactosylxylosylprotein 3-beta-glucuronosyltransferase activity. It is involved in the biological pr…
LOC140743680	rsh	rsh	Rap GTPase activating protein radish	rsh	rsh GTPase activating protein	38.716	-2.33459	FWM	1.28335	-1.81915	0.0688891	0.999984	NW_027332209.1	6041016	6161015	plus	protein-coding	XM_073075161.1	XP_072931262.1	1514		FBpp0309312	0	FBgn0265597	The gene rsh GTPase activating protein is referred to in FlyBase by the symbol Dmel\rsh (CG44424, FBgn0265597). It is a protein_coding_gene from Dmel. It has 6 annotated transcripts and 6 polypeptides (all unique). Gene sequence location is X:12988615..13079070. Its molecular function is described by: GTPase activator activity. It is involved in the biological process described with: anesthesia-r…
LOC140743700	Actn	alpha actinin	alpha actinin	Actn	alpha actinin	2712.78	-0.00677924	FWM	0.190832	-0.0355247	0.971661	0.999984	NW_027332209.1	6162093	6213616	plus	protein-coding	XM_073075200.1	XP_072931301.1	924		FBpp0070330	0	FBgn0000667	The gene alpha actinin is referred to in FlyBase by the symbol Dmel\Actn (CG4376, FBgn0000667). It is a protein_coding_gene from Dmel. It has 9 annotated transcripts and 9 polypeptides (4 unique). Gene sequence location is X:2023822..2042311. Its molecular function is described by: protein binding; actin binding; calcium ion binding; actin filament binding. It is involved in the biological proces…
LOC140743711	Grx5	Glutaredoxin 5	Glutaredoxin 5	Grx5	Glutaredoxin 5	956.085	0.131759	FWP	0.14963	0.880564	0.378554	0.999984	NW_027332209.1	6214105	6215725	minus	protein-coding	XM_073075211.1	XP_072931312.1	144		FBpp0073806	1.52e-62	FBgn0030584	The gene Glutaredoxin 5 is referred to in FlyBase by the symbol Dmel\Grx5 (CG14407, FBgn0030584). It is a protein_coding_gene from Dmel. It has one annotated transcript and one polypeptide. Gene sequence location is X:14837471..14838198. Its molecular function is described by: 2 iron, 2 sulfur cluster binding; protein-glutathione oxidoreductase (glutathione) activity; disulfide oxidoreductase act…
LOC140743728	LOC140743728	PPP4R2r	uncharacterized LOC140743728	PPP4R2r	Protein phosphatase 4 regulatory subunit 2-related protein	3783.09	0.11844	FWP	0.235662	0.502585	0.615256	0.999984	NW_027332209.1	6216175	6218321	plus	protein-coding	XM_073075247.1	XP_072931348.1	482		FBpp0089154	4.62e-66	FBgn0030208	The gene Protein phosphatase 4 regulatory subunit 2-related protein is referred to in FlyBase by the symbol Dmel\PPP4R2r (CG2890, FBgn0030208). It is a protein_coding_gene from Dmel. It has 4 annotated transcripts and 4 polypeptides (2 unique). Gene sequence location is X:10478838..10481943. Its molecular function is described by: protein phosphatase regulator activity. It is involved in the biol…
LOC140743717	LOC140743717	ATP-binding cassette sub-family B member 10, mitochondrial	ATP-binding cassette sub-family B member 10, mitochondrial			156.915	0.142628	FWP	0.453589	0.314443	0.753184	0.999984	NW_027332209.1	6239669	6265392	minus	protein-coding	XM_073075221.1	XP_072931322.1	698		FBpp0070078	0
LOC140743739	LOC140743739	Acbp8	Golgi resident protein GCP60	Acbp8	Acyl-CoA binding protein 8	527.282	0.0540354	FWP	0.0962927	0.561158	0.57469	0.999984	NW_027332209.1	6273848	6281217	minus	protein-coding	XM_073075271.1	XP_072931372.1	480		FBpp0301157	1.11e-124	FBgn0031061	The gene Acyl-CoA binding protein 8 is referred to in FlyBase by the symbol Dmel\Acbp8 (CG14232, FBgn0031061). It is a protein_coding_gene from Dmel. It has 2 annotated transcripts and 2 polypeptides (1 unique). Gene sequence location is X:19701927..19704259. Its molecular function is described by: fatty-acyl-CoA binding. The biological processes in which it is involved are not known. 6 alleles a…
LOC140743744	Nprl3	Nprl3	GATOR complex protein Nprl3	Nprl3	Nitrogen permease regulator-like 3	1692.33	-0.0545797	FWM	0.124481	-0.438457	0.661055	0.999984	NW_027332209.1	6281536	6291193	plus	protein-coding	XM_073075295.1	XP_072931396.1	794		FBpp0305239	3.75e-134	FBgn0036397	The gene Nitrogen permease regulator-like 3 is referred to in FlyBase by the symbol Dmel\Nprl3 (CG8783, FBgn0036397). It is a protein_coding_gene from Dmel. It has 3 annotated transcripts and 3 polypeptides (1 unique). Gene sequence location is 3L:13999380..14001880. Its molecular function is described by: protein binding. It is involved in the biological process described with 10 unique terms, m…
LOC140743815	LOC140743815	motile sperm domain-containing protein 1-like	motile sperm domain-containing protein 1-like			455.472	-0.209086	FWM	0.364153	-0.574172	0.565852	0.999984	NW_027332209.1	6292008	6294837	plus	protein-coding	XM_073075402.1	XP_072931503.1	213
LOC140743806	LOC140743806	beta4GalNAcTB	beta-1,4-N-acetylgalactosaminyltransferase bre-4-like	beta4GalNAcTB	beta1,4-N-acetylgalactosaminyltransferase B	231.781	-0.0928543	FWM	0.211197	-0.439658	0.660185	0.999984	NW_027332209.1	6295410	6299838	minus	protein-coding	XM_073075397.1	XP_072931498.1	317		FBpp0084788	8.64e-100	FBgn0039625	The gene beta1,4-N-acetylgalactosaminyltransferase B is referred to in FlyBase by the symbol Dmel\≈í‚â§4GalNAcTB (CG14517, FBgn0039625). It is a protein_coding_gene from Dmel. It has one annotated transcript and one polypeptide. Gene sequence location is 3R:29032660..29034008. Its molecular function is described by: glycosyltransferase activity; N-acetyl-beta-glucosaminyl-derivative 4-beta-N-acet…
LOC140743752	LOC140743752	LOC140743752	uncharacterized LOC140743752			200.129	0.309538	FWP	0.391599	0.790446	0.429268	0.999984	NW_027332209.1	6300427	6307333	plus	protein-coding	XM_073075308.1	XP_072931409.1	527
LOC140743764	LOC140743764	Ankyrin 2	uncharacterized LOC140743764	Ank2	Ankyrin 2	528.036	-0.0377438	FWM	0.132458	-0.284949	0.775683	0.999984	NW_027332209.1	6316914	6319939	plus	protein-coding	XM_073075333.1	XP_072931434.1	531		FBpp0428430	5.46e-23	FBgn0261788	The gene Ankyrin 2 is referred to in FlyBase by the symbol Dmel\Ank2 (CG42734, FBgn0261788). It is a protein_coding_gene from Dmel. It has 22 annotated transcripts and 22 polypeptides (all unique). Gene sequence location is 3L:7655389..7718395. Its molecular function is unknown. It is involved in the biological process described with 9 unique terms, many of which group under: system process; mult…
LOC140743773	Dip-C	Dipeptidase C	dipeptidase C	Dip-C	Dipeptidase C	568.777	0.0256172	FWP	0.119194	0.21492	0.82983	0.999984	NW_027332209.1	6319662	6330305	minus	protein-coding	XM_073075345.1	XP_072931446.1	475		FBpp0311237	0	FBgn0000455	The gene Dipeptidase C is referred to in FlyBase by the symbol Dmel\Dip-C (CG5663, FBgn0000455). It is a protein_coding_gene from Dmel. It has 2 annotated transcripts and 2 polypeptides (1 unique). Gene sequence location is 3R:12411809..12413759. Its molecular function is described by: peptidase activity; proline dipeptidase activity; metalloaminopeptidase activity; manganese ion binding. It is i…
LOC140743775	LOC140743775	organic solute transporter alpha-like protein	organic solute transporter alpha-like protein			75.3155	-1.51648	FWM	0.993212	-1.52685	0.126799	0.999984	NW_027332209.1	6338555	6367907	plus	protein-coding	XM_073075360.1	XP_072931461.1	373		FBpp0074790	5.58e-13
LOC140743760	LOC140743760	LOC140743760	uncharacterized LOC140743760			181.067	1.33821	FWP	0.761248	1.75791	0.0787621	0.999984	NW_027332209.1	6367898	6373790	minus	protein-coding	XM_073075321.1	XP_072931422.1	1073		FBpp0303631	1.34e-88
LOC140743782	LOC140743782	LOC140743782	uncharacterized LOC140743782			110.77	0.54361	FWP	0.598215	0.908721	0.363497	0.999984	NW_027332209.1	6375516	6382022	plus	protein-coding	XM_073075372.1	XP_072931473.1	929		FBpp0303175	1.15e-48
LOC140743792	LOC140743792	LOC140743792	uncharacterized LOC140743792			62.056	-2.15103	FWM	1.80014	-1.19492	0.232117	0.999984	NW_027332209.1	6412769	6439584	plus	protein-coding	XM_073075382.1	XP_072931483.1	489		FBpp0073154	0
LOC140743831	Setd3	SET domain containing 3	SET domain containing 3	Setd3	SET domain containing 3	518.825	-0.0405541	FWM	0.119312	-0.3399	0.733932	0.999984	NW_027332209.1	6441066	6468672	minus	protein-coding	XM_073075403.1	XP_072931504.1	497		FBpp0070998	5.72e-79	FBgn0052732	The gene SET domain containing 3 is referred to in FlyBase by the symbol Dmel\Setd3 (CG32732, FBgn0052732). It is a protein_coding_gene from Dmel. It has one annotated transcript and one polypeptide. Gene sequence location is X:6958032..6968750. Its molecular function is described by: transcription coactivator activity; histone H3K4 methyltransferase activity; protein-L-histidine N-tele-methyltra…
LOC140743847	Atf3	Atf3	Activating transcription factor 3	Atf3	Activating transcription factor 3	684.029	0.0462409	FWP	0.438116	0.105545	0.915944	0.999984	NW_027332209.1	6574886	6591126	plus	protein-coding	XM_073075404.1	XP_072931505.1	405		FBpp0311616	2.31e-28	FBgn0028550	The gene Activating transcription factor 3 is referred to in FlyBase by the symbol Dmel\Atf3 (CG11405, FBgn0028550). It is a protein_coding_gene from Dmel. It has 3 annotated transcripts and 3 polypeptides (2 unique). Gene sequence location is X:1242740..1275284. Its molecular function is described by 6 unique terms, many of which group under: DNA binding; binding; nucleic acid binding; transcrip…
LOC140743863	Tip60	Tip60	Histone acetyltransferase Tip60	Tip60	Tat interactive protein 60kDa	447.788	-0.163648	FWM	0.252952	-0.646955	0.517661	0.999984	NW_027332209.1	6592611	6608320	minus	protein-coding	XM_073075405.1	XP_072931506.1	546		FBpp0305388	0	FBgn0026080	The gene Tat interactive protein 60kDa is referred to in FlyBase by the symbol Dmel\Tip60 (CG6121, FBgn0026080). It is a protein_coding_gene from Dmel. It has 3 annotated transcripts and 3 polypeptides (2 unique). Gene sequence location is X:4114800..4117487. Its molecular function is described by: histone H4K16 acetyltransferase activity; euchromatin binding; histone acetyltransferase activity. …
LOC140743905	LOC140743905	Tim9a	mitochondrial import inner membrane translocase subunit Tim9-like	Tim9a	Tim9a	486.807	-0.043739	FWM	0.188081	-0.232554	0.816108	0.999984	NW_027332209.1	6608531	6609904	plus	protein-coding	XM_073075408.1	XP_072931509.1	90		FBpp0309846	9.46e-38	FBgn0030480	The gene Tim9a is referred to in FlyBase by the symbol Dmel\Tim9a (CG1660, FBgn0030480). It is a protein_coding_gene from Dmel. It has 2 annotated transcripts and 2 polypeptides (1 unique). Gene sequence location is X:13385210..13385893. Its molecular function is described by: unfolded protein binding. It is involved in the biological process described with: protein insertion into mitochondrial i…
LOC140743889	LOC140743889	LOC140743889	uncharacterized LOC140743889			35.4894	-0.320311	FWM	0.573279	-0.558735	0.576343	0.999984	NW_027332209.1	6610000	6613746	minus	protein-coding	XM_073075407.1	XP_072931508.1	296
LOC140757920	LOC140757920	Ugt36D1	uncharacterized LOC140757920	Ugt36D1	UDP-glycosyltransferase family 36 member D1	2113.43	-0.131685	FWM	0.246647	-0.533899	0.593411	0.999984	NW_027332209.1	6614259	6632484	minus	protein-coding	XM_073093816.1	XP_072949917.1	1195		FBpp0300799	5.67e-112	FBgn0032713	The gene UDP-glycosyltransferase family 36 member D1 is referred to in FlyBase by the symbol Dmel\Ugt36D1 (CG17323, FBgn0032713). It is a protein_coding_gene from Dmel. It has 4 annotated transcripts and 4 polypeptides (1 unique). Gene sequence location is 2L:18823548..18826716. Its molecular function is described by: UDP-glycosyltransferase activity. It is involved in the biological process desc…
LOC140743954	LOC140743954	Ugt36D1	UDP-glycosyltransferase UGT5-like	Ugt36D1	UDP-glycosyltransferase family 36 member D1	728.642	-0.338052	FWM	0.407283	-0.830019	0.406528	0.999984	NW_027332209.1	6647546	6654388	minus	protein-coding	XM_073075411.1	XP_072931512.1	525		FBpp0300799	5.16e-98	FBgn0032713	The gene UDP-glycosyltransferase family 36 member D1 is referred to in FlyBase by the symbol Dmel\Ugt36D1 (CG17323, FBgn0032713). It is a protein_coding_gene from Dmel. It has 4 annotated transcripts and 4 polypeptides (1 unique). Gene sequence location is 2L:18823548..18826716. Its molecular function is described by: UDP-glycosyltransferase activity. It is involved in the biological process desc…
LOC140743970	Cpr100A	Cuticular protein 100A	Cuticular protein 100A	Cpr100A	Cuticular protein 100A	83698.3	-0.308632	FWM	0.664152	-0.464701	0.642145	0.999984	NW_027332209.1	6725795	6727005	minus	protein-coding	XM_073075413.1	XP_072931514.1	274		FBpp0085072	1.62e-52	FBgn0039805	The gene Cuticular protein 100A is referred to in FlyBase by the symbol Dmel\Cpr100A (CG12045, FBgn0039805). It is a protein_coding_gene from Dmel. It has one annotated transcript and one polypeptide. Gene sequence location is 3R:30867521..30869184. Its molecular function is described by: structural constituent of chitin-based larval cuticle. It is involved in the biological process described wit…
LOC140743982	LOC140743982	uncharacterized oxidoreductase TM_0325-like	uncharacterized oxidoreductase TM_0325-like			515.564	-0.00231829	FWM	1.34636	-0.0017219	0.998626	0.999984	NW_027332209.1	6838900	6839914	plus	protein-coding	XM_073075423.1	XP_072931524.1	254		FBpp0307202	1.1e-63
LOC140744029	Rpt3	Rpt3	26S proteasome regulatory subunit Rpt3	Rpt3	Regulatory particle triple-A ATPase 3	4541.29	0.0316155	FWP	0.243983	0.129581	0.896898	0.999984	NW_027332209.1	7300886	7305536	plus	protein-coding	XM_073075472.1	XP_072931573.1	415		FBpp0312031	0	FBgn0028686	The gene Regulatory particle triple-A ATPase 3 is referred to in FlyBase by the symbol Dmel\Rpt3 (CG16916, FBgn0028686). It is a protein_coding_gene from Dmel. It has 2 annotated transcripts and 2 polypeptides (1 unique). Gene sequence location is X:11125101..11126785. Its molecular function is described by: ATP binding; proteasome-activating activity; ATP hydrolysis activity. It is involved in t…
LOC140744040	mbt	mushroom bodies tiny	serine/threonine-protein kinase PAK mbt	mbt	mushroom bodies tiny	530.196	-0.104244	FWM	0.151398	-0.688539	0.491113	0.999984	NW_027332209.1	7309165	7316522	minus	protein-coding	XM_073075483.1	XP_072931584.1	569		FBpp0074060	1.17e-163	FBgn0025743	The gene mushroom bodies tiny is referred to in FlyBase by the symbol Dmel\mbt (CG18582, FBgn0025743). It is a protein_coding_gene from Dmel. It has one annotated transcript and one polypeptide. Gene sequence location is X:16610685..16614856. Its molecular function is described by: protein kinase activity; ATP binding; protein serine/threonine kinase activity; small GTPase binding; protein bindin…
LOC140744052	LOC140744052	CWF19-like protein 2 homolog	CWF19-like protein 2 homolog			1293.16	0.0521421	FWP	0.124138	0.420033	0.674462	0.999984	NW_027332209.1	7317314	7320735	plus	protein-coding	XM_073075506.1	XP_072931607.1	595		FBpp0309306	2.52e-131
LOC140744065	LOC140744065	dnaJ homolog subfamily C member 17	dnaJ homolog subfamily C member 17			821.349	-0.170714	FWM	0.138892	-1.22912	0.219027	0.999984	NW_027332209.1	7320791	7322134	minus	protein-coding	XM_073075527.1	XP_072931628.1	293		FBpp0081841	1.1e-89
LOC140744071	mRpS2	mRpS2	mitochondrial ribosomal protein S2	mRpS2	mitochondrial ribosomal protein S2	682.615	0.0469032	FWP	0.182757	0.256643	0.797454	0.999984	NW_027332209.1	7322843	7324791	plus	protein-coding	XM_073075539.1	XP_072931640.1	250		FBpp0077099	2.5e-128	FBgn0031639	The gene mitochondrial ribosomal protein S2 is referred to in FlyBase by the symbol Dmel\mRpS2 (CG2937, FBgn0031639). It is a protein_coding_gene from Dmel. It has one annotated transcript and one polypeptide. Gene sequence location is 2L:4849439..4850419. Its molecular function is described by: structural constituent of ribosome. It is involved in the biological process described with: mitochond…
LOC140744081	LOC140744081	leucine-rich repeat-containing protein 58	leucine-rich repeat-containing protein 58			351.026	-0.0223336	FWM	0.213451	-0.104631	0.916669	0.999984	NW_027332209.1	7325226	7335253	minus	protein-coding	XM_073075549.1	XP_072931650.1	357		FBpp0307841	5.19e-138
LOC140744092	LOC140744092	shaggy	glycogen synthase kinase-3 beta-like	sgg	shaggy	5438.29	-0.147983	FWM	0.138635	-1.06742	0.28578	0.999984	NW_027332209.1	7336599	7373947	plus	protein-coding	XM_073075559.1	XP_072931660.1	453		FBpp0304140	0	FBgn0003371	The gene shaggy is referred to in FlyBase by the symbol Dmel\sgg (CG2621, FBgn0003371). It is a protein_coding_gene from Dmel. It has 19 annotated transcripts and 19 polypeptides (12 unique). Gene sequence location is X:2633952..2679553. Its molecular function is described by: ATP binding; protein serine/threonine kinase activity; protein binding; protein kinase activity. It is involved in the bi…
LOC140744120	Vps39	Vps39	vacuolar protein sorting 39	Vps39	Vacuolar protein sorting 39	1319.99	-0.0797624	FWM	0.163069	-0.489134	0.624747	0.999984	NW_027332209.1	7375892	7389831	plus	protein-coding	XM_073075601.1	XP_072931702.1	849		FBpp0083022	0	FBgn0038593	The gene Vacuolar protein sorting 39 is referred to in FlyBase by the symbol Dmel\Vps39 (CG7146, FBgn0038593). It is a protein_coding_gene from Dmel. It has one annotated transcript and one polypeptide. Gene sequence location is 3R:18271189..18274446. Its molecular function is described by: small GTPase binding. It is involved in the biological process described with 9 unique terms, many of which…
LOC140744137	Mf	Myofilin	myofilin	Mf	Myofilin	17.7882	1.45303	FWP	1.06858	1.35978	0.1739	0.999984	NW_027332209.1	7458651	7467572	plus	protein-coding	XM_073075617.1	XP_072931718.1	345		FBpp0306948	2.15e-63	FBgn0038294	The gene Myofilin is referred to in FlyBase by the symbol Dmel\Mf (CG6803, FBgn0038294). It is a protein_coding_gene from Dmel. It has 17 annotated transcripts and 17 polypeptides (11 unique). Gene sequence location is 3R:15170625..15181510. Its molecular function is unknown. The biological processes in which it is involved are not known. 11 alleles are reported. No phenotypic data is available. …
LOC140744195	LOC140744195	LOC140744195	uncharacterized LOC140744195			1353.62	-0.0428306	FWM	0.283471	-0.151094	0.879902	0.999984	NW_027332209.1	7469221	7472160	plus	protein-coding	XM_073075694.1	XP_072931795.1	213
LOC140744181	LOC140744181	flapwing	serine/threonine-protein phosphatase PP1-beta catalytic subunit	flw	flapwing	2402.74	0.136779	FWP	0.0867612	1.5765	0.11491	0.999984	NW_027332209.1	7471671	7477175	minus	protein-coding	XM_073075677.1	XP_072931778.1	346		FBpp0071381	0	FBgn0000711	The gene flapwing is referred to in FlyBase by the symbol Dmel\flw (CG2096, FBgn0000711). It is a protein_coding_gene from Dmel. It has 4 annotated transcripts and 4 polypeptides (3 unique). Gene sequence location is X:10385960..10409817. Its molecular function is described by: myosin phosphatase activity; protein serine/threonine phosphatase activity; hydrolase activity. It is involved in the bi…
LOC140744204	LOC140744204	LOC140744204	uncharacterized LOC140744204			1129.4	0.0520901	FWP	0.130868	0.398035	0.690604	0.999984	NW_027332209.1	7477581	7495516	plus	protein-coding	XM_073075708.1	XP_072931809.1	1618		FBpp0311967	5.53e-72
LOC140744237	Tis11	Tis11 zinc finger protein	Tis11 zinc finger protein	Tis11	Tis11 zinc finger protein	7344.94	-0.222677	FWM	0.214285	-1.03917	0.298728	0.999984	NW_027332209.1	7614966	7656911	plus	protein-coding	XM_073075771.1	XP_072931872.1	272		FBpp0311375	5.44e-49	FBgn0011837	The gene Tis11 zinc finger protein is referred to in FlyBase by the symbol Dmel\Tis11 (CG4070, FBgn0011837). It is a protein_coding_gene from Dmel. It has 3 annotated transcripts and 3 polypeptides (1 unique). Gene sequence location is X:12659415..12682560. Its molecular function is described by: mRNA 3'-UTR AU-rich region binding; mRNA binding; mRNA 3'-UTR binding; metal ion binding. It is invol…
LOC140742223	LOC140742223	probable methylmalonate-semialdehyde/malonate-semialdehyde dehydrogenase [acylating], mitochondrial	probable methylmalonate-semialdehyde/malonate-semialdehyde dehydrogenase [acylating], mitochondrial			1725.25	0.0109959	FWP	0.141048	0.0779586	0.937861	0.999984	NW_027332209.1	7695289	7703938	plus	protein-coding	XM_073076703.1	XP_072932804.1	522		FBpp0070087	0
LOC140750393	DNaseII	Deoxyribonuclease II	deoxyribonuclease II	DNaseII	Deoxyribonuclease II	1785.11	-0.0965176	FWM	0.155646	-0.620108	0.535187	0.999984	NW_027332209.1	7704589	7711862	plus	protein-coding	XM_073087545.1	XP_072943646.1	430		FBpp0082962	2.18e-58	FBgn0000477	The gene Deoxyribonuclease II is referred to in FlyBase by the symbol Dmel\DNaseII (CG7780, FBgn0000477). It is a protein_coding_gene from Dmel. It has one annotated transcript and one polypeptide. Gene sequence location is 3R:18019375..18021161. Its molecular function is described by: DNA endonuclease activity; deoxyribonuclease II activity. It is involved in the biological process described wit…
LOC140757263	LOC140757263	LOC140757263	uncharacterized LOC140757263			311.257	0.0466532	FWP	0.274215	0.170133	0.864905	0.999984	NW_027332209.1	7711869	7786964	minus	protein-coding	XM_073093257.1	XP_072949358.1	341		FBpp0305206	5.28e-43
LOC140742224	Hers	Hers	Histone gene-specific Epigenetic Repressor in late S phase	Hers	Histone gene-specific Epigenetic Repressor in late S phase	3088.25	-0.0580764	FWM	0.157828	-0.367974	0.712893	0.999984	NW_027332209.1	7803596	8172123	plus	protein-coding	XM_073073420.1	XP_072929521.1	2071		FBpp0305208	4.46e-62	FBgn0052529	The gene Histone gene-specific Epigenetic Repressor in late S phase is referred to in FlyBase by the symbol Dmel\Hers (CG32529, FBgn0052529). It is a protein_coding_gene from Dmel. It has 8 annotated transcripts and 8 polypeptides (4 unique). Gene sequence location is X:19866146..19908108. Its molecular function is described by: chromatin binding; transcription cis-regulatory region binding. It i…
LOC140748470	LOC140748470	LOC140748470	uncharacterized LOC140748470			497.595	-0.0236923	FWM	0.224985	-0.105306	0.916133	0.999984	NW_027332209.1	8172526	8173944	minus	lncRNA	XR_012102974.1
LOC140747635	Ykt6	YKT6 v-SNARE	YKT6 v-SNARE homolog	Ykt6	YKT6 v-SNARE	1797.13	0.0616512	FWP	0.123568	0.498924	0.617833	0.999984	NW_027332209.1	8174148	8175994	minus	protein-coding	XM_073080542.1	XP_072936643.1	198		FBpp0071049	2.43e-103	FBgn0260858	The gene YKT6 v-SNARE is referred to in FlyBase by the symbol Dmel\Ykt6 (CG1515, FBgn0260858). It is a protein_coding_gene from Dmel. It has one annotated transcript and one polypeptide. Gene sequence location is X:7920409..7921966. Its molecular function is described by: protein-cysteine S-palmitoyltransferase activity; SNAP receptor activity. It is involved in the biological process described w…
LOC140746871	Prosbeta4	Proteasome beta4 subunit	Proteasome beta4 subunit	Prosbeta4	Proteasome beta4 subunit	3620.88	-0.0195783	FWM	0.220822	-0.088661	0.929351	0.999984	NW_027332209.1	8176969	8178642	plus	protein-coding	XM_073079386.1	XP_072935487.1	205		FBpp0307141	6.5e-78	FBgn0032596	The gene Proteasome beta4 subunit is referred to in FlyBase by the symbol Dmel\Pros≈í‚â§4 (CG17331, FBgn0032596). It is a protein_coding_gene from Dmel. It has 2 annotated transcripts and 2 polypeptides (1 unique). Gene sequence location is 2L:16731180..16732133. Its molecular function is unknown. It is involved in the biological process described with: proteasome-mediated ubiquitin-dependent pro…
LOC140746105	Taf8	TBP-associated factor 8	TBP-associated factor 8	Taf8	TBP-associated factor 8	848.833	-0.0582582	FWM	0.494938	-0.117708	0.906299	0.999984	NW_027332209.1	8179089	8181645	minus	protein-coding	XM_073078508.1	XP_072934609.1	277		FBpp0074288	9.5e-94	FBgn0022724	The gene TBP-associated factor 8 is referred to in FlyBase by the symbol Dmel\Taf8 (CG7128, FBgn0022724). It is a protein_coding_gene from Dmel. It has one annotated transcript and one polypeptide. Gene sequence location is X:18101970..18103482. Its molecular function is described by: protein heterodimerization activity; protein binding. It is involved in the biological process described with: tr…
LOC140744696	LOC140744696	mitochondrial tRNA-specific 2-thiouridylase 1	mitochondrial tRNA-specific 2-thiouridylase 1			325.786	-0.0162367	FWM	0.211407	-0.0768027	0.938781	0.999984	NW_027332209.1	8182086	8184448	plus	protein-coding	XM_073076704.1	XP_072932805.1	373		FBpp0070168	5.07e-133
LOC140749036	drosha	drosha	ribonuclease 3 drosha	drosha	drosha	799.2	0.109636	FWP	0.236499	0.463581	0.642948	0.999984	NW_027332209.1	8185270	8208792	plus	protein-coding	XM_073082408.1	XP_072938509.1	1419		FBpp0087926	0	FBgn0026722	The gene drosha is referred to in FlyBase by the symbol Dmel\drosha (CG8730, FBgn0026722). It is a protein_coding_gene from Dmel. It has one annotated transcript and one polypeptide. Gene sequence location is 2R:7932429..7936840. Its molecular function is described by: double-stranded RNA binding; ribonuclease III activity; RNA binding. It is involved in the biological process described with 8 un…
LOC140749889	LOC140749889	LOC140749889	uncharacterized LOC140749889			66.387	-0.116771	FWM	0.333403	-0.350241	0.726158	0.999984	NW_027332209.1	8212514	8222485	minus	protein-coding	XM_073083526.1	XP_072939627.1	819		FBpp0311469	2.79e-90
LOC140751493	LOC140751493	transmembrane protein 185B	transmembrane protein 185B			1046.21	-0.118159	FWM	0.263102	-0.4491	0.653359	0.999984	NW_027332209.1	8224145	8231004	minus	protein-coding	XM_073085763.1	XP_072941864.1	361		FBpp0074442	1.09e-149
LOC140750628	APP-BP1	APP-BP1	Nedd8-activating enzyme E1 regulatory subunit APP-BP1	APP-BP1	beta-Amyloid precursor protein binding protein 1	1871.19	0.0928681	FWP	0.126805	0.732372	0.463942	0.999984	NW_027332209.1	8231486	8233305	plus	protein-coding	XM_073084660.1	XP_072940761.1	535		FBpp0075938	2.71e-165	FBgn0261112	The gene beta-Amyloid precursor protein binding protein 1 is referred to in FlyBase by the symbol Dmel\APP-BP1 (CG7828, FBgn0261112). It is a protein_coding_gene from Dmel. It has 2 annotated transcripts and 2 polypeptides (1 unique). Gene sequence location is 3L:11098412..11100578. Its molecular function is described by: protein binding; protein heterodimerization activity; NEDD8 activating enzy…
LOC140752857	LOC140752857	Naa30A	uncharacterized LOC140752857	Naa30A	N(alpha)-acetyltransferase 30 A	1509.56	-0.0125335	FWM	0.181094	-0.0692099	0.944823	0.999984	NW_027332209.1	8234140	8236078	minus	protein-coding	XM_073087546.1	XP_072943647.1	295		FBpp0070202	2.54e-76	FBgn0024362	The gene N(alpha)-acetyltransferase 30 A is referred to in FlyBase by the symbol Dmel\Naa30A (CG11412, FBgn0024362). It is a protein_coding_gene from Dmel. It has 2 annotated transcripts and 2 polypeptides (all unique). Gene sequence location is X:1342106..1344770. Its molecular function is described by: protein-N-terminal amino-acid acetyltransferase activity; acyltransferase activity, transferr…
LOC140753617	Sik2	Salt-inducible kinase 2	Salt-inducible kinase 2	Sik2	Salt-inducible kinase 2	167.098	-0.132543	FWM	0.396697	-0.334116	0.738292	0.999984	NW_027332209.1	8238363	8288600	plus	protein-coding	XM_073088738.1	XP_072944839.1	1232		FBpp0070326	1.39e-172	FBgn0025625	The gene Salt-inducible kinase 2 is referred to in FlyBase by the symbol Dmel\Sik2 (CG4290, FBgn0025625). It is a protein_coding_gene from Dmel. It has one annotated transcript and one polypeptide. Gene sequence location is X:2055310..2061915. Its molecular function is described by: protein serine/threonine kinase activity; ATP binding; protein kinase activity. It is involved in the biological pr…
LOC140755889	LOC140755889	5,10-methylenetetrahydrofolate reductase	5,10-methylenetetrahydrofolate reductase			12.6587	-0.300601	FWM	0.48552	-0.619133	0.535828	0.999984	NW_027332209.1	8293956	8295587	plus	protein-coding	XM_073091602.1	XP_072947703.1	274		FBpp0075903	4.75e-14
LOC140754462	LOC140754462	cytochrome c oxidase assembly factor 6 homolog	cytochrome c oxidase assembly factor 6 homolog			1067.41	0.014852	FWP	0.186919	0.0794568	0.936669	0.999984	NW_027332209.1	8295689	8302410	plus	protein-coding	XM_073089815.1	XP_072945916.1	1447		FBpp0084533	3.38e-27
LOC140756752	Sbat	Sabbat	LSMD1 domain-containing protein Sbat	Sbat	Sabbat	543.243	0.00713103	FWP	0.254085	0.0280656	0.97761	0.999984	NW_027332209.1	8302462	8304460	minus	protein-coding	XM_073092608.1	XP_072948709.1	105		FBpp0304730	2.47e-26	FBgn0051950	The gene Sabbat is referred to in FlyBase by the symbol Dmel\Sbat (CG31950, FBgn0051950). It is a protein_coding_gene from Dmel. It has 2 annotated transcripts and 2 polypeptides (1 unique). Gene sequence location is 2L:2878344..2879001. Its molecular function is described by: RNA binding. The biological processes in which it is involved are not known. 4 alleles are reported. No phenotypic data i…
LOC140757169	AlkB	AlkB	alpha-ketoglutarate-dependent dioxygenase AlkB	AlkB	AlkB	175.079	0.0595919	FWP	0.22844	0.260864	0.794197	0.999984	NW_027332209.1	8304812	8306796	plus	protein-coding	XM_073092736.1	XP_072948837.1	350		FBpp0402790	2.43e-91	FBgn0065035	The gene AlkB is referred to in FlyBase by the symbol Dmel\AlkB (CG33250, FBgn0065035). It is a protein_coding_gene from Dmel. It has 2 annotated transcripts and 2 polypeptides (1 unique). Gene sequence location is X:15858134..15859487. Its molecular function is described by: ferrous iron binding; class I DNA-(apurinic or apyrimidinic site) endonuclease activity; oxidative RNA demethylase activit…
LOC140757305	LOC140757305	forked end	uncharacterized LOC140757305	fend	forked end	5368.18	-0.011012	FWM	0.399068	-0.0275942	0.977986	0.999984	NW_027332209.1	8785609	8848394	minus	protein-coding	XM_073092988.1	XP_072949089.1	421		FBpp0305496	4.6e-15	FBgn0030090	The gene forked end is referred to in FlyBase by the symbol Dmel\fend (CG12664, FBgn0030090). It is a protein_coding_gene from Dmel. It has 2 annotated transcripts and 2 polypeptides (1 unique). Gene sequence location is X:9121973..9135099. Its molecular function is unknown. It is involved in the biological process described with: motor neuron axon guidance. 17 alleles are reported. The phenotype…
LOC140757385	Prosalpha7	Proteasome alpha7 subunit	proteasome alpha7 subunit	Prosalpha7	Proteasome alpha7 subunit	3947.08	0.00351597	FWP	0.225691	0.0155787	0.98757	0.999984	NW_027332209.1	9090219	9093283	plus	protein-coding	XM_073093095.1	XP_072949196.1	255		FBpp0089041	1.29e-106	FBgn0023175	The gene Proteasome alpha7 subunit is referred to in FlyBase by the symbol Dmel\Pros≈í¬±7 (CG1519, FBgn0023175). It is a protein_coding_gene from Dmel. It has one annotated transcript and one polypeptide. Gene sequence location is 2R:9846636..9847836. Its molecular function is unknown. It is involved in the biological process described with: proteolysis involved in protein catabolic process; prot…
LOC140757645	LOC140757645	LOC140757645	uncharacterized LOC140757645			4.17544	0.658227	FWP	1.14974	0.572502	0.566982	0.999984	NW_027332209.1	9107709	9111213	minus	lncRNA	XR_012104004.1
LOC140742351	ASPP	ASPP	Ankyrin-repeat, SH3-domain, and Proline-rich-region containing Protein	ASPP	Ankyrin-repeat, SH3-domain, and Proline-rich-region containing Protein	2270.9	-0.0865131	FWM	0.202448	-0.427336	0.669135	0.999984	NW_027332209.1	9137844	9539475	minus	protein-coding	XM_073073299.1	XP_072929400.1	1281		FBpp0071548	2.2e-116	FBgn0034606	The gene Ankyrin-repeat, SH3-domain, and Proline-rich-region containing Protein is referred to in FlyBase by the symbol Dmel\ASPP (CG18375, FBgn0034606). It is a protein_coding_gene from Dmel. It has 3 annotated transcripts and 3 polypeptides (all unique). Gene sequence location is 2R:21217856..21251150. Its molecular function is described by: protein tyrosine kinase activator activity; p53 bindi…
LOC140757804	LOC140757804	inositol-tetrakisphosphate 1-kinase-like	inositol-tetrakisphosphate 1-kinase-like			323.336	0.0363006	FWP	0.236798	0.153298	0.878163	0.999984	NW_027332209.1	9546639	9550743	minus	protein-coding	XM_073093703.1	XP_072949804.1	370
LOC140757889	LOC140757889	LOC140757889	uncharacterized LOC140757889			412.528	0.0148884	FWP	0.144218	0.103235	0.917776	0.999984	NW_027332209.1	9550939	9553921	plus	protein-coding	XM_073093796.1	XP_072949897.1	310
LOC140757959	LOC140757959	LOC140757959	uncharacterized LOC140757959			1313.14	0.0733768	FWP	0.0846386	0.866942	0.385974	0.999984	NW_027332209.1	9555327	9566289	plus	protein-coding	XM_073073057.1	XP_072929158.1	795		FBpp0088854	2.56e-96
LOC140742279	LOC140742279	Homeodomain protein 2.0	homeobox protein DBX1-B-like	H2.0	Homeodomain protein 2.0	5.91296	3.64178	FWP	2.82829	1.28763	0.197876	0.999984	NW_027332209.1	9567081	9571904	minus	protein-coding	XM_073073178.1	XP_072929279.1	198		FBpp0078858	1.09e-34	FBgn0001170	The gene Homeodomain protein 2.0 is referred to in FlyBase by the symbol Dmel\H2.0 (CG11607, FBgn0001170). It is a protein_coding_gene from Dmel. It has one annotated transcript and one polypeptide. Gene sequence location is 2L:6013059..6019402. Its molecular function is described by: DNA binding; sequence-specific DNA binding; DNA-binding transcription factor activity, RNA polymerase II-specific…
LOC140742680	LOC140742680	ZAP3	uncharacterized LOC140742680	ZAP3	ZAP3	4407.81	-0.041214	FWM	0.095531	-0.43142	0.666163	0.999984	NW_027332209.1	9606948	9634527	minus	protein-coding	XM_073073678.1	XP_072929779.1	1138		FBpp0300807	9.78e-87	FBgn0052685	The gene ZAP3 is referred to in FlyBase by the symbol Dmel\ZAP3 (CG32685, FBgn0052685). It is a protein_coding_gene from Dmel. It has 4 annotated transcripts and 4 polypeptides (all unique). Gene sequence location is X:10071858..10082492. Its molecular function is described by: protein phosphatase 1 binding. It is involved in the biological process described with: regulation of telomere maintenan…
LOC140742925	LOC140742925	LOC140742925	uncharacterized LOC140742925			688.876	-0.554515	FWM	0.529138	-1.04796	0.294657	0.999984	NW_027332209.1	9608478	9620399	plus	protein-coding	XM_073074041.1	XP_072930142.1	317		FBpp0300613	1.24e-132
LOC140757445	LOC140757445	LOC140757445	uncharacterized LOC140757445			11.1962	0.136209	FWP	0.979657	0.139038	0.88942	0.999984	NW_027332209.1	9621056	9626085	plus	protein-coding	XM_073093162.1	XP_072949263.1	198		FBpp0083579	1.06e-07
LOC140743234	LOC140743234	LOC140743234	uncharacterized LOC140743234			1704.77	-0.0894373	FWM	0.138312	-0.646636	0.517868	0.999984	NW_027332209.1	9639497	9644679	plus	protein-coding	XM_073074391.1	XP_072930492.1	497
LOC140743304	LOC140743304	ribokinase-like	ribokinase-like			411.567	-0.0345638	FWM	0.165575	-0.20875	0.834644	0.999984	NW_027332209.1	9644666	9647490	minus	protein-coding	XM_073074499.1	XP_072930600.1	314		FBpp0070110	1.93e-80
LOC140743085	mRpL17	mRpL17	mitochondrial ribosomal protein L17	mRpL17	mitochondrial ribosomal protein L17	759.005	0.107604	FWP	0.154116	0.698201	0.485051	0.999984	NW_027332209.1	9649806	9651506	minus	protein-coding	XM_073074181.1	XP_072930282.1	200		FBpp0302563	2.44e-77	FBgn0035122	The gene mitochondrial ribosomal protein L17 is referred to in FlyBase by the symbol Dmel\mRpL17 (CG13880, FBgn0035122). It is a protein_coding_gene from Dmel. It has 2 annotated transcripts and 2 polypeptides (1 unique). Gene sequence location is 3L:264779..265932. Its molecular function is described by: structural constituent of ribosome. It is involved in the biological process described with:…
LOC140743183	Grip163	Grip163	gamma-tubulin complex component 6	Grip163	Grip163	1015.89	-0.025249	FWM	0.200459	-0.125956	0.899767	0.999984	NW_027332209.1	9651815	9666232	plus	protein-coding	XM_073074279.1	XP_072930380.1	1696		FBpp0075793	1.59e-52	FBgn0026432	The gene Grip163 is referred to in FlyBase by the symbol Dmel\Grip163 (CG5688, FBgn0026432). It is a protein_coding_gene from Dmel. It has one annotated transcript and one polypeptide. Gene sequence location is 3L:11993274..11998138. Its molecular function is described by: gamma-tubulin binding; microtubule minus-end binding. It is involved in the biological process described with 7 unique terms,…
LOC140743464	LOC140743464	LOC140743464	uncharacterized LOC140743464			1408.52	-0.364601	FWM	0.457578	-0.796806	0.425564	0.999984	NW_027332209.1	9667088	9669210	plus	protein-coding	XM_073074793.1	XP_072930894.1	125		FBpp0308822	5.07e-09
LOC140743534	LOC140743534	LOC140743534	uncharacterized LOC140743534			7.32021	0.87842	FWP	1.11533	0.787588	0.430938	0.999984	NW_027332209.1	9728699	9739286	plus	protein-coding	XM_073074918.1	XP_072931019.1	678		FBpp0310224	1.1e-33
LOC140743670	LOC140743670	nonsense-mediated mRNA decay factor SMG9	nonsense-mediated mRNA decay factor SMG9			1067.14	-0.0160748	FWM	0.233336	-0.0688913	0.945076	0.999984	NW_027332209.1	9739451	9745612	minus	protein-coding	XM_073075160.1	XP_072931261.1	471
LOC140743593	LOC140743593	LOC140743593	uncharacterized LOC140743593			1986.26	-0.0979583	FWM	0.0945746	-1.03578	0.300305	0.999984	NW_027332209.1	9745759	9750812	plus	protein-coding	XM_073075038.1	XP_072931139.1	280
LOC140743725	LOC140743725	Obp19d	general odorant-binding protein 19d-like	Obp19d	Odorant-binding protein 19d	17.698	-0.907592	FWM	1.21278	-0.748358	0.454244	0.999984	NW_027332209.1	9752947	9755458	minus	protein-coding	XM_073075282.1	XP_072931383.1	147		FBpp0076996	4.58e-12	FBgn0011280	The gene Odorant-binding protein 19d is referred to in FlyBase by the symbol Dmel\Obp19d (CG1668, FBgn0011280). It is a protein_coding_gene from Dmel. It has 2 annotated transcripts and 2 polypeptides (1 unique). Gene sequence location is X:20419613..20420979. Its molecular function is described by: pheromone binding; odorant binding. It is involved in the biological process described with: senso…
LOC140744332	LOC140744332	Obp28a	general odorant-binding protein 28a-like	Obp28a	Odorant-binding protein 28a	4.93719	-0.505287	FWM	1.31008	-0.385691	0.699725	0.999984	NW_027332209.1	9779506	9782875	plus	protein-coding	XM_073075933.1	XP_072932034.1	151		FBpp0079083	4.38e-06	FBgn0011283	The gene Odorant-binding protein 28a is referred to in FlyBase by the symbol Dmel\Obp28a (CG6641, FBgn0011283). It is a protein_coding_gene from Dmel. It has one annotated transcript and one polypeptide. Gene sequence location is 2L:7496791..7497365. Its molecular function is described by: pheromone binding; odorant binding. It is involved in the biological process described with: sensory percept…
LOC140744425	LOC140744425	Obp28a	uncharacterized LOC140744425	Obp28a	Odorant-binding protein 28a	4.31659	-0.435843	FWM	1.69672	-0.256873	0.797277	0.999984	NW_027332209.1	9789136	9800311	plus	protein-coding	XM_073076046.1	XP_072932147.1	275		FBpp0079083	1.28e-08	FBgn0011283	The gene Odorant-binding protein 28a is referred to in FlyBase by the symbol Dmel\Obp28a (CG6641, FBgn0011283). It is a protein_coding_gene from Dmel. It has one annotated transcript and one polypeptide. Gene sequence location is 2L:7496791..7497365. Its molecular function is described by: pheromone binding; odorant binding. It is involved in the biological process described with: sensory percept…
LOC140744505	spri	sprint	Src homology 2 domain-containing protein sprint	spri	sprint	1992.02	-0.0323451	FWM	0.154935	-0.208766	0.834631	0.999984	NW_027332209.1	9801887	10118561	plus	protein-coding	XM_073076161.1	XP_072932262.1	1669		FBpp0307842	6.72e-112	FBgn0085443	The gene sprint is referred to in FlyBase by the symbol Dmel\spri (CG34414, FBgn0085443). It is a protein_coding_gene from Dmel. It has 13 annotated transcripts and 13 polypeptides (8 unique). Gene sequence location is X:10490069..10585422. Its molecular function is described by: guanyl-nucleotide exchange factor activity; receptor tyrosine kinase binding; small GTPase binding; protein kinase bin…
LOC140745233	LOC140745233	GILT-like protein 1	GILT-like protein 1			283.95	0.210083	FWP	0.901826	0.232953	0.815798	0.999984	NW_027332209.1	10125015	10130724	plus	protein-coding	XM_073077004.1	XP_072933105.1	227		FBpp0081582	3.86e-35
LOC140745306	LOC140745306	gamma-interferon-inducible lysosomal thiol reductase-like	gamma-interferon-inducible lysosomal thiol reductase-like			54.3558	0.336346	FWP	0.870879	0.386214	0.699338	0.999984	NW_027332209.1	10135345	10140440	plus	protein-coding	XM_073077110.1	XP_072933211.1	209		FBpp0081582	9.3e-37
LOC140745123	LOC140745123	CLIP domain-containing serine protease B4-like	CLIP domain-containing serine protease B4-like			967.043	-1.22729	FWM	1.38976	-0.883097	0.377184	0.999984	NW_027332209.1	10141138	10149775	minus	protein-coding	XM_073076921.1	XP_072933022.1	363		FBpp0080715	6.37e-93
LOC140757979	LOC140757979	cilia- and flagella-associated protein 61-like	cilia- and flagella-associated protein 61-like			8.59957	0.130488	FWP	0.786956	0.165813	0.868304	0.999984	NW_027332209.1	10161748	10182483	minus	protein-coding	XM_073093910.1	XP_072950011.1	1437		FBpp0271819	4.31e-22
LOC140745456	LOC140745456	fascetto	protein regulator of cytokinesis 1-like	feo	fascetto	3116.3	0.0318537	FWP	0.330971	0.0962434	0.923327	0.999984	NW_027332209.1	10184252	10196007	minus	protein-coding	XM_073077357.1	XP_072933458.1	769		FBpp0073266	8.22e-57	FBgn0030241	The gene fascetto is referred to in FlyBase by the symbol Dmel\feo (CG11207, FBgn0030241). It is a protein_coding_gene from Dmel. It has one annotated transcript and one polypeptide. Gene sequence location is X:10852446..10854869. Its molecular function is described by: microtubule binding. It is involved in the biological process described with: mitotic spindle organization; microtubule cytoskel…
LOC140745526	LOC140745526	LOC140745526	uncharacterized LOC140745526			50.4262	-0.606033	FWM	1.36963	-0.442478	0.658144	0.999984	NW_027332209.1	10206642	10208585	plus	protein-coding	XM_073077479.1	XP_072933580.1	209		FBpp0070206	1.9e-20
LOC140757991	LOC140757991	LOC140757991	uncharacterized LOC140757991			333.151	-1.72192	FWM	1.42195	-1.21096	0.225912	0.999984	NW_027332209.1	10223893	10242320	minus	protein-coding	XM_073093931.1	XP_072950032.1	1485		FBpp0080135	1.26e-17
LOC140745852	LOC140745852	LOC140745852	uncharacterized LOC140745852			90.9786	-1.48043	FWM	1.2346	-1.19912	0.23048	0.999984	NW_027332209.1	10286574	10296972	minus	protein-coding	XM_073077815.1	XP_072933916.1	430
LOC140745933	LOC140745933	LOC140745933	uncharacterized LOC140745933			194.058	-2.02133	FWM	1.26459	-1.59841	0.109952	0.999984	NW_027332209.1	10311973	10313344	minus	protein-coding	XM_073077938.1	XP_072934039.1	309
LOC140746019	LOC140746019	LOC140746019	uncharacterized LOC140746019			21.6327	0.265648	FWP	1.45761	0.182249	0.855387	0.999984	NW_027332209.1	10322477	10325000	minus	protein-coding	XM_073078041.1	XP_072934142.1	479
LOC140746269	LOC140746269	LOC140746269	uncharacterized LOC140746269			20.2502	0.316839	FWP	0.753944	0.420242	0.674309	0.999984	NW_027332209.1	10356213	10364310	minus	protein-coding	XM_073078389.1	XP_072934490.1	247
LOC140746595	mldr	mulder	mitochondrial ribonuclease P catalytic subunit	mldr	mulder	480.915	-0.0110262	FWM	0.164193	-0.0671541	0.946459	0.999984	NW_027332209.1	10364635	10367699	minus	protein-coding	XM_073078736.1	XP_072934837.1	531		FBpp0293947	1.62e-72	FBgn0029858	The gene mulder is referred to in FlyBase by the symbol Dmel\mldr (CG15896, FBgn0029858). It is a protein_coding_gene from Dmel. It has 2 annotated transcripts and 2 polypeptides (1 unique). Gene sequence location is X:6291303..6294177. Its molecular function is described by: ribonuclease P activity. It is involved in the biological process described with: mitochondrial tRNA processing; mitochond…
LOC140746891	crn	crooked neck	pre-mRNA splicing factor crn	crn	crooked neck	2206.83	-0.0378497	FWM	0.180563	-0.209621	0.833963	0.999984	NW_027332209.1	10368360	10371432	plus	protein-coding	XM_073079072.1	XP_072935173.1	700		FBpp0070402	0	FBgn0000377	The gene crooked neck is referred to in FlyBase by the symbol Dmel\crn (CG3193, FBgn0000377). It is a protein_coding_gene from Dmel. It has one annotated transcript and one polypeptide. Gene sequence location is X:2247594..2249983. Its molecular function is described by: RNA binding. It is involved in the biological process described with 8 unique terms, many of which group under: RNA splicing; m…
LOC140747069	Naa20A	Naa20A	N-alpha-acetyltransferase 20 A	Naa20A	N(alpha)-acetyltransferase 20 A	1312.16	0.0206674	FWP	0.112987	0.182918	0.854862	0.999984	NW_027332209.1	10371483	10373351	minus	protein-coding	XM_073079348.1	XP_072935449.1	173		FBpp0304760	1.45e-109	FBgn0031043	The gene N(alpha)-acetyltransferase 20 A is referred to in FlyBase by the symbol Dmel\Naa20A (CG14222, FBgn0031043). It is a protein_coding_gene from Dmel. It has 4 annotated transcripts and 4 polypeptides (2 unique). Gene sequence location is X:19621451..19623074. Its molecular function is described by: protein-N-terminal amino-acid acetyltransferase activity; acyltransferase activity, transferr…
LOC140757476	LOC140757476	LOC140757476	uncharacterized LOC140757476			5.71258	-0.564446	FWM	0.998237	-0.565443	0.571773	0.999984	NW_027332209.1	10374532	10375639	minus	lncRNA	XR_012103987.1
LOC140746655	e(y)3	enhancer of yellow 3	PHD finger protein enhancer of yellow 3	e(y)3	enhancer of yellow 3	3573.79	-0.00639799	FWM	0.162381	-0.039401	0.968571	0.999984	NW_027332209.1	10376356	10397237	plus	protein-coding	XM_073078782.1	XP_072934883.1	2494		FBpp0306394	5.88e-43	FBgn0087008	The gene enhancer of yellow 3 is referred to in FlyBase by the symbol Dmel\e(y)3 (CG12238, FBgn0087008). It is a protein_coding_gene from Dmel. It has 5 annotated transcripts and 5 polypeptides (3 unique). Gene sequence location is X:19626548..19638369. Its molecular function is described by: transcription coactivator activity; transcription corepressor activity; chromatin binding. It is involved…
LOC140747152	LOC140747152	LOC140747152	uncharacterized LOC140747152			777.119	0.0381913	FWP	0.0806206	0.473716	0.635702	0.999984	NW_027332209.1	10397281	10413768	minus	protein-coding	XM_073079462.1	XP_072935563.1	743		FBpp0308797	1.78e-120
LOC140747238	CoRest	CoRest	REST corepressor	CoRest	CoRest	2840.02	-0.0884576	FWM	0.145853	-0.606486	0.544192	0.999984	NW_027332209.1	10415506	10426562	plus	protein-coding	XM_073079583.1	XP_072935684.1	496		FBpp0292001	2.41e-95	FBgn0261573	The gene CoRest is referred to in FlyBase by the symbol Dmel\CoRest (CG42687, FBgn0261573). It is a protein_coding_gene from Dmel. It has 10 annotated transcripts and 10 polypeptides (6 unique). Gene sequence location is X:19521929..19530896. Its molecular function is described by: chromatin binding; transcription corepressor activity; protein binding. It is involved in the biological process des…
LOC140757481	LOC140757481	cilia- and flagella-associated protein 61-like	cilia- and flagella-associated protein 61-like			5.87243	-0.911843	FWM	1.19112	-0.765532	0.443955	0.999984	NW_027332209.1	10426867	10444970	plus	protein-coding	XM_073093218.1	XP_072949319.1	1386		FBpp0311002	3.73e-33
LOC140747476	LOC140747476	LOC140747476	uncharacterized LOC140747476			4.6488	-1.21376	FWM	1.20982	-1.00326	0.315738	0.999984	NW_027332209.1	10503637	10509661	minus	protein-coding	XM_073079991.1	XP_072936092.1	253		FBpp0081700	2.07e-10
LOC140747742	LOC140747742	LOC140747742	uncharacterized LOC140747742			9.41868	-1.47582	FWM	0.760727	-1.94001	0.0523783	0.999984	NW_027332209.1	10517431	10519636	plus	protein-coding	XM_073080373.1	XP_072936474.1	537
LOC140747828	LOC140747828	LOC140747828	uncharacterized LOC140747828			1661.68	-0.151227	FWM	0.226507	-0.667645	0.50436	0.999984	NW_027332209.1	10519265	10544669	minus	protein-coding	XM_073080477.1	XP_072936578.1	178
LOC140747959	LOC140747959	transmembrane protein 151B-like	transmembrane protein 151B-like			4.48279	-1.00202	FWM	1.15453	-0.867906	0.385446	0.999984	NW_027332209.1	10567091	10632215	plus	protein-coding	XM_073080662.1	XP_072936763.1	596
LOC140748045	LOC140748045	Usf	upstream stimulatory factor 1-like	Usf	Usf	974.053	-0.165119	FWM	0.211457	-0.780862	0.434883	0.999984	NW_027332209.1	10715308	10720576	plus	protein-coding	XM_073080776.1	XP_072936877.1	248		FBpp0301043	4.52e-12	FBgn0029711	The gene Usf is referred to in FlyBase by the symbol Dmel\Usf (CG17592, FBgn0029711). It is a protein_coding_gene from Dmel. It has 2 annotated transcripts and 2 polypeptides (1 unique). Gene sequence location is X:4544617..4548794. Its molecular function is described by: RNA polymerase II cis-regulatory region sequence-specific DNA binding; protein dimerization activity; DNA-binding transcriptio…
LOC140748125	LOC140748125	Phaser	uncharacterized LOC140748125	Phs	Phaser	213.061	0.0245474	FWP	0.189459	0.129565	0.89691	0.999984	NW_027332209.1	10720954	10727191	minus	protein-coding	XM_073080895.1	XP_072936996.1	869		FBpp0075323	4.29e-23	FBgn0036522	The gene Phaser is referred to in FlyBase by the symbol Dmel\Phs (CG7372, FBgn0036522). It is a protein_coding_gene from Dmel. It has one annotated transcript and one polypeptide. Gene sequence location is 3L:15619901..15624130. Its molecular function is described by: RNA polymerase II cis-regulatory region sequence-specific DNA binding; DNA-binding transcription factor activity, RNA polymerase I…
LOC140748212	LOC140748212	protein FAM177A1	protein FAM177A1			782.555	0.0213727	FWP	0.182444	0.117147	0.906744	0.999984	NW_027332209.1	10728330	10730270	plus	protein-coding	XM_073081009.1	XP_072937110.1	145		FBpp0070975	1.25e-15
LOC140748294	Cph	Chronophage	BCL11 transcription factor chronophage	Cph	Chronophage	63.9416	0.737551	FWP	1.04499	0.705799	0.480313	0.999984	NW_027332209.1	10968217	11019366	plus	protein-coding	XM_073081139.1	XP_072937240.1	866		FBpp0308848	6.41e-132	FBgn0029939	The gene Chronophage is referred to in FlyBase by the symbol Dmel\Cph (CG9650, FBgn0029939). It is a protein_coding_gene from Dmel. It has 5 annotated transcripts and 5 polypeptides (all unique). Gene sequence location is X:7137723..7241932. Its molecular function is described by: DNA-binding transcription factor binding; DNA-binding transcription factor activity; RNA polymerase II cis-regulatory…
LOC140748361	LOC140748361	putative ATP-dependent RNA helicase DHX57	putative ATP-dependent RNA helicase DHX57			551.191	0.0312703	FWP	0.215286	0.14525	0.884514	0.999984	NW_027332209.1	11155737	11170682	minus	protein-coding	XM_073081249.1	XP_072937350.1	1264		FBpp0308815	0
LOC140748471	Ork1	Ork1	open rectifier K[+] channel 1	Ork1	Open rectifier K[+] channel 1	85.6362	-0.84389	FWM	1.22112	-0.691077	0.489517	0.999984	NW_027332209.1	11182925	11216837	plus	protein-coding	XM_073081319.1	XP_072937420.1	1011		FBpp0312045	2.75e-111	FBgn0017561	The gene Open rectifier K[+] channel 1 is referred to in FlyBase by the symbol Dmel\Ork1 (CG1615, FBgn0017561). It is a protein_coding_gene from Dmel. It has 4 annotated transcripts and 4 polypeptides (2 unique). Gene sequence location is X:10878054..10891250. Its molecular function is described by: potassium channel activity; potassium ion leak channel activity; outward rectifier potassium chann…
LOC140748570	IP3K2	IP3K2	Inositol 1,4,5-triphosphate kinase 2	IP3K2	Inositol 1,4,5-triphosphate kinase 2	2429.51	-0.249883	FWM	0.207283	-1.20551	0.228006	0.999984	NW_027332209.1	11217381	11414781	minus	protein-coding	XM_073081427.1	XP_072937528.1	561		FBpp0311962	1.46e-172	FBgn0283680	The gene Inositol 1,4,5-triphosphate kinase 2 is referred to in FlyBase by the symbol Dmel\IP3K2 (CG45017, FBgn0283680). It is a protein_coding_gene from Dmel. It has 6 annotated transcripts and 6 polypeptides (3 unique). Gene sequence location is X:13303633..13329303. Its molecular function is described by: inositol hexakisphosphate kinase activity; inositol-1,4,5-trisphosphate 3-kinase activity…
LOC140749154	sbr	small bristles	nuclear RNA export factor small bristles	sbr	small bristles	2554.04	-0.0323151	FWM	0.161596	-0.199975	0.8415	0.999984	NW_027332209.1	11422685	11433596	minus	protein-coding	XM_073082229.1	XP_072938330.1	614		FBpp0073267	2.65e-153	FBgn0003321	The gene small bristles is referred to in FlyBase by the symbol Dmel\sbr (CG1664, FBgn0003321). It is a protein_coding_gene from Dmel. It has 3 annotated transcripts and 3 polypeptides (2 unique). Gene sequence location is X:10832752..10847092. Its molecular function is described by: protein binding; nucleic acid binding; ribonucleoprotein complex binding; RNA binding. It is involved in the biolo…
LOC140749317	mnb	minibrain	minibrain	mnb	minibrain	4378.32	-0.134135	FWM	0.128773	-1.04163	0.297581	0.999984	NW_027332209.1	11434879	11617515	plus	protein-coding	XM_073082412.1	XP_072938513.1	555		FBpp0289735	0	FBgn0259168	The gene minibrain is referred to in FlyBase by the symbol Dmel\mnb (CG42273, FBgn0259168). It is a protein_coding_gene from Dmel. It has 5 annotated transcripts and 5 polypeptides (all unique). Gene sequence location is X:17862697..17887222. Its molecular function is described by 6 unique terms, many of which group under: kinase activity; catalytic activity; catalytic activity, acting on a prote…
LOC140749247	LOC140749247	uncharacterized protein CG43867	uncharacterized protein CG43867			354.381	-0.0437994	FWM	0.402884	-0.108715	0.913429	0.999984	NW_027332209.1	11619793	12064638	plus	protein-coding	XM_073082324.1	XP_072938425.1	1470		FBpp0310016	0
LOC140749769	LOC140749769	Aldehyde oxidase 3	uncharacterized LOC140749769	AOX3	Aldehyde oxidase 3	708.433	0.014561	FWP	0.687626	0.0211757	0.983105	0.999984	NW_027332209.1	12067277	12083003	minus	protein-coding	XM_073082962.1	XP_072939063.1	1272		FBpp0390664	0	FBgn0038349	The gene Aldehyde oxidase 3 is referred to in FlyBase by the symbol Dmel\AOX3 (CG6045, FBgn0038349). It is a protein_coding_gene from Dmel. It has 2 annotated transcripts and 2 polypeptides (1 unique). Gene sequence location is 3R:15542748..15548188. Its molecular function is described by 8 unique terms, many of which group under: small molecule binding; binding; ion binding; anion binding; catal…
LOC140750002	LOC140750002	LOC140750002	uncharacterized LOC140750002			20642.1	-0.128658	FWM	0.204762	-0.628331	0.529787	0.999984	NW_027332209.1	12096473	12105983	minus	protein-coding	XM_073083322.1	XP_072939423.1	178
LOC140749837	LOC140749837	LOC140749837	uncharacterized LOC140749837			538.781	-0.174946	FWM	0.250125	-0.699436	0.48428	0.999984	NW_027332209.1	12113493	12119371	minus	protein-coding	XM_073083088.1	XP_072939189.1	364		FBpp0303961	7.74e-59
LOC140749915	LOC140749915	LOC140749915	uncharacterized LOC140749915			594.489	0.000990818	FWP	0.225672	0.00439052	0.996497	0.999984	NW_027332209.1	12119961	12126563	plus	protein-coding	XM_073083206.1	XP_072939307.1	706		FBpp0070325	3.54e-22
LOC140750169	PCB	Pyruvate carboxylase	Pyruvate carboxylase	Pcb	Pyruvate carboxylase	1019.91	0.1485	FWP	0.327756	0.453081	0.65049	0.999984	NW_027332209.1	12131996	12171120	minus	protein-coding	XM_073083596.1	XP_072939697.1	1199		FBpp0290074	0	FBgn0027580	The gene Pyruvate carboxylase is referred to in FlyBase by the symbol Dmel\Pcb (CG1516, FBgn0027580). It is a protein_coding_gene from Dmel. It has 10 annotated transcripts and 10 polypeptides (2 unique). Gene sequence location is 2R:9850703..9861543. Its molecular function is described by: metal ion binding; pyruvate carboxylase activity; catalytic activity; ATP binding. It is involved in the bi…
LOC140750241	LOC140750241	LOC140750241	uncharacterized LOC140750241			269.564	-0.0430495	FWM	0.166847	-0.258018	0.796393	0.999984	NW_027332209.1	12171785	12176537	plus	protein-coding	XM_073083710.1	XP_072939811.1	559		FBpp0082593	6.71e-67
LOC140750394	Ugt50B3	Ugt50B3	UDP-glycosyltransferase family 50 member B3	Ugt50B3	UDP-glycosyltransferase family 50 member B3	294.275	-0.374443	FWM	1.47948	-0.253092	0.800197	0.999984	NW_027332209.1	12180115	12240298	plus	protein-coding	XM_073083924.1	XP_072940025.1	544		FBpp0307246	0	FBgn0050438	The gene UDP-glycosyltransferase family 50 member B3 is referred to in FlyBase by the symbol Dmel\Ugt50B3 (CG30438, FBgn0050438). It is a protein_coding_gene from Dmel. It has 5 annotated transcripts and 5 polypeptides (2 unique). Gene sequence location is 2R:5496674..5549543. Its molecular function is described by: UDP-glycosyltransferase activity. It is involved in the biological process descri…
LOC140750317	LOC140750317	Aldehyde oxidase 1	xanthine dehydrogenase-like	AOX1	Aldehyde oxidase 1	12.4619	-2.02665	FWM	2.70554	-0.749073	0.453813	0.999984	NW_027332209.1	12288322	12303243	minus	protein-coding	XM_073083809.1	XP_072939910.1	1283		FBpp0082608	0	FBgn0267408	The gene Aldehyde oxidase 1 is referred to in FlyBase by the symbol Dmel\AOX1 (CG18522, FBgn0267408). It is a protein_coding_gene from Dmel. It has one annotated transcript and one polypeptide. Gene sequence location is 3R:15532137..15537292. Its molecular function is described by 9 unique terms, many of which group under: binding; oxidoreductase activity; small molecule binding; oxidoreductase a…
LOC140750862	DAAM	DAAM	disheveled-associated activator of morphogenesis-like protein	DAAM	Dishevelled Associated Activator of Morphogenesis	191.77	0.197638	FWP	0.591528	0.334115	0.738293	0.999984	NW_027332209.1	12466127	12567850	minus	protein-coding	XM_073084618.1	XP_072940719.1	1203		FBpp0292356	0	FBgn0025641	The gene Dishevelled Associated Activator of Morphogenesis is referred to in FlyBase by the symbol Dmel\DAAM (CG14622, FBgn0025641). It is a protein_coding_gene from Dmel. It has 6 annotated transcripts and 6 polypeptides (3 unique). Gene sequence location is X:1289713..1322362. Its molecular function is described by: actin binding; small GTPase binding. It is involved in the biological process d…
LOC140751020	LOC140751020	Aven	uncharacterized LOC140751020	Aven	Apoptosis and caspase activation inhibitor	878.046	0.0616211	FWP	0.298385	0.206516	0.836388	0.999984	NW_027332209.1	12644048	12647529	plus	protein-coding	XM_073084859.1	XP_072940960.1	407		FBpp0311951	9.05e-07	FBgn0030410	The gene Apoptosis and caspase activation inhibitor is referred to in FlyBase by the symbol Dmel\Aven (CG15727, FBgn0030410). It is a protein_coding_gene from Dmel. It has 2 annotated transcripts and 2 polypeptides (1 unique). Gene sequence location is X:12628370..12629640. Its molecular function is described by: . It is involved in the biological process described with: negative regulation of G2…
LOC140750941	LOC140750941	LOC140750941	uncharacterized LOC140750941			805.587	-0.090228	FWM	0.142674	-0.632407	0.527121	0.999984	NW_027332209.1	12648796	12652534	minus	protein-coding	XM_073084740.1	XP_072940841.1	650
LOC140751093	LOC140751093	LOC140751093	uncharacterized LOC140751093			1242.54	-0.211536	FWM	0.159968	-1.32236	0.186049	0.999984	NW_027332209.1	12658892	12670874	plus	protein-coding	XM_073084977.1	XP_072941078.1	1217
LOC140751494	Gmd	Gmd	GDP-mannose 4,6 dehydratase	Gmd	GDP-mannose 4,6-dehydratase	929.094	-0.0658189	FWM	0.191604	-0.343516	0.731211	0.999984	NW_027332209.1	12672372	12682716	minus	protein-coding	XM_073085413.1	XP_072941514.1	357		FBpp0078685	0	FBgn0031661	The gene GDP-mannose 4,6-dehydratase is referred to in FlyBase by the symbol Dmel\Gmd (CG8890, FBgn0031661). It is a protein_coding_gene from Dmel. It has one annotated transcript and one polypeptide. Gene sequence location is 2L:4975300..4977023. Its molecular function is described by: GDP-mannose 4,6-dehydratase activity. It is involved in the biological process described with: 'de novo' GDP-L-…
LOC140751294	IntS11	Integrator 11	integrator complex subunit 11	IntS11	Integrator 11	1898.81	-0.0599768	FWM	0.113402	-0.528887	0.596884	0.999984	NW_027332209.1	12683503	12685570	plus	protein-coding	XM_073085231.1	XP_072941332.1	595		FBpp0084842	0	FBgn0039691	The gene Integrator 11 is referred to in FlyBase by the symbol Dmel\IntS11 (CG1972, FBgn0039691). It is a protein_coding_gene from Dmel. It has one annotated transcript and one polypeptide. Gene sequence location is 3R:29745337..29747513. Its molecular function is described by: inositol hexakisphosphate binding; RNA endonuclease activity. It is involved in the biological process described with: s…
LOC140751389	TTLL15	TTLL15	tubulin tyrosine ligase-like 15	TTLL15	Tubulin tyrosine ligase-like 15	1045.9	-0.259433	FWM	0.2246	-1.15509	0.248054	0.999984	NW_027332209.1	12685520	12699543	minus	protein-coding	XM_073085317.1	XP_072941418.1	519		FBpp0081758	9.07e-147	FBgn0037838	The gene Tubulin tyrosine ligase-like 15 is referred to in FlyBase by the symbol Dmel\TTLL15 (CG4089, FBgn0037838). It is a protein_coding_gene from Dmel. It has one annotated transcript and one polypeptide. Gene sequence location is 3R:10815288..10817490. Its molecular function is described by: tubulin-glutamic acid ligase activity. It is involved in the biological process described with: protei…
LOC140751642	LOC140751642	LOC140751642	uncharacterized LOC140751642			263.501	-0.000185103	FWM	0.216631	-0.000854463	0.999318	0.999984	NW_027332209.1	12740371	12745914	minus	protein-coding	XM_073085655.1	XP_072941756.1	554		FBpp0082593	3.51e-61
LOC140751569	IKKbeta	I-kappaB kinase beta	inhibitor of nuclear factor kappa B kinase subunit beta	IKKbeta	I-kappaB kinase beta	849.066	-0.106066	FWM	0.232143	-0.456901	0.647742	0.999984	NW_027332209.1	12747163	12750469	plus	protein-coding	XM_073085542.1	XP_072941643.1	764		FBpp0293344	1.46e-52	FBgn0024222	The gene I-kappaB kinase beta is referred to in FlyBase by the symbol Dmel\IKK≈í‚â§ (CG4201, FBgn0024222). It is a protein_coding_gene from Dmel. It has one annotated transcript and one polypeptide. Gene sequence location is 3R:16046347..16049421. Its molecular function is described by: ATP binding; IkappaB kinase activity; protein serine/threonine kinase activity; protein kinase activity; protei…
LOC140751714	LOC140751714	taxi	neurogenic differentiation factor 6-B-like	tx	taxi	15.1243	0.624578	FWP	0.625239	0.998943	0.317822	0.999984	NW_027332209.1	12755358	12756097	plus	protein-coding	XM_073085764.1	XP_072941865.1	155		FBpp0308670	1.11e-23	FBgn0288888	The gene taxi is referred to in FlyBase by the symbol Dmel\tx (CG5441, FBgn0288888). It is a protein_coding_gene from Dmel. It has 2 annotated transcripts and 2 polypeptides (1 unique). Gene sequence location is 3R:26440778..26448991. Its molecular function is described by: protein dimerization activity; bHLH transcription factor binding; DNA-binding transcription factor activity, RNA polymerase …
LOC140742227	Rrp47	Rrp47	Ribosomal RNA processing 47	Rrp47	Ribosomal RNA processing 47	104.36	0.0436565	FWP	0.322074	0.135548	0.892179	0.999984	NW_027332209.1	12795686	12796132	plus	protein-coding	XM_073073067.1	XP_072929168.1	148		FBpp0309613	1.07e-10	FBgn0030711	The gene Ribosomal RNA processing 47 is referred to in FlyBase by the symbol Dmel\Rrp47 (CG8928, FBgn0030711). It is a protein_coding_gene from Dmel. It has 2 annotated transcripts and 2 polypeptides (1 unique). Gene sequence location is X:15944897..15946249. Its molecular function is described by: DNA binding; RNA binding. It is involved in the biological process described with: maturation of 5.…
LOC140751776	LOC140751776	ADP-dependent glucokinase	ADP-dependent glucokinase			3208.72	0.194326	FWP	0.162123	1.19863	0.230671	0.999984	NW_027332209.1	12799305	12802868	minus	protein-coding	XM_073085854.1	XP_072941955.1	489		FBpp0293214	8.08e-143
LOC140751854	Rpn2	Rpn2	Regulatory particle non-ATPase 2	Rpn2	Regulatory particle non-ATPase 2	10268.3	0.0671853	FWP	0.192805	0.348463	0.727492	0.999984	NW_027332209.1	12803454	12807693	minus	protein-coding	XM_073085972.1	XP_072942073.1	1000		FBpp0306599	0	FBgn0028692	The gene Regulatory particle non-ATPase 2 is referred to in FlyBase by the symbol Dmel\Rpn2 (CG11888, FBgn0028692). It is a protein_coding_gene from Dmel. It has 3 annotated transcripts and 3 polypeptides (2 unique). Gene sequence location is 3R:29153524..29157255. Its molecular function is described by: enzyme regulator activity; zinc ion binding. It is involved in the biological process describ…
LOC140751935	SrpRalpha	SrpRalpha	signal recognition particle receptor alpha	SrpRalpha	Signal recognition particle receptor alpha	768.499	0.0229308	FWP	0.254927	0.0899504	0.928327	0.999984	NW_027332209.1	12808123	12816130	plus	protein-coding	XM_073086092.1	XP_072942193.1	609		FBpp0073336	0	FBgn0010391	The gene Signal recognition particle receptor alpha is referred to in FlyBase by the symbol Dmel\SrpR≈í¬± (CG2522, FBgn0010391). It is a protein_coding_gene from Dmel. It has one annotated transcript and one polypeptide. Gene sequence location is X:11126877..11129087. Its molecular function is described by: GTP binding; RNA binding; signal recognition particle binding; GTPase activity; ATP hydrol…
LOC140757551	LOC140757551	LOC140757551	uncharacterized LOC140757551			11.572	0.153079	FWP	1.89275	0.0808766	0.93554	0.999984	NW_027332209.1	12820284	12822573	plus	protein-coding	XM_073093315.1	XP_072949416.1	235
LOC140752946	mael	maelstrom	germ-plasm component protein maelstrom	mael	maelstrom	1239.26	-0.0442041	FWM	0.146385	-0.30197	0.762675	0.999984	NW_027332209.1	12824962	12834791	minus	protein-coding	XM_073087286.1	XP_072943387.1	439		FBpp0312456	3.05e-26	FBgn0016034	The gene maelstrom is referred to in FlyBase by the symbol Dmel\mael (CG11254, FBgn0016034). It is a protein_coding_gene from Dmel. It has 4 annotated transcripts and 4 polypeptides (2 unique). Gene sequence location is 3L:22721203..22726234. Its molecular function is described by: transcription cis-regulatory region binding; sequence-specific DNA binding. It is involved in the biological process…
LOC140752007	FucT6	FucT6	alpha-(1,6)-fucosyltransferase 8	FucT6	alpha1,6-fucosyltransferase	72.0806	0.134139	FWP	0.597049	0.224671	0.822235	0.999984	NW_027332209.1	12836556	12867055	plus	protein-coding	XM_073086196.1	XP_072942297.1	577		FBpp0073457	0	FBgn0030327	The gene alpha1,6-fucosyltransferase is referred to in FlyBase by the symbol Dmel\FucT6 (CG2448, FBgn0030327). It is a protein_coding_gene from Dmel. It has one annotated transcript and one polypeptide. Gene sequence location is X:11706575..11709951. Its molecular function is described by: alpha-(1->6)-fucosyltransferase activity; glycoprotein 6-alpha-L-fucosyltransferase activity. It is involved…
LOC140752104	LOC140752104	C901	uncharacterized LOC140752104	C901	C901	377.131	0.711949	FWP	0.455609	1.56263	0.118139	0.999984	NW_027332209.1	12875027	12881374	plus	protein-coding	XM_073086314.1	XP_072942415.1	348		FBpp0073256	2e-131	FBgn0021742	The gene C901 is referred to in FlyBase by the symbol Dmel\C901 (CG1567, FBgn0021742). It is a protein_coding_gene from Dmel. It has one annotated transcript and one polypeptide. Gene sequence location is X:10964032..10967134. Its molecular function is described by: Notch binding. It is involved in the biological process described with: negative regulation of Notch signaling pathway; Notch signal…
LOC140752418	LOC140752418	LOC140752418	uncharacterized LOC140752418			7.02873	3.21081	FWP	2.13937	1.50082	0.133402	0.999984	NW_027332209.1	12956716	12962682	minus	protein-coding	XM_073086741.1	XP_072942842.1	237		FBpp0080135	7.2e-14
LOC140752589	LOC140752589	LOC140752589	uncharacterized LOC140752589			17.964	-0.757812	FWM	0.775406	-0.977309	0.328416	0.999984	NW_027332209.1	12992615	13001654	plus	protein-coding	XM_073086974.1	XP_072943075.1	185
LOC140752744	LOC140752744	LOC140752744	uncharacterized LOC140752744			444.424	-0.650764	FWM	0.403755	-1.61178	0.10701	0.999984	NW_027332209.1	13004880	13056744	minus	protein-coding	XM_073087121.1	XP_072943222.1	172
LOC140753087	LOC140753087	LOC140753087	uncharacterized LOC140753087			3.77863	-1.25869	FWM	2.10968	-0.596627	0.550756	0.999984	NW_027332209.1	13058176	13063143	plus	lncRNA	XR_012103538.1
LOC140753013	LOC140753013	LOC140753013	uncharacterized LOC140753013			296.383	-0.147008	FWM	1.49594	-0.0982713	0.921717	0.999984	NW_027332209.1	13077543	13082959	minus	protein-coding	XM_073087395.1	XP_072943496.1	177
LOC140753139	LOC140753139	LOC140753139	uncharacterized LOC140753139			397.567	-0.448746	FWM	0.440663	-1.01834	0.308515	0.999984	NW_027332209.1	13104880	13112450	plus	protein-coding	XM_073087587.1	XP_072943688.1	189
LOC140753212	LOC140753212	LOC140753212	uncharacterized LOC140753212			333.757	-0.603025	FWM	0.467813	-1.28903	0.197387	0.999984	NW_027332209.1	13117038	13121060	plus	protein-coding	XM_073087711.1	XP_072943812.1	181
LOC140753293	LOC140753293	LOC140753293	uncharacterized LOC140753293			20.5489	-0.683255	FWM	1.18984	-0.574242	0.565804	0.999984	NW_027332209.1	13122807	13127464	plus	protein-coding	XM_073087830.1	XP_072943931.1	206
LOC140753570	Sym	Symplekin	symplekin scaffold protein	Sym	Symplekin	1349.66	0.0279215	FWP	0.204872	0.136287	0.891594	0.999984	NW_027332209.1	13140841	13155045	plus	protein-coding	XM_073088323.1	XP_072944424.1	1154		FBpp0078372	0	FBgn0037371	The gene Symplekin is referred to in FlyBase by the symbol Dmel\Sym (CG2097, FBgn0037371). It is a protein_coding_gene from Dmel. It has one annotated transcript and one polypeptide. Gene sequence location is 3R:5738178..5742476. Its molecular function is described by: protein binding. It is involved in the biological process described with: co-transcriptional mRNA 3'-end processing, cleavage and…
LOC140753653	LOC140753653	Aldehyde oxidase 2	uncharacterized LOC140753653	AOX2	Aldehyde oxidase 2	702.752	0.190723	FWP	0.511469	0.372894	0.709227	0.999984	NW_027332209.1	13157114	13179415	minus	protein-coding	XM_073088422.1	XP_072944523.1	1260		FBpp0311435	0	FBgn0038348	The gene Aldehyde oxidase 2 is referred to in FlyBase by the symbol Dmel\AOX2 (CG18519, FBgn0038348). It is a protein_coding_gene from Dmel. It has one annotated transcript and one polypeptide. Gene sequence location is 3R:15537713..15542414. Its molecular function is described by 8 unique terms, many of which group under: binding; small molecule binding; ion binding; catalytic activity; cation b…
LOC140753884	LOC140753884	LOC140753884	uncharacterized LOC140753884			25.042	0.575495	FWP	0.79385	0.724941	0.468488	0.999984	NW_027332209.1	13272600	13287309	minus	protein-coding	XM_073088739.1	XP_072944840.1	164
LOC140754008	LOC140754008	Alkaline phosphatase 12	alkaline phosphatase-like	Alp12	Alkaline phosphatase 12	24.9816	-0.28458	FWM	0.84568	-0.33651	0.736486	0.999984	NW_027332209.1	13299167	13308005	minus	protein-coding	XM_073088942.1	XP_072945043.1	519		FBpp0306282	5.42e-147	FBgn0032779	The gene Alkaline phosphatase 12 is referred to in FlyBase by the symbol Dmel\Alp12 (CG16771, FBgn0032779). It is a protein_coding_gene from Dmel. It has 5 annotated transcripts and 5 polypeptides (1 unique). Gene sequence location is 2L:19424050..19429224. Its molecular function is described by: phosphatase activity; alkaline phosphatase activity. The biological processes in which it is involved…
LOC140742242	LOC140742242	Cytochrome b5	uncharacterized LOC140742242	Cyt-b5	Cytochrome b5	2067.34	0.000604352	FWP	0.146984	0.00411169	0.996719	0.999984	NW_027332209.1	13321843	13333875	minus	protein-coding	XM_073073091.1	XP_072929192.1	253		FBpp0087979	7.84e-30	FBgn0264294	The gene Cytochrome b5 is referred to in FlyBase by the symbol Dmel\Cyt-b5 (CG2140, FBgn0264294). It is a protein_coding_gene from Dmel. It has 2 annotated transcripts and 2 polypeptides (all unique). Gene sequence location is 2R:7533506..7535936. Its molecular function is described by: heme binding. It is involved in the biological process described with: xenobiotic metabolic process; response t…
LOC140754099	LOC140754099	probable methyltransferase-like protein 25	probable methyltransferase-like protein 25			993.44	-0.0414405	FWM	0.402923	-0.10285	0.918082	0.999984	NW_027332209.1	13335131	13346336	plus	protein-coding	XM_073089046.1	XP_072945147.1	601		FBpp0099380	2.96e-63
LOC140754262	LOC140754262	LOC140754262	uncharacterized LOC140754262			483.746	0.236695	FWP	0.248742	0.951567	0.341317	0.999984	NW_027332209.1	13432586	13435557	minus	protein-coding	XM_073089268.1	XP_072945369.1	423
LOC140757617	LOC140757617	mitochondrial 2-oxodicarboxylate carrier	mitochondrial 2-oxodicarboxylate carrier			5.42575	0.832832	FWP	1.29126	0.644976	0.518942	0.999984	NW_027332209.1	13436039	13441860	minus	protein-coding	XM_073093461.1	XP_072949562.1	311		FBpp0070129	1.47e-136
LOC140754343	pcx	pecanex	pecanex	pcx	pecanex	95.469	-0.0579284	FWM	0.387762	-0.149392	0.881245	0.999984	NW_027332209.1	13442033	13467634	plus	protein-coding	XM_073089375.1	XP_072945476.1	2805		FBpp0304655	0	FBgn0003048	The gene pecanex is referred to in FlyBase by the symbol Dmel\pcx (CG3443, FBgn0003048). It is a protein_coding_gene from Dmel. It has 3 annotated transcripts and 3 polypeptides (2 unique). Gene sequence location is X:2225296..2238045. Its molecular function is unknown. It is involved in the biological process described with: endoplasmic reticulum organization. 25 alleles are reported. The phenot…
LOC140755468	LOC140755468	thioredoxin, mitochondrial	thioredoxin, mitochondrial			1013	-0.202553	FWM	0.251646	-0.804914	0.42087	0.999984	NW_027332209.1	13473794	13482640	minus	protein-coding	XM_073090780.1	XP_072946881.1	143		FBpp0070224	8.04e-44
LOC140754491	Klc	Kinesin light chain	kinesin light chain	Klc	Kinesin light chain	3382.34	0.190261	FWP	0.267953	0.710051	0.477673	0.999984	NW_027332209.1	13482915	13542081	plus	protein-coding	XM_073089547.1	XP_072945648.1	557		FBpp0303945	0	FBgn0010235	The gene Kinesin light chain is referred to in FlyBase by the symbol Dmel\Klc (CG5433, FBgn0010235). It is a protein_coding_gene from Dmel. It has 3 annotated transcripts and 3 polypeptides (2 unique). Gene sequence location is 3L:12746616..12750056. Its molecular function is described by: kinesin binding; protein binding. It is involved in the biological process described with: dorsal appendage …
LOC140755799	east	east	enhanced adult sensory threshold	east	enhanced adult sensory threshold	3153.24	-0.0382492	FWM	0.168676	-0.226762	0.820609	0.999984	NW_027332209.1	13551253	13568248	minus	protein-coding	XM_073091166.1	XP_072947267.1	2114		FBpp0292166	2.86e-67	FBgn0261954	The gene enhanced adult sensory threshold is referred to in FlyBase by the symbol Dmel\east (CG4399, FBgn0261954). It is a protein_coding_gene from Dmel. It has 6 annotated transcripts and 6 polypeptides (3 unique). Gene sequence location is X:2010860..2024647. Its molecular function is unknown. It is involved in the biological process described with: female meiosis chromosome segregation; metamo…
LOC140756004	mRpL49	mRpL49	mitochondrial ribosomal protein L49	mRpL49	mitochondrial ribosomal protein L49	1237.42	0.270132	FWP	0.296144	0.912164	0.361682	0.999984	NW_027332209.1	13568235	13569289	plus	protein-coding	XM_073091426.1	XP_072947527.1	225		FBpp0309878	1.22e-36	FBgn0030433	The gene mitochondrial ribosomal protein L49 is referred to in FlyBase by the symbol Dmel\mRpL49 (CG4647, FBgn0030433). It is a protein_coding_gene from Dmel. It has 2 annotated transcripts and 2 polypeptides (1 unique). Gene sequence location is X:12907105..12907942. Its molecular function is described by: structural constituent of ribosome; translation initiation factor activity. It is involved…
LOC140756165	Brms1	Brms1	breast cancer metastasis-suppressor 1-like protein	Brms1	BRMS1 transcriptional repressor	922.516	0.00259597	FWP	0.289889	0.00895508	0.992855	0.999984	NW_027332209.1	13594269	13708450	minus	protein-coding	XM_073091633.1	XP_072947734.1	226		FBpp0073526	1.09e-74	FBgn0030434	The gene BRMS1 transcriptional repressor is referred to in FlyBase by the symbol Dmel\Brms1 (CG4400, FBgn0030434). It is a protein_coding_gene from Dmel. It has one annotated transcript and one polypeptide. Gene sequence location is X:12907986..12909622. Its molecular function is described by: histone deacetylase binding. It is involved in the biological process described with: negative regulatio…
LOC140756090	LOC140756090	LOC140756090	uncharacterized LOC140756090			74.2802	0.321385	FWP	0.290126	1.10774	0.267973	0.999984	NW_027332209.1	13631526	13636462	plus	protein-coding	XM_073091539.1	XP_072947640.1	274		FBpp0073527	1.33e-19
LOC140756246	sdt	stardust	MAGUK p55 family member stardust	sdt	stardust	2849.68	-0.156814	FWM	0.177274	-0.884587	0.376379	0.999984	NW_027332209.1	13710540	13892830	minus	protein-coding	XM_073091756.1	XP_072947857.1	1252		FBpp0305869	0	FBgn0261873	The gene stardust is referred to in FlyBase by the symbol Dmel\sdt (CG32717, FBgn0261873). It is a protein_coding_gene from Dmel. It has 14 annotated transcripts and 14 polypeptides (12 unique). Gene sequence location is X:8178549..8240474. Its molecular function is described by: guanylate kinase activity; protein binding. It is involved in the biological process described with 13 unique terms, m…
LOC140756338	slpr	slipper	mitogen-activated protein kinase kinase kinase slipper	slpr	slipper	336.437	0.0793146	FWP	0.233441	0.339763	0.734035	0.999984	NW_027332209.1	13893583	13962621	plus	protein-coding	XM_073091833.1	XP_072947934.1	968		FBpp0292850	0	FBgn0030018	The gene slipper is referred to in FlyBase by the symbol Dmel\slpr (CG2272, FBgn0030018). It is a protein_coding_gene from Dmel. It has 4 annotated transcripts and 4 polypeptides (2 unique). Gene sequence location is X:8170229..8177185. Its molecular function is described by: protein homodimerization activity; protein kinase activity; MAP kinase kinase kinase activity; JUN kinase kinase kinase ac…
LOC140757752	LOC140757752	LOC140757752	uncharacterized LOC140757752			396.59	-0.0228075	FWM	0.219185	-0.104056	0.917125	0.999984	NW_027332209.1	13952394	13955171	plus	protein-coding	XM_073093633.1	XP_072949734.1	129
LOC140756474	fne	found in neurons	ELAV like RNA binding protein found in neurons	fne	found in neurons	1523.69	-0.00678165	FWM	0.154066	-0.0440179	0.96489	0.999984	NW_027332209.1	13989875	13991836	minus	protein-coding	XM_073092023.1	XP_072948124.1	378		FBpp0428415	6.3e-76	FBgn0086675	The gene found in neurons is referred to in FlyBase by the symbol Dmel\fne (CG4396, FBgn0086675). It is a protein_coding_gene from Dmel. It has 11 annotated transcripts and 11 polypeptides (3 unique). Gene sequence location is X:12917477..12950417. Its molecular function is described by: RNA binding; poly(U) RNA binding; mRNA binding; nucleic acid binding. It is involved in the biological process…
LOC140757005	mRpL33	mRpL33	mitochondrial ribosomal protein L33	mRpL33	mitochondrial ribosomal protein L33	565.29	-0.0868181	FWM	0.207531	-0.418339	0.675699	0.999984	NW_027332209.1	13992511	13995265	plus	protein-coding	XM_073092588.1	XP_072948689.1	65		FBpp0070623	2.78e-30	FBgn0040907	The gene mitochondrial ribosomal protein L33 is referred to in FlyBase by the symbol Dmel\mRpL33 (CG3712, FBgn0040907). It is a protein_coding_gene from Dmel. It has one annotated transcript and one polypeptide. Gene sequence location is X:4321764..4322231. Its molecular function is described by: structural constituent of ribosome. It is involved in the biological process described with: mitochon…
LOC140757118	norpA	no receptor potential A	no receptor potential A	norpA	no receptor potential A	10.2668	0.600628	FWP	0.551876	1.08834	0.276445	0.999984	NW_027332209.1	13998724	14083346	minus	protein-coding	XM_073092657.1	XP_072948758.1	1076		FBpp0100136	0	FBgn0262738	The gene no receptor potential A is referred to in FlyBase by the symbol Dmel\norpA (CG3620, FBgn0262738). It is a protein_coding_gene from Dmel. It has 6 annotated transcripts and 6 polypeptides (2 unique). Gene sequence location is X:4322626..4365408. Its molecular function is described by: GTPase activator activity; phospholipase C activity; phosphoric diester hydrolase activity; calcium ion b…
LOC140756718	LOC140756718	crooked legs	uncharacterized LOC140756718	crol	crooked legs	5.10513	0.416876	FWP	1.16319	0.35839	0.720052	0.999984	NW_027332209.1	14083789	14094276	minus	protein-coding	XM_073092297.1	XP_072948398.1	710		FBpp0307448	1.16e-19	FBgn0020309	The gene crooked legs is referred to in FlyBase by the symbol Dmel\crol (CG14938, FBgn0020309). It is a protein_coding_gene from Dmel. It has 9 annotated transcripts and 9 polypeptides (7 unique). Gene sequence location is 2L:11794327..11809438. Its molecular function is described by: RNA polymerase II cis-regulatory region sequence-specific DNA binding; DNA-binding transcription factor activity,…
LOC140756916	shtd	shattered	anaphase promoting complex subunit 1	shtd	shattered	689.951	0.126813	FWP	0.266343	0.476124	0.633986	0.999984	NW_027332209.1	14117112	14138467	minus	protein-coding	XM_073092488.1	XP_072948589.1	2084		FBpp0073893	0	FBgn0004391	The gene shattered is referred to in FlyBase by the symbol Dmel\shtd (CG9198, FBgn0004391). It is a protein_coding_gene from Dmel. It has one annotated transcript and one polypeptide. Gene sequence location is X:15455544..15462441. Its molecular function is described by: molecular adaptor activity. It is involved in the biological process described with: metaphase/anaphase transition of mitotic c…
LOC140757088	LOC140757088	bobby sox	uncharacterized LOC140757088	bbx	bobby sox	705.404	0.181847	FWP	0.413239	0.440052	0.659899	0.999984	NW_027332209.1	14140118	14172958	minus	protein-coding	XM_073092643.1	XP_072948744.1	542		FBpp0304134	3.03e-51	FBgn0024251	The gene bobby sox is referred to in FlyBase by the symbol Dmel\bbx (CG1414, FBgn0024251). It is a protein_coding_gene from Dmel. It has 4 annotated transcripts and 4 polypeptides (1 unique). Gene sequence location is X:21363028..21373145. Its molecular function is described by: RNA polymerase II transcription regulatory region sequence-specific DNA binding; DNA-binding transcription factor activ…
LOC140757763	LOC140757763	LOC140757763	uncharacterized LOC140757763			4.83376	0.669649	FWP	2.78264	0.240653	0.809824	0.999984	NW_027332209.1	14575237	14581724	minus	protein-coding	XM_073093640.1	XP_072949741.1	336
LOC140744263	LOC140744263	U6 spliceosomal RNA	U6 spliceosomal RNA			4.86503	-0.322571	FWM	0.912963	-0.353323	0.723846	0.999984	NW_027332209.1	14679163	14679269	minus	snRNA	XR_012102540.1
LOC140757146	LOC140757146	LOC140757146	uncharacterized LOC140757146			14.6445	-1.98123	FWM	1.19594	-1.65663	0.0975946	0.999984	NW_027332209.1	14766217	14768024	minus	protein-coding	XM_073092684.1	XP_072948785.1	380
LOC140757155	LOC140757155	Aldehyde oxidase 3	xanthine dehydrogenase-like	AOX3	Aldehyde oxidase 3	297.669	-0.818432	FWM	0.840874	-0.973311	0.330399	0.999984	NW_027332209.1	14772038	14783017	minus	protein-coding	XM_073092693.1	XP_072948794.1	1258		FBpp0390664	0	FBgn0038349	The gene Aldehyde oxidase 3 is referred to in FlyBase by the symbol Dmel\AOX3 (CG6045, FBgn0038349). It is a protein_coding_gene from Dmel. It has 2 annotated transcripts and 2 polypeptides (1 unique). Gene sequence location is 3R:15542748..15548188. Its molecular function is described by 8 unique terms, many of which group under: small molecule binding; binding; ion binding; anion binding; catal…
LOC140757164	LOC140757164	LOC140757164	uncharacterized LOC140757164			5030.86	-2.38022	FWM	1.62927	-1.46091	0.144039	0.999984	NW_027332209.1	14807766	14818608	plus	protein-coding	XM_073092702.1	XP_072948803.1	155
LOC140757175	LOC140757175	LOC140757175	uncharacterized LOC140757175			9.67315	0.551725	FWP	0.677363	0.814518	0.415348	0.999984	NW_027332209.1	14860494	14883617	plus	protein-coding	XM_073092713.1	XP_072948814.1	490
LOC140757640	LOC140757640	LOC140757640	uncharacterized LOC140757640			9.1475	0.00144939	FWP	0.797897	0.00181652	0.998551	0.999984	NW_027332209.1	14888190	14904483	plus	protein-coding	XM_073093498.1	XP_072949599.1	173
LOC140757181	LOC140757181	hemolymph lipopolysaccharide-binding protein-like	hemolymph lipopolysaccharide-binding protein-like			98.6522	0.718386	FWP	0.530452	1.35429	0.175644	0.999984	NW_027332209.1	14906585	14915814	plus	protein-coding	XM_073092723.1	XP_072948824.1	186
LOC140757192	tko	technical knockout	30S ribosomal protein S12 technical knockout	tko	technical knockout	317.179	-0.0193793	FWM	0.239208	-0.0810143	0.935431	0.999984	NW_027332209.1	14918382	14930268	plus	protein-coding	XM_073092732.1	XP_072948833.1	169		FBpp0300988	9.63e-64	FBgn0003714	The gene technical knockout is referred to in FlyBase by the symbol Dmel\tko (CG7925, FBgn0003714). It is a protein_coding_gene from Dmel. It has 2 annotated transcripts and 2 polypeptides (all unique). Gene sequence location is X:2442313..2443976. Its molecular function is described by: structural constituent of ribosome. It is involved in the biological process described with 8 unique terms, ma…
[truncated: 13,716 more rows]
