# Supplementary material for: WntA expression and wing transcriptomics illuminate the evolution of stripe patterns in skipper butterflies
Source: Biol Open. 2025 Nov 26;14(11):bio062297. doi: 10.1242/bio.062297 (PMC12690525; doi:10.1242/bio.062297)
Supplement: Table S5. — Table containing the DESeq2 Results from the forewing medial vs forewing distal compartment analysis at 12% pupal development [file biolopen-14-062297-TableS5.xlsx]

## Sheet: Table_S5
Geneid	Symbol	gene_label	NCBI Name	FB_gene_symbol	FB_gene_fullname	baseMean	log2FoldChange	Enriched in	lfcSE	stat	pvalue	padj	Scaffold	Begin	End	Orientation	Gene Type	Transcripts accession	Protein accession	Protein length	Locus tag	Flybase_prot	Eval	FlyBase_FBgn	summary_text
LOC140756859	fj	four-jointed	four-jointed box kinase	fj	four-jointed	3456.38	2.90773	FWD	0.296218	9.81619	9.59003e-23	9.96308e-19	NW_027332241.1	184681	227403	plus	protein-coding	XM_073092391.1	XP_072948492.1	573		FBpp0085933	3.58e-136	FBgn0000658	The gene four-jointed is referred to in FlyBase by the symbol Dmel\fj (CG10917, FBgn0000658). It is a protein_coding_gene from Dmel. It has one annotated transcript and one polypeptide. Gene sequence location is 2R:18232761..18236311. Its molecular function is described by: protein serine/threonine kinase activity; Wnt-protein binding. It is involved in the biological process described with 11 un…
LOC140748750	invected	invected	homeobox protein invected-like	en	engrailed	2372.27	1.30524	FWD	0.206125	6.33227	2.41579e-10	1.25488e-06	NW_027332224.1	1485573	1573747	plus	protein-coding	XM_073081613.1	XP_072937714.1	476		FBpp0087198	8.63e-63	FBgn0000577	The gene engrailed is referred to in FlyBase by the symbol Dmel\en (CG9015, FBgn0000577). It is a protein_coding_gene from Dmel. It has 2 annotated transcripts and 2 polypeptides (1 unique). Gene sequence location is 2R:11524006..11528210. Its molecular function is described by 6 unique terms, many of which group under: binding; nucleic acid binding; sequence-specific DNA binding; transcription r…
LOC140747303	LOC140747303	LOC140747303	uncharacterized LOC140747303			2535.05	3.43191	FWD	0.584961	5.86691	4.43988e-09	1.53753e-05	NW_027332222.1	5779849	6224987	plus	protein-coding	XM_073079640.1	XP_072935741.1	216		FBpp0082040	2.12e-120
LOC140744551	Ggamma30A	Ggamma30A	guanine nucleotide-binding protein subunit gamma-e	Ggamma30A	G protein gamma subunit 30A	880.006	-0.921938	FWM	0.173835	-5.30352	1.13593e-07	0.000295029	NW_027332216.1	14671415	14717623	plus	protein-coding	XM_073076181.1	XP_072932282.1	72		FBpp0303053	5.35e-42	FBgn0267252	The gene G protein gamma subunit 30A is referred to in FlyBase by the symbol Dmel\G≈í‚â•30A (CG3694, FBgn0267252). It is a protein_coding_gene from Dmel. It has 8 annotated transcripts and 8 polypeptides (3 unique). Gene sequence location is 2L:9256563..9302494. Its molecular function is described by: G-protein beta-subunit binding; protein heterodimerization activity. It is involved in the biolo…
LOC140747944	Phlpp	Phlpp	PH domain leucine-rich repeat protein phosphatase	Phlpp	PH domain leucine-rich repeat protein phosphatase	180.709	-2.10744	FWM	0.451756	-4.665	3.08621e-06	0.00641253	NW_027332223.1	9740095	9759174	plus	protein-coding	XM_073080603.1	XP_072936704.1	1229		FBpp0307805	2.11e-163	FBgn0032749	The gene PH domain leucine-rich repeat protein phosphatase is referred to in FlyBase by the symbol Dmel\Phlpp (CG10493, FBgn0032749). It is a protein_coding_gene from Dmel. It has 2 annotated transcripts and 2 polypeptides (1 unique). Gene sequence location is 2L:19059129..19063132. Its molecular function is described by: protein serine/threonine phosphatase activity; protein binding. It is invol…
LOC140747415	opa	odd paired	Zic family member odd paired	opa	odd paired	554.781	-1.58143	FWM	0.362861	-4.35821	1.31132e-05	0.0194618	NW_027332222.1	7979315	8007749	plus	protein-coding	XM_073079850.1	XP_072935951.1	446		FBpp0078477	4.52e-110	FBgn0003002	The gene odd paired is referred to in FlyBase by the symbol Dmel\opa (CG1133, FBgn0003002). It is a protein_coding_gene from Dmel. It has 2 annotated transcripts and 2 polypeptides (all unique). Gene sequence location is 3R:4852813..4869979. Its molecular function is described by: RNA polymerase II transcription regulatory region sequence-specific DNA binding; DNA-binding transcription factor act…
LOC140750300	ec	echinus	ubiquitin specific peptidase echinus	ec	echinus	8024.62	0.624438	FWD	0.142795	4.37298	1.22562e-05	0.0194618	NW_027332227.1	4601739	4687647	minus	protein-coding	XM_073083743.1	XP_072939844.1	1650		FBpp0111713	0	FBgn0000542	The gene echinus is referred to in FlyBase by the symbol Dmel\ec (CG2904, FBgn0000542). It is a protein_coding_gene from Dmel. It has 3 annotated transcripts and 3 polypeptides (all unique). Gene sequence location is X:3811698..3857621. Its molecular function is described by: protein phosphatase 1 binding. It is involved in the biological process described with: positive regulation of compound ey…
LOC140743429	nwk	nervous wreck	FCH and double SH3 domains nervous wreck	nwk	nervous wreck	8.70547	-2.93684	FWM	0.706497	-4.1569	3.22599e-05	0.0372386	NW_027332215.1	12552246	12636799	plus	protein-coding	XM_073074682.1	XP_072930783.1	1017		FBpp0310645	0	FBgn0263456	The gene nervous wreck is referred to in FlyBase by the symbol Dmel\nwk (CG43479, FBgn0263456). It is a protein_coding_gene from Dmel. It has 10 annotated transcripts and 10 polypeptides (9 unique). Gene sequence location is 3L:9137860..9145693. Its molecular function is described by: phosphatidylinositol-3,4-bisphosphate binding; protein binding; phosphatidylinositol-4,5-bisphosphate binding; ph…
LOC140749272	LOC140749272	myogenesis-regulating glycosidase	myogenesis-regulating glycosidase			166.243	-1.05959	FWM	0.254726	-4.15971	3.1865e-05	0.0372386	NW_027332225.1	777504	815014	plus	protein-coding	XM_073082315.1	XP_072938416.1	1012		FBpp0070809	0
LOC140749462	Cad88C	Cadherin 88C	cadherin 88C	Cad88C	Cadherin 88C	556.034	-1.52082	FWM	0.370141	-4.10875	3.97806e-05	0.0407008	NW_027332226.1	4672996	4716798	minus	protein-coding	XM_073082501.1	XP_072938602.1	1886		FBpp0310684	0	FBgn0038247	The gene Cadherin 88C is referred to in FlyBase by the symbol Dmel\Cad88C (CG3389, FBgn0038247). It is a protein_coding_gene from Dmel. It has one annotated transcript and one polypeptide. Gene sequence location is 3R:14630478..14641776. Its molecular function is described by: calcium ion binding. It is involved in the biological process described with: cell-cell adhesion mediated by cadherin; op…
LOC140754453	toy	twin of eyeless	paired box 6 protein twin of eyeless	toy	twin of eyeless	19.9907	-4.84875	FWM	1.18545	-4.09023	4.30945e-05	0.0407008	NW_027332235.1	5159663	5232102	plus	protein-coding	XM_073089465.1	XP_072945566.1	438		FBpp0088249	2.32e-171	FBgn0019650	The gene twin of eyeless is referred to in FlyBase by the symbol Dmel\toy (CG11186, FBgn0019650). It is a protein_coding_gene from Dmel. It has 3 annotated transcripts and 3 polypeptides (all unique). Gene sequence location is 4:989725..1007922. Its molecular function is described by: RNA polymerase II cis-regulatory region sequence-specific DNA binding; DNA-binding transcription factor activity,…
LOC140752544	LOC140752544	dumpy	uncharacterized LOC140752544	dpy	dumpy	11.5628	7.25216	FWD	1.78779	4.05648	4.98172e-05	0.0431292	NW_027332231.1	6261281	6262576	plus	protein-coding	XM_073086882.1	XP_072942983.1	339		FBpp0304630	9.36e-08	FBgn0053196	The gene dumpy is referred to in FlyBase by the symbol Dmel\dpy (CG33196, FBgn0053196). It is a protein_coding_gene from Dmel. It has 16 annotated transcripts and 16 polypeptides (all unique). Gene sequence location is 2L:4477462..4614300. Its molecular function is described by: calcium ion binding; zinc ion binding; extracellular matrix structural constituent. It is involved in the biological pr…
LOC140747109	LOC140747109	LOC140747109	uncharacterized LOC140747109			23.6932	-3.99334	FWM	1.00192	-3.98568	6.72878e-05	0.0499324	NW_027332222.1	14338208	14343790	plus	protein-coding	XM_073079362.1	XP_072935463.1	327		FBpp0071889	9.89e-34
LOC140756104	LOC140756104	Pdh	15-hydroxyprostaglandin dehydrogenase [NAD(+)]-like	Pdh	Photoreceptor dehydrogenase	48.5899	-1.81001	FWM	0.453663	-3.98977	6.6138e-05	0.0499324	NW_027332239.1	11919451	11926921	minus	protein-coding	XM_073091516.1	XP_072947617.1	252		FBpp0113029	5.98e-45	FBgn0011693	The gene Photoreceptor dehydrogenase is referred to in FlyBase by the symbol Dmel\Pdh (CG4899, FBgn0011693). It is a protein_coding_gene from Dmel. It has 4 annotated transcripts and 4 polypeptides (all unique). Gene sequence location is 3L:16353233..16354297. Its molecular function is described by: oxidoreductase activity, acting on the CH-OH group of donors, NAD or NADP as acceptor; all-trans-r…
LOC140746110	FASN3	Fatty acid synthase 3	Fatty acid synthase 3	FASN3	Fatty acid synthase 3	44.1357	4.4992	FWD	1.13807	3.95338	7.70561e-05	0.0533691	NW_027332220.1	2411030	2454978	minus	protein-coding	XM_073078120.1	XP_072934221.1	2423		FBpp0297101	0	FBgn0287184	The gene Fatty acid synthase 3 is referred to in FlyBase by the symbol Dmel\FASN3 (CG17374, FBgn0287184). It is a protein_coding_gene from Dmel. It has one annotated transcript and one polypeptide. Gene sequence location is 3L:25752859..25762779. Its molecular function is described by 7 unique terms, many of which group under: catalytic activity; transferase activity; acyltransferase activity; ac…
LOC140752146	LOC140752146	wunen	putative phosphatidate phosphatase	wun	wunen	196.122	-1.39374	FWM	0.354886	-3.92729	8.59068e-05	0.0557803	NW_027332231.1	2873637	2986194	plus	protein-coding	XM_073086329.1	XP_072942430.1	305		FBpp0087635	1.04e-93	FBgn0016078	The gene wunen is referred to in FlyBase by the symbol Dmel\wun (CG8804, FBgn0016078). It is a protein_coding_gene from Dmel. It has 3 annotated transcripts and 3 polypeptides (all unique). Gene sequence location is 2R:9400531..9413463. Its molecular function is described by: phosphatidate phosphatase activity; phosphatase activity. It is involved in the biological process described with 11 uniqu…
LOC140755117	Poxn	Pox neuro	paired box pox-neuro	Poxn	Pox neuro	146.968	-1.28748	FWM	0.337238	-3.81773	0.000134685	0.0823081	NW_027332237.1	5850262	5934939	plus	protein-coding	XM_073090318.1	XP_072946419.1	376		FBpp0302942	8.5e-75	FBgn0003130	The gene Pox neuro is referred to in FlyBase by the symbol Dmel\Poxn (CG8246, FBgn0003130). It is a protein_coding_gene from Dmel. It has 2 annotated transcripts and 2 polypeptides (1 unique). Gene sequence location is 2R:15826693..15835055. Its molecular function is described by: DNA binding; DNA-binding transcription factor activity, RNA polymerase II-specific; RNA polymerase II cis-regulatory …
LOC140754751	LOC140754751	LOC140754751	uncharacterized LOC140754751			21.712	5.9963	FWD	1.58223	3.78977	0.000150788	0.0870299	NW_027332236.1	702154	708853	plus	protein-coding	XM_073089836.1	XP_072945937.1	305		FBpp0111867	7.63e-96
LOC140742323	LOC140742323	stoned B	protein stoned-B-like	stnB	stoned B	41.8015	-1.44022	FWM	0.384149	-3.74911	0.000177463	0.0970351	NW_027332209.1	59799	76944	plus	protein-coding	XM_073073226.1	XP_072929327.1	1193		FBpp0310837	7.88e-11	FBgn0016975	The gene stoned B is referred to in FlyBase by the symbol Dmel\stnB (CG12473, FBgn0016975). It is a protein_coding_gene from Dmel. It has 4 annotated transcripts and 4 polypeptides (2 unique). Gene sequence location is X:22980722..23004648. Its molecular function is described by: clathrin adaptor activity; protein binding; scaffold protein binding. It is involved in the biological process describ…
LOC140752116	LOC140752116	Hexosaminidase 2	beta-hexosaminidase subunit beta-like	Hexo2	Hexosaminidase 2	262.224	-1.13868	FWM	0.306585	-3.71409	0.000203935	0.105934	NW_027332231.1	1623116	1638260	minus	protein-coding	XM_073086295.1	XP_072942396.1	548		FBpp0071192	1.35e-61	FBgn0041629	The gene Hexosaminidase 2 is referred to in FlyBase by the symbol Dmel\Hexo2 (CG1787, FBgn0041629). It is a protein_coding_gene from Dmel. It has one annotated transcript and one polypeptide. Gene sequence location is X:8709652..8712478. Its molecular function is described by: beta-N-acetylglucosaminidase activity; beta-N-acetylhexosaminidase activity; hydrolase activity, hydrolyzing O-glycosyl c…
LOC140757488	Septin4	Septin 4	septin 4	Septin4	Septin 4	114.642	-1.10299	FWM	0.30111	-3.66308	0.000249201	0.123283	NW_027332212.1	10128538	10141005	plus	protein-coding	XM_073093227.1	XP_072949328.1	414		FBpp0074144	0	FBgn0259923	The gene Septin 4 is referred to in FlyBase by the symbol Dmel\Septin4 (CG9699, FBgn0259923). It is a protein_coding_gene from Dmel. It has 7 annotated transcripts and 7 polypeptides (2 unique). Gene sequence location is X:16684216..16695173. Its molecular function is described by: GTP binding; actin filament binding; molecular adaptor activity; GTPase activity. It is involved in the biological p…
LOC140754046	OSCP1	OSCP1	Organic solute carrier partner 1	OSCP1	Organic solute carrier partner 1	71.0625	-0.860753	FWM	0.236553	-3.63874	0.000273978	0.12938	NW_027332234.1	4351050	4352677	minus	protein-coding	XM_073088955.1	XP_072945056.1	307		FBpp0428202	1.04e-43	FBgn0033685	The gene Organic solute carrier partner 1 is referred to in FlyBase by the symbol Dmel\OSCP1 (CG13178, FBgn0033685). It is a protein_coding_gene from Dmel. It has one annotated transcript and one polypeptide. Gene sequence location is 2R:12143191..12144533. Its molecular function is unknown. The biological processes in which it is involved are not known. 7 alleles are reported. The phenotypes of …
LOC140747670	eys	eyes shut	eyes shut	eys	eyes shut	25.1131	-2.69811	FWM	0.745283	-3.62025	0.000294317	0.132942	NW_027332223.1	5490843	5514588	minus	protein-coding	XM_073080199.1	XP_072936300.1	1550		FBpp0311005	0	FBgn0031414	The gene eyes shut is referred to in FlyBase by the symbol Dmel\eys (CG33955, FBgn0031414). It is a protein_coding_gene from Dmel. It has 2 annotated transcripts and 2 polypeptides (1 unique). Gene sequence location is 2L:2311680..2358944. Its molecular function is described by: extracellular matrix structural constituent; protein binding; calcium ion binding. It is involved in the biological pro…
LOC140742278	LOC140742278	LOC140742278	uncharacterized LOC140742278			22.2721	2.83844	FWD	0.797212	3.56046	0.000370209	0.151202	NW_027332213.1	10216596	10286950	minus	lncRNA	XR_012102261.1
LOC140748583	LOC140748583	engrailed	segmentation polarity homeobox protein engrailed-like	en	engrailed	1859.05	1.26146	FWD	0.35364	3.56706	0.000361008	0.151202	NW_027332224.1	1606302	1633702	minus	protein-coding	XM_073081407.1	XP_072937508.1	350		FBpp0087198	2.57e-59	FBgn0000577	The gene engrailed is referred to in FlyBase by the symbol Dmel\en (CG9015, FBgn0000577). It is a protein_coding_gene from Dmel. It has 2 annotated transcripts and 2 polypeptides (1 unique). Gene sequence location is 2R:11524006..11528210. Its molecular function is described by 6 unique terms, many of which group under: binding; nucleic acid binding; sequence-specific DNA binding; transcription r…
LOC140751809	eyg	eyegone	paired box protein Pax-6-like	eyg	eyegone	60.4066	-1.97102	FWM	0.554482	-3.5547	0.000378404	0.151202	NW_027332230.1	10014402	10070188	minus	protein-coding	XM_073085862.1	XP_072941963.1	498		FBpp0308953	1.17e-117	FBgn0000625	The gene eyegone is referred to in FlyBase by the symbol Dmel\eyg (CG10488, FBgn0000625). It is a protein_coding_gene from Dmel. It has 3 annotated transcripts and 3 polypeptides (1 unique). Gene sequence location is 3L:12462537..12468021. Its molecular function is described by: RNA polymerase II transcription regulatory region sequence-specific DNA binding; RNA polymerase II cis-regulatory regio…
LOC140745869	LOC140745869	serologically defined colon cancer antigen 8 homolog	serologically defined colon cancer antigen 8 homolog			89.633	-2.16164	FWM	0.611153	-3.53698	0.000404726	0.155729	NW_027332219.1	5567868	5583443	minus	protein-coding	XM_073077800.1	XP_072933901.1	914		FBpp0311441	7.64e-126
LOC140748019	Oseg5	Outer segment 5	intraflagellar transport protein Oseg5	Oseg5	Outer segment 5	20.9462	-2.71514	FWM	0.775402	-3.50159	0.000462498	0.171603	NW_027332223.1	13704980	13709623	minus	protein-coding	XM_073080703.1	XP_072936804.1	670		FBpp0288481	7.04e-155	FBgn0032891	The gene Outer segment 5 is referred to in FlyBase by the symbol Dmel\Oseg5 (CG9333, FBgn0032891). It is a protein_coding_gene from Dmel. It has one annotated transcript and one polypeptide. Gene sequence location is 2L:20832849..20835840. Its molecular function is described by: . It is involved in the biological process described with: cilium assembly; non-motile cilium assembly. 8 alleles are r…
LOC140756119	LOC140756119	LOC140756119	uncharacterized LOC140756119			52.5977	-4.51257	FWM	1.2952	-3.48406	0.000493861	0.176921	NW_027332239.1	9586602	9609517	plus	protein-coding	XM_073091543.1	XP_072947644.1	443		FBpp0087188	2.63e-10
LOC140754359	LOC140754359	Cuticular protein 49Ac	uncharacterized LOC140754359	Cpr49Ac	Cuticular protein 49Ac	1336.2	4.20993	FWD	1.22489	3.437	0.0005882	0.178536	NW_027332211.1	12313535	12316829	plus	protein-coding	XM_073089358.1	XP_072945459.1	197		FBpp0311862	9.13e-22	FBgn0033725	The gene Cuticular protein 49Ac is referred to in FlyBase by the symbol Dmel\Cpr49Ac (CG8502, FBgn0033725). It is a protein_coding_gene from Dmel. It has 6 annotated transcripts and 6 polypeptides (5 unique). Gene sequence location is 2R:12386666..12390057. Its molecular function is described by: structural constituent of chitin-based larval cuticle. It is involved in the biological process descr…
LOC140743367	LOC140743367	PCID2	PCI domain-containing protein 2 homolog	PCID2	PCI domain-containing protein 2	27.4575	-2.24278	FWM	0.655151	-3.4233	0.000618663	0.178536	NW_027332215.1	10381535	10387393	minus	protein-coding	XM_073074550.1	XP_072930651.1	434		FBpp0075833	2.33e-31	FBgn0036184	The gene PCI domain-containing protein 2 is referred to in FlyBase by the symbol Dmel\PCID2 (CG7351, FBgn0036184). It is a protein_coding_gene from Dmel. It has one annotated transcript and one polypeptide. Gene sequence location is 3L:11626441..11627715. Its molecular function is described by: double-stranded DNA binding; protein domain specific binding; RNA binding; protein binding. It is invol…
LOC140743655	LOC140743655	neuronal calcium sensor 2	neuronal calcium sensor 2			90.4194	-1.28167	FWM	0.371917	-3.44612	0.000568702	0.178536	NW_027332215.1	21377474	21483239	minus	protein-coding	XM_073075083.1	XP_072931184.1	186		FBpp0310511	5.32e-133
LOC140743762	LOC140743762	LOC140743762	uncharacterized LOC140743762			508.492	-2.03595	FWM	0.593669	-3.42944	0.000604817	0.178536	NW_027332215.1	26648998	26656672	plus	lncRNA	XR_012102511.1
LOC140745545	ss	spineless	aryl hydrocarbon receptor spineless	ss	spineless	275.569	-2.43614	FWM	0.706861	-3.44642	0.000568064	0.178536	NW_027332218.1	11692690	11837670	plus	protein-coding	XM_073077465.1	XP_072933566.1	519		FBpp0297169	0	FBgn0003513	The gene spineless is referred to in FlyBase by the symbol Dmel\ss (CG6993, FBgn0003513). It is a protein_coding_gene from Dmel. It has 3 annotated transcripts and 3 polypeptides (2 unique). Gene sequence location is 3R:16374434..16403690. Its molecular function is described by: transcription cis-regulatory region binding; DNA-binding transcription factor activity, RNA polymerase II-specific; pro…
LOC140749308	CrzR	Corazonin receptor	corazonin receptor	CrzR	Corazonin receptor	44.1372	1.5859	FWD	0.463165	3.42405	0.000616942	0.178536	NW_027332225.1	7107971	7198564	minus	protein-coding	XM_073082400.1	XP_072938501.1	431		FBpp0075721	2.81e-131	FBgn0036278	The gene Corazonin receptor is referred to in FlyBase by the symbol Dmel\CrzR (CG10698, FBgn0036278). It is a protein_coding_gene from Dmel. It has 2 annotated transcripts and 2 polypeptides (all unique). Gene sequence location is 3L:12339116..12351544. Its molecular function is described by: corazonin receptor activity; neuropeptide receptor activity; G protein-coupled receptor activity. It is i…
LOC140753186	rut	Adenylate cyclase 1	adenylate cyclase rutabaga	Adcy1	Adenylate cyclase 1	4121	0.782257	FWD	0.22831	3.42629	0.000611888	0.178536	NW_027332233.1	7456774	7600934	minus	protein-coding	XM_073087621.1	XP_072943722.1	1719		FBpp0305813	0	FBgn0003301	The gene Adenylate cyclase 1 is referred to in FlyBase by the symbol Dmel\Adcy1 (CG9533, FBgn0003301). It is a protein_coding_gene from Dmel. It has 7 annotated transcripts and 7 polypeptides (6 unique). Gene sequence location is X:14787478..14826073. Its molecular function is described by: adenylate cyclase activity; calcium- and calmodulin-responsive adenylate cyclase activity; phosphorus-oxyge…
LOC140744535	LOC140744535	Forkhead box K	uncharacterized LOC140744535	FoxK	Forkhead box K	96.7902	-2.08086	FWM	0.611897	-3.40067	0.000672201	0.184812	NW_027332216.1	14075597	14080471	plus	protein-coding	XM_073076166.1	XP_072932267.1	371		FBpp0304900	3.06e-24	FBgn0036134	The gene Forkhead box K is referred to in FlyBase by the symbol Dmel\FoxK (CG11799, FBgn0036134). It is a protein_coding_gene from Dmel. It has 8 annotated transcripts and 8 polypeptides (5 unique). Gene sequence location is 3L:11114169..11120783. Its molecular function is described by: RNA polymerase II cis-regulatory region sequence-specific DNA binding; sequence-specific DNA binding; DNA-bindi…
LOC140744977	LOC140744977	Toll-6 (LOC140744977)	toll-like receptor Tollo	Toll-6	Toll-6	1115.41	-0.931489	FWM	0.274611	-3.39203	0.000693778	0.184812	NW_027332217.1	10534338	10539319	plus	protein-coding	XM_073076706.1	XP_072932807.1	1343		FBpp0297411	0	FBgn0036494	The gene Toll-6 is referred to in FlyBase by the symbol Dmel\Toll-6 (CG7250, FBgn0036494). It is a protein_coding_gene from Dmel. It has 3 annotated transcripts and 3 polypeptides (1 unique). Gene sequence location is 3L:15336692..15344315. Its molecular function is described by: Roundabout binding; neurotrophin receptor activity; heparin binding. It is involved in the biological process describe…
LOC140753084	LOC140753084	Tetraspanin 47F	uncharacterized LOC140753084	Tsp47F	Tetraspanin 47F	29.2997	-3.92534	FWM	1.15492	-3.39881	0.000676805	0.184812	NW_027332233.1	15865265	15878815	minus	protein-coding	XM_073087461.1	XP_072943562.1	530		FBpp0087248	1.53e-17	FBgn0033629	The gene Tetraspanin 47F is referred to in FlyBase by the symbol Dmel\Tsp47F (CG9033, FBgn0033629). It is a protein_coding_gene from Dmel. It has one annotated transcript and one polypeptide. Gene sequence location is 2R:11377193..11379177. Its molecular function is described by: . It is involved in the biological process described with: . 5 alleles are reported. The phenotypes of these alleles m…
LOC140742752	IFT54	IFT54	intraflagellar transport 54	IFT54	Intraflagellar transport 54	13.6445	-2.4235	FWM	0.719185	-3.36978	0.000752269	0.191502	NW_027332214.1	4908320	4912306	plus	protein-coding	XM_073073741.1	XP_072929842.1	623		FBpp0082383	1.09e-22	FBgn0038221	The gene Intraflagellar transport 54 is referred to in FlyBase by the symbol Dmel\IFT54 (CG3259, FBgn0038221). It is a protein_coding_gene from Dmel. It has one annotated transcript and one polypeptide. Gene sequence location is 3R:14302428..14304458. Its molecular function is described by: microtubule binding. It is involved in the biological process described with: intraciliary transport; regul…
LOC140749087	LOC140749087	paralytic	sodium channel protein para-like	para	paralytic	107.143	-1.70506	FWM	0.506176	-3.36851	0.000755758	0.191502	NW_027332225.1	5528667	5570768	minus	protein-coding	XM_073082110.1	XP_072938211.1	2183		FBpp0292707	0	FBgn0285944	The gene paralytic is referred to in FlyBase by the symbol Dmel\para (CG9907, FBgn0285944). It is a protein_coding_gene from Dmel. It has 60 annotated transcripts and 60 polypeptides (57 unique). Gene sequence location is X:16455027..16533096. Its molecular function is described by: monoatomic ion channel activity; voltage-gated sodium channel activity; monoatomic cation channel activity; sodium …
LOC140743314	twz	tiwaz	BTB/POZ domain-containing protein twz	twz	tiwaz	361.773	-3.12068	FWM	0.933445	-3.34318	0.000828234	0.201052	NW_027332215.1	7190697	7212280	plus	protein-coding	XM_073074483.1	XP_072930584.1	163		FBpp0071609	4.76e-46	FBgn0034636	The gene tiwaz is referred to in FlyBase by the symbol Dmel\twz (CG10440, FBgn0034636). It is a protein_coding_gene from Dmel. It has 2 annotated transcripts and 2 polypeptides (all unique). Gene sequence location is 2R:21560246..21576035. Its molecular function is described by: transcription corepressor activity. It is involved in the biological process described with 7 unique terms, many of whi…
LOC140749685	LOC140749685	LOC140749685	uncharacterized LOC140749685			13.3598	-4.0754	FWM	1.2195	-3.34187	0.000832152	0.201052	NW_027332226.1	4926491	4946786	minus	protein-coding	XM_073082806.1	XP_072938907.1	91
LOC140751518	Shark	SH2 ankyrin repeat kinase	SH2 ankyrin repeat kinase	Shark	SH2 ankyrin repeat kinase	1490.67	0.422284	FWD	0.128877	3.27663	0.00105054	0.233938	NW_027332211.1	6372516	6385775	minus	protein-coding	XM_073085414.1	XP_072941515.1	802		FBpp0086382	1.05e-111	FBgn0015295	The gene SH2 ankyrin repeat kinase is referred to in FlyBase by the symbol Dmel\Shark (CG18247, FBgn0015295). It is a protein_coding_gene from Dmel. It has one annotated transcript and one polypeptide. Gene sequence location is 2R:16199426..16202884. Its molecular function is described by: ATP binding; protein tyrosine kinase activity; protein kinase activity; non-membrane spanning protein tyrosi…
LOC140743319	LOC140743319	LOC140743319	uncharacterized LOC140743319			66.6185	-3.15213	FWM	0.967797	-3.25702	0.0011259	0.233938	NW_027332215.1	7299962	7301777	plus	lncRNA	XR_012102443.1
LOC140743326	LOC140743326	LOC140743326	uncharacterized LOC140743326			130.918	-1.9643	FWM	0.601407	-3.26617	0.00109012	0.233938	NW_027332215.1	7546959	7577852	plus	lncRNA	XR_012102445.1
LOC140744778	Ir25a	Ionotropic receptor 25a	ionotropic receptor 25a	Ir25a	Ionotropic receptor 25a	16.183	-2.21818	FWM	0.674842	-3.28697	0.00101273	0.233938	NW_027332217.1	3571740	3585443	minus	protein-coding	XM_073076436.1	XP_072932537.1	843		FBpp0304756	0	FBgn0031634	The gene Ionotropic receptor 25a is referred to in FlyBase by the symbol Dmel\Ir25a (CG15627, FBgn0031634). It is a protein_coding_gene from Dmel. It has 4 annotated transcripts and 4 polypeptides (3 unique). Gene sequence location is 2L:4830846..4835300. Its molecular function is described by 7 unique terms, many of which group under: signaling receptor activity; molecular transducer activity; p…
LOC140750017	zfh1	Zn finger homeodomain 1	Zn finger homeodomain 1	zfh1	Zn finger homeodomain 1	855.59	-0.72986	FWM	0.22307	-3.27189	0.00106833	0.233938	NW_027332227.1	355296	368833	minus	protein-coding	XM_073083304.1	XP_072939405.1	857		FBpp0085064	1.47e-84	FBgn0004606	The gene Zn finger homeodomain 1 is referred to in FlyBase by the symbol Dmel\zfh1 (CG1322, FBgn0004606). It is a protein_coding_gene from Dmel. It has 3 annotated transcripts and 3 polypeptides (all unique). Gene sequence location is 3R:30765926..30789202. Its molecular function is described by: RNA polymerase II cis-regulatory region sequence-specific DNA binding; RNA polymerase II transcriptio…
LOC140751052	LOC140751052	LOC140751052	uncharacterized LOC140751052			22.9391	-2.18575	FWM	0.667732	-3.27339	0.00106266	0.233938	NW_027332228.1	16511722	16516817	plus	protein-coding	XM_073084873.1	XP_072940974.1	651		FBpp0075051	7.54e-34
LOC140756946	LOC140756946	LOC140756946	uncharacterized LOC140756946			33.2205	-1.9539	FWM	0.599294	-3.26034	0.00111278	0.233938	NW_027332241.1	3936788	3950965	plus	protein-coding	XM_073092485.1	XP_072948586.1	582
LOC140755052	LOC140755052	found in neurons	ELAV-like protein 4	fne	found in neurons	159.481	-2.65007	FWM	0.817375	-3.24217	0.00118623	0.241642	NW_027332237.1	10634451	10642330	minus	protein-coding	XM_073090235.1	XP_072946336.1	353		FBpp0428415	4.67e-176	FBgn0086675	The gene found in neurons is referred to in FlyBase by the symbol Dmel\fne (CG4396, FBgn0086675). It is a protein_coding_gene from Dmel. It has 11 annotated transcripts and 11 polypeptides (3 unique). Gene sequence location is X:12917477..12950417. Its molecular function is described by: RNA binding; poly(U) RNA binding; mRNA binding; nucleic acid binding. It is involved in the biological process…
LOC140757624	LOC140757624	Klp54D	kinesin-like protein KIF12	Klp54D	Kinesin-like protein at 54D	21.8634	-1.65744	FWM	0.518455	-3.19689	0.00138918	0.272943	NW_027332212.1	14031485	14050324	plus	protein-coding	XM_073093468.1	XP_072949569.1	623		FBpp0352249	0	FBgn0263076	The gene Kinesin-like protein at 54D is referred to in FlyBase by the symbol Dmel\Klp54D (CG43323, FBgn0263076). It is a protein_coding_gene from Dmel. It has 5 annotated transcripts and 5 polypeptides (all unique). Gene sequence location is 2R:17557031..17563406. Its molecular function is described by: microtubule motor activity; microtubule binding; ATP binding; ATP hydrolysis activity. It is i…
LOC140747274	LOC140747274	Retinol dehydrogenase 1	retinol dehydrogenase 12-like	Rdh1	Retinol dehydrogenase 1	6777.65	0.418641	FWD	0.13098	3.19621	0.00139243	0.272943	NW_027332222.1	5274485	5279025	minus	protein-coding	XM_073079599.1	XP_072935700.1	321		FBpp0087997	1.4e-79	FBgn0033205	The gene Retinol dehydrogenase 1 is referred to in FlyBase by the symbol Dmel\Rdh1 (CG2064, FBgn0033205). It is a protein_coding_gene from Dmel. It has one annotated transcript and one polypeptide. Gene sequence location is 2R:7665828..7667343. Its molecular function is described by: all-trans-retinol dehydrogenase (NADP+) activity. It is involved in the biological process described with: retinal…
LOC140757301	LOC140757301	BAMBI-like	BMP and activin membrane-bound inhibitor homolog			1433.99	-0.51471	FWM	0.161571	-3.18565	0.00144428	0.277863	NW_027332212.1	3329071	3432283	minus	protein-coding	XM_073092941.1	XP_072949042.1	248
LOC140750713	LOC140750713	grain	GATA-binding factor C-like	grn	grain	922.486	-0.686936	FWM	0.216827	-3.16814	0.00153419	0.289795	NW_027332228.1	12217977	12332488	plus	protein-coding	XM_073084408.1	XP_072940509.1	487		FBpp0081304	4.79e-92	FBgn0001138	The gene grain is referred to in FlyBase by the symbol Dmel\grn (CG9656, FBgn0001138). It is a protein_coding_gene from Dmel. It has 3 annotated transcripts and 3 polypeptides (all unique). Gene sequence location is 3R:8147368..8181444. Its molecular function is described by: DNA-binding transcription factor activity; RNA polymerase II cis-regulatory region sequence-specific DNA binding; DNA-bind…
LOC140752588	LOC140752588	lonely heart	thrombospondin type-1 domain-containing protein 4-like	loh	lonely heart	115.316	2.95579	FWD	0.934789	3.16198	0.00156699	0.290704	NW_027332231.1	7364893	7487864	minus	protein-coding	XM_073086929.1	XP_072943030.1	801		FBpp0307931	3.72e-100	FBgn0032252	The gene lonely heart is referred to in FlyBase by the symbol Dmel\loh (CG6232, FBgn0032252). It is a protein_coding_gene from Dmel. It has 3 annotated transcripts and 3 polypeptides (all unique). Gene sequence location is 2L:10442534..10450080. Its molecular function is unknown. It is involved in the biological process described with: larval heart development; positive regulation of extracellula…
LOC140746411	LOC140746411	Drop	homeobox protein MSX-1-like	Dr	Drop	1729.83	0.956838	FWD	0.305669	3.13031	0.00174622	0.318272	NW_027332210.1	5139640	5188446	plus	protein-coding	XM_073078550.1	XP_072934651.1	264		FBpp0084807	7.9e-48	FBgn0000492	The gene Drop is referred to in FlyBase by the symbol Dmel\Dr (CG1897, FBgn0000492). It is a protein_coding_gene from Dmel. It has one annotated transcript and one polypeptide. Gene sequence location is 3R:29556386..29565244. Its molecular function is described by: DNA-binding transcription factor activity, RNA polymerase II-specific; DNA binding; sequence-specific DNA binding; RNA polymerase II …
LOC140756751	peb	pebbled	zinc finger protein pebbled	peb	pebbled	326.365	-1.19115	FWM	0.383028	-3.10984	0.0018719	0.335297	NW_027332240.1	5605902	5653715	plus	protein-coding	XM_073092296.1	XP_072948397.1	1312		FBpp0099653	3.41e-69	FBgn0003053	The gene pebbled is referred to in FlyBase by the symbol Dmel\peb (CG12212, FBgn0003053). It is a protein_coding_gene from Dmel. It has 2 annotated transcripts and 2 polypeptides (1 unique). Gene sequence location is X:4617564..4627206. Its molecular function is described by: DNA-binding transcription activator activity, RNA polymerase II-specific; RNA polymerase II cis-regulatory region sequence…
LOC140749949	stumps	stumps	DBB domain-containing protein stumps	stumps	stumps	429.822	-0.755029	FWM	0.244027	-3.09404	0.00197453	0.341891	NW_027332226.1	6917806	6947268	plus	protein-coding	XM_073083212.1	XP_072939313.1	1025		FBpp0306971	1.25e-97	FBgn0020299	The gene stumps is referred to in FlyBase by the symbol Dmel\stumps (CG31317, FBgn0020299). It is a protein_coding_gene from Dmel. It has 5 annotated transcripts and 5 polypeptides (all unique). Gene sequence location is 3R:14577217..14608079. Its molecular function is described by: transmembrane receptor protein tyrosine kinase adaptor activity; fibroblast growth factor receptor binding. It is i…
LOC140750368	Cep290	Cep290	Centrosomal protein 290kDa	Cep290	Centrosomal protein 290kDa	48.329	-2.04023	FWM	0.65926	-3.09472	0.00196998	0.341891	NW_027332227.1	7863160	7878204	minus	protein-coding	XM_073083852.1	XP_072939953.1	2137		FBpp0304992	4.7e-14	FBgn0035168	The gene Centrosomal protein 290kDa is referred to in FlyBase by the symbol Dmel\Cep290 (CG13889, FBgn0035168). It is a protein_coding_gene from Dmel. It has 2 annotated transcripts and 2 polypeptides (1 unique). Gene sequence location is 3L:843926..851080. Its molecular function is unknown. It is involved in the biological process described with: ciliary basal body-plasma membrane docking; non-m…
LOC140743102	LOC140743102	LOC140743102	uncharacterized LOC140743102			103.724	-2.36483	FWM	0.76827	-3.07813	0.00208307	0.343509	NW_027332215.1	7440483	7443142	plus	protein-coding	XM_073074163.1	XP_072930264.1	209
LOC140747494	Mid1	Mid1	calcium-permeable channel component Mid1	Mid1	Mid1	32.0694	-1.4152	FWM	0.459699	-3.07854	0.0020802	0.343509	NW_027332222.1	9499104	9580983	minus	protein-coding	XM_073079980.1	XP_072936081.1	378		FBpp0304308	1.04e-32	FBgn0053988	The gene Mid1 is referred to in FlyBase by the symbol Dmel\Mid1 (CG33988, FBgn0053988). It is a protein_coding_gene from Dmel. It has 2 annotated transcripts and 2 polypeptides (1 unique). Gene sequence location is 2R:24695378..24736657. Its molecular function is described by: leak channel activity; stretch-activated, monoatomic cation-selective, calcium channel activity. It is involved in the bi…
LOC140753339	LOC140753339	LOC140753339	uncharacterized LOC140753339			22.2507	-1.57539	FWM	0.511622	-3.0792	0.00207555	0.343509	NW_027332233.1	9003739	9006875	plus	protein-coding	XM_073087879.1	XP_072943980.1	115
LOC140753426	Doc1	Dorsocross1	Dorsocross1	Doc1	Dorsocross1	177.38	2.43786	FWD	0.794515	3.06837	0.00215232	0.349382	NW_027332233.1	3680038	3719834	plus	protein-coding	XM_073088010.1	XP_072944111.1	365		FBpp0303938	2.14e-97	FBgn0028789	The gene Dorsocross1 is referred to in FlyBase by the symbol Dmel\Doc1 (CG5133, FBgn0028789). It is a protein_coding_gene from Dmel. It has 2 annotated transcripts and 2 polypeptides (all unique). Gene sequence location is 3L:9041375..9045042. Its molecular function is described by: RNA polymerase II cis-regulatory region sequence-specific DNA binding; DNA-binding transcription factor activity, R…
LOC140751042	LOC140751042	unc-5	netrin receptor UNC5B-like	unc-5	unc-5	1145.57	-1.51358	FWM	0.494289	-3.06214	0.00219764	0.35125	NW_027332228.1	15929069	16065587	minus	protein-coding	XM_073084855.1	XP_072940956.1	1039		FBpp0309017	1.17e-153	FBgn0034013	The gene unc-5 is referred to in FlyBase by the symbol Dmel\unc-5 (CG8166, FBgn0034013). It is a protein_coding_gene from Dmel. It has 2 annotated transcripts and 2 polypeptides (1 unique). Gene sequence location is 2R:15340472..15368300. Its molecular function is described by: netrin receptor activity; netrin receptor activity involved in chemorepulsion. It is involved in the biological process …
LOC140747763	ush	u-shaped	Zinc finger protein ush	ush	u-shaped	570.008	-0.878278	FWM	0.28767	-3.05308	0.00226508	0.356545	NW_027332223.1	1868419	2093068	minus	protein-coding	XM_073080362.1	XP_072936463.1	792		FBpp0077723	1.29e-60	FBgn0003963	The gene u-shaped is referred to in FlyBase by the symbol Dmel\ush (CG2762, FBgn0003963). It is a protein_coding_gene from Dmel. It has 5 annotated transcripts and 5 polypeptides (4 unique). Gene sequence location is 2L:476220..540560. Its molecular function is described by: DNA-binding transcription repressor activity; RNA polymerase II-specific DNA-binding transcription factor binding; protein …
LOC140756596	IFT52	IFT52	intraflagellar transport 52	IFT52	Intraflagellar transport 52	13.02	-2.48088	FWM	0.81631	-3.03914	0.00237254	0.367885	NW_027332240.1	7859130	7864932	minus	protein-coding	XM_073092125.1	XP_072948226.1	436		FBpp0428173	1.31e-104	FBgn0031829	The gene Intraflagellar transport 52 is referred to in FlyBase by the symbol Dmel\IFT52 (CG9595, FBgn0031829). It is a protein_coding_gene from Dmel. It has one annotated transcript and one polypeptide. Gene sequence location is 2L:6555717..6557502. Its molecular function is described by: . It is involved in the biological process described with: intraciliary transport; cilium assembly. 11 allele…
LOC140752454	LOC140752454	LOC140752454	uncharacterized LOC140752454			8.91716	-2.18154	FWM	0.722534	-3.0193	0.00253362	0.381475	NW_027332231.1	9396923	9401135	minus	protein-coding	XM_073086759.1	XP_072942860.1	188
LOC140756005	LOC140756005	Multiplexin	uncharacterized LOC140756005	Mp	Multiplexin	1099.77	-1.69984	FWM	0.562521	-3.02182	0.00251262	0.381475	NW_027332239.1	4789550	4874575	plus	protein-coding	XM_073091392.1	XP_072947493.1	1075		FBpp0290329	9.88e-62	FBgn0260660	The gene Multiplexin is referred to in FlyBase by the symbol Dmel\Mp (CG42543, FBgn0260660). It is a protein_coding_gene from Dmel. It has 16 annotated transcripts and 16 polypeptides (all unique). Gene sequence location is 3L:6998843..7053499. Its molecular function is described by: carbohydrate binding; extracellular matrix structural constituent conferring tensile strength. It is involved in t…
LOC140743631	LOC140743631	LOC140743631	uncharacterized LOC140743631			3.66522	-4.39004	FWM	1.46364	-2.9994	0.00270515	0.387139	NW_027332215.1	20320611	20334015	plus	protein-coding	XM_073075056.1	XP_072931157.1	227
LOC140744062	LOC140744062	cilia- and flagella-associated protein 52	cilia- and flagella-associated protein 52			42.7419	-1.3069	FWM	0.436129	-2.9966	0.00273013	0.387139	NW_027332216.1	905272	916619	plus	protein-coding	XM_073075520.1	XP_072931621.1	776		FBpp0076646	2.67e-174
LOC140746175	LOC140746175	bifid	T-box transcription factor TBX2-like	bi	bifid	6647.89	0.723732	FWD	0.240826	3.0052	0.00265403	0.387139	NW_027332220.1	4720160	5044336	minus	protein-coding	XM_073078206.1	XP_072934307.1	538		FBpp0301040	1.86e-154	FBgn0000179	The gene bifid is referred to in FlyBase by the symbol Dmel\bi (CG3578, FBgn0000179). It is a protein_coding_gene from Dmel. It has 7 annotated transcripts and 7 polypeptides (5 unique). Gene sequence location is X:4412856..4485647. Its molecular function is described by: DNA-binding transcription factor activity, RNA polymerase II-specific; protein binding; DNA binding; DNA-binding transcription…
LOC140748037	LOC140748037	transmembrane protein 231	transmembrane protein 231			13.0006	-2.4905	FWM	0.831958	-2.99355	0.00275756	0.387139	NW_027332223.1	11409542	11413238	plus	protein-coding	XM_073080720.1	XP_072936821.1	309		FBpp0078727	1.96e-11
LOC140753764	LOC140753764	LOC140753764	uncharacterized LOC140753764			47.449	-1.13277	FWM	0.377182	-3.00324	0.0026712	0.387139	NW_027332234.1	10681525	10771902	plus	protein-coding	XM_073088537.1	XP_072944638.1	461		FBpp0086219	1.02e-55
LOC140747672	sens-2	senseless-2	zinc finger transcription factor senseless-2	sens-2	senseless-2	25.5986	-1.73329	FWM	0.585007	-2.96285	0.00304802	0.416656	NW_027332223.1	2924415	2990342	plus	protein-coding	XM_073080204.1	XP_072936305.1	478		FBpp0311570	2.1e-109	FBgn0051632	The gene senseless-2 is referred to in FlyBase by the symbol Dmel\sens-2 (CG31632, FBgn0051632). It is a protein_coding_gene from Dmel. It has 2 annotated transcripts and 2 polypeptides (1 unique). Gene sequence location is 2L:6821934..6838995. Its molecular function is described by: RNA polymerase II transcription regulatory region sequence-specific DNA binding; DNA-binding transcription factor …
LOC140748171	Fam92	CBY1 interacting BAR domain containing protein Fam92	CBY1 interacting BAR domain containing protein Fam92			16.027	-3.02834	FWM	1.02078	-2.96671	0.00301008	0.416656	NW_027332223.1	12852590	12856166	minus	protein-coding	XM_073080911.1	XP_072937012.1	318		FBpp0079948	3.28e-44
LOC140744227	LOC140744227	Cuticular protein 47Ef	pupal cuticle protein 20-like	Cpr47Ef	Cuticular protein 47Ef	34.6191	5.28478	FWD	1.78898	2.95408	0.00313608	0.417701	NW_027332216.1	5365497	5368599	plus	protein-coding	XM_073075757.1	XP_072931858.1	206		FBpp0291859	2.43e-26	FBgn0033603	The gene Cuticular protein 47Ef is referred to in FlyBase by the symbol Dmel\Cpr47Ef (CG13214, FBgn0033603). It is a protein_coding_gene from Dmel. It has 2 annotated transcripts and 2 polypeptides (all unique). Gene sequence location is 2R:11266915..11272575. Its molecular function is described by: structural constituent of chitin-based larval cuticle. It is involved in the biological process de…
LOC140753980	RapGAP1	RapGAP1	Rap GTPase activating protein 1	RapGAP1	Rap GTPase activating protein 1	661.112	-0.69263	FWM	0.234395	-2.95497	0.003127	0.417701	NW_027332234.1	6505970	6889543	plus	protein-coding	XM_073088857.1	XP_072944958.1	790		FBpp0306872	0	FBgn0264895	The gene Rap GTPase activating protein 1 is referred to in FlyBase by the symbol Dmel\RapGAP1 (CG44086, FBgn0264895). It is a protein_coding_gene from Dmel. It has 5 annotated transcripts and 5 polypeptides (4 unique). Gene sequence location is 2L:7497805..7578980. Its molecular function is described by: GTPase activator activity; GTPase regulator activity. It is involved in the biological proces…
LOC140753611	LOC140753611	LOC140753611	uncharacterized LOC140753611			9464.19	1.23403	FWD	0.419228	2.94358	0.0032444	0.42666	NW_027332233.1	17578745	17599681	plus	protein-coding	XM_073088356.1	XP_072944457.1	1115		FBpp0079918	4.06e-43
LOC140756247	axo	axotactin	axotactin	axo	axotactin	76.9432	-1.24269	FWM	0.423488	-2.93441	0.00334182	0.433976	NW_027332239.1	4423819	4453737	minus	protein-coding	XM_073091716.1	XP_072947817.1	1839		FBpp0297315	0	FBgn0262870	The gene axotactin is referred to in FlyBase by the symbol Dmel\axo (CG43225, FBgn0262870). It is a protein_coding_gene from Dmel. It has 7 annotated transcripts and 7 polypeptides (5 unique). Gene sequence location is 3L:4629604..4687317. Its molecular function is described by: serine-type endopeptidase inhibitor activity. It is involved in the biological process described with: transmission of …
LOC140745615	LOC140745615	empty spiracles	homeotic protein empty spiracles-like	ems	empty spiracles	39.9676	-3.99847	FWM	1.37223	-2.91386	0.00356993	0.434322	NW_027332210.1	1802604	1852172	minus	protein-coding	XM_073077554.1	XP_072933655.1	272		FBpp0082326	3.32e-59	FBgn0000576	The gene empty spiracles is referred to in FlyBase by the symbol Dmel\ems (CG2988, FBgn0000576). It is a protein_coding_gene from Dmel. It has one annotated transcript and one polypeptide. Gene sequence location is 3R:13901853..13904620. Its molecular function is described by: RNA polymerase II transcription regulatory region sequence-specific DNA binding; RNA polymerase II cis-regulatory region …
LOC140757972	LOC140757972	Ance-3	angiotensin-converting enzyme-like protein Ace3	Ance-3	Ance-3	865.243	0.591581	FWD	0.20291	2.91548	0.00355144	0.434322	NW_027332213.1	4579289	4824866	plus	protein-coding	XM_073093896.1	XP_072949997.1	721		FBpp0310234	1.48e-24	FBgn0032536	The gene Ance-3 is referred to in FlyBase by the symbol Dmel\Ance-3 (CG17988, FBgn0032536). It is a protein_coding_gene from Dmel. It has 2 annotated transcripts and 2 polypeptides (1 unique). Gene sequence location is 2L:13914725..13956188. Its molecular function is unknown. The biological processes in which it is involved are not known. 28 alleles are reported. The phenotypes of these alleles m…
LOC140742361	LOC140742361	diacylglycerol kinase theta	diacylglycerol kinase theta			47.7977	-0.970164	FWM	0.332799	-2.91517	0.00355496	0.434322	NW_027332213.1	13990782	14039596	minus	protein-coding	XM_073073275.1	XP_072929376.1	931		FBpp0290185	0
LOC140742647	LOC140742647	cyclin-dependent kinase-like 4	cyclin-dependent kinase-like 4			14.8639	-2.22255	FWM	0.759002	-2.92826	0.00340864	0.434322	NW_027332214.1	1755701	1795804	plus	protein-coding	XM_073073592.1	XP_072929693.1	396		FBpp0310043	0
LOC140743370	LOC140743370	LOC140743370	uncharacterized LOC140743370			44.8866	-1.97909	FWM	0.68223	-2.90092	0.00372073	0.434322	NW_027332215.1	10429147	10432920	plus	protein-coding	XM_073074553.1	XP_072930654.1	140
LOC140743472	LOC140743472	apterous	LIM/homeobox protein Lhx9-like	ap	apterous	431.678	-1.49525	FWM	0.513922	-2.9095	0.00362012	0.434322	NW_027332215.1	14203962	14257828	plus	protein-coding	XM_073074767.1	XP_072930868.1	358		FBpp0085394	2.4e-95	FBgn0267978	The gene apterous is referred to in FlyBase by the symbol Dmel\ap (CG8376, FBgn0267978). It is a protein_coding_gene from Dmel. It has 4 annotated transcripts and 4 polypeptides (3 unique). Gene sequence location is 2R:5706202..5727525. Its molecular function is described by: RNA polymerase II transcription regulatory region sequence-specific DNA binding; DNA-binding transcription factor activity…
LOC140749105	svp	seven up	COUP transcription factor 2	svp	seven up	14.8893	-1.92309	FWM	0.658661	-2.9197	0.00350371	0.434322	NW_027332225.1	3523729	3619943	plus	protein-coding	XM_073082128.1	XP_072938229.1	279		FBpp0428128	0	FBgn0003651	The gene seven up is referred to in FlyBase by the symbol Dmel\svp (CG11502, FBgn0003651). It is a protein_coding_gene from Dmel. It has 5 annotated transcripts and 5 polypeptides (all unique). Gene sequence location is 3R:12258737..12302785. Its molecular function is described by 9 unique terms, many of which group under: binding; DNA-binding transcription factor activity; protein binding; trans…
LOC140748918	LOC140748918	unc-13	protein unc-13 homolog B-like	unc-13	unc-13	246.894	-1.00699	FWM	0.346885	-2.90295	0.00369664	0.434322	NW_027332225.1	4909715	5248626	minus	protein-coding	XM_073081878.1	XP_072937979.1	2028		FBpp0311224	0	FBgn0025726	The gene unc-13 is referred to in FlyBase by the symbol Dmel\unc-13 (CG2999, FBgn0025726). It is a protein_coding_gene from Dmel. It has 7 annotated transcripts and 7 polypeptides (6 unique). Gene sequence location is 4:867824..912331. Its molecular function is described by: calmodulin binding; diacylglycerol binding; phospholipid binding; syntaxin-1 binding; calcium ion binding. It is involved i…
LOC140751819	sd	scalloped	TEA domain transcription factor 1 homolog scalloped	sd	scalloped	6602.86	0.732971	FWD	0.252523	2.90258	0.00370098	0.434322	NW_027332230.1	4679665	4770612	plus	protein-coding	XM_073085876.1	XP_072941977.1	418		FBpp0428180	0	FBgn0003345	The gene scalloped is referred to in FlyBase by the symbol Dmel\sd (CG8544, FBgn0003345). It is a protein_coding_gene from Dmel. It has 22 annotated transcripts and 22 polypeptides (7 unique). Gene sequence location is X:15804370..15827682. Its molecular function is described by 8 unique terms, many of which group under: binding; protein binding; transcription factor binding; DNA-binding transcri…
LOC140749540	LOC140749540	phospholipase A1-like	phospholipase A1-like			146.799	-0.804372	FWM	0.279331	-2.87964	0.0039813	0.459575	NW_027332226.1	13036360	13047062	minus	protein-coding	XM_073082622.1	XP_072938723.1	346		FBpp0311764	1.03e-41
LOC140746054	LOC140746054	Abca3	cholesterol transporter ABCA5-like	Abca3	ATP binding cassette subfamily A member 3	168.429	-0.966259	FWM	0.336991	-2.86731	0.00413978	0.472617	NW_027332220.1	1270002	1321804	plus	protein-coding	XM_073078045.1	XP_072934146.1	1832		FBpp0304764	1.89e-105	FBgn0031170	The gene ATP binding cassette subfamily A member 3 is referred to in FlyBase by the symbol Dmel\Abca3 (CG1718, FBgn0031170). It is a protein_coding_gene from Dmel. It has 3 annotated transcripts and 3 polypeptides (all unique). Gene sequence location is X:21292308..21306665. Its molecular function is described by: ATP binding; ATPase-coupled transmembrane transporter activity; ABC-type transporte…
LOC140750067	noc	no ocelli	zinc finger protein no ocelli	noc	no ocelli	2237.99	-0.527763	FWM	0.185047	-2.85206	0.00434376	0.48524	NW_027332227.1	15817354	15819274	plus	protein-coding	XM_073083396.1	XP_072939497.1	445		FBpp0309705	1.29e-110	FBgn0005771	The gene no ocelli is referred to in FlyBase by the symbol Dmel\noc (CG4491, FBgn0005771). It is a protein_coding_gene from Dmel. It has 2 annotated transcripts and 2 polypeptides (1 unique). Gene sequence location is 2L:14490859..14494019. Its molecular function is described by: protein binding. It is involved in the biological process described with 10 unique terms, many of which group under: i…
LOC140753524	Ttc30	Ttc30	tetratricopeptide repeat domain 30	Ttc30	Tetratricopeptide repeat domain 30	20.9988	-2.11837	FWM	0.742509	-2.85299	0.00433094	0.48524	NW_027332233.1	16418127	16421794	minus	protein-coding	XM_073088196.1	XP_072944297.1	662		FBpp0307812	0	FBgn0032470	The gene Tetratricopeptide repeat domain 30 is referred to in FlyBase by the symbol Dmel\Ttc30 (CG5142, FBgn0032470). It is a protein_coding_gene from Dmel. It has 2 annotated transcripts and 2 polypeptides (1 unique). Gene sequence location is 2L:13106807..13109468. Its molecular function is described by: intraciliary transport particle B binding. It is involved in the biological process describ…
LOC140745371	Kat60	Katanin 60	katanin p60	Kat60	Katanin 60	1496.11	0.406369	FWD	0.143494	2.83195	0.00462647	0.509665	NW_027332218.1	4929750	4978542	minus	protein-coding	XM_073077184.1	XP_072933285.1	541		FBpp0306930	0	FBgn0040208	The gene Katanin 60 is referred to in FlyBase by the symbol Dmel\Kat60 (CG10229, FBgn0040208). It is a protein_coding_gene from Dmel. It has 2 annotated transcripts and 2 polypeptides (all unique). Gene sequence location is 3R:5227289..5232209. Its molecular function is described by: microtubule binding; ATP binding; myosin binding; microtubule severing ATPase activity; ATP hydrolysis activity. I…
LOC140754495	LOC140754495	LOC140754495	uncharacterized LOC140754495			23.0463	-2.38187	FWM	0.841767	-2.82961	0.00466052	0.509665	NW_027332235.1	3738983	3751888	plus	protein-coding	XM_073089518.1	XP_072945619.1	822		FBpp0084867	1.44e-18
LOC140743227	LOC140743227	LOC140743227	uncharacterized LOC140743227			16.5723	-2.43334	FWM	0.861348	-2.82503	0.00472758	0.511613	NW_027332215.1	2087570	2108705	plus	protein-coding	XM_073074346.1	XP_072930447.1	338		FBpp0428243	7.54e-49
LOC140743279	LOC140743279	dissatisfaction	nuclear receptor subfamily 2 group E member 1-like	dsf	dissatisfaction	7.95675	-2.86637	FWM	1.0199	-2.81045	0.00494715	0.521153	NW_027332215.1	5678633	5694839	minus	protein-coding	XM_073074440.1	XP_072930541.1	507		FBpp0305445	1.94e-31	FBgn0015381	The gene dissatisfaction is referred to in FlyBase by the symbol Dmel\dsf (CG9019, FBgn0015381). It is a protein_coding_gene from Dmel. It has 2 annotated transcripts and 2 polypeptides (1 unique). Gene sequence location is 2L:5925937..5939261. Its molecular function is described by 7 unique terms, many of which group under: DNA-binding transcription factor activity; transcription regulator activ…
LOC140745499	LOC140745499	dysfusion	PAS domain-containing protein cky-1-like	dysf	dysfusion	95.7072	-3.23195	FWM	1.14992	-2.81059	0.00494502	0.521153	NW_027332218.1	8681459	8705999	plus	protein-coding	XM_073077383.1	XP_072933484.1	538		FBpp0112205	7.4e-177	FBgn0039411	The gene dysfusion is referred to in FlyBase by the symbol Dmel\dysf (CG32474, FBgn0039411). It is a protein_coding_gene from Dmel. It has 3 annotated transcripts and 3 polypeptides (all unique). Gene sequence location is 3R:26076592..26098711. Its molecular function is described by 6 unique terms, many of which group under: binding; DNA-binding transcription factor activity; protein binding; tra…
LOC140752128	LOC140752128	Fpps	farnesyl pyrophosphate synthase-like	Fpps	Farnesyl pyrophosphate synthase	1919.64	-0.562591	FWM	0.200497	-2.80598	0.00501639	0.521153	NW_027332231.1	8238856	8245947	plus	protein-coding	XM_073086309.1	XP_072942410.1	428		FBpp0087266	4.63e-141	FBgn0025373	The gene Farnesyl pyrophosphate synthase is referred to in FlyBase by the symbol Dmel\Fpps (CG12389, FBgn0025373). It is a protein_coding_gene from Dmel. It has one annotated transcript and one polypeptide. Gene sequence location is 2R:11305511..11307528. Its molecular function is described by: transferase activity, transferring alkyl or aryl (other than methyl) groups; dimethylallyltranstransfer…
LOC140756747	LOC140756747	Arl6	uncharacterized LOC140756747	Arl6	ADP ribosylation factor-like 6	20.8957	-2.12593	FWM	0.757427	-2.80677	0.00500405	0.521153	NW_027332240.1	11081476	11099117	minus	protein-coding	XM_073092293.1	XP_072948394.1	808		FBpp0309437	5.32e-47	FBgn0034446	The gene ADP ribosylation factor-like 6 is referred to in FlyBase by the symbol Dmel\Arl6 (CG7735, FBgn0034446). It is a protein_coding_gene from Dmel. It has 2 annotated transcripts and 2 polypeptides (all unique). Gene sequence location is 2R:19444179..19445058. Its molecular function is described by: GTP binding; GTPase activity. It is involved in the biological process described with: cilium …
LOC140748334	LOC140748334	LOC140748334	uncharacterized LOC140748334			8.46254	-2.57293	FWM	0.919225	-2.79902	0.00512579	0.527246	NW_027332223.1	11924614	11931066	minus	protein-coding	XM_073081176.1	XP_072937277.1	426		FBpp0303672	3.52e-103
LOC140756058	Fife	Fife	regulating synaptic membrane exocytosis protein fife	Fife	Fife	5.75466	-3.10172	FWM	1.11061	-2.79281	0.00522527	0.532209	NW_027332239.1	7657626	7700656	minus	protein-coding	XM_073091452.1	XP_072947553.1	984		FBpp0305807	0	FBgn0264606	The gene Fife is referred to in FlyBase by the symbol Dmel\Fife (CG43955, FBgn0264606). It is a protein_coding_gene from Dmel. It has 4 annotated transcripts and 4 polypeptides (3 unique). Gene sequence location is 3L:2655415..2711690. Its molecular function is described by: structural constituent of presynaptic active zone; small GTPase binding. It is involved in the biological process described…
LOC140742762	LOC140742762	Niemann-Pick type C-2b	NPC intracellular cholesterol transporter 2-like	Npc2b	Niemann-Pick type C-2b	9761.51	0.462778	FWD	0.16739	2.76467	0.00569803	0.574727	NW_027332214.1	4986143	4992576	plus	protein-coding	XM_073073751.1	XP_072929852.1	167		FBpp0082350	3.95e-29	FBgn0038198	The gene Niemann-Pick type C-2b is referred to in FlyBase by the symbol Dmel\Npc2b (CG3153, FBgn0038198). It is a protein_coding_gene from Dmel. It has 2 annotated transcripts and 2 polypeptides (1 unique). Gene sequence location is 3R:14089517..14092425. Its molecular function is described by: sterol binding. It is involved in the biological process described with: sterol transport; sexual repro…
LOC140749023	LOC140749023	ND-B14.5AL	uncharacterized LOC140749023	ND-B14.5AL	NADH dehydrogenase (ubiquinone) B14.5 A subunit-like	70.5487	-1.55504	FWM	0.563489	-2.75966	0.00578624	0.578012	NW_027332225.1	8624200	8649347	minus	protein-coding	XM_073082023.1	XP_072938124.1	152		FBpp0078167	1.33e-11	FBgn0037172	The gene NADH dehydrogenase (ubiquinone) B14.5 A subunit-like is referred to in FlyBase by the symbol Dmel\ND-B14.5AL (CG6914, FBgn0037172). It is a protein_coding_gene from Dmel. It has one annotated transcript and one polypeptide. Gene sequence location is 3L:22606369..22607126. Its molecular function is unknown. It is involved in the biological process described with: mitochondrial electron tr…
LOC140743317	LOC140743317	LOC140743317	uncharacterized LOC140743317			14.1049	-1.63754	FWM	0.596502	-2.74524	0.0060466	0.592624	NW_027332215.1	7129406	7135799	plus	lncRNA	XR_012102441.1
LOC140750622	LOC140750622	stuck in traffic	very long chain fatty acid elongase 1-like	sit	stuck in traffic	7.47177	5.68724	FWD	2.07044	2.74687	0.0060167	0.592624	NW_027332228.1	1921087	1929001	plus	protein-coding	XM_073084288.1	XP_072940389.1	300		FBpp0083674	3.18e-75	FBgn0038986	The gene stuck in traffic is referred to in FlyBase by the symbol Dmel\sit (CG5278, FBgn0038986). It is a protein_coding_gene from Dmel. It has one annotated transcript and one polypeptide. Gene sequence location is 3R:22558342..22562572. Its molecular function is described by: fatty acid elongase activity. It is involved in the biological process described with 9 unique terms, many of which grou…
LOC140751058	vg	transcription factor vestigial	transcription factor vestigial			1292.29	1.36309	FWD	0.498577	2.73397	0.00625761	0.607573	NW_027332228.1	17349642	17403426	minus	protein-coding	XM_073084883.1	XP_072940984.1	339
LOC140757911	LOC140757911	beaten path IIa	uncharacterized LOC140757911	beat-IIa	beaten path IIa	239.654	-1.66823	FWM	0.613645	-2.71855	0.00655679	0.613681	NW_027332213.1	1808496	1916142	minus	protein-coding	XM_073093786.1	XP_072949887.1	395		FBpp0308313	4.29e-60	FBgn0038498	The gene beaten path IIa is referred to in FlyBase by the symbol Dmel\beat-IIa (CG14334, FBgn0038498). It is a protein_coding_gene from Dmel. It has 2 annotated transcripts and 2 polypeptides (1 unique). Gene sequence location is 3R:17320004..17366119. Its molecular function is described by: cell adhesion receptor activity. It is involved in the biological process described with: synapse assembly…
LOC140742866	LOC140742866	LOC140742866	uncharacterized LOC140742866			28.399	-1.64822	FWM	0.605501	-2.72208	0.00648719	0.613681	NW_027332214.1	7787766	7804861	minus	protein-coding	XM_073073905.1	XP_072930006.1	1493		FBpp0290120	4.29e-158
LOC140753425	BBS1	Bardet-Biedl syndrome 1	Bardet-Biedl syndrome 1	BBS1	Bardet-Biedl syndrome 1	128.896	-0.559155	FWM	0.205609	-2.71951	0.00653789	0.613681	NW_027332233.1	15972982	15978604	minus	protein-coding	XM_073088009.1	XP_072944110.1	618		FBpp0076621	3.09e-82	FBgn0035741	The gene Bardet-Biedl syndrome 1 is referred to in FlyBase by the symbol Dmel\BBS1 (CG14825, FBgn0035741). It is a protein_coding_gene from Dmel. It has one annotated transcript and one polypeptide. Gene sequence location is 3L:7125905..7128118. Its molecular function is described by: patched binding; smoothened binding. It is involved in the biological process described with: non-motile cilium a…
LOC140756506	LOC140756506	sodium- and chloride-dependent transporter XTRP3	sodium- and chloride-dependent transporter XTRP3			28.0433	-1.86419	FWM	0.68395	-2.72563	0.00641794	0.613681	NW_027332240.1	2659733	2807231	minus	protein-coding	XM_073092019.1	XP_072948120.1	732		FBpp0293405	0
LOC140754175	LOC140754175	Niemann-Pick type C-2a	ecdysteroid-regulated 16 kDa protein-like	Npc2a	Niemann-Pick type C-2a	1283.02	-0.789828	FWM	0.291701	-2.70767	0.00677579	0.618139	NW_027332209.1	13408272	13426152	plus	protein-coding	XM_073089155.1	XP_072945256.1	146		FBpp0077492	5.7e-47	FBgn0031381	The gene Niemann-Pick type C-2a is referred to in FlyBase by the symbol Dmel\Npc2a (CG7291, FBgn0031381). It is a protein_coding_gene from Dmel. It has one annotated transcript and one polypeptide. Gene sequence location is 2L:1988290..1988940. Its molecular function is described by 7 unique terms, many of which group under: binding; lipid binding; carbohydrate derivative binding; sterol binding;…
LOC140754729	LOC140754729	squid	RNA-binding protein 38-like	sqd	squid	261.983	-2.1751	FWM	0.803776	-2.7061	0.00680792	0.618139	NW_027332211.1	13744595	13780475	plus	protein-coding	XM_073089809.1	XP_072945910.1	262		FBpp0082319	3.02e-14	FBgn0263396	The gene squid is referred to in FlyBase by the symbol Dmel\sqd (CG16901, FBgn0263396). It is a protein_coding_gene from Dmel. It has 5 annotated transcripts and 5 polypeptides (4 unique). Gene sequence location is 3R:13634862..13646304. Its molecular function is described by: nucleic acid binding; mRNA 3'-UTR binding; RNA binding. It is involved in the biological process described with 19 unique…
LOC140748208	LOC140748208	venom serine carboxypeptidase-like	venom serine carboxypeptidase-like			1251.39	-1.51909	FWM	0.560668	-2.70943	0.00673993	0.618139	NW_027332223.1	13312993	13319435	minus	protein-coding	XM_073080964.1	XP_072937065.1	497		FBpp0291533	2.89e-95
LOC140751793	LOC140751793	LOC140751793	uncharacterized LOC140751793			26.7709	-1.63736	FWM	0.605439	-2.70442	0.00684243	0.618139	NW_027332230.1	13278760	13283577	minus	lncRNA	XR_012103382.1
LOC140742269	LOC140742269	LOC140742269	uncharacterized LOC140742269			476.941	-1.99774	FWM	0.739741	-2.70059	0.00692169	0.619909	NW_027332213.1	9447584	9475836	plus	protein-coding	XM_073073120.1	XP_072929221.1	718		FBpp0297099	1.66e-68
LOC140748222	LOC140748222	protein-glucosylgalactosylhydroxylysine glucosidase	protein-glucosylgalactosylhydroxylysine glucosidase			87.592	-0.751562	FWM	0.279145	-2.69237	0.00709461	0.627486	NW_027332223.1	13656747	13668732	plus	protein-coding	XM_073080986.1	XP_072937087.1	769		FBpp0301834	5.4e-150
LOC140752380	LOC140752380	Pal2	peptidyl-alpha-hydroxyglycine alpha-amidating lyase 2-like	Pal2	Peptidyl-alpha-hydroxyglycine-alpha-amidating lyase 2	37.3272	-1.72754	FWM	0.642008	-2.69085	0.00712709	0.627486	NW_027332231.1	7504852	7507607	minus	protein-coding	XM_073086652.1	XP_072942753.1	371		FBpp0312237	9.5e-122	FBgn0262728	The gene Peptidyl-alpha-hydroxyglycine-alpha-amidating lyase 2 is referred to in FlyBase by the symbol Dmel\Pal2 (CG5472, FBgn0262728). It is a protein_coding_gene from Dmel. It has 3 annotated transcripts and 3 polypeptides (1 unique). Gene sequence location is 2R:23688077..23690838. Its molecular function is described by: peptidylamidoglycolate lyase activity. The biological processes in which …
LOC140750334	LOC140750334	Ance	angiotensin-converting enzyme-like	Ance	Angiotensin converting enzyme	46.6813	2.83827	FWD	1.05942	2.67908	0.00738244	0.644506	NW_027332227.1	1593909	1603951	minus	protein-coding	XM_073083791.1	XP_072939892.1	664		FBpp0310259	0	FBgn0012037	The gene Angiotensin converting enzyme is referred to in FlyBase by the symbol Dmel\Ance (CG8827, FBgn0012037). It is a protein_coding_gene from Dmel. It has 3 annotated transcripts and 3 polypeptides (1 unique). Gene sequence location is 2L:13905645..13909212. Its molecular function is described by: metallopeptidase activity; peptidyl-dipeptidase activity. It is involved in the biological proces…
LOC140752253	LOC140752253	Arlr	endoribonuclease Arlr-like	Arlr	Age-related lipid regulator	124.941	1.7548	FWD	0.658012	2.66683	0.00765711	0.657435	NW_027332211.1	7349654	7355055	plus	protein-coding	XM_073086479.1	XP_072942580.1	349		FBpp0310188	4.89e-51	FBgn0030251	The gene Age-related lipid regulator is referred to in FlyBase by the symbol Dmel\Arlr (CG2145, FBgn0030251). It is a protein_coding_gene from Dmel. It has 2 annotated transcripts and 2 polypeptides (1 unique). Gene sequence location is X:10927399..10929712. Its molecular function is described by: RNA endonuclease activity; RNA binding. It is involved in the biological process described with: mRN…
LOC140757928	LOC140757928	LOC140757928	uncharacterized LOC140757928			62.6165	-1.66008	FWM	0.622424	-2.66712	0.00765041	0.657435	NW_027332213.1	2696692	2700908	plus	protein-coding	XM_073093831.1	XP_072949932.1	413		FBpp0288491	9.59e-15
LOC140750127	LOC140750127	Lcp65Ac	flexible cuticle protein 12-like	Lcp65Ac	Lcp65Ac	4.50818	4.54892	FWD	1.71164	2.65764	0.00786895	0.664638	NW_027332227.1	873187	874336	minus	protein-coding	XM_073083510.1	XP_072939611.1	104		FBpp0076700	2.31e-34	FBgn0020642	The gene Lcp65Ac is referred to in FlyBase by the symbol Dmel\Lcp65Ac (CG6956, FBgn0020642). It is a protein_coding_gene from Dmel. It has one annotated transcript and one polypeptide. Gene sequence location is 3L:6144819..6145393. Its molecular function is described by: structural constituent of chitin-based larval cuticle. It is involved in the biological process described with: chitin-based cu…
LOC140756418	LOC140756418	facilitated trehalose transporter Tret1-like	facilitated trehalose transporter Tret1-like			18.4163	-1.54523	FWM	0.581314	-2.65817	0.00785672	0.664638	NW_027332240.1	9576518	9639910	plus	protein-coding	XM_073091916.1	XP_072948017.1	492		FBpp0297096	3.25e-53
LOC140757630	Not3	Not3	CCR4-associated factor Not3	Not3	CCR4-NOT transcription complex subunit 3	4306.79	0.177695	FWD	0.0679366	2.6156	0.00890716	0.677538	NW_027332212.1	14119653	14143406	plus	protein-coding	XM_073093475.1	XP_072949576.1	692		FBpp0304299	1.36e-133	FBgn0033029	The gene CCR4-NOT transcription complex subunit 3 is referred to in FlyBase by the symbol Dmel\Not3 (CG8426, FBgn0033029). It is a protein_coding_gene from Dmel. It has 2 annotated transcripts and 2 polypeptides (1 unique). Gene sequence location is 2R:5656406..5663222. Its molecular function is described by: protein binding. It is involved in the biological process described with: nuclear-transc…
LOC140757736	LOC140757736	LOC140757736	uncharacterized LOC140757736			81.9486	-3.29678	FWM	1.24661	-2.6446	0.00817864	0.677538	NW_027332213.1	630855	637915	plus	protein-coding	XM_073093614.1	XP_072949715.1	326
LOC140744507	LOC140744507	will die slowly	WD repeat-containing protein 13-like	wds	will die slowly	275.271	0.320284	FWD	0.12149	2.63631	0.0083814	0.677538	NW_027332216.1	13289199	13294062	plus	protein-coding	XM_073076129.1	XP_072932230.1	430		FBpp0300790	2.15e-11	FBgn0040066	The gene will die slowly is referred to in FlyBase by the symbol Dmel\wds (CG17437, FBgn0040066). It is a protein_coding_gene from Dmel. It has 2 annotated transcripts and 2 polypeptides (1 unique). Gene sequence location is X:2585980..2588217. Its molecular function is described by: protein binding; histone binding. It is involved in the biological process described with: positive regulation of …
LOC140745483	LOC140745483	Serpin 42Dd	leukocyte elastase inhibitor-like	Spn42Dd	Serpin 42Dd	10469.4	0.357943	FWD	0.136217	2.62773	0.00859559	0.677538	NW_027332218.1	8148469	8153960	minus	protein-coding	XM_073077364.1	XP_072933465.1	526		FBpp0289586	6.63e-46	FBgn0028988	The gene Serpin 42Dd is referred to in FlyBase by the symbol Dmel\Spn42Dd (CG9456, FBgn0028988). It is a protein_coding_gene from Dmel. It has one annotated transcript and one polypeptide. Gene sequence location is 2R:6883280..6884873. Its molecular function is described by: serine-type endopeptidase inhibitor activity. It is involved in the biological process described with: negative regulation …
LOC140745950	nrm	neuromusculin	neuromusculin	nrm	neuromusculin	21.7558	-2.08648	FWM	0.79312	-2.63072	0.00852033	0.677538	NW_027332219.1	8880543	9405508	minus	protein-coding	XM_073077927.1	XP_072934028.1	2017		FBpp0293373	0	FBgn0262509	The gene neuromusculin is referred to in FlyBase by the symbol Dmel\nrm (CG43079, FBgn0262509). It is a protein_coding_gene from Dmel. It has 6 annotated transcripts and 6 polypeptides (all unique). Gene sequence location is 3L:22998372..23040300. Its molecular function is described by: . It is involved in the biological process described with: synaptic target recognition. 26 alleles are reported…
LOC140749517	ft	fat	cadherin-related tumor suppressor fat	ft	fat	8171.86	0.441581	FWD	0.168502	2.62062	0.00877694	0.677538	NW_027332226.1	9074270	9192750	plus	protein-coding	XM_073082597.1	XP_072938698.1	4997		FBpp0077167	0	FBgn0001075	The gene fat is referred to in FlyBase by the symbol Dmel\ft (CG3352, FBgn0001075). It is a protein_coding_gene from Dmel. It has one annotated transcript and one polypeptide. Gene sequence location is 2L:4198404..4221796. Its molecular function is described by: cadherin binding; calcium ion binding; protein binding. It is involved in the biological process described with 33 unique terms, many of…
LOC140749818	LOC140749818	gremlin-2-like	gremlin-2-like			16.7151	-2.68466	FWM	1.02285	-2.62468	0.00867305	0.677538	NW_027332226.1	12064602	12067881	minus	protein-coding	XM_073083010.1	XP_072939111.1	227
LOC140750995	LOC140750995	CCAP-R	cardioacceleratory peptide receptor-like	CCAP-R	Crustacean cardioactive peptide receptor	12.5355	2.66957	FWD	1.01745	2.62377	0.0086962	0.677538	NW_027332228.1	4050724	4133968	minus	protein-coding	XM_073084778.1	XP_072940879.1	426		FBpp0293006	3.92e-127	FBgn0039396	The gene Crustacean cardioactive peptide receptor is referred to in FlyBase by the symbol Dmel\CCAP-R (CG33344, FBgn0039396). It is a protein_coding_gene from Dmel. It has 2 annotated transcripts and 2 polypeptides (all unique). Gene sequence location is 3R:25923499..25956270. Its molecular function is described by: vasopressin receptor activity; neuropeptide receptor activity; G protein-coupled …
LOC140750993	LOC140750993	Cuticular protein 49Ab	larval cuticle protein LCP-22-like	Cpr49Ab	Cuticular protein 49Ab	17.7068	9.14892	FWD	3.4873	2.62349	0.00870333	0.677538	NW_027332228.1	8362687	8364688	minus	protein-coding	XM_073084777.1	XP_072940878.1	198		FBpp0087025	2.42e-21	FBgn0050042	The gene Cuticular protein 49Ab is referred to in FlyBase by the symbol Dmel\Cpr49Ab (CG30042, FBgn0050042). It is a protein_coding_gene from Dmel. It has one annotated transcript and one polypeptide. Gene sequence location is 2R:12378440..12379396. Its molecular function is described by: structural constituent of chitin-based larval cuticle. It is involved in the biological process described wit…
LOC140751818	LOC140751818	Glucocerebrosidase 1b	lysosomal acid glucosylceramidase-like	Gba1b	Glucocerebrosidase 1b	86.5351	0.780383	FWD	0.296251	2.63419	0.00843373	0.677538	NW_027332230.1	4771667	4778745	plus	protein-coding	XM_073085874.1	XP_072941975.1	585		FBpp0306807	1.24e-119	FBgn0051414	The gene Glucocerebrosidase 1b is referred to in FlyBase by the symbol Dmel\Gba1b (CG31414, FBgn0051414). It is a protein_coding_gene from Dmel. It has 2 annotated transcripts and 2 polypeptides (1 unique). Gene sequence location is 3R:23704804..23708512. Its molecular function is described by: glucosylceramidase activity; glucosyltransferase activity. It is involved in the biological process des…
LOC140755046	LOC140755046	pastrel	uncharacterized LOC140755046	pst	pastrel	1231.66	-0.853443	FWM	0.326211	-2.61623	0.00889069	0.677538	NW_027332237.1	685614	691312	plus	protein-coding	XM_073090228.1	XP_072946329.1	359		FBpp0304977	1.05e-16	FBgn0035770	The gene pastrel is referred to in FlyBase by the symbol Dmel\pst (CG8588, FBgn0035770). It is a protein_coding_gene from Dmel. It has 3 annotated transcripts and 3 polypeptides (2 unique). Gene sequence location is 3L:7357275..7360263. Its molecular function is described by: . It is involved in the biological process described with: long-term memory; protein secretion. 17 alleles are reported. N…
LOC140755042	LOC140755042	Multicopper oxidase 1	uncharacterized LOC140755042	Mco1	Multicopper oxidase 1	2816.06	0.603466	FWD	0.23031	2.62024	0.00878687	0.677538	NW_027332237.1	4698184	4808703	minus	protein-coding	XM_073090220.1	XP_072946321.1	822		FBpp0292900	0	FBgn0032116	The gene Multicopper oxidase 1 is referred to in FlyBase by the symbol Dmel\Mco1 (CG3759, FBgn0032116). It is a protein_coding_gene from Dmel. It has 3 annotated transcripts and 3 polypeptides (1 unique). Gene sequence location is 2L:9416588..9426342. Its molecular function is described by: copper ion binding; oxidoreductase activity; ferroxidase activity; L-ascorbate oxidase activity. The biolog…
LOC140756148	psq	pipsqueak	BTB-domain-containing protein pipsqueak	psq	pipsqueak	101.755	-1.00075	FWM	0.380735	-2.62848	0.00857683	0.677538	NW_027332239.1	649923	660538	minus	protein-coding	XM_073091588.1	XP_072947689.1	438		FBpp0100067	1.03e-116	FBgn0263102	The gene pipsqueak is referred to in FlyBase by the symbol Dmel\psq (CG2368, FBgn0263102). It is a protein_coding_gene from Dmel. It has 15 annotated transcripts and 15 polypeptides (9 unique). Gene sequence location is 2R:10557888..10617280. Its molecular function is described by: protein homodimerization activity; DNA binding; sequence-specific DNA binding; POZ domain binding. It is involved in…
LOC140756030	Nmdar2	NMDA receptor 2	glutamate ionotropic receptor NMDA type subunit 2	Nmdar2	NMDA receptor 2	18.0595	-1.17748	FWM	0.450359	-2.61454	0.00893471	0.677538	NW_027332239.1	8868039	8877912	minus	protein-coding	XM_073091425.1	XP_072947526.1	1056		FBpp0308664	0	FBgn0053513	The gene NMDA receptor 2 is referred to in FlyBase by the symbol Dmel\Nmdar2 (CG33513, FBgn0053513). It is a protein_coding_gene from Dmel. It has 7 annotated transcripts and 7 polypeptides (5 unique). Gene sequence location is X:1483625..1507809. Its molecular function is described by 6 unique terms, many of which group under: molecular transducer activity; transporter activity; voltage-gated ch…
LOC140743667	LOC140743667	SH2 domain-containing protein 3C	SH2 domain-containing protein 3C			21.2905	-2.39656	FWM	0.922861	-2.59688	0.00940758	0.68767	NW_027332215.1	22208402	22213217	minus	protein-coding	XM_073075112.1	XP_072931213.1	644		FBpp0304851	6.83e-78
LOC140744571	AstA-R1	Allatostatin A receptor 1	allatostatin A receptor 1	AstA-R1	Allatostatin A receptor 1	12.9009	2.39577	FWD	0.921749	2.59916	0.00934526	0.68767	NW_027332216.1	15347694	15495216	plus	protein-coding	XM_073076216.1	XP_072932317.1	361		FBpp0305932	1.66e-145	FBgn0266429	The gene Allatostatin A receptor 1 is referred to in FlyBase by the symbol Dmel\AstA-R1 (CG2872, FBgn0266429). It is a protein_coding_gene from Dmel. It has 2 annotated transcripts and 2 polypeptides (1 unique). Gene sequence location is X:3574536..3666724. Its molecular function is described by: allatostatin receptor activity; G protein-coupled receptor activity; neuropeptide receptor activity; …
LOC140745057	LOC140745057	LOC140745057	uncharacterized LOC140745057			10.1959	-2.27614	FWM	0.878931	-2.58967	0.00960682	0.68767	NW_027332217.1	14675913	14678562	plus	protein-coding	XM_073076820.1	XP_072932921.1	264		FBpp0309277	3.24e-19
LOC140748368	Wnt6	Wnt6	Wnt oncogene analog 6	Wnt6	Wnt oncogene analog 6	451.471	1.55411	FWD	0.60095	2.58608	0.00970733	0.68767	NW_027332223.1	4070434	4115313	minus	protein-coding	XM_073081229.1	XP_072937330.1	352		FBpp0306846	1.07e-88	FBgn0031902	The gene Wnt oncogene analog 6 is referred to in FlyBase by the symbol Dmel\Wnt6 (CG4969, FBgn0031902). It is a protein_coding_gene from Dmel. It has 2 annotated transcripts and 2 polypeptides (1 unique). Gene sequence location is 2L:7333714..7352542. Its molecular function is described by: frizzled binding; signaling receptor binding; cytokine activity. It is involved in the biological process d…
LOC140749899	LOC140749899	kinesin-like protein CG14535	kinesin-like protein CG14535			35.8757	-1.73509	FWM	0.669316	-2.59234	0.00953263	0.68767	NW_027332226.1	13660868	14067891	plus	protein-coding	XM_073083137.1	XP_072939238.1	1367		FBpp0310067	0
LOC140751751	LOC140751751	Sarcoglycan delta	delta-sarcoglycan-like	Scgdelta	Sarcoglycan delta	76.6723	-1.53615	FWM	0.592887	-2.59097	0.00957058	0.68767	NW_027332230.1	10368887	10393897	minus	protein-coding	XM_073085789.1	XP_072941890.1	312		FBpp0311618	3.8e-65	FBgn0025391	The gene Sarcoglycan delta is referred to in FlyBase by the symbol Dmel\Scg≈í¬• (CG14808, FBgn0025391). It is a protein_coding_gene from Dmel. It has 4 annotated transcripts and 4 polypeptides (1 unique). Gene sequence location is X:1735945..1754065. Its molecular function is described by: structural constituent of muscle. It is involved in the biological process described with: sarcomere organiz…
LOC140751543	Nrt	Neurotactin	Neurotactin	Nrt	Neurotactin	1265.3	-0.5381	FWM	0.208141	-2.58527	0.00973025	0.68767	NW_027332230.1	10994914	11001012	plus	protein-coding	XM_073085443.1	XP_072941544.1	752		FBpp0292987	6.74e-175	FBgn0004108	The gene Neurotactin is referred to in FlyBase by the symbol Dmel\Nrt (CG9704, FBgn0004108). It is a protein_coding_gene from Dmel. It has 3 annotated transcripts and 3 polypeptides (1 unique). Gene sequence location is 3L:16766072..16777465. Its molecular function is described by: cell adhesion receptor activity. It is involved in the biological process described with: axon guidance; axonal fasc…
LOC140753910	Cdk5alpha	Cdk5alpha	Cdk5 activator-like protein	Cdk5alpha	Cdk5 activator-like protein	42.9049	-1.90229	FWM	0.731007	-2.60228	0.00926058	0.68767	NW_027332234.1	3066910	3086504	minus	protein-coding	XM_073088741.1	XP_072944842.1	362		FBpp0304060	1.14e-95	FBgn0027491	The gene Cdk5 activator-like protein is referred to in FlyBase by the symbol Dmel\Cdk5≈í¬± (CG5387, FBgn0027491). It is a protein_coding_gene from Dmel. It has 2 annotated transcripts and 2 polypeptides (1 unique). Gene sequence location is 2L:10308131..10310956. Its molecular function is described by: cyclin-dependent protein serine/threonine kinase activator activity; protein kinase binding. It…
LOC140754274	zye	zye	zye	zye	zye	154.148	-1.84664	FWM	0.711702	-2.59468	0.00946787	0.68767	NW_027332235.1	6249169	6346208	plus	protein-coding	XM_073089244.1	XP_072945345.1	3260		FBpp0077849	0	FBgn0036985	The gene zye is referred to in FlyBase by the symbol Dmel\zye (CG5847, FBgn0036985). It is a protein_coding_gene from Dmel. It has one annotated transcript and one polypeptide. Gene sequence location is 3L:20413604..20424309. Its molecular function is described by: structural constituent of chitin-based cuticle. It is involved in the biological process described with: cell-matrix adhesion; cell m…
LOC140755969	LOC140755969	LOC140755969	uncharacterized LOC140755969			536.775	0.649216	FWD	0.250528	2.5914	0.0095587	0.68767	NW_027332239.1	12705244	12841535	plus	protein-coding	XM_073091333.1	XP_072947434.1	279		FBpp0301215	6.75e-72
LOC140756909	LOC140756909	putative fatty acyl-CoA reductase CG5065	putative fatty acyl-CoA reductase CG5065			14.1708	-2.26896	FWM	0.879619	-2.57948	0.0098949	0.694582	NW_027332241.1	700292	716298	plus	protein-coding	XM_073092446.1	XP_072948547.1	517		FBpp0297360	3.55e-135
LOC140743406	MESK2	MESK2	misexpression suppressor of KSR 2	MESK2	Misexpression suppressor of KSR 2	528.245	-0.571729	FWM	0.222155	-2.57356	0.0100657	0.697152	NW_027332215.1	11557556	11644896	plus	protein-coding	XM_073074633.1	XP_072930734.1	442		FBpp0088649	2.99e-172	FBgn0043070	The gene Misexpression suppressor of KSR 2 is referred to in FlyBase by the symbol Dmel\MESK2 (CG15669, FBgn0043070). It is a protein_coding_gene from Dmel. It has 9 annotated transcripts and 9 polypeptides (7 unique). Gene sequence location is 2R:21502097..21517241. Its molecular function is described by: serine hydrolase activity. It is involved in the biological process described with: signal …
LOC140750229	Cad96Ca	Cadherin 96Ca	tyrosine kinase receptor Cad96Ca	Cad96Ca	Cadherin 96Ca	4532.48	0.425645	FWD	0.165254	2.5757	0.0100038	0.697152	NW_027332227.1	13388627	13484884	plus	protein-coding	XM_073083652.1	XP_072939753.1	614		FBpp0084248	1.15e-174	FBgn0022800	The gene Cadherin 96Ca is referred to in FlyBase by the symbol Dmel\Cad96Ca (CG10244, FBgn0022800). It is a protein_coding_gene from Dmel. It has one annotated transcript and one polypeptide. Gene sequence location is 3R:25197571..25208283. Its molecular function is described by: calcium ion binding; ATP binding; protein kinase activity; protein tyrosine kinase activity; transmembrane receptor pr…
LOC140751794	LOC140751794	TWiK family of potassium channels protein 7	TWiK family of potassium channels protein 7			9.43564	-2.47446	FWM	0.962835	-2.56998	0.0101705	0.698682	NW_027332230.1	7295989	7310858	plus	protein-coding	XM_073085837.1	XP_072941938.1	393		FBpp0294058	1.91e-129
LOC140752532	LOC140752532	meckelin-like	meckelin-like			8.32771	-2.61949	FWM	1.01996	-2.56822	0.0102223	0.698682	NW_027332231.1	3334002	3342970	plus	protein-coding	XM_073086870.1	XP_072942971.1	743
LOC140744707	cib	ciboulot	thymosin beta cib	cib	ciboulot	12278.5	-0.475587	FWM	0.186	-2.55692	0.0105604	0.717069	NW_027332217.1	622687	660967	minus	protein-coding	XM_073076339.1	XP_072932440.1	208		FBpp0310070	1.59e-37	FBgn0026084	The gene ciboulot is referred to in FlyBase by the symbol Dmel\cib (CG4944, FBgn0026084). It is a protein_coding_gene from Dmel. It has 5 annotated transcripts and 5 polypeptides (2 unique). Gene sequence location is X:4106113..4110981. Its molecular function is described by: actin binding; actin monomer binding. It is involved in the biological process described with: actin filament organization…
LOC140743277	kdn	Citrate synthase 1	citrate synthase	Cs1	Citrate synthase 1	1810.61	-0.389624	FWM	0.152842	-2.54919	0.0107973	0.728396	NW_027332215.1	5581231	5618752	minus	protein-coding	XM_073074437.1	XP_072930538.1	465		FBpp0070872	0	FBgn0261955	The gene Citrate synthase 1 is referred to in FlyBase by the symbol Dmel\Cs1 (CG3861, FBgn0261955). It is a protein_coding_gene from Dmel. It has 2 annotated transcripts and 2 polypeptides (all unique). Gene sequence location is X:6350629..6361323. Its molecular function is described by: citrate (Si)-synthase activity; acyltransferase activity, acyl groups converted into alkyl on transfer. It is …
LOC140745716	LOC140745716	hinge2	uncharacterized LOC140745716	hng2	hinge2	13.6419	-1.4787	FWM	0.581032	-2.54496	0.0109289	0.732519	NW_027332219.1	3234259	3235762	minus	protein-coding	XM_073077612.1	XP_072933713.1	220		FBpp0081402	1.38e-12	FBgn0037634	The gene hinge2 is referred to in FlyBase by the symbol Dmel\hng2 (CG8359, FBgn0037634). It is a protein_coding_gene from Dmel. It has one annotated transcript and one polypeptide. Gene sequence location is 3R:8806322..8807581. Its molecular function is described by: DNA binding. It is involved in the biological process described with: regulation of transcription by RNA polymerase II. 9 alleles a…
LOC140750617	Grip	Grip	Glutamate receptor interacting protein	Grip	Glutamate receptor interacting protein	56.3511	-1.40464	FWM	0.55305	-2.53982	0.0110911	0.738624	NW_027332228.1	1369943	1725082	minus	protein-coding	XM_073084278.1	XP_072940379.1	1105		FBpp0310060	3.48e-99	FBgn0029830	The gene Glutamate receptor interacting protein is referred to in FlyBase by the symbol Dmel\Grip (CG14447, FBgn0029830). It is a protein_coding_gene from Dmel. It has 3 annotated transcripts and 3 polypeptides (2 unique). Gene sequence location is X:5966279..5986699. Its molecular function is described by: signaling receptor binding; protein binding. It is involved in the biological process desc…
LOC140742931	pros	prospero	homeobox protein prospero	pros	prospero	235.66	-1.01894	FWM	0.40329	-2.52656	0.0115185	0.762201	NW_027332214.1	9798132	9933043	minus	protein-coding	XM_073074012.1	XP_072930113.1	986		FBpp0293145	0	FBgn0004595	The gene prospero is referred to in FlyBase by the symbol Dmel\pros (CG17228, FBgn0004595). It is a protein_coding_gene from Dmel. It has 6 annotated transcripts and 6 polypeptides (all unique). Gene sequence location is 3R:11328480..11407627. Its molecular function is described by 6 unique terms, many of which group under: DNA-binding transcription factor activity; transcription regulator activi…
LOC140749871	LOC140749871	aldehyde dehydrogenase X, mitochondrial-like	aldehyde dehydrogenase X, mitochondrial-like			55.2747	-1.06905	FWM	0.424223	-2.52002	0.0117348	0.771602	NW_027332226.1	5964952	5972825	minus	protein-coding	XM_073083105.1	XP_072939206.1	488		FBpp0084452	0
LOC140757454	Liprin-gamma	Liprin-gamma	liprin protein kazrin	Liprin-gamma	Liprin-gamma	21.2468	-1.99632	FWM	0.797376	-2.50361	0.0122935	0.783539	NW_027332212.1	9310704	9494121	minus	protein-coding	XM_073093171.1	XP_072949272.1	1027		FBpp0309754	0	FBgn0034720	The gene Liprin-gamma is referred to in FlyBase by the symbol Dmel\Liprin-≈í‚â• (CG11206, FBgn0034720). It is a protein_coding_gene from Dmel. It has 5 annotated transcripts and 5 polypeptides (4 unique). Gene sequence location is 2R:22333500..22373109. Its molecular function is described by: protein homodimerization activity; protein binding. It is involved in the biological process described wi…
LOC140753999	LOC140753999	lysozyme-like	lysozyme-like			45127	0.547407	FWD	0.218182	2.50894	0.0121093	0.783539	NW_027332234.1	3398121	3422181	minus	protein-coding	XM_073088892.1	XP_072944993.1	153		FBpp0086191	7.32e-55
LOC140754345	IFT57	IFT57	intraflagellar transport 57	IFT57	Intraflagellar transport 57	19.16	-1.95877	FWM	0.782321	-2.5038	0.0122869	0.783539	NW_027332235.1	9120979	9122471	plus	protein-coding	XM_073089341.1	XP_072945442.1	376		FBpp0077218	9.09e-61	FBgn0031550	The gene Intraflagellar transport 57 is referred to in FlyBase by the symbol Dmel\IFT57 (CG8853, FBgn0031550). It is a protein_coding_gene from Dmel. It has one annotated transcript and one polypeptide. Gene sequence location is 2L:3530789..3532678. Its molecular function is described by: . It is involved in the biological process described with: cilium assembly; non-motile cilium assembly; apopt…
LOC140755513	LOC140755513	LOC140755513	uncharacterized LOC140755513			147.185	-2.59828	FWM	1.03718	-2.50513	0.0122407	0.783539	NW_027332238.1	1044722	1047278	plus	lncRNA	XR_012103783.1
LOC140756071	Tre1	Trapped in endoderm 1	Trapped in endoderm 1	Tre1	Trapped in endoderm 1	71.144	-2.22995	FWM	0.890562	-2.50398	0.0122804	0.783539	NW_027332239.1	14303233	14337612	minus	protein-coding	XM_073091470.1	XP_072947571.1	347		FBpp0300658	8.34e-116	FBgn0046687	The gene Trapped in endoderm 1 is referred to in FlyBase by the symbol Dmel\Tre1 (CG3171, FBgn0046687). It is a protein_coding_gene from Dmel. It has 3 annotated transcripts and 3 polypeptides (2 unique). Gene sequence location is X:5673830..5679977. Its molecular function is described by: G protein-coupled receptor activity. It is involved in the biological process described with: G protein-coup…
LOC140744842	LOC140744842	juvenile hormone-binding protein-like	juvenile hormone-binding protein-like			52.6199	1.56448	FWD	0.628853	2.48783	0.0128526	0.814184	NW_027332217.1	6271619	6281195	minus	protein-coding	XM_073076533.1	XP_072932634.1	243
LOC140750753	Rab3	Rab3	RAS oncogene family member Rab3	Rab3	Rab3	70.1775	-0.972158	FWM	0.391486	-2.48325	0.013019	0.819722	NW_027332228.1	9925687	9934588	minus	protein-coding	XM_073084460.1	XP_072940561.1	232		FBpp0422979	1.32e-151	FBgn0005586	The gene Rab3 is referred to in FlyBase by the symbol Dmel\Rab3 (CG7576, FBgn0005586). It is a protein_coding_gene from Dmel. It has 2 annotated transcripts and 2 polypeptides (1 unique). Gene sequence location is 2R:10721335..10729203. Its molecular function is described by: GTP binding; myosin V binding; magnesium ion binding; GTPase activity. It is involved in the biological process described …
LOC140742414	LOC140742414	synaptic vesicle glycoprotein 2C-like	synaptic vesicle glycoprotein 2C-like			92.4636	-0.956457	FWM	0.386846	-2.47245	0.0134191	0.820381	NW_027332213.1	15638494	15683712	plus	protein-coding	XM_073073349.1	XP_072929450.1	526		FBpp0309234	5.03e-111
LOC140749035	Syt4	Synaptotagmin 4	Synaptotagmin 4	Syt4	Synaptotagmin 4	5.35668	-1.9486	FWM	0.786944	-2.47615	0.0132806	0.820381	NW_027332225.1	3909859	3947090	minus	protein-coding	XM_073082040.1	XP_072938141.1	455		FBpp0081097	1.29e-146	FBgn0028400	The gene Synaptotagmin 4 is referred to in FlyBase by the symbol Dmel\Syt4 (CG10047, FBgn0028400). It is a protein_coding_gene from Dmel. It has one annotated transcript and one polypeptide. Gene sequence location is 3R:7266065..7270809. Its molecular function is described by: calcium ion sensor activity; SNARE binding; calcium-dependent phospholipid binding; phosphatidylserine binding. It is inv…
LOC140750026	hh	hedgehog	hedgehog signaling protein	hh	hedgehog	2130.59	1.00755	FWD	0.407299	2.47374	0.0133708	0.820381	NW_027332227.1	10397749	10439556	minus	protein-coding	XM_073083318.1	XP_072939419.1	421		FBpp0099945	1.19e-124	FBgn0004644	The gene hedgehog is referred to in FlyBase by the symbol Dmel\hh (CG4637, FBgn0004644). It is a protein_coding_gene from Dmel. It has one annotated transcript and one polypeptide. Gene sequence location is 3R:23128169..23141906. Its molecular function is described by 6 unique terms, many of which group under: binding; protein binding; signaling receptor binding; catalytic activity, acting on a p…
LOC140750874	LOC140750874	LOC140750874	uncharacterized LOC140750874			82.0815	-2.79854	FWM	1.12935	-2.47801	0.0132119	0.820381	NW_027332228.1	11301119	11308029	minus	protein-coding	XM_073084600.1	XP_072940701.1	232		FBpp0305270	3.84e-35
LOC140753442	LOC140753442	Tetraspanin 47F	uncharacterized LOC140753442	Tsp47F	Tetraspanin 47F	4.74586	-2.97054	FWM	1.20152	-2.47231	0.0134243	0.820381	NW_027332233.1	15899229	15906031	minus	protein-coding	XM_073088038.1	XP_072944139.1	260		FBpp0087248	1.31e-07	FBgn0033629	The gene Tetraspanin 47F is referred to in FlyBase by the symbol Dmel\Tsp47F (CG9033, FBgn0033629). It is a protein_coding_gene from Dmel. It has one annotated transcript and one polypeptide. Gene sequence location is 2R:11377193..11379177. Its molecular function is described by: . It is involved in the biological process described with: . 5 alleles are reported. The phenotypes of these alleles m…
LOC140743742	LOC140743742	LOC140743742	uncharacterized LOC140743742			18.8255	-1.83236	FWM	0.744868	-2.45998	0.0138946	0.829602	NW_027332215.1	26065772	26080772	plus	lncRNA	XR_012102508.1
LOC140748679	LOC140748679	low density lipoprotein receptor adapter protein 1	low density lipoprotein receptor adapter protein 1			22.7596	-1.94833	FWM	0.791534	-2.46147	0.0138371	0.829602	NW_027332224.1	7155738	7179338	minus	protein-coding	XM_073081524.1	XP_072937625.1	193		FBpp0072952	2.25e-66
LOC140751639	LOC140751639	roundabout 3	roundabout homolog 2-like	robo3	roundabout 3	65.2	-1.98736	FWM	0.807744	-2.46039	0.0138788	0.829602	NW_027332230.1	11734480	11811521	minus	protein-coding	XM_073085614.1	XP_072941715.1	1231		FBpp0077587	0	FBgn0041097	The gene roundabout 3 is referred to in FlyBase by the symbol Dmel\robo3 (CG5423, FBgn0041097). It is a protein_coding_gene from Dmel. It has 2 annotated transcripts and 2 polypeptides (all unique). Gene sequence location is 2L:1256417..1296596. Its molecular function is unknown. It is involved in the biological process described with 8 unique terms, many of which group under: system development;…
LOC140755827	LOC140755827	LOC140755827	uncharacterized LOC140755827			5.47421	-2.30612	FWM	0.935838	-2.46423	0.0137306	0.829602	NW_027332239.1	6297421	6299404	plus	protein-coding	XM_073091162.1	XP_072947263.1	253		FBpp0075950	5.46e-74
LOC140753067	LOC140753067	glycolipid transfer protein	glycolipid transfer protein			177.189	-0.504487	FWM	0.205614	-2.45356	0.0141449	0.839725	NW_027332233.1	10854216	10859135	minus	protein-coding	XM_073087438.1	XP_072943539.1	207		FBpp0311351	2.88e-13
LOC140751635	LOC140751635	BBSome complex member BBS7-like	BBSome complex member BBS7-like			27.0089	-1.82187	FWM	0.744423	-2.44737	0.0143905	0.849447	NW_027332230.1	8908494	8913809	minus	protein-coding	XM_073085608.1	XP_072941709.1	724
LOC140750007	LOC140750007	Arginine kinase 1	arginine kinase	Argk1	Arginine kinase 1	666.805	-1.10828	FWM	0.453355	-2.44462	0.0145006	0.851114	NW_027332211.1	2707037	2712135	plus	protein-coding	XM_073083294.1	XP_072939395.1	385		FBpp0076271	0	FBgn0000116	The gene Arginine kinase 1 is referred to in FlyBase by the symbol Dmel\Argk1 (CG32031, FBgn0000116). It is a protein_coding_gene from Dmel. It has 7 annotated transcripts and 7 polypeptides (5 unique). Gene sequence location is 3L:9048781..9066027. Its molecular function is described by: transferase activity, transferring phosphorus-containing groups; arginine kinase activity; kinase activity; c…
LOC140746519	LOC140746519	LOC140746519	uncharacterized LOC140746519			3.3011	-3.45616	FWM	1.4167	-2.43959	0.014704	0.852797	NW_027332220.1	724375	726411	plus	protein-coding	XM_073078673.1	XP_072934774.1	385
LOC140752181	LOC140752181	stall	A disintegrin and metalloproteinase with thrombospondin motifs 16-like	stl	stall	30.6097	-2.03306	FWM	0.832607	-2.4418	0.0146141	0.852797	NW_027332231.1	12156259	12206650	minus	protein-coding	XM_073086387.1	XP_072942488.1	995		FBpp0301591	2.92e-168	FBgn0086408	The gene stall is referred to in FlyBase by the symbol Dmel\stl (CG3622, FBgn0086408). It is a protein_coding_gene from Dmel. It has 2 annotated transcripts and 2 polypeptides (1 unique). Gene sequence location is 2R:22807860..22815993. Its molecular function is described by: zinc ion binding; metallopeptidase activity; metalloendopeptidase activity. It is involved in the biological process descr…
LOC140753417	LOC140753417	intraflagellar transport protein 81 homolog	intraflagellar transport protein 81 homolog			23.5409	-2.52102	FWM	1.03412	-2.43783	0.0147756	0.852797	NW_027332233.1	10469794	10476650	minus	protein-coding	XM_073087992.1	XP_072944093.1	656
LOC140745497	LOC140745497	dysfusion	PAS domain-containing protein cky-1-like	dysf	dysfusion	185.048	-2.63648	FWM	1.08437	-2.43134	0.0150431	0.863439	NW_027332218.1	8421650	8594918	minus	protein-coding	XM_073077380.1	XP_072933481.1	652		FBpp0289845	0	FBgn0039411	The gene dysfusion is referred to in FlyBase by the symbol Dmel\dysf (CG32474, FBgn0039411). It is a protein_coding_gene from Dmel. It has 3 annotated transcripts and 3 polypeptides (all unique). Gene sequence location is 3R:26076592..26098711. Its molecular function is described by 6 unique terms, many of which group under: binding; DNA-binding transcription factor activity; protein binding; tra…
LOC140749659	LOC140749659	LOC140749659	uncharacterized LOC140749659			25.8415	-1.98419	FWM	0.817072	-2.42842	0.0151648	0.865643	NW_027332226.1	12879419	12895881	plus	protein-coding	XM_073082774.1	XP_072938875.1	1252		FBpp0291141	3.62e-29
LOC140752509	NijC	Ninjurin C	Ninjurin C	NijC	Ninjurin C	23.6439	-1.97033	FWM	0.814216	-2.41991	0.0155244	0.877227	NW_027332231.1	3373137	3378813	plus	protein-coding	XM_073086841.1	XP_072942942.1	177		FBpp0112140	4.64e-56	FBgn0038079	The gene Ninjurin C is referred to in FlyBase by the symbol Dmel\NijC (CG14394, FBgn0038079). It is a protein_coding_gene from Dmel. It has 6 annotated transcripts and 6 polypeptides (all unique). Gene sequence location is 3R:12695129..12697379. Its molecular function is unknown. It is involved in the biological process described with: cell adhesion; tissue regeneration. 7 alleles are reported. N…
LOC140752346	LOC140752346	maspardin-like	maspardin-like			1135.08	0.26573	FWD	0.109823	2.41962	0.0155366	0.877227	NW_027332231.1	6696195	6699446	plus	protein-coding	XM_073086608.1	XP_072942709.1	318
LOC140743694	Ldh	Lactate dehydrogenase	Lactate dehydrogenase	Ldh	Lactate dehydrogenase	504.926	-1.46343	FWM	0.60609	-2.41455	0.0157546	0.880044	NW_027332215.1	23057620	23066699	plus	protein-coding	XM_073075182.1	XP_072931283.1	349		FBpp0304377	4.4e-159	FBgn0001258	The gene Lactate dehydrogenase is referred to in FlyBase by the symbol Dmel\Ldh (CG10160, FBgn0001258). It is a protein_coding_gene from Dmel. It has 4 annotated transcripts and 4 polypeptides (1 unique). Gene sequence location is 3L:6259105..6262694. Its molecular function is described by: oxidoreductase activity, acting on the CH-OH group of donors, NAD or NADP as acceptor; alpha-ketoglutarate …
LOC140753952	LOC140753952	brefeldin A-inhibited guanine nucleotide-exchange protein 3	brefeldin A-inhibited guanine nucleotide-exchange protein 3			174.539	-0.618404	FWM	0.256178	-2.41396	0.0157801	0.880044	NW_027332234.1	10776298	10793197	plus	protein-coding	XM_073088813.1	XP_072944914.1	2054		FBpp0293889	0
LOC140754837	LOC140754837	LOC140754837	uncharacterized LOC140754837			40.4923	-1.72213	FWM	0.713942	-2.41214	0.0158593	0.880044	NW_027332236.1	844344	874069	minus	protein-coding	XM_073089966.1	XP_072946067.1	127
LOC140756797	LOC140756797	anoctamin-4-like	anoctamin-4-like			7.01335	-1.95255	FWM	0.809979	-2.41062	0.0159253	0.880044	NW_027332241.1	2410352	2461132	plus	protein-coding	XM_073092334.1	XP_072948435.1	1167		FBpp0303204	0
LOC140751133	Tet	Tet	Ten-Eleven Translocation (TET) family protein	Tet	Ten-Eleven Translocation (TET) family protein	1210.9	-0.633706	FWM	0.263541	-2.40458	0.016191	0.889992	NW_027332228.1	14793288	14945531	plus	protein-coding	XM_073085001.1	XP_072941102.1	2428		FBpp0306012	0	FBgn0263392	The gene Ten-Eleven Translocation (TET) family protein is referred to in FlyBase by the symbol Dmel\Tet (CG43444, FBgn0263392). It is a protein_coding_gene from Dmel. It has 6 annotated transcripts and 6 polypeptides (5 unique). Gene sequence location is 3L:2786207..2879158. Its molecular function is described by: DNA N6-methyladenine demethylase activity; zinc ion binding; DNA binding; 5-methylc…
LOC140748103	LOC140748103	dyschronic	uncharacterized LOC140748103	dysc	dyschronic	9.91701	-1.992	FWM	0.830424	-2.39877	0.0164501	0.897161	NW_027332223.1	11878752	11887710	plus	protein-coding	XM_073080823.1	XP_072936924.1	193		FBpp0303445	1.15e-95	FBgn0264006	The gene dyschronic is referred to in FlyBase by the symbol Dmel\dysc (CG43749, FBgn0264006). It is a protein_coding_gene from Dmel. It has 7 annotated transcripts and 7 polypeptides (all unique). Gene sequence location is 3L:13867414..13903236. Its molecular function is described by: . It is involved in the biological process described with 6 unique terms, many of which group under: regulation o…
LOC140752370	LOC140752370	LOC140752370	uncharacterized LOC140752370			25.2465	-2.1404	FWM	0.892654	-2.39779	0.0164942	0.897161	NW_027332231.1	10020776	10031326	minus	protein-coding	XM_073086643.1	XP_072942744.1	1251		FBpp0303036	6.55e-32
LOC140744193	LOC140744193	LOC140744193	uncharacterized LOC140744193			6.79237	-2.73867	FWM	1.14356	-2.39487	0.0166263	0.897577	NW_027332216.1	13141827	13145848	plus	protein-coding	XM_073075690.1	XP_072931791.1	576		FBpp0311682	1.56e-14
LOC140744900	Notum	Notum	palmitoleoyl-protein carboxylesterase notum	Notum	Notum	88.3428	1.84741	FWD	0.771745	2.39381	0.0166746	0.897577	NW_027332217.1	7761262	7767546	plus	protein-coding	XM_073076602.1	XP_072932703.1	435		FBpp0075193	1.18e-109	FBgn0044028	The gene Notum is referred to in FlyBase by the symbol Dmel\Notum (CG13076, FBgn0044028). It is a protein_coding_gene from Dmel. It has one annotated transcript and one polypeptide. Gene sequence location is 3L:16023480..16032752. Its molecular function is described by: palmitoleyl hydrolase activity; hydrolase activity. It is involved in the biological process described with 9 unique terms, many…
LOC140756118	axed	axundead	BTB/POZ domain-containing protein axundead	axed	axundead	16.2829	-2.19706	FWM	0.919052	-2.39058	0.0168219	0.900839	NW_027332239.1	10109991	10135102	plus	protein-coding	XM_073091542.1	XP_072947643.1	404		FBpp0303217	8.33e-23	FBgn0035708	The gene axundead is referred to in FlyBase by the symbol Dmel\axed (CG8398, FBgn0035708). It is a protein_coding_gene from Dmel. It has 5 annotated transcripts and 5 polypeptides (3 unique). Gene sequence location is 3L:6609325..6619113. Its molecular function is unknown. It is involved in the biological process described with: neurogenesis. 24 alleles are reported. The phenotypes of these allel…
LOC140742998	LOC140742998	LOC140742998	uncharacterized LOC140742998			93.5025	-1.63722	FWM	0.68943	-2.37474	0.0175612	0.922542	NW_027332214.1	13484259	13512452	plus	protein-coding	XM_073074122.1	XP_072930223.1	203		FBpp0289640	2.02e-08
LOC140745230	LOC140745230	LOC140745230	uncharacterized LOC140745230			9.94123	-1.95744	FWM	0.824727	-2.37344	0.017623	0.922542	NW_027332218.1	12475363	12476555	minus	protein-coding	XM_073076965.1	XP_072933066.1	100		FBpp0083020	1.48e-28
LOC140746040	LOC140746040	calcium/calmodulin-dependent protein kinase kinase 2	calcium/calmodulin-dependent protein kinase kinase 2			427.189	0.648146	FWD	0.272573	2.37788	0.0174125	0.922542	NW_027332220.1	459469	675900	minus	protein-coding	XM_073078021.1	XP_072934122.1	583		FBpp0306041	4.4e-144
LOC140746399	LOC140746399	uncharacterized protein CG3556	uncharacterized protein CG3556			256.159	1.63103	FWD	0.685399	2.37968	0.0173276	0.922542	NW_027332220.1	10241344	10357237	plus	protein-coding	XM_073078529.1	XP_072934630.1	469		FBpp0301042	1.83e-160
LOC140751893	LOC140751893	LOC140751893	uncharacterized LOC140751893			23.121	-2.52508	FWM	1.06434	-2.37244	0.0176712	0.922542	NW_027332230.1	2459844	2495594	minus	protein-coding	XM_073085995.1	XP_072942096.1	270		FBpp0071810	1.82e-25
LOC140744789	LOC140744789	LOC140744789	uncharacterized LOC140744789			36.3623	-1.70492	FWM	0.719855	-2.36842	0.0178642	0.927957	NW_027332217.1	4073602	4111897	plus	protein-coding	XM_073076449.1	XP_072932550.1	365		FBpp0307905	8.38e-121
LOC140744546	mwh	multiple wing hairs	multiple wing hairs	mwh	multiple wing hairs	2415.02	0.657748	FWD	0.277992	2.36607	0.017978	0.929222	NW_027332216.1	14273145	14432330	minus	protein-coding	XM_073076176.1	XP_072932277.1	984		FBpp0303809	9.23e-110	FBgn0264272	The gene multiple wing hairs is referred to in FlyBase by the symbol Dmel\mwh (CG43772, FBgn0264272). It is a protein_coding_gene from Dmel. It has 3 annotated transcripts and 3 polypeptides (all unique). Gene sequence location is 3L:1200786..1232700. Its molecular function is described by: small GTPase binding; protein binding; actin binding; actin filament binding. It is involved in the biologi…
LOC140755616	LOC140755616	LManIII	lysosomal alpha-mannosidase-like	LManIII	Lysosomal alpha-mannosidase III	2850.68	-0.398094	FWM	0.169235	-2.35231	0.0186573	0.959556	NW_027332238.1	6005685	6038888	plus	protein-coding	XM_073090917.1	XP_072947018.1	1097		FBpp0309205	0	FBgn0032066	The gene Lysosomal alpha-mannosidase III is referred to in FlyBase by the symbol Dmel\LManIII (CG9463, FBgn0032066). It is a protein_coding_gene from Dmel. It has 2 annotated transcripts and 2 polypeptides (1 unique). Gene sequence location is 2L:8765273..8768710. Its molecular function is described by: carbohydrate binding; alpha-mannosidase activity; catalytic activity. It is involved in the bi…
LOC140750661	kcc	kazachoc	solute carrier family 12 member kcc	kcc	kazachoc	228.733	-0.614665	FWM	0.262172	-2.34451	0.019052	0.965629	NW_027332211.1	4297331	4776809	plus	protein-coding	XM_073084338.1	XP_072940439.1	1119		FBpp0309966	0	FBgn0261794	The gene kazachoc is referred to in FlyBase by the symbol Dmel\kcc (CG5594, FBgn0261794). It is a protein_coding_gene from Dmel. It has 7 annotated transcripts and 7 polypeptides (6 unique). Gene sequence location is 2R:23907654..23925066. Its molecular function is described by: transmembrane transporter activity; amino acid transmembrane transporter activity; potassium:chloride symporter activit…
LOC140742506	LOC140742506	nervous fingers 2	uncharacterized LOC140742506	nerfin-2	nervous fingers 2	14.5185	-2.6234	FWM	1.12379	-2.33442	0.0195736	0.965629	NW_027332214.1	6515798	6527587	plus	protein-coding	XM_073073400.1	XP_072929501.1	431		FBpp0081655	2.2e-67	FBgn0041105	The gene nervous fingers 2 is referred to in FlyBase by the symbol Dmel\nerfin-2 (CG12809, FBgn0041105). It is a protein_coding_gene from Dmel. It has 2 annotated transcripts and 2 polypeptides (all unique). Gene sequence location is 3R:10071117..10073761. Its molecular function is described by: RNA polymerase II cis-regulatory region sequence-specific DNA binding; DNA-binding transcription repre…
LOC140743461	LOC140743461	sidestep	neural cell adhesion molecule 1-like	side	sidestep	23.46	-2.22613	FWM	0.953805	-2.33395	0.0195985	0.965629	NW_027332215.1	13857714	13871448	plus	protein-coding	XM_073074747.1	XP_072930848.1	533		FBpp0084538	1.06e-36	FBgn0016061	The gene sidestep is referred to in FlyBase by the symbol Dmel\side (CG31062, FBgn0016061). It is a protein_coding_gene from Dmel. It has 4 annotated transcripts and 4 polypeptides (all unique). Gene sequence location is 3R:27375088..27437482. Its molecular function is unknown. It is involved in the biological process described with: motor neuron axon guidance. 26 alleles are reported. The phenot…
LOC140744878	sev	sevenless	receptor protein-tyrosine kinase sevenless	sev	sevenless	89.5258	-1.29979	FWM	0.556617	-2.33515	0.0195353	0.965629	NW_027332217.1	7508443	7556060	minus	protein-coding	XM_073076573.1	XP_072932674.1	2484		FBpp0073249	0	FBgn0003366	The gene sevenless is referred to in FlyBase by the symbol Dmel\sev (CG18085, FBgn0003366). It is a protein_coding_gene from Dmel. It has one annotated transcript and one polypeptide. Gene sequence location is X:11071441..11086299. Its molecular function is described by 7 unique terms, many of which group under: phosphotransferase activity, alcohol group as acceptor; transferase activity; protein…
LOC140748673	spdo	sanpodo	sanpodo	spdo	sanpodo	202.922	-1.0128	FWM	0.43399	-2.33369	0.0196119	0.965629	NW_027332224.1	1880068	1886779	plus	protein-coding	XM_073081517.1	XP_072937618.1	530		FBpp0085013	4.68e-36	FBgn0260440	The gene sanpodo is referred to in FlyBase by the symbol Dmel\spdo (CG31020, FBgn0260440). It is a protein_coding_gene from Dmel. It has one annotated transcript and one polypeptide. Gene sequence location is 3R:30476684..30478849. Its molecular function is described by: protein binding; Notch binding. It is involved in the biological process described with 7 unique terms, many of which group und…
LOC140749509	Syt1	Synaptotagmin 1	Synaptotagmin 1	Syt1	Synaptotagmin 1	58.9391	-1.00596	FWM	0.430464	-2.33691	0.0194439	0.965629	NW_027332226.1	8601120	8635830	minus	protein-coding	XM_073082579.1	XP_072938680.1	438		FBpp0077410	0	FBgn0004242	The gene Synaptotagmin 1 is referred to in FlyBase by the symbol Dmel\Syt1 (CG3139, FBgn0004242). It is a protein_coding_gene from Dmel. It has 8 annotated transcripts and 8 polypeptides (6 unique). Gene sequence location is 2L:2772327..2799979. Its molecular function is described by 7 unique terms, many of which group under: binding; protein binding; lipid binding; phospholipid binding; protein …
LOC140749706	LOC140749706	pancreatic lipase-related protein 2-like	pancreatic lipase-related protein 2-like			32.9154	-2.66128	FWM	1.1383	-2.33794	0.0193904	0.965629	NW_027332226.1	9209352	9224678	plus	protein-coding	XM_073082839.1	XP_072938940.1	355		FBpp0297922	1.5e-166
LOC140751031	LOC140751031	beaten path VI	uncharacterized LOC140751031	beat-VI	beaten path VI	43.9441	-1.37584	FWM	0.586994	-2.34388	0.0190845	0.965629	NW_027332228.1	7634190	7686817	minus	protein-coding	XM_073084842.1	XP_072940943.1	355		FBpp0305528	1.83e-45	FBgn0039584	The gene beaten path VI is referred to in FlyBase by the symbol Dmel\beat-VI (CG14064, FBgn0039584). It is a protein_coding_gene from Dmel. It has 2 annotated transcripts and 2 polypeptides (1 unique). Gene sequence location is 3R:28418208..28474814. Its molecular function is described by: . It is involved in the biological process described with: heterophilic cell-cell adhesion via plasma membra…
LOC140752415	ITP	Ion transport peptide	ion transport peptide	ITP	Ion transport peptide	1220.59	-1.59116	FWM	0.681122	-2.33609	0.0194867	0.965629	NW_027332231.1	1889049	1972101	plus	protein-coding	XM_073086701.1	XP_072942802.1	112		FBpp0289423	9.61e-24	FBgn0035023	The gene Ion transport peptide is referred to in FlyBase by the symbol Dmel\ITP (CG13586, FBgn0035023). It is a protein_coding_gene from Dmel. It has 5 annotated transcripts and 5 polypeptides (3 unique). Gene sequence location is 2R:24537421..24558961. Its molecular function is described by: hormone activity; neuropeptide hormone activity. It is involved in the biological process described with …
LOC140743220	LOC140743220	LOC140743220	uncharacterized LOC140743220			72.692	-0.809435	FWM	0.348695	-2.32133	0.0202693	0.990259	NW_027332215.1	1659139	1662794	minus	protein-coding	XM_073074340.1	XP_072930441.1	463
LOC140750729	LOC140750729	Cuticular protein 49Aa	endocuticle structural glycoprotein SgAbd-2-like	Cpr49Aa	Cuticular protein 49Aa	265.077	3.50669	FWD	1.51104	2.32071	0.0203027	0.990259	NW_027332228.1	8236180	8243608	minus	protein-coding	XM_073084428.1	XP_072940529.1	166		FBpp0112271	2.72e-37	FBgn0050045	The gene Cuticular protein 49Aa is referred to in FlyBase by the symbol Dmel\Cpr49Aa (CG30045, FBgn0050045). It is a protein_coding_gene from Dmel. It has one annotated transcript and one polypeptide. Gene sequence location is 2R:12376626..12377378. Its molecular function is described by: structural constituent of chitin-based larval cuticle. It is involved in the biological process described wit…
LOC140749513	LOC140749513	uridine phosphorylase 1	uridine phosphorylase 1			3355.01	0.987435	FWD	0.42645	2.31548	0.0205868	0.994772	NW_027332226.1	9358898	9378322	minus	protein-coding	XM_073082588.1	XP_072938689.1	391		FBpp0084457	0
LOC140751037	LOC140751037	Kr-h1	uncharacterized LOC140751037	Kr-h1	Kr transcription factor homolog 1	193.898	-2.04766	FWM	0.883915	-2.31658	0.0205266	0.994772	NW_027332228.1	595552	625483	plus	protein-coding	XM_073084848.1	XP_072940949.1	212		FBpp0310810	3.65e-26	FBgn0266450	The gene Kr transcription factor homolog 1 is referred to in FlyBase by the symbol Dmel\Kr-h1 (CG45074, FBgn0266450). It is a protein_coding_gene from Dmel. It has 2 annotated transcripts and 2 polypeptides (all unique). Gene sequence location is 2L:6082603..6096498. Its molecular function is described by: RNA polymerase II cis-regulatory region sequence-specific DNA binding; DNA-binding transcri…
LOC140757774	LOC140757774	Reduction in Cnn dots 1	uncharacterized LOC140757774	Rcd1	Reduction in Cnn dots 1	120.863	-0.0326239	FWM	0.167722	-0.194512	0.845775	1	NW_027332209.1	12863	19176	plus	protein-coding	XM_073093649.1	XP_072949750.1	619		FBpp0302790	7.3e-19	FBgn0033897	The gene Reduction in Cnn dots 1 is referred to in FlyBase by the symbol Dmel\Rcd1 (CG8233, FBgn0033897). It is a protein_coding_gene from Dmel. It has 8 annotated transcripts and 8 polypeptides (all unique). Gene sequence location is 2R:14148263..14153123. Its molecular function is described by: hydrolase activity. It is involved in the biological process described with: centriole replication; p…
LOC140742299	eag	ether a go-go	potassium voltage-gated channel protein ether a go-go	eag	ether a go-go	7.01704	-1.13411	FWM	0.910192	-1.24601	0.212759	1	NW_027332209.1	23220	42273	plus	protein-coding	XM_073073173.1	XP_072929274.1	1008		FBpp0301719	0	FBgn0000535	The gene ether a go-go is referred to in FlyBase by the symbol Dmel\eag (CG10952, FBgn0000535). It is a protein_coding_gene from Dmel. It has 7 annotated transcripts and 7 polypeptides (all unique). Gene sequence location is X:14955477..15009989. Its molecular function is described by: monoatomic ion channel activity; voltage-gated potassium channel activity; transmembrane transporter binding; vo…
LOC140742319	Akt	Akt kinase	AKT serine/threonine protein kinase	Akt	Akt kinase	4152.53	0.0036812	FWD	0.131235	0.0280505	0.977622	1	NW_027332209.1	43800	55054	minus	protein-coding	XM_073073213.1	XP_072929314.1	504		FBpp0082682	0	FBgn0010379	The gene Akt kinase is referred to in FlyBase by the symbol Dmel\Akt (CG4006, FBgn0010379). It is a protein_coding_gene from Dmel. It has 5 annotated transcripts and 5 polypeptides (2 unique). Gene sequence location is 3R:16099228..16105670. Its molecular function is described by: protein binding; protein kinase activity; protein serine/threonine kinase activity; ATP binding. It is involved in th…
LOC140742333	LOC140742333	LOC140742333	uncharacterized LOC140742333			18.6451	-1.09545	FWM	0.779398	-1.4055	0.159871	1	NW_027332209.1	78327	86129	plus	protein-coding	XM_073073245.1	XP_072929346.1	1078		FBpp0308818	5.02e-10
LOC140742358	eEF1gamma	eEF1gamma	elongation factor 1-gamma	eEF1gamma	eukaryotic translation elongation factor 1 gamma	30347.7	-0.144373	FWM	0.159774	-0.903608	0.366203	1	NW_027332209.1	87227	107100	minus	protein-coding	XM_073073272.1	XP_072929373.1	424		FBpp0291632	0	FBgn0029176	The gene eukaryotic translation elongation factor 1 gamma is referred to in FlyBase by the symbol Dmel\eEF1≈í‚â• (CG11901, FBgn0029176). It is a protein_coding_gene from Dmel. It has 3 annotated transcripts and 3 polypeptides (1 unique). Gene sequence location is 3R:29220172..29222109. Its molecular function is described by: translation elongation factor activity; microtubule binding. It is invol…
LOC140742611	LOC140742611	Calcineurin B2	calcineurin subunit B type 2	CanB2	Calcineurin B2	2695.12	-0.104956	FWM	0.109972	-0.954392	0.339885	1	NW_027332209.1	107275	117696	plus	protein-coding	XM_073073544.1	XP_072929645.1	182		FBpp0301600	2.74e-113	FBgn0015614	The gene Calcineurin B2 is referred to in FlyBase by the symbol Dmel\CanB2 (CG11217, FBgn0015614). It is a protein_coding_gene from Dmel. It has 2 annotated transcripts and 2 polypeptides (1 unique). Gene sequence location is 2R:7786010..7789053. Its molecular function is described by: calmodulin binding; protein binding; calcium-dependent protein serine/threonine phosphatase regulator activity; …
LOC140742632	mRpL14	mRpL14	mitochondrial ribosomal protein L14	mRpL14	mitochondrial ribosomal protein L14	216.394	-0.0494859	FWM	0.231392	-0.213862	0.830655	1	NW_027332209.1	118304	119260	minus	protein-coding	XM_073073572.1	XP_072929673.1	150		FBpp0305877	1.35e-68	FBgn0040389	The gene mitochondrial ribosomal protein L14 is referred to in FlyBase by the symbol Dmel\mRpL14 (CG14048, FBgn0040389). It is a protein_coding_gene from Dmel. It has 2 annotated transcripts and 2 polypeptides (1 unique). Gene sequence location is X:2343997..2344649. Its molecular function is described by: structural constituent of ribosome. It is involved in the biological process described with…
LOC140742394	LOC140742394	LOC140742394	uncharacterized LOC140742394			1408.53	-0.0381238	FWM	0.411222	-0.0927085	0.926135	1	NW_027332209.1	347810	354965	minus	protein-coding	XM_073073326.1	XP_072929427.1	186
LOC140742428	LOC140742428	LOC140742428	uncharacterized LOC140742428			42.6768	-0.915099	FWM	0.674187	-1.35734	0.174674	1	NW_027332209.1	395812	415295	plus	protein-coding	XM_073073374.1	XP_072929475.1	907		FBpp0110558	9.86e-12
LOC140757797	LOC140757797	LOC140757797	uncharacterized LOC140757797			3.63618	-0.519185	FWM	0.98722	-0.525906	0.598953	1	NW_027332209.1	417053	436953	minus	protein-coding	XM_073093671.1	XP_072949772.1	1034
LOC140742497	LOC140742497	Vha68-2	V-type proton ATPase catalytic subunit A	Vha68-2	Vacuolar H[+] ATPase 68 kDa subunit 2	4648.57	-0.0267634	FWM	0.178768	-0.14971	0.880994	1	NW_027332209.1	437457	453186	minus	protein-coding	XM_073073398.1	XP_072929499.1	617		FBpp0307597	0	FBgn0263598	The gene Vacuolar H[+] ATPase 68 kDa subunit 2 is referred to in FlyBase by the symbol Dmel\Vha68-2 (CG3762, FBgn0263598). It is a protein_coding_gene from Dmel. It has 6 annotated transcripts and 6 polypeptides (1 unique). Gene sequence location is 2L:12974322..12978607. Its molecular function is described by: ATP binding; ATP hydrolysis activity; proton-transporting ATPase activity, rotational …
LOC140742466	LOC140742466	monkey king protein	speckle targeted PIP5K1A-regulated poly(A) polymerase-like	mkg-p	monkey king protein	1950.92	0.025588	FWD	0.102975	0.248487	0.803758	1	NW_027332209.1	454418	462403	plus	protein-coding	XM_073073383.1	XP_072929484.1	797		FBpp0312208	3.01e-34	FBgn0035889	The gene monkey king protein is referred to in FlyBase by the symbol Dmel\mkg-p (CG7163, FBgn0035889). It is a protein_coding_gene from Dmel. It has 3 annotated transcripts and 3 polypeptides (1 unique). Gene sequence location is 3L:8402168..8405277. Its molecular function is described by: RNA uridylyltransferase activity. The biological processes in which it is involved are not known. 4 alleles …
LOC140742539	LOC140742539	monkey king protein	speckle targeted PIP5K1A-regulated poly(A) polymerase-like	mkg-p	monkey king protein	353.746	-0.0190236	FWM	0.408228	-0.0466003	0.962832	1	NW_027332209.1	464041	468941	plus	protein-coding	XM_073073442.1	XP_072929543.1	390		FBpp0312208	2.21e-27	FBgn0035889	The gene monkey king protein is referred to in FlyBase by the symbol Dmel\mkg-p (CG7163, FBgn0035889). It is a protein_coding_gene from Dmel. It has 3 annotated transcripts and 3 polypeptides (1 unique). Gene sequence location is 3L:8402168..8405277. Its molecular function is described by: RNA uridylyltransferase activity. The biological processes in which it is involved are not known. 4 alleles …
LOC140742516	LOC140742516	acid phosphatase type 7	acid phosphatase type 7			627.593	-0.046509	FWM	0.232549	-0.199996	0.841483	1	NW_027332209.1	469054	483943	minus	protein-coding	XM_073073414.1	XP_072929515.1	439		FBpp0308868	0
LOC140742560	LOC140742560	LOC140742560	uncharacterized LOC140742560			1435.33	0.0439699	FWD	0.262647	0.16741	0.867047	1	NW_027332209.1	485806	616448	minus	protein-coding	XM_073073465.1	XP_072929566.1	1123
LOC140742604	Pits	Pits	Protein interacting with Ttk69 and Sin3A	Pits	Protein interacting with Ttk69 and Sin3A	4026.88	0.0339378	FWD	0.183134	0.185317	0.852981	1	NW_027332209.1	490421	499976	minus	protein-coding	XM_073073531.1	XP_072929632.1	422		FBpp0073495	6.28e-43	FBgn0030400	The gene Protein interacting with Ttk69 and Sin3A is referred to in FlyBase by the symbol Dmel\Pits (CG11138, FBgn0030400). It is a protein_coding_gene from Dmel. It has 3 annotated transcripts and 3 polypeptides (all unique). Gene sequence location is X:12569169..12583193. Its molecular function is described by: ubiquitin protein ligase activity; transcription corepressor activity. It is involve…
LOC140742573	LOC140742573	LOC140742573	uncharacterized LOC140742573			118.866	0.0969055	FWD	0.276862	0.350014	0.726328	1	NW_027332209.1	528412	536832	minus	protein-coding	XM_073073479.1	XP_072929580.1	531
LOC140742639	mRRF1	mRRF1	mitochondrial ribosome recycling factor 1	mRRF1	mitochondrial ribosome recycling factor 1	1152.05	-0.0869818	FWM	0.302232	-0.287798	0.773501	1	NW_027332209.1	616964	617947	minus	protein-coding	XM_073073584.1	XP_072929685.1	250		FBpp0076172	2.59e-75	FBgn0035980	The gene mitochondrial ribosome recycling factor 1 is referred to in FlyBase by the symbol Dmel\mRRF1 (CG4447, FBgn0035980). It is a protein_coding_gene from Dmel. It has one annotated transcript and one polypeptide. Gene sequence location is 3L:9364350..9365240. Its molecular function is described by: ribosomal large subunit binding. It is involved in the biological process described with: mitoc…
LOC140742732	MTPAP	MTPAP	mitochondrial poly(A) polymerase	MTPAP	mitochondrial poly(A) polymerase	534.566	-0.0652586	FWM	0.162608	-0.401326	0.68818	1	NW_027332209.1	618250	627072	plus	protein-coding	XM_073073714.1	XP_072929815.1	605		FBpp0304567	2.3e-147	FBgn0024360	The gene mitochondrial poly(A) polymerase is referred to in FlyBase by the symbol Dmel\MTPAP (CG11418, FBgn0024360). It is a protein_coding_gene from Dmel. It has 3 annotated transcripts and 3 polypeptides (2 unique). Gene sequence location is X:1344872..1349357. Its molecular function is described by: RNA binding; poly(A) RNA polymerase activity. It is involved in the biological process describe…
LOC140742748	THADA	THADA	Thyroid adenoma-associated protein homolog	THADA	THADA	1064.44	-0.0239669	FWM	0.252773	-0.0948161	0.924461	1	NW_027332209.1	627112	651772	minus	protein-coding	XM_073073739.1	XP_072929840.1	1805		FBpp0288416	2.64e-99	FBgn0031077	The gene THADA is referred to in FlyBase by the symbol Dmel\THADA (CG15618, FBgn0031077). It is a protein_coding_gene from Dmel. It has 2 annotated transcripts and 2 polypeptides (all unique). Gene sequence location is X:19859743..19865524. Its molecular function is described by: calcium channel inhibitor activity. It is involved in the biological process described with: tRNA nucleoside ribose me…
LOC140742741	LOC140742741	LOC140742741	uncharacterized LOC140742741			23219.2	0.282532	FWD	1.08532	0.26032	0.794617	1	NW_027332209.1	652690	656411	minus	protein-coding	XM_073073726.1	XP_072929827.1	564
LOC140742648	LOC140742648	Tetraspanin 42Ed	leukocyte surface antigen CD53-like	Tsp42Ed	Tetraspanin 42Ed	5.74953	-0.101164	FWM	0.936681	-0.108002	0.913994	1	NW_027332209.1	669188	680684	minus	protein-coding	XM_073073596.1	XP_072929697.1	227		FBpp0311637	1e-24	FBgn0029507	The gene Tetraspanin 42Ed is referred to in FlyBase by the symbol Dmel\Tsp42Ed (CG12846, FBgn0029507). It is a protein_coding_gene from Dmel. It has 2 annotated transcripts and 2 polypeptides (1 unique). Gene sequence location is 2R:7009498..7011739. Its molecular function is described by: . It is involved in the biological process described with: . 11 alleles are reported. No phenotypic data is …
LOC140742662	LOC140742662	Tetraspanin 42Ed	leukocyte surface antigen CD53-like	Tsp42Ed	Tetraspanin 42Ed	289.752	-0.811022	FWM	0.783278	-1.03542	0.300472	1	NW_027332209.1	688197	698194	minus	protein-coding	XM_073073617.1	XP_072929718.1	219		FBpp0311637	7.56e-37	FBgn0029507	The gene Tetraspanin 42Ed is referred to in FlyBase by the symbol Dmel\Tsp42Ed (CG12846, FBgn0029507). It is a protein_coding_gene from Dmel. It has 2 annotated transcripts and 2 polypeptides (1 unique). Gene sequence location is 2R:7009498..7011739. Its molecular function is described by: . It is involved in the biological process described with: . 11 alleles are reported. No phenotypic data is …
LOC140742670	NijA	Ninjurin A	Ninjurin A	NijA	Ninjurin A	670.433	0.124438	FWD	0.405718	0.306711	0.759063	1	NW_027332209.1	708172	730866	plus	protein-coding	XM_073073630.1	XP_072929731.1	308		FBpp0089002	9.95e-48	FBgn0036101	The gene Ninjurin A is referred to in FlyBase by the symbol Dmel\NijA (CG6449, FBgn0036101). It is a protein_coding_gene from Dmel. It has 4 annotated transcripts and 4 polypeptides (all unique). Gene sequence location is 3L:10694360..10696877. Its molecular function is unknown. It is involved in the biological process described with: negative regulation of cell adhesion; programmed cell death; c…
LOC140742692	eIF5	eIF5	eukaryotic translation initiation factor 5	eIF5	eukaryotic translation initiation factor 5	3383.76	0.00840511	FWD	0.109706	0.0766149	0.93893	1	NW_027332209.1	741793	777638	minus	protein-coding	XM_073073658.1	XP_072929759.1	456		FBpp0089139	4.58e-160	FBgn0030719	The gene eukaryotic translation initiation factor 5 is referred to in FlyBase by the symbol Dmel\eIF5 (CG9177, FBgn0030719). It is a protein_coding_gene from Dmel. It has 7 annotated transcripts and 7 polypeptides (1 unique). Gene sequence location is X:15987008..15991974. Its molecular function is described by: translation initiation factor activity; GDP-dissociation inhibitor activity; eukaryot…
LOC140742721	LOC140742721	mitochondrial import inner membrane translocase subunit TIM44	mitochondrial import inner membrane translocase subunit TIM44			864.809	0.0872192	FWD	0.145296	0.600287	0.548315	1	NW_027332209.1	777895	781774	plus	protein-coding	XM_073073702.1	XP_072929803.1	436		FBpp0307026	0
LOC140742757	LOC140742757	DCX-EMAP	echinoderm microtubule-associated protein-like 2	DCX-EMAP	Doublecortin-domain-containing echinoderm-microtubule-associated protein	1503.09	0.125407	FWD	0.23019	0.544798	0.585892	1	NW_027332209.1	785236	881332	minus	protein-coding	XM_073073749.1	XP_072929850.1	873		FBpp0288784	1.33e-131	FBgn0259099	The gene Doublecortin-domain-containing echinoderm-microtubule-associated protein is referred to in FlyBase by the symbol Dmel\DCX-EMAP (CG42247, FBgn0259099). It is a protein_coding_gene from Dmel. It has 4 annotated transcripts and 4 polypeptides (all unique). Gene sequence location is 3L:14903805..14942907. Its molecular function is described by: microtubule binding; microtubule stabilizing ac…
LOC140742821	LOC140742821	Niemann-Pick type C-2g	MD-2-related lipid-recognition protein-like	Npc2g	Niemann-Pick type C-2g	5.90211	1.69475	FWD	0.941551	1.79996	0.0718674	1	NW_027332209.1	920989	924397	minus	protein-coding	XM_073073851.1	XP_072929952.1	164		FBpp0297402	1.12e-27	FBgn0039800	The gene Niemann-Pick type C-2g is referred to in FlyBase by the symbol Dmel\Npc2g (CG11314, FBgn0039800). It is a protein_coding_gene from Dmel. It has 2 annotated transcripts and 2 polypeptides (1 unique). Gene sequence location is 3R:30744605..30745263. Its molecular function is described by: sterol binding. It is involved in the biological process described with: mesoderm development; intrace…
LOC140742784	LOC140742784	LOC140742784	uncharacterized LOC140742784			1984.7	-0.254853	FWM	0.210622	-1.21	0.226278	1	NW_027332209.1	925394	989842	minus	protein-coding	XM_073073786.1	XP_072929887.1	1239
LOC140742829	LOC140742829	neuroglobin-like	neuroglobin-like			75.389	-0.491236	FWM	0.3617	-1.35813	0.174423	1	NW_027332209.1	1179223	1211181	plus	protein-coding	XM_073073864.1	XP_072929965.1	192
LOC140742836	LOC140742836	RUN domain-containing protein 1-like	RUN domain-containing protein 1-like			185.81	-0.26703	FWM	0.258005	-1.03498	0.300679	1	NW_027332209.1	1229942	1232247	plus	protein-coding	XM_073073875.1	XP_072929976.1	547		FBpp0070180	3.18e-64
LOC140742952	LOC140742952	Fumarase 1	fumarate hydratase, mitochondrial-like	Fum1	Fumarase 1	1566.86	-0.0271659	FWM	0.166272	-0.163382	0.870218	1	NW_027332209.1	1233476	1248396	minus	protein-coding	XM_073074052.1	XP_072930153.1	500		FBpp0070914	0	FBgn0286222	The gene Fumarase 1 is referred to in FlyBase by the symbol Dmel\Fum1 (CG4094, FBgn0286222). It is a protein_coding_gene from Dmel. It has 2 annotated transcripts and 2 polypeptides (all unique). Gene sequence location is X:6678424..6681845. Its molecular function is described by: lyase activity; fumarate hydratase activity; catalytic activity. It is involved in the biological process described w…
LOC140742892	PlexA	Plexin A	plexin A	PlexA	Plexin A	15278.7	0.0956406	FWD	0.11806	0.810102	0.417881	1	NW_027332209.1	1248819	1560752	plus	protein-coding	XM_073073958.1	XP_072930059.1	1896		FBpp0088287	0	FBgn0025741	The gene Plexin A is referred to in FlyBase by the symbol Dmel\PlexA (CG11081, FBgn0025741). It is a protein_coding_gene from Dmel. It has 4 annotated transcripts and 4 polypeptides (3 unique). Gene sequence location is 4:1009895..1027101. Its molecular function is described by 6 unique terms, many of which group under: binding; protein binding; molecular function activator activity; carbohydrate…
LOC140742858	LOC140742858	LOC140742858	uncharacterized LOC140742858			6.78357	0.449043	FWD	1.68176	0.267008	0.789463	1	NW_027332209.1	1409147	1414485	plus	protein-coding	XM_073073898.1	XP_072929999.1	480
LOC140742914	LOC140742914	LOC140742914	uncharacterized LOC140742914			3508.24	-0.136971	FWM	0.531335	-0.257787	0.796571	1	NW_027332209.1	1633097	1678264	plus	protein-coding	XM_073073987.1	XP_072930088.1	965
LOC140742926	LOC140742926	Connectin	uncharacterized LOC140742926	Con	Connectin	4.87133	0.0716556	FWD	1.83892	0.0389661	0.968917	1	NW_027332209.1	1755125	2047902	plus	protein-coding	XM_073074008.1	XP_072930109.1	515		FBpp0301699	1.22e-73	FBgn0005775	The gene Connectin is referred to in FlyBase by the symbol Dmel\Con (CG7503, FBgn0005775). It is a protein_coding_gene from Dmel. It has 2 annotated transcripts and 2 polypeptides (1 unique). Gene sequence location is 3L:4936758..5079033. Its molecular function is unknown. It is involved in the biological process described with: homophilic cell adhesion via plasma membrane adhesion molecules; syn…
LOC140757369	LOC140757369	LOC140757369	uncharacterized LOC140757369			2.75058	-0.331795	FWM	1.61854	-0.204996	0.837576	1	NW_027332209.1	1970734	1971524	plus	lncRNA	XR_012103968.1
LOC140742959	LOC140742959	Connectin	uncharacterized LOC140742959	Con	Connectin	2.9553	-3.18304	FWM	1.78829	-1.77993	0.0750867	1	NW_027332209.1	2225543	2346636	plus	protein-coding	XM_073074072.1	XP_072930173.1	500		FBpp0301699	4.78e-64	FBgn0005775	The gene Connectin is referred to in FlyBase by the symbol Dmel\Con (CG7503, FBgn0005775). It is a protein_coding_gene from Dmel. It has 2 annotated transcripts and 2 polypeptides (1 unique). Gene sequence location is 3L:4936758..5079033. Its molecular function is unknown. It is involved in the biological process described with: homophilic cell adhesion via plasma membrane adhesion molecules; syn…
LOC140742881	Rh50	Rh50	Rhesus blood group-associated glycoprotein Rh50	Rh50	Rh50	5.51939	-2.3319	FWM	1.16437	-2.00271	0.0452089	1	NW_027332209.1	2426674	2471419	plus	protein-coding	XM_073073930.1	XP_072930031.1	420		FBpp0073210	4.86e-124	FBgn0028699	The gene Rh50 is referred to in FlyBase by the symbol Dmel\Rh50 (CG7499, FBgn0028699). It is a protein_coding_gene from Dmel. It has 4 annotated transcripts and 4 polypeptides (3 unique). Gene sequence location is 3L:4910368..4920198. Its molecular function is described by: ammonium channel activity. It is involved in the biological process described with: ammonium homeostasis; cellular response …
LOC140742867	LOC140742867	LOC140742867	uncharacterized LOC140742867			195.243	-0.918025	FWM	0.848948	-1.08137	0.279533	1	NW_027332209.1	2571591	2595917	plus	protein-coding	XM_073073910.1	XP_072930011.1	463		FBpp0309598	3.7e-19
LOC140742973	LOC140742973	Odorant receptor 92a	odorant receptor 4-like	Or92a	Odorant receptor 92a	8.44142	-0.665462	FWM	2.82054	-0.235934	0.813484	1	NW_027332209.1	2665808	2675903	minus	protein-coding	XM_073074097.1	XP_072930198.1	409		FBpp0083295	9.79e-26	FBgn0038798	The gene Odorant receptor 92a is referred to in FlyBase by the symbol Dmel\Or92a (CG17916, FBgn0038798). It is a protein_coding_gene from Dmel. It has one annotated transcript and one polypeptide. Gene sequence location is 3R:20504788..20506186. Its molecular function is described by: olfactory receptor activity; odorant binding; ionotropic olfactory receptor activity. It is involved in the biolo…
LOC140742982	LOC140742982	putative molluscan insulin-related peptide(s) receptor	putative molluscan insulin-related peptide(s) receptor			343.46	-0.533578	FWM	0.73209	-0.728842	0.466099	1	NW_027332209.1	2683490	2695753	minus	protein-coding	XM_073074109.1	XP_072930210.1	917		FBpp0292333	3.13e-54
LOC140743003	LOC140743003	nxf2	uncharacterized LOC140743003	nxf2	nuclear RNA export factor 2	2092.78	0.00757051	FWD	0.110997	0.0682045	0.945623	1	NW_027332209.1	2698609	2720986	plus	protein-coding	XM_073074134.1	XP_072930235.1	904		FBpp0303951	3.64e-22	FBgn0036640	The gene nuclear RNA export factor 2 is referred to in FlyBase by the symbol Dmel\nxf2 (CG4118, FBgn0036640). It is a protein_coding_gene from Dmel. It has 3 annotated transcripts and 3 polypeptides (2 unique). Gene sequence location is 3L:16576859..16580306. Its molecular function is described by: RNA binding; chromatin-protein adaptor activity; transcription corepressor activity; single-strande…
LOC140743046	LOC140743046	LOC140743046	uncharacterized LOC140743046			4.80274	-0.334358	FWM	1.12576	-0.297005	0.766463	1	NW_027332209.1	2705684	2706745	minus	lncRNA	XR_012102358.1
LOC140743014	smid	smallminded	nuclear valosin-containing protein-like smid	smid	smallminded	5661.27	0.0200245	FWD	0.166048	0.120595	0.904012	1	NW_027332209.1	2716830	2720237	minus	protein-coding	XM_073074137.1	XP_072930238.1	870		FBpp0304234	0	FBgn0016983	The gene smallminded is referred to in FlyBase by the symbol Dmel\smid (CG8571, FBgn0016983). It is a protein_coding_gene from Dmel. It has 5 annotated transcripts and 5 polypeptides (4 unique). Gene sequence location is 3L:7381614..7385637. Its molecular function is described by: ATP hydrolysis activity; preribosome binding; ATP binding. It is involved in the biological process described with: r…
LOC140743030	Rpn12	Rpn12	regulatory particle non-ATPase 12	Rpn12	Regulatory particle non-ATPase 12	3987	-0.0826388	FWM	0.122386	-0.675232	0.499528	1	NW_027332209.1	2720989	2724038	minus	protein-coding	XM_073074138.1	XP_072930239.1	268		FBpp0075068	6.23e-85	FBgn0028693	The gene Regulatory particle non-ATPase 12 is referred to in FlyBase by the symbol Dmel\Rpn12 (CG4157, FBgn0028693). It is a protein_coding_gene from Dmel. It has one annotated transcript and one polypeptide. Gene sequence location is 3L:16583028..16584022. Its molecular function is described by: . It is involved in the biological process described with: proteolysis; ubiquitin-dependent protein c…
LOC140743057	Cep164	centrosomal protein 164	centrosomal protein 164	Cep164	centrosomal protein 164	79.6741	0.0972506	FWD	0.414421	0.234666	0.814468	1	NW_027332209.1	2725278	2744437	plus	protein-coding	XM_073074139.1	XP_072930240.1	1355		FBpp0312010	4.55e-42	FBgn0030716	The gene centrosomal protein 164 is referred to in FlyBase by the symbol Dmel\Cep164 (CG9170, FBgn0030716). It is a protein_coding_gene from Dmel. It has 3 annotated transcripts and 3 polypeptides (1 unique). Gene sequence location is X:15977967..15982944. Its molecular function is described by: . It is involved in the biological process described with: . 9 alleles are reported. No phenotypic dat…
LOC140743078	LOC140743078	LOC140743078	uncharacterized LOC140743078			345.639	-0.560502	FWM	0.379536	-1.47681	0.139727	1	NW_027332209.1	2747627	2763370	minus	protein-coding	XM_073074147.1	XP_072930248.1	257
LOC140743345	LOC140743345	Connectin	uncharacterized LOC140743345	Con	Connectin	70.3049	-0.693404	FWM	0.601013	-1.15373	0.248612	1	NW_027332209.1	2822918	2862209	plus	protein-coding	XM_073074521.1	XP_072930622.1	507		FBpp0301699	4e-70	FBgn0005775	The gene Connectin is referred to in FlyBase by the symbol Dmel\Con (CG7503, FBgn0005775). It is a protein_coding_gene from Dmel. It has 2 annotated transcripts and 2 polypeptides (1 unique). Gene sequence location is 3L:4936758..5079033. Its molecular function is unknown. It is involved in the biological process described with: homophilic cell adhesion via plasma membrane adhesion molecules; syn…
LOC140743353	LOC140743353	Connectin	uncharacterized LOC140743353	Con	Connectin	44.1113	-2.23121	FWM	1.09436	-2.03884	0.041466	1	NW_027332209.1	3028601	3072953	plus	protein-coding	XM_073074532.1	XP_072930633.1	498		FBpp0301699	2.7e-71	FBgn0005775	The gene Connectin is referred to in FlyBase by the symbol Dmel\Con (CG7503, FBgn0005775). It is a protein_coding_gene from Dmel. It has 2 annotated transcripts and 2 polypeptides (1 unique). Gene sequence location is 3L:4936758..5079033. Its molecular function is unknown. It is involved in the biological process described with: homophilic cell adhesion via plasma membrane adhesion molecules; syn…
LOC140743276	LOC140743276	pudgy	uncharacterized LOC140743276	pdgy	pudgy	178.159	0.531504	FWD	0.768597	0.691525	0.489236	1	NW_027332209.1	3142664	3149033	plus	protein-coding	XM_073074441.1	XP_072930542.1	570		FBpp0300995	1.36e-150	FBgn0027601	The gene pudgy is referred to in FlyBase by the symbol Dmel\pdgy (CG9009, FBgn0027601). It is a protein_coding_gene from Dmel. It has 4 annotated transcripts and 4 polypeptides (1 unique). Gene sequence location is X:14933670..14953532. Its molecular function is described by: long-chain fatty acid-CoA ligase activity. It is involved in the biological process described with: fatty-acyl-CoA biosynt…
LOC140743386	LOC140743386	LOC140743386	uncharacterized LOC140743386			310.633	0.162455	FWD	0.859021	0.189116	0.850002	1	NW_027332209.1	3225587	3243479	minus	protein-coding	XM_073074596.1	XP_072930697.1	110
LOC140743323	LOC140743323	pudgy	uncharacterized LOC140743323	pdgy	pudgy	7.25746	-0.436395	FWM	1.6986	-0.256915	0.797244	1	NW_027332209.1	3256663	3270475	minus	protein-coding	XM_073074494.1	XP_072930595.1	563		FBpp0300995	5.33e-155	FBgn0027601	The gene pudgy is referred to in FlyBase by the symbol Dmel\pdgy (CG9009, FBgn0027601). It is a protein_coding_gene from Dmel. It has 4 annotated transcripts and 4 polypeptides (1 unique). Gene sequence location is X:14933670..14953532. Its molecular function is described by: long-chain fatty acid-CoA ligase activity. It is involved in the biological process described with: fatty-acyl-CoA biosynt…
LOC140743248	LOC140743248	pudgy	uncharacterized LOC140743248	pdgy	pudgy	658.882	-0.179513	FWM	0.328052	-0.547208	0.584236	1	NW_027332209.1	3274293	3292398	minus	protein-coding	XM_073074381.1	XP_072930482.1	574		FBpp0300995	1.94e-165	FBgn0027601	The gene pudgy is referred to in FlyBase by the symbol Dmel\pdgy (CG9009, FBgn0027601). It is a protein_coding_gene from Dmel. It has 4 annotated transcripts and 4 polypeptides (1 unique). Gene sequence location is X:14933670..14953532. Its molecular function is described by: long-chain fatty acid-CoA ligase activity. It is involved in the biological process described with: fatty-acyl-CoA biosynt…
LOC140743373	LOC140743373	pudgy	uncharacterized LOC140743373	pdgy	pudgy	1023.48	1.26747	FWD	0.779452	1.6261	0.103928	1	NW_027332209.1	3294194	3322029	minus	protein-coding	XM_073074569.1	XP_072930670.1	568		FBpp0300995	4.17e-130	FBgn0027601	The gene pudgy is referred to in FlyBase by the symbol Dmel\pdgy (CG9009, FBgn0027601). It is a protein_coding_gene from Dmel. It has 4 annotated transcripts and 4 polypeptides (1 unique). Gene sequence location is X:14933670..14953532. Its molecular function is described by: long-chain fatty acid-CoA ligase activity. It is involved in the biological process described with: fatty-acyl-CoA biosynt…
LOC140743299	LOC140743299	pudgy	uncharacterized LOC140743299	pdgy	pudgy	501.763	0.376304	FWD	0.439567	0.85608	0.391954	1	NW_027332209.1	3326578	3338017	minus	protein-coding	XM_073074464.1	XP_072930565.1	565		FBpp0300995	1.75e-132	FBgn0027601	The gene pudgy is referred to in FlyBase by the symbol Dmel\pdgy (CG9009, FBgn0027601). It is a protein_coding_gene from Dmel. It has 4 annotated transcripts and 4 polypeptides (1 unique). Gene sequence location is X:14933670..14953532. Its molecular function is described by: long-chain fatty acid-CoA ligase activity. It is involved in the biological process described with: fatty-acyl-CoA biosynt…
LOC140743379	LOC140743379	mitochondrial genome maintenance exonuclease 1-like	mitochondrial genome maintenance exonuclease 1-like			2355.71	0.491913	FWD	0.397692	1.23692	0.216117	1	NW_027332209.1	3340242	3350682	minus	protein-coding	XM_073074584.1	XP_072930685.1	404
LOC140743242	LOC140743242	Connectin	uncharacterized LOC140743242	Con	Connectin	1193.37	-0.460834	FWM	0.320081	-1.43974	0.149941	1	NW_027332209.1	3351547	3422206	plus	protein-coding	XM_073074369.1	XP_072930470.1	581		FBpp0301699	1.34e-65	FBgn0005775	The gene Connectin is referred to in FlyBase by the symbol Dmel\Con (CG7503, FBgn0005775). It is a protein_coding_gene from Dmel. It has 2 annotated transcripts and 2 polypeptides (1 unique). Gene sequence location is 3L:4936758..5079033. Its molecular function is unknown. It is involved in the biological process described with: homophilic cell adhesion via plasma membrane adhesion molecules; syn…
LOC140743369	LOC140743369	LOC140743369	uncharacterized LOC140743369			28.6747	-0.0223566	FWM	1.88961	-0.0118313	0.99056	1	NW_027332209.1	3434423	3435974	plus	protein-coding	XM_073074555.1	XP_072930656.1	440
LOC140743363	LOC140743363	Connectin	uncharacterized LOC140743363	Con	Connectin	3.85742	-0.478782	FWM	1.67933	-0.285102	0.775566	1	NW_027332209.1	3544103	3610533	plus	protein-coding	XM_073074543.1	XP_072930644.1	491		FBpp0301699	6.22e-64	FBgn0005775	The gene Connectin is referred to in FlyBase by the symbol Dmel\Con (CG7503, FBgn0005775). It is a protein_coding_gene from Dmel. It has 2 annotated transcripts and 2 polypeptides (1 unique). Gene sequence location is 3L:4936758..5079033. Its molecular function is unknown. It is involved in the biological process described with: homophilic cell adhesion via plasma membrane adhesion molecules; syn…
LOC140743098	LOC140743098	brother of ihog	interference hedgehog-like	boi	brother of ihog	3419.89	0.230992	FWD	0.157992	1.46205	0.143728	1	NW_027332209.1	3811026	3897390	minus	protein-coding	XM_073074162.1	XP_072930263.1	775		FBpp0292890	2.41e-103	FBgn0040388	The gene brother of ihog is referred to in FlyBase by the symbol Dmel\boi (CG32796, FBgn0040388). It is a protein_coding_gene from Dmel. It has 5 annotated transcripts and 5 polypeptides (3 unique). Gene sequence location is X:2444167..2470043. Its molecular function is described by: coreceptor activity; hedgehog family protein binding. It is involved in the biological process described with 9 un…
LOC140743108	Grp170	Grp170 co-chaperone	hypoxia up-regulated Grp170 co-chaperone protein	Grp170	Grp170 co-chaperone	7723.32	-0.000559734	FWM	0.117835	-0.00475016	0.99621	1	NW_027332209.1	3903521	3913163	minus	protein-coding	XM_073074171.1	XP_072930272.1	914		FBpp0290016	0	FBgn0023529	The gene Grp170 co-chaperone is referred to in FlyBase by the symbol Dmel\Grp170 (CG2918, FBgn0023529). It is a protein_coding_gene from Dmel. It has 2 annotated transcripts and 2 polypeptides (1 unique). Gene sequence location is X:2271008..2275068. Its molecular function is described by: ATP-dependent protein folding chaperone; ATP hydrolysis activity; ATP binding; adenyl-nucleotide exchange fa…
LOC140743119	LOC140743119	CHES-1-like	uncharacterized LOC140743119	CHES-1-like	Checkpoint suppressor 1-like	906.226	0.419891	FWD	0.409567	1.02521	0.305266	1	NW_027332209.1	3922457	3946270	plus	protein-coding	XM_073074182.1	XP_072930283.1	380		FBpp0305405	1.21e-41	FBgn0029504	The gene Checkpoint suppressor 1-like is referred to in FlyBase by the symbol Dmel\CHES-1-like (CG12690, FBgn0029504). It is a protein_coding_gene from Dmel. It has 4 annotated transcripts and 4 polypeptides (2 unique). Gene sequence location is X:7682338..7709385. Its molecular function is described by: sequence-specific DNA binding; transcription cis-regulatory region binding; RNA polymerase II…
LOC140757865	Sou	Souji	required for meiotic nuclear division 5 protein souji	Sou	Souji	2099.87	0.0523991	FWD	0.134021	0.390978	0.695814	1	NW_027332209.1	3946470	3958734	minus	protein-coding	XM_073093738.1	XP_072949839.1	1309		FBpp0071476	2.11e-35	FBgn0034573	The gene Souji is referred to in FlyBase by the symbol Dmel\Sou (CG3295, FBgn0034573). It is a protein_coding_gene from Dmel. It has one annotated transcript and one polypeptide. Gene sequence location is 2R:21015594..21017446. Its molecular function is described by: ubiquitin protein ligase activity; ubiquitin-protein transferase activity. It is involved in the biological process described with:…
LOC140743127	Phb2	Prohibitin 2	prohibitin 2	Phb2	Prohibitin 2	4190.35	-0.0565897	FWM	0.227031	-0.24926	0.80316	1	NW_027332209.1	3958997	3960265	plus	protein-coding	XM_073074190.1	XP_072930291.1	299		FBpp0111776	1.78e-163	FBgn0010551	The gene Prohibitin 2 is referred to in FlyBase by the symbol Dmel\Phb2 (CG15081, FBgn0010551). It is a protein_coding_gene from Dmel. It has 6 annotated transcripts and 6 polypeptides (3 unique). Gene sequence location is 2R:18819467..18822250. Its molecular function is unknown. It is involved in the biological process described with: mitochondrion organization. 10 alleles are reported. The phen…
LOC140743138	NdufV3	NdufV3	NADH:ubiquinone oxidoreductase subunit V3	NdufV3	NADH:ubiquinone oxidoreductase subunit V3	386.193	-0.116962	FWM	0.173742	-0.673191	0.500826	1	NW_027332209.1	3961434	3961891	minus	protein-coding	XM_073074199.1	XP_072930300.1	102		FBpp0073308	8.53e-19	FBgn0030292	The gene NADH:ubiquinone oxidoreductase subunit V3 is referred to in FlyBase by the symbol Dmel\NdufV3 (CG11752, FBgn0030292). It is a protein_coding_gene from Dmel. It has one annotated transcript and one polypeptide. Gene sequence location is X:11349998..11350474. Its molecular function is unknown. It is involved in the biological process described with: mitochondrial electron transport, NADH t…
LOC140743147	LOC140743147	XNP	transcriptional regulator ATRX homolog	XNP	XNP	4086.87	-0.0496808	FWM	0.123281	-0.40299	0.686956	1	NW_027332209.1	3962432	3989383	plus	protein-coding	XM_073074210.1	XP_072930311.1	2449		FBpp0084213	0	FBgn0039338	The gene XNP is referred to in FlyBase by the symbol Dmel\XNP (CG4548, FBgn0039338). It is a protein_coding_gene from Dmel. It has 4 annotated transcripts and 4 polypeptides (2 unique). Gene sequence location is 3R:25477868..25482834. Its molecular function is described by: ATP-dependent chromatin remodeler activity; transcription coregulator activity; ATP hydrolysis activity; ATP binding; DNA tr…
LOC140743191	LOC140743191	LOC140743191	uncharacterized LOC140743191			236.466	-0.00265455	FWM	0.203027	-0.0130748	0.989568	1	NW_027332209.1	3989380	3990305	minus	protein-coding	XM_073074260.1	XP_072930361.1	180
LOC140743205	Rev1	DNA polymerase Rev1	Rev1 DNA directed polymerase	Rev1	DNA polymerase Rev1	242.717	-0.0501274	FWM	0.352383	-0.142253	0.88688	1	NW_027332209.1	3990560	3993553	plus	protein-coding	XM_073074303.1	XP_072930404.1	948		FBpp0072456	0	FBgn0035150	The gene DNA polymerase Rev1 is referred to in FlyBase by the symbol Dmel\Rev1 (CG12189, FBgn0035150). It is a protein_coding_gene from Dmel. It has one annotated transcript and one polypeptide. Gene sequence location is 3L:654363..657971. Its molecular function is described by: DNA-directed DNA polymerase activity; damaged DNA binding; deoxycytidyl transferase activity; nucleotidyltransferase ac…
LOC140743207	mlt	mulet	tubulin folding cofactor E like protein mlt	mlt	mulet	1268.58	0.373841	FWD	0.355434	1.05179	0.292897	1	NW_027332209.1	3995157	4023431	minus	protein-coding	XM_073074314.1	XP_072930415.1	464		FBpp0304278	1.52e-159	FBgn0265512	The gene mulet is referred to in FlyBase by the symbol Dmel\mlt (CG12214, FBgn0265512). It is a protein_coding_gene from Dmel. It has 3 annotated transcripts and 3 polypeptides (1 unique). Gene sequence location is 2R:10155916..10158931. Its molecular function is described by: alpha-tubulin binding. It is involved in the biological process described with: positive regulation of microtubule depoly…
LOC140743196	LOC140743196	LOC140743196	uncharacterized LOC140743196			3.76709	0.567986	FWD	1.69069	0.335949	0.736909	1	NW_027332209.1	4033855	4036397	plus	protein-coding	XM_073074274.1	XP_072930375.1	283		FBpp0072222	3.79e-14
LOC140743219	LOC140743219	persulfide dioxygenase ETHE1, mitochondrial	persulfide dioxygenase ETHE1, mitochondrial			219.603	0.263797	FWD	0.13469	1.95856	0.0501648	1	NW_027332209.1	4047607	4053727	plus	protein-coding	XM_073074334.1	XP_072930435.1	264		FBpp0288428	1.06e-113
LOC140743396	Appl	Appl	amyloid-beta-like protein	Appl	beta amyloid protein precursor-like	4764.15	-0.590415	FWM	0.259547	-2.27479	0.0229185	1	NW_027332209.1	4071663	4263253	plus	protein-coding	XM_073074623.1	XP_072930724.1	799		FBpp0428604	2.75e-108	FBgn0000108	The gene beta amyloid protein precursor-like is referred to in FlyBase by the symbol Dmel\Appl (CG7727, FBgn0000108). It is a protein_coding_gene from Dmel. It has 7 annotated transcripts and 7 polypeptides (6 unique). Gene sequence location is X:530301..579044. Its molecular function is described by: heparin binding; transition metal ion binding; protein binding. It is involved in the biological…
LOC140743446	LOC140743446	LOC140743446	uncharacterized LOC140743446			688.955	-0.0170767	FWM	0.455306	-0.037506	0.970082	1	NW_027332209.1	4311060	4430670	minus	protein-coding	XM_073074721.1	XP_072930822.1	178		FBpp0305178	7.59e-22
LOC140743415	Vha36-1	Vha36-1	V-type proton ATPase subunit Vha36-1	Vha36-1	Vacuolar H[+] ATPase 36kD subunit 1	998.953	0.00476673	FWD	0.185587	0.0256846	0.979509	1	NW_027332209.1	4594802	4599829	minus	protein-coding	XM_073074662.1	XP_072930763.1	246		FBpp0086468	1.93e-156	FBgn0022097	The gene Vacuolar H[+] ATPase 36kD subunit 1 is referred to in FlyBase by the symbol Dmel\Vha36-1 (CG8186, FBgn0022097). It is a protein_coding_gene from Dmel. It has one annotated transcript and one polypeptide. Gene sequence location is 2R:15541435..15542498. Its molecular function is described by: proton-transporting ATPase activity, rotational mechanism. It is involved in the biological proce…
LOC140743421	LOC140743421	LOC140743421	uncharacterized LOC140743421			259.051	0.132958	FWD	0.164718	0.807188	0.419558	1	NW_027332209.1	4600850	4605172	plus	protein-coding	XM_073074675.1	XP_072930776.1	419		FBpp0081844	2.14e-25
LOC140743433	LOC140743433	LOC140743433	uncharacterized LOC140743433			365.044	0.0828165	FWD	0.202897	0.40817	0.683149	1	NW_027332209.1	4607219	4611495	minus	protein-coding	XM_073074697.1	XP_072930798.1	285
LOC140743441	LOC140743441	cypher	uncharacterized LOC140743441	cyr	cypher	459.488	-0.756177	FWM	0.668125	-1.13179	0.257723	1	NW_027332209.1	4613322	4651380	plus	protein-coding	XM_073074707.1	XP_072930808.1	508		FBpp0309146	6.28e-65	FBgn0030001	The gene cypher is referred to in FlyBase by the symbol Dmel\cyr (CG15335, FBgn0030001). It is a protein_coding_gene from Dmel. It has 3 annotated transcripts and 3 polypeptides (2 unique). Gene sequence location is X:8121280..8135713. Its molecular function is described by: . It is involved in the biological process described with: cell morphogenesis; epithelial cell morphogenesis. 12 alleles ar…
LOC140743462	beta-Spec	beta Spectrin	spectrin beta chain	beta-Spec	beta Spectrin	5731.98	-0.0637762	FWM	0.300319	-0.212361	0.831825	1	NW_027332209.1	4653781	4726543	plus	protein-coding	XM_073074752.1	XP_072930853.1	2414		FBpp0306507	0	FBgn0250788	The gene beta Spectrin is referred to in FlyBase by the symbol Dmel\≈í‚â§-Spec (CG5870, FBgn0250788). It is a protein_coding_gene from Dmel. It has 3 annotated transcripts and 3 polypeptides (all unique). Gene sequence location is X:17657372..17669371. Its molecular function is described by 7 unique terms, many of which group under: binding; cytoskeletal protein binding; protein binding; actin bi…
LOC140757873	LOC140757873	transmembrane protease serine 9-like	transmembrane protease serine 9-like			5.44533	0.0216664	FWD	0.842473	0.0257177	0.979483	1	NW_027332209.1	4729749	4741353	plus	protein-coding	XM_073093745.1	XP_072949846.1	573		FBpp0076774	3.17e-38
LOC140743477	Unc-76	Uncoordinated 76	fasciculation and elongation protein Unc-76	Unc-76	Uncoordinated 76	298.779	-0.521589	FWM	0.270379	-1.9291	0.053718	1	NW_027332209.1	4749758	4800162	minus	protein-coding	XM_073074778.1	XP_072930879.1	395		FBpp0305896	9.2e-151	FBgn0040395	The gene Uncoordinated 76 is referred to in FlyBase by the symbol Dmel\Unc-76 (CG3981, FBgn0040395). It is a protein_coding_gene from Dmel. It has 4 annotated transcripts and 4 polypeptides (2 unique). Gene sequence location is X:2080610..2093948. Its molecular function is described by: kinesin binding. It is involved in the biological process described with: axo-dendritic transport. 22 alleles a…
LOC140743486	LOC140743486	DnaJ-like-60	dnaJ-like protein 60	DnaJ-60	DnaJ-like-60	174.021	0.160563	FWD	0.13082	1.22736	0.219687	1	NW_027332209.1	4801038	4807035	plus	protein-coding	XM_073074788.1	XP_072930889.1	273		FBpp0290487	5.82e-29	FBgn0260775	The gene DnaJ-like-60 is referred to in FlyBase by the symbol Dmel\DnaJ-60 (CG42567, FBgn0260775). It is a protein_coding_gene from Dmel. It has 2 annotated transcripts and 2 polypeptides (1 unique). Gene sequence location is 2R:24157668..24159312. Its molecular function is described by: unfolded protein binding. It is involved in the biological process described with: spermatogenesis; response t…
LOC140743528	LOC140743528	speck	arylalkylamine N-acetyltransferase 1-like	speck	speck	79.573	0.34874	FWD	0.35806	0.973972	0.33007	1	NW_027332209.1	4807922	4825545	minus	protein-coding	XM_073074868.1	XP_072930969.1	231		FBpp0072163	5.88e-26	FBgn0287831	The gene speck is referred to in FlyBase by the symbol Dmel\speck (CG3318, FBgn0287831). It is a protein_coding_gene from Dmel. It has 3 annotated transcripts and 3 polypeptides (2 unique). Gene sequence location is 2R:24139563..24157762. Its molecular function is described by: acyltransferase activity, transferring groups other than amino-acyl groups; aralkylamine N-acetyltransferase activity; N…
LOC140743541	LOC140743541	LOC140743541	uncharacterized LOC140743541			31.8647	0.00348614	FWD	0.71221	0.00489482	0.996095	1	NW_027332209.1	4824899	4826701	plus	lncRNA	XR_012102472.1
LOC140743510	LOC140743510	speck	arylalkylamine N-acetyltransferase 1-like	speck	speck	317.836	-0.0849727	FWM	0.753326	-0.112797	0.910192	1	NW_027332209.1	4828624	4833901	minus	protein-coding	XM_073074842.1	XP_072930943.1	231		FBpp0072163	9.34e-26	FBgn0287831	The gene speck is referred to in FlyBase by the symbol Dmel\speck (CG3318, FBgn0287831). It is a protein_coding_gene from Dmel. It has 3 annotated transcripts and 3 polypeptides (2 unique). Gene sequence location is 2R:24139563..24157762. Its molecular function is described by: acyltransferase activity, transferring groups other than amino-acyl groups; aralkylamine N-acetyltransferase activity; N…
LOC140743499	LOC140743499	speck	arylalkylamine N-acetyltransferase 1-like	speck	speck	10880.7	0.363886	FWD	0.74954	0.48548	0.627336	1	NW_027332209.1	4836764	4883062	minus	protein-coding	XM_073074818.1	XP_072930919.1	262		FBpp0072163	4.62e-36	FBgn0287831	The gene speck is referred to in FlyBase by the symbol Dmel\speck (CG3318, FBgn0287831). It is a protein_coding_gene from Dmel. It has 3 annotated transcripts and 3 polypeptides (2 unique). Gene sequence location is 2R:24139563..24157762. Its molecular function is described by: acyltransferase activity, transferring groups other than amino-acyl groups; aralkylamine N-acetyltransferase activity; N…
LOC140743552	Nab2	Nab2	Nuclear polyadenosine RNA-binding 2	Nab2	Nuclear polyadenosine RNA-binding 2	1552.56	-0.00410283	FWM	0.0825927	-0.0496755	0.960381	1	NW_027332209.1	4932019	4942308	minus	protein-coding	XM_073074919.1	XP_072931020.1	999		FBpp0084017	1.89e-32	FBgn0028471	The gene Nuclear polyadenosine RNA-binding 2 is referred to in FlyBase by the symbol Dmel\Nab2 (CG5720, FBgn0028471). It is a protein_coding_gene from Dmel. It has one annotated transcript and one polypeptide. Gene sequence location is 3R:24314660..24318419. Its molecular function is described by: metal ion binding; sequence-specific mRNA binding; poly(A) binding. It is involved in the biological…
LOC140743556	moody	moody	G-protein coupled receptor moody	moody	moody	75.4477	-0.507853	FWM	0.514075	-0.987896	0.323204	1	NW_027332209.1	4942870	5011936	minus	protein-coding	XM_073074933.1	XP_072931034.1	438		FBpp0292164	5.51e-147	FBgn0025631	The gene moody is referred to in FlyBase by the symbol Dmel\moody (CG4322, FBgn0025631). It is a protein_coding_gene from Dmel. It has 6 annotated transcripts and 6 polypeptides (2 unique). Gene sequence location is X:2044292..2050120. Its molecular function is described by: G protein-coupled receptor activity. It is involved in the biological process described with 9 unique terms, many of which …
LOC140743571	LOC140743571	G-protein coupled receptor moody	G-protein coupled receptor moody			7.07586	-0.868313	FWM	1.11517	-0.778639	0.436192	1	NW_027332209.1	5097718	5228187	plus	protein-coding	XM_073074964.1	XP_072931065.1	438		FBpp0309107	7.35e-92
LOC140743564	LOC140743564	G-protein coupled receptor moody-like	G-protein coupled receptor moody-like			27.7114	-0.967333	FWM	0.512657	-1.8869	0.0591734	1	NW_027332209.1	5228196	5236170	plus	protein-coding	XM_073074952.1	XP_072931053.1	431		FBpp0309107	1.09e-103
LOC140743578	WDR79	WD repeat domain 79	Telomerase Cajal body protein 1 homolog	WDR79	WD repeat domain 79	611.269	-0.239689	FWM	0.208557	-1.14927	0.250445	1	NW_027332209.1	5301261	5306166	minus	protein-coding	XM_073074977.1	XP_072931078.1	696		FBpp0305599	5.79e-96	FBgn0031782	The gene WD repeat domain 79 is referred to in FlyBase by the symbol Dmel\WDR79 (CG9226, FBgn0031782). It is a protein_coding_gene from Dmel. It has 2 annotated transcripts and 2 polypeptides (all unique). Gene sequence location is 2L:6125879..6127775. Its molecular function is described by: box C/D sno(s)RNA binding; protein-RNA adaptor activity; RNA binding. It is involved in the biological pro…
LOC140743605	Hsl	Hormone-sensitive lipase	hormone-sensitive lipase	Hsl	Hormone-sensitive lipase	67.7739	0.264042	FWD	0.666278	0.396294	0.691888	1	NW_027332209.1	5306524	5321909	plus	protein-coding	XM_073075025.1	XP_072931126.1	822		FBpp0085584	0	FBgn0034491	The gene Hormone-sensitive lipase is referred to in FlyBase by the symbol Dmel\Hsl (CG11055, FBgn0034491). It is a protein_coding_gene from Dmel. It has 3 annotated transcripts and 3 polypeptides (1 unique). Gene sequence location is 2R:20257650..20261726. Its molecular function is described by: triacylglycerol lipase activity; hydrolase activity; sterol ester esterase activity; monoacylglycerol …
LOC140743634	san	separation anxiety	Probable N-acetyltransferase san	san	separation anxiety	3177.88	0.0169471	FWD	0.118073	0.143531	0.885871	1	NW_027332209.1	5326174	5329324	minus	protein-coding	XM_073075063.1	XP_072931164.1	177		FBpp0087227	1.72e-102	FBgn0024188	The gene separation anxiety is referred to in FlyBase by the symbol Dmel\san (CG12352, FBgn0024188). It is a protein_coding_gene from Dmel. It has one annotated transcript and one polypeptide. Gene sequence location is 2R:11360706..11361871. Its molecular function is described by: acyltransferase activity, transferring groups other than amino-acyl groups; protein-N-terminal amino-acid acetyltrans…
LOC140743644	LOC140743644	lin-52	protein lin-52 homolog	lin-52	lin-52	1105.77	0.00338249	FWD	0.293044	0.0115426	0.990791	1	NW_027332209.1	5336304	5338540	minus	protein-coding	XM_073075074.1	XP_072931175.1	124		FBpp0308792	5.17e-19	FBgn0029800	The gene lin-52 is referred to in FlyBase by the symbol Dmel\lin-52 (CG15929, FBgn0029800). It is a protein_coding_gene from Dmel. It has 2 annotated transcripts and 2 polypeptides (1 unique). Gene sequence location is X:5753390..5754958. Its molecular function is unknown. It is involved in the biological process described with: negative regulation of execution phase of apoptosis; compound eye de…
LOC140743585	RpS19a	LDL receptor protein 1	Ribosomal protein S19a	LRP1	LDL receptor protein 1	33097.6	0.00452761	FWD	0.167968	0.0269552	0.978495	1	NW_027332209.1	5338873	5390057	plus	protein-coding	XM_073074990.1	XP_072931091.1	2163		FBpp0311205	1.15e-94	FBgn0053087	The gene LDL receptor protein 1 is referred to in FlyBase by the symbol Dmel\LRP1 (CG33087, FBgn0053087). It is a protein_coding_gene from Dmel. It has 2 annotated transcripts and 2 polypeptides (all unique). Gene sequence location is 2R:8174165..8226438. Its molecular function is described by: low-density lipoprotein particle receptor activity; calcium ion binding. It is involved in the biologic…
LOC140743599	LOC140743599	Sph242	uncharacterized LOC140743599	Sph242	Serine protease homolog 242	162.224	-0.414851	FWM	0.792336	-0.52358	0.60057	1	NW_027332209.1	5388418	5396956	minus	protein-coding	XM_073075016.1	XP_072931117.1	781		FBpp0305572	2.73e-15	FBgn0058160	The gene Serine protease homolog 242 is referred to in FlyBase by the symbol Dmel\Sph242 (CG40160, FBgn0058160). It is a protein_coding_gene from Dmel. It has 6 annotated transcripts and 6 polypeptides (1 unique). Gene sequence location is 3L:26215815..26229433. Its molecular function is described by: peptidase activator activity. It is involved in the biological process described with: zymogen a…
LOC140743654	Fas2	Fasciclin 2	neural cell adhesion molecule fasciclin 2	Fas2	Fasciclin 2	6210.09	-0.0175864	FWM	0.311185	-0.0565142	0.954932	1	NW_027332209.1	5512678	5661008	plus	protein-coding	XM_073075086.1	XP_072931187.1	870		FBpp0310127	0	FBgn0000635	The gene Fasciclin 2 is referred to in FlyBase by the symbol Dmel\Fas2 (CG3665, FBgn0000635). It is a protein_coding_gene from Dmel. It has 7 annotated transcripts and 7 polypeptides (all unique). Gene sequence location is X:4132887..4206093. Its molecular function is described by: cell-cell adhesion mediator activity; protein binding. It is involved in the biological process described with 29 un…
LOC140757884	LOC140757884	Fasciclin 2	fasciclin-2-like	Fas2	Fasciclin 2	17.291	-0.0455582	FWM	0.620036	-0.0734767	0.941427	1	NW_027332209.1	5753976	5795425	plus	protein-coding	XM_073093755.1	XP_072949856.1	811		FBpp0307830	1.3e-83	FBgn0000635	The gene Fasciclin 2 is referred to in FlyBase by the symbol Dmel\Fas2 (CG3665, FBgn0000635). It is a protein_coding_gene from Dmel. It has 7 annotated transcripts and 7 polypeptides (all unique). Gene sequence location is X:4132887..4206093. Its molecular function is described by: cell-cell adhesion mediator activity; protein binding. It is involved in the biological process described with 29 un…
LOC140743674	GlcAT-I	Glucuronyltransferase I	Glucuronyltransferase I	GlcAT-I	Glucuronyltransferase I	590.998	-0.240093	FWM	0.27072	-0.886868	0.37515	1	NW_027332209.1	5823425	5835406	minus	protein-coding	XM_073075121.1	XP_072931222.1	286		FBpp0070612	5.81e-91	FBgn0066114	The gene Glucuronyltransferase I is referred to in FlyBase by the symbol Dmel\GlcAT-I (CG32775, FBgn0066114). It is a protein_coding_gene from Dmel. It has one annotated transcript and one polypeptide. Gene sequence location is X:4131211..4132833. Its molecular function is described by: galactosylgalactosylxylosylprotein 3-beta-glucuronosyltransferase activity. It is involved in the biological pr…
LOC140743680	rsh	rsh	Rap GTPase activating protein radish	rsh	rsh GTPase activating protein	38.716	-2.08708	FWM	1.28128	-1.6289	0.103333	1	NW_027332209.1	6041016	6161015	plus	protein-coding	XM_073075161.1	XP_072931262.1	1514		FBpp0309312	0	FBgn0265597	The gene rsh GTPase activating protein is referred to in FlyBase by the symbol Dmel\rsh (CG44424, FBgn0265597). It is a protein_coding_gene from Dmel. It has 6 annotated transcripts and 6 polypeptides (all unique). Gene sequence location is X:12988615..13079070. Its molecular function is described by: GTPase activator activity. It is involved in the biological process described with: anesthesia-r…
LOC140743700	Actn	alpha actinin	alpha actinin	Actn	alpha actinin	2712.78	0.0479265	FWD	0.190856	0.251114	0.801726	1	NW_027332209.1	6162093	6213616	plus	protein-coding	XM_073075200.1	XP_072931301.1	924		FBpp0070330	0	FBgn0000667	The gene alpha actinin is referred to in FlyBase by the symbol Dmel\Actn (CG4376, FBgn0000667). It is a protein_coding_gene from Dmel. It has 9 annotated transcripts and 9 polypeptides (4 unique). Gene sequence location is X:2023822..2042311. Its molecular function is described by: protein binding; actin binding; calcium ion binding; actin filament binding. It is involved in the biological proces…
LOC140743711	Grx5	Glutaredoxin 5	Glutaredoxin 5	Grx5	Glutaredoxin 5	956.085	-0.0713128	FWM	0.150241	-0.474654	0.635033	1	NW_027332209.1	6214105	6215725	minus	protein-coding	XM_073075211.1	XP_072931312.1	144		FBpp0073806	1.52e-62	FBgn0030584	The gene Glutaredoxin 5 is referred to in FlyBase by the symbol Dmel\Grx5 (CG14407, FBgn0030584). It is a protein_coding_gene from Dmel. It has one annotated transcript and one polypeptide. Gene sequence location is X:14837471..14838198. Its molecular function is described by: 2 iron, 2 sulfur cluster binding; protein-glutathione oxidoreductase (glutathione) activity; disulfide oxidoreductase act…
LOC140743728	LOC140743728	PPP4R2r	uncharacterized LOC140743728	PPP4R2r	Protein phosphatase 4 regulatory subunit 2-related protein	3783.09	0.0236463	FWD	0.235719	0.100316	0.920094	1	NW_027332209.1	6216175	6218321	plus	protein-coding	XM_073075247.1	XP_072931348.1	482		FBpp0089154	4.62e-66	FBgn0030208	The gene Protein phosphatase 4 regulatory subunit 2-related protein is referred to in FlyBase by the symbol Dmel\PPP4R2r (CG2890, FBgn0030208). It is a protein_coding_gene from Dmel. It has 4 annotated transcripts and 4 polypeptides (2 unique). Gene sequence location is X:10478838..10481943. Its molecular function is described by: protein phosphatase regulator activity. It is involved in the biol…
LOC140743717	LOC140743717	ATP-binding cassette sub-family B member 10, mitochondrial	ATP-binding cassette sub-family B member 10, mitochondrial			156.915	-0.106131	FWM	0.454963	-0.233274	0.815549	1	NW_027332209.1	6239669	6265392	minus	protein-coding	XM_073075221.1	XP_072931322.1	698		FBpp0070078	0
LOC140743739	LOC140743739	Acbp8	Golgi resident protein GCP60	Acbp8	Acyl-CoA binding protein 8	527.282	0.0568978	FWD	0.0968577	0.587437	0.55691	1	NW_027332209.1	6273848	6281217	minus	protein-coding	XM_073075271.1	XP_072931372.1	480		FBpp0301157	1.11e-124	FBgn0031061	The gene Acyl-CoA binding protein 8 is referred to in FlyBase by the symbol Dmel\Acbp8 (CG14232, FBgn0031061). It is a protein_coding_gene from Dmel. It has 2 annotated transcripts and 2 polypeptides (1 unique). Gene sequence location is X:19701927..19704259. Its molecular function is described by: fatty-acyl-CoA binding. The biological processes in which it is involved are not known. 6 alleles a…
LOC140743744	Nprl3	Nprl3	GATOR complex protein Nprl3	Nprl3	Nitrogen permease regulator-like 3	1692.33	0.0977559	FWD	0.124425	0.78566	0.432067	1	NW_027332209.1	6281536	6291193	plus	protein-coding	XM_073075295.1	XP_072931396.1	794		FBpp0305239	3.75e-134	FBgn0036397	The gene Nitrogen permease regulator-like 3 is referred to in FlyBase by the symbol Dmel\Nprl3 (CG8783, FBgn0036397). It is a protein_coding_gene from Dmel. It has 3 annotated transcripts and 3 polypeptides (1 unique). Gene sequence location is 3L:13999380..14001880. Its molecular function is described by: protein binding. It is involved in the biological process described with 10 unique terms, m…
LOC140743815	LOC140743815	motile sperm domain-containing protein 1-like	motile sperm domain-containing protein 1-like			455.472	0.268092	FWD	0.363685	0.737155	0.461028	1	NW_027332209.1	6292008	6294837	plus	protein-coding	XM_073075402.1	XP_072931503.1	213
LOC140743806	LOC140743806	beta4GalNAcTB	beta-1,4-N-acetylgalactosaminyltransferase bre-4-like	beta4GalNAcTB	beta1,4-N-acetylgalactosaminyltransferase B	231.781	0.121021	FWD	0.210572	0.574726	0.565477	1	NW_027332209.1	6295410	6299838	minus	protein-coding	XM_073075397.1	XP_072931498.1	317		FBpp0084788	8.64e-100	FBgn0039625	The gene beta1,4-N-acetylgalactosaminyltransferase B is referred to in FlyBase by the symbol Dmel\≈í‚â§4GalNAcTB (CG14517, FBgn0039625). It is a protein_coding_gene from Dmel. It has one annotated transcript and one polypeptide. Gene sequence location is 3R:29032660..29034008. Its molecular function is described by: glycosyltransferase activity; N-acetyl-beta-glucosaminyl-derivative 4-beta-N-acet…
LOC140743752	LOC140743752	LOC140743752	uncharacterized LOC140743752			200.129	0.35265	FWD	0.39189	0.899871	0.368189	1	NW_027332209.1	6300427	6307333	plus	protein-coding	XM_073075308.1	XP_072931409.1	527
LOC140743764	LOC140743764	Ankyrin 2	uncharacterized LOC140743764	Ank2	Ankyrin 2	528.036	0.0887749	FWD	0.132382	0.670595	0.502479	1	NW_027332209.1	6316914	6319939	plus	protein-coding	XM_073075333.1	XP_072931434.1	531		FBpp0428430	5.46e-23	FBgn0261788	The gene Ankyrin 2 is referred to in FlyBase by the symbol Dmel\Ank2 (CG42734, FBgn0261788). It is a protein_coding_gene from Dmel. It has 22 annotated transcripts and 22 polypeptides (all unique). Gene sequence location is 3L:7655389..7718395. Its molecular function is unknown. It is involved in the biological process described with 9 unique terms, many of which group under: system process; mult…
LOC140743773	Dip-C	Dipeptidase C	dipeptidase C	Dip-C	Dipeptidase C	568.777	-0.0448794	FWM	0.119858	-0.374438	0.708078	1	NW_027332209.1	6319662	6330305	minus	protein-coding	XM_073075345.1	XP_072931446.1	475		FBpp0311237	0	FBgn0000455	The gene Dipeptidase C is referred to in FlyBase by the symbol Dmel\Dip-C (CG5663, FBgn0000455). It is a protein_coding_gene from Dmel. It has 2 annotated transcripts and 2 polypeptides (1 unique). Gene sequence location is 3R:12411809..12413759. Its molecular function is described by: peptidase activity; proline dipeptidase activity; metalloaminopeptidase activity; manganese ion binding. It is i…
LOC140743775	LOC140743775	organic solute transporter alpha-like protein	organic solute transporter alpha-like protein			75.3155	-0.787492	FWM	0.990932	-0.794699	0.426789	1	NW_027332209.1	6338555	6367907	plus	protein-coding	XM_073075360.1	XP_072931461.1	373		FBpp0074790	5.58e-13
LOC140743760	LOC140743760	LOC140743760	uncharacterized LOC140743760			181.067	-0.107797	FWM	0.76472	-0.140963	0.887899	1	NW_027332209.1	6367898	6373790	minus	protein-coding	XM_073075321.1	XP_072931422.1	1073		FBpp0303631	1.34e-88
LOC140743782	LOC140743782	LOC140743782	uncharacterized LOC140743782			110.77	0.0477119	FWD	0.602441	0.0791977	0.936875	1	NW_027332209.1	6375516	6382022	plus	protein-coding	XM_073075372.1	XP_072931473.1	929		FBpp0303175	1.15e-48
LOC140743792	LOC140743792	LOC140743792	uncharacterized LOC140743792			62.056	-0.331597	FWM	1.79343	-0.184896	0.853311	1	NW_027332209.1	6412769	6439584	plus	protein-coding	XM_073075382.1	XP_072931483.1	489		FBpp0073154	0
LOC140743831	Setd3	SET domain containing 3	SET domain containing 3	Setd3	SET domain containing 3	518.825	0.0820735	FWD	0.119243	0.688288	0.491272	1	NW_027332209.1	6441066	6468672	minus	protein-coding	XM_073075403.1	XP_072931504.1	497		FBpp0070998	5.72e-79	FBgn0052732	The gene SET domain containing 3 is referred to in FlyBase by the symbol Dmel\Setd3 (CG32732, FBgn0052732). It is a protein_coding_gene from Dmel. It has one annotated transcript and one polypeptide. Gene sequence location is X:6958032..6968750. Its molecular function is described by: transcription coactivator activity; histone H3K4 methyltransferase activity; protein-L-histidine N-tele-methyltra…
LOC140743799	LOC140743799	LOC140743799	uncharacterized LOC140743799			650.17	-0.283652	FWM	0.473087	-0.599577	0.548788	1	NW_027332209.1	6454312	6465923	plus	protein-coding	XM_073075387.1	XP_072931488.1	1127		FBpp0311827	1.16e-07
LOC140743847	Atf3	Atf3	Activating transcription factor 3	Atf3	Activating transcription factor 3	684.029	0.646668	FWD	0.437703	1.47741	0.139565	1	NW_027332209.1	6574886	6591126	plus	protein-coding	XM_073075404.1	XP_072931505.1	405		FBpp0311616	2.31e-28	FBgn0028550	The gene Activating transcription factor 3 is referred to in FlyBase by the symbol Dmel\Atf3 (CG11405, FBgn0028550). It is a protein_coding_gene from Dmel. It has 3 annotated transcripts and 3 polypeptides (2 unique). Gene sequence location is X:1242740..1275284. Its molecular function is described by 6 unique terms, many of which group under: DNA binding; binding; nucleic acid binding; transcrip…
LOC140743863	Tip60	Tip60	Histone acetyltransferase Tip60	Tip60	Tat interactive protein 60kDa	447.788	0.125033	FWD	0.252514	0.495154	0.620492	1	NW_027332209.1	6592611	6608320	minus	protein-coding	XM_073075405.1	XP_072931506.1	546		FBpp0305388	0	FBgn0026080	The gene Tat interactive protein 60kDa is referred to in FlyBase by the symbol Dmel\Tip60 (CG6121, FBgn0026080). It is a protein_coding_gene from Dmel. It has 3 annotated transcripts and 3 polypeptides (2 unique). Gene sequence location is X:4114800..4117487. Its molecular function is described by: histone H4K16 acetyltransferase activity; euchromatin binding; histone acetyltransferase activity. …
LOC140743905	LOC140743905	Tim9a	mitochondrial import inner membrane translocase subunit Tim9-like	Tim9a	Tim9a	486.807	-0.207422	FWM	0.189003	-1.09746	0.272441	1	NW_027332209.1	6608531	6609904	plus	protein-coding	XM_073075408.1	XP_072931509.1	90		FBpp0309846	9.46e-38	FBgn0030480	The gene Tim9a is referred to in FlyBase by the symbol Dmel\Tim9a (CG1660, FBgn0030480). It is a protein_coding_gene from Dmel. It has 2 annotated transcripts and 2 polypeptides (1 unique). Gene sequence location is X:13385210..13385893. Its molecular function is described by: unfolded protein binding. It is involved in the biological process described with: protein insertion into mitochondrial i…
LOC140743889	LOC140743889	LOC140743889	uncharacterized LOC140743889			35.4894	0.193429	FWD	0.567624	0.340769	0.733277	1	NW_027332209.1	6610000	6613746	minus	protein-coding	XM_073075407.1	XP_072931508.1	296
LOC140757920	LOC140757920	Ugt36D1	uncharacterized LOC140757920	Ugt36D1	UDP-glycosyltransferase family 36 member D1	2113.43	0.452856	FWD	0.246406	1.83784	0.0660857	1	NW_027332209.1	6614259	6632484	minus	protein-coding	XM_073093816.1	XP_072949917.1	1195		FBpp0300799	5.67e-112	FBgn0032713	The gene UDP-glycosyltransferase family 36 member D1 is referred to in FlyBase by the symbol Dmel\Ugt36D1 (CG17323, FBgn0032713). It is a protein_coding_gene from Dmel. It has 4 annotated transcripts and 4 polypeptides (1 unique). Gene sequence location is 2L:18823548..18826716. Its molecular function is described by: UDP-glycosyltransferase activity. It is involved in the biological process desc…
LOC140743954	LOC140743954	Ugt36D1	UDP-glycosyltransferase UGT5-like	Ugt36D1	UDP-glycosyltransferase family 36 member D1	728.642	0.0638057	FWD	0.407062	0.156747	0.875444	1	NW_027332209.1	6647546	6654388	minus	protein-coding	XM_073075411.1	XP_072931512.1	525		FBpp0300799	5.16e-98	FBgn0032713	The gene UDP-glycosyltransferase family 36 member D1 is referred to in FlyBase by the symbol Dmel\Ugt36D1 (CG17323, FBgn0032713). It is a protein_coding_gene from Dmel. It has 4 annotated transcripts and 4 polypeptides (1 unique). Gene sequence location is 2L:18823548..18826716. Its molecular function is described by: UDP-glycosyltransferase activity. It is involved in the biological process desc…
LOC140743970	Cpr100A	Cuticular protein 100A	Cuticular protein 100A	Cpr100A	Cuticular protein 100A	83698.3	0.297471	FWD	0.664151	0.447896	0.654228	1	NW_027332209.1	6725795	6727005	minus	protein-coding	XM_073075413.1	XP_072931514.1	274		FBpp0085072	1.62e-52	FBgn0039805	The gene Cuticular protein 100A is referred to in FlyBase by the symbol Dmel\Cpr100A (CG12045, FBgn0039805). It is a protein_coding_gene from Dmel. It has one annotated transcript and one polypeptide. Gene sequence location is 3R:30867521..30869184. Its molecular function is described by: structural constituent of chitin-based larval cuticle. It is involved in the biological process described wit…
LOC140743994	Sema2a	Semaphorin 2a	Semaphorin 2a	Sema2a	Semaphorin 2a	771.718	-0.392624	FWM	0.22579	-1.73889	0.0820539	1	NW_027332209.1	6766522	7249819	plus	protein-coding	XM_073075433.1	XP_072931534.1	730		FBpp0311494	0	FBgn0011260	The gene Semaphorin 2a is referred to in FlyBase by the symbol Dmel\Sema2a (CG4700, FBgn0011260). It is a protein_coding_gene from Dmel. It has 4 annotated transcripts and 4 polypeptides (2 unique). Gene sequence location is 2R:16500178..16533459. Its molecular function is described by: semaphorin receptor binding; chemorepellent activity; protein binding. It is involved in the biological process…
LOC140743982	LOC140743982	uncharacterized oxidoreductase TM_0325-like	uncharacterized oxidoreductase TM_0325-like			515.564	0.048923	FWD	1.34637	0.036337	0.971014	1	NW_027332209.1	6838900	6839914	plus	protein-coding	XM_073075423.1	XP_072931524.1	254		FBpp0307202	1.1e-63
LOC140744029	Rpt3	Rpt3	26S proteasome regulatory subunit Rpt3	Rpt3	Regulatory particle triple-A ATPase 3	4541.29	-0.0371145	FWM	0.244027	-0.152092	0.879114	1	NW_027332209.1	7300886	7305536	plus	protein-coding	XM_073075472.1	XP_072931573.1	415		FBpp0312031	0	FBgn0028686	The gene Regulatory particle triple-A ATPase 3 is referred to in FlyBase by the symbol Dmel\Rpt3 (CG16916, FBgn0028686). It is a protein_coding_gene from Dmel. It has 2 annotated transcripts and 2 polypeptides (1 unique). Gene sequence location is X:11125101..11126785. Its molecular function is described by: ATP binding; proteasome-activating activity; ATP hydrolysis activity. It is involved in t…
LOC140744040	mbt	mushroom bodies tiny	serine/threonine-protein kinase PAK mbt	mbt	mushroom bodies tiny	530.196	-0.0424508	FWM	0.151564	-0.280085	0.779413	1	NW_027332209.1	7309165	7316522	minus	protein-coding	XM_073075483.1	XP_072931584.1	569		FBpp0074060	1.17e-163	FBgn0025743	The gene mushroom bodies tiny is referred to in FlyBase by the symbol Dmel\mbt (CG18582, FBgn0025743). It is a protein_coding_gene from Dmel. It has one annotated transcript and one polypeptide. Gene sequence location is X:16610685..16614856. Its molecular function is described by: protein kinase activity; ATP binding; protein serine/threonine kinase activity; small GTPase binding; protein bindin…
LOC140744052	LOC140744052	CWF19-like protein 2 homolog	CWF19-like protein 2 homolog			1293.16	0.153764	FWD	0.12414	1.23863	0.215483	1	NW_027332209.1	7317314	7320735	plus	protein-coding	XM_073075506.1	XP_072931607.1	595		FBpp0309306	2.52e-131
LOC140744065	LOC140744065	dnaJ homolog subfamily C member 17	dnaJ homolog subfamily C member 17			821.349	-0.137868	FWM	0.139072	-0.991339	0.32152	1	NW_027332209.1	7320791	7322134	minus	protein-coding	XM_073075527.1	XP_072931628.1	293		FBpp0081841	1.1e-89
LOC140744071	mRpS2	mRpS2	mitochondrial ribosomal protein S2	mRpS2	mitochondrial ribosomal protein S2	682.615	-0.0232478	FWM	0.18316	-0.126926	0.898999	1	NW_027332209.1	7322843	7324791	plus	protein-coding	XM_073075539.1	XP_072931640.1	250		FBpp0077099	2.5e-128	FBgn0031639	The gene mitochondrial ribosomal protein S2 is referred to in FlyBase by the symbol Dmel\mRpS2 (CG2937, FBgn0031639). It is a protein_coding_gene from Dmel. It has one annotated transcript and one polypeptide. Gene sequence location is 2L:4849439..4850419. Its molecular function is described by: structural constituent of ribosome. It is involved in the biological process described with: mitochond…
LOC140744081	LOC140744081	leucine-rich repeat-containing protein 58	leucine-rich repeat-containing protein 58			351.026	0.294241	FWD	0.212737	1.38312	0.166628	1	NW_027332209.1	7325226	7335253	minus	protein-coding	XM_073075549.1	XP_072931650.1	357		FBpp0307841	5.19e-138
LOC140744092	LOC140744092	shaggy	glycogen synthase kinase-3 beta-like	sgg	shaggy	5438.29	0.0243309	FWD	0.138607	0.175538	0.860657	1	NW_027332209.1	7336599	7373947	plus	protein-coding	XM_073075559.1	XP_072931660.1	453		FBpp0304140	0	FBgn0003371	The gene shaggy is referred to in FlyBase by the symbol Dmel\sgg (CG2621, FBgn0003371). It is a protein_coding_gene from Dmel. It has 19 annotated transcripts and 19 polypeptides (12 unique). Gene sequence location is X:2633952..2679553. Its molecular function is described by: ATP binding; protein serine/threonine kinase activity; protein binding; protein kinase activity. It is involved in the bi…
LOC140744120	Vps39	Vps39	vacuolar protein sorting 39	Vps39	Vacuolar protein sorting 39	1319.99	0.0978014	FWD	0.162981	0.600078	0.548454	1	NW_027332209.1	7375892	7389831	plus	protein-coding	XM_073075601.1	XP_072931702.1	849		FBpp0083022	0	FBgn0038593	The gene Vacuolar protein sorting 39 is referred to in FlyBase by the symbol Dmel\Vps39 (CG7146, FBgn0038593). It is a protein_coding_gene from Dmel. It has one annotated transcript and one polypeptide. Gene sequence location is 3R:18271189..18274446. Its molecular function is described by: small GTPase binding. It is involved in the biological process described with 9 unique terms, many of which…
LOC140744137	Mf	Myofilin	myofilin	Mf	Myofilin	17.7882	-0.042211	FWM	1.08996	-0.038727	0.969108	1	NW_027332209.1	7458651	7467572	plus	protein-coding	XM_073075617.1	XP_072931718.1	345		FBpp0306948	2.15e-63	FBgn0038294	The gene Myofilin is referred to in FlyBase by the symbol Dmel\Mf (CG6803, FBgn0038294). It is a protein_coding_gene from Dmel. It has 17 annotated transcripts and 17 polypeptides (11 unique). Gene sequence location is 3R:15170625..15181510. Its molecular function is unknown. The biological processes in which it is involved are not known. 11 alleles are reported. No phenotypic data is available. …
LOC140744195	LOC140744195	LOC140744195	uncharacterized LOC140744195			1353.62	0.0177396	FWD	0.283507	0.0625718	0.950107	1	NW_027332209.1	7469221	7472160	plus	protein-coding	XM_073075694.1	XP_072931795.1	213
LOC140744181	LOC140744181	flapwing	serine/threonine-protein phosphatase PP1-beta catalytic subunit	flw	flapwing	2402.74	-0.0355264	FWM	0.0871225	-0.407775	0.683439	1	NW_027332209.1	7471671	7477175	minus	protein-coding	XM_073075677.1	XP_072931778.1	346		FBpp0071381	0	FBgn0000711	The gene flapwing is referred to in FlyBase by the symbol Dmel\flw (CG2096, FBgn0000711). It is a protein_coding_gene from Dmel. It has 4 annotated transcripts and 4 polypeptides (3 unique). Gene sequence location is X:10385960..10409817. Its molecular function is described by: myosin phosphatase activity; protein serine/threonine phosphatase activity; hydrolase activity. It is involved in the bi…
LOC140744204	LOC140744204	LOC140744204	uncharacterized LOC140744204			1129.4	0.137085	FWD	0.130903	1.04722	0.294997	1	NW_027332209.1	7477581	7495516	plus	protein-coding	XM_073075708.1	XP_072931809.1	1618		FBpp0311967	5.53e-72
LOC140744224	LOC140744224	LOC140744224	uncharacterized LOC140744224			62.6162	-1.30627	FWM	0.637314	-2.04965	0.0403986	1	NW_027332209.1	7497742	7503566	minus	protein-coding	XM_073075756.1	XP_072931857.1	418		FBpp0311621	4.96e-10
LOC140744237	Tis11	Tis11 zinc finger protein	Tis11 zinc finger protein	Tis11	Tis11 zinc finger protein	7344.94	0.295461	FWD	0.214223	1.37922	0.167826	1	NW_027332209.1	7614966	7656911	plus	protein-coding	XM_073075771.1	XP_072931872.1	272		FBpp0311375	5.44e-49	FBgn0011837	The gene Tis11 zinc finger protein is referred to in FlyBase by the symbol Dmel\Tis11 (CG4070, FBgn0011837). It is a protein_coding_gene from Dmel. It has 3 annotated transcripts and 3 polypeptides (1 unique). Gene sequence location is X:12659415..12682560. Its molecular function is described by: mRNA 3'-UTR AU-rich region binding; mRNA binding; mRNA 3'-UTR binding; metal ion binding. It is invol…
LOC140742223	LOC140742223	probable methylmalonate-semialdehyde/malonate-semialdehyde dehydrogenase [acylating], mitochondrial	probable methylmalonate-semialdehyde/malonate-semialdehyde dehydrogenase [acylating], mitochondrial			1725.25	-0.165884	FWM	0.141319	-1.17382	0.240466	1	NW_027332209.1	7695289	7703938	plus	protein-coding	XM_073076703.1	XP_072932804.1	522		FBpp0070087	0
LOC140750393	DNaseII	Deoxyribonuclease II	deoxyribonuclease II	DNaseII	Deoxyribonuclease II	1785.11	0.127243	FWD	0.155537	0.818093	0.413304	1	NW_027332209.1	7704589	7711862	plus	protein-coding	XM_073087545.1	XP_072943646.1	430		FBpp0082962	2.18e-58	FBgn0000477	The gene Deoxyribonuclease II is referred to in FlyBase by the symbol Dmel\DNaseII (CG7780, FBgn0000477). It is a protein_coding_gene from Dmel. It has one annotated transcript and one polypeptide. Gene sequence location is 3R:18019375..18021161. Its molecular function is described by: DNA endonuclease activity; deoxyribonuclease II activity. It is involved in the biological process described wit…
LOC140757263	LOC140757263	LOC140757263	uncharacterized LOC140757263			311.257	0.265257	FWD	0.273895	0.968463	0.332813	1	NW_027332209.1	7711869	7786964	minus	protein-coding	XM_073093257.1	XP_072949358.1	341		FBpp0305206	5.28e-43
LOC140742224	Hers	Hers	Histone gene-specific Epigenetic Repressor in late S phase	Hers	Histone gene-specific Epigenetic Repressor in late S phase	3088.25	0.144326	FWD	0.157777	0.914743	0.360326	1	NW_027332209.1	7803596	8172123	plus	protein-coding	XM_073073420.1	XP_072929521.1	2071		FBpp0305208	4.46e-62	FBgn0052529	The gene Histone gene-specific Epigenetic Repressor in late S phase is referred to in FlyBase by the symbol Dmel\Hers (CG32529, FBgn0052529). It is a protein_coding_gene from Dmel. It has 8 annotated transcripts and 8 polypeptides (4 unique). Gene sequence location is X:19866146..19908108. Its molecular function is described by: chromatin binding; transcription cis-regulatory region binding. It i…
LOC140748470	LOC140748470	LOC140748470	uncharacterized LOC140748470			497.595	0.0985083	FWD	0.224937	0.437937	0.661432	1	NW_027332209.1	8172526	8173944	minus	lncRNA	XR_012102974.1
LOC140747635	Ykt6	YKT6 v-SNARE	YKT6 v-SNARE homolog	Ykt6	YKT6 v-SNARE	1797.13	0.0591411	FWD	0.123697	0.478112	0.63257	1	NW_027332209.1	8174148	8175994	minus	protein-coding	XM_073080542.1	XP_072936643.1	198		FBpp0071049	2.43e-103	FBgn0260858	The gene YKT6 v-SNARE is referred to in FlyBase by the symbol Dmel\Ykt6 (CG1515, FBgn0260858). It is a protein_coding_gene from Dmel. It has one annotated transcript and one polypeptide. Gene sequence location is X:7920409..7921966. Its molecular function is described by: protein-cysteine S-palmitoyltransferase activity; SNAP receptor activity. It is involved in the biological process described w…
LOC140746871	Prosbeta4	Proteasome beta4 subunit	Proteasome beta4 subunit	Prosbeta4	Proteasome beta4 subunit	3620.88	-0.0587437	FWM	0.220875	-0.265959	0.790271	1	NW_027332209.1	8176969	8178642	plus	protein-coding	XM_073079386.1	XP_072935487.1	205		FBpp0307141	6.5e-78	FBgn0032596	The gene Proteasome beta4 subunit is referred to in FlyBase by the symbol Dmel\Pros≈í‚â§4 (CG17331, FBgn0032596). It is a protein_coding_gene from Dmel. It has 2 annotated transcripts and 2 polypeptides (1 unique). Gene sequence location is 2L:16731180..16732133. Its molecular function is unknown. It is involved in the biological process described with: proteasome-mediated ubiquitin-dependent pro…
LOC140746105	Taf8	TBP-associated factor 8	TBP-associated factor 8	Taf8	TBP-associated factor 8	848.833	0.230242	FWD	0.494825	0.4653	0.641716	1	NW_027332209.1	8179089	8181645	minus	protein-coding	XM_073078508.1	XP_072934609.1	277		FBpp0074288	9.5e-94	FBgn0022724	The gene TBP-associated factor 8 is referred to in FlyBase by the symbol Dmel\Taf8 (CG7128, FBgn0022724). It is a protein_coding_gene from Dmel. It has one annotated transcript and one polypeptide. Gene sequence location is X:18101970..18103482. Its molecular function is described by: protein heterodimerization activity; protein binding. It is involved in the biological process described with: tr…
LOC140744696	LOC140744696	mitochondrial tRNA-specific 2-thiouridylase 1	mitochondrial tRNA-specific 2-thiouridylase 1			325.786	0.0286128	FWD	0.211651	0.135188	0.892463	1	NW_027332209.1	8182086	8184448	plus	protein-coding	XM_073076704.1	XP_072932805.1	373		FBpp0070168	5.07e-133
LOC140749036	drosha	drosha	ribonuclease 3 drosha	drosha	drosha	799.2	0.0154106	FWD	0.236847	0.0650655	0.948122	1	NW_027332209.1	8185270	8208792	plus	protein-coding	XM_073082408.1	XP_072938509.1	1419		FBpp0087926	0	FBgn0026722	The gene drosha is referred to in FlyBase by the symbol Dmel\drosha (CG8730, FBgn0026722). It is a protein_coding_gene from Dmel. It has one annotated transcript and one polypeptide. Gene sequence location is 2R:7932429..7936840. Its molecular function is described by: double-stranded RNA binding; ribonuclease III activity; RNA binding. It is involved in the biological process described with 8 un…
LOC140749889	LOC140749889	LOC140749889	uncharacterized LOC140749889			66.387	0.368351	FWD	0.328952	1.11977	0.262812	1	NW_027332209.1	8212514	8222485	minus	protein-coding	XM_073083526.1	XP_072939627.1	819		FBpp0311469	2.79e-90
LOC140751493	LOC140751493	transmembrane protein 185B	transmembrane protein 185B			1046.21	0.304833	FWD	0.262807	1.15991	0.246086	1	NW_027332209.1	8224145	8231004	minus	protein-coding	XM_073085763.1	XP_072941864.1	361		FBpp0074442	1.09e-149
LOC140750628	APP-BP1	APP-BP1	Nedd8-activating enzyme E1 regulatory subunit APP-BP1	APP-BP1	beta-Amyloid precursor protein binding protein 1	1871.19	-0.0343862	FWM	0.127082	-0.270584	0.786711	1	NW_027332209.1	8231486	8233305	plus	protein-coding	XM_073084660.1	XP_072940761.1	535		FBpp0075938	2.71e-165	FBgn0261112	The gene beta-Amyloid precursor protein binding protein 1 is referred to in FlyBase by the symbol Dmel\APP-BP1 (CG7828, FBgn0261112). It is a protein_coding_gene from Dmel. It has 2 annotated transcripts and 2 polypeptides (1 unique). Gene sequence location is 3L:11098412..11100578. Its molecular function is described by: protein binding; protein heterodimerization activity; NEDD8 activating enzy…
LOC140752857	LOC140752857	Naa30A	uncharacterized LOC140752857	Naa30A	N(alpha)-acetyltransferase 30 A	1509.56	0.20432	FWD	0.180995	1.12887	0.258952	1	NW_027332209.1	8234140	8236078	minus	protein-coding	XM_073087546.1	XP_072943647.1	295		FBpp0070202	2.54e-76	FBgn0024362	The gene N(alpha)-acetyltransferase 30 A is referred to in FlyBase by the symbol Dmel\Naa30A (CG11412, FBgn0024362). It is a protein_coding_gene from Dmel. It has 2 annotated transcripts and 2 polypeptides (all unique). Gene sequence location is X:1342106..1344770. Its molecular function is described by: protein-N-terminal amino-acid acetyltransferase activity; acyltransferase activity, transferr…
LOC140753617	Sik2	Salt-inducible kinase 2	Salt-inducible kinase 2	Sik2	Salt-inducible kinase 2	167.098	-0.631461	FWM	0.399463	-1.58078	0.113929	1	NW_027332209.1	8238363	8288600	plus	protein-coding	XM_073088738.1	XP_072944839.1	1232		FBpp0070326	1.39e-172	FBgn0025625	The gene Salt-inducible kinase 2 is referred to in FlyBase by the symbol Dmel\Sik2 (CG4290, FBgn0025625). It is a protein_coding_gene from Dmel. It has one annotated transcript and one polypeptide. Gene sequence location is X:2055310..2061915. Its molecular function is described by: protein serine/threonine kinase activity; ATP binding; protein kinase activity. It is involved in the biological pr…
LOC140755889	LOC140755889	5,10-methylenetetrahydrofolate reductase	5,10-methylenetetrahydrofolate reductase			12.6587	-0.242536	FWM	0.487983	-0.497017	0.619177	1	NW_027332209.1	8293956	8295587	plus	protein-coding	XM_073091602.1	XP_072947703.1	274		FBpp0075903	4.75e-14
LOC140754462	LOC140754462	cytochrome c oxidase assembly factor 6 homolog	cytochrome c oxidase assembly factor 6 homolog			1067.41	-0.0239044	FWM	0.187132	-0.127741	0.898354	1	NW_027332209.1	8295689	8302410	plus	protein-coding	XM_073089815.1	XP_072945916.1	1447		FBpp0084533	3.38e-27
LOC140756752	Sbat	Sabbat	LSMD1 domain-containing protein Sbat	Sbat	Sabbat	543.243	-0.0848424	FWM	0.254521	-0.333341	0.738877	1	NW_027332209.1	8302462	8304460	minus	protein-coding	XM_073092608.1	XP_072948709.1	105		FBpp0304730	2.47e-26	FBgn0051950	The gene Sabbat is referred to in FlyBase by the symbol Dmel\Sbat (CG31950, FBgn0051950). It is a protein_coding_gene from Dmel. It has 2 annotated transcripts and 2 polypeptides (1 unique). Gene sequence location is 2L:2878344..2879001. Its molecular function is described by: RNA binding. The biological processes in which it is involved are not known. 4 alleles are reported. No phenotypic data i…
LOC140757169	AlkB	AlkB	alpha-ketoglutarate-dependent dioxygenase AlkB	AlkB	AlkB	175.079	0.101788	FWD	0.228846	0.444789	0.656472	1	NW_027332209.1	8304812	8306796	plus	protein-coding	XM_073092736.1	XP_072948837.1	350		FBpp0402790	2.43e-91	FBgn0065035	The gene AlkB is referred to in FlyBase by the symbol Dmel\AlkB (CG33250, FBgn0065035). It is a protein_coding_gene from Dmel. It has 2 annotated transcripts and 2 polypeptides (1 unique). Gene sequence location is X:15858134..15859487. Its molecular function is described by: ferrous iron binding; class I DNA-(apurinic or apyrimidinic site) endonuclease activity; oxidative RNA demethylase activit…
LOC140757305	LOC140757305	forked end	uncharacterized LOC140757305	fend	forked end	5368.18	-0.591321	FWM	0.399175	-1.48136	0.138512	1	NW_027332209.1	8785609	8848394	minus	protein-coding	XM_073092988.1	XP_072949089.1	421		FBpp0305496	4.6e-15	FBgn0030090	The gene forked end is referred to in FlyBase by the symbol Dmel\fend (CG12664, FBgn0030090). It is a protein_coding_gene from Dmel. It has 2 annotated transcripts and 2 polypeptides (1 unique). Gene sequence location is X:9121973..9135099. Its molecular function is unknown. It is involved in the biological process described with: motor neuron axon guidance. 17 alleles are reported. The phenotype…
LOC140757385	Prosalpha7	Proteasome alpha7 subunit	proteasome alpha7 subunit	Prosalpha7	Proteasome alpha7 subunit	3947.08	-0.101513	FWM	0.225761	-0.449649	0.652964	1	NW_027332209.1	9090219	9093283	plus	protein-coding	XM_073093095.1	XP_072949196.1	255		FBpp0089041	1.29e-106	FBgn0023175	The gene Proteasome alpha7 subunit is referred to in FlyBase by the symbol Dmel\Pros≈í¬±7 (CG1519, FBgn0023175). It is a protein_coding_gene from Dmel. It has one annotated transcript and one polypeptide. Gene sequence location is 2R:9846636..9847836. Its molecular function is unknown. It is involved in the biological process described with: proteolysis involved in protein catabolic process; prot…
LOC140757459	LOC140757459	Odorant receptor 85b	odorant receptor 85c-like	Or85b	Odorant receptor 85b	3.57864	0.392457	FWD	2.00551	0.195689	0.844854	1	NW_027332209.1	9094204	9100967	plus	protein-coding	XM_073093217.1	XP_072949318.1	399		FBpp0081383	5.16e-23	FBgn0037590	The gene Odorant receptor 85b is referred to in FlyBase by the symbol Dmel\Or85b (CG11735, FBgn0037590). It is a protein_coding_gene from Dmel. It has one annotated transcript and one polypeptide. Gene sequence location is 3R:8510077..8511358. Its molecular function is described by: olfactory receptor activity; odorant binding; ionotropic olfactory receptor activity. It is involved in the biologi…
LOC140757645	LOC140757645	LOC140757645	uncharacterized LOC140757645			4.17544	0.618241	FWD	1.16221	0.53195	0.59476	1	NW_027332209.1	9107709	9111213	minus	lncRNA	XR_012104004.1
LOC140742351	ASPP	ASPP	Ankyrin-repeat, SH3-domain, and Proline-rich-region containing Protein	ASPP	Ankyrin-repeat, SH3-domain, and Proline-rich-region containing Protein	2270.9	0.172926	FWD	0.202364	0.854533	0.392809	1	NW_027332209.1	9137844	9539475	minus	protein-coding	XM_073073299.1	XP_072929400.1	1281		FBpp0071548	2.2e-116	FBgn0034606	The gene Ankyrin-repeat, SH3-domain, and Proline-rich-region containing Protein is referred to in FlyBase by the symbol Dmel\ASPP (CG18375, FBgn0034606). It is a protein_coding_gene from Dmel. It has 3 annotated transcripts and 3 polypeptides (all unique). Gene sequence location is 2R:21217856..21251150. Its molecular function is described by: protein tyrosine kinase activator activity; p53 bindi…
LOC140757804	LOC140757804	inositol-tetrakisphosphate 1-kinase-like	inositol-tetrakisphosphate 1-kinase-like			323.336	-0.0622878	FWM	0.237616	-0.262137	0.793216	1	NW_027332209.1	9546639	9550743	minus	protein-coding	XM_073093703.1	XP_072949804.1	370
LOC140757889	LOC140757889	LOC140757889	uncharacterized LOC140757889			412.528	0.048928	FWD	0.144575	0.338426	0.735042	1	NW_027332209.1	9550939	9553921	plus	protein-coding	XM_073093796.1	XP_072949897.1	310
LOC140757959	LOC140757959	LOC140757959	uncharacterized LOC140757959			1313.14	0.111438	FWD	0.0847954	1.31419	0.188781	1	NW_027332209.1	9555327	9566289	plus	protein-coding	XM_073073057.1	XP_072929158.1	795		FBpp0088854	2.56e-96
LOC140742279	LOC140742279	Homeodomain protein 2.0	homeobox protein DBX1-B-like	H2.0	Homeodomain protein 2.0	5.91296	0.386318	FWD	3.03243	0.127396	0.898627	1	NW_027332209.1	9567081	9571904	minus	protein-coding	XM_073073178.1	XP_072929279.1	198		FBpp0078858	1.09e-34	FBgn0001170	The gene Homeodomain protein 2.0 is referred to in FlyBase by the symbol Dmel\H2.0 (CG11607, FBgn0001170). It is a protein_coding_gene from Dmel. It has one annotated transcript and one polypeptide. Gene sequence location is 2L:6013059..6019402. Its molecular function is described by: DNA binding; sequence-specific DNA binding; DNA-binding transcription factor activity, RNA polymerase II-specific…
LOC140742680	LOC140742680	ZAP3	uncharacterized LOC140742680	ZAP3	ZAP3	4407.81	0.102855	FWD	0.0955037	1.07697	0.281494	1	NW_027332209.1	9606948	9634527	minus	protein-coding	XM_073073678.1	XP_072929779.1	1138		FBpp0300807	9.78e-87	FBgn0052685	The gene ZAP3 is referred to in FlyBase by the symbol Dmel\ZAP3 (CG32685, FBgn0052685). It is a protein_coding_gene from Dmel. It has 4 annotated transcripts and 4 polypeptides (all unique). Gene sequence location is X:10071858..10082492. Its molecular function is described by: protein phosphatase 1 binding. It is involved in the biological process described with: regulation of telomere maintenan…
LOC140742925	LOC140742925	LOC140742925	uncharacterized LOC140742925			688.876	-0.434945	FWM	0.529114	-0.822025	0.411063	1	NW_027332209.1	9608478	9620399	plus	protein-coding	XM_073074041.1	XP_072930142.1	317		FBpp0300613	1.24e-132
LOC140757445	LOC140757445	LOC140757445	uncharacterized LOC140757445			11.1962	0.338147	FWD	0.978049	0.345736	0.729541	1	NW_027332209.1	9621056	9626085	plus	protein-coding	XM_073093162.1	XP_072949263.1	198		FBpp0083579	1.06e-07
LOC140743234	LOC140743234	LOC140743234	uncharacterized LOC140743234			1704.77	0.158087	FWD	0.138128	1.1445	0.252417	1	NW_027332209.1	9639497	9644679	plus	protein-coding	XM_073074391.1	XP_072930492.1	497
LOC140743304	LOC140743304	ribokinase-like	ribokinase-like			411.567	-0.0369985	FWM	0.166041	-0.222827	0.82367	1	NW_027332209.1	9644666	9647490	minus	protein-coding	XM_073074499.1	XP_072930600.1	314		FBpp0070110	1.93e-80
LOC140743085	mRpL17	mRpL17	mitochondrial ribosomal protein L17	mRpL17	mitochondrial ribosomal protein L17	759.005	-0.122708	FWM	0.154928	-0.792038	0.428339	1	NW_027332209.1	9649806	9651506	minus	protein-coding	XM_073074181.1	XP_072930282.1	200		FBpp0302563	2.44e-77	FBgn0035122	The gene mitochondrial ribosomal protein L17 is referred to in FlyBase by the symbol Dmel\mRpL17 (CG13880, FBgn0035122). It is a protein_coding_gene from Dmel. It has 2 annotated transcripts and 2 polypeptides (1 unique). Gene sequence location is 3L:264779..265932. Its molecular function is described by: structural constituent of ribosome. It is involved in the biological process described with:…
LOC140743183	Grip163	Grip163	gamma-tubulin complex component 6	Grip163	Grip163	1015.89	-0.037143	FWM	0.200632	-0.18513	0.853127	1	NW_027332209.1	9651815	9666232	plus	protein-coding	XM_073074279.1	XP_072930380.1	1696		FBpp0075793	1.59e-52	FBgn0026432	The gene Grip163 is referred to in FlyBase by the symbol Dmel\Grip163 (CG5688, FBgn0026432). It is a protein_coding_gene from Dmel. It has one annotated transcript and one polypeptide. Gene sequence location is 3L:11993274..11998138. Its molecular function is described by: gamma-tubulin binding; microtubule minus-end binding. It is involved in the biological process described with 7 unique terms,…
LOC140743464	LOC140743464	LOC140743464	uncharacterized LOC140743464			1408.52	-0.269575	FWM	0.457581	-0.589131	0.555774	1	NW_027332209.1	9667088	9669210	plus	protein-coding	XM_073074793.1	XP_072930894.1	125		FBpp0308822	5.07e-09
LOC140743534	LOC140743534	LOC140743534	uncharacterized LOC140743534			7.32021	-0.874116	FWM	1.18042	-0.740511	0.45899	1	NW_027332209.1	9728699	9739286	plus	protein-coding	XM_073074918.1	XP_072931019.1	678		FBpp0310224	1.1e-33
LOC140743670	LOC140743670	nonsense-mediated mRNA decay factor SMG9	nonsense-mediated mRNA decay factor SMG9			1067.14	-0.0238204	FWM	0.233455	-0.102034	0.918729	1	NW_027332209.1	9739451	9745612	minus	protein-coding	XM_073075160.1	XP_072931261.1	471
LOC140743593	LOC140743593	LOC140743593	uncharacterized LOC140743593			1986.26	0.113511	FWD	0.0944156	1.20225	0.229267	1	NW_027332209.1	9745759	9750812	plus	protein-coding	XM_073075038.1	XP_072931139.1	280
LOC140743725	LOC140743725	Obp19d	general odorant-binding protein 19d-like	Obp19d	Odorant-binding protein 19d	17.698	-0.773233	FWM	1.21221	-0.637871	0.523558	1	NW_027332209.1	9752947	9755458	minus	protein-coding	XM_073075282.1	XP_072931383.1	147		FBpp0076996	4.58e-12	FBgn0011280	The gene Odorant-binding protein 19d is referred to in FlyBase by the symbol Dmel\Obp19d (CG1668, FBgn0011280). It is a protein_coding_gene from Dmel. It has 2 annotated transcripts and 2 polypeptides (1 unique). Gene sequence location is X:20419613..20420979. Its molecular function is described by: pheromone binding; odorant binding. It is involved in the biological process described with: senso…
LOC140744115	LOC140744115	lush	uncharacterized LOC140744115	lush	lush	3.67081	-1.76839	FWM	2.09052	-0.845906	0.397605	1	NW_027332209.1	9763017	9772120	plus	protein-coding	XM_073075629.1	XP_072931730.1	287		FBpp0290704	2.43e-13	FBgn0020277	The gene lush is referred to in FlyBase by the symbol Dmel\lush (CG8807, FBgn0020277). It is a protein_coding_gene from Dmel. It has 2 annotated transcripts and 2 polypeptides (1 unique). Gene sequence location is 3L:19604398..19606090. Its molecular function is described by: odorant binding; dibutyl phthalate binding; diphenyl phthalate binding. It is involved in the biological process described…
LOC140744332	LOC140744332	Obp28a	general odorant-binding protein 28a-like	Obp28a	Odorant-binding protein 28a	4.93719	2.37677	FWD	1.19965	1.98122	0.0475666	1	NW_027332209.1	9779506	9782875	plus	protein-coding	XM_073075933.1	XP_072932034.1	151		FBpp0079083	4.38e-06	FBgn0011283	The gene Odorant-binding protein 28a is referred to in FlyBase by the symbol Dmel\Obp28a (CG6641, FBgn0011283). It is a protein_coding_gene from Dmel. It has one annotated transcript and one polypeptide. Gene sequence location is 2L:7496791..7497365. Its molecular function is described by: pheromone binding; odorant binding. It is involved in the biological process described with: sensory percept…
LOC140744425	LOC140744425	Obp28a	uncharacterized LOC140744425	Obp28a	Odorant-binding protein 28a	4.31659	-0.716188	FWM	1.70779	-0.419365	0.674949	1	NW_027332209.1	9789136	9800311	plus	protein-coding	XM_073076046.1	XP_072932147.1	275		FBpp0079083	1.28e-08	FBgn0011283	The gene Odorant-binding protein 28a is referred to in FlyBase by the symbol Dmel\Obp28a (CG6641, FBgn0011283). It is a protein_coding_gene from Dmel. It has one annotated transcript and one polypeptide. Gene sequence location is 2L:7496791..7497365. Its molecular function is described by: pheromone binding; odorant binding. It is involved in the biological process described with: sensory percept…
LOC140744505	spri	sprint	Src homology 2 domain-containing protein sprint	spri	sprint	1992.02	0.137954	FWD	0.154858	0.890842	0.373014	1	NW_027332209.1	9801887	10118561	plus	protein-coding	XM_073076161.1	XP_072932262.1	1669		FBpp0307842	6.72e-112	FBgn0085443	The gene sprint is referred to in FlyBase by the symbol Dmel\spri (CG34414, FBgn0085443). It is a protein_coding_gene from Dmel. It has 13 annotated transcripts and 13 polypeptides (8 unique). Gene sequence location is X:10490069..10585422. Its molecular function is described by: guanyl-nucleotide exchange factor activity; receptor tyrosine kinase binding; small GTPase binding; protein kinase bin…
LOC140745378	LOC140745378	LOC140745378	uncharacterized LOC140745378			3.11776	0.981054	FWD	0.930436	1.0544	0.291699	1	NW_027332209.1	10121913	10124093	plus	protein-coding	XM_073077236.1	XP_072933337.1	226
LOC140745233	LOC140745233	GILT-like protein 1	GILT-like protein 1			283.95	0.810536	FWD	0.901552	0.899045	0.368629	1	NW_027332209.1	10125015	10130724	plus	protein-coding	XM_073077004.1	XP_072933105.1	227		FBpp0081582	3.86e-35
LOC140745306	LOC140745306	gamma-interferon-inducible lysosomal thiol reductase-like	gamma-interferon-inducible lysosomal thiol reductase-like			54.3558	1.05923	FWD	0.869059	1.21883	0.22291	1	NW_027332209.1	10135345	10140440	plus	protein-coding	XM_073077110.1	XP_072933211.1	209		FBpp0081582	9.3e-37
LOC140745123	LOC140745123	CLIP domain-containing serine protease B4-like	CLIP domain-containing serine protease B4-like			967.043	0.216224	FWD	1.38914	0.155653	0.876307	1	NW_027332209.1	10141138	10149775	minus	protein-coding	XM_073076921.1	XP_072933022.1	363		FBpp0080715	6.37e-93
LOC140757979	LOC140757979	cilia- and flagella-associated protein 61-like	cilia- and flagella-associated protein 61-like			8.59957	0.705063	FWD	0.764425	0.922345	0.356349	1	NW_027332209.1	10161748	10182483	minus	protein-coding	XM_073093910.1	XP_072950011.1	1437		FBpp0271819	4.31e-22
LOC140745456	LOC140745456	fascetto	protein regulator of cytokinesis 1-like	feo	fascetto	3116.3	0.00648691	FWD	0.331012	0.0195972	0.984365	1	NW_027332209.1	10184252	10196007	minus	protein-coding	XM_073077357.1	XP_072933458.1	769		FBpp0073266	8.22e-57	FBgn0030241	The gene fascetto is referred to in FlyBase by the symbol Dmel\feo (CG11207, FBgn0030241). It is a protein_coding_gene from Dmel. It has one annotated transcript and one polypeptide. Gene sequence location is X:10852446..10854869. Its molecular function is described by: microtubule binding. It is involved in the biological process described with: mitotic spindle organization; microtubule cytoskel…
LOC140745526	LOC140745526	LOC140745526	uncharacterized LOC140745526			50.4262	-1.2504	FWM	1.37292	-0.91076	0.362422	1	NW_027332209.1	10206642	10208585	plus	protein-coding	XM_073077479.1	XP_072933580.1	209		FBpp0070206	1.9e-20
LOC140757991	LOC140757991	LOC140757991	uncharacterized LOC140757991			333.151	-0.965198	FWM	1.42161	-0.678946	0.497172	1	NW_027332209.1	10223893	10242320	minus	protein-coding	XM_073093931.1	XP_072950032.1	1485		FBpp0080135	1.26e-17
LOC140745718	LOC140745718	LOC140745718	uncharacterized LOC140745718			26.1876	0.887565	FWD	0.640112	1.38658	0.165571	1	NW_027332209.1	10250994	10264021	minus	protein-coding	XM_073077639.1	XP_072933740.1	777		FBpp0311615	2.75e-07
LOC140745852	LOC140745852	LOC140745852	uncharacterized LOC140745852			90.9786	-1.02317	FWM	1.23336	-0.829577	0.406778	1	NW_027332209.1	10286574	10296972	minus	protein-coding	XM_073077815.1	XP_072933916.1	430
LOC140745933	LOC140745933	LOC140745933	uncharacterized LOC140745933			194.058	-1.09237	FWM	1.2637	-0.864419	0.387358	1	NW_027332209.1	10311973	10313344	minus	protein-coding	XM_073077938.1	XP_072934039.1	309
LOC140746019	LOC140746019	LOC140746019	uncharacterized LOC140746019			21.6327	-0.950259	FWM	1.46859	-0.647056	0.517596	1	NW_027332209.1	10322477	10325000	minus	protein-coding	XM_073078041.1	XP_072934142.1	479
LOC140746269	LOC140746269	LOC140746269	uncharacterized LOC140746269			20.2502	-0.01435	FWM	0.758111	-0.0189286	0.984898	1	NW_027332209.1	10356213	10364310	minus	protein-coding	XM_073078389.1	XP_072934490.1	247
LOC140746595	mldr	mulder	mitochondrial ribonuclease P catalytic subunit	mldr	mulder	480.915	0.0189148	FWD	0.164462	0.11501	0.908437	1	NW_027332209.1	10364635	10367699	minus	protein-coding	XM_073078736.1	XP_072934837.1	531		FBpp0293947	1.62e-72	FBgn0029858	The gene mulder is referred to in FlyBase by the symbol Dmel\mldr (CG15896, FBgn0029858). It is a protein_coding_gene from Dmel. It has 2 annotated transcripts and 2 polypeptides (1 unique). Gene sequence location is X:6291303..6294177. Its molecular function is described by: ribonuclease P activity. It is involved in the biological process described with: mitochondrial tRNA processing; mitochond…
LOC140746891	crn	crooked neck	pre-mRNA splicing factor crn	crn	crooked neck	2206.83	0.0676897	FWD	0.18056	0.374887	0.707744	1	NW_027332209.1	10368360	10371432	plus	protein-coding	XM_073079072.1	XP_072935173.1	700		FBpp0070402	0	FBgn0000377	The gene crooked neck is referred to in FlyBase by the symbol Dmel\crn (CG3193, FBgn0000377). It is a protein_coding_gene from Dmel. It has one annotated transcript and one polypeptide. Gene sequence location is X:2247594..2249983. Its molecular function is described by: RNA binding. It is involved in the biological process described with 8 unique terms, many of which group under: RNA splicing; m…
LOC140747069	Naa20A	Naa20A	N-alpha-acetyltransferase 20 A	Naa20A	N(alpha)-acetyltransferase 20 A	1312.16	0.0133464	FWD	0.1132	0.117901	0.906146	1	NW_027332209.1	10371483	10373351	minus	protein-coding	XM_073079348.1	XP_072935449.1	173		FBpp0304760	1.45e-109	FBgn0031043	The gene N(alpha)-acetyltransferase 20 A is referred to in FlyBase by the symbol Dmel\Naa20A (CG14222, FBgn0031043). It is a protein_coding_gene from Dmel. It has 4 annotated transcripts and 4 polypeptides (2 unique). Gene sequence location is X:19621451..19623074. Its molecular function is described by: protein-N-terminal amino-acid acetyltransferase activity; acyltransferase activity, transferr…
LOC140757476	LOC140757476	LOC140757476	uncharacterized LOC140757476			5.71258	-0.106047	FWM	0.976658	-0.108582	0.913534	1	NW_027332209.1	10374532	10375639	minus	lncRNA	XR_012103987.1
LOC140746655	e(y)3	enhancer of yellow 3	PHD finger protein enhancer of yellow 3	e(y)3	enhancer of yellow 3	3573.79	-0.0177935	FWM	0.162444	-0.109536	0.912777	1	NW_027332209.1	10376356	10397237	plus	protein-coding	XM_073078782.1	XP_072934883.1	2494		FBpp0306394	5.88e-43	FBgn0087008	The gene enhancer of yellow 3 is referred to in FlyBase by the symbol Dmel\e(y)3 (CG12238, FBgn0087008). It is a protein_coding_gene from Dmel. It has 5 annotated transcripts and 5 polypeptides (3 unique). Gene sequence location is X:19626548..19638369. Its molecular function is described by: transcription coactivator activity; transcription corepressor activity; chromatin binding. It is involved…
LOC140747152	LOC140747152	LOC140747152	uncharacterized LOC140747152			777.119	0.0223247	FWD	0.0811486	0.275109	0.783233	1	NW_027332209.1	10397281	10413768	minus	protein-coding	XM_073079462.1	XP_072935563.1	743		FBpp0308797	1.78e-120
LOC140747238	CoRest	CoRest	REST corepressor	CoRest	CoRest	2840.02	-0.0254435	FWM	0.145881	-0.174413	0.861541	1	NW_027332209.1	10415506	10426562	plus	protein-coding	XM_073079583.1	XP_072935684.1	496		FBpp0292001	2.41e-95	FBgn0261573	The gene CoRest is referred to in FlyBase by the symbol Dmel\CoRest (CG42687, FBgn0261573). It is a protein_coding_gene from Dmel. It has 10 annotated transcripts and 10 polypeptides (6 unique). Gene sequence location is X:19521929..19530896. Its molecular function is described by: chromatin binding; transcription corepressor activity; protein binding. It is involved in the biological process des…
LOC140757481	LOC140757481	cilia- and flagella-associated protein 61-like	cilia- and flagella-associated protein 61-like			5.87243	-1.52231	FWM	1.23869	-1.22896	0.219086	1	NW_027332209.1	10426867	10444970	plus	protein-coding	XM_073093218.1	XP_072949319.1	1386		FBpp0311002	3.73e-33
LOC140747674	LOC140747674	multiple coagulation factor deficiency protein 2 homolog	multiple coagulation factor deficiency protein 2 homolog			3.24243	0.0014354	FWD	0.947903	0.00151429	0.998792	1	NW_027332209.1	10498126	10503582	plus	protein-coding	XM_073080245.1	XP_072936346.1	174		FBpp0083397	1.3e-15
LOC140747476	LOC140747476	LOC140747476	uncharacterized LOC140747476			4.6488	-0.557441	FWM	1.17885	-0.472869	0.636306	1	NW_027332209.1	10503637	10509661	minus	protein-coding	XM_073079991.1	XP_072936092.1	253		FBpp0081700	2.07e-10
LOC140747742	LOC140747742	LOC140747742	uncharacterized LOC140747742			9.41868	-0.922351	FWM	0.741435	-1.24401	0.213496	1	NW_027332209.1	10517431	10519636	plus	protein-coding	XM_073080373.1	XP_072936474.1	537
LOC140747828	LOC140747828	LOC140747828	uncharacterized LOC140747828			1661.68	0.109279	FWD	0.226371	0.482741	0.629279	1	NW_027332209.1	10519265	10544669	minus	protein-coding	XM_073080477.1	XP_072936578.1	178
LOC140747959	LOC140747959	transmembrane protein 151B-like	transmembrane protein 151B-like			4.48279	-2.00069	FWM	1.23039	-1.62606	0.103937	1	NW_027332209.1	10567091	10632215	plus	protein-coding	XM_073080662.1	XP_072936763.1	596
LOC140748045	LOC140748045	Usf	upstream stimulatory factor 1-like	Usf	Usf	974.053	0.131045	FWD	0.211219	0.620424	0.534978	1	NW_027332209.1	10715308	10720576	plus	protein-coding	XM_073080776.1	XP_072936877.1	248		FBpp0301043	4.52e-12	FBgn0029711	The gene Usf is referred to in FlyBase by the symbol Dmel\Usf (CG17592, FBgn0029711). It is a protein_coding_gene from Dmel. It has 2 annotated transcripts and 2 polypeptides (1 unique). Gene sequence location is X:4544617..4548794. Its molecular function is described by: RNA polymerase II cis-regulatory region sequence-specific DNA binding; protein dimerization activity; DNA-binding transcriptio…
LOC140748125	LOC140748125	Phaser	uncharacterized LOC140748125	Phs	Phaser	213.061	0.25103	FWD	0.188657	1.33062	0.183315	1	NW_027332209.1	10720954	10727191	minus	protein-coding	XM_073080895.1	XP_072936996.1	869		FBpp0075323	4.29e-23	FBgn0036522	The gene Phaser is referred to in FlyBase by the symbol Dmel\Phs (CG7372, FBgn0036522). It is a protein_coding_gene from Dmel. It has one annotated transcript and one polypeptide. Gene sequence location is 3L:15619901..15624130. Its molecular function is described by: RNA polymerase II cis-regulatory region sequence-specific DNA binding; DNA-binding transcription factor activity, RNA polymerase I…
LOC140748212	LOC140748212	protein FAM177A1	protein FAM177A1			782.555	0.160936	FWD	0.182383	0.882411	0.377554	1	NW_027332209.1	10728330	10730270	plus	protein-coding	XM_073081009.1	XP_072937110.1	145		FBpp0070975	1.25e-15
LOC140748294	Cph	Chronophage	BCL11 transcription factor chronophage	Cph	Chronophage	63.9416	-1.7878	FWM	1.06356	-1.68096	0.0927715	1	NW_027332209.1	10968217	11019366	plus	protein-coding	XM_073081139.1	XP_072937240.1	866		FBpp0308848	6.41e-132	FBgn0029939	The gene Chronophage is referred to in FlyBase by the symbol Dmel\Cph (CG9650, FBgn0029939). It is a protein_coding_gene from Dmel. It has 5 annotated transcripts and 5 polypeptides (all unique). Gene sequence location is X:7137723..7241932. Its molecular function is described by: DNA-binding transcription factor binding; DNA-binding transcription factor activity; RNA polymerase II cis-regulatory…
LOC140748361	LOC140748361	putative ATP-dependent RNA helicase DHX57	putative ATP-dependent RNA helicase DHX57			551.191	0.243023	FWD	0.215053	1.13006	0.258449	1	NW_027332209.1	11155737	11170682	minus	protein-coding	XM_073081249.1	XP_072937350.1	1264		FBpp0308815	0
LOC140748471	Ork1	Ork1	open rectifier K[+] channel 1	Ork1	Open rectifier K[+] channel 1	85.6362	0.446856	FWD	1.21675	0.367253	0.71343	1	NW_027332209.1	11182925	11216837	plus	protein-coding	XM_073081319.1	XP_072937420.1	1011		FBpp0312045	2.75e-111	FBgn0017561	The gene Open rectifier K[+] channel 1 is referred to in FlyBase by the symbol Dmel\Ork1 (CG1615, FBgn0017561). It is a protein_coding_gene from Dmel. It has 4 annotated transcripts and 4 polypeptides (2 unique). Gene sequence location is X:10878054..10891250. Its molecular function is described by: potassium channel activity; potassium ion leak channel activity; outward rectifier potassium chann…
LOC140748570	IP3K2	IP3K2	Inositol 1,4,5-triphosphate kinase 2	IP3K2	Inositol 1,4,5-triphosphate kinase 2	2429.51	0.0179422	FWD	0.207187	0.0865993	0.93099	1	NW_027332209.1	11217381	11414781	minus	protein-coding	XM_073081427.1	XP_072937528.1	561		FBpp0311962	1.46e-172	FBgn0283680	The gene Inositol 1,4,5-triphosphate kinase 2 is referred to in FlyBase by the symbol Dmel\IP3K2 (CG45017, FBgn0283680). It is a protein_coding_gene from Dmel. It has 6 annotated transcripts and 6 polypeptides (3 unique). Gene sequence location is X:13303633..13329303. Its molecular function is described by: inositol hexakisphosphate kinase activity; inositol-1,4,5-trisphosphate 3-kinase activity…
LOC140749154	sbr	small bristles	nuclear RNA export factor small bristles	sbr	small bristles	2554.04	0.109902	FWD	0.161568	0.680221	0.496364	1	NW_027332209.1	11422685	11433596	minus	protein-coding	XM_073082229.1	XP_072938330.1	614		FBpp0073267	2.65e-153	FBgn0003321	The gene small bristles is referred to in FlyBase by the symbol Dmel\sbr (CG1664, FBgn0003321). It is a protein_coding_gene from Dmel. It has 3 annotated transcripts and 3 polypeptides (2 unique). Gene sequence location is X:10832752..10847092. Its molecular function is described by: protein binding; nucleic acid binding; ribonucleoprotein complex binding; RNA binding. It is involved in the biolo…
LOC140749317	mnb	minibrain	minibrain	mnb	minibrain	4378.32	0.170573	FWD	0.128679	1.32557	0.184983	1	NW_027332209.1	11434879	11617515	plus	protein-coding	XM_073082412.1	XP_072938513.1	555		FBpp0289735	0	FBgn0259168	The gene minibrain is referred to in FlyBase by the symbol Dmel\mnb (CG42273, FBgn0259168). It is a protein_coding_gene from Dmel. It has 5 annotated transcripts and 5 polypeptides (all unique). Gene sequence location is X:17862697..17887222. Its molecular function is described by 6 unique terms, many of which group under: kinase activity; catalytic activity; catalytic activity, acting on a prote…
LOC140749247	LOC140749247	uncharacterized protein CG43867	uncharacterized protein CG43867			354.381	0.0745632	FWD	0.402847	0.18509	0.853158	1	NW_027332209.1	11619793	12064638	plus	protein-coding	XM_073082324.1	XP_072938425.1	1470		FBpp0310016	0
LOC140749769	LOC140749769	Aldehyde oxidase 3	uncharacterized LOC140749769	AOX3	Aldehyde oxidase 3	708.433	0.734459	FWD	0.687447	1.06839	0.285346	1	NW_027332209.1	12067277	12083003	minus	protein-coding	XM_073082962.1	XP_072939063.1	1272		FBpp0390664	0	FBgn0038349	The gene Aldehyde oxidase 3 is referred to in FlyBase by the symbol Dmel\AOX3 (CG6045, FBgn0038349). It is a protein_coding_gene from Dmel. It has 2 annotated transcripts and 2 polypeptides (1 unique). Gene sequence location is 3R:15542748..15548188. Its molecular function is described by 8 unique terms, many of which group under: small molecule binding; binding; ion binding; anion binding; catal…
LOC140750002	LOC140750002	LOC140750002	uncharacterized LOC140750002			20642.1	0.0932601	FWD	0.204754	0.455474	0.648768	1	NW_027332209.1	12096473	12105983	minus	protein-coding	XM_073083322.1	XP_072939423.1	178
LOC140749837	LOC140749837	LOC140749837	uncharacterized LOC140749837			538.781	0.0759387	FWD	0.249822	0.303971	0.76115	1	NW_027332209.1	12113493	12119371	minus	protein-coding	XM_073083088.1	XP_072939189.1	364		FBpp0303961	7.74e-59
LOC140749915	LOC140749915	LOC140749915	uncharacterized LOC140749915			594.489	0.0878057	FWD	0.225708	0.389023	0.697259	1	NW_027332209.1	12119961	12126563	plus	protein-coding	XM_073083206.1	XP_072939307.1	706		FBpp0070325	3.54e-22
LOC140750169	PCB	Pyruvate carboxylase	Pyruvate carboxylase	Pcb	Pyruvate carboxylase	1019.91	0.0411652	FWD	0.327906	0.125539	0.900097	1	NW_027332209.1	12131996	12171120	minus	protein-coding	XM_073083596.1	XP_072939697.1	1199		FBpp0290074	0	FBgn0027580	The gene Pyruvate carboxylase is referred to in FlyBase by the symbol Dmel\Pcb (CG1516, FBgn0027580). It is a protein_coding_gene from Dmel. It has 10 annotated transcripts and 10 polypeptides (2 unique). Gene sequence location is 2R:9850703..9861543. Its molecular function is described by: metal ion binding; pyruvate carboxylase activity; catalytic activity; ATP binding. It is involved in the bi…
LOC140750241	LOC140750241	LOC140750241	uncharacterized LOC140750241			269.564	0.11306	FWD	0.166539	0.678882	0.497213	1	NW_027332209.1	12171785	12176537	plus	protein-coding	XM_073083710.1	XP_072939811.1	559		FBpp0082593	6.71e-67
LOC140750394	Ugt50B3	Ugt50B3	UDP-glycosyltransferase family 50 member B3	Ugt50B3	UDP-glycosyltransferase family 50 member B3	294.275	0.205366	FWD	1.47929	0.138828	0.889586	1	NW_027332209.1	12180115	12240298	plus	protein-coding	XM_073083924.1	XP_072940025.1	544		FBpp0307246	0	FBgn0050438	The gene UDP-glycosyltransferase family 50 member B3 is referred to in FlyBase by the symbol Dmel\Ugt50B3 (CG30438, FBgn0050438). It is a protein_coding_gene from Dmel. It has 5 annotated transcripts and 5 polypeptides (2 unique). Gene sequence location is 2R:5496674..5549543. Its molecular function is described by: UDP-glycosyltransferase activity. It is involved in the biological process descri…
LOC140750317	LOC140750317	Aldehyde oxidase 1	xanthine dehydrogenase-like	AOX1	Aldehyde oxidase 1	12.4619	-0.631132	FWM	2.68302	-0.235232	0.814029	1	NW_027332209.1	12288322	12303243	minus	protein-coding	XM_073083809.1	XP_072939910.1	1283		FBpp0082608	0	FBgn0267408	The gene Aldehyde oxidase 1 is referred to in FlyBase by the symbol Dmel\AOX1 (CG18522, FBgn0267408). It is a protein_coding_gene from Dmel. It has one annotated transcript and one polypeptide. Gene sequence location is 3R:15532137..15537292. Its molecular function is described by 9 unique terms, many of which group under: binding; oxidoreductase activity; small molecule binding; oxidoreductase a…
LOC140750862	DAAM	DAAM	disheveled-associated activator of morphogenesis-like protein	DAAM	Dishevelled Associated Activator of Morphogenesis	191.77	0.459866	FWD	0.591231	0.777811	0.436681	1	NW_027332209.1	12466127	12567850	minus	protein-coding	XM_073084618.1	XP_072940719.1	1203		FBpp0292356	0	FBgn0025641	The gene Dishevelled Associated Activator of Morphogenesis is referred to in FlyBase by the symbol Dmel\DAAM (CG14622, FBgn0025641). It is a protein_coding_gene from Dmel. It has 6 annotated transcripts and 6 polypeptides (3 unique). Gene sequence location is X:1289713..1322362. Its molecular function is described by: actin binding; small GTPase binding. It is involved in the biological process d…
LOC140751020	LOC140751020	Aven	uncharacterized LOC140751020	Aven	Apoptosis and caspase activation inhibitor	878.046	-0.0500129	FWM	0.29862	-0.16748	0.866992	1	NW_027332209.1	12644048	12647529	plus	protein-coding	XM_073084859.1	XP_072940960.1	407		FBpp0311951	9.05e-07	FBgn0030410	The gene Apoptosis and caspase activation inhibitor is referred to in FlyBase by the symbol Dmel\Aven (CG15727, FBgn0030410). It is a protein_coding_gene from Dmel. It has 2 annotated transcripts and 2 polypeptides (1 unique). Gene sequence location is X:12628370..12629640. Its molecular function is described by: . It is involved in the biological process described with: negative regulation of G2…
LOC140750941	LOC140750941	LOC140750941	uncharacterized LOC140750941			805.587	-0.0791137	FWM	0.142909	-0.553594	0.579857	1	NW_027332209.1	12648796	12652534	minus	protein-coding	XM_073084740.1	XP_072940841.1	650
LOC140751093	LOC140751093	LOC140751093	uncharacterized LOC140751093			1242.54	0.0494842	FWD	0.159741	0.309777	0.75673	1	NW_027332209.1	12658892	12670874	plus	protein-coding	XM_073084977.1	XP_072941078.1	1217
LOC140751494	Gmd	Gmd	GDP-mannose 4,6 dehydratase	Gmd	GDP-mannose 4,6-dehydratase	929.094	-0.14527	FWM	0.191891	-0.757042	0.449025	1	NW_027332209.1	12672372	12682716	minus	protein-coding	XM_073085413.1	XP_072941514.1	357		FBpp0078685	0	FBgn0031661	The gene GDP-mannose 4,6-dehydratase is referred to in FlyBase by the symbol Dmel\Gmd (CG8890, FBgn0031661). It is a protein_coding_gene from Dmel. It has one annotated transcript and one polypeptide. Gene sequence location is 2L:4975300..4977023. Its molecular function is described by: GDP-mannose 4,6-dehydratase activity. It is involved in the biological process described with: 'de novo' GDP-L-…
LOC140751294	IntS11	Integrator 11	integrator complex subunit 11	IntS11	Integrator 11	1898.81	0.133595	FWD	0.113298	1.17916	0.238336	1	NW_027332209.1	12683503	12685570	plus	protein-coding	XM_073085231.1	XP_072941332.1	595		FBpp0084842	0	FBgn0039691	The gene Integrator 11 is referred to in FlyBase by the symbol Dmel\IntS11 (CG1972, FBgn0039691). It is a protein_coding_gene from Dmel. It has one annotated transcript and one polypeptide. Gene sequence location is 3R:29745337..29747513. Its molecular function is described by: inositol hexakisphosphate binding; RNA endonuclease activity. It is involved in the biological process described with: s…
LOC140751389	TTLL15	TTLL15	tubulin tyrosine ligase-like 15	TTLL15	Tubulin tyrosine ligase-like 15	1045.9	0.0672876	FWD	0.224389	0.29987	0.764276	1	NW_027332209.1	12685520	12699543	minus	protein-coding	XM_073085317.1	XP_072941418.1	519		FBpp0081758	9.07e-147	FBgn0037838	The gene Tubulin tyrosine ligase-like 15 is referred to in FlyBase by the symbol Dmel\TTLL15 (CG4089, FBgn0037838). It is a protein_coding_gene from Dmel. It has one annotated transcript and one polypeptide. Gene sequence location is 3R:10815288..10817490. Its molecular function is described by: tubulin-glutamic acid ligase activity. It is involved in the biological process described with: protei…
LOC140757521	Actbeta	Activin-beta	inhibin subunit beta	Actbeta	Activin-beta	10.7318	-2.13752	FWM	1.13016	-1.89134	0.0585786	1	NW_027332209.1	12705872	12714848	minus	protein-coding	XM_073093271.1	XP_072949372.1	210		FBpp0088273	3.55e-51	FBgn0024913	The gene Activin-beta is referred to in FlyBase by the symbol Dmel\Act≈í‚â§ (CG11062, FBgn0024913). It is a protein_coding_gene from Dmel. It has one annotated transcript and one polypeptide. Gene sequence location is 4:1077331..1084796. Its molecular function is described by: protein binding; growth factor activity; cytokine activity. It is involved in the biological process described with 10 un…
LOC140751642	LOC140751642	LOC140751642	uncharacterized LOC140751642			263.501	0.139675	FWD	0.216455	0.645286	0.518742	1	NW_027332209.1	12740371	12745914	minus	protein-coding	XM_073085655.1	XP_072941756.1	554		FBpp0082593	3.51e-61
LOC140751569	IKKbeta	I-kappaB kinase beta	inhibitor of nuclear factor kappa B kinase subunit beta	IKKbeta	I-kappaB kinase beta	849.066	0.234068	FWD	0.231822	1.00968	0.312646	1	NW_027332209.1	12747163	12750469	plus	protein-coding	XM_073085542.1	XP_072941643.1	764		FBpp0293344	1.46e-52	FBgn0024222	The gene I-kappaB kinase beta is referred to in FlyBase by the symbol Dmel\IKK≈í‚â§ (CG4201, FBgn0024222). It is a protein_coding_gene from Dmel. It has one annotated transcript and one polypeptide. Gene sequence location is 3R:16046347..16049421. Its molecular function is described by: ATP binding; IkappaB kinase activity; protein serine/threonine kinase activity; protein kinase activity; protei…
LOC140751714	LOC140751714	taxi	neurogenic differentiation factor 6-B-like	tx	taxi	15.1243	-0.150989	FWM	0.660881	-0.228467	0.819283	1	NW_027332209.1	12755358	12756097	plus	protein-coding	XM_073085764.1	XP_072941865.1	155		FBpp0308670	1.11e-23	FBgn0288888	The gene taxi is referred to in FlyBase by the symbol Dmel\tx (CG5441, FBgn0288888). It is a protein_coding_gene from Dmel. It has 2 annotated transcripts and 2 polypeptides (1 unique). Gene sequence location is 3R:26440778..26448991. Its molecular function is described by: protein dimerization activity; bHLH transcription factor binding; DNA-binding transcription factor activity, RNA polymerase …
LOC140742227	Rrp47	Rrp47	Ribosomal RNA processing 47	Rrp47	Ribosomal RNA processing 47	104.36	-0.183307	FWM	0.325126	-0.563805	0.572887	1	NW_027332209.1	12795686	12796132	plus	protein-coding	XM_073073067.1	XP_072929168.1	148		FBpp0309613	1.07e-10	FBgn0030711	The gene Ribosomal RNA processing 47 is referred to in FlyBase by the symbol Dmel\Rrp47 (CG8928, FBgn0030711). It is a protein_coding_gene from Dmel. It has 2 annotated transcripts and 2 polypeptides (1 unique). Gene sequence location is X:15944897..15946249. Its molecular function is described by: DNA binding; RNA binding. It is involved in the biological process described with: maturation of 5.…
LOC140751776	LOC140751776	ADP-dependent glucokinase	ADP-dependent glucokinase			3208.72	-0.0472042	FWM	0.162335	-0.290783	0.771217	1	NW_027332209.1	12799305	12802868	minus	protein-coding	XM_073085854.1	XP_072941955.1	489		FBpp0293214	8.08e-143
LOC140751854	Rpn2	Rpn2	Regulatory particle non-ATPase 2	Rpn2	Regulatory particle non-ATPase 2	10268.3	0.0381878	FWD	0.192823	0.198046	0.843009	1	NW_027332209.1	12803454	12807693	minus	protein-coding	XM_073085972.1	XP_072942073.1	1000		FBpp0306599	0	FBgn0028692	The gene Regulatory particle non-ATPase 2 is referred to in FlyBase by the symbol Dmel\Rpn2 (CG11888, FBgn0028692). It is a protein_coding_gene from Dmel. It has 3 annotated transcripts and 3 polypeptides (2 unique). Gene sequence location is 3R:29153524..29157255. Its molecular function is described by: enzyme regulator activity; zinc ion binding. It is involved in the biological process describ…
LOC140751935	SrpRalpha	SrpRalpha	signal recognition particle receptor alpha	SrpRalpha	Signal recognition particle receptor alpha	768.499	0.233467	FWD	0.254765	0.916403	0.359456	1	NW_027332209.1	12808123	12816130	plus	protein-coding	XM_073086092.1	XP_072942193.1	609		FBpp0073336	0	FBgn0010391	The gene Signal recognition particle receptor alpha is referred to in FlyBase by the symbol Dmel\SrpR≈í¬± (CG2522, FBgn0010391). It is a protein_coding_gene from Dmel. It has one annotated transcript and one polypeptide. Gene sequence location is X:11126877..11129087. Its molecular function is described by: GTP binding; RNA binding; signal recognition particle binding; GTPase activity; ATP hydrol…
LOC140757551	LOC140757551	LOC140757551	uncharacterized LOC140757551			11.572	-0.169515	FWM	1.89829	-0.0892986	0.928845	1	NW_027332209.1	12820284	12822573	plus	protein-coding	XM_073093315.1	XP_072949416.1	235
LOC140752946	mael	maelstrom	germ-plasm component protein maelstrom	mael	maelstrom	1239.26	-0.00770833	FWM	0.146491	-0.0526199	0.958035	1	NW_027332209.1	12824962	12834791	minus	protein-coding	XM_073087286.1	XP_072943387.1	439		FBpp0312456	3.05e-26	FBgn0016034	The gene maelstrom is referred to in FlyBase by the symbol Dmel\mael (CG11254, FBgn0016034). It is a protein_coding_gene from Dmel. It has 4 annotated transcripts and 4 polypeptides (2 unique). Gene sequence location is 3L:22721203..22726234. Its molecular function is described by: transcription cis-regulatory region binding; sequence-specific DNA binding. It is involved in the biological process…
LOC140752007	FucT6	FucT6	alpha-(1,6)-fucosyltransferase 8	FucT6	alpha1,6-fucosyltransferase	72.0806	-0.0827961	FWM	0.600444	-0.137891	0.890326	1	NW_027332209.1	12836556	12867055	plus	protein-coding	XM_073086196.1	XP_072942297.1	577		FBpp0073457	0	FBgn0030327	The gene alpha1,6-fucosyltransferase is referred to in FlyBase by the symbol Dmel\FucT6 (CG2448, FBgn0030327). It is a protein_coding_gene from Dmel. It has one annotated transcript and one polypeptide. Gene sequence location is X:11706575..11709951. Its molecular function is described by: alpha-(1->6)-fucosyltransferase activity; glycoprotein 6-alpha-L-fucosyltransferase activity. It is involved…
LOC140752104	LOC140752104	C901	uncharacterized LOC140752104	C901	C901	377.131	-0.47193	FWM	0.458323	-1.02969	0.303156	1	NW_027332209.1	12875027	12881374	plus	protein-coding	XM_073086314.1	XP_072942415.1	348		FBpp0073256	2e-131	FBgn0021742	The gene C901 is referred to in FlyBase by the symbol Dmel\C901 (CG1567, FBgn0021742). It is a protein_coding_gene from Dmel. It has one annotated transcript and one polypeptide. Gene sequence location is X:10964032..10967134. Its molecular function is described by: Notch binding. It is involved in the biological process described with: negative regulation of Notch signaling pathway; Notch signal…
LOC140752418	LOC140752418	LOC140752418	uncharacterized LOC140752418			7.02873	0.981827	FWD	2.21034	0.444198	0.656899	1	NW_027332209.1	12956716	12962682	minus	protein-coding	XM_073086741.1	XP_072942842.1	237		FBpp0080135	7.2e-14
LOC140752494	LOC140752494	LOC140752494	uncharacterized LOC140752494			24.9532	1.23643	FWD	1.42525	0.867519	0.385658	1	NW_027332209.1	12989623	12991461	plus	protein-coding	XM_073086861.1	XP_072942962.1	314		FBpp0080135	3.96e-13
LOC140752589	LOC140752589	LOC140752589	uncharacterized LOC140752589			17.964	0.235875	FWD	0.75192	0.313697	0.753751	1	NW_027332209.1	12992615	13001654	plus	protein-coding	XM_073086974.1	XP_072943075.1	185
LOC140752744	LOC140752744	LOC140752744	uncharacterized LOC140752744			444.424	-0.0719827	FWM	0.402782	-0.178714	0.858162	1	NW_027332209.1	13004880	13056744	minus	protein-coding	XM_073087121.1	XP_072943222.1	172
LOC140753087	LOC140753087	LOC140753087	uncharacterized LOC140753087			3.77863	-1.27008	FWM	2.11825	-0.59959	0.54878	1	NW_027332209.1	13058176	13063143	plus	lncRNA	XR_012103538.1
LOC140753013	LOC140753013	LOC140753013	uncharacterized LOC140753013			296.383	0.371875	FWD	1.49576	0.24862	0.803655	1	NW_027332209.1	13077543	13082959	minus	protein-coding	XM_073087395.1	XP_072943496.1	177
LOC140757572	LOC140757572	LOC140757572	uncharacterized LOC140757572			3.58498	-1.65066	FWM	1.11035	-1.48661	0.137117	1	NW_027332209.1	13088397	13094133	minus	protein-coding	XM_073093345.1	XP_072949446.1	182
LOC140753139	LOC140753139	LOC140753139	uncharacterized LOC140753139			397.567	-0.533253	FWM	0.44097	-1.20927	0.226558	1	NW_027332209.1	13104880	13112450	plus	protein-coding	XM_073087587.1	XP_072943688.1	189
LOC140753212	LOC140753212	LOC140753212	uncharacterized LOC140753212			333.757	-0.488404	FWM	0.467789	-1.04407	0.296454	1	NW_027332209.1	13117038	13121060	plus	protein-coding	XM_073087711.1	XP_072943812.1	181
LOC140753293	LOC140753293	LOC140753293	uncharacterized LOC140753293			20.5489	-0.640874	FWM	1.19066	-0.538253	0.590402	1	NW_027332209.1	13122807	13127464	plus	protein-coding	XM_073087830.1	XP_072943931.1	206
LOC140753462	LOC140753462	LOC140753462	uncharacterized LOC140753462			2.81647	-0.766645	FWM	1.2676	-0.604802	0.54531	1	NW_027332209.1	13131173	13138515	plus	protein-coding	XM_073088117.1	XP_072944218.1	188
LOC140753570	Sym	Symplekin	symplekin scaffold protein	Sym	Symplekin	1349.66	0.0857899	FWD	0.204918	0.418655	0.675468	1	NW_027332209.1	13140841	13155045	plus	protein-coding	XM_073088323.1	XP_072944424.1	1154		FBpp0078372	0	FBgn0037371	The gene Symplekin is referred to in FlyBase by the symbol Dmel\Sym (CG2097, FBgn0037371). It is a protein_coding_gene from Dmel. It has one annotated transcript and one polypeptide. Gene sequence location is 3R:5738178..5742476. Its molecular function is described by: protein binding. It is involved in the biological process described with: co-transcriptional mRNA 3'-end processing, cleavage and…
LOC140753653	LOC140753653	Aldehyde oxidase 2	uncharacterized LOC140753653	AOX2	Aldehyde oxidase 2	702.752	0.368078	FWD	0.511432	0.719701	0.471709	1	NW_027332209.1	13157114	13179415	minus	protein-coding	XM_073088422.1	XP_072944523.1	1260		FBpp0311435	0	FBgn0038348	The gene Aldehyde oxidase 2 is referred to in FlyBase by the symbol Dmel\AOX2 (CG18519, FBgn0038348). It is a protein_coding_gene from Dmel. It has one annotated transcript and one polypeptide. Gene sequence location is 3R:15537713..15542414. Its molecular function is described by 8 unique terms, many of which group under: binding; small molecule binding; ion binding; catalytic activity; cation b…
LOC140753884	LOC140753884	LOC140753884	uncharacterized LOC140753884			25.042	0.846869	FWD	0.792322	1.06885	0.285139	1	NW_027332209.1	13272600	13287309	minus	protein-coding	XM_073088739.1	XP_072944840.1	164
LOC140754008	LOC140754008	Alkaline phosphatase 12	alkaline phosphatase-like	Alp12	Alkaline phosphatase 12	24.9816	-0.220583	FWM	0.8465	-0.260582	0.794415	1	NW_027332209.1	13299167	13308005	minus	protein-coding	XM_073088942.1	XP_072945043.1	519		FBpp0306282	5.42e-147	FBgn0032779	The gene Alkaline phosphatase 12 is referred to in FlyBase by the symbol Dmel\Alp12 (CG16771, FBgn0032779). It is a protein_coding_gene from Dmel. It has 5 annotated transcripts and 5 polypeptides (1 unique). Gene sequence location is 2L:19424050..19429224. Its molecular function is described by: phosphatase activity; alkaline phosphatase activity. The biological processes in which it is involved…
LOC140742242	LOC140742242	Cytochrome b5	uncharacterized LOC140742242	Cyt-b5	Cytochrome b5	2067.34	0.0148314	FWD	0.147069	0.100846	0.919672	1	NW_027332209.1	13321843	13333875	minus	protein-coding	XM_073073091.1	XP_072929192.1	253		FBpp0087979	7.84e-30	FBgn0264294	The gene Cytochrome b5 is referred to in FlyBase by the symbol Dmel\Cyt-b5 (CG2140, FBgn0264294). It is a protein_coding_gene from Dmel. It has 2 annotated transcripts and 2 polypeptides (all unique). Gene sequence location is 2R:7533506..7535936. Its molecular function is described by: heme binding. It is involved in the biological process described with: xenobiotic metabolic process; response t…
LOC140754099	LOC140754099	probable methyltransferase-like protein 25	probable methyltransferase-like protein 25			993.44	-0.0537718	FWM	0.40301	-0.133425	0.893857	1	NW_027332209.1	13335131	13346336	plus	protein-coding	XM_073089046.1	XP_072945147.1	601		FBpp0099380	2.96e-63
LOC140754262	LOC140754262	LOC140754262	uncharacterized LOC140754262			483.746	-0.0417986	FWM	0.24956	-0.167489	0.866985	1	NW_027332209.1	13432586	13435557	minus	protein-coding	XM_073089268.1	XP_072945369.1	423
LOC140757617	LOC140757617	mitochondrial 2-oxodicarboxylate carrier	mitochondrial 2-oxodicarboxylate carrier			5.42575	-0.334027	FWM	1.33891	-0.249476	0.802993	1	NW_027332209.1	13436039	13441860	minus	protein-coding	XM_073093461.1	XP_072949562.1	311		FBpp0070129	1.47e-136
LOC140754343	pcx	pecanex	pecanex	pcx	pecanex	95.469	0.152709	FWD	0.386985	0.394612	0.69313	1	NW_027332209.1	13442033	13467634	plus	protein-coding	XM_073089375.1	XP_072945476.1	2805		FBpp0304655	0	FBgn0003048	The gene pecanex is referred to in FlyBase by the symbol Dmel\pcx (CG3443, FBgn0003048). It is a protein_coding_gene from Dmel. It has 3 annotated transcripts and 3 polypeptides (2 unique). Gene sequence location is X:2225296..2238045. Its molecular function is unknown. It is involved in the biological process described with: endoplasmic reticulum organization. 25 alleles are reported. The phenot…
LOC140755468	LOC140755468	thioredoxin, mitochondrial	thioredoxin, mitochondrial			1013	-0.0427119	FWM	0.251587	-0.16977	0.865191	1	NW_027332209.1	13473794	13482640	minus	protein-coding	XM_073090780.1	XP_072946881.1	143		FBpp0070224	8.04e-44
LOC140754491	Klc	Kinesin light chain	kinesin light chain	Klc	Kinesin light chain	3382.34	0.177956	FWD	0.267987	0.664048	0.50666	1	NW_027332209.1	13482915	13542081	plus	protein-coding	XM_073089547.1	XP_072945648.1	557		FBpp0303945	0	FBgn0010235	The gene Kinesin light chain is referred to in FlyBase by the symbol Dmel\Klc (CG5433, FBgn0010235). It is a protein_coding_gene from Dmel. It has 3 annotated transcripts and 3 polypeptides (2 unique). Gene sequence location is 3L:12746616..12750056. Its molecular function is described by: kinesin binding; protein binding. It is involved in the biological process described with: dorsal appendage …
LOC140755799	east	east	enhanced adult sensory threshold	east	enhanced adult sensory threshold	3153.24	-0.0278821	FWM	0.168728	-0.165249	0.868748	1	NW_027332209.1	13551253	13568248	minus	protein-coding	XM_073091166.1	XP_072947267.1	2114		FBpp0292166	2.86e-67	FBgn0261954	The gene enhanced adult sensory threshold is referred to in FlyBase by the symbol Dmel\east (CG4399, FBgn0261954). It is a protein_coding_gene from Dmel. It has 6 annotated transcripts and 6 polypeptides (3 unique). Gene sequence location is X:2010860..2024647. Its molecular function is unknown. It is involved in the biological process described with: female meiosis chromosome segregation; metamo…
LOC140756004	mRpL49	mRpL49	mitochondrial ribosomal protein L49	mRpL49	mitochondrial ribosomal protein L49	1237.42	-0.14073	FWM	0.296564	-0.474534	0.635119	1	NW_027332209.1	13568235	13569289	plus	protein-coding	XM_073091426.1	XP_072947527.1	225		FBpp0309878	1.22e-36	FBgn0030433	The gene mitochondrial ribosomal protein L49 is referred to in FlyBase by the symbol Dmel\mRpL49 (CG4647, FBgn0030433). It is a protein_coding_gene from Dmel. It has 2 annotated transcripts and 2 polypeptides (1 unique). Gene sequence location is X:12907105..12907942. Its molecular function is described by: structural constituent of ribosome; translation initiation factor activity. It is involved…
LOC140756165	Brms1	Brms1	breast cancer metastasis-suppressor 1-like protein	Brms1	BRMS1 transcriptional repressor	922.516	-0.156537	FWM	0.290189	-0.539431	0.589589	1	NW_027332209.1	13594269	13708450	minus	protein-coding	XM_073091633.1	XP_072947734.1	226		FBpp0073526	1.09e-74	FBgn0030434	The gene BRMS1 transcriptional repressor is referred to in FlyBase by the symbol Dmel\Brms1 (CG4400, FBgn0030434). It is a protein_coding_gene from Dmel. It has one annotated transcript and one polypeptide. Gene sequence location is X:12907986..12909622. Its molecular function is described by: histone deacetylase binding. It is involved in the biological process described with: negative regulatio…
LOC140756090	LOC140756090	LOC140756090	uncharacterized LOC140756090			74.2802	-0.207404	FWM	0.298336	-0.695203	0.486928	1	NW_027332209.1	13631526	13636462	plus	protein-coding	XM_073091539.1	XP_072947640.1	274		FBpp0073527	1.33e-19
LOC140756246	sdt	stardust	MAGUK p55 family member stardust	sdt	stardust	2849.68	0.338881	FWD	0.177051	1.91403	0.055616	1	NW_027332209.1	13710540	13892830	minus	protein-coding	XM_073091756.1	XP_072947857.1	1252		FBpp0305869	0	FBgn0261873	The gene stardust is referred to in FlyBase by the symbol Dmel\sdt (CG32717, FBgn0261873). It is a protein_coding_gene from Dmel. It has 14 annotated transcripts and 14 polypeptides (12 unique). Gene sequence location is X:8178549..8240474. Its molecular function is described by: guanylate kinase activity; protein binding. It is involved in the biological process described with 13 unique terms, m…
LOC140756338	slpr	slipper	mitogen-activated protein kinase kinase kinase slipper	slpr	slipper	336.437	0.092312	FWD	0.233766	0.39489	0.692924	1	NW_027332209.1	13893583	13962621	plus	protein-coding	XM_073091833.1	XP_072947934.1	968		FBpp0292850	0	FBgn0030018	The gene slipper is referred to in FlyBase by the symbol Dmel\slpr (CG2272, FBgn0030018). It is a protein_coding_gene from Dmel. It has 4 annotated transcripts and 4 polypeptides (2 unique). Gene sequence location is X:8170229..8177185. Its molecular function is described by: protein homodimerization activity; protein kinase activity; MAP kinase kinase kinase activity; JUN kinase kinase kinase ac…
LOC140757752	LOC140757752	LOC140757752	uncharacterized LOC140757752			396.59	0.0152376	FWD	0.219395	0.0694528	0.944629	1	NW_027332209.1	13952394	13955171	plus	protein-coding	XM_073093633.1	XP_072949734.1	129
LOC140756474	fne	found in neurons	ELAV like RNA binding protein found in neurons	fne	found in neurons	1523.69	0.295171	FWD	0.153872	1.91829	0.0550747	1	NW_027332209.1	13989875	13991836	minus	protein-coding	XM_073092023.1	XP_072948124.1	378		FBpp0428415	6.3e-76	FBgn0086675	The gene found in neurons is referred to in FlyBase by the symbol Dmel\fne (CG4396, FBgn0086675). It is a protein_coding_gene from Dmel. It has 11 annotated transcripts and 11 polypeptides (3 unique). Gene sequence location is X:12917477..12950417. Its molecular function is described by: RNA binding; poly(U) RNA binding; mRNA binding; nucleic acid binding. It is involved in the biological process…
LOC140757005	mRpL33	mRpL33	mitochondrial ribosomal protein L33	mRpL33	mitochondrial ribosomal protein L33	565.29	-0.0747486	FWM	0.20777	-0.359766	0.719022	1	NW_027332209.1	13992511	13995265	plus	protein-coding	XM_073092588.1	XP_072948689.1	65		FBpp0070623	2.78e-30	FBgn0040907	The gene mitochondrial ribosomal protein L33 is referred to in FlyBase by the symbol Dmel\mRpL33 (CG3712, FBgn0040907). It is a protein_coding_gene from Dmel. It has one annotated transcript and one polypeptide. Gene sequence location is X:4321764..4322231. Its molecular function is described by: structural constituent of ribosome. It is involved in the biological process described with: mitochon…
LOC140757118	norpA	no receptor potential A	no receptor potential A	norpA	no receptor potential A	10.2668	-0.172293	FWM	0.594811	-0.289659	0.772077	1	NW_027332209.1	13998724	14083346	minus	protein-coding	XM_073092657.1	XP_072948758.1	1076		FBpp0100136	0	FBgn0262738	The gene no receptor potential A is referred to in FlyBase by the symbol Dmel\norpA (CG3620, FBgn0262738). It is a protein_coding_gene from Dmel. It has 6 annotated transcripts and 6 polypeptides (2 unique). Gene sequence location is X:4322626..4365408. Its molecular function is described by: GTPase activator activity; phospholipase C activity; phosphoric diester hydrolase activity; calcium ion b…
LOC140756718	LOC140756718	crooked legs	uncharacterized LOC140756718	crol	crooked legs	5.10513	-1.1958	FWM	1.25891	-0.949875	0.342176	1	NW_027332209.1	14083789	14094276	minus	protein-coding	XM_073092297.1	XP_072948398.1	710		FBpp0307448	1.16e-19	FBgn0020309	The gene crooked legs is referred to in FlyBase by the symbol Dmel\crol (CG14938, FBgn0020309). It is a protein_coding_gene from Dmel. It has 9 annotated transcripts and 9 polypeptides (7 unique). Gene sequence location is 2L:11794327..11809438. Its molecular function is described by: RNA polymerase II cis-regulatory region sequence-specific DNA binding; DNA-binding transcription factor activity,…
LOC140742268	LOC140742268	LOC140742268	uncharacterized LOC140742268			2.74023	1.1769	FWD	1.36307	0.863418	0.387908	1	NW_027332209.1	14102872	14112272	minus	protein-coding	XM_073073124.1	XP_072929225.1	520		FBpp0082847	1.67e-31
LOC140756916	shtd	shattered	anaphase promoting complex subunit 1	shtd	shattered	689.951	0.142575	FWD	0.266484	0.535023	0.592634	1	NW_027332209.1	14117112	14138467	minus	protein-coding	XM_073092488.1	XP_072948589.1	2084		FBpp0073893	0	FBgn0004391	The gene shattered is referred to in FlyBase by the symbol Dmel\shtd (CG9198, FBgn0004391). It is a protein_coding_gene from Dmel. It has one annotated transcript and one polypeptide. Gene sequence location is X:15455544..15462441. Its molecular function is described by: molecular adaptor activity. It is involved in the biological process described with: metaphase/anaphase transition of mitotic c…
LOC140757088	LOC140757088	bobby sox	uncharacterized LOC140757088	bbx	bobby sox	705.404	0.506498	FWD	0.413077	1.22616	0.220139	1	NW_027332209.1	14140118	14172958	minus	protein-coding	XM_073092643.1	XP_072948744.1	542		FBpp0304134	3.03e-51	FBgn0024251	The gene bobby sox is referred to in FlyBase by the symbol Dmel\bbx (CG1414, FBgn0024251). It is a protein_coding_gene from Dmel. It has 4 annotated transcripts and 4 polypeptides (1 unique). Gene sequence location is X:21363028..21373145. Its molecular function is described by: RNA polymerase II transcription regulatory region sequence-specific DNA binding; DNA-binding transcription factor activ…
LOC140757763	LOC140757763	LOC140757763	uncharacterized LOC140757763			4.83376	1.31473	FWD	2.77185	0.474315	0.635275	1	NW_027332209.1	14575237	14581724	minus	protein-coding	XM_073093640.1	XP_072949741.1	336
LOC140744263	LOC140744263	U6 spliceosomal RNA	U6 spliceosomal RNA			4.86503	-0.0250143	FWM	0.902656	-0.0277118	0.977892	1	NW_027332209.1	14679163	14679269	minus	snRNA	XR_012102540.1
LOC140757146	LOC140757146	LOC140757146	uncharacterized LOC140757146			14.6445	0.153261	FWD	1.15947	0.132182	0.89484	1	NW_027332209.1	14766217	14768024	minus	protein-coding	XM_073092684.1	XP_072948785.1	380
LOC140757155	LOC140757155	Aldehyde oxidase 3	xanthine dehydrogenase-like	AOX3	Aldehyde oxidase 3	297.669	-0.0235845	FWM	0.840176	-0.0280709	0.977606	1	NW_027332209.1	14772038	14783017	minus	protein-coding	XM_073092693.1	XP_072948794.1	1258		FBpp0390664	0	FBgn0038349	The gene Aldehyde oxidase 3 is referred to in FlyBase by the symbol Dmel\AOX3 (CG6045, FBgn0038349). It is a protein_coding_gene from Dmel. It has 2 annotated transcripts and 2 polypeptides (1 unique). Gene sequence location is 3R:15542748..15548188. Its molecular function is described by 8 unique terms, many of which group under: small molecule binding; binding; ion binding; anion binding; catal…
LOC140757164	LOC140757164	LOC140757164	uncharacterized LOC140757164			5030.86	-1.53949	FWM	1.62924	-0.944915	0.344702	1	NW_027332209.1	14807766	14818608	plus	protein-coding	XM_073092702.1	XP_072948803.1	155
LOC140757175	LOC140757175	LOC140757175	uncharacterized LOC140757175			9.67315	0.180723	FWD	0.690216	0.261836	0.793448	1	NW_027332209.1	14860494	14883617	plus	protein-coding	XM_073092713.1	XP_072948814.1	490
LOC140757640	LOC140757640	LOC140757640	uncharacterized LOC140757640			9.1475	-0.44307	FWM	0.811963	-0.545678	0.585287	1	NW_027332209.1	14888190	14904483	plus	protein-coding	XM_073093498.1	XP_072949599.1	173
LOC140757181	LOC140757181	hemolymph lipopolysaccharide-binding protein-like	hemolymph lipopolysaccharide-binding protein-like			98.6522	-0.0165523	FWM	0.538417	-0.0307425	0.975475	1	NW_027332209.1	14906585	14915814	plus	protein-coding	XM_073092723.1	XP_072948824.1	186
LOC140757192	tko	technical knockout	30S ribosomal protein S12 technical knockout	tko	technical knockout	317.179	0.123846	FWD	0.239064	0.518044	0.604427	1	NW_027332209.1	14918382	14930268	plus	protein-coding	XM_073092732.1	XP_072948833.1	169		FBpp0300988	9.63e-64	FBgn0003714	The gene technical knockout is referred to in FlyBase by the symbol Dmel\tko (CG7925, FBgn0003714). It is a protein_coding_gene from Dmel. It has 2 annotated transcripts and 2 polypeptides (all unique). Gene sequence location is X:2442313..2443976. Its molecular function is described by: structural constituent of ribosome. It is involved in the biological process described with 8 unique terms, ma…
LOC140757204	smg	smaug	sterile alpha motif domain containing protein 4 smaug	smg	smaug	754.967	0.0937456	FWD	0.117168	0.800094	0.423656	1	NW_027332209.1	14948196	14959841	plus	protein-coding	XM_073092741.1	XP_072948842.1	572		FBpp0288542	1.51e-36	FBgn0016070	The gene smaug is referred to in FlyBase by the symbol Dmel\smg (CG5263, FBgn0016070). It is a protein_coding_gene from Dmel. It has 5 annotated transcripts and 5 polypeptides (2 unique). Gene sequence location is 3L:8990317..8997989. Its molecular function is described by 6 unique terms, many of which group under: binding; RNA binding; nucleic acid binding; translation repressor activity; transl…
LOC140757223	LOC140757223	Silence-associated factor	uncharacterized LOC140757223	Saft	Silence-associated factor	145.753	-0.0547903	FWM	0.503078	-0.10891	0.913274	1	NW_027332209.1	14959833	14961638	minus	protein-coding	XM_073092762.1	XP_072948863.1	465		FBpp0112097	3.64e-44	FBgn0037120	The gene Silence-associated factor is referred to in FlyBase by the symbol Dmel\Saft (CG11247, FBgn0037120). It is a protein_coding_gene from Dmel. It has 4 annotated transcripts and 4 polypeptides (2 unique). Gene sequence location is 3L:21724326..21728806. Its molecular function is described by: RNA polymerase II transcription regulatory region sequence-specific DNA binding; zinc ion binding; D…
LOC140757214	LOC140757214	crooked legs	uncharacterized LOC140757214	crol	crooked legs	274.075	-0.0764002	FWM	0.240337	-0.317887	0.75057	1	NW_027332209.1	14962025	14964437	plus	protein-coding	XM_073092753.1	XP_072948854.1	481		FBpp0079846	2.21e-52	FBgn0020309	The gene crooked legs is referred to in FlyBase by the symbol Dmel\crol (CG14938, FBgn0020309). It is a protein_coding_gene from Dmel. It has 9 annotated transcripts and 9 polypeptides (7 unique). Gene sequence location is 2L:11794327..11809438. Its molecular function is described by: RNA polymerase II cis-regulatory region sequence-specific DNA binding; DNA-binding transcription factor activity,…
LOC140757232	mdu	meduse	mitotic spindle positioning protein meduse	mdu	meduse	1601.1	-0.342965	FWM	0.261166	-1.31321	0.189113	1	NW_027332209.1	14966017	14971246	plus	protein-coding	XM_073092776.1	XP_072948877.1	301		FBpp0073485	4.29e-26	FBgn0030396	The gene meduse is referred to in FlyBase by the symbol Dmel\mdu (CG2556, FBgn0030396). It is a protein_coding_gene from Dmel. It has one annotated transcript and one polypeptide. Gene sequence location is X:12497188..12516565. Its molecular function is described by: actin binding. The biological processes in which it is involved are not known. 16 alleles are reported. No phenotypic data is avail…
LOC140757665	LOC140757665	LOC140757665	uncharacterized LOC140757665			11.9253	1.95185	FWD	1.63701	1.19232	0.233134	1	NW_027332209.1	15054756	15055785	plus	protein-coding	XM_073093552.1	XP_072949653.1	122
LOC140757672	LOC140757672	LOC140757672	uncharacterized LOC140757672			14.1983	2.55684	FWD	1.70881	1.49627	0.134584	1	NW_027332209.1	15058783	15061843	plus	protein-coding	XM_073093566.1	XP_072949667.1	209
LOC140757677	LOC140757677	LOC140757677	uncharacterized LOC140757677			349.322	0.439529	FWD	1.4148	0.310665	0.756055	1	NW_027332209.1	15071222	15072583	plus	protein-coding	XM_073093580.1	XP_072949681.1	126
LOC140757237	LOC140757237	LOC140757237	uncharacterized LOC140757237			6.9689	-1.0366	FWM	1.35059	-0.767513	0.442777	1	NW_027332209.1	15108766	15118329	plus	protein-coding	XM_073092789.1	XP_072948890.1	179
LOC140757245	LOC140757245	XRCC1	DNA repair protein XRCC1-like	XRCC1	XRCC1	498.147	0.00168711	FWD	0.234455	0.00719589	0.994259	1	NW_027332209.1	15121013	15132286	plus	protein-coding	XM_073092830.1	XP_072948931.1	651		FBpp0070730	5.63e-18	FBgn0026751	The gene XRCC1 is referred to in FlyBase by the symbol Dmel\XRCC1 (CG4208, FBgn0026751). It is a protein_coding_gene from Dmel. It has one annotated transcript and one polypeptide. Gene sequence location is X:5329876..5332435. Its molecular function is described by: damaged DNA binding. It is involved in the biological process described with: single strand break repair; double-strand break repair…
LOC140757248	eIF3f1	eIF3f1	eukaryotic translation initiation factor 3 subunit f1	eIF3f1	eukaryotic translation initiation factor 3 subunit f1	6820.76	0.204007	FWD	0.228047	0.894582	0.37101	1	NW_027332209.1	15132481	15135640	minus	protein-coding	XM_073092854.1	XP_072948955.1	279		FBpp0078532	5e-148	FBgn0037270	The gene eukaryotic translation initiation factor 3 subunit f1 is referred to in FlyBase by the symbol Dmel\eIF3f1 (CG9769, FBgn0037270). It is a protein_coding_gene from Dmel. It has one annotated transcript and one polypeptide. Gene sequence location is 3R:4712882..4714182. Its molecular function is described by: peptidase activity; metal-dependent deubiquitinase activity; translation initiatio…
LOC140757258	LOC140757258	bolA-like protein 3	bolA-like protein 3			425.135	-0.0165582	FWM	0.273027	-0.060647	0.95164	1	NW_027332209.1	15136821	15138374	minus	protein-coding	XM_073092865.1	XP_072948966.1	114		FBpp0086996	4.32e-09
LOC140757244	LOC140757244	ribosome biogenesis protein BOP1 homolog	ribosome biogenesis protein BOP1 homolog			1238.96	-0.0950718	FWM	0.145748	-0.652302	0.514206	1	NW_027332209.1	15138481	15150344	plus	protein-coding	XM_073092814.1	XP_072948915.1	841		FBpp0088519	0
LOC140757268	LOC140757268	CdGAPr	rho GTPase-activating protein 4-like	CdGAPr	Cd GTPase activating protein-related	652.474	0.221969	FWD	0.184259	1.20466	0.228334	1	NW_027332209.1	15152552	15180230	plus	protein-coding	XM_073092878.1	XP_072948979.1	827		FBpp0290189	4.99e-16	FBgn0032821	The gene Cd GTPase activating protein-related is referred to in FlyBase by the symbol Dmel\CdGAPr (CG10538, FBgn0032821). It is a protein_coding_gene from Dmel. It has 4 annotated transcripts and 4 polypeptides (3 unique). Gene sequence location is 2L:19774874..19791882. Its molecular function is described by: GTPase activator activity. It is involved in the biological process described with: sma…
LOC140742289	LOC140742289	LOC140742289	uncharacterized LOC140742289			252.509	0.2655	FWD	0.318696	0.833081	0.404799	1	NW_027332209.1	15180369	15182641	plus	protein-coding	XM_073073162.1	XP_072929263.1	162
LOC140757274	chn	charlatan	zinc finger transcriptional factor charlatan	chn	charlatan	11.2569	-1.13415	FWM	0.851124	-1.33253	0.182685	1	NW_027332209.1	15183657	15192214	minus	protein-coding	XM_073092889.1	XP_072948990.1	663		FBpp0086547	4.28e-33	FBgn0015371	The gene charlatan is referred to in FlyBase by the symbol Dmel\chn (CG11798, FBgn0015371). It is a protein_coding_gene from Dmel. It has 9 annotated transcripts and 9 polypeptides (7 unique). Gene sequence location is 2R:15115236..15144783. Its molecular function is described by: sequence-specific DNA binding; DNA-binding transcription repressor activity, RNA polymerase II-specific; protein bind…
LOC140757300	Dhit	Double hit	regulator of G protein signaling double hit	Dhit	Double hit	8.65103	-1.56485	FWM	0.816917	-1.91556	0.0554213	1	NW_027332209.1	15191243	15207260	plus	protein-coding	XM_073092940.1	XP_072949041.1	271		FBpp0309243	6.16e-79	FBgn0028743	The gene Double hit is referred to in FlyBase by the symbol Dmel\Dhit (CG5036, FBgn0028743). It is a protein_coding_gene from Dmel. It has 2 annotated transcripts and 2 polypeptides (all unique). Gene sequence location is 2R:17792870..17800677. Its molecular function is described by: G-protein alpha-subunit binding; GDP-dissociation inhibitor activity; GTPase activator activity. The biological pr…
LOC140757335	LOC140757335	LOC140757335	uncharacterized LOC140757335			90.8139	0.204036	FWD	1.56322	0.130523	0.896153	1	NW_027332209.1	15197009	15202964	minus	lncRNA	XR_012103960.1
LOC140744797	LOC140744797	LOC140744797	uncharacterized LOC140744797			174.316	-0.0344787	FWM	0.198275	-0.173893	0.861949	1	NW_027332210.1	4426	5403	minus	lncRNA	XR_012102587.1
LOC140744426	LOC140744426	LOC140744426	uncharacterized LOC140744426			111.648	-0.0403831	FWM	0.401499	-0.100581	0.919883	1	NW_027332210.1	5520	7971	minus	protein-coding	XM_073076010.1	XP_072932111.1	211
LOC140744433	LOC140744433	LOC140744433	uncharacterized LOC140744433			323.845	0.0371322	FWD	0.522626	0.0710493	0.943359	1	NW_027332210.1	8155	12721	plus	protein-coding	XM_073076021.1	XP_072932122.1	427		FBpp0081563	4.32e-09
LOC140745278	LOC140745278	LOC140745278	uncharacterized LOC140745278			636.128	0.234276	FWD	0.373117	0.627889	0.530077	1	NW_027332210.1	12746	22366	minus	protein-coding	XM_073077047.1	XP_072933148.1	299
LOC140744443	m-cup	mann-cup	ankyrin repeat protein mann-cup	m-cup	mann-cup	235.902	0.046534	FWD	0.19171	0.242731	0.808214	1	NW_027332210.1	22708	35822	plus	protein-coding	XM_073076032.1	XP_072932133.1	784		FBpp0082855	3.72e-128	FBgn0038488	The gene mann-cup is referred to in FlyBase by the symbol Dmel\m-cup (CG11896, FBgn0038488). It is a protein_coding_gene from Dmel. It has 2 annotated transcripts and 2 polypeptides (all unique). Gene sequence location is 3R:17144475..17149412. Its molecular function is described by: ubiquitin-like ligase-substrate adaptor activity. It is involved in the biological process described with: proteas…
LOC140745269	knk	knickkopf	cytochrome and DOMON domain-containing protein knickkopf	knk	knickkopf	1041.72	0.29274	FWD	0.369299	0.792693	0.427957	1	NW_027332210.1	39871	50846	minus	protein-coding	XM_073077027.1	XP_072933128.1	690		FBpp0081672	0	FBgn0001321	The gene knickkopf is referred to in FlyBase by the symbol Dmel\knk (CG6217, FBgn0001321). It is a protein_coding_gene from Dmel. It has one annotated transcript and one polypeptide. Gene sequence location is 3R:10122365..10125664. Its molecular function is unknown. It is involved in the biological process described with 11 unique terms, many of which group under: developmental process; multicell…
LOC140745292	Skel	Skeletor	DM13 and DOMON_DOH domain-containing protein skeletor	Skel	Skeletor	1587.14	0.140833	FWD	0.610767	0.230585	0.817637	1	NW_027332210.1	56803	185201	plus	protein-coding	XM_073077065.1	XP_072933166.1	1464		FBpp0296946	0	FBgn0262717	The gene Skeletor is referred to in FlyBase by the symbol Dmel\Skel (CG43161, FBgn0262717). It is a protein_coding_gene from Dmel. It has 4 annotated transcripts and 4 polypeptides (all unique). Gene sequence location is 3R:10686943..10696270. Its molecular function is described by: structural molecule activity. It is involved in the biological process described with: spindle assembly; nucleus or…
LOC140744449	flip	flippy	ankyrin repeat and SAM domain-containing protein flippy	flip	flippy	21.3889	-0.272481	FWM	2.14252	-0.127178	0.8988	1	NW_027332210.1	185201	204209	minus	protein-coding	XM_073076047.1	XP_072932148.1	415		FBpp0112103	3.4e-28	FBgn0037229	The gene flippy is referred to in FlyBase by the symbol Dmel\flip (CG9766, FBgn0037229). It is a protein_coding_gene from Dmel. It has one annotated transcript and one polypeptide. Gene sequence location is 3R:4269221..4277928. Its molecular function is described by: . It is involved in the biological process described with: regulation of gene expression. 6 alleles are reported. The phenotypes of…
LOC140745311	LOC140745311	LOC140745311	uncharacterized LOC140745311			5.25938	0.805756	FWD	1.74808	0.460939	0.644843	1	NW_027332210.1	192822	193814	minus	protein-coding	XM_073077087.1	XP_072933188.1	213
LOC140745386	cpx	complexin	synaptic transmission protein complexin	cpx	complexin	1895.86	-0.0646734	FWM	0.157103	-0.411663	0.680586	1	NW_027332210.1	208680	528942	plus	protein-coding	XM_073077217.1	XP_072933318.1	141		FBpp0290985	1.69e-50	FBgn0041605	The gene complexin is referred to in FlyBase by the symbol Dmel\cpx (CG32490, FBgn0041605). It is a protein_coding_gene from Dmel. It has 21 annotated transcripts and 21 polypeptides (10 unique). Gene sequence location is 3R:4280221..4304604. Its molecular function is described by: SNARE binding; syntaxin binding. It is involved in the biological process described with 8 unique terms, many of whi…
LOC140745374	Hr96	Hr96	Nuclear hormone receptor HR96	Hr96	Hormone receptor-like in 96	365.33	0.107702	FWD	0.158231	0.680661	0.496086	1	NW_027332210.1	537052	550651	plus	protein-coding	XM_073077193.1	XP_072933294.1	569		FBpp0084131	1.89e-103	FBgn0015240	The gene Hormone receptor-like in 96 is referred to in FlyBase by the symbol Dmel\Hr96 (CG11783, FBgn0015240). It is a protein_coding_gene from Dmel. It has one annotated transcript and one polypeptide. Gene sequence location is 3R:25025235..25029351. Its molecular function is described by 6 unique terms, many of which group under: DNA binding; nucleic acid binding; binding; transcription regulat…
LOC140745402	lqfR	liquid facets-Related	clathrin interactor lqfR	lqfR	liquid facets-Related	1202.29	0.0960049	FWD	0.145894	0.658044	0.51051	1	NW_027332210.1	557109	577813	minus	protein-coding	XM_073077244.1	XP_072933345.1	1494		FBpp0288790	9.41e-169	FBgn0261279	The gene liquid facets-Related is referred to in FlyBase by the symbol Dmel\lqfR (CG42250, FBgn0261279). It is a protein_coding_gene from Dmel. It has 2 annotated transcripts and 2 polypeptides (all unique). Gene sequence location is 3R:22411301..22419051. Its molecular function is described by: phospholipid binding; clathrin binding. It is involved in the biological process described with: oogen…
LOC140745319	TBC1d7	TBC1d7	TBC1 domain family member 7	TBC1d7	TBC1 domain family member 7	725.886	-0.0467346	FWM	0.169164	-0.276269	0.782342	1	NW_027332210.1	579001	582856	minus	protein-coding	XM_073077098.1	XP_072933199.1	294		FBpp0083936	1.95e-53	FBgn0039158	The gene TBC1 domain family member 7 is referred to in FlyBase by the symbol Dmel\TBC1d7 (CG6182, FBgn0039158). It is a protein_coding_gene from Dmel. It has one annotated transcript and one polypeptide. Gene sequence location is 3R:24161727..24163215. Its molecular function is described by: TSC1-TSC2 complex binding; GTPase activator activity. It is involved in the biological process described w…
LOC140744455	dtr	dtr	defective transmitter release	dtr	defective transmitter release	3.17275	-0.574353	FWM	1.07649	-0.533541	0.593659	1	NW_027332210.1	583272	595072	plus	protein-coding	XM_073076059.1	XP_072932160.1	1874		FBpp0081044	1.23e-74	FBgn0023090	The gene defective transmitter release is referred to in FlyBase by the symbol Dmel\dtr (CG31623, FBgn0023090). It is a protein_coding_gene from Dmel. It has one annotated transcript and one polypeptide. Gene sequence location is 2L:21361216..21367288. Its molecular function is described by: dynein complex binding. It is involved in the biological process described with: chemical synaptic transmi…
LOC140745328	S	Star	EGF receptor activation regulator Star	S	Star	657.306	0.182026	FWD	0.177185	1.02732	0.304269	1	NW_027332210.1	599138	607698	minus	protein-coding	XM_073077111.1	XP_072933212.1	318		FBpp0077659	8.19e-32	FBgn0003310	The gene Star is referred to in FlyBase by the symbol Dmel\S (CG4385, FBgn0003310). It is a protein_coding_gene from Dmel. It has 2 annotated transcripts and 2 polypeptides (1 unique). Gene sequence location is 2L:1049674..1077815. Its molecular function is unknown. It is involved in the biological process described with 18 unique terms, many of which group under: imaginal disc-derived appendage …
LOC140745335	LOC140745335	protein Skeletor, isoforms B/C	protein Skeletor, isoforms B/C			1597.73	1.00804	FWD	0.756636	1.33226	0.182774	1	NW_027332210.1	608101	670942	minus	protein-coding	XM_073077125.1	XP_072933226.1	703		FBpp0297661	0
LOC140745351	LOC140745351	shootin-1-like	shootin-1-like			1288.92	0.133684	FWD	0.302973	0.44124	0.659039	1	NW_027332210.1	688273	705568	plus	protein-coding	XM_073077140.1	XP_072933241.1	592
LOC140745362	LOC140745362	aminopeptidase N-like	aminopeptidase N-like			268.875	0.818818	FWD	1.16092	0.705316	0.480614	1	NW_027332210.1	708741	750808	minus	protein-coding	XM_073077163.1	XP_072933264.1	964		FBpp0422992	0
LOC140745419	LOC140745419	LOC140745419	uncharacterized LOC140745419			595.065	0.00561865	FWD	0.474259	0.0118472	0.990547	1	NW_027332210.1	760168	791694	minus	protein-coding	XM_073077268.1	XP_072933369.1	559
LOC140745441	LOC140745441	LOC140745441	uncharacterized LOC140745441			2690.75	-0.0311518	FWM	0.155854	-0.199878	0.841576	1	NW_027332210.1	792128	797755	plus	protein-coding	XM_073077305.1	XP_072933406.1	698		FBpp0080510	5.25e-21
LOC140745536	snu	snustorr	ABC-type transporter snustorr	snu	snustorr	5443.66	0.441187	FWD	0.319404	1.38128	0.167193	1	NW_027332210.1	799986	935139	minus	protein-coding	XM_073077456.1	XP_072933557.1	787		FBpp0084677	0	FBgn0039594	The gene snustorr is referred to in FlyBase by the symbol Dmel\snu (CG9990, FBgn0039594). It is a protein_coding_gene from Dmel. It has 6 annotated transcripts and 6 polypeptides (all unique). Gene sequence location is 3R:28675041..28695939. Its molecular function is described by: ABC-type transporter activity; ATP binding; ATP hydrolysis activity. It is involved in the biological process describ…
LOC140745555	mRpS18C	mRpS18C	mitochondrial ribosomal protein S18C	mRpS18C	mitochondrial ribosomal protein S18C	440.076	0.102914	FWD	0.140528	0.732337	0.463963	1	NW_027332210.1	937557	938204	plus	protein-coding	XM_073077483.1	XP_072933584.1	134		FBpp0084989	7e-47	FBgn0039765	The gene mitochondrial ribosomal protein S18C is referred to in FlyBase by the symbol Dmel\mRpS18C (CG9688, FBgn0039765). It is a protein_coding_gene from Dmel. It has one annotated transcript and one polypeptide. Gene sequence location is 3R:30423974..30424556. Its molecular function is described by: small ribosomal subunit rRNA binding; structural constituent of ribosome. It is involved in the …
LOC140744464	LOC140744464	LOC140744464	uncharacterized LOC140744464			210.662	0.0270741	FWD	0.192529	0.140624	0.888167	1	NW_027332210.1	938568	940129	minus	protein-coding	XM_073076069.1	XP_072932170.1	461
LOC140745459	SdhB	SdhB	Succinate dehydrogenase, subunit B (iron-sulfur)	SdhB	Succinate dehydrogenase, subunit B (iron-sulfur)	879.149	-0.0786087	FWM	0.131937	-0.595806	0.551305	1	NW_027332210.1	942031	944626	plus	protein-coding	XM_073077329.1	XP_072933430.1	282		FBpp0085489	1.05e-146	FBgn0014028	The gene Succinate dehydrogenase, subunit B (iron-sulfur) is referred to in FlyBase by the symbol Dmel\SdhB (CG3283, FBgn0014028). It is a protein_coding_gene from Dmel. It has one annotated transcript and one polypeptide. Gene sequence location is 2R:6807626..6809172. Its molecular function is described by 8 unique terms, many of which group under: binding; small molecule binding; metal cluster …
LOC140745467	LOC140745467	Biorientation Defective 1	uncharacterized LOC140745467	BOD1	Biorientation Defective 1	429.752	-0.0196884	FWM	0.298852	-0.06588	0.947473	1	NW_027332210.1	948567	957153	minus	protein-coding	XM_073077340.1	XP_072933441.1	1329		FBpp0290366	2.93e-41	FBgn0039560	The gene Biorientation Defective 1 is referred to in FlyBase by the symbol Dmel\BOD1 (CG5514, FBgn0039560). It is a protein_coding_gene from Dmel. It has 5 annotated transcripts and 5 polypeptides (3 unique). Gene sequence location is 3R:27938245..27942778. Its molecular function is unknown. It is involved in the biological process described with: replication fork processing; synaptic assembly at…
LOC140745481	LOC140745481	LOC140745481	uncharacterized LOC140745481			637.035	0.0134928	FWD	0.264417	0.0510286	0.959303	1	NW_027332210.1	957420	960913	plus	protein-coding	XM_073077366.1	XP_072933467.1	216
LOC140745475	GatA	GatA	glutamyl-tRNA(Gln) amidotransferase subunit A, mitochondrial	GatA	Glutamyl-tRNA amidotransferase, subunit A	305.464	0.16108	FWD	0.267279	0.602668	0.54673	1	NW_027332210.1	957613	959374	plus	protein-coding	XM_073077352.1	XP_072933453.1	494		FBpp0083132	0	FBgn0260779	The gene Glutamyl-tRNA amidotransferase, subunit A is referred to in FlyBase by the symbol Dmel\GatA (CG6007, FBgn0260779). It is a protein_coding_gene from Dmel. It has one annotated transcript and one polypeptide. Gene sequence location is 3R:19026174..19028857. Its molecular function is described by: catalytic activity; serine hydrolase activity; glutaminyl-tRNA synthase (glutamine-hydrolyzing…
LOC140745511	Non2	Novel nucleolar protein 2	upstream activation factor subunit spp27 homolog Non2	Non2	Novel nucleolar protein 2	2380.68	-0.0547454	FWM	0.168346	-0.325195	0.745034	1	NW_027332210.1	976119	979900	minus	protein-coding	XM_073077400.1	XP_072933501.1	242		FBpp0072839	1.07e-47	FBgn0035370	The gene Novel nucleolar protein 2 is referred to in FlyBase by the symbol Dmel\Non2 (CG1240, FBgn0035370). It is a protein_coding_gene from Dmel. It has one annotated transcript and one polypeptide. Gene sequence location is 3L:2766999..2768392. Its molecular function is described by: . The biological processes in which it is involved are not known. 7 alleles are reported. The phenotype of these…
LOC140745501	l(3)07882	lethal (3) 07882	Nucleolar protein 14 homolog l(3)07882	l(3)07882	lethal (3) 07882	1551.93	-0.000979314	FWM	0.183786	-0.00532856	0.995748	1	NW_027332210.1	980079	989623	plus	protein-coding	XM_073077389.1	XP_072933490.1	987		FBpp0312516	1.56e-86	FBgn0010926	The gene lethal (3) 07882 is referred to in FlyBase by the symbol Dmel\l(3)07882 (CG5824, FBgn0010926). It is a protein_coding_gene from Dmel. It has 2 annotated transcripts and 2 polypeptides (1 unique). Gene sequence location is 3R:17535533..17539963. Its molecular function is described by: snoRNA binding. It is involved in the biological process described with: maturation of SSU-rRNA; ribosoma…
LOC140745527	LOC140745527	Translocator protein	translocator protein-like	Tspo	Translocator protein	195.03	0.588376	FWD	0.530864	1.10834	0.267716	1	NW_027332210.1	990301	993546	minus	protein-coding	XM_073077446.1	XP_072933547.1	167		FBpp0077726	1.24e-48	FBgn0031263	The gene Translocator protein is referred to in FlyBase by the symbol Dmel\Tspo (CG2789, FBgn0031263). It is a protein_coding_gene from Dmel. It has one annotated transcript and one polypeptide. Gene sequence location is 2L:559612..560523. Its molecular function is unknown. It is involved in the biological process described with: regulation of oxidative phosphorylation; determination of adult lif…
LOC140745515	LOC140745515	Translocator protein	translocator protein-like	Tspo	Translocator protein	594.752	-0.170096	FWM	0.166365	-1.02243	0.306577	1	NW_027332210.1	993880	1000694	plus	protein-coding	XM_073077415.1	XP_072933516.1	174		FBpp0077726	1.82e-51	FBgn0031263	The gene Translocator protein is referred to in FlyBase by the symbol Dmel\Tspo (CG2789, FBgn0031263). It is a protein_coding_gene from Dmel. It has one annotated transcript and one polypeptide. Gene sequence location is 2L:559612..560523. Its molecular function is unknown. It is involved in the biological process described with: regulation of oxidative phosphorylation; determination of adult lif…
LOC140745581	Rpt4	Rpt4	Regulatory particle triple-A ATPase 4	Rpt4	Regulatory particle triple-A ATPase 4	3258.08	-0.0561427	FWM	0.206045	-0.272478	0.785254	1	NW_027332210.1	1613502	1621986	plus	protein-coding	XM_073077523.1	XP_072933624.1	396		FBpp0293948	0	FBgn0028685	The gene Regulatory particle triple-A ATPase 4 is referred to in FlyBase by the symbol Dmel\Rpt4 (CG3455, FBgn0028685). It is a protein_coding_gene from Dmel. It has one annotated transcript and one polypeptide. Gene sequence location is X:6289470..6291245. Its molecular function is described by: RNA polymerase I transcription regulatory region sequence-specific DNA binding; ATP hydrolysis activi…
LOC140745591	LOC140745591	TGF-beta-activated kinase 1 and MAP3K7-binding protein 1-like	TGF-beta-activated kinase 1 and MAP3K7-binding protein 1-like			445.725	0.0357164	FWD	0.169452	0.210776	0.833062	1	NW_027332210.1	1622492	1629334	minus	protein-coding	XM_073077534.1	XP_072933635.1	458
LOC140745599	LOC140745599	bicaudal	transcription factor BTF3 homolog 4-like	bic	bicaudal	16620.8	0.0128938	FWD	0.0965126	0.133597	0.893721	1	NW_027332210.1	1631505	1632954	minus	protein-coding	XM_073077540.1	XP_072933641.1	178		FBpp0086896	7.4e-73	FBgn0000181	The gene bicaudal is referred to in FlyBase by the symbol Dmel\bic (CG3644, FBgn0000181). It is a protein_coding_gene from Dmel. It has 2 annotated transcripts and 2 polypeptides (1 unique). Gene sequence location is 2R:12870249..12871794. Its molecular function is described by: protein binding. It is involved in the biological process described with 6 unique terms, many of which group under: cel…
LOC140745882	beta4GalT7	beta4GalT7	beta-1,4-galactosyltransferase 7	beta4GalT7	beta-4-galactosyltransferase 7	536.876	-0.101059	FWM	0.245106	-0.412308	0.680113	1	NW_027332210.1	1870243	1875330	plus	protein-coding	XM_073077816.1	XP_072933917.1	303		FBpp0084130	1.16e-101	FBgn0039258	The gene beta-4-galactosyltransferase 7 is referred to in FlyBase by the symbol Dmel\≈í‚â§4GalT7 (CG11780, FBgn0039258). It is a protein_coding_gene from Dmel. It has one annotated transcript and one polypeptide. Gene sequence location is 3R:25023256..25024482. Its molecular function is described by: glycosyltransferase activity; xylosylprotein 4-beta-galactosyltransferase activity; metal ion bin…
LOC140745633	Nmnat	Nmnat	nicotinamide mononucleotide adenylyltransferase	Nmnat	Nicotinamide mononucleotide adenylyltransferase	643.251	-0.0985153	FWM	0.21718	-0.453611	0.650109	1	NW_027332210.1	1888613	1907417	minus	protein-coding	XM_073077571.1	XP_072933672.1	462		FBpp0422970	5.65e-91	FBgn0039254	The gene Nicotinamide mononucleotide adenylyltransferase is referred to in FlyBase by the symbol Dmel\Nmnat (CG13645, FBgn0039254). It is a protein_coding_gene from Dmel. It has 4 annotated transcripts and 4 polypeptides (all unique). Gene sequence location is 3R:24945237..24947400. Its molecular function is described by: catalytic activity; unfolded protein binding; nucleotidyltransferase activi…
LOC140745659	MetRS-m	MetRS-m	Methionyl-tRNA synthetase, mitochondrial	MetRS-m	Methionyl-tRNA synthetase, mitochondrial	487.04	0.0364124	FWD	0.2413	0.150901	0.880054	1	NW_027332210.1	1908132	1920840	plus	protein-coding	XM_073077593.1	XP_072933694.1	561		FBpp0312479	0	FBgn0027083	The gene Methionyl-tRNA synthetase, mitochondrial is referred to in FlyBase by the symbol Dmel\MetRS-m (CG31322, FBgn0027083). It is a protein_coding_gene from Dmel. It has 3 annotated transcripts and 3 polypeptides (1 unique). Gene sequence location is 3R:14249043..14259991. Its molecular function is described by: nucleotide binding; methionine-tRNA ligase activity; ATP binding; aminoacyl-tRNA l…
LOC140745790	Gprk2	Gprk2	G protein-coupled receptor kinase 2	Gprk2	G protein-coupled receptor kinase 2	15.4262	-0.371637	FWM	0.85025	-0.437091	0.662045	1	NW_027332210.1	1932751	2012466	minus	protein-coding	XM_073077702.1	XP_072933803.1	643		FBpp0306622	0	FBgn0261988	The gene G protein-coupled receptor kinase 2 is referred to in FlyBase by the symbol Dmel\Gprk2 (CG17998, FBgn0261988). It is a protein_coding_gene from Dmel. It has 2 annotated transcripts and 2 polypeptides (1 unique). Gene sequence location is 3R:31405245..31457873. Its molecular function is described by: G protein-coupled receptor kinase activity; phosphatidylinositol-4-phosphate binding; ATP…
LOC140745675	TAF1B	TAF1B	TATA box-binding protein-associated factor RNA polymerase I subunit B	TAF1B	TATA box-binding protein-associated factor RNA polymerase I subunit B	373.257	-0.0267507	FWM	0.175099	-0.152775	0.878576	1	NW_027332210.1	2013211	2019598	plus	protein-coding	XM_073077594.1	XP_072933695.1	1031		FBpp0305959	2.91e-31	FBgn0037792	The gene TATA box-binding protein-associated factor RNA polymerase I subunit B is referred to in FlyBase by the symbol Dmel\TAF1B (CG6241, FBgn0037792). It is a protein_coding_gene from Dmel. It has 3 annotated transcripts and 3 polypeptides (2 unique). Gene sequence location is 3R:10140103..10144184. Its molecular function is described by: RNA polymerase I core promoter sequence-specific DNA bin…
LOC140745860	tex	tex	THO complex 3 homolog tex	tex	tex	726.665	-0.0297213	FWM	0.223987	-0.132692	0.894437	1	NW_027332210.1	2021635	2025829	plus	protein-coding	XM_073077796.1	XP_072933897.1	322		FBpp0081350	6.72e-164	FBgn0037569	The gene tex is referred to in FlyBase by the symbol Dmel\tex (CG9615, FBgn0037569). It is a protein_coding_gene from Dmel. It has one annotated transcript and one polypeptide. Gene sequence location is 3R:8307473..8308645. Its molecular function is unknown. It is involved in the biological process described with: mRNA export from nucleus. 6 alleles are reported. No phenotypic data is available. …
LOC140745817	LOC140745817	NADPH-dependent diflavin oxidoreductase 1	NADPH-dependent diflavin oxidoreductase 1			180.333	-0.00886169	FWM	0.22951	-0.0386114	0.9692	1	NW_027332210.1	2026462	2038975	minus	protein-coding	XM_073077738.1	XP_072933839.1	600		FBpp0076338	1.56e-157
LOC140745871	LOC140745871	U3 small nucleolar ribonucleoprotein protein IMP4	U3 small nucleolar ribonucleoprotein protein IMP4			698.345	0.0828737	FWD	0.138613	0.597876	0.549922	1	NW_027332210.1	2030829	2035311	minus	protein-coding	XM_073077805.1	XP_072933906.1	309		FBpp0084144	2.03e-132
LOC140745691	LOC140745691	Y+L amino acid transporter 2	Y+L amino acid transporter 2			230.041	0.327588	FWD	0.68328	0.479434	0.63163	1	NW_027332210.1	2040621	2092633	plus	protein-coding	XM_073077595.1	XP_072933696.1	488		FBpp0085147	0
LOC140745778	LOC140745778	Protein on ecdysone puffs	zinc finger protein on ecdysone puffs-like	Pep	Protein on ecdysone puffs	7551.26	-0.00360824	FWM	0.203722	-0.0177116	0.985869	1	NW_027332210.1	2099059	2120774	minus	protein-coding	XM_073077683.1	XP_072933784.1	653		FBpp0293516	3.84e-59	FBgn0004401	The gene Protein on ecdysone puffs is referred to in FlyBase by the symbol Dmel\Pep (CG6143, FBgn0004401). It is a protein_coding_gene from Dmel. It has 4 annotated transcripts and 4 polypeptides (3 unique). Gene sequence location is 3L:17638103..17645036. Its molecular function is described by: DNA binding; single-stranded RNA binding; single-stranded DNA binding. It is involved in the biologica…
LOC140745704	LOC140745704	erythroid differentiation-related factor 1	erythroid differentiation-related factor 1			1305.43	-0.0194721	FWM	0.0825684	-0.235829	0.813565	1	NW_027332210.1	2121063	2138363	plus	protein-coding	XM_073077603.1	XP_072933704.1	1554		FBpp0306019	3.31e-154
LOC140745721	LOC140745721	facilitated trehalose transporter Tret1	facilitated trehalose transporter Tret1			168.204	-0.627235	FWM	0.31462	-1.99363	0.0461926	1	NW_027332210.1	2140769	2170681	plus	protein-coding	XM_073077618.1	XP_072933719.1	492		FBpp0112108	7.72e-138
LOC140745835	LOC140745835	facilitated trehalose transporter Tret1	facilitated trehalose transporter Tret1			46.213	0.154441	FWD	0.521379	0.296217	0.767064	1	NW_027332210.1	2175792	2221789	plus	protein-coding	XM_073077757.1	XP_072933858.1	486		FBpp0297096	1.22e-127
LOC140745737	Polr1B	Polr1B	RNA polymerase I subunit Rpl135	Polr1B	RNA polymerase I subunit B	1302.42	0.000342324	FWD	0.150634	0.00227255	0.998187	1	NW_027332210.1	2227285	2246643	plus	protein-coding	XM_073077634.1	XP_072933735.1	1128		FBpp0077714	0	FBgn0003278	The gene RNA polymerase I subunit B is referred to in FlyBase by the symbol Dmel\Polr1B (CG4033, FBgn0003278). It is a protein_coding_gene from Dmel. It has one annotated transcript and one polypeptide. Gene sequence location is 2L:404285..407969. Its molecular function is described by: DNA binding; DNA-directed RNA polymerase activity; ribonucleoside binding. It is involved in the biological pro…
LOC140745745	Nop56	Nop56	Nop56 ribonucleoprotein	Nop56	Nop56	4859.13	-0.0332519	FWM	0.184794	-0.179941	0.857199	1	NW_027332210.1	2246638	2253568	minus	protein-coding	XM_073077643.1	XP_072933744.1	458		FBpp0083625	0	FBgn0038964	The gene Nop56 is referred to in FlyBase by the symbol Dmel\Nop56 (CG13849, FBgn0038964). It is a protein_coding_gene from Dmel. It has one annotated transcript and one polypeptide. Gene sequence location is 3R:22419095..22421068. Its molecular function is described by: snoRNA binding. It is involved in the biological process described with: rRNA processing. 8 alleles are reported. The phenotypes…
LOC140745765	LOC140745765	LOC140745765	uncharacterized LOC140745765			1702.54	0.00834588	FWD	0.388999	0.0214548	0.982883	1	NW_027332210.1	2254382	2258464	plus	protein-coding	XM_073077661.1	XP_072933762.1	824
LOC140745853	LOC140745853	retinol dehydrogenase 14	retinol dehydrogenase 14			11.0248	0.0447873	FWD	2.00368	0.0223526	0.982167	1	NW_027332210.1	2259137	2273042	minus	protein-coding	XM_073077785.1	XP_072933886.1	339		FBpp0310903	1.84e-128
LOC140745755	srl	spargel	PGC-1 family member spargel	srl	spargel	109.626	-0.128206	FWM	0.354621	-0.361531	0.717703	1	NW_027332210.1	2304216	2318298	plus	protein-coding	XM_073077653.1	XP_072933754.1	1597		FBpp0290462	1.31e-28	FBgn0037248	The gene spargel is referred to in FlyBase by the symbol Dmel\srl (CG9809, FBgn0037248). It is a protein_coding_gene from Dmel. It has 3 annotated transcripts and 3 polypeptides (2 unique). Gene sequence location is 3R:4422483..4429335. Its molecular function is described by: mRNA binding; nucleic acid binding; RNA binding; transcription coregulator activity; transcription coactivator activity. I…
LOC140745902	LOC140745902	myrosinase 1-like	myrosinase 1-like			910.253	0.0204334	FWD	0.292573	0.0698403	0.944321	1	NW_027332210.1	2449875	2459723	minus	protein-coding	XM_073077859.1	XP_072933960.1	509		FBpp0075080	1.56e-160
LOC140745916	LOC140745916	Tetraspanin 3A	tetraspanin-33-like	Tsp3A	Tetraspanin 3A	24.7213	-0.217493	FWM	0.613898	-0.354282	0.723127	1	NW_027332210.1	2474589	2484205	plus	protein-coding	XM_073077879.1	XP_072933980.1	285		FBpp0297988	2.28e-139	FBgn0040334	The gene Tetraspanin 3A is referred to in FlyBase by the symbol Dmel\Tsp3A (CG10742, FBgn0040334). It is a protein_coding_gene from Dmel. It has 2 annotated transcripts and 2 polypeptides (1 unique). Gene sequence location is X:2617758..2619738. Its molecular function is described by: . It is involved in the biological process described with: positive regulation of Notch signaling pathway; intrac…
LOC140744846	LOC140744846	LOC140744846	uncharacterized LOC140744846			43.1952	0.0514993	FWD	1.12814	0.0456499	0.963589	1	NW_027332210.1	2497018	2501562	minus	protein-coding	XM_073076541.1	XP_072932642.1	411
LOC140745937	LOC140745937	Eip93F	uncharacterized LOC140745937	Eip93F	Ecdysone-induced protein 93F	6326.43	-0.000308681	FWM	0.203606	-0.00151607	0.99879	1	NW_027332210.1	2578320	2865759	plus	protein-coding	XM_073077914.1	XP_072934015.1	719		FBpp0083567	9.54e-38	FBgn0264490	The gene Ecdysone-induced protein 93F is referred to in FlyBase by the symbol Dmel\Eip93F (CG18389, FBgn0264490). It is a protein_coding_gene from Dmel. It has 3 annotated transcripts and 3 polypeptides (all unique). Gene sequence location is 3R:21949114..22014539. Its molecular function is described by: DNA binding. It is involved in the biological process described with: regulation of transcrip…
LOC140745925	dsd	distracted	attractin-like protein dsd	dsd	distracted	54.6901	-0.00251702	FWM	0.651206	-0.00386516	0.996916	1	NW_027332210.1	2876743	2914281	plus	protein-coding	XM_073077890.1	XP_072933991.1	1264		FBpp0307234	0	FBgn0039528	The gene distracted is referred to in FlyBase by the symbol Dmel\dsd (CG5634, FBgn0039528). It is a protein_coding_gene from Dmel. It has 2 annotated transcripts and 2 polypeptides (1 unique). Gene sequence location is 3R:27597563..27607396. Its molecular function is described by: ubiquitin protein ligase binding. It is involved in the biological process described with: synaptic target recognitio…
LOC140745934	LOC140745934	LOC140745934	uncharacterized LOC140745934			25.0602	-0.240297	FWM	1.73801	-0.13826	0.890035	1	NW_027332210.1	2922993	2931421	plus	protein-coding	XM_073077901.1	XP_072934002.1	493		FBpp0071403	9.52e-17
LOC140745959	Vps16B	Vps16B	Vacuolar protein sorting 16B	Vps16B	Vacuolar protein sorting 16B	620.329	0.0685771	FWD	0.40833	0.167945	0.866626	1	NW_027332210.1	2936506	2945413	minus	protein-coding	XM_073077949.1	XP_072934050.1	416		FBpp0084899	2.87e-37	FBgn0039702	The gene Vacuolar protein sorting 16B is referred to in FlyBase by the symbol Dmel\Vps16B (CG18112, FBgn0039702). It is a protein_coding_gene from Dmel. It has one annotated transcript and one polypeptide. Gene sequence location is 3R:29814921..29816451. Its molecular function is described by: protein binding. It is involved in the biological process described with 8 unique terms, many of which g…
LOC140745993	LOC140745993	nebulosa	facilitated trehalose transporter Tret1-like	nebu	nebulosa	6.72454	0.216158	FWD	1.55168	0.139306	0.889209	1	NW_027332210.1	2949044	2965397	plus	protein-coding	XM_073077970.1	XP_072934071.1	465		FBpp0075675	4.04e-62	FBgn0036316	The gene nebulosa is referred to in FlyBase by the symbol Dmel\nebu (CG10960, FBgn0036316). It is a protein_coding_gene from Dmel. It has 3 annotated transcripts and 3 polypeptides (2 unique). Gene sequence location is 3L:12824880..12843106. Its molecular function is described by: fructose transmembrane transporter activity; dehydroascorbic acid transmembrane transporter activity; transmembrane t…
LOC140746028	mRpS25	mRpS25	mitochondrial ribosomal protein S25	mRpS25	mitochondrial ribosomal protein S25	602.964	-0.0417348	FWM	0.179053	-0.233086	0.815695	1	NW_027332210.1	3004062	3004713	minus	protein-coding	XM_073078011.1	XP_072934112.1	167		FBpp0073762	3.51e-82	FBgn0030572	The gene mitochondrial ribosomal protein S25 is referred to in FlyBase by the symbol Dmel\mRpS25 (CG14413, FBgn0030572). It is a protein_coding_gene from Dmel. It has one annotated transcript and one polypeptide. Gene sequence location is X:14582136..14582982. Its molecular function is described by: structural constituent of ribosome. It is involved in the biological process described with: mitoc…
LOC140746053	osy	oskyddad	ABC transporter oskyddad	osy	oskyddad	1855.28	0.39965	FWD	0.650311	0.614552	0.538851	1	NW_027332210.1	3276688	3351976	minus	protein-coding	XM_073078048.1	XP_072934149.1	791		FBpp0311936	0	FBgn0053970	The gene oskyddad is referred to in FlyBase by the symbol Dmel\osy (CG33970, FBgn0053970). It is a protein_coding_gene from Dmel. It has 3 annotated transcripts and 3 polypeptides (2 unique). Gene sequence location is 3R:26318355..26362588. Its molecular function is described by: ATP binding; ABC-type transporter activity; ATP hydrolysis activity. The biological processes in which it is involved …
LOC140746064	LOC140746064	ABC transporter G family member 20-like	ABC transporter G family member 20-like			254.515	0.57929	FWD	1.17684	0.49224	0.622549	1	NW_027332210.1	3364175	3426008	plus	protein-coding	XM_073078058.1	XP_072934159.1	717		FBpp0078797	0
LOC140746072	tws	twins	protein phosphatase 2 regulatory subunit tws	tws	twins	7079.67	0.153963	FWD	0.132658	1.16061	0.245803	1	NW_027332210.1	3427536	3461804	minus	protein-coding	XM_073078067.1	XP_072934168.1	485		FBpp0311386	0	FBgn0004889	The gene twins is referred to in FlyBase by the symbol Dmel\tws (CG6235, FBgn0004889). It is a protein_coding_gene from Dmel. It has 9 annotated transcripts and 9 polypeptides (2 unique). Gene sequence location is 3R:10126129..10139772. Its molecular function is described by: protein phosphatase regulator activity. It is involved in the biological process described with 13 unique terms, many of w…
LOC140746098	SmD2	SmD2	small ribonucleoprotein particle protein SmD2	SmD2	Small ribonucleoprotein particle protein SmD2	3689.6	-0.132005	FWM	0.226005	-0.584081	0.559166	1	NW_027332210.1	3499574	3501430	minus	protein-coding	XM_073078104.1	XP_072934205.1	119		FBpp0081234	6.91e-57	FBgn0261789	The gene Small ribonucleoprotein particle protein SmD2 is referred to in FlyBase by the symbol Dmel\SmD2 (CG1249, FBgn0261789). It is a protein_coding_gene from Dmel. It has one annotated transcript and one polypeptide. Gene sequence location is 3R:6345000..6345911. Its molecular function is described by: RNA binding. It is involved in the biological process described with: RNA splicing; mitotic …
LOC140746115	Meltrin	Meltrin	disintegrin and metalloproteinase domain-containing protein meltrin	Meltrin	Meltrin	462.136	-0.0379608	FWM	0.280453	-0.135356	0.892331	1	NW_027332210.1	3506259	3629291	minus	protein-coding	XM_073078127.1	XP_072934228.1	1574		FBpp0290713	0	FBgn0265140	The gene Meltrin is referred to in FlyBase by the symbol Dmel\Meltrin (CG7649, FBgn0265140). It is a protein_coding_gene from Dmel. It has 2 annotated transcripts and 2 polypeptides (all unique). Gene sequence location is 3R:14664907..14697292. Its molecular function is described by: metallopeptidase activity; metalloendopeptidase activity; identical protein binding. It is involved in the biologi…
LOC140746130	LOC140746130	LOC140746130	uncharacterized LOC140746130			2.91164	0.503105	FWD	1.5331	0.328162	0.742789	1	NW_027332210.1	3629564	3633983	plus	protein-coding	XM_073078151.1	XP_072934252.1	240
LOC140746147	LOC140746147	LOC140746147	uncharacterized LOC140746147			34.7767	0.202695	FWD	1.34775	0.150395	0.880453	1	NW_027332210.1	3639199	3645907	plus	protein-coding	XM_073078170.1	XP_072934271.1	663
LOC140746160	mino	minotaur	glycerol-3-phosphate acyltransferase mino	mino	minotaur	2429.89	-0.0834769	FWM	0.172279	-0.484545	0.627999	1	NW_027332210.1	3646613	3707730	minus	protein-coding	XM_073078190.1	XP_072934291.1	868		FBpp0084619	5.56e-133	FBgn0027579	The gene minotaur is referred to in FlyBase by the symbol Dmel\mino (CG5508, FBgn0027579). It is a protein_coding_gene from Dmel. It has 4 annotated transcripts and 4 polypeptides (3 unique). Gene sequence location is 3R:27925191..27933077. Its molecular function is described by: glycerol-3-phosphate O-acyltransferase activity; O-acyltransferase activity; acyltransferase activity. It is involved …
LOC140746170	Vps24	Vps24	vacuolar protein sorting 24	Vps24	Vacuolar protein sorting 24	566.647	0.112029	FWD	0.183387	0.610888	0.541274	1	NW_027332210.1	3727232	3733827	plus	protein-coding	XM_073078202.1	XP_072934303.1	220		FBpp0312584	4.18e-102	FBgn0037231	The gene Vacuolar protein sorting 24 is referred to in FlyBase by the symbol Dmel\Vps24 (CG9779, FBgn0037231). It is a protein_coding_gene from Dmel. It has 2 annotated transcripts and 2 polypeptides (1 unique). Gene sequence location is 3R:4307435..4310947. Its molecular function is described by: . It is involved in the biological process described with: intralumenal vesicle formation; endosome …
LOC140746176	LOC140746176	solute carrier family 53 member 1	solute carrier family 53 member 1			487.326	0.0777166	FWD	0.149855	0.518613	0.604031	1	NW_027332210.1	3734521	3750069	minus	protein-coding	XM_073078216.1	XP_072934317.1	673		FBpp0309976	0
LOC140746188	Csl4	Csl4	exosome component 1 Csl4	Csl4	Csl4	693.024	-0.0729328	FWM	0.17548	-0.415619	0.677689	1	NW_027332210.1	3750598	3753385	minus	protein-coding	XM_073078235.1	XP_072934336.1	232		FBpp0079813	7.4e-53	FBgn0032346	The gene Csl4 is referred to in FlyBase by the symbol Dmel\Csl4 (CG6249, FBgn0032346). It is a protein_coding_gene from Dmel. It has one annotated transcript and one polypeptide. Gene sequence location is 2L:11122574..11123567. Its molecular function is described by: RNA binding. It is involved in the biological process described with: regulation of gene expression; RNA processing. 9 alleles are …
LOC140746205	alphaCOP	alphaCOP	coatomer subunit alpha	alphaCOP	Coat Protein (coatomer) alpha	2739.61	-0.0131805	FWM	0.270213	-0.0487781	0.961096	1	NW_027332210.1	3753604	3773051	plus	protein-coding	XM_073078257.1	XP_072934358.1	1225		FBpp0072694	0	FBgn0025725	The gene Coat Protein (coatomer) alpha is referred to in FlyBase by the symbol Dmel\≈í¬±COP (CG7961, FBgn0025725). It is a protein_coding_gene from Dmel. It has 2 annotated transcripts and 2 polypeptides (1 unique). Gene sequence location is 3L:1641066..1645199. Its molecular function is described by: structural molecule activity. It is involved in the biological process described with 8 unique t…
LOC140746196	LOC140746196	facilitated trehalose transporter Tret1-like	facilitated trehalose transporter Tret1-like			3277.2	0.436527	FWD	0.772683	0.56495	0.572108	1	NW_027332210.1	3773041	3783367	minus	protein-coding	XM_073078247.1	XP_072934348.1	471		FBpp0297096	3.07e-99
LOC140744885	slou	slouch	homeodomain transcription factor slouch	slou	slouch	5.14889	1.2554	FWD	1.32523	0.947313	0.343479	1	NW_027332210.1	3802793	3826471	plus	protein-coding	XM_073076584.1	XP_072932685.1	284		FBpp0083521	2.94e-65	FBgn0002941	The gene slouch is referred to in FlyBase by the symbol Dmel\slou (CG6534, FBgn0002941). It is a protein_coding_gene from Dmel. It has 2 annotated transcripts and 2 polypeptides (all unique). Gene sequence location is 3R:21548661..21557182. Its molecular function is described by: DNA binding; DNA-binding transcription factor activity, RNA polymerase II-specific; RNA polymerase II cis-regulatory r…
LOC140746215	LOC140746215	LOC140746215	uncharacterized LOC140746215			1409.08	0.0943578	FWD	0.201864	0.467432	0.640191	1	NW_027332210.1	3911805	3931918	minus	protein-coding	XM_073078269.1	XP_072934370.1	584		FBpp0073882	2.35e-42
LOC140746238	sp3	spermathreecae	phosphatidylinositide phosphatase spermathreecae	sp3	spermathreecae	63.5697	0.597734	FWD	0.606158	0.986102	0.324083	1	NW_027332210.1	3932325	3959039	plus	protein-coding	XM_073078307.1	XP_072934408.1	1145		FBpp0290429	0	FBgn0038890	The gene spermathreecae is referred to in FlyBase by the symbol Dmel\sp3 (CG7956, FBgn0038890). It is a protein_coding_gene from Dmel. It has 5 annotated transcripts and 5 polypeptides (all unique). Gene sequence location is 3R:21520928..21528598. Its molecular function is described by: phosphatase activity; phosphatidylinositol-4-phosphate phosphatase activity. It is involved in the biological p…
LOC140746254	LOC140746254	LOC140746254	uncharacterized LOC140746254			218.357	0.314656	FWD	0.456418	0.689403	0.490569	1	NW_027332210.1	3966424	3967806	plus	protein-coding	XM_073078330.1	XP_072934431.1	341		FBpp0082593	2.35e-24
LOC140746248	LOC140746248	LOC140746248	uncharacterized LOC140746248			236.305	0.202907	FWD	0.425312	0.477078	0.633307	1	NW_027332210.1	3967928	3969632	plus	protein-coding	XM_073078318.1	XP_072934419.1	363		FBpp0071108	1.84e-30
LOC140746262	LOC140746262	Transmembrane protein 216	transmembrane protein 216-like	TMEM216	Transmembrane protein 216	173.289	0.109426	FWD	0.18524	0.590726	0.554704	1	NW_027332210.1	3970744	3973362	minus	protein-coding	XM_073078343.1	XP_072934444.1	144		FBpp0289771	8.07e-34	FBgn0037614	The gene Transmembrane protein 216 is referred to in FlyBase by the symbol Dmel\TMEM216 (CG8116, FBgn0037614). It is a protein_coding_gene from Dmel. It has 3 annotated transcripts and 3 polypeptides (1 unique). Gene sequence location is 3R:8716243..8721320. Its molecular function is described by: . It is involved in the biological process described with: non-motile cilium assembly; cilium assemb…
LOC140746273	Ent2	Ent2	Equilibrative nucleoside transporter 2	Ent2	Equilibrative nucleoside transporter 2	2122.85	-0.157501	FWM	0.287353	-0.548111	0.583616	1	NW_027332210.1	3974189	4033027	plus	protein-coding	XM_073078355.1	XP_072934456.1	500		FBpp0078920	4.41e-138	FBgn0263916	The gene Equilibrative nucleoside transporter 2 is referred to in FlyBase by the symbol Dmel\Ent2 (CG31911, FBgn0263916). It is a protein_coding_gene from Dmel. It has 2 annotated transcripts and 2 polypeptides (1 unique). Gene sequence location is 2L:6562325..6564709. Its molecular function is described by: nucleoside transmembrane transporter activity. It is involved in the biological process d…
LOC140744923	LOC140744923	LOC140744923	uncharacterized LOC140744923			9.33861	-0.481149	FWM	0.778179	-0.618301	0.536377	1	NW_027332210.1	4064651	4065790	plus	protein-coding	XM_073076649.1	XP_072932750.1	278
LOC140746288	LOC140746288	LOC140746288	uncharacterized LOC140746288			61.0353	0.121771	FWD	0.58369	0.208623	0.834743	1	NW_027332210.1	4066643	4071777	plus	protein-coding	XM_073078381.1	XP_072934482.1	419		FBpp0076139	5.4e-22
LOC140746282	LOC140746282	lambik	uncharacterized LOC140746282	lbk	lambik	277.207	0.466994	FWD	0.329719	1.41634	0.156676	1	NW_027332210.1	4072713	4074841	plus	protein-coding	XM_073078366.1	XP_072934467.1	419		FBpp0291294	1.2e-22	FBgn0034083	The gene lambik is referred to in FlyBase by the symbol Dmel\lbk (CG8434, FBgn0034083). It is a protein_coding_gene from Dmel. It has one annotated transcript and one polypeptide. Gene sequence location is 2R:16150123..16169519. Its molecular function is described by: . The biological processes in which it is involved are not known. 77 alleles are reported. No phenotypic data is available. The ph…
LOC140746299	LOC140746299	LOC140746299	uncharacterized LOC140746299			1164.91	-0.294428	FWM	0.351608	-0.837376	0.402381	1	NW_027332210.1	4134479	4153764	minus	lncRNA	XR_012102756.1
LOC140746317	LOC140746317	LOC140746317	uncharacterized LOC140746317			7.64319	-0.244241	FWM	0.993103	-0.245938	0.805731	1	NW_027332210.1	4338095	4339357	minus	lncRNA	XR_012102757.1
LOC140746336	LOC140746336	vesicular integral-membrane protein VIP36	vesicular integral-membrane protein VIP36			2604.34	-0.0240786	FWM	0.210672	-0.114294	0.909005	1	NW_027332210.1	4340929	4351701	plus	protein-coding	XM_073078448.1	XP_072934549.1	327		FBpp0083961	2.31e-138
LOC140746303	mle	maleless	dosage compensation regulator mle	mle	maleless	1940.55	-0.00215929	FWM	0.181368	-0.0119056	0.990501	1	NW_027332210.1	4354075	4376906	plus	protein-coding	XM_073078411.1	XP_072934512.1	1261		FBpp0085367	0	FBgn0002774	The gene maleless is referred to in FlyBase by the symbol Dmel\mle (CG11680, FBgn0002774). It is a protein_coding_gene from Dmel. It has 2 annotated transcripts and 2 polypeptides (all unique). Gene sequence location is 2R:5974857..5980778. Its molecular function is described by 15 unique terms, many of which group under: binding; nucleic acid binding; RNA binding; catalytic activity; ribonucleos…
LOC140744940	robl	roadblock	dynein light chain roadblock	robl	roadblock	10.8951	-1.43954	FWM	1.06709	-1.34902	0.177329	1	NW_027332210.1	4377925	4378372	minus	protein-coding	XM_073076667.1	XP_072932768.1	97		FBpp0086076	8.68e-51	FBgn0024196	The gene roadblock is referred to in FlyBase by the symbol Dmel\robl (CG10751, FBgn0024196). It is a protein_coding_gene from Dmel. It has one annotated transcript and one polypeptide. Gene sequence location is 2R:17456472..17457129. Its molecular function is described by: dynein intermediate chain binding. It is involved in the biological process described with: dendrite morphogenesis; microtubu…
LOC140746324	LOC140746324	LOC140746324	uncharacterized LOC140746324			182.316	0.166839	FWD	0.338138	0.493406	0.621726	1	NW_027332210.1	4379070	4380658	minus	protein-coding	XM_073078438.1	XP_072934539.1	390		FBpp0071108	6.33e-34
LOC140746345	mRpS10	mRpS10	mitochondrial ribosomal protein S10	mRpS10	mitochondrial ribosomal protein S10	489.278	-0.0257897	FWM	0.168101	-0.153418	0.878069	1	NW_027332210.1	4380990	4382292	plus	protein-coding	XM_073078460.1	XP_072934561.1	171		FBpp0082512	1.9e-56	FBgn0038307	The gene mitochondrial ribosomal protein S10 is referred to in FlyBase by the symbol Dmel\mRpS10 (CG4247, FBgn0038307). It is a protein_coding_gene from Dmel. It has 2 annotated transcripts and 2 polypeptides (all unique). Gene sequence location is 3R:15229665..15230516. Its molecular function is described by: structural constituent of ribosome. It is involved in the biological process described …
LOC140746353	LOC140746353	transmembrane protein 216-like	transmembrane protein 216-like			47.1193	-0.593914	FWM	0.864642	-0.686891	0.492152	1	NW_027332210.1	4382410	4384707	minus	protein-coding	XM_073078474.1	XP_072934575.1	142		FBpp0081390	2.51e-36
LOC140746361	St2	Sulfotransferase 2	Sulfotransferase 2	St2	Sulfotransferase 2	55.6022	-1.16158	FWM	1.28831	-0.90163	0.367253	1	NW_027332210.1	4386076	4388795	plus	protein-coding	XM_073078485.1	XP_072934586.1	331		FBpp0311929	1.82e-109	FBgn0037665	The gene Sulfotransferase 2 is referred to in FlyBase by the symbol Dmel\St2 (CG16733, FBgn0037665). It is a protein_coding_gene from Dmel. It has 2 annotated transcripts and 2 polypeptides (1 unique). Gene sequence location is 3R:9251843..9253514. Its molecular function is described by: sulfotransferase activity. It is involved in the biological process described with: sulfation. 5 alleles are r…
LOC140744949	LOC140744949	Odorant receptor 85b	odorant receptor 4-like	Or85b	Odorant receptor 85b	3.88651	-0.637138	FWM	4.23595	-0.150412	0.880439	1	NW_027332210.1	4541351	4552264	plus	protein-coding	XM_073076679.1	XP_072932780.1	357		FBpp0081383	2.29e-31	FBgn0037590	The gene Odorant receptor 85b is referred to in FlyBase by the symbol Dmel\Or85b (CG11735, FBgn0037590). It is a protein_coding_gene from Dmel. It has one annotated transcript and one polypeptide. Gene sequence location is 3R:8510077..8511358. Its molecular function is described by: olfactory receptor activity; odorant binding; ionotropic olfactory receptor activity. It is involved in the biologi…
LOC140746370	LOC140746370	protein BCCIP homolog	protein BCCIP homolog			5235.16	-0.0507793	FWM	0.12485	-0.406721	0.684213	1	NW_027332210.1	4552510	4556934	plus	protein-coding	XM_073078497.1	XP_072934598.1	288		FBpp0082298	8.77e-62
LOC140746379	polybromo	polybromo	protein polybromo	polybromo	polybromo	7215.67	0.0237441	FWD	0.152353	0.155849	0.876152	1	NW_027332210.1	4557346	4581500	minus	protein-coding	XM_073078509.1	XP_072934610.1	1742		FBpp0084115	0	FBgn0039227	The gene polybromo is referred to in FlyBase by the symbol Dmel\polybromo (CG11375, FBgn0039227). It is a protein_coding_gene from Dmel. It has one annotated transcript and one polypeptide. Gene sequence location is 3R:24799967..24805259. Its molecular function is described by: chromatin binding. It is involved in the biological process described with: vitelline membrane formation involved in cho…
LOC140746389	LOC140746389	LOC140746389	uncharacterized LOC140746389			333.102	0.0272679	FWD	0.277179	0.0983768	0.921633	1	NW_027332210.1	4582309	4586057	plus	protein-coding	XM_073078521.1	XP_072934622.1	513
LOC140744529	LOC140744529	LOC140744529	uncharacterized LOC140744529			24.5646	-0.0467699	FWM	1.69963	-0.0275177	0.978047	1	NW_027332210.1	4635386	4640923	plus	protein-coding	XM_073076162.1	XP_072932263.1	1845
LOC140746402	LOC140746402	ladybird early	uncharacterized LOC140746402	lbe	ladybird early	178.799	-0.0668566	FWM	1.74545	-0.0383034	0.969446	1	NW_027332210.1	4644836	4732688	minus	protein-coding	XM_073078538.1	XP_072934639.1	304		FBpp0083490	2.68e-72	FBgn0011278	The gene ladybird early is referred to in FlyBase by the symbol Dmel\lbe (CG6545, FBgn0011278). It is a protein_coding_gene from Dmel. It has one annotated transcript and one polypeptide. Gene sequence location is 3R:21441577..21446537. Its molecular function is described by: sequence-specific double-stranded DNA binding; DNA-binding transcription factor activity, RNA polymerase II-specific; DNA …
LOC140746458	nst	nesthocker	phosphoglucomutase 3-like protein nst	nst	nesthocker	2795.28	0.20055	FWD	0.331454	0.605063	0.545137	1	NW_027332210.1	4758964	4786850	plus	protein-coding	XM_073078613.1	XP_072934714.1	548		FBpp0075699	0	FBgn0036298	The gene nesthocker is referred to in FlyBase by the symbol Dmel\nst (CG10627, FBgn0036298). It is a protein_coding_gene from Dmel. It has one annotated transcript and one polypeptide. Gene sequence location is 3L:12527215..12530171. Its molecular function is described by: intramolecular phosphotransferase activity; magnesium ion binding; phosphoacetylglucosamine mutase activity. It is involved i…
LOC140746426	LOC140746426	2-aminoethanethiol dioxygenase	2-aminoethanethiol dioxygenase			80.6842	0.209297	FWD	0.390807	0.535552	0.592268	1	NW_027332210.1	4790714	4794200	minus	protein-coding	XM_073078569.1	XP_072934670.1	289		FBpp0076459	2.44e-33
LOC140746421	LOC140746421	Drop	uncharacterized LOC140746421	Dr	Drop	715.947	0.523763	FWD	0.415718	1.2599	0.207705	1	NW_027332210.1	5031710	5068956	minus	protein-coding	XM_073078562.1	XP_072934663.1	338		FBpp0084807	1.46e-50	FBgn0000492	The gene Drop is referred to in FlyBase by the symbol Dmel\Dr (CG1897, FBgn0000492). It is a protein_coding_gene from Dmel. It has one annotated transcript and one polypeptide. Gene sequence location is 3R:29556386..29565244. Its molecular function is described by: DNA-binding transcription factor activity, RNA polymerase II-specific; DNA binding; sequence-specific DNA binding; RNA polymerase II …
LOC140746435	LOC140746435	LOC140746435	uncharacterized LOC140746435			151.694	-0.311078	FWM	0.994284	-0.312866	0.754382	1	NW_027332210.1	5226556	5229422	plus	protein-coding	XM_073078582.1	XP_072934683.1	146
LOC140746468	Tfb4	Transcription factor B4	transcription factor B4	Tfb4	Transcription factor B4	385.921	-0.0586559	FWM	0.183978	-0.318821	0.749863	1	NW_027332210.1	5244646	5249633	plus	protein-coding	XM_073078621.1	XP_072934722.1	295		FBpp0077650	8.62e-128	FBgn0031309	The gene Transcription factor B4 is referred to in FlyBase by the symbol Dmel\Tfb4 (CG5041, FBgn0031309). It is a protein_coding_gene from Dmel. It has one annotated transcript and one polypeptide. Gene sequence location is 2L:1149445..1150677. Its molecular function is unknown. It is involved in the biological process described with 7 unique terms, many of which group under: response to stimulus…
LOC140746476	LOC140746476	LOC140746476	uncharacterized LOC140746476			4.03695	0.698536	FWD	0.867189	0.805518	0.420521	1	NW_027332210.1	5256070	5258551	minus	protein-coding	XM_073078631.1	XP_072934732.1	120
LOC140746533	LOC140746533	E3 ubiquitin-protein ligase MARCHF5	E3 ubiquitin-protein ligase MARCHF5			1039.63	0.1408	FWD	0.293917	0.479047	0.631905	1	NW_027332210.1	5261953	5279299	minus	protein-coding	XM_073078690.1	XP_072934791.1	325		FBpp0308635	2.4e-110
LOC140746484	LOC140746484	ileal sodium/bile acid cotransporter-like	ileal sodium/bile acid cotransporter-like			2410.26	0.356999	FWD	0.382331	0.933744	0.350436	1	NW_027332210.1	5280270	5318460	plus	protein-coding	XM_073078640.1	XP_072934741.1	464		FBpp0073848	1.06e-104
LOC140746507	Theg	Testicular haploid expressed gene	Testicular haploid expressed gene			22.633	0.402177	FWD	0.901939	0.445903	0.655667	1	NW_027332210.1	5319206	5321603	plus	protein-coding	XM_073078665.1	XP_072934766.1	223
LOC140746516	Idh3b	Idh3b	isocitrate dehydrogenase [NAD] subunit beta, mitochondrial	Idh3b	Isocitrate dehydrogenase (NAD+) 3 non-catalytic subunit beta	490.283	-0.0608962	FWM	0.215541	-0.282527	0.777539	1	NW_027332210.1	5321903	5330653	minus	protein-coding	XM_073078672.1	XP_072934773.1	388		FBpp0290012	0	FBgn0038922	The gene Isocitrate dehydrogenase (NAD+) 3 non-catalytic subunit beta is referred to in FlyBase by the symbol Dmel\Idh3b (CG6439, FBgn0038922). It is a protein_coding_gene from Dmel. It has 2 annotated transcripts and 2 polypeptides (1 unique). Gene sequence location is 3R:22016391..22019382. Its molecular function is described by: enzyme activator activity. It is involved in the biological proce…
LOC140746543	Sfxn1-3	Sideroflexin 1/3	Sideroflexin-1-3	Sfxn1-3	Sideroflexin 1/3	4.99963	-1.63603	FWM	0.887573	-1.84327	0.06529	1	NW_027332210.1	5331068	5349850	plus	protein-coding	XM_073078700.1	XP_072934801.1	317		FBpp0078556	1.8e-128	FBgn0037239	The gene Sideroflexin 1/3 is referred to in FlyBase by the symbol Dmel\Sfxn1-3 (CG11739, FBgn0037239). It is a protein_coding_gene from Dmel. It has 4 annotated transcripts and 4 polypeptides (1 unique). Gene sequence location is 3R:4378600..4381210. Its molecular function is described by: L-serine transmembrane transporter activity; monoatomic ion transmembrane transporter activity; transmembran…
LOC140746567	LOC140746567	LOC140746567	uncharacterized LOC140746567			645.574	-0.0399323	FWM	0.348136	-0.114703	0.90868	1	NW_027332210.1	5350707	5363483	plus	protein-coding	XM_073078703.1	XP_072934804.1	815		FBpp0082061	4.7e-24
LOC140746578	Pbp95	PSEA-binding protein 95kD	proximal sequence element A Pbp95	Pbp95	PSEA-binding protein 95kD	389.33	0.0381003	FWD	0.213275	0.178644	0.858217	1	NW_027332210.1	5363830	5367319	minus	protein-coding	XM_073078708.1	XP_072934809.1	782		FBpp0081282	6.72e-32	FBgn0037540	The gene PSEA-binding protein 95kD is referred to in FlyBase by the symbol Dmel\Pbp95 (CG2702, FBgn0037540). It is a protein_coding_gene from Dmel. It has one annotated transcript and one polypeptide. Gene sequence location is 3R:8013791..8016610. Its molecular function is described by 6 unique terms, many of which group under: binding; nucleic acid binding; DNA binding; protein binding; cis-regu…
LOC140746585	Mlh1	Mlh1	DNA mismatch repair ATPase Mlh1	Mlh1	Mlh1	330.854	-0.0800928	FWM	0.201395	-0.397691	0.690858	1	NW_027332210.1	5367532	5375532	plus	protein-coding	XM_073078714.1	XP_072934815.1	743		FBpp0087867	1.1e-159	FBgn0011659	The gene Mlh1 is referred to in FlyBase by the symbol Dmel\Mlh1 (CG11482, FBgn0011659). It is a protein_coding_gene from Dmel. It has 2 annotated transcripts and 2 polypeptides (all unique). Gene sequence location is 2R:8170274..8172401. Its molecular function is described by: ATP-dependent DNA damage sensor activity; ATP hydrolysis activity; mismatched DNA binding; ATP binding. It is involved in…
LOC140746625	Mcm6	Mcm6	minichromosome maintenance 6	Mcm6	Minichromosome maintenance 6	2719.51	0.0624667	FWD	0.247836	0.252049	0.801003	1	NW_027332210.1	5376412	5386352	minus	protein-coding	XM_073078751.1	XP_072934852.1	816		FBpp0070913	0	FBgn0025815	The gene Minichromosome maintenance 6 is referred to in FlyBase by the symbol Dmel\Mcm6 (CG4039, FBgn0025815). It is a protein_coding_gene from Dmel. It has one annotated transcript and one polypeptide. Gene sequence location is X:6674387..6677176. Its molecular function is described by 6 unique terms, many of which group under: binding; catalytic activity; helicase activity; nucleic acid binding…
LOC140746597	LOC140746597	LOC140746597	uncharacterized LOC140746597			182.555	-0.113681	FWM	0.235888	-0.481929	0.629856	1	NW_027332210.1	5386637	5388510	plus	protein-coding	XM_073078724.1	XP_072934825.1	229
LOC140746593	LOC140746593	glycerate kinase	glycerate kinase			154.686	-0.113474	FWM	0.460931	-0.246184	0.80554	1	NW_027332210.1	5388386	5390062	minus	protein-coding	XM_073078721.1	XP_072934822.1	478		FBpp0307439	9.71e-93
LOC140746601	LOC140746601	telomerase reverse transcriptase-like	telomerase reverse transcriptase-like			30.6176	-0.336223	FWM	0.818185	-0.410937	0.681119	1	NW_027332210.1	5390332	5392895	plus	protein-coding	XM_073078727.1	XP_072934828.1	714
LOC140746607	Tsf2	Transferrin 2	transferrin 2	Tsf2	Transferrin 2	4476.86	0.0687694	FWD	0.105248	0.653402	0.513497	1	NW_027332210.1	5392853	5408448	minus	protein-coding	XM_073078733.1	XP_072934834.1	859		FBpp0075698	0	FBgn0036299	The gene Transferrin 2 is referred to in FlyBase by the symbol Dmel\Tsf2 (CG10620, FBgn0036299). It is a protein_coding_gene from Dmel. It has one annotated transcript and one polypeptide. Gene sequence location is 3L:12530436..12533724. Its molecular function is described by: iron ion binding. It is involved in the biological process described with: iron ion transport; septate junction assembly.…
LOC140746614	LOC140746614	LOC140746614	uncharacterized LOC140746614			3916.28	-0.0859783	FWM	0.147972	-0.581046	0.561209	1	NW_027332210.1	5408846	5412242	plus	protein-coding	XM_073078739.1	XP_072934840.1	429		FBpp0087437	2.61e-37
LOC140744983	LOC140744983	fabp	fatty acid-binding protein-like	fabp	fatty acid binding protein	37.9045	0.163537	FWD	0.761767	0.214682	0.830016	1	NW_027332210.1	5431654	5436287	minus	protein-coding	XM_073076721.1	XP_072932822.1	137		FBpp0099726	1.89e-13	FBgn0037913	The gene fatty acid binding protein is referred to in FlyBase by the symbol Dmel\fabp (CG6783, FBgn0037913). It is a protein_coding_gene from Dmel. It has 3 annotated transcripts and 3 polypeptides (all unique). Gene sequence location is 3R:11559896..11567054. Its molecular function is described by: lipid binding; fatty acid binding. It is involved in the biological process described with: fatty …
LOC140744991	LOC140744991	LOC140744991	uncharacterized LOC140744991			12.4257	0.452843	FWD	1.14748	0.394641	0.693108	1	NW_027332210.1	5488071	5489175	minus	lncRNA	XR_012102610.1
LOC140744557	LOC140744557	LOC140744557	uncharacterized LOC140744557			6.55427	0.227749	FWD	1.01289	0.224851	0.822095	1	NW_027332210.1	5984400	5988060	minus	protein-coding	XM_073076195.1	XP_072932296.1	1173
LOC140746638	LOC140746638	LOC140746638	uncharacterized LOC140746638			33.9957	-0.863616	FWM	1.36229	-0.633943	0.526118	1	NW_027332210.1	5998111	6003992	minus	protein-coding	XM_073078760.1	XP_072934861.1	1064		FBpp0111557	1.91e-134
LOC140746656	LOC140746656	BTB/POZ domain-containing protein KCTD9	BTB/POZ domain-containing protein KCTD9			434.967	0.0272942	FWD	0.175914	0.155156	0.876698	1	NW_027332210.1	6063794	6067825	plus	protein-coding	XM_073078771.1	XP_072934872.1	403		FBpp0288661	2.73e-135
LOC140746664	lost	lost	methenyltetrahydrofolate synthase domain-containing protein lost	lost	lost	618.991	0.106116	FWD	0.143869	0.737588	0.460765	1	NW_027332210.1	6069558	6088885	plus	protein-coding	XM_073078774.1	XP_072934875.1	473		FBpp0078561	3.64e-74	FBgn0263594	The gene lost is referred to in FlyBase by the symbol Dmel\lost (CG14648, FBgn0263594). It is a protein_coding_gene from Dmel. It has one annotated transcript and one polypeptide. Gene sequence location is 3R:4403076..4407182. Its molecular function is unknown. It is involved in the biological process described with: mRNA splicing, via spliceosome; anterior/posterior pattern specification; pole p…
LOC140745021	C15	C15	homeobox protein C15	C15	C15	27.7225	-0.250999	FWM	2.04303	-0.122856	0.902221	1	NW_027332210.1	6118551	6166863	plus	protein-coding	XM_073076775.1	XP_072932876.1	359		FBpp0083510	2.93e-84	FBgn0004863	The gene C15 is referred to in FlyBase by the symbol Dmel\C15 (CG7937, FBgn0004863). It is a protein_coding_gene from Dmel. It has one annotated transcript and one polypeptide. Gene sequence location is 3R:21499986..21512814. Its molecular function is described by: sequence-specific DNA binding; DNA binding; DNA-binding transcription factor activity, RNA polymerase II-specific; DNA-binding transc…
LOC140746687	LOC140746687	lateral signaling target protein 2 homolog	lateral signaling target protein 2 homolog			801.152	0.389994	FWD	0.218407	1.78563	0.0741587	1	NW_027332210.1	6236925	6298829	plus	protein-coding	XM_073078799.1	XP_072934900.1	1115		FBpp0308371	3.13e-121
LOC140746680	LOC140746680	LOC140746680	uncharacterized LOC140746680			7.77089	-0.106873	FWM	0.865679	-0.123455	0.901747	1	NW_027332210.1	6278527	6281833	minus	protein-coding	XM_073078786.1	XP_072934887.1	779
LOC140746712	LOC140746712	Peroxiredoxin 3	peroxiredoxin-2-like	Prx3	Peroxiredoxin 3	1933.14	-0.0879	FWM	0.111733	-0.786698	0.431458	1	NW_027332210.1	6686401	6697671	plus	protein-coding	XM_073078811.1	XP_072934912.1	226		FBpp0082927	9.99e-94	FBgn0038519	The gene Peroxiredoxin 3 is referred to in FlyBase by the symbol Dmel\Prx3 (CG5826, FBgn0038519). It is a protein_coding_gene from Dmel. It has one annotated transcript and one polypeptide. Gene sequence location is 3R:17545222..17546531. Its molecular function is described by: peroxiredoxin activity; antioxidant activity; thioredoxin peroxidase activity; thioredoxin-dependent peroxiredoxin activ…
LOC140744627	LOC140744627	myrosinase 1-like	myrosinase 1-like			6.94383	0.256789	FWD	1.32136	0.194338	0.845911	1	NW_027332210.1	6740652	6745295	plus	protein-coding	XM_073076251.1	XP_072932352.1	515		FBpp0075080	1.87e-159
LOC140746722	LOC140746722	protein SHQ1 homolog	protein SHQ1 homolog			865.197	0.0672332	FWD	0.577511	0.116419	0.907321	1	NW_027332210.1	6750039	6752145	minus	protein-coding	XM_073078821.1	XP_072934922.1	473		FBpp0081123	7.41e-26
LOC140746728	wfs1	wolfram syndrome 1	wolframin ER transmembrane glycoprotein wfs1	wfs1	wolfram syndrome 1	825.51	0.18679	FWD	0.152349	1.22607	0.220173	1	NW_027332210.1	6753698	6765382	plus	protein-coding	XM_073078828.1	XP_072934929.1	883		FBpp0291996	1.18e-172	FBgn0039003	The gene wolfram syndrome 1 is referred to in FlyBase by the symbol Dmel\wfs1 (CG4917, FBgn0039003). It is a protein_coding_gene from Dmel. It has 2 annotated transcripts and 2 polypeptides (all unique). Gene sequence location is 3R:22687542..22690380. Its molecular function is described by: ubiquitin protein ligase binding. It is involved in the biological process described with: adult locomotor…
LOC140746741	pll	pelle	serine/threonine-protein kinase pelle	pll	pelle	607.126	0.0445351	FWD	0.160098	0.278174	0.780879	1	NW_027332210.1	6773726	6783849	minus	protein-coding	XM_073078842.1	XP_072934943.1	483		FBpp0306780	2.84e-85	FBgn0010441	The gene pelle is referred to in FlyBase by the symbol Dmel\pll (CG5974, FBgn0010441). It is a protein_coding_gene from Dmel. It has 2 annotated transcripts and 2 polypeptides (1 unique). Gene sequence location is 3R:27251131..27253182. Its molecular function is described by: ATP binding; protein serine/threonine kinase activity; protein kinase activity; protein domain specific binding; protein b…
LOC140746766	LOC140746766	myrosinase 1-like	myrosinase 1-like			194.445	-0.154721	FWM	0.579799	-0.266852	0.789583	1	NW_027332210.1	6784388	6819566	minus	protein-coding	XM_073078864.1	XP_072934965.1	490		FBpp0075080	5.19e-146
LOC140746800	LOC140746800	oxaloacetate tautomerase Fahd2a, mitochondrial	oxaloacetate tautomerase Fahd2a, mitochondrial			264.749	-0.145976	FWM	0.22542	-0.647571	0.517263	1	NW_027332210.1	6846977	6860766	minus	protein-coding	XM_073078900.1	XP_072935001.1	335		FBpp0083584	1.37e-86
LOC140746814	mRpL35	mRpL35	mitochondrial ribosomal protein L35	mRpL35	mitochondrial ribosomal protein L35	609.114	-0.0588741	FWM	0.147927	-0.397994	0.690635	1	NW_027332210.1	6860993	6861788	minus	protein-coding	XM_073078912.1	XP_072935013.1	176		FBpp0083569	2.8e-42	FBgn0038923	The gene mitochondrial ribosomal protein L35 is referred to in FlyBase by the symbol Dmel\mRpL35 (CG13410, FBgn0038923). It is a protein_coding_gene from Dmel. It has one annotated transcript and one polypeptide. Gene sequence location is 3R:22023527..22024341. Its molecular function is described by: structural constituent of ribosome. It is involved in the biological process described with: mito…
LOC140744639	Mitofilin	Mitofilin	inner membrane mitochondrial protein mitofilin	Mitofilin	Mitofilin	1249.94	-0.087469	FWM	0.126647	-0.69065	0.489786	1	NW_027332210.1	6861592	6904821	plus	protein-coding	XM_073076261.1	XP_072932362.1	1441		FBpp0307186	1.57e-98	FBgn0019960	The gene Mitofilin is referred to in FlyBase by the symbol Dmel\Mitofilin (CG6455, FBgn0019960). It is a protein_coding_gene from Dmel. It has 3 annotated transcripts and 3 polypeptides (2 unique). Gene sequence location is 3R:22019505..22023335. Its molecular function is described by: protein kinase binding; ATP-dependent protein binding. It is involved in the biological process described with: …
LOC140746754	LOC140746754	Cytochrome P450 4c3	cytochrome P450 4V2-like	Cyp4c3	Cytochrome P450 4c3	5.44521	-1.29634	FWM	1.37861	-0.940327	0.34705	1	NW_027332210.1	6995047	7002905	minus	protein-coding	XM_073078852.1	XP_072934953.1	497		FBpp0085074	2.85e-63	FBgn0015032	The gene Cytochrome P450 4c3 is referred to in FlyBase by the symbol Dmel\Cyp4c3 (CG1438, FBgn0015032). It is a protein_coding_gene from Dmel. It has one annotated transcript and one polypeptide. Gene sequence location is 3R:30894038..30900688. Its molecular function is described by: iron ion binding; heme binding; oxidoreductase activity, acting on paired donors, with incorporation or reduction …
LOC140746781	LOC140746781	Cytochrome P450 4c3	cytochrome P450 4C1-like	Cyp4c3	Cytochrome P450 4c3	598.75	0.651506	FWD	1.23237	0.528661	0.597041	1	NW_027332210.1	7015317	7027296	minus	protein-coding	XM_073078880.1	XP_072934981.1	483		FBpp0085074	4.23e-70	FBgn0015032	The gene Cytochrome P450 4c3 is referred to in FlyBase by the symbol Dmel\Cyp4c3 (CG1438, FBgn0015032). It is a protein_coding_gene from Dmel. It has one annotated transcript and one polypeptide. Gene sequence location is 3R:30894038..30900688. Its molecular function is described by: iron ion binding; heme binding; oxidoreductase activity, acting on paired donors, with incorporation or reduction …
LOC140746759	LOC140746759	Cytochrome P450 4c3	cytochrome P450 4V2-like	Cyp4c3	Cytochrome P450 4c3	176.557	0.168176	FWD	0.472717	0.355764	0.722017	1	NW_027332210.1	7042440	7055869	plus	protein-coding	XM_073078859.1	XP_072934960.1	492		FBpp0085074	2.63e-58	FBgn0015032	The gene Cytochrome P450 4c3 is referred to in FlyBase by the symbol Dmel\Cyp4c3 (CG1438, FBgn0015032). It is a protein_coding_gene from Dmel. It has one annotated transcript and one polypeptide. Gene sequence location is 3R:30894038..30900688. Its molecular function is described by: iron ion binding; heme binding; oxidoreductase activity, acting on paired donors, with incorporation or reduction …
LOC140746855	LOC140746855	LOC140746855	uncharacterized LOC140746855			55.7588	-0.474878	FWM	0.392202	-1.2108	0.225972	1	NW_027332210.1	7056007	7060724	minus	lncRNA	XR_012102826.1
LOC140746847	LOC140746847	Phosphodiesterase 6	cGMP-specific 3',5'-cyclic phosphodiesterase-like	Pde6	Phosphodiesterase 6	24.8227	-1.22082	FWM	0.664493	-1.83723	0.0661764	1	NW_027332210.1	7063097	7172988	minus	protein-coding	XM_073078944.1	XP_072935045.1	906		FBpp0311378	0	FBgn0038237	The gene Phosphodiesterase 6 is referred to in FlyBase by the symbol Dmel\Pde6 (CG8279, FBgn0038237). It is a protein_coding_gene from Dmel. It has 3 annotated transcripts and 3 polypeptides (2 unique). Gene sequence location is 3R:14513901..14558304. Its molecular function is described by: phosphoric diester hydrolase activity; 3',5'-cyclic-nucleotide phosphodiesterase activity; protein binding;…
LOC140746861	LOC140746861	golgin subfamily A member 7	golgin subfamily A member 7			321.983	0.11487	FWD	0.286233	0.401315	0.688188	1	NW_027332210.1	7194710	7199241	plus	protein-coding	XM_073078964.1	XP_072935065.1	162		FBpp0084384	5.21e-60
LOC140745046	LOC140745046	LOC140745046	uncharacterized LOC140745046			3.33494	0.305488	FWD	1.20245	0.254054	0.799454	1	NW_027332210.1	7216340	7223055	plus	protein-coding	XM_073076804.1	XP_072932905.1	397
LOC140746867	Osi17	Osiris 17	DUF1676 domain-containing protein Osi17	Osi17	Osiris 17	129.284	0.331195	FWD	0.391356	0.846275	0.397399	1	NW_027332210.1	7226210	7268823	minus	protein-coding	XM_073078992.1	XP_072935093.1	631		FBpp0306605	1.28e-53	FBgn0037427	The gene Osiris 17 is referred to in FlyBase by the symbol Dmel\Osi17 (CG15598, FBgn0037427). It is a protein_coding_gene from Dmel. It has 4 annotated transcripts and 4 polypeptides (2 unique). Gene sequence location is 3R:6311772..6327308. Its molecular function is described by: . It is involved in the biological process described with: positive regulation of imaginal disc-derived wing size; op…
LOC140746893	LOC140746893	LOC140746893	uncharacterized LOC140746893			89.4304	-0.626268	FWM	1.24217	-0.504173	0.61414	1	NW_027332210.1	7332712	7337000	minus	protein-coding	XM_073079044.1	XP_072935145.1	288		FBpp0078253	2.83e-14
LOC140746902	Osi12	Osiris 12	DUF1676 domain-containing protein Osi12	Osi12	Osiris 12	3.92458	-0.0148977	FWM	1.48673	-0.0100204	0.992005	1	NW_027332210.1	7345871	7360693	minus	protein-coding	XM_073079055.1	XP_072935156.1	239		FBpp0078251	3.34e-45	FBgn0037419	The gene Osiris 12 is referred to in FlyBase by the symbol Dmel\Osi12 (CG1154, FBgn0037419). It is a protein_coding_gene from Dmel. It has one annotated transcript and one polypeptide. Gene sequence location is 3R:6278531..6282495. Its molecular function is described by: . It is involved in the biological process described with: . 12 alleles are reported. No phenotypic data is available. The phen…
LOC140746911	Osi11	Osiris 11	Osiris 11	Osi11	Osiris 11	100.001	-0.869302	FWM	1.47773	-0.588267	0.556353	1	NW_027332210.1	7373736	7375525	plus	protein-coding	XM_073079066.1	XP_072935167.1	255		FBpp0078263	2.29e-53	FBgn0037418	The gene Osiris 11 is referred to in FlyBase by the symbol Dmel\Osi11 (CG15596, FBgn0037418). It is a protein_coding_gene from Dmel. It has one annotated transcript and one polypeptide. Gene sequence location is 3R:6267591..6268757. Its molecular function is described by: . It is involved in the biological process described with: . 10 alleles are reported. The phenotype of these alleles manifest …
LOC140746918	Osi10a	Osiris 10a	Osiris 10a	Osi10a	Osiris 10a	3.42959	-0.695188	FWM	1.50554	-0.461755	0.644257	1	NW_027332210.1	7382596	7386038	minus	protein-coding	XM_073079078.1	XP_072935179.1	323		FBpp0423395	7.63e-35	FBgn0286976	The gene Osiris 10a is referred to in FlyBase by the symbol Dmel\Osi10a (CG46436, FBgn0286976). It is a protein_coding_gene from Dmel. It has one annotated transcript and one polypeptide. Gene sequence location is 3R:6263958..6265465. Its molecular function is described by: . It is involved in the biological process described with: . 6 alleles are reported. No phenotypic data is available. The ph…
LOC140746937	Osi8	Osiris 8	Osiris 8	Osi8	Osiris 8	1239.45	-0.648511	FWM	1.42278	-0.455805	0.64853	1	NW_027332210.1	7400730	7409311	plus	protein-coding	XM_073079112.1	XP_072935213.1	239		FBpp0078247	3.02e-37	FBgn0037415	The gene Osiris 8 is referred to in FlyBase by the symbol Dmel\Osi8 (CG15591, FBgn0037415). It is a protein_coding_gene from Dmel. It has one annotated transcript and one polypeptide. Gene sequence location is 3R:6255175..6256602. Its molecular function is described by: . It is involved in the biological process described with: . 12 alleles are reported. The phenotypes of these alleles manifest i…
LOC140746942	LOC140746942	Osiris 9	uncharacterized LOC140746942	Osi9	Osiris 9	26.2594	-1.07468	FWM	1.19234	-0.901313	0.367422	1	NW_027332210.1	7444274	7448149	plus	protein-coding	XM_073079125.1	XP_072935226.1	233		FBpp0078248	5.04e-30	FBgn0037416	The gene Osiris 9 is referred to in FlyBase by the symbol Dmel\Osi9 (CG15592, FBgn0037416). It is a protein_coding_gene from Dmel. It has one annotated transcript and one polypeptide. Gene sequence location is 3R:6260211..6262105. Its molecular function is described by: . It is involved in the biological process described with: open tracheal system development. 15 alleles are reported. The phenot…
LOC140746949	LOC140746949	Osiris 9	uncharacterized LOC140746949	Osi9	Osiris 9	26.1727	-1.14322	FWM	1.58566	-0.720972	0.470927	1	NW_027332210.1	7465134	7470493	plus	protein-coding	XM_073079136.1	XP_072935237.1	245		FBpp0078248	1.14e-09	FBgn0037416	The gene Osiris 9 is referred to in FlyBase by the symbol Dmel\Osi9 (CG15592, FBgn0037416). It is a protein_coding_gene from Dmel. It has one annotated transcript and one polypeptide. Gene sequence location is 3R:6260211..6262105. Its molecular function is described by: . It is involved in the biological process described with: open tracheal system development. 15 alleles are reported. The phenot…
LOC140746962	LOC140746962	Osiris 9	uncharacterized LOC140746962	Osi9	Osiris 9	58.5257	-0.964246	FWM	0.921284	-1.04663	0.295269	1	NW_027332210.1	7480542	7482110	minus	protein-coding	XM_073079162.1	XP_072935263.1	266		FBpp0078248	1.57e-16	FBgn0037416	The gene Osiris 9 is referred to in FlyBase by the symbol Dmel\Osi9 (CG15592, FBgn0037416). It is a protein_coding_gene from Dmel. It has one annotated transcript and one polypeptide. Gene sequence location is 3R:6260211..6262105. Its molecular function is described by: . It is involved in the biological process described with: open tracheal system development. 15 alleles are reported. The phenot…
LOC140746970	LOC140746970	Osiris 9	uncharacterized LOC140746970	Osi9	Osiris 9	111.191	-1.18752	FWM	1.11668	-1.06344	0.287584	1	NW_027332210.1	7501444	7507321	plus	protein-coding	XM_073079174.1	XP_072935275.1	237		FBpp0078248	6.37e-41	FBgn0037416	The gene Osiris 9 is referred to in FlyBase by the symbol Dmel\Osi9 (CG15592, FBgn0037416). It is a protein_coding_gene from Dmel. It has one annotated transcript and one polypeptide. Gene sequence location is 3R:6260211..6262105. Its molecular function is described by: . It is involved in the biological process described with: open tracheal system development. 15 alleles are reported. The phenot…
LOC140746979	LOC140746979	Osiris 7	uncharacterized LOC140746979	Osi7	Osiris 7	57.5142	-0.917293	FWM	1.4386	-0.637627	0.523717	1	NW_027332210.1	7515732	7517162	minus	protein-coding	XM_073079187.1	XP_072935288.1	263		FBpp0078246	7.22e-62	FBgn0037414	The gene Osiris 7 is referred to in FlyBase by the symbol Dmel\Osi7 (CG1153, FBgn0037414). It is a protein_coding_gene from Dmel. It has one annotated transcript and one polypeptide. Gene sequence location is 3R:6248994..6251683. Its molecular function is described by: . The biological processes in which it is involved are not known. 7 alleles are reported. The phenotypes of these alleles manifes…
LOC140747000	LOC140747000	LOC140747000	uncharacterized LOC140747000			199.256	-0.791567	FWM	1.15753	-0.683844	0.494074	1	NW_027332210.1	7566384	7593436	plus	protein-coding	XM_073079221.1	XP_072935322.1	318
LOC140747066	Osi3	Osiris 3	Osiris 3	Osi3	Osiris 3	1328.03	-0.954986	FWM	1.52396	-0.626647	0.530891	1	NW_027332210.1	7601122	7625747	minus	protein-coding	XM_073079305.1	XP_072935406.1	225		FBpp0302562	2.83e-22	FBgn0037411	The gene Osiris 3 is referred to in FlyBase by the symbol Dmel\Osi3 (CG1150, FBgn0037411). It is a protein_coding_gene from Dmel. It has 2 annotated transcripts and 2 polypeptides (1 unique). Gene sequence location is 3R:6215832..6218199. Its molecular function is described by: . It is involved in the biological process described with: . 12 alleles are reported. No phenotypic data is available. T…
LOC140747042	NPFR	Neuropeptide F receptor	Neuropeptide F receptor	NPFR	Neuropeptide F receptor	18.1318	-0.0744359	FWM	0.689593	-0.107942	0.914042	1	NW_027332210.1	7718943	7784235	plus	protein-coding	XM_073079275.1	XP_072935376.1	383		FBpp0078239	3.34e-101	FBgn0037408	The gene Neuropeptide F receptor is referred to in FlyBase by the symbol Dmel\NPFR (CG1147, FBgn0037408). It is a protein_coding_gene from Dmel. It has 4 annotated transcripts and 4 polypeptides (all unique). Gene sequence location is 3R:6187315..6195403. Its molecular function is described by: G protein-coupled receptor activity; neuropeptide F receptor activity; neuropeptide binding; neuropepti…
LOC140745070	LOC140745070	LOC140745070	uncharacterized LOC140745070			30.2826	-0.201355	FWM	1.35465	-0.148639	0.881838	1	NW_027332210.1	7799686	7801152	minus	lncRNA	XR_012102618.1
LOC140745077	LOC140745077	Cecropin A1	cecropin-like	CecA1	Cecropin A1	9.13405	-1.23268	FWM	1.26944	-0.971043	0.331527	1	NW_027332210.1	7857026	7870834	minus	protein-coding	XM_073076849.1	XP_072932950.1	63		FBpp0084977	7.45e-08	FBgn0000276	The gene Cecropin A1 is referred to in FlyBase by the symbol Dmel\CecA1 (CG1365, FBgn0000276). It is a protein_coding_gene from Dmel. It has one annotated transcript and one polypeptide. Gene sequence location is 3R:30210874..30211273. Its molecular function is unknown. It is involved in the biological process described with 8 unique terms, many of which group under: response to stimulus; respons…
LOC140747026	Osi24	Osiris 24	Protein Osi24	Osi24	Osiris 24	339.384	-0.207633	FWM	0.278929	-0.744394	0.456638	1	NW_027332210.1	7917612	8012829	plus	protein-coding	XM_073079255.1	XP_072935356.1	505		FBpp0078240	4.41e-72	FBgn0037409	The gene Osiris 24 is referred to in FlyBase by the symbol Dmel\Osi24 (CG15589, FBgn0037409). It is a protein_coding_gene from Dmel. It has one annotated transcript and one polypeptide. Gene sequence location is 3R:6198811..6207678. Its molecular function is described by: . It is involved in the biological process described with: open tracheal system development. 11 alleles are reported. No pheno…
LOC140747149	Osi2	Osiris 2	DUF1676 domain-containing protein Osi2	Osi2	Osiris 2	62.922	-0.374664	FWM	0.446459	-0.839189	0.401363	1	NW_027332210.1	8019230	8042363	plus	protein-coding	XM_073079426.1	XP_072935527.1	345		FBpp0302561	5.61e-55	FBgn0037410	The gene Osiris 2 is referred to in FlyBase by the symbol Dmel\Osi2 (CG1148, FBgn0037410). It is a protein_coding_gene from Dmel. It has 3 annotated transcripts and 3 polypeptides (1 unique). Gene sequence location is 3R:6209373..6213493. Its molecular function is described by: . It is involved in the biological process described with: . 8 alleles are reported. No phenotypic data is available. Th…
LOC140747141	LOC140747141	LOC140747141	uncharacterized LOC140747141			2143.65	-0.168423	FWM	0.254354	-0.662161	0.507868	1	NW_027332210.1	8084389	8102030	plus	protein-coding	XM_073079417.1	XP_072935518.1	469		FBpp0081453	1.66e-101
LOC140747181	LOC140747181	dead end	ADP-ribosylation factor-like protein 3	dnd	dead end	80.5736	-0.817888	FWM	0.414462	-1.97337	0.0484531	1	NW_027332210.1	8103383	8106294	minus	protein-coding	XM_073079463.1	XP_072935564.1	184		FBpp0083549	1.9e-92	FBgn0038916	The gene dead end is referred to in FlyBase by the symbol Dmel\dnd (CG6560, FBgn0038916). It is a protein_coding_gene from Dmel. It has one annotated transcript and one polypeptide. Gene sequence location is 3R:21885676..21887355. Its molecular function is described by: GTP binding; GTPase activity. It is involved in the biological process described with: branch fusion, open tracheal system; cili…
LOC140747088	NHP2	NHP2	NHP2 ribonucleoprotein	NHP2	NHP2	2438.43	-0.027091	FWM	0.152854	-0.177234	0.859325	1	NW_027332210.1	8106558	8107969	plus	protein-coding	XM_073079340.1	XP_072935441.1	156		FBpp0305289	1.06e-62	FBgn0029148	The gene NHP2 is referred to in FlyBase by the symbol Dmel\NHP2 (CG5258, FBgn0029148). It is a protein_coding_gene from Dmel. It has 2 annotated transcripts and 2 polypeptides (1 unique). Gene sequence location is 3L:14801328..14802168. Its molecular function is described by: box H/ACA snoRNA binding; RNA binding. It is involved in the biological process described with: snRNA pseudouridine synthe…
LOC140747097	RhoBTB	RhoBTB	Rho-related BTB domain containing	RhoBTB	Rho-related BTB domain containing	18.6438	-0.191324	FWM	0.760744	-0.251496	0.801431	1	NW_027332210.1	8114665	8137164	minus	protein-coding	XM_073079352.1	XP_072935453.1	722		FBpp0303191	0	FBgn0036980	The gene Rho-related BTB domain containing is referred to in FlyBase by the symbol Dmel\RhoBTB (CG5701, FBgn0036980). It is a protein_coding_gene from Dmel. It has 3 annotated transcripts and 3 polypeptides (all unique). Gene sequence location is 3L:20376242..20382398. Its molecular function is described by: GTPase activity; protein kinase binding; GTP binding. It is involved in the biological pr…
LOC140747129	Ublcp1	Ublcp1	Ubiquitin-like domain-containing C-terminal domain phosphatase 1	Ublcp1	Ubiquitin-like domain-containing C-terminal domain phosphatase 1	2053.25	-0.0605155	FWM	0.132878	-0.455423	0.648805	1	NW_027332210.1	8159601	8164039	plus	protein-coding	XM_073079392.1	XP_072935493.1	342		FBpp0083740	8.55e-149	FBgn0027526	The gene Ubiquitin-like domain-containing C-terminal domain phosphatase 1 is referred to in FlyBase by the symbol Dmel\Ublcp1 (CG6697, FBgn0027526). It is a protein_coding_gene from Dmel. It has one annotated transcript and one polypeptide. Gene sequence location is 3R:23061493..23062751. Its molecular function is described by: protein serine/threonine phosphatase activity; phosphoprotein phospha…
LOC140747226	5PtaseI	5PtaseI	inositol polyphosphate-5-phosphatase A	5PtaseI	Inositol polyphosphate-5-phosphatase type I	156.491	-0.186434	FWM	0.320542	-0.581622	0.560821	1	NW_027332210.1	8171997	8211526	minus	protein-coding	XM_073079529.1	XP_072935630.1	732		FBpp0423117	6.61e-149	FBgn0259178	The gene Inositol polyphosphate-5-phosphatase type I is referred to in FlyBase by the symbol Dmel\5PtaseI (CG42283, FBgn0259178). It is a protein_coding_gene from Dmel. It has 3 annotated transcripts and 3 polypeptides (all unique). Gene sequence location is 3R:25040427..25045151. Its molecular function is described by: phosphatase activity; inositol-polyphosphate 5-phosphatase activity. It is in…
LOC140747242	Scgalpha	Sarcoglycan alpha	sarcoglycan alpha	Scgalpha	Sarcoglycan alpha	186.41	-0.243755	FWM	0.337067	-0.723165	0.469578	1	NW_027332210.1	8211861	8221545	plus	protein-coding	XM_073079548.1	XP_072935649.1	514		FBpp0079217	3.88e-86	FBgn0032013	The gene Sarcoglycan alpha is referred to in FlyBase by the symbol Dmel\Scg≈í¬± (CG7851, FBgn0032013). It is a protein_coding_gene from Dmel. It has 3 annotated transcripts and 3 polypeptides (all unique). Gene sequence location is 2L:8303429..8305376. Its molecular function is described by: structural constituent of muscle; calcium ion binding. It is involved in the biological process described …
LOC140747253	e	ebony	nonribosomal peptide synthetase ebony	e	ebony	49.4331	1.54065	FWD	1.37384	1.12142	0.262108	1	NW_027332210.1	8222447	8283600	minus	protein-coding	XM_073079571.1	XP_072935672.1	861		FBpp0083505	0	FBgn0000527	The gene ebony is referred to in FlyBase by the symbol Dmel\e (CG3331, FBgn0000527). It is a protein_coding_gene from Dmel. It has one annotated transcript and one polypeptide. Gene sequence location is 3R:21229839..21237177. Its molecular function is described by: beta-alanyl amine synthase activity. It is involved in the biological process described with 12 unique terms, many of which group und…
LOC140747262	CtBP	CtBP	C-terminal binding protein	CtBP	C-terminal Binding Protein	16157.6	0.138531	FWD	0.0999157	1.38648	0.165601	1	NW_027332210.1	8323732	8502469	minus	protein-coding	XM_073079584.1	XP_072935685.1	576		FBpp0082167	0	FBgn0020496	The gene C-terminal Binding Protein is referred to in FlyBase by the symbol Dmel\CtBP (CG7583, FBgn0020496). It is a protein_coding_gene from Dmel. It has 10 annotated transcripts and 10 polypeptides (7 unique). Gene sequence location is 3R:13011649..13026275. Its molecular function is described by 8 unique terms, many of which group under: binding; protein binding; molecular adaptor activity; tr…
LOC140747293	Kaz	Katazuke	E3 ubiquitin-protein transferase Katazuke	Kaz	Katazuke	1502.33	0.0541068	FWD	0.210896	0.256557	0.797521	1	NW_027332210.1	8503257	8513353	plus	protein-coding	XM_073079625.1	XP_072935726.1	393		FBpp0084110	2.21e-135	FBgn0051357	The gene Katazuke is referred to in FlyBase by the symbol Dmel\Kaz (CG31357, FBgn0051357). It is a protein_coding_gene from Dmel. It has one annotated transcript and one polypeptide. Gene sequence location is 3R:24828279..24829959. Its molecular function is described by: ubiquitin-protein transferase activity; ubiquitin protein ligase activity. It is involved in the biological process described w…
LOC140747311	Zip99C	Zip99C	Zinc transporter Zip99C	Zip99C	Zinc/iron regulated transporter-related protein 99C	515.537	0.385589	FWD	0.481248	0.801228	0.423	1	NW_027332210.1	8514007	8536344	minus	protein-coding	XM_073079653.1	XP_072935754.1	392		FBpp0292153	2.59e-116	FBgn0039714	The gene Zinc/iron regulated transporter-related protein 99C is referred to in FlyBase by the symbol Dmel\Zip99C (CG7816, FBgn0039714). It is a protein_coding_gene from Dmel. It has 9 annotated transcripts and 9 polypeptides (1 unique). Gene sequence location is 3R:29863701..29868895. Its molecular function is described by: zinc ion transmembrane transporter activity; iron ion binding; metal ion …
LOC140747320	FipoQ	FipoQ	F-box/LRR-repeat protein FipoQ	FipoQ	F-box involved in polyQ pathogenesis	47.5505	0.694286	FWD	0.815985	0.850856	0.394849	1	NW_027332210.1	8539221	8560130	plus	protein-coding	XM_073079684.1	XP_072935785.1	516		FBpp0084796	0	FBgn0039667	The gene F-box involved in polyQ pathogenesis is referred to in FlyBase by the symbol Dmel\FipoQ (CG2010, FBgn0039667). It is a protein_coding_gene from Dmel. It has 3 annotated transcripts and 3 polypeptides (2 unique). Gene sequence location is 3R:29494782..29498923. Its molecular function is unknown. It is involved in the biological process described with: positive regulation of protein ubiqui…
LOC140747317	Trc8	TRC8 ring finger protein	TRC8 ring finger protein	Trc8	TRC8 ring finger protein	688.714	0.14848	FWD	0.229415	0.64721	0.517496	1	NW_027332210.1	8560593	8579772	minus	protein-coding	XM_073079669.1	XP_072935770.1	672		FBpp0305390	0	FBgn0039668	The gene TRC8 ring finger protein is referred to in FlyBase by the symbol Dmel\Trc8 (CG2304, FBgn0039668). It is a protein_coding_gene from Dmel. It has 4 annotated transcripts and 4 polypeptides (2 unique). Gene sequence location is 3R:29499025..29503797. Its molecular function is described by: ubiquitin protein ligase activity; protein binding; zinc ion binding. It is involved in the biological…
LOC140747340	Oga	O-GlcNAcase	O-GlcNAcase	Oga	O-GlcNAcase	221.402	0.107747	FWD	0.641898	0.167857	0.866696	1	NW_027332210.1	8615181	8636175	plus	protein-coding	XM_073079737.1	XP_072935838.1	1038		FBpp0083452	0	FBgn0038870	The gene O-GlcNAcase is referred to in FlyBase by the symbol Dmel\Oga (CG5871, FBgn0038870). It is a protein_coding_gene from Dmel. It has one annotated transcript and one polypeptide. Gene sequence location is 3R:21219077..21222843. Its molecular function is described by: beta-N-acetylglucosaminidase activity; [protein]-3-O-(N-acetyl-D-glucosaminyl)-L-serine/L-threonine O-N-acetyl-alpha-D-glucos…
LOC140747349	LOC140747349	flyers-cup	uncharacterized LOC140747349	f-cup	flyers-cup	12.0318	0.204826	FWD	1.29342	0.158361	0.874173	1	NW_027332210.1	8642058	8644185	minus	protein-coding	XM_073079750.1	XP_072935851.1	420		FBpp0306595	3.66e-11	FBgn0028487	The gene flyers-cup is referred to in FlyBase by the symbol Dmel\f-cup (CG9611, FBgn0028487). It is a protein_coding_gene from Dmel. It has 9 annotated transcripts and 9 polypeptides (8 unique). Gene sequence location is 3R:13695263..13700838. Its molecular function is unknown. It is involved in the biological process described with: intracellular signal transduction. 4 alleles are reported. No p…
LOC140747401	Nelf-A	Nelf-A	Negative elongation factor A	Nelf-A	Negative elongation factor A	1196.52	0.0665965	FWD	0.222431	0.299402	0.764633	1	NW_027332210.1	8648588	8677240	plus	protein-coding	XM_073079837.1	XP_072935938.1	585		FBpp0083453	9.18e-128	FBgn0038872	The gene Negative elongation factor A is referred to in FlyBase by the symbol Dmel\Nelf-A (CG5874, FBgn0038872). It is a protein_coding_gene from Dmel. It has 3 annotated transcripts and 3 polypeptides (all unique). Gene sequence location is 3R:21223704..21229512. Its molecular function is described by: RNA binding. It is involved in the biological process described with: negative regulation of t…
LOC140747353	LOC140747353	Casein kinase Ialpha	casein kinase I-like	CkIalpha	Casein kinase Ialpha	9886.82	0.0269857	FWD	0.104926	0.257188	0.797034	1	NW_027332210.1	8756203	8792661	minus	protein-coding	XM_073079762.1	XP_072935863.1	376		FBpp0311373	3.02e-180	FBgn0015024	The gene Casein kinase Ialpha is referred to in FlyBase by the symbol Dmel\CkI≈í¬± (CG2028, FBgn0015024). It is a protein_coding_gene from Dmel. It has 6 annotated transcripts and 6 polypeptides (1 unique). Gene sequence location is X:12653626..12657834. Its molecular function is described by: protein binding; protein kinase activity; protein serine/threonine kinase activity; ATP binding. It is i…
LOC140747374	LOC140747374	succinyl-CoA:acetate/propanoyl-CoA:succinate CoA transferase	succinyl-CoA:acetate/propanoyl-CoA:succinate CoA transferase			1703.79	-0.0221932	FWM	0.181457	-0.122305	0.902657	1	NW_027332210.1	8796464	8827706	minus	protein-coding	XM_073079800.1	XP_072935901.1	475		FBpp0306760	0
LOC140745139	LOC140745139	cytosolic beta-glucosidase-like	cytosolic beta-glucosidase-like			2.82344	-0.989334	FWM	1.4269	-0.693344	0.488094	1	NW_027332210.1	8833539	8837282	plus	protein-coding	XM_073076913.1	XP_072933014.1	508		FBpp0075080	1.08e-154
LOC140747382	Vha55	Vha55	V-type proton ATPase subunit Vha55	Vha55	Vacuolar H[+]-ATPase 55kD subunit	2874.14	0.00743781	FWD	0.175889	0.042287	0.96627	1	NW_027332210.1	8838894	8849274	plus	protein-coding	XM_073079813.1	XP_072935914.1	494		FBpp0290875	0	FBgn0005671	The gene Vacuolar H[+]-ATPase 55kD subunit is referred to in FlyBase by the symbol Dmel\Vha55 (CG17369, FBgn0005671). It is a protein_coding_gene from Dmel. It has 3 annotated transcripts and 3 polypeptides (1 unique). Gene sequence location is 3R:12623762..12627829. Its molecular function is described by: proton-transporting ATPase activity, rotational mechanism; ATP binding. It is involved in t…
LOC140747390	Pp2A-29B	Pp2A-29B	Protein phosphatase PP2A regulatory subunit A	Pp2A-29B	Protein phosphatase 2A at 29B	8392.11	-0.0538279	FWM	0.216333	-0.248819	0.803501	1	NW_027332210.1	8850824	8858384	minus	protein-coding	XM_073079824.1	XP_072935925.1	590		FBpp0293227	0	FBgn0260439	The gene Protein phosphatase 2A at 29B is referred to in FlyBase by the symbol Dmel\Pp2A-29B (CG17291, FBgn0260439). It is a protein_coding_gene from Dmel. It has 5 annotated transcripts and 5 polypeptides (3 unique). Gene sequence location is 2L:8366038..8370090. Its molecular function is described by: protein binding; protein phosphatase regulator activity. It is involved in the biological proc…
LOC140747410	LOC140747410	ETHR	thyrotropin-releasing hormone receptor-like	ETHR	ETHR	37.6557	-0.962063	FWM	1.00079	-0.961301	0.336401	1	NW_027332210.1	8932624	9051816	plus	protein-coding	XM_073079848.1	XP_072935949.1	567		FBpp0308331	1.08e-140	FBgn0038874	The gene ETHR is referred to in FlyBase by the symbol Dmel\ETHR (CG5911, FBgn0038874). It is a protein_coding_gene from Dmel. It has 3 annotated transcripts and 3 polypeptides (2 unique). Gene sequence location is 3R:21247011..21265134. Its molecular function is described by 6 unique terms, many of which group under: signaling receptor activity; transmembrane signaling receptor activity; G protei…
LOC140747433	EMC6	EMC6	ER membrane protein complex subunit 6	EMC6	ER membrane protein complex subunit 6	1089.75	0.0516785	FWD	0.144588	0.357419	0.720778	1	NW_027332210.1	9111008	9113109	minus	protein-coding	XM_073079888.1	XP_072935989.1	111		FBpp0084172	6.77e-46	FBgn0039259	The gene ER membrane protein complex subunit 6 is referred to in FlyBase by the symbol Dmel\EMC6 (CG11781, FBgn0039259). It is a protein_coding_gene from Dmel. It has one annotated transcript and one polypeptide. Gene sequence location is 3R:25024473..25025017. Its molecular function is described by: membrane insertase activity. It is involved in the biological process described with: tail-anchor…
LOC140747440	LOC140747440	NSD	uncharacterized LOC140747440	NSD	Nuclear receptor binding SET domain protein	2625.34	0.0311052	FWD	0.1494	0.208201	0.835072	1	NW_027332210.1	9113667	9130596	plus	protein-coding	XM_073079899.1	XP_072936000.1	2180		FBpp0084636	4.05e-163	FBgn0039559	The gene Nuclear receptor binding SET domain protein is referred to in FlyBase by the symbol Dmel\NSD (CG4976, FBgn0039559). It is a protein_coding_gene from Dmel. It has 2 annotated transcripts and 2 polypeptides (all unique). Gene sequence location is 3R:27932982..27937853. Its molecular function is described by: transcription coactivator activity; histone H3K36 dimethyltransferase activity; hi…
LOC140747455	LOC140747455	LOC140747455	uncharacterized LOC140747455			1027.53	0.0896663	FWD	0.281973	0.317996	0.750488	1	NW_027332210.1	9131141	9135415	plus	protein-coding	XM_073079918.1	XP_072936019.1	263
LOC140747469	LOC140747469	LOC140747469	uncharacterized LOC140747469			252.491	-0.00549813	FWM	0.236273	-0.0232703	0.981435	1	NW_027332210.1	9135896	9143788	plus	protein-coding	XM_073079936.1	XP_072936037.1	255
LOC140745210	LOC140745210	LOC140745210	uncharacterized LOC140745210			2.80402	0.332008	FWD	1.1693	0.283939	0.776457	1	NW_027332210.1	9328420	9328870	plus	lncRNA	XR_012102635.1
LOC140747478	LOC140747478	LOC140747478	uncharacterized LOC140747478			980.103	-0.0234349	FWM	0.160696	-0.145833	0.884053	1	NW_027332210.1	9371192	9396688	minus	protein-coding	XM_073079963.1	XP_072936064.1	221		FBpp0110463	1.7e-27
LOC140747488	LOC140747488	pyridoxal phosphate homeostasis protein	pyridoxal phosphate homeostasis protein			268.059	0.241286	FWD	0.380187	0.634652	0.525656	1	NW_027332210.1	9397713	9400302	minus	protein-coding	XM_073079974.1	XP_072936075.1	255		FBpp0308325	2.69e-89
LOC140747493	htt	huntingtin	huntingtin	htt	huntingtin	192.935	0.355742	FWD	0.414775	0.857676	0.391072	1	NW_027332210.1	9400676	9436559	plus	protein-coding	XM_073079982.1	XP_072936083.1	3091		FBpp0307764	5.08e-17	FBgn0027655	The gene huntingtin is referred to in FlyBase by the symbol Dmel\htt (CG9995, FBgn0027655). It is a protein_coding_gene from Dmel. It has 2 annotated transcripts and 2 polypeptides (1 unique). Gene sequence location is 3R:28696242..28734816. Its molecular function is unknown. It is involved in the biological process described with: axo-dendritic transport; establishment of mitotic spindle orienta…
LOC140747518	LOC140747518	sodium-coupled monocarboxylate transporter 1	sodium-coupled monocarboxylate transporter 1			17.7976	-0.845384	FWM	1.11301	-0.759549	0.447524	1	NW_027332210.1	10152109	10185673	minus	protein-coding	XM_073080029.1	XP_072936130.1	643		FBpp0308311	0
LOC140747526	mbc	myoblast city	dedicator of cytokinesis protein myoblast city	mbc	myoblast city	177.332	0.149522	FWD	0.417332	0.358282	0.720132	1	NW_027332210.1	10198150	10260365	minus	protein-coding	XM_073080037.1	XP_072936138.1	1975		FBpp0293271	0	FBgn0015513	The gene myoblast city is referred to in FlyBase by the symbol Dmel\mbc (CG10379, FBgn0015513). It is a protein_coding_gene from Dmel. It has 2 annotated transcripts and 2 polypeptides (all unique). Gene sequence location is 3R:23781765..23801634. Its molecular function is described by: guanyl-nucleotide exchange factor activity; small GTPase binding; protein binding. It is involved in the biolog…
LOC140747554	LOC140747554	HtrA2	uncharacterized LOC140747554	HtrA2	HTRA2-related serine protease	1572.55	0.339824	FWD	0.502332	0.676493	0.498728	1	NW_027332210.1	10467806	10501802	minus	protein-coding	XM_073080084.1	XP_072936185.1	739		FBpp0303078	5.31e-133	FBgn0038233	The gene HTRA2-related serine protease is referred to in FlyBase by the symbol Dmel\HtrA2 (CG8464, FBgn0038233). It is a protein_coding_gene from Dmel. It has 2 annotated transcripts and 2 polypeptides (1 unique). Gene sequence location is 3R:14509049..14511712. Its molecular function is described by: serine-type endopeptidase activity; serine hydrolase activity; peptidase activity; protein bindi…
LOC140747559	LOC140747559	LOC140747559	uncharacterized LOC140747559			7.62269	0.201168	FWD	2.17555	0.0924677	0.926326	1	NW_027332210.1	10480372	10481597	plus	lncRNA	XR_012102882.1
LOC140747566	Oamb	Oamb	Octopamine receptor in mushroom bodies	Oamb	Octopamine receptor in mushroom bodies	37.3918	-0.400405	FWM	0.322801	-1.24041	0.214825	1	NW_027332210.1	10502468	10616312	minus	protein-coding	XM_073080103.1	XP_072936204.1	519		FBpp0303557	1.23e-120	FBgn0024944	The gene Octopamine receptor in mushroom bodies is referred to in FlyBase by the symbol Dmel\Oamb (CG3856, FBgn0024944). It is a protein_coding_gene from Dmel. It has 6 annotated transcripts and 6 polypeptides (5 unique). Gene sequence location is 3R:20689018..20714577. Its molecular function is described by: octopamine receptor activity; neurotransmitter receptor activity; G protein-coupled rece…
LOC140747571	LOC140747571	LOC140747571	uncharacterized LOC140747571			90.6703	0.0654255	FWD	0.496417	0.131796	0.895146	1	NW_027332210.1	10662097	10665602	minus	lncRNA	XR_012102883.1
LOC140747578	LOC140747578	nebulosa	facilitated trehalose transporter Tret1-like	nebu	nebulosa	36.5474	-0.208485	FWM	0.545936	-0.381885	0.702546	1	NW_027332210.1	10705524	10726132	minus	protein-coding	XM_073080122.1	XP_072936223.1	550		FBpp0075675	7.69e-96	FBgn0036316	The gene nebulosa is referred to in FlyBase by the symbol Dmel\nebu (CG10960, FBgn0036316). It is a protein_coding_gene from Dmel. It has 3 annotated transcripts and 3 polypeptides (2 unique). Gene sequence location is 3L:12824880..12843106. Its molecular function is described by: fructose transmembrane transporter activity; dehydroascorbic acid transmembrane transporter activity; transmembrane t…
LOC140747590	LOC140747590	LOC140747590	uncharacterized LOC140747590			71.1521	-1.05265	FWM	0.51423	-2.04704	0.0406546	1	NW_027332210.1	10738882	10754424	minus	protein-coding	XM_073080143.1	XP_072936244.1	525		FBpp0312535	6.45e-06
LOC140745253	LOC140745253	LOC140745253	uncharacterized LOC140745253			4.6132	0.418776	FWD	1.11339	0.376128	0.706822	1	NW_027332210.1	10758520	10759839	minus	protein-coding	XM_073076999.1	XP_072933100.1	238		FBpp0311525	3.76e-29
LOC140747617	LOC140747617	LOC140747617	uncharacterized LOC140747617			19.4555	0.220335	FWD	0.644592	0.341821	0.732485	1	NW_027332210.1	10760354	10785314	minus	protein-coding	XM_073080177.1	XP_072936278.1	528		FBpp0291718	1.02e-164
LOC140747756	Rsod	Related to Sod	superoxide dismutase family protein Rsod	Rsod	Related to Sod	3744.42	0.366227	FWD	0.296463	1.23532	0.21671	1	NW_027332210.1	10812953	10830252	minus	protein-coding	XM_073080351.1	XP_072936452.1	1136		FBpp0288489	0	FBgn0051028	The gene Related to Sod is referred to in FlyBase by the symbol Dmel\Rsod (CG31028, FBgn0051028). It is a protein_coding_gene from Dmel. It has one annotated transcript and one polypeptide. Gene sequence location is 3R:30166631..30171207. Its molecular function is described by: superoxide dismutase activity; metal ion binding. It is involved in the biological process described with: superoxide me…
LOC140747629	Mlc2	Myosin light chain 2	myosin regulatory light chain 2	Mlc2	Myosin light chain 2	19.0627	0.17552	FWD	0.849055	0.206724	0.836225	1	NW_027332210.1	10835115	10837572	plus	protein-coding	XM_073080180.1	XP_072936281.1	199		FBpp0088688	1.07e-78	FBgn0002773	The gene Myosin light chain 2 is referred to in FlyBase by the symbol Dmel\Mlc2 (CG2184, FBgn0002773). It is a protein_coding_gene from Dmel. It has one annotated transcript and one polypeptide. Gene sequence location is 3R:30171438..30174551. Its molecular function is described by: calcium ion binding; myosin heavy chain binding. It is involved in the biological process described with: myofibril…
LOC140747646	LOC140747646	FERRY endosomal RAB5 effector complex subunit 3	FERRY endosomal RAB5 effector complex subunit 3			246.132	0.119288	FWD	0.253432	0.470689	0.637863	1	NW_027332210.1	10841499	10847926	plus	protein-coding	XM_073080181.1	XP_072936282.1	538		FBpp0084673	8.44e-123
LOC140747659	LOC140747659	LOC140747659	uncharacterized LOC140747659			2943.3	0.178966	FWD	0.143084	1.25078	0.211016	1	NW_027332210.1	10849479	10859646	minus	protein-coding	XM_073080191.1	XP_072936292.1	1774
LOC140744762	LOC140744762	proliferation marker protein Ki-67-like	proliferation marker protein Ki-67-like			46.7644	0.281917	FWD	0.584547	0.482282	0.629605	1	NW_027332210.1	10859772	10868971	minus	protein-coding	XM_073076416.1	XP_072932517.1	156
LOC140747696	LOC140747696	LOC140747696	uncharacterized LOC140747696			442.686	0.0749124	FWD	0.228575	0.327736	0.743111	1	NW_027332210.1	10870840	10873823	plus	protein-coding	XM_073080241.1	XP_072936342.1	519
LOC140747704	LOC140747704	Nucleophosmin	nucleoplasmin-like protein	Nph	Nucleophosmin	13332.6	-0.00365435	FWM	0.310013	-0.0117877	0.990595	1	NW_027332210.1	10873516	10877730	minus	protein-coding	XM_073080254.1	XP_072936355.1	188		FBpp0112220	1.25e-29	FBgn0039735	The gene Nucleophosmin is referred to in FlyBase by the symbol Dmel\Nph (CG7911, FBgn0039735). It is a protein_coding_gene from Dmel. It has 2 annotated transcripts and 2 polypeptides (1 unique). Gene sequence location is 3R:30003681..30004861. Its molecular function is described by: histone binding; RNA binding; chromatin binding. It is involved in the biological process described with: chromati…
LOC140747669	LOC140747669	trabid	ubiquitin thioesterase trabid-like	trbd	trabid	1031.07	0.158692	FWD	0.130706	1.21411	0.224704	1	NW_027332210.1	10879334	10893758	plus	protein-coding	XM_073080202.1	XP_072936303.1	780		FBpp0081569	1.39e-99	FBgn0037734	The gene trabid is referred to in FlyBase by the symbol Dmel\trbd (CG9448, FBgn0037734). It is a protein_coding_gene from Dmel. It has one annotated transcript and one polypeptide. Gene sequence location is 3R:9705996..9711037. Its molecular function is described by: K63-linked deubiquitinase activity; protein binding; cysteine-type deubiquitinase activity; K63-linked polyubiquitin modification-d…
LOC140747714	Unc-115a	Uncoordinated 115a	actin binding LIM protein Uncoordinated 115a	Unc-115a	Uncoordinated 115a	744.912	0.0557591	FWD	0.172233	0.323742	0.746133	1	NW_027332210.1	10897110	11005754	plus	protein-coding	XM_073080277.1	XP_072936378.1	844		FBpp0312325	0	FBgn0051352	The gene Uncoordinated 115a is referred to in FlyBase by the symbol Dmel\Unc-115a (CG31352, FBgn0051352). It is a protein_coding_gene from Dmel. It has 8 annotated transcripts and 8 polypeptides (all unique). Gene sequence location is 3R:9694386..9705417. Its molecular function is described by: actin binding; actin filament binding. It is involved in the biological process described with: axon gu…
LOC140747766	mfrn	mitoferrin	mitochondrial iron transporter mitoferrin	mfrn	mitoferrin	1105.49	-0.100528	FWM	0.175188	-0.573828	0.566084	1	NW_027332210.1	11014942	11053982	plus	protein-coding	XM_073080374.1	XP_072936475.1	318		FBpp0084635	6.12e-113	FBgn0039561	The gene mitoferrin is referred to in FlyBase by the symbol Dmel\mfrn (CG4963, FBgn0039561). It is a protein_coding_gene from Dmel. It has one annotated transcript and one polypeptide. Gene sequence location is 3R:27942796..27948021. Its molecular function is described by: ferrous iron transmembrane transporter activity; iron ion transmembrane transporter activity. It is involved in the biologica…
LOC140747774	LOC140747774	Obp69a	general odorant-binding protein 69a-like	Obp69a	Odorant-binding protein 69a	9.08544	-0.654704	FWM	1.09542	-0.597676	0.550056	1	NW_027332210.1	11017759	11018293	minus	protein-coding	XM_073080386.1	XP_072936487.1	134		FBpp0075687	2.45e-16	FBgn0011279	The gene Odorant-binding protein 69a is referred to in FlyBase by the symbol Dmel\Obp69a (CG10436, FBgn0011279). It is a protein_coding_gene from Dmel. It has one annotated transcript and one polypeptide. Gene sequence location is 3L:12396171..12396957. Its molecular function is described by: phenylalkylamine binding; odorant binding; pheromone binding. It is involved in the biological process de…
LOC140744771	LOC140744771	Toll	uncharacterized LOC140744771	Tl	Toll	54.5971	-0.704069	FWM	0.524586	-1.34214	0.17955	1	NW_027332210.1	11053976	11074538	minus	protein-coding	XM_073076428.1	XP_072932529.1	968		FBpp0303188	4.27e-88	FBgn0262473	The gene Toll is referred to in FlyBase by the symbol Dmel\Tl (CG5490, FBgn0262473). It is a protein_coding_gene from Dmel. It has 3 annotated transcripts and 3 polypeptides (2 unique). Gene sequence location is 3R:26799041..26842403. Its molecular function is described by 7 unique terms, many of which group under: binding; protein binding; signaling receptor activity; molecular transducer activi…
LOC140749289	LOC140749289	LOC140749289	uncharacterized LOC140749289			4.61151	-0.958065	FWM	4.32242	-0.22165	0.824586	1	NW_027332211.1	313224	316370	plus	protein-coding	XM_073082346.1	XP_072938447.1	765
LOC140749323	LOC140749323	Dscam3	cell adhesion molecule Dscam1-like	Dscam3	Down syndrome cell adhesion molecule 3	36.1727	-0.860779	FWM	1.01415	-0.84877	0.396009	1	NW_027332211.1	426790	614287	plus	protein-coding	XM_073082409.1	XP_072938510.1	1876		FBpp0303245	0	FBgn0261046	The gene Down syndrome cell adhesion molecule 3 is referred to in FlyBase by the symbol Dmel\Dscam3 (CG31190, FBgn0261046). It is a protein_coding_gene from Dmel. It has 4 annotated transcripts and 4 polypeptides (all unique). Gene sequence location is 3R:17473935..17505667. Its molecular function is described by: cell-cell adhesion mediator activity; identical protein binding. It is involved in …
LOC140749386	Syn2	Syntrophin-like 2	Syntrophin-like 2	Syn2	Syntrophin-like 2	263.621	0.0794695	FWD	0.257686	0.308396	0.757781	1	NW_027332211.1	615726	637475	plus	protein-coding	XM_073082419.1	XP_072938520.1	540		FBpp0086244	0	FBgn0034135	The gene Syntrophin-like 2 is referred to in FlyBase by the symbol Dmel\Syn2 (CG4905, FBgn0034135). It is a protein_coding_gene from Dmel. It has 4 annotated transcripts and 4 polypeptides (3 unique). Gene sequence location is 2R:16552258..16558486. Its molecular function is described by: structural constituent of muscle; structural molecule activity. It is involved in the biological process desc…
LOC140749370	Corin	Corin	corin serine peptidase	Corin	Corin	32.8904	0.200398	FWD	0.772388	0.259452	0.795286	1	NW_027332211.1	642070	751896	minus	protein-coding	XM_073082413.1	XP_072938514.1	978		FBpp0307926	0	FBgn0033192	The gene Corin is referred to in FlyBase by the symbol Dmel\Corin (CG2105, FBgn0033192). It is a protein_coding_gene from Dmel. It has 2 annotated transcripts and 2 polypeptides (1 unique). Gene sequence location is 2R:7540111..7564435. Its molecular function is described by: serine-type endopeptidase activity. It is involved in the biological process described with: proteolysis. 10 alleles are r…
LOC140749429	shop	shopper	sulfite oxidase	shop	shopper	302.228	0.195989	FWD	0.277103	0.707277	0.479394	1	NW_027332211.1	889535	897661	plus	protein-coding	XM_073082465.1	XP_072938566.1	546		FBpp0074426	1.43e-152	FBgn0030966	The gene shopper is referred to in FlyBase by the symbol Dmel\shop (CG7280, FBgn0030966). It is a protein_coding_gene from Dmel. It has one annotated transcript and one polypeptide. Gene sequence location is X:18846389..18848566. Its molecular function is described by: molybdenum ion binding; molybdopterin cofactor binding; oxidoreductase activity; sulfite oxidase activity; heme binding. It is in…
LOC140749444	LOC140749444	gamma-butyrobetaine dioxygenase-like	gamma-butyrobetaine dioxygenase-like			71.3785	-0.542677	FWM	0.585077	-0.927531	0.353651	1	NW_027332211.1	898073	899539	plus	protein-coding	XM_073082483.1	XP_072938584.1	418		FBpp0310193	8.29e-125
LOC140749453	PolZ2	PolZ2	DNA polymerase zeta subunit 2	PolZ2	DNA polymerase zeta subunit 2	151.496	-0.0279142	FWM	0.478426	-0.0583459	0.953473	1	NW_027332211.1	900221	901162	minus	protein-coding	XM_073082494.1	XP_072938595.1	194		FBpp0078348	7.31e-18	FBgn0037345	The gene DNA polymerase zeta subunit 2 is referred to in FlyBase by the symbol Dmel\PolZ2 (CG2948, FBgn0037345). It is a protein_coding_gene from Dmel. It has one annotated transcript and one polypeptide. Gene sequence location is 3R:5588873..5589703. Its molecular function is described by: protein binding. The biological processes in which it is involved are not known. 5 alleles are reported. Th…
LOC140749464	ND-MWFE	ND-MWFE	NADH dehydrogenase (ubiquinone) MWFE subunit	ND-MWFE	NADH dehydrogenase (ubiquinone) MWFE subunit	790.987	-0.165242	FWM	0.206579	-0.799897	0.423771	1	NW_027332211.1	901611	904289	minus	protein-coding	XM_073082507.1	XP_072938608.1	70		FBpp0111653	5.76e-25	FBgn0085468	The gene NADH dehydrogenase (ubiquinone) MWFE subunit is referred to in FlyBase by the symbol Dmel\ND-MWFE (CG34439, FBgn0085468). It is a protein_coding_gene from Dmel. It has 2 annotated transcripts and 2 polypeptides (all unique). Gene sequence location is 2R:13158666..13160190. Its molecular function is described by: . It is involved in the biological process described with: mitochondrial ele…
LOC140749419	TppII	Tripeptidyl-peptidase II	Tripeptidyl-peptidase II	TppII	Tripeptidyl-peptidase II	3141.77	-0.0114376	FWM	0.180387	-0.0634057	0.949443	1	NW_027332211.1	904220	922686	plus	protein-coding	XM_073082452.1	XP_072938553.1	1333		FBpp0086887	0	FBgn0020370	The gene Tripeptidyl-peptidase II is referred to in FlyBase by the symbol Dmel\TppII (CG3991, FBgn0020370). It is a protein_coding_gene from Dmel. It has 4 annotated transcripts and 4 polypeptides (3 unique). Gene sequence location is 2R:13152885..13159141. Its molecular function is described by: serine-type endopeptidase activity; serine-type peptidase activity; serine hydrolase activity; tripep…
LOC140749471	LOC140749471	l(2)efl	uncharacterized LOC140749471	l(2)efl	lethal (2) essential for life	6124.33	0.267896	FWD	0.63379	0.422688	0.672523	1	NW_027332211.1	991132	992149	minus	protein-coding	XM_073082519.1	XP_072938620.1	256		FBpp0307666	3.35e-23	FBgn0011296	The gene lethal (2) essential for life is referred to in FlyBase by the symbol Dmel\l(2)efl (CG4533, FBgn0011296). It is a protein_coding_gene from Dmel. It has 2 annotated transcripts and 2 polypeptides (1 unique). Gene sequence location is 2R:23684651..23685543. Its molecular function is described by: unfolded protein binding. It is involved in the biological process described with: protein ref…
LOC140749477	LOC140749477	l(2)efl	alpha-crystallin A chain-like	l(2)efl	lethal (2) essential for life	7697.28	0.239317	FWD	0.349989	0.683785	0.494111	1	NW_027332211.1	1037898	1038813	plus	protein-coding	XM_073082534.1	XP_072938635.1	263		FBpp0307666	1.91e-11	FBgn0011296	The gene lethal (2) essential for life is referred to in FlyBase by the symbol Dmel\l(2)efl (CG4533, FBgn0011296). It is a protein_coding_gene from Dmel. It has 2 annotated transcripts and 2 polypeptides (1 unique). Gene sequence location is 2R:23684651..23685543. Its molecular function is described by: unfolded protein binding. It is involved in the biological process described with: protein ref…
LOC140749489	LOC140749489	LOC140749489	uncharacterized LOC140749489			597.628	-0.230836	FWM	0.457438	-0.504628	0.61382	1	NW_027332211.1	1460192	1461284	minus	protein-coding	XM_073082557.1	XP_072938658.1	234
LOC140749496	LOC140749496	l(2)efl	protein lethal(2)essential for life-like	l(2)efl	lethal (2) essential for life	848.965	0.203436	FWD	0.527443	0.385702	0.699717	1	NW_027332211.1	1472871	1473789	minus	protein-coding	XM_073082570.1	XP_072938671.1	183		FBpp0307666	2.73e-48	FBgn0011296	The gene lethal (2) essential for life is referred to in FlyBase by the symbol Dmel\l(2)efl (CG4533, FBgn0011296). It is a protein_coding_gene from Dmel. It has 2 annotated transcripts and 2 polypeptides (1 unique). Gene sequence location is 2R:23684651..23685543. Its molecular function is described by: unfolded protein binding. It is involved in the biological process described with: protein ref…
LOC140749506	LOC140749506	l(2)efl	protein lethal(2)essential for life-like	l(2)efl	lethal (2) essential for life	179.573	0.796897	FWD	0.542522	1.46887	0.141867	1	NW_027332211.1	1478963	1479746	minus	protein-coding	XM_073082581.1	XP_072938682.1	196		FBpp0307666	2.09e-39	FBgn0011296	The gene lethal (2) essential for life is referred to in FlyBase by the symbol Dmel\l(2)efl (CG4533, FBgn0011296). It is a protein_coding_gene from Dmel. It has 2 annotated transcripts and 2 polypeptides (1 unique). Gene sequence location is 2R:23684651..23685543. Its molecular function is described by: unfolded protein binding. It is involved in the biological process described with: protein ref…
LOC140749522	LOC140749522	LOC140749522	uncharacterized LOC140749522			7.71125	0.25339	FWD	0.614909	0.412077	0.680283	1	NW_027332211.1	1481585	1484472	minus	protein-coding	XM_073082606.1	XP_072938707.1	186
LOC140749539	LOC140749539	myrosinase 1-like	myrosinase 1-like			153.358	-0.194264	FWM	0.676853	-0.28701	0.774105	1	NW_027332211.1	1485353	1493863	plus	protein-coding	XM_073082625.1	XP_072938726.1	504		FBpp0075080	7.66e-157
LOC140749554	LOC140749554	Zinc transporter 35C	proton-coupled zinc antiporter SLC30A2-like	ZnT35C	Zinc transporter 35C	161.893	-0.138345	FWM	0.336232	-0.411459	0.680736	1	NW_027332211.1	1497469	1519770	minus	protein-coding	XM_073082647.1	XP_072938748.1	493		FBpp0080274	2.45e-135	FBgn0028516	The gene Zinc transporter 35C is referred to in FlyBase by the symbol Dmel\ZnT35C (CG3994, FBgn0028516). It is a protein_coding_gene from Dmel. It has 2 annotated transcripts and 2 polypeptides (all unique). Gene sequence location is 2L:15228728..15247714. Its molecular function is described by: zinc efflux transmembrane transporter activity; monoatomic cation transmembrane transporter activity; …
LOC140749581	LOC140749581	transmembrane protein 205	transmembrane protein 205			1352.26	0.391535	FWD	0.583979	0.670462	0.502563	1	NW_027332211.1	1590972	1631223	plus	protein-coding	XM_073082690.1	XP_072938791.1	285		FBpp0309381	7.33e-49
LOC140749591	Fic	Fic	FIC domain protein adenylyltransferase	Fic	Fic domain-containing protein	508.059	0.11181	FWD	0.225944	0.494857	0.620701	1	NW_027332211.1	1632577	1636427	plus	protein-coding	XM_073082701.1	XP_072938802.1	453		FBpp0078887	1.51e-167	FBgn0263278	The gene Fic domain-containing protein is referred to in FlyBase by the symbol Dmel\Fic (CG9523, FBgn0263278). It is a protein_coding_gene from Dmel. It has one annotated transcript and one polypeptide. Gene sequence location is 2L:6424336..6426371. Its molecular function is described by: AMPylase activity; protein-folding chaperone binding; Hsp70 protein binding; protein adenylylhydrolase activi…
LOC140749601	Klp10A	Klp10A	kinesin-like protein 10A	Klp10A	Kinesin-like protein at 10A	3374.58	-0.061417	FWM	0.0998944	-0.614819	0.538674	1	NW_027332211.1	1637311	1699702	minus	protein-coding	XM_073082710.1	XP_072938811.1	807		FBpp0312027	0	FBgn0030268	The gene Kinesin-like protein at 10A is referred to in FlyBase by the symbol Dmel\Klp10A (CG1453, FBgn0030268). It is a protein_coding_gene from Dmel. It has 6 annotated transcripts and 6 polypeptides (1 unique). Gene sequence location is X:11129362..11137118. Its molecular function is described by 7 unique terms, many of which group under: isomerase activity; polypeptide conformation or assembly…
LOC140749610	JMJD6	JMJD6	Bifunctional arginine demethylase and lysyl-hydroxylase PSR	JMJD6	Jumonji domain containing 6	981.154	0.053072	FWD	0.103989	0.510364	0.609796	1	NW_027332211.1	1700156	1702310	plus	protein-coding	XM_073082720.1	XP_072938821.1	387		FBpp0303404	0	FBgn0038948	The gene Jumonji domain containing 6 is referred to in FlyBase by the symbol Dmel\JMJD6 (CG5383, FBgn0038948). It is a protein_coding_gene from Dmel. It has 2 annotated transcripts and 2 polypeptides (all unique). Gene sequence location is 3R:22360782..22362371. Its molecular function is described by: P-TEFb complex binding; peptidyl-lysine 5-dioxygenase activity; histone H4R3 demethylase activit…
LOC140749620	COX5A	COX5A	Cytochrome c oxidase subunit 5A	COX5A	Cytochrome c oxidase subunit 5A	2691.71	0.0170192	FWD	0.130862	0.130055	0.896523	1	NW_027332211.1	1702894	1704340	plus	protein-coding	XM_073082729.1	XP_072938830.1	152		FBpp0306911	4.08e-59	FBgn0019624	The gene Cytochrome c oxidase subunit 5A is referred to in FlyBase by the symbol Dmel\COX5A (CG14724, FBgn0019624). It is a protein_coding_gene from Dmel. It has 4 annotated transcripts and 4 polypeptides (1 unique). Gene sequence location is 3R:11819359..11820299. Its molecular function is unknown. It is involved in the biological process described with: positive regulation of cell cycle; mitoch…
LOC140749630	ewg	erect wing	DNA-binding protein Ewg	ewg	erect wing	64.4066	0.0454407	FWD	0.294164	0.154474	0.877236	1	NW_027332211.1	1708483	1727030	minus	protein-coding	XM_073082739.1	XP_072938840.1	561		FBpp0100035	4.48e-173	FBgn0005427	The gene erect wing is referred to in FlyBase by the symbol Dmel\ewg (CG3114, FBgn0005427). It is a protein_coding_gene from Dmel. It has 13 annotated transcripts and 13 polypeptides (12 unique). Gene sequence location is X:268509..279718. Its molecular function is described by: RNA polymerase II cis-regulatory region sequence-specific DNA binding; DNA-binding transcription factor activity; DNA b…
LOC140749732	Coq7	Coenzyme Q7	ubiquinone biosynthesis protein COQ7, mitochondrial	Coq7	Coenzyme Q7	403.948	0.0605528	FWD	0.216139	0.280157	0.779357	1	NW_027332211.1	1726473	1730774	plus	protein-coding	XM_073082882.1	XP_072938983.1	192		FBpp0070924	4.43e-98	FBgn0029502	The gene Coenzyme Q7 is referred to in FlyBase by the symbol Dmel\Coq7 (CG14437, FBgn0029502). It is a protein_coding_gene from Dmel. It has one annotated transcript and one polypeptide. Gene sequence location is X:6771225..6773039. Its molecular function is described by: monooxygenase activity; 3-demethoxyubiquinol 3-hydroxylase activity; 3-demethoxyubiquinone 3-hydroxylase (NADH) activity. It i…
LOC140749718	shf	shifted	WNT inhibitory factor 1	shf	shifted	1647.71	0.149023	FWD	0.121606	1.22546	0.220401	1	NW_027332211.1	1728172	1739190	minus	protein-coding	XM_073082865.1	XP_072938966.1	368		FBpp0309087	6.32e-121	FBgn0003390	The gene shifted is referred to in FlyBase by the symbol Dmel\shf (CG3135, FBgn0003390). It is a protein_coding_gene from Dmel. It has 4 annotated transcripts and 4 polypeptides (all unique). Gene sequence location is X:6771463..6779659. Its molecular function is described by: signaling receptor binding; protein binding. It is involved in the biological process described with: synaptic target rec…
LOC140749757	Nrg	Neuroglian	Neuroglian	Nrg	Neuroglian	2701.51	0.198906	FWD	0.316964	0.627534	0.530309	1	NW_027332211.1	1744973	1799277	minus	protein-coding	XM_073082920.1	XP_072939021.1	1240		FBpp0305703	0	FBgn0264975	The gene Neuroglian is referred to in FlyBase by the symbol Dmel\Nrg (CG1634, FBgn0264975). It is a protein_coding_gene from Dmel. It has 9 annotated transcripts and 9 polypeptides (3 unique). Gene sequence location is X:8517373..8555170. Its molecular function is described by: cell adhesion molecule binding; calcium ion binding. It is involved in the biological process described with 21 unique t…
LOC140749770	LOC140749770	Sfmbt	scm-like with four MBT domains protein 2	Sfmbt	Scm-related gene containing four mbt domains	658.105	-0.103961	FWM	0.143076	-0.726613	0.467463	1	NW_027332211.1	1803363	1814147	minus	protein-coding	XM_073082930.1	XP_072939031.1	873		FBpp0080069	3.32e-36	FBgn0032475	The gene Scm-related gene containing four mbt domains is referred to in FlyBase by the symbol Dmel\Sfmbt (CG16975, FBgn0032475). It is a protein_coding_gene from Dmel. It has 4 annotated transcripts and 4 polypeptides (3 unique). Gene sequence location is 2L:13169649..13176785. Its molecular function is described by: methylated histone binding; chromatin binding; zinc ion binding; protein binding…
LOC140749832	Tmem63	Transmembrane protein 63	transmembrane protein 63	Tmem63	Transmembrane protein 63	482.166	0.420609	FWD	0.344379	1.22136	0.221951	1	NW_027332211.1	1815113	1818696	plus	protein-coding	XM_073083046.1	XP_072939147.1	746		FBpp0087859	0	FBgn0033259	The gene Transmembrane protein 63 is referred to in FlyBase by the symbol Dmel\Tmem63 (CG11210, FBgn0033259). It is a protein_coding_gene from Dmel. It has one annotated transcript and one polypeptide. Gene sequence location is 2R:8098684..8102306. Its molecular function is described by: mechanosensitive monoatomic cation channel activity; mechanosensitive monoatomic ion channel activity; calcium…
LOC140749795	SsRbeta	SsRbeta	signal sequence receptor beta	SsRbeta	Signal sequence receptor beta	3568.45	-0.155508	FWM	0.186819	-0.832399	0.405184	1	NW_027332211.1	1837050	1838702	minus	protein-coding	XM_073082958.1	XP_072939059.1	190		FBpp0075209	9.31e-81	FBgn0011016	The gene Signal sequence receptor beta is referred to in FlyBase by the symbol Dmel\SsR≈í‚â§ (CG5474, FBgn0011016). It is a protein_coding_gene from Dmel. It has one annotated transcript and one polypeptide. Gene sequence location is 3L:16129617..16130983. Its molecular function is unknown. The biological processes in which it is involved are not known. 6 alleles are reported. No phenotypic data …
LOC140749815	LOC140749815	protein POLR1D-like	protein POLR1D-like			167.42	0.342364	FWD	0.276416	1.23858	0.215501	1	NW_027332211.1	1839063	1840526	plus	protein-coding	XM_073083011.1	XP_072939112.1	110
LOC140749804	Zw10	Zeste-white 10	Zeste-white 10 kinetochore protein	Zw10	Zeste-white 10	952.066	0.155315	FWD	0.201842	0.769488	0.441604	1	NW_027332211.1	1840528	1844381	plus	protein-coding	XM_073082967.1	XP_072939068.1	737		FBpp0070425	4.64e-66	FBgn0004643	The gene Zeste-white 10 is referred to in FlyBase by the symbol Dmel\Zw10 (CG9900, FBgn0004643). It is a protein_coding_gene from Dmel. It has one annotated transcript and one polypeptide. Gene sequence location is X:2604197..2606824. Its molecular function is described by: small GTPase binding; protein binding. It is involved in the biological process described with 10 unique terms, many of whic…
LOC140749808	LOC140749808	RCC1-like G exchanging factor-like protein	RCC1-like G exchanging factor-like protein			653.762	0.0137081	FWD	0.165569	0.0827936	0.934016	1	NW_027332211.1	1844816	1848077	plus	protein-coding	XM_073082983.1	XP_072939084.1	455		FBpp0077702	1.74e-139
LOC140749809	MED27	MED27	mediator complex subunit 27	MED27	Mediator complex subunit 27	337.141	0.0386655	FWD	0.224734	0.17205	0.863398	1	NW_027332211.1	1848076	1849748	minus	protein-coding	XM_073082999.1	XP_072939100.1	301		FBpp0078361	3.74e-104	FBgn0037359	The gene Mediator complex subunit 27 is referred to in FlyBase by the symbol Dmel\MED27 (CG1245, FBgn0037359). It is a protein_coding_gene from Dmel. It has one annotated transcript and one polypeptide. Gene sequence location is 3R:5655139..5656336. Its molecular function is described by: transcription coregulator activity; protein binding; transcription coactivator activity. It is involved in th…
LOC140749823	LOC140749823	nAChRalpha6	neuronal acetylcholine receptor subunit alpha-7-like	nAChRalpha6	nicotinic Acetylcholine Receptor alpha6	64.8485	-1.77919	FWM	1.25875	-1.41346	0.157521	1	NW_027332211.1	1956878	2007562	plus	protein-coding	XM_073083025.1	XP_072939126.1	429		FBpp0079503	0	FBgn0032151	The gene nicotinic Acetylcholine Receptor alpha6 is referred to in FlyBase by the symbol Dmel\nAChR≈í¬±6 (CG4128, FBgn0032151). It is a protein_coding_gene from Dmel. It has 7 annotated transcripts and 7 polypeptides (6 unique). Gene sequence location is 2L:9793317..9886250. Its molecular function is described by 6 unique terms, many of which group under: channel activity; monoatomic cation chann…
LOC140749909	Gli	Gliotactin	carboxyl ester lipase-like protein Gli	Gli	Gliotactin	1937.75	-0.112127	FWM	0.313371	-0.357808	0.720487	1	NW_027332211.1	2354926	2375290	plus	protein-coding	XM_073083165.1	XP_072939266.1	867		FBpp0310295	0	FBgn0001987	The gene Gliotactin is referred to in FlyBase by the symbol Dmel\Gli (CG3903, FBgn0001987). It is a protein_coding_gene from Dmel. It has 5 annotated transcripts and 5 polypeptides (1 unique). Gene sequence location is 2L:15756002..15762758. Its molecular function is unknown. It is involved in the biological process described with 9 unique terms, many of which group under: post-embryonic developm…
LOC140749904	LOC140749904	armadillo repeat-containing protein 3	armadillo repeat-containing protein 3			52.2164	0.123491	FWD	0.974148	0.126768	0.899124	1	NW_027332211.1	2375085	2386270	minus	protein-coding	XM_073083152.1	XP_072939253.1	872		FBpp0086892	3.33e-20
LOC140749928	LOC140749928	Ldsdh1	17-beta-hydroxysteroid dehydrogenase 13-like	Ldsdh1	Lipid droplet subset dehydrogenase 1	4.41929	-0.0851919	FWM	1.88417	-0.0452146	0.963936	1	NW_027332211.1	2386292	2389396	plus	protein-coding	XM_073083185.1	XP_072939286.1	337		FBpp0071071	1.65e-73	FBgn0029994	The gene Lipid droplet subset dehydrogenase 1 is referred to in FlyBase by the symbol Dmel\Ldsdh1 (CG2254, FBgn0029994). It is a protein_coding_gene from Dmel. It has one annotated transcript and one polypeptide. Gene sequence location is X:8078350..8081605. Its molecular function is described by: oxidoreductase activity, acting on the CH-OH group of donors, NAD or NADP as acceptor. The biologica…
LOC140749918	LOC140749918	crooked legs	zinc finger protein 711-like	crol	crooked legs	227.637	-0.0873263	FWM	0.331659	-0.263301	0.792318	1	NW_027332211.1	2389389	2391709	minus	protein-coding	XM_073083175.1	XP_072939276.1	454		FBpp0307448	5.09e-21	FBgn0020309	The gene crooked legs is referred to in FlyBase by the symbol Dmel\crol (CG14938, FBgn0020309). It is a protein_coding_gene from Dmel. It has 9 annotated transcripts and 9 polypeptides (7 unique). Gene sequence location is 2L:11794327..11809438. Its molecular function is described by: RNA polymerase II cis-regulatory region sequence-specific DNA binding; DNA-binding transcription factor activity,…
LOC140749936	LOC140749936	oxysterol-binding protein-related protein 1-like	oxysterol-binding protein-related protein 1-like			150.947	0.128186	FWD	0.172308	0.743935	0.456916	1	NW_027332211.1	2392031	2445448	plus	protein-coding	XM_073083198.1	XP_072939299.1	1047		FBpp0072110	0
LOC140749945	LOC140749945	Ldsdh1	17-beta-hydroxysteroid dehydrogenase 13-like	Ldsdh1	Lipid droplet subset dehydrogenase 1	2341.6	1.15272	FWD	0.657531	1.75311	0.0795835	1	NW_027332211.1	2451649	2494622	minus	protein-coding	XM_073083211.1	XP_072939312.1	331		FBpp0071071	4.39e-102	FBgn0029994	The gene Lipid droplet subset dehydrogenase 1 is referred to in FlyBase by the symbol Dmel\Ldsdh1 (CG2254, FBgn0029994). It is a protein_coding_gene from Dmel. It has one annotated transcript and one polypeptide. Gene sequence location is X:8078350..8081605. Its molecular function is described by: oxidoreductase activity, acting on the CH-OH group of donors, NAD or NADP as acceptor. The biologica…
LOC140749972	LOC140749972	LOC140749972	uncharacterized LOC140749972			263.545	0.212661	FWD	0.444251	0.478696	0.632155	1	NW_027332211.1	2534473	2643851	plus	protein-coding	XM_073083249.1	XP_072939350.1	287		FBpp0307236	1.49e-37
LOC140749959	LOC140749959	LOC140749959	uncharacterized LOC140749959			15.5579	0.647443	FWD	1.46315	0.442498	0.658129	1	NW_027332211.1	2535423	2538574	minus	lncRNA	XR_012103143.1
LOC140749987	LOC140749987	LOC140749987	uncharacterized LOC140749987			11.5117	-0.372119	FWM	1.07119	-0.347387	0.7283	1	NW_027332211.1	2619890	2620957	plus	lncRNA	XR_012103146.1
LOC140749991	Adi1	Adi1	acireductone dioxygenase 1	Adi1	Acireductone dioxygenase 1	351.88	-0.0465632	FWM	0.289975	-0.160577	0.872427	1	NW_027332211.1	2650385	2656036	plus	protein-coding	XM_073083273.1	XP_072939374.1	186		FBpp0112333	6.53e-87	FBgn0052068	The gene Acireductone dioxygenase 1 is referred to in FlyBase by the symbol Dmel\Adi1 (CG32068, FBgn0052068). It is a protein_coding_gene from Dmel. It has one annotated transcript and one polypeptide. Gene sequence location is 3L:10663376..10664435. Its molecular function is described by: oxidoreductase activity; acireductone dioxygenase [iron(II)-requiring] activity. It is involved in the biolo…
LOC140750031	Chrac-16	Chrac-16	chromatin accessibility complex protein 1	Chrac-16	Chromatin accessibility complex 16kD protein	590.751	0.103366	FWD	0.485703	0.212817	0.83147	1	NW_027332211.1	2714399	2716395	plus	protein-coding	XM_073083331.1	XP_072939432.1	131		FBpp0308688	2.56e-20	FBgn0043001	The gene Chromatin accessibility complex 16kD protein is referred to in FlyBase by the symbol Dmel\Chrac-16 (CG15736, FBgn0043001). It is a protein_coding_gene from Dmel. It has 2 annotated transcripts and 2 polypeptides (1 unique). Gene sequence location is X:12017225..12017961. Its molecular function is described by: protein heterodimerization activity. It is involved in the biological process …
LOC140750038	LOC140750038	LOC140750038	uncharacterized LOC140750038			24.0652	0.016415	FWD	1.11708	0.0146945	0.988276	1	NW_027332211.1	2730996	2756057	plus	protein-coding	XM_073083343.1	XP_072939444.1	238
LOC140748066	LOC140748066	Pal1	uncharacterized LOC140748066	Pal1	Peptidyl-alpha-hydroxyglycine-alpha-amidating lyase 1	12756.2	0.0280689	FWD	0.185918	0.150975	0.879996	1	NW_027332211.1	2757311	2773386	plus	protein-coding	XM_073080767.1	XP_072936868.1	1624		FBpp0308509	7.5e-85	FBgn0283510	The gene Peptidyl-alpha-hydroxyglycine-alpha-amidating lyase 1 is referred to in FlyBase by the symbol Dmel\Pal1 (CG12130, FBgn0283510). It is a protein_coding_gene from Dmel. It has 3 annotated transcripts and 3 polypeptides (2 unique). Gene sequence location is 2R:9959549..9963853. Its molecular function is described by: catalytic activity; peptidylamidoglycolate lyase activity. It is involved …
LOC140750046	LOC140750046	methyltransferase-like protein 25B	methyltransferase-like protein 25B			149.141	0.0485567	FWD	0.158567	0.306221	0.759436	1	NW_027332211.1	2778464	2783113	minus	protein-coding	XM_073083355.1	XP_072939456.1	456		FBpp0111965	3.23e-116
LOC140750052	PIG-Z	PIG-Z	phosphatidylinositol glycan anchor biosynthesis class Z	PIG-Z	Phosphatidylinositol glycan anchor biosynthesis class Z	434.793	-0.159482	FWM	0.309546	-0.515215	0.606403	1	NW_027332211.1	2785614	2789101	minus	protein-coding	XM_073083368.1	XP_072939469.1	654		FBpp0310802	1.65e-156	FBgn0266438	The gene Phosphatidylinositol glycan anchor biosynthesis class Z is referred to in FlyBase by the symbol Dmel\PIG-Z (CG45068, FBgn0266438). It is a protein_coding_gene from Dmel. It has one annotated transcript and one polypeptide. Gene sequence location is 2R:24411870..24415295. Its molecular function is described by: mannosyltransferase activity; alpha-1,2-mannosyltransferase activity; glycosyl…
LOC140750057	okr	okra	DNA repair and recombination protein RAD54-like okr	okr	okra	750.121	0.00182763	FWD	0.148463	0.0123104	0.990178	1	NW_027332211.1	2805457	2808052	plus	protein-coding	XM_073083380.1	XP_072939481.1	765		FBpp0077357	0	FBgn0002989	The gene okra is referred to in FlyBase by the symbol Dmel\okr (CG3736, FBgn0002989). It is a protein_coding_gene from Dmel. It has one annotated transcript and one polypeptide. Gene sequence location is 2L:2989594..2992759. Its molecular function is described by: ATP binding; ATP-dependent chromatin remodeler activity; DNA translocase activity; ATP hydrolysis activity. It is involved in the biol…
LOC140750064	gny	garnysstan	ALG6 alpha-1,3-glucosyltransferase garnysstan	gny	garnysstan	859.04	-0.117335	FWM	0.149919	-0.782655	0.43383	1	NW_027332211.1	2809174	2810990	plus	protein-coding	XM_073083393.1	XP_072939494.1	537		FBpp0304502	3.59e-130	FBgn0032234	The gene garnysstan is referred to in FlyBase by the symbol Dmel\gny (CG5091, FBgn0032234). It is a protein_coding_gene from Dmel. It has 2 annotated transcripts and 2 polypeptides (1 unique). Gene sequence location is 2L:10380103..10382864. Its molecular function is described by: hexosyltransferase activity; dolichyl pyrophosphate Man9GlcNAc2 alpha-1,3-glucosyltransferase activity. It is involve…
LOC140750072	Mvk	Mevalonate kinase	Mevalonate kinase	Mvk	Mevalonate kinase	249.66	-0.0662996	FWM	0.593626	-0.111686	0.911073	1	NW_027332211.1	2813346	2821436	plus	protein-coding	XM_073083404.1	XP_072939505.1	403		FBpp0305315	2.73e-66	FBgn0061359	The gene Mevalonate kinase is referred to in FlyBase by the symbol Dmel\Mvk (CG33671, FBgn0061359). It is a protein_coding_gene from Dmel. It has 2 annotated transcripts and 2 polypeptides (1 unique). Gene sequence location is 2R:12634166..12636141. Its molecular function is described by: mevalonate kinase activity; ATP binding. It is involved in the biological process described with: cholesterol…
LOC140750075	LOC140750075	Ca-alpha1T	two pore calcium channel protein 1-like	Ca-alpha1T	Ca[2+]-channel protein alpha[[1]] subunit T	78.5002	-0.338802	FWM	0.283891	-1.19342	0.232704	1	NW_027332211.1	2826323	2846885	minus	protein-coding	XM_073083419.1	XP_072939520.1	808		FBpp0088415	1.44e-15	FBgn0264386	The gene Ca[2+]-channel protein alpha[[1]] subunit T is referred to in FlyBase by the symbol Dmel\Ca-≈í¬±1T (CG15899, FBgn0264386). It is a protein_coding_gene from Dmel. It has 5 annotated transcripts and 5 polypeptides (all unique). Gene sequence location is X:6104085..6192483. Its molecular function is described by: low voltage-gated calcium channel activity; monoatomic ion channel activity; v…
LOC140750082	RpL6	Ribosomal protein L6	ribosomal protein L6	RpL6	Ribosomal protein L6	27499.2	0.1617	FWD	0.19731	0.819524	0.412487	1	NW_027332211.1	2847127	2851216	plus	protein-coding	XM_073083437.1	XP_072939538.1	272		FBpp0085166	8.23e-86	FBgn0039857	The gene Ribosomal protein L6 is referred to in FlyBase by the symbol Dmel\RpL6 (CG11522, FBgn0039857). It is a protein_coding_gene from Dmel. It has 2 annotated transcripts and 2 polypeptides (all unique). Gene sequence location is 3R:31594792..31596204. Its molecular function is described by: RNA binding; structural constituent of ribosome. It is involved in the biological process described wit…
LOC140750104	LOC140750104	LOC140750104	uncharacterized LOC140750104			53.9599	0.129928	FWD	0.420315	0.309121	0.757229	1	NW_027332211.1	2851656	2859938	minus	protein-coding	XM_073083467.1	XP_072939568.1	849		FBpp0303933	5.56e-143
LOC140750098	Tbc1d22	Tbc1d22	TBC1 domain family member 22	Tbc1d22	TBC1 domain family member 22	1370.75	0.186967	FWD	0.128862	1.45091	0.146804	1	NW_027332211.1	2860129	2864357	plus	protein-coding	XM_073083456.1	XP_072939557.1	484		FBpp0083411	0	FBgn0038855	The gene TBC1 domain family member 22 is referred to in FlyBase by the symbol Dmel\Tbc1d22 (CG5745, FBgn0038855). It is a protein_coding_gene from Dmel. It has one annotated transcript and one polypeptide. Gene sequence location is 3R:21102199..21105113. Its molecular function is described by: GTPase activator activity. The biological processes in which it is involved are not known. 12 alleles ar…
LOC140750112	LOC140750112	LOC140750112	uncharacterized LOC140750112			9052.04	-0.141081	FWM	0.455782	-0.309537	0.756913	1	NW_027332211.1	2875746	2886169	plus	protein-coding	XM_073083480.1	XP_072939581.1	198
LOC140750128	LOC140750128	LOC140750128	uncharacterized LOC140750128			14.8883	-0.0561267	FWM	0.715806	-0.0784104	0.937502	1	NW_027332211.1	2903378	2904418	minus	lncRNA	XR_012103169.1
LOC140750135	LOC140750135	LOC140750135	uncharacterized LOC140750135			1444.14	0.151656	FWD	0.178714	0.848597	0.396106	1	NW_027332211.1	2905597	2913328	minus	protein-coding	XM_073083522.1	XP_072939623.1	433		FBpp0073856	6.18e-21
LOC140750161	HDAC6	Histone deacetylase 6	histone deacetylase 6	HDAC6	Histone deacetylase 6	180.705	0.172512	FWD	0.466903	0.369482	0.711768	1	NW_027332211.1	2921544	2935457	plus	protein-coding	XM_073083554.1	XP_072939655.1	1184		FBpp0298373	0	FBgn0026428	The gene Histone deacetylase 6 is referred to in FlyBase by the symbol Dmel\HDAC6 (CG6170, FBgn0026428). It is a protein_coding_gene from Dmel. It has 7 annotated transcripts and 7 polypeptides (all unique). Gene sequence location is X:15333310..15340360. Its molecular function is described by 8 unique terms, many of which group under: deacylase activity; catalytic activity; deacetylase activity;…
LOC140750179	LOC140750179	LOC140750179	uncharacterized LOC140750179			133.962	-0.230306	FWM	0.688919	-0.334301	0.738153	1	NW_027332211.1	3020703	3052504	plus	protein-coding	XM_073083576.1	XP_072939677.1	454
LOC140750191	lft	lowfat	Limb expression 1 family member lowfat	lft	lowfat	916.324	0.520199	FWD	0.480664	1.08225	0.279141	1	NW_027332211.1	3062657	3108759	plus	protein-coding	XM_073083591.1	XP_072939692.1	275		FBpp0291652	5.79e-124	FBgn0032230	The gene lowfat is referred to in FlyBase by the symbol Dmel\lft (CG13139, FBgn0032230). It is a protein_coding_gene from Dmel. It has 2 annotated transcripts and 2 polypeptides (1 unique). Gene sequence location is 2L:10364471..10366410. Its molecular function is unknown. It is involved in the biological process described with: imaginal disc-derived wing morphogenesis; autophagosome maturation. …
LOC140750205	Klp31E	Klp31E	kinesin-like protein 31E	Klp31E	Kinesin-like protein at 31E	39.3223	-0.168955	FWM	0.71551	-0.236132	0.81333	1	NW_027332211.1	3178647	3249147	plus	protein-coding	XM_073083621.1	XP_072939722.1	1490		FBpp0291249	0	FBgn0032243	The gene Kinesin-like protein at 31E is referred to in FlyBase by the symbol Dmel\Klp31E (CG5300, FBgn0032243). It is a protein_coding_gene from Dmel. It has 4 annotated transcripts and 4 polypeptides (2 unique). Gene sequence location is 2L:10414017..10418991. Its molecular function is described by: ATP hydrolysis activity; microtubule binding; microtubule motor activity; ATP binding. It is invo…
LOC140750212	LOC140750212	U2 snRNP-associated SURP motif-containing protein	U2 snRNP-associated SURP motif-containing protein			939.655	0.0635141	FWD	0.254014	0.250041	0.802555	1	NW_027332211.1	3256901	3268896	minus	protein-coding	XM_073083633.1	XP_072939734.1	894		FBpp0071455	0
LOC140750227	krz	kurtz	beta-arrestin protein kurtz	krz	kurtz	1185.88	-0.130444	FWM	0.124356	-1.04896	0.294198	1	NW_027332211.1	3270216	3359565	minus	protein-coding	XM_073083653.1	XP_072939754.1	456		FBpp0293792	0	FBgn0040206	The gene kurtz is referred to in FlyBase by the symbol Dmel\krz (CG1487, FBgn0040206). It is a protein_coding_gene from Dmel. It has 2 annotated transcripts and 2 polypeptides (1 unique). Gene sequence location is 3R:32045314..32051993. Its molecular function is described by: G protein-coupled receptor binding. It is involved in the biological process described with 12 unique terms, many of which…
LOC140750247	LOC140750247	protein FAM8A1	protein FAM8A1			477.176	-0.00705543	FWM	0.213633	-0.0330259	0.973654	1	NW_027332211.1	3360021	3361938	plus	protein-coding	XM_073083686.1	XP_072939787.1	308		FBpp0087734	9.9e-39
LOC140750254	Rab6	Rab6	RAS oncogene family member Rab6	Rab6	Rab6	922.869	-0.219801	FWM	0.170625	-1.28821	0.197672	1	NW_027332211.1	3363596	3391586	plus	protein-coding	XM_073083698.1	XP_072939799.1	210		FBpp0312096	1.51e-133	FBgn0015797	The gene Rab6 is referred to in FlyBase by the symbol Dmel\Rab6 (CG6601, FBgn0015797). It is a protein_coding_gene from Dmel. It has 2 annotated transcripts and 2 polypeptides (1 unique). Gene sequence location is 2L:12107221..12109116. Its molecular function is described by: protein binding; GTPase activity; GTP binding. It is involved in the biological process described with 17 unique terms, ma…
LOC140750267	bib	big brain	MIP channel family protein big brain	bib	big brain	1645.4	-0.0732588	FWM	0.365084	-0.200663	0.840962	1	NW_027332211.1	3394417	3494450	minus	protein-coding	XM_073083712.1	XP_072939813.1	463		FBpp0079519	4.19e-94	FBgn0000180	The gene big brain is referred to in FlyBase by the symbol Dmel\bib (CG4722, FBgn0000180). It is a protein_coding_gene from Dmel. It has 2 annotated transcripts and 2 polypeptides (all unique). Gene sequence location is 2L:9984645..9995538. Its molecular function is described by: monoatomic cation channel activity; water channel activity; channel activity. It is involved in the biological process…
[truncated: 13,701 more rows]
