# Supplementary material for: WntA expression and wing transcriptomics illuminate the evolution of stripe patterns in skipper butterflies
Source: Biol Open. 2025 Nov 26;14(11):bio062297. doi: 10.1242/bio.062297 (PMC12690525; doi:10.1242/bio.062297)
Supplement: Table S6. — Table containing the DESeq2 Results from the forewing proximal vs forewing distal compartment analysis at 12% pupal development [file biolopen-14-062297-TableS6.xlsx]

## Sheet: Table_S6
Geneid	Symbol	gene_label	NCBI Name	FB_gene_symbol	FB_gene_fullname	baseMean	log2FoldChange	Enriched in	lfcSE	stat	pvalue	padj	Scaffold	Begin	End	Orientation	Gene Type	Transcripts accession	Protein accession	Protein length	Locus tag	Flybase_prot	Eval	FlyBase_FBgn	summary_text
LOC140750713	LOC140750713	grain	GATA-binding factor C-like	grn	grain	922.486	3.05483	FWP	0.213455	14.3114	1.8581e-46	1.97999e-42	NW_027332228.1	12217977	12332488	plus	protein-coding	XM_073084408.1	XP_072940509.1	487		FBpp0081304	4.79e-92	FBgn0001138	The gene grain is referred to in FlyBase by the symbol Dmel\grn (CG9656, FBgn0001138). It is a protein_coding_gene from Dmel. It has 3 annotated transcripts and 3 polypeptides (all unique). Gene sequence location is 3R:8147368..8181444. Its molecular function is described by: DNA-binding transcription factor activity; RNA polymerase II cis-regulatory region sequence-specific DNA binding; DNA-bind…
LOC140756859	fj	four-jointed	four-jointed box kinase	fj	four-jointed	3456.38	-4.04328	FWD	0.297459	-13.5927	4.42296e-42	2.35655e-38	NW_027332241.1	184681	227403	plus	protein-coding	XM_073092391.1	XP_072948492.1	573		FBpp0085933	3.58e-136	FBgn0000658	The gene four-jointed is referred to in FlyBase by the symbol Dmel\fj (CG10917, FBgn0000658). It is a protein_coding_gene from Dmel. It has one annotated transcript and one polypeptide. Gene sequence location is 2R:18232761..18236311. Its molecular function is described by: protein serine/threonine kinase activity; Wnt-protein binding. It is involved in the biological process described with 11 un…
LOC140747303	LOC140747303	LOC140747303	uncharacterized LOC140747303			2535.05	-4.70457	FWD	0.587408	-8.00902	1.15624e-15	4.10697e-12	NW_027332222.1	5779849	6224987	plus	protein-coding	XM_073079640.1	XP_072935741.1	216		FBpp0082040	2.12e-120
LOC140748750	invected	invected	homeobox protein invected-like	en	engrailed	2372.27	-1.63349	FWD	0.206383	-7.91484	2.47574e-15	6.59537e-12	NW_027332224.1	1485573	1573747	plus	protein-coding	XM_073081613.1	XP_072937714.1	476		FBpp0087198	8.63e-63	FBgn0000577	The gene engrailed is referred to in FlyBase by the symbol Dmel\en (CG9015, FBgn0000577). It is a protein_coding_gene from Dmel. It has 2 annotated transcripts and 2 polypeptides (1 unique). Gene sequence location is 2R:11524006..11528210. Its molecular function is described by 6 unique terms, many of which group under: binding; nucleic acid binding; sequence-specific DNA binding; transcription r…
LOC140756148	psq	pipsqueak	BTB-domain-containing protein pipsqueak	psq	pipsqueak	101.755	2.79664	FWP	0.371087	7.53633	4.83377e-14	1.03017e-10	NW_027332239.1	649923	660538	minus	protein-coding	XM_073091588.1	XP_072947689.1	438		FBpp0100067	1.03e-116	FBgn0263102	The gene pipsqueak is referred to in FlyBase by the symbol Dmel\psq (CG2368, FBgn0263102). It is a protein_coding_gene from Dmel. It has 15 annotated transcripts and 15 polypeptides (9 unique). Gene sequence location is 2R:10557888..10617280. Its molecular function is described by: protein homodimerization activity; DNA binding; sequence-specific DNA binding; POZ domain binding. It is involved in…
LOC140752153	LOC140752153	Pherokine 3	ejaculatory bulb-specific protein 3-like	Phk-3	Pherokine 3	733.873	3.3457	FWP	0.449389	7.445	9.69476e-14	1.72179e-10	NW_027332231.1	6442059	6445424	plus	protein-coding	XM_073086340.1	XP_072942441.1	124		FBpp0310115	1.83e-23	FBgn0035089	The gene Pherokine 3 is referred to in FlyBase by the symbol Dmel\Phk-3 (CG9358, FBgn0035089). It is a protein_coding_gene from Dmel. It has 3 annotated transcripts and 3 polypeptides (1 unique). Gene sequence location is 2R:24970843..24973207. Its molecular function is unknown. It is involved in the biological process described with: metamorphosis; response to bacterium. 9 alleles are reported. …
LOC140750561	Zasp52	Zasp52	Z band alternatively spliced PDZ-motif protein 52	Zasp52	Z band alternatively spliced PDZ-motif protein 52	2444.46	1.39989	FWP	0.228652	6.12235	9.2207e-10	1.40365e-06	NW_027332228.1	6912972	6949759	minus	protein-coding	XM_073084171.1	XP_072940272.1	1606		FBpp0291373	2.48e-123	FBgn0265991	The gene Z band alternatively spliced PDZ-motif protein 52 is referred to in FlyBase by the symbol Dmel\Zasp52 (CG30084, FBgn0265991). It is a protein_coding_gene from Dmel. It has 22 annotated transcripts and 22 polypeptides (21 unique). Gene sequence location is 2R:15762565..15817004. Its molecular function is described by: muscle alpha-actinin binding; actin binding; actinin binding. It is inv…
LOC140751639	LOC140751639	roundabout 3	roundabout homolog 2-like	robo3	roundabout 3	65.2	4.75943	FWP	0.788686	6.03463	1.59331e-09	2.12229e-06	NW_027332230.1	11734480	11811521	minus	protein-coding	XM_073085614.1	XP_072941715.1	1231		FBpp0077587	0	FBgn0041097	The gene roundabout 3 is referred to in FlyBase by the symbol Dmel\robo3 (CG5423, FBgn0041097). It is a protein_coding_gene from Dmel. It has 2 annotated transcripts and 2 polypeptides (all unique). Gene sequence location is 2L:1256417..1296596. Its molecular function is unknown. It is involved in the biological process described with 8 unique terms, many of which group under: system development;…
LOC140757736	LOC140757736	LOC140757736	uncharacterized LOC140757736			81.9486	7.41692	FWP	1.23467	6.00719	1.88762e-09	2.23494e-06	NW_027332213.1	630855	637915	plus	protein-coding	XM_073093614.1	XP_072949715.1	326
LOC140750874	LOC140750874	LOC140750874	uncharacterized LOC140750874			82.0815	6.52819	FWP	1.11447	5.85765	4.69452e-09	5.00248e-06	NW_027332228.1	11301119	11308029	minus	protein-coding	XM_073084600.1	XP_072940701.1	232		FBpp0305270	3.84e-35
LOC140754310	mab-21	mab-21	nucleotidyltransferase mab-21	mab-21	mab-21	2728.05	3.40737	FWP	0.590852	5.76688	8.07518e-09	7.82265e-06	NW_027332235.1	12328767	12330393	plus	protein-coding	XM_073089299.1	XP_072945400.1	365		FBpp0070855	0	FBgn0029003	The gene mab-21 is referred to in FlyBase by the symbol Dmel\mab-21 (CG4746, FBgn0029003). It is a protein_coding_gene from Dmel. It has one annotated transcript and one polypeptide. Gene sequence location is X:6008183..6013181. Its molecular function is described by: . It is involved in the biological process described with: eye development. 7 alleles are reported. The phenotype of these alleles…
LOC140757898	LOC140757898	Cuticular protein 64Ab	uncharacterized LOC140757898	Cpr64Ab	Cuticular protein 64Ab	3753.39	-2.69338	FWD	0.498149	-5.40676	6.41738e-08	5.69864e-05	NW_027332213.1	803007	824512	plus	protein-coding	XM_073093772.1	XP_072949873.1	270		FBpp0073109	2.8e-22	FBgn0035511	The gene Cuticular protein 64Ab is referred to in FlyBase by the symbol Dmel\Cpr64Ab (CG15007, FBgn0035511). It is a protein_coding_gene from Dmel. It has one annotated transcript and one polypeptide. Gene sequence location is 3L:4210880..4211540. Its molecular function is described by: structural constituent of chitin-based larval cuticle. It is involved in the biological process described with:…
LOC140757879	LOC140757879	LOC140757879	uncharacterized LOC140757879			38.0959	3.51614	FWP	0.65803	5.34343	9.12031e-08	6.94186e-05	NW_027332213.1	650808	651529	plus	lncRNA	XR_012104035.1
LOC140742285	pb	proboscipedia	homeobox proboscipedia	pb	proboscipedia	123.791	-5.4401	FWD	1.01598	-5.35455	8.577e-08	6.94186e-05	NW_027332213.1	11121646	11179260	plus	protein-coding	XM_073073154.1	XP_072929255.1	677		FBpp0088336	9.26e-67	FBgn0051481	The gene proboscipedia is referred to in FlyBase by the symbol Dmel\pb (CG31481, FBgn0051481). It is a protein_coding_gene from Dmel. It has 4 annotated transcripts and 4 polypeptides (all unique). Gene sequence location is 3R:6707800..6742063. Its molecular function is described by: RNA polymerase II cis-regulatory region sequence-specific DNA binding; DNA binding; DNA-binding transcription fact…
LOC140757301	LOC140757301	BAMBI-like	BMP and activin membrane-bound inhibitor homolog			1433.99	0.854951	FWP	0.161231	5.30264	1.1414e-07	7.6017e-05	NW_027332212.1	3329071	3432283	minus	protein-coding	XM_073092941.1	XP_072949042.1	248
LOC140756580	Sox15	Sox box protein 15	Sox box 15 transcription factor	Sox15	Sox box protein 15	632.302	1.78657	FWP	0.33629	5.31259	1.0808e-07	7.6017e-05	NW_027332240.1	6345825	6517474	plus	protein-coding	XM_073092109.1	XP_072948210.1	568		FBpp0086702	1.93e-58	FBgn0005613	The gene Sox box protein 15 is referred to in FlyBase by the symbol Dmel\Sox15 (CG8404, FBgn0005613). It is a protein_coding_gene from Dmel. It has one annotated transcript and one polypeptide. Gene sequence location is 2R:14201390..14212413. Its molecular function is described by: DNA-binding transcription activator activity, RNA polymerase II-specific; RNA polymerase II cis-regulatory region se…
LOC140756027	LOC140756027	knirps-like	knirps-related protein-like	knrl	knirps-like	92.331	3.38706	FWP	0.641184	5.28251	1.27423e-07	7.98719e-05	NW_027332239.1	849087	938913	minus	protein-coding	XM_073091421.1	XP_072947522.1	370		FBpp0312390	5.12e-62	FBgn0001323	The gene knirps-like is referred to in FlyBase by the symbol Dmel\knrl (CG4761, FBgn0001323). It is a protein_coding_gene from Dmel. It has 2 annotated transcripts and 2 polypeptides (1 unique). Gene sequence location is 3L:20597141..20620659. Its molecular function is described by: DNA-binding transcription factor activity; nuclear receptor activity; sequence-specific DNA binding; estrogen respo…
LOC140744977	LOC140744977	Toll-6 (LOC140744977)	toll-like receptor Tollo	Toll-6	Toll-6	1115.41	1.44063	FWP	0.274248	5.25303	1.49618e-07	8.79665e-05	NW_027332217.1	10534338	10539319	plus	protein-coding	XM_073076706.1	XP_072932807.1	1343		FBpp0297411	0	FBgn0036494	The gene Toll-6 is referred to in FlyBase by the symbol Dmel\Toll-6 (CG7250, FBgn0036494). It is a protein_coding_gene from Dmel. It has 3 annotated transcripts and 3 polypeptides (1 unique). Gene sequence location is 3L:15336692..15344315. Its molecular function is described by: Roundabout binding; neurotrophin receptor activity; heparin binding. It is involved in the biological process describe…
LOC140746298	LOC140746298	glucose dehydrogenase [FAD, quinone]	glucose dehydrogenase [FAD, quinone]			68.0891	4.32659	FWP	0.825003	5.24433	1.56847e-07	8.79665e-05	NW_027332220.1	8174526	8181698	plus	protein-coding	XM_073078399.1	XP_072934500.1	631		FBpp0073791	0
LOC140753097	grh	grainy head	grainy head	grh	grainy head	31829.2	-0.861045	FWD	0.164548	-5.23279	1.66972e-07	8.89626e-05	NW_027332211.1	9268751	9375379	minus	protein-coding	XM_073087477.1	XP_072943578.1	1003		FBpp0289766	0	FBgn0259211	The gene grainy head is referred to in FlyBase by the symbol Dmel\grh (CG42311, FBgn0259211). It is a protein_coding_gene from Dmel. It has 8 annotated transcripts and 8 polypeptides (7 unique). Gene sequence location is 2R:17801132..17842820. Its molecular function is described by 7 unique terms, many of which group under: DNA-binding transcription factor activity; transcription regulator activi…
LOC140752370	LOC140752370	LOC140752370	uncharacterized LOC140752370			25.2465	4.47302	FWP	0.864661	5.17316	2.30172e-07	0.000116796	NW_027332231.1	10020776	10031326	minus	protein-coding	XM_073086643.1	XP_072942744.1	1251		FBpp0303036	6.55e-32
LOC140747274	LOC140747274	Retinol dehydrogenase 1	retinol dehydrogenase 12-like	Rdh1	Retinol dehydrogenase 1	6777.65	-0.659744	FWD	0.131045	-5.03449	4.79115e-07	0.000232066	NW_027332222.1	5274485	5279025	minus	protein-coding	XM_073079599.1	XP_072935700.1	321		FBpp0087997	1.4e-79	FBgn0033205	The gene Retinol dehydrogenase 1 is referred to in FlyBase by the symbol Dmel\Rdh1 (CG2064, FBgn0033205). It is a protein_coding_gene from Dmel. It has one annotated transcript and one polypeptide. Gene sequence location is 2R:7665828..7667343. Its molecular function is described by: all-trans-retinol dehydrogenase (NADP+) activity. It is involved in the biological process described with: retinal…
LOC140743472	LOC140743472	apterous	LIM/homeobox protein Lhx9-like	ap	apterous	431.678	2.57426	FWP	0.51301	5.01795	5.22256e-07	0.00024075	NW_027332215.1	14203962	14257828	plus	protein-coding	XM_073074767.1	XP_072930868.1	358		FBpp0085394	2.4e-95	FBgn0267978	The gene apterous is referred to in FlyBase by the symbol Dmel\ap (CG8376, FBgn0267978). It is a protein_coding_gene from Dmel. It has 4 annotated transcripts and 4 polypeptides (3 unique). Gene sequence location is 2R:5706202..5727525. Its molecular function is described by: RNA polymerase II transcription regulatory region sequence-specific DNA binding; DNA-binding transcription factor activity…
LOC140753843	fz4	frizzled 4	frizzled 4	fz4	frizzled 4	902.319	1.1488	FWP	0.229268	5.01073	5.42229e-07	0.00024075	NW_027332234.1	4217947	4259062	plus	protein-coding	XM_073088644.1	XP_072944745.1	574		FBpp0070977	7.95e-114	FBgn0027342	The gene frizzled 4 is referred to in FlyBase by the symbol Dmel\fz4 (CG4626, FBgn0027342). It is a protein_coding_gene from Dmel. It has 2 annotated transcripts and 2 polypeptides (1 unique). Gene sequence location is X:7106272..7110321. Its molecular function is described by: transmembrane signaling receptor activity; Wnt-protein binding. It is involved in the biological process described with:…
LOC140753325	r	rudimentary	carbamoyl-phosphate synthetase 2, aspartate transcarbamylase, and dihydroorotase rudimentary	r	rudimentary	3948.26	0.935495	FWP	0.188226	4.97007	6.69283e-07	0.000285275	NW_027332233.1	9493130	9515078	minus	protein-coding	XM_073087854.1	XP_072943955.1	2910		FBpp0309142	0	FBgn0003189	The gene rudimentary is referred to in FlyBase by the symbol Dmel\r (CG18572, FBgn0003189). It is a protein_coding_gene from Dmel. It has 3 annotated transcripts and 3 polypeptides (1 unique). Gene sequence location is X:16655359..16668712. Its molecular function is described by 11 unique terms, many of which group under: catalytic activity; hydrolase activity; hydrolase activity, acting on carbo…
LOC140751037	LOC140751037	Kr-h1	uncharacterized LOC140751037	Kr-h1	Kr transcription factor homolog 1	193.898	4.36996	FWP	0.88085	4.96107	7.01045e-07	0.00028732	NW_027332228.1	595552	625483	plus	protein-coding	XM_073084848.1	XP_072940949.1	212		FBpp0310810	3.65e-26	FBgn0266450	The gene Kr transcription factor homolog 1 is referred to in FlyBase by the symbol Dmel\Kr-h1 (CG45074, FBgn0266450). It is a protein_coding_gene from Dmel. It has 2 annotated transcripts and 2 polypeptides (all unique). Gene sequence location is 2L:6082603..6096498. Its molecular function is described by: RNA polymerase II cis-regulatory region sequence-specific DNA binding; DNA-binding transcri…
LOC140742637	hth	homothorax	Meis homeobox homothorax	hth	homothorax	599.112	3.53923	FWP	0.716401	4.94029	7.80045e-07	0.000300371	NW_027332214.1	1097776	1446860	minus	protein-coding	XM_073073574.1	XP_072929675.1	433		FBpp0081733	0	FBgn0001235	The gene homothorax is referred to in FlyBase by the symbol Dmel\hth (CG17117, FBgn0001235). It is a protein_coding_gene from Dmel. It has 5 annotated transcripts and 5 polypeptides (4 unique). Gene sequence location is 3R:10507561..10639568. Its molecular function is described by 9 unique terms, many of which group under: binding; DNA-binding transcription factor activity; protein binding; trans…
LOC140753764	LOC140753764	LOC140753764	uncharacterized LOC140753764			47.449	1.83486	FWP	0.37158	4.938	7.89262e-07	0.000300371	NW_027332234.1	10681525	10771902	plus	protein-coding	XM_073088537.1	XP_072944638.1	461		FBpp0086219	1.02e-55
LOC140745523	trh	trachealess	PAS domain-containing protein trachealess	trh	trachealess	846.731	-1.42293	FWD	0.291845	-4.87562	1.08466e-06	0.000398557	NW_027332218.1	9804489	10024119	plus	protein-coding	XM_073077434.1	XP_072933535.1	869		FBpp0293065	0	FBgn0262139	The gene trachealess is referred to in FlyBase by the symbol Dmel\trh (CG42865, FBgn0262139). It is a protein_coding_gene from Dmel. It has 7 annotated transcripts and 7 polypeptides (all unique). Gene sequence location is 3L:366524..392633. Its molecular function is described by 7 unique terms, many of which group under: binding; DNA-binding transcription factor activity; transcription regulator…
LOC140756345	LOC140756345	beta-Tubulin at 60D	tubulin beta-1 chain-like	betaTub60D	beta-Tubulin at 60D	5491.11	1.19848	FWP	0.246984	4.85247	1.21931e-06	0.000433099	NW_027332240.1	1094006	1145369	plus	protein-coding	XM_073091813.1	XP_072947914.1	457		FBpp0072177	0	FBgn0288686	The gene beta-Tubulin at 60D is referred to in FlyBase by the symbol Dmel\≈í‚â§Tub60D (CG3401, FBgn0288686). It is a protein_coding_gene from Dmel. It has 2 annotated transcripts and 2 polypeptides (all unique). Gene sequence location is 2R:24305881..24313099. Its molecular function is described by: GTP binding; GTPase activity; structural constituent of cytoskeleton. It is involved in the biolog…
LOC140751058	vg	transcription factor vestigial	transcription factor vestigial			1292.29	-2.39609	FWD	0.499494	-4.79704	1.61029e-06	0.000553524	NW_027332228.1	17349642	17403426	minus	protein-coding	XM_073084883.1	XP_072940984.1	339
LOC140748583	LOC140748583	engrailed	segmentation polarity homeobox protein engrailed-like	en	engrailed	1859.05	-1.68824	FWD	0.353915	-4.7702	1.84047e-06	0.000594304	NW_027332224.1	1606302	1633702	minus	protein-coding	XM_073081407.1	XP_072937508.1	350		FBpp0087198	2.57e-59	FBgn0000577	The gene engrailed is referred to in FlyBase by the symbol Dmel\en (CG9015, FBgn0000577). It is a protein_coding_gene from Dmel. It has 2 annotated transcripts and 2 polypeptides (1 unique). Gene sequence location is 2R:11524006..11528210. Its molecular function is described by 6 unique terms, many of which group under: binding; nucleic acid binding; sequence-specific DNA binding; transcription r…
LOC140750202	LOC140750202	venom allergen 5-like	venom allergen 5-like			294.92	2.29113	FWP	0.480021	4.77298	1.81523e-06	0.000594304	NW_027332227.1	9407179	9412281	plus	protein-coding	XM_073083615.1	XP_072939716.1	312		FBpp0082250	3.44e-65
LOC140742957	LOC140742957	deathstar	uncharacterized LOC140742957	dths	deathstar	52.882	2.06621	FWP	0.437541	4.72233	2.33163e-06	0.000730761	NW_027332214.1	10958893	11043487	plus	protein-coding	XM_073074066.1	XP_072930167.1	289		FBpp0112107	9.7e-91	FBgn0263353	The gene deathstar is referred to in FlyBase by the symbol Dmel\dths (CG11000, FBgn0263353). It is a protein_coding_gene from Dmel. It has 2 annotated transcripts and 2 polypeptides (1 unique). Gene sequence location is 3R:5802328..5813258. Its molecular function is unknown. It is involved in the biological process described with: regulation of cell differentiation. 12 alleles are reported. The p…
LOC140752723	LOC140752723	C-Maf-inducing protein-like	C-Maf-inducing protein-like			276.642	1.13824	FWP	0.244314	4.65894	3.1784e-06	0.000915379	NW_027332211.1	8705389	8752317	plus	protein-coding	XM_073087056.1	XP_072943157.1	872
LOC140743400	LOC140743400	S-Lap1	cytosol aminopeptidase-like	S-Lap1	Sperm-Leucylaminopeptidase 1	123.961	1.72362	FWP	0.369911	4.65955	3.16897e-06	0.000915379	NW_027332215.1	11423513	11425358	plus	protein-coding	XM_073074625.1	XP_072930726.1	531		FBpp0076362	7.98e-152	FBgn0035915	The gene Sperm-Leucylaminopeptidase 1 is referred to in FlyBase by the symbol Dmel\S-Lap1 (CG6372, FBgn0035915). It is a protein_coding_gene from Dmel. It has one annotated transcript and one polypeptide. Gene sequence location is 3L:8617235..8619474. Its molecular function is described by: metal ion binding; manganese ion binding. It is involved in the biological process described with: proteoly…
LOC140749507	ds	dachsous	dachsous cadherin-related 1	ds	dachsous	3977.15	1.09699	FWP	0.23495	4.66901	3.02659e-06	0.000915379	NW_027332226.1	1977161	2340613	minus	protein-coding	XM_073082577.1	XP_072938678.1	3342		FBpp0309926	0	FBgn0284247	The gene dachsous is referred to in FlyBase by the symbol Dmel\ds (CG17941, FBgn0284247). It is a protein_coding_gene from Dmel. It has 2 annotated transcripts and 2 polypeptides (1 unique). Gene sequence location is 2L:640013..714983. Its molecular function is described by: calcium ion binding; cadherin binding; protein binding. It is involved in the biological process described with 23 unique t…
LOC140757688	LOC140757688	LOC140757688	uncharacterized LOC140757688			4660.29	0.904356	FWP	0.194891	4.64031	3.4789e-06	0.000975556	NW_027332212.1	15396271	15467794	minus	protein-coding	XM_073093596.1	XP_072949697.1	3824		FBpp0307652	1.19e-95
LOC140746110	FASN3	Fatty acid synthase 3	Fatty acid synthase 3	FASN3	Fatty acid synthase 3	44.1357	-5.40867	FWD	1.17003	-4.62267	3.78829e-06	0.00103508	NW_027332220.1	2411030	2454978	minus	protein-coding	XM_073078120.1	XP_072934221.1	2423		FBpp0297101	0	FBgn0287184	The gene Fatty acid synthase 3 is referred to in FlyBase by the symbol Dmel\FASN3 (CG17374, FBgn0287184). It is a protein_coding_gene from Dmel. It has one annotated transcript and one polypeptide. Gene sequence location is 3L:25752859..25762779. Its molecular function is described by 7 unique terms, many of which group under: catalytic activity; transferase activity; acyltransferase activity; ac…
LOC140743708	trol	trol	terribly reduced optic lobes	trol	terribly reduced optic lobes	13327.9	1.2553	FWP	0.272644	4.60416	4.14143e-06	0.00110328	NW_027332215.1	23779694	24011823	minus	protein-coding	XM_073075204.1	XP_072931305.1	4214		FBpp0309646	0	FBgn0284408	The gene terribly reduced optic lobes is referred to in FlyBase by the symbol Dmel\trol (CG33950, FBgn0284408). It is a protein_coding_gene from Dmel. It has 25 annotated transcripts and 25 polypeptides (all unique). Gene sequence location is X:2470460..2545427. Its molecular function is unknown. It is involved in the biological process described with 9 unique terms, many of which group under: es…
LOC140757872	LOC140757872	LOC140757872	uncharacterized LOC140757872			125.147	2.23494	FWP	0.489772	4.56323	5.03725e-06	0.00130919	NW_027332213.1	53701	329878	minus	protein-coding	XM_073093742.1	XP_072949843.1	671		FBpp0292667	6.71e-90
LOC140749685	LOC140749685	LOC140749685	uncharacterized LOC140749685			13.3598	5.43978	FWP	1.2059	4.51098	6.45281e-06	0.00163717	NW_027332226.1	4926491	4946786	minus	protein-coding	XM_073082806.1	XP_072938907.1	91
LOC140743353	LOC140743353	Connectin	uncharacterized LOC140743353	Con	Connectin	44.1113	4.84637	FWP	1.08137	4.48171	7.40468e-06	0.00181506	NW_027332209.1	3028601	3072953	plus	protein-coding	XM_073074532.1	XP_072930633.1	498		FBpp0301699	2.7e-71	FBgn0005775	The gene Connectin is referred to in FlyBase by the symbol Dmel\Con (CG7503, FBgn0005775). It is a protein_coding_gene from Dmel. It has 2 annotated transcripts and 2 polypeptides (1 unique). Gene sequence location is 3L:4936758..5079033. Its molecular function is unknown. It is involved in the biological process described with: homophilic cell adhesion via plasma membrane adhesion molecules; syn…
LOC140742275	abd-A	abdominal A	abdominal A	abd-A	abdominal A	231.766	-8.98913	FWD	2.00689	-4.47913	7.49463e-06	0.00181506	NW_027332213.1	10030758	10083739	plus	protein-coding	XM_073073131.1	XP_072929232.1	351		FBpp0297433	8.04e-87	FBgn0000014	The gene abdominal A is referred to in FlyBase by the symbol Dmel\abd-A (CG10325, FBgn0000014). It is a protein_coding_gene from Dmel. It has 4 annotated transcripts and 4 polypeptides (2 unique). Gene sequence location is 3R:16807214..16830049. Its molecular function is described by 7 unique terms, many of which group under: binding; nucleic acid binding; DNA binding; cis-regulatory region seque…
LOC140753186	rut	Adenylate cyclase 1	adenylate cyclase rutabaga	Adcy1	Adenylate cyclase 1	4121	-1.0194	FWD	0.228404	-4.46313	8.07705e-06	0.00191265	NW_027332233.1	7456774	7600934	minus	protein-coding	XM_073087621.1	XP_072943722.1	1719		FBpp0305813	0	FBgn0003301	The gene Adenylate cyclase 1 is referred to in FlyBase by the symbol Dmel\Adcy1 (CG9533, FBgn0003301). It is a protein_coding_gene from Dmel. It has 7 annotated transcripts and 7 polypeptides (6 unique). Gene sequence location is X:14787478..14826073. Its molecular function is described by: adenylate cyclase activity; calcium- and calmodulin-responsive adenylate cyclase activity; phosphorus-oxyge…
LOC140746399	LOC140746399	uncharacterized protein CG3556	uncharacterized protein CG3556			256.159	-3.09047	FWD	0.694511	-4.44985	8.59285e-06	0.00197259	NW_027332220.1	10241344	10357237	plus	protein-coding	XM_073078529.1	XP_072934630.1	469		FBpp0301042	1.83e-160
LOC140748293	LOC140748293	abrupt	protein abrupt-like	ab	abrupt	729.588	1.27486	FWP	0.286667	4.44718	8.70042e-06	0.00197259	NW_027332223.1	15968794	15990344	minus	protein-coding	XM_073081086.1	XP_072937187.1	684		FBpp0304820	1.39e-70	FBgn0264442	The gene abrupt is referred to in FlyBase by the symbol Dmel\ab (CG43860, FBgn0264442). It is a protein_coding_gene from Dmel. It has 5 annotated transcripts and 5 polypeptides (3 unique). Gene sequence location is 2L:11210678..11261080. Its molecular function is described by: DNA-binding transcription factor activity. It is involved in the biological process described with 11 unique terms, many …
LOC140747763	ush	u-shaped	Zinc finger protein ush	ush	u-shaped	570.008	1.27296	FWP	0.286962	4.43598	9.16551e-06	0.00203474	NW_027332223.1	1868419	2093068	minus	protein-coding	XM_073080362.1	XP_072936463.1	792		FBpp0077723	1.29e-60	FBgn0003963	The gene u-shaped is referred to in FlyBase by the symbol Dmel\ush (CG2762, FBgn0003963). It is a protein_coding_gene from Dmel. It has 5 annotated transcripts and 5 polypeptides (4 unique). Gene sequence location is 2L:476220..540560. Its molecular function is described by: DNA-binding transcription repressor activity; RNA polymerase II-specific DNA-binding transcription factor binding; protein …
LOC140749899	LOC140749899	kinesin-like protein CG14535	kinesin-like protein CG14535			35.8757	2.91398	FWP	0.659117	4.42103	9.82324e-06	0.00213625	NW_027332226.1	13660868	14067891	plus	protein-coding	XM_073083137.1	XP_072939238.1	1367		FBpp0310067	0
LOC140757911	LOC140757911	beaten path IIa	uncharacterized LOC140757911	beat-IIa	beaten path IIa	239.654	2.68853	FWP	0.612052	4.39265	1.11976e-05	0.00236655	NW_027332213.1	1808496	1916142	minus	protein-coding	XM_073093786.1	XP_072949887.1	395		FBpp0308313	4.29e-60	FBgn0038498	The gene beaten path IIa is referred to in FlyBase by the symbol Dmel\beat-IIa (CG14334, FBgn0038498). It is a protein_coding_gene from Dmel. It has 2 annotated transcripts and 2 polypeptides (1 unique). Gene sequence location is 3R:17320004..17366119. Its molecular function is described by: cell adhesion receptor activity. It is involved in the biological process described with: synapse assembly…
LOC140743587	magu	magu	SPARC related modular calcium binding-like protein magu	magu	magu	312.634	1.11514	FWP	0.254008	4.39017	1.13264e-05	0.00236655	NW_027332215.1	18326954	18368342	plus	protein-coding	XM_073074988.1	XP_072931089.1	583		FBpp0087487	4.95e-105	FBgn0262169	The gene magu is referred to in FlyBase by the symbol Dmel\magu (CG2264, FBgn0262169). It is a protein_coding_gene from Dmel. It has 4 annotated transcripts and 4 polypeptides (2 unique). Gene sequence location is 2R:10052541..10063712. Its molecular function is described by: extracellular matrix binding; heparin binding; heparan sulfate proteoglycan binding; calcium ion binding. It is involved i…
LOC140753375	sing	singles bar	MARVEL domain-containing protein sing	sing	singles bar	15.243	4.56777	FWP	1.04423	4.37427	1.21837e-05	0.00249673	NW_027332233.1	9453108	9458227	plus	protein-coding	XM_073087934.1	XP_072944035.1	182		FBpp0074092	6.9e-51	FBgn0261245	The gene singles bar is referred to in FlyBase by the symbol Dmel\sing (CG13011, FBgn0261245). It is a protein_coding_gene from Dmel. It has one annotated transcript and one polypeptide. Gene sequence location is X:16679297..16681784. Its molecular function is described by: . It is involved in the biological process described with: myoblast fusion; adult somatic muscle development. 8 alleles are …
LOC140751818	LOC140751818	Glucocerebrosidase 1b	lysosomal acid glucosylceramidase-like	Gba1b	Glucocerebrosidase 1b	86.5351	-1.32709	FWD	0.305684	-4.34138	1.41592e-05	0.00284681	NW_027332230.1	4771667	4778745	plus	protein-coding	XM_073085874.1	XP_072941975.1	585		FBpp0306807	1.24e-119	FBgn0051414	The gene Glucocerebrosidase 1b is referred to in FlyBase by the symbol Dmel\Gba1b (CG31414, FBgn0051414). It is a protein_coding_gene from Dmel. It has 2 annotated transcripts and 2 polypeptides (1 unique). Gene sequence location is 3R:23704804..23708512. Its molecular function is described by: glucosylceramidase activity; glucosyltransferase activity. It is involved in the biological process des…
LOC140750934	Inx3	Innexin 3	innexin 3	Inx3	Innexin 3	36918.3	0.538467	FWP	0.124616	4.321	1.55326e-05	0.00306511	NW_027332228.1	12484510	12503055	plus	protein-coding	XM_073084695.1	XP_072940796.1	386		FBpp0311402	0	FBgn0265274	The gene Innexin 3 is referred to in FlyBase by the symbol Dmel\Inx3 (CG1448, FBgn0265274). It is a protein_coding_gene from Dmel. It has 3 annotated transcripts and 3 polypeptides (1 unique). Gene sequence location is 3R:28853606..28859497. Its molecular function is described by: gap junction channel activity. It is involved in the biological process described with: phototransduction, visible li…
LOC140748269	LOC140748269	LOC140748269	uncharacterized LOC140748269			36.4738	6.08267	FWP	1.41049	4.31244	1.61462e-05	0.00312825	NW_027332223.1	1070701	1072623	minus	protein-coding	XM_073081051.1	XP_072937152.1	301
LOC140750300	ec	echinus	ubiquitin specific peptidase echinus	ec	echinus	8024.62	-0.611578	FWD	0.142785	-4.2832	1.84222e-05	0.0034665	NW_027332227.1	4601739	4687647	minus	protein-coding	XM_073083743.1	XP_072939844.1	1650		FBpp0111713	0	FBgn0000542	The gene echinus is referred to in FlyBase by the symbol Dmel\ec (CG2904, FBgn0000542). It is a protein_coding_gene from Dmel. It has 3 annotated transcripts and 3 polypeptides (all unique). Gene sequence location is X:3811698..3857621. Its molecular function is described by: protein phosphatase 1 binding. It is involved in the biological process described with: positive regulation of compound ey…
LOC140755969	LOC140755969	LOC140755969	uncharacterized LOC140755969			536.775	-1.07755	FWD	0.251661	-4.28175	1.85427e-05	0.0034665	NW_027332239.1	12705244	12841535	plus	protein-coding	XM_073091333.1	XP_072947434.1	279		FBpp0301215	6.75e-72
LOC140752146	LOC140752146	wunen	putative phosphatidate phosphatase	wun	wunen	196.122	1.51633	FWP	0.354533	4.27699	1.8944e-05	0.00348048	NW_027332231.1	2873637	2986194	plus	protein-coding	XM_073086329.1	XP_072942430.1	305		FBpp0087635	1.04e-93	FBgn0016078	The gene wunen is referred to in FlyBase by the symbol Dmel\wun (CG8804, FBgn0016078). It is a protein_coding_gene from Dmel. It has 3 annotated transcripts and 3 polypeptides (all unique). Gene sequence location is 2R:9400531..9413463. Its molecular function is described by: phosphatidate phosphatase activity; phosphatase activity. It is involved in the biological process described with 11 uniqu…
LOC140753221	Traf4	Traf4	TNF receptor associated factor 4	Traf4	TNF-receptor-associated factor 4	1348.18	-0.697256	FWD	0.164028	-4.25082	2.12985e-05	0.00384673	NW_027332233.1	1318305	1413035	minus	protein-coding	XM_073087692.1	XP_072943793.1	464		FBpp0077119	0	FBgn0026319	The gene TNF-receptor-associated factor 4 is referred to in FlyBase by the symbol Dmel\Traf4 (CG3048, FBgn0026319). It is a protein_coding_gene from Dmel. It has 2 annotated transcripts and 2 polypeptides (all unique). Gene sequence location is 2L:4361925..4380716. Its molecular function is described by: protein binding; signaling adaptor activity; zinc ion binding. It is involved in the biologic…
LOC140753034	LOC140753034	LOC140753034	uncharacterized LOC140753034			21966.2	0.507919	FWP	0.119804	4.23959	2.23928e-05	0.00393883	NW_027332233.1	4169622	4260318	minus	protein-coding	XM_073087386.1	XP_072943487.1	1670		FBpp0080672	7.23e-27
LOC140753806	LOC140753806	RhoGAP68F	uncharacterized LOC140753806	RhoGAP68F	Rho GTPase activating protein at 68F	4946.83	-0.842745	FWD	0.198852	-4.23804	2.25477e-05	0.00393883	NW_027332234.1	7629102	7814425	minus	protein-coding	XM_073088594.1	XP_072944695.1	1771		FBpp0306216	1.63e-13	FBgn0036257	The gene Rho GTPase activating protein at 68F is referred to in FlyBase by the symbol Dmel\RhoGAP68F (CG6811, FBgn0036257). It is a protein_coding_gene from Dmel. It has 5 annotated transcripts and 5 polypeptides (4 unique). Gene sequence location is 3L:12138868..12143380. Its molecular function is described by: small GTPase binding; GTPase activator activity. It is involved in the biological pro…
LOC140744225	LOC140744225	extracellular serine/threonine protein CG31145	extracellular serine/threonine protein CG31145			358.536	-2.02813	FWD	0.48052	-4.22071	2.43539e-05	0.00418572	NW_027332216.1	5205038	5318276	plus	protein-coding	XM_073075754.1	XP_072931855.1	504		FBpp0423142	0
LOC140742280	Antp	Antennapedia	homeotic protein antennapedia-like	Antp	Antennapedia	515.332	1.24973	FWP	0.297096	4.20649	2.59365e-05	0.00438698	NW_027332213.1	10433452	10680036	plus	protein-coding	XM_073073137.1	XP_072929238.1	303		FBpp0089247	1.21e-73	FBgn0260642	The gene Antennapedia is referred to in FlyBase by the symbol Dmel\Antp (CG1028, FBgn0260642). It is a protein_coding_gene from Dmel. It has 12 annotated transcripts and 12 polypeptides (5 unique). Gene sequence location is 3R:6896253..6999228. Its molecular function is described by: sequence-specific DNA binding; RNA polymerase II cis-regulatory region sequence-specific DNA binding; DNA binding;…
LOC140754836	LOC140754836	doughnut on 2	tyrosine-protein kinase Dnt-like	dnt	doughnut on 2	812.425	1.95002	FWP	0.465102	4.19268	2.75674e-05	0.00445088	NW_027332211.1	14056916	14110612	minus	protein-coding	XM_073089972.1	XP_072946073.1	545		FBpp0307787	1.31e-168	FBgn0024245	The gene doughnut on 2 is referred to in FlyBase by the symbol Dmel\dnt (CG17559, FBgn0024245). It is a protein_coding_gene from Dmel. It has 2 annotated transcripts and 2 polypeptides (1 unique). Gene sequence location is 2L:19338669..19363227. Its molecular function is described by: protein heterodimerization activity; ATP binding. It is involved in the biological process described with 9 uniqu…
LOC140757972	LOC140757972	Ance-3	angiotensin-converting enzyme-like protein Ace3	Ance-3	Ance-3	865.243	-0.852766	FWD	0.203352	-4.19355	2.74617e-05	0.00445088	NW_027332213.1	4579289	4824866	plus	protein-coding	XM_073093896.1	XP_072949997.1	721		FBpp0310234	1.48e-24	FBgn0032536	The gene Ance-3 is referred to in FlyBase by the symbol Dmel\Ance-3 (CG17988, FBgn0032536). It is a protein_coding_gene from Dmel. It has 2 annotated transcripts and 2 polypeptides (1 unique). Gene sequence location is 2L:13914725..13956188. Its molecular function is unknown. The biological processes in which it is involved are not known. 28 alleles are reported. The phenotypes of these alleles m…
LOC140755103	Nox	NADPH oxidase	NADPH oxidase	Nox	NADPH oxidase	31.7089	2.77607	FWP	0.661299	4.1979	2.69401e-05	0.00445088	NW_027332237.1	10786389	10852130	minus	protein-coding	XM_073090302.1	XP_072946403.1	1129		FBpp0311201	0	FBgn0085428	The gene NADPH oxidase is referred to in FlyBase by the symbol Dmel\Nox (CG34399, FBgn0085428). It is a protein_coding_gene from Dmel. It has 4 annotated transcripts and 4 polypeptides (2 unique). Gene sequence location is 2R:16307269..16316485. Its molecular function is described by: superoxide-generating NAD(P)H oxidase activity; oxidoreductase activity; calcium ion binding. It is involved in t…
LOC140742278	LOC140742278	LOC140742278	uncharacterized LOC140742278			22.2721	-3.4602	FWD	0.828085	-4.17855	2.93372e-05	0.00466592	NW_027332213.1	10216596	10286950	minus	lncRNA	XR_012102261.1
LOC140753297	LOC140753297	Cytochrome P450 6a2	cytochrome P450 6a2-like	Cyp6a2	Cytochrome P450 6a2	560.555	-1.87811	FWD	0.456	-4.11867	3.81071e-05	0.00597161	NW_027332233.1	7776814	7780129	plus	protein-coding	XM_073087796.1	XP_072943897.1	492		FBpp0085466	1.84e-96	FBgn0289743	The gene Cytochrome P450 6a2 is referred to in FlyBase by the symbol Dmel\Cyp6a2 (CG9438, FBgn0289743). It is a protein_coding_gene from Dmel. It has one annotated transcript and one polypeptide. Gene sequence location is 2R:6779749..6781491. Its molecular function is described by: monooxygenase activity; oxidoreductase activity, acting on paired donors, with incorporation or reduction of molecul…
LOC140746535	LOC140746535	Glucose dehydrogenase	glucose dehydrogenase [FAD, quinone]-like	Gld	Glucose dehydrogenase	9.49623	4.1145	FWP	1.00485	4.09464	4.22821e-05	0.00652983	NW_027332220.1	6695528	6703386	minus	protein-coding	XM_073078688.1	XP_072934789.1	608		FBpp0081114	1.69e-153	FBgn0001112	The gene Glucose dehydrogenase is referred to in FlyBase by the symbol Dmel\Gld (CG1152, FBgn0001112). It is a protein_coding_gene from Dmel. It has 2 annotated transcripts and 2 polypeptides (all unique). Gene sequence location is 3R:7252063..7265703. Its molecular function is described by: oxidoreductase activity, acting on CH-OH group of donors; glucose dehydrogenase (FAD, quinone) activity; o…
LOC140743399	MnM	MnM	myomesin and myosin binding protein	MnM	myomesin and myosin binding protein	185.761	1.7553	FWP	0.429573	4.08616	4.38571e-05	0.00667631	NW_027332215.1	11419048	11423545	plus	protein-coding	XM_073074624.1	XP_072930725.1	1058		FBpp0297861	2.12e-148	FBgn0035410	The gene myomesin and myosin binding protein is referred to in FlyBase by the symbol Dmel\MnM (CG14964, FBgn0035410). It is a protein_coding_gene from Dmel. It has one annotated transcript and one polypeptide. Gene sequence location is 3L:3172817..3178580. Its molecular function is unknown. It is involved in the biological process described with: sarcomere organization. 5 alleles are reported. Th…
LOC140754871	LOC140754871	l(2)efl	protein lethal(2)essential for life-like	l(2)efl	lethal (2) essential for life	1223.4	1.9453	FWP	0.478853	4.06242	4.85665e-05	0.00728908	NW_027332236.1	3816261	3817057	minus	protein-coding	XM_073090031.1	XP_072946132.1	194		FBpp0307666	4.24e-48	FBgn0011296	The gene lethal (2) essential for life is referred to in FlyBase by the symbol Dmel\l(2)efl (CG4533, FBgn0011296). It is a protein_coding_gene from Dmel. It has 2 annotated transcripts and 2 polypeptides (1 unique). Gene sequence location is 2R:23684651..23685543. Its molecular function is described by: unfolded protein binding. It is involved in the biological process described with: protein ref…
LOC140753386	Rif1	Rap1 interacting factor 1	Rap1 interacting factor 1	Rif1	Rap1 interacting factor 1	2776.7	-0.503157	FWD	0.124444	-4.04325	5.2716e-05	0.00780197	NW_027332233.1	6172756	6185005	plus	protein-coding	XM_073087946.1	XP_072944047.1	2139		FBpp0086441	4.39e-12	FBgn0050085	The gene Rap1 interacting factor 1 is referred to in FlyBase by the symbol Dmel\Rif1 (CG30085, FBgn0050085). It is a protein_coding_gene from Dmel. It has one annotated transcript and one polypeptide. Gene sequence location is 2R:15864309..15869147. Its molecular function is described by: protein binding. It is involved in the biological process described with 6 unique terms, many of which group …
LOC140743994	Sema2a	Semaphorin 2a	Semaphorin 2a	Sema2a	Semaphorin 2a	771.718	0.907331	FWP	0.224994	4.03269	5.5143e-05	0.00804937	NW_027332209.1	6766522	7249819	plus	protein-coding	XM_073075433.1	XP_072931534.1	730		FBpp0311494	0	FBgn0011260	The gene Semaphorin 2a is referred to in FlyBase by the symbol Dmel\Sema2a (CG4700, FBgn0011260). It is a protein_coding_gene from Dmel. It has 4 annotated transcripts and 4 polypeptides (2 unique). Gene sequence location is 2R:16500178..16533459. Its molecular function is described by: semaphorin receptor binding; chemorepellent activity; protein binding. It is involved in the biological process…
LOC140758006	LOC140758006	roundabout 1	neogenin-like	robo1	roundabout 1	1083.54	1.40005	FWP	0.348336	4.01926	5.83811e-05	0.00840687	NW_027332213.1	6691058	6708455	plus	protein-coding	XM_073093944.1	XP_072950045.1	970		FBpp0309765	4.49e-85	FBgn0005631	The gene roundabout 1 is referred to in FlyBase by the symbol Dmel\robo1 (CG13521, FBgn0005631). It is a protein_coding_gene from Dmel. It has 2 annotated transcripts and 2 polypeptides (1 unique). Gene sequence location is 2R:22692524..22700970. Its molecular function is described by: axon guidance receptor activity; protein binding; heparin binding. It is involved in the biological process desc…
LOC140746300	LOC140746300	glucose dehydrogenase [FAD, quinone]-like	glucose dehydrogenase [FAD, quinone]-like			82.3689	1.64977	FWP	0.411467	4.00948	6.08522e-05	0.00864588	NW_027332220.1	8185341	8214038	plus	protein-coding	XM_073078401.1	XP_072934502.1	622		FBpp0310587	4.77e-148
LOC140754746	LOC140754746	lame duck	uncharacterized LOC140754746	lmd	lame duck	41.4318	3.99027	FWP	1.00101	3.98625	6.71267e-05	0.00941187	NW_027332236.1	2364633	2369646	plus	protein-coding	XM_073089830.1	XP_072945931.1	524		FBpp0083757	2.65e-70	FBgn0039039	The gene lame duck is referred to in FlyBase by the symbol Dmel\lmd (CG4677, FBgn0039039). It is a protein_coding_gene from Dmel. It has 2 annotated transcripts and 2 polypeptides (all unique). Gene sequence location is 3R:23021222..23026713. Its molecular function is described by: DNA-binding transcription factor activity, RNA polymerase II-specific; RNA polymerase II transcription regulatory re…
LOC140744707	cib	ciboulot	thymosin beta cib	cib	ciboulot	12278.5	0.729142	FWP	0.185966	3.92083	8.82455e-05	0.0119031	NW_027332217.1	622687	660967	minus	protein-coding	XM_073076339.1	XP_072932440.1	208		FBpp0310070	1.59e-37	FBgn0026084	The gene ciboulot is referred to in FlyBase by the symbol Dmel\cib (CG4944, FBgn0026084). It is a protein_coding_gene from Dmel. It has 5 annotated transcripts and 5 polypeptides (2 unique). Gene sequence location is X:4106113..4110981. Its molecular function is described by: actin binding; actin monomer binding. It is involved in the biological process described with: actin filament organization…
LOC140748078	LOC140748078	ariadne 1	uncharacterized LOC140748078	ari-1	ariadne 1	727.36	0.534098	FWP	0.136088	3.92465	8.68557e-05	0.0119031	NW_027332223.1	11622779	11628548	minus	protein-coding	XM_073080778.1	XP_072936879.1	1379		FBpp0305074	1.95e-07	FBgn0017418	The gene ariadne 1 is referred to in FlyBase by the symbol Dmel\ari-1 (CG5659, FBgn0017418). It is a protein_coding_gene from Dmel. It has 6 annotated transcripts and 6 polypeptides (1 unique). Gene sequence location is X:18130392..18137784. Its molecular function is described by: ubiquitin conjugating enzyme binding; ubiquitin protein ligase activity; ubiquitin-protein transferase activity; meta…
LOC140751042	LOC140751042	unc-5	netrin receptor UNC5B-like	unc-5	unc-5	1145.57	1.93872	FWP	0.494134	3.92347	8.7281e-05	0.0119031	NW_027332228.1	15929069	16065587	minus	protein-coding	XM_073084855.1	XP_072940956.1	1039		FBpp0309017	1.17e-153	FBgn0034013	The gene unc-5 is referred to in FlyBase by the symbol Dmel\unc-5 (CG8166, FBgn0034013). It is a protein_coding_gene from Dmel. It has 2 annotated transcripts and 2 polypeptides (1 unique). Gene sequence location is 2R:15340472..15368300. Its molecular function is described by: netrin receptor activity; netrin receptor activity involved in chemorepulsion. It is involved in the biological process …
LOC140754453	toy	twin of eyeless	paired box 6 protein twin of eyeless	toy	twin of eyeless	19.9907	4.631	FWP	1.18629	3.90378	9.47018e-05	0.0126143	NW_027332235.1	5159663	5232102	plus	protein-coding	XM_073089465.1	XP_072945566.1	438		FBpp0088249	2.32e-171	FBgn0019650	The gene twin of eyeless is referred to in FlyBase by the symbol Dmel\toy (CG11186, FBgn0019650). It is a protein_coding_gene from Dmel. It has 3 annotated transcripts and 3 polypeptides (all unique). Gene sequence location is 4:989725..1007922. Its molecular function is described by: RNA polymerase II cis-regulatory region sequence-specific DNA binding; DNA-binding transcription factor activity,…
LOC140751948	Tmtc3	Tmtc3	Transmembrane O-mannosyltransferase targeting cadherins 3	Tmtc3	Transmembrane O-mannosyltransferase targeting cadherins 3	1014.51	0.698034	FWP	0.17944	3.89006	0.000100219	0.0131843	NW_027332230.1	4876119	5093959	minus	protein-coding	XM_073086069.1	XP_072942170.1	887		FBpp0071561	0	FBgn0020312	The gene Transmembrane O-mannosyltransferase targeting cadherins 3 is referred to in FlyBase by the symbol Dmel\Tmtc3 (CG4050, FBgn0020312). It is a protein_coding_gene from Dmel. It has 2 annotated transcripts and 2 polypeptides (1 unique). Gene sequence location is 2R:21123735..21128510. Its molecular function is described by: dolichyl-phosphate-mannose-protein mannosyltransferase activity; man…
LOC140744975	LOC140744975	Toll-6 (LOC140744975)	toll-like receptor Tollo	Toll-6	Toll-6	612.385	1.69345	FWP	0.437005	3.87513	0.000106568	0.0136817	NW_027332217.1	10315883	10320999	plus	protein-coding	XM_073076705.1	XP_072932806.1	1344		FBpp0297411	0	FBgn0036494	The gene Toll-6 is referred to in FlyBase by the symbol Dmel\Toll-6 (CG7250, FBgn0036494). It is a protein_coding_gene from Dmel. It has 3 annotated transcripts and 3 polypeptides (1 unique). Gene sequence location is 3L:15336692..15344315. Its molecular function is described by: Roundabout binding; neurotrophin receptor activity; heparin binding. It is involved in the biological process describe…
LOC140749517	ft	fat	cadherin-related tumor suppressor fat	ft	fat	8171.86	-0.653621	FWD	0.168551	-3.87788	0.000105371	0.0136817	NW_027332226.1	9074270	9192750	plus	protein-coding	XM_073082597.1	XP_072938698.1	4997		FBpp0077167	0	FBgn0001075	The gene fat is referred to in FlyBase by the symbol Dmel\ft (CG3352, FBgn0001075). It is a protein_coding_gene from Dmel. It has one annotated transcript and one polypeptide. Gene sequence location is 2L:4198404..4221796. Its molecular function is described by: cadherin binding; calcium ion binding; protein binding. It is involved in the biological process described with 33 unique terms, many of…
LOC140746072	tws	twins	protein phosphatase 2 regulatory subunit tws	tws	twins	7079.67	-0.511532	FWD	0.132775	-3.85264	0.000116853	0.0148237	NW_027332210.1	3427536	3461804	minus	protein-coding	XM_073078067.1	XP_072934168.1	485		FBpp0311386	0	FBgn0004889	The gene twins is referred to in FlyBase by the symbol Dmel\tws (CG6235, FBgn0004889). It is a protein_coding_gene from Dmel. It has 9 annotated transcripts and 9 polypeptides (2 unique). Gene sequence location is 3R:10126129..10139772. Its molecular function is described by: protein phosphatase regulator activity. It is involved in the biological process described with 13 unique terms, many of w…
LOC140757310	LOC140757310	Edg78E	cuticle protein CP14.6-like	Edg78E	Ecdysone-dependent gene 78E	14.8176	-4.78141	FWD	1.24368	-3.84455	0.000120772	0.0151405	NW_027332212.1	4344169	4347976	plus	protein-coding	XM_073092952.1	XP_072949053.1	135		FBpp0310951	1.26e-29	FBgn0000551	The gene Ecdysone-dependent gene 78E is referred to in FlyBase by the symbol Dmel\Edg78E (CG7673, FBgn0000551). It is a protein_coding_gene from Dmel. It has 2 annotated transcripts and 2 polypeptides (1 unique). Gene sequence location is 3L:21296763..21297803. Its molecular function is described by: structural constituent of pupal chitin-based cuticle; structural constituent of chitin-based larv…
LOC140745371	Kat60	Katanin 60	katanin p60	Kat60	Katanin 60	1496.11	-0.550565	FWD	0.143672	-3.83209	0.000127058	0.0157434	NW_027332218.1	4929750	4978542	minus	protein-coding	XM_073077184.1	XP_072933285.1	541		FBpp0306930	0	FBgn0040208	The gene Katanin 60 is referred to in FlyBase by the symbol Dmel\Kat60 (CG10229, FBgn0040208). It is a protein_coding_gene from Dmel. It has 2 annotated transcripts and 2 polypeptides (all unique). Gene sequence location is 3R:5227289..5232209. Its molecular function is described by: microtubule binding; ATP binding; myosin binding; microtubule severing ATPase activity; ATP hydrolysis activity. I…
LOC140745499	LOC140745499	dysfusion	PAS domain-containing protein cky-1-like	dysf	dysfusion	95.7072	4.39414	FWP	1.14826	3.82677	0.000129837	0.0159028	NW_027332218.1	8681459	8705999	plus	protein-coding	XM_073077383.1	XP_072933484.1	538		FBpp0112205	7.4e-177	FBgn0039411	The gene dysfusion is referred to in FlyBase by the symbol Dmel\dysf (CG32474, FBgn0039411). It is a protein_coding_gene from Dmel. It has 3 annotated transcripts and 3 polypeptides (all unique). Gene sequence location is 3R:26076592..26098711. Its molecular function is described by 6 unique terms, many of which group under: binding; DNA-binding transcription factor activity; protein binding; tra…
LOC140745915	LOC140745915	starry night	uncharacterized LOC140745915	stan	starry night	25.1064	3.09403	FWP	0.812099	3.80992	0.000139013	0.0165919	NW_027332219.1	7107651	7111920	plus	protein-coding	XM_073077874.1	XP_072933975.1	567		FBpp0292315	2.06e-07	FBgn0024836	The gene starry night is referred to in FlyBase by the symbol Dmel\stan (CG11895, FBgn0024836). It is a protein_coding_gene from Dmel. It has 7 annotated transcripts and 7 polypeptides (5 unique). Gene sequence location is 2R:10673345..10721138. Its molecular function is described by: cell adhesion molecule binding; G protein-coupled receptor activity; calcium ion binding; transmembrane signaling…
LOC140746175	LOC140746175	bifid	T-box transcription factor TBX2-like	bi	bifid	6647.89	-0.916696	FWD	0.240863	-3.80588	0.000141298	0.0165919	NW_027332220.1	4720160	5044336	minus	protein-coding	XM_073078206.1	XP_072934307.1	538		FBpp0301040	1.86e-154	FBgn0000179	The gene bifid is referred to in FlyBase by the symbol Dmel\bi (CG3578, FBgn0000179). It is a protein_coding_gene from Dmel. It has 7 annotated transcripts and 7 polypeptides (5 unique). Gene sequence location is X:4412856..4485647. Its molecular function is described by: DNA-binding transcription factor activity, RNA polymerase II-specific; protein binding; DNA binding; DNA-binding transcription…
LOC140747109	LOC140747109	LOC140747109	uncharacterized LOC140747109			23.6932	3.81677	FWP	1.00264	3.80672	0.000140825	0.0165919	NW_027332222.1	14338208	14343790	plus	protein-coding	XM_073079362.1	XP_072935463.1	327		FBpp0071889	9.89e-34
LOC140756079	LOC140756079	Zn finger homeodomain 2	zinc finger homeobox protein 4-like	zfh2	Zn finger homeodomain 2	1538.5	3.2163	FWP	0.845239	3.8052	0.000141691	0.0165919	NW_027332239.1	6511229	6678868	minus	protein-coding	XM_073091476.1	XP_072947577.1	2956		FBpp0088139	8.29e-64	FBgn0004607	The gene Zn finger homeodomain 2 is referred to in FlyBase by the symbol Dmel\zfh2 (CG1449, FBgn0004607). It is a protein_coding_gene from Dmel. It has 3 annotated transcripts and 3 polypeptides (all unique). Gene sequence location is 4:501810..540874. Its molecular function is described by: RNA polymerase II cis-regulatory region sequence-specific DNA binding; DNA binding; DNA-binding transcript…
LOC140756119	LOC140756119	LOC140756119	uncharacterized LOC140756119			52.5977	4.90586	FWP	1.29367	3.7922	0.000149319	0.0172951	NW_027332239.1	9586602	9609517	plus	protein-coding	XM_073091543.1	XP_072947644.1	443		FBpp0087188	2.63e-10
LOC140751819	sd	scalloped	TEA domain transcription factor 1 homolog scalloped	sd	scalloped	6602.86	-0.956765	FWD	0.252575	-3.78804	0.000151839	0.0173978	NW_027332230.1	4679665	4770612	plus	protein-coding	XM_073085876.1	XP_072941977.1	418		FBpp0428180	0	FBgn0003345	The gene scalloped is referred to in FlyBase by the symbol Dmel\sd (CG8544, FBgn0003345). It is a protein_coding_gene from Dmel. It has 22 annotated transcripts and 22 polypeptides (7 unique). Gene sequence location is X:15804370..15827682. Its molecular function is described by 8 unique terms, many of which group under: binding; protein binding; transcription factor binding; DNA-binding transcri…
LOC140751039	LOC140751039	LOC140751039	uncharacterized LOC140751039			23195.2	-1.30549	FWD	0.346465	-3.76804	0.000164536	0.018652	NW_027332228.1	1262093	1282882	minus	protein-coding	XM_073084852.1	XP_072940953.1	501		FBpp0075066	1.79e-17
LOC140756124	LOC140756124	sina homologue	uncharacterized LOC140756124	sinah	sina homologue	1689.57	-1.89344	FWD	0.504685	-3.75173	0.00017562	0.019699	NW_027332239.1	1523606	1573716	plus	protein-coding	XM_073091561.1	XP_072947662.1	344		FBpp0290897	2.68e-09	FBgn0259794	The gene sina homologue is referred to in FlyBase by the symbol Dmel\sinah (CG13030, FBgn0259794). It is a protein_coding_gene from Dmel. It has one annotated transcript and one polypeptide. Gene sequence location is 3L:16859080..16860529. Its molecular function is described by: ubiquitin conjugating enzyme binding; ubiquitin protein ligase activity; protein binding; zinc ion binding; ubiquitin-p…
LOC140754665	rn	rotund	rotund	rn	rotund	6584.81	-1.16448	FWD	0.310762	-3.74717	0.000178843	0.0198516	NW_027332236.1	9265491	9505332	plus	protein-coding	XM_073089690.1	XP_072945791.1	586		FBpp0288914	3.32e-123	FBgn0267337	The gene rotund is referred to in FlyBase by the symbol Dmel\rn (CG42277, FBgn0267337). It is a protein_coding_gene from Dmel. It has 4 annotated transcripts and 4 polypeptides (all unique). Gene sequence location is 3R:7272617..7309629. Its molecular function is described by: DNA-binding transcription factor activity, RNA polymerase II-specific; RNA polymerase II transcription regulatory region …
LOC140746244	sals	sarcomere length short	sarcomere length short	sals	sarcomere length short	46.4137	3.25586	FWP	0.874957	3.72117	0.000198304	0.0216974	NW_027332220.1	7089382	7103688	plus	protein-coding	XM_073078310.1	XP_072934411.1	907		FBpp0308468	1.46e-111	FBgn0051374	The gene sarcomere length short is referred to in FlyBase by the symbol Dmel\sals (CG31374, FBgn0051374). It is a protein_coding_gene from Dmel. It has 8 annotated transcripts and 8 polypeptides (5 unique). Gene sequence location is 3R:11437547..11451791. Its molecular function is described by: actin binding; actin filament binding. It is involved in the biological process described with: positiv…
LOC140751841	LOC140751841	Neprilysin 1	endothelin-converting enzyme 1-like	Nep1	Neprilysin 1	181.659	2.1991	FWP	0.59122	3.71959	0.000199544	0.0216974	NW_027332230.1	16124889	16172079	plus	protein-coding	XM_073085917.1	XP_072942018.1	751		FBpp0310420	5.18e-147	FBgn0029843	The gene Neprilysin 1 is referred to in FlyBase by the symbol Dmel\Nep1 (CG5905, FBgn0029843). It is a protein_coding_gene from Dmel. It has 4 annotated transcripts and 4 polypeptides (1 unique). Gene sequence location is X:6091205..6103971. Its molecular function is described by: metallopeptidase activity; metalloendopeptidase activity. It is involved in the biological process described with: pr…
LOC140753824	LOC140753824	LOC140753824	uncharacterized LOC140753824			24.8989	1.91436	FWP	0.515376	3.71449	0.000203614	0.0219162	NW_027332234.1	10164069	10166135	plus	protein-coding	XM_073088619.1	XP_072944720.1	488		FBpp0304681	9.87e-124
LOC140752264	LOC140752264	arc	uncharacterized LOC140752264	a	arc	7555.85	-2.37982	FWD	0.643802	-3.69651	0.000218582	0.0232694	NW_027332211.1	7418993	7446430	minus	protein-coding	XM_073086490.1	XP_072942591.1	1089		FBpp0071677	1.25e-28	FBgn0000008	The gene arc is referred to in FlyBase by the symbol Dmel\a (CG6741, FBgn0000008). It is a protein_coding_gene from Dmel. It has 4 annotated transcripts and 4 polypeptides (2 unique). Gene sequence location is 2R:22136968..22172834. Its molecular function is described by: . It is involved in the biological process described with: compound eye development. 41 alleles are reported. The phenotypes o…
LOC140755422	LOC140755422	scarlet	protein scarlet-like	st	scarlet	68.2568	2.54481	FWP	0.688861	3.69423	0.000220553	0.0232694	NW_027332211.1	15630324	15663751	minus	protein-coding	XM_073090631.1	XP_072946732.1	644		FBpp0075149	4.73e-116	FBgn0003515	The gene scarlet is referred to in FlyBase by the symbol Dmel\st (CG4314, FBgn0003515). It is a protein_coding_gene from Dmel. It has one annotated transcript and one polypeptide. Gene sequence location is 3L:16497651..16500460. Its molecular function is described by 6 unique terms, many of which group under: transporter activity; transmembrane transporter activity; active transmembrane transport…
LOC140744576	sn	singed	fascin domain-containing protein singed	sn	singed	7875.46	1.05291	FWP	0.285455	3.68853	0.000225549	0.0235632	NW_027332216.1	15650271	15712724	minus	protein-coding	XM_073076221.1	XP_072932322.1	514		FBpp0290893	0	FBgn0003447	The gene singed is referred to in FlyBase by the symbol Dmel\sn (CG32858, FBgn0003447). It is a protein_coding_gene from Dmel. It has 4 annotated transcripts and 4 polypeptides (1 unique). Gene sequence location is X:7964024..7986601. Its molecular function is described by: actin filament binding; protein-macromolecule adaptor activity; actin binding. It is involved in the biological process desc…
LOC140748208	LOC140748208	venom serine carboxypeptidase-like	venom serine carboxypeptidase-like			1251.39	2.05556	FWP	0.560505	3.66734	0.000245084	0.0253554	NW_027332223.1	13312993	13319435	minus	protein-coding	XM_073080964.1	XP_072937065.1	497		FBpp0291533	2.89e-95
LOC140743102	LOC140743102	LOC140743102	uncharacterized LOC140743102			103.724	2.8069	FWP	0.767322	3.65805	0.000254138	0.02588	NW_027332215.1	7440483	7443142	plus	protein-coding	XM_073074163.1	XP_072930264.1	209
LOC140744905	LOC140744905	glutamate receptor ionotropic, kainate 3-like	glutamate receptor ionotropic, kainate 3-like			19.7321	3.38239	FWP	0.924863	3.65717	0.000255011	0.02588	NW_027332217.1	7970706	7985405	minus	protein-coding	XM_073076612.1	XP_072932713.1	902		FBpp0307023	0
LOC140745615	LOC140745615	empty spiracles	homeotic protein empty spiracles-like	ems	empty spiracles	39.9676	4.979	FWP	1.36489	3.6479	0.000264393	0.0265082	NW_027332210.1	1802604	1852172	minus	protein-coding	XM_073077554.1	XP_072933655.1	272		FBpp0082326	3.32e-59	FBgn0000576	The gene empty spiracles is referred to in FlyBase by the symbol Dmel\ems (CG2988, FBgn0000576). It is a protein_coding_gene from Dmel. It has one annotated transcript and one polypeptide. Gene sequence location is 3R:13901853..13904620. Its molecular function is described by: RNA polymerase II transcription regulatory region sequence-specific DNA binding; RNA polymerase II cis-regulatory region …
LOC140747421	LOC140747421	LOC140747421	uncharacterized LOC140747421			2943.54	-0.892676	FWD	0.244829	-3.64612	0.000266229	0.0265082	NW_027332222.1	8106103	8168378	minus	protein-coding	XM_073079862.1	XP_072935963.1	479
LOC140752346	LOC140752346	maspardin-like	maspardin-like			1135.08	-0.401325	FWD	0.11014	-3.64378	0.000268664	0.0265082	NW_027332231.1	6696195	6699446	plus	protein-coding	XM_073086608.1	XP_072942709.1	318
LOC140748024	LOC140748024	LOC140748024	uncharacterized LOC140748024			10.7136	3.54762	FWP	0.977629	3.62879	0.000284748	0.0278373	NW_027332223.1	10956237	10958806	minus	protein-coding	XM_073080708.1	XP_072936809.1	280		FBpp0300566	4.96e-54
LOC140743219	LOC140743219	persulfide dioxygenase ETHE1, mitochondrial	persulfide dioxygenase ETHE1, mitochondrial			219.603	-0.496002	FWD	0.137592	-3.60488	0.000312298	0.0302532	NW_027332209.1	4047607	4053727	plus	protein-coding	XM_073074334.1	XP_072930435.1	264		FBpp0288428	1.06e-113
LOC140753028	mthl1	methuselah-like 1	adhesion G-protein coupled receptor methuselah-like 1	mthl1	methuselah-like 1	3134.09	-0.674697	FWD	0.18796	-3.58958	0.000331214	0.0317966	NW_027332233.1	17883595	17888520	minus	protein-coding	XM_073087381.1	XP_072943482.1	598		FBpp0309136	2.73e-117	FBgn0030766	The gene methuselah-like 1 is referred to in FlyBase by the symbol Dmel\mthl1 (CG4521, FBgn0030766). It is a protein_coding_gene from Dmel. It has 2 annotated transcripts and 2 polypeptides (1 unique). Gene sequence location is X:16640968..16650309. Its molecular function is described by: G protein-coupled receptor activity; transmembrane signaling receptor activity. It is involved in the biologi…
LOC140751518	Shark	SH2 ankyrin repeat kinase	SH2 ankyrin repeat kinase	Shark	SH2 ankyrin repeat kinase	1490.67	-0.461041	FWD	0.128941	-3.57559	0.000349438	0.0332465	NW_027332211.1	6372516	6385775	minus	protein-coding	XM_073085414.1	XP_072941515.1	802		FBpp0086382	1.05e-111	FBgn0015295	The gene SH2 ankyrin repeat kinase is referred to in FlyBase by the symbol Dmel\Shark (CG18247, FBgn0015295). It is a protein_coding_gene from Dmel. It has one annotated transcript and one polypeptide. Gene sequence location is 2R:16199426..16202884. Its molecular function is described by: ATP binding; protein tyrosine kinase activity; protein kinase activity; non-membrane spanning protein tyrosi…
LOC140749105	svp	seven up	COUP transcription factor 2	svp	seven up	14.8893	2.32389	FWP	0.653814	3.55437	0.000378892	0.0357298	NW_027332225.1	3523729	3619943	plus	protein-coding	XM_073082128.1	XP_072938229.1	279		FBpp0428128	0	FBgn0003651	The gene seven up is referred to in FlyBase by the symbol Dmel\svp (CG11502, FBgn0003651). It is a protein_coding_gene from Dmel. It has 5 annotated transcripts and 5 polypeptides (all unique). Gene sequence location is 3R:12258737..12302785. Its molecular function is described by 9 unique terms, many of which group under: binding; DNA-binding transcription factor activity; protein binding; trans…
LOC140749989	qless	qless	decaprenyl diphosphate synthase subunit 1 qless	qless	qless	2226.84	-1.43464	FWD	0.405164	-3.54089	0.000398782	0.0372757	NW_027332227.1	10218324	10283415	plus	protein-coding	XM_073083267.1	XP_072939368.1	443		FBpp0311406	0	FBgn0051005	The gene qless is referred to in FlyBase by the symbol Dmel\qless (CG31005, FBgn0051005). It is a protein_coding_gene from Dmel. It has 2 annotated transcripts and 2 polypeptides (1 unique). Gene sequence location is 3R:31236035..31252608. Its molecular function is described by: prenyl diphosphate synthase activity; prenyltransferase activity. It is involved in the biological process described wi…
LOC140751636	LOC140751636	Trpgamma	transient receptor potential-gamma protein-like	Trpgamma	Transient receptor potential cation channel gamma	31.8212	2.51688	FWP	0.711454	3.53766	0.000403686	0.0374059	NW_027332230.1	689341	702674	plus	protein-coding	XM_073085609.1	XP_072941710.1	1150		FBpp0307143	0	FBgn0032593	The gene Transient receptor potential cation channel gamma is referred to in FlyBase by the symbol Dmel\Trp≈í‚â• (CG5996, FBgn0032593). It is a protein_coding_gene from Dmel. It has 3 annotated transcripts and 3 polypeptides (2 unique). Gene sequence location is 2L:16663454..16676701. Its molecular function is described by 7 unique terms, many of which group under: transporter activity; channel a…
LOC140751169	nw	narrow	narrow	nw	narrow	88677.6	1.9985	FWP	0.566359	3.52868	0.000417645	0.0380378	NW_027332211.1	5920444	5945282	minus	protein-coding	XM_073085048.1	XP_072941149.1	351		FBpp0296983	1.5e-91	FBgn0283508	The gene narrow is referred to in FlyBase by the symbol Dmel\nw (CG43164, FBgn0283508). It is a protein_coding_gene from Dmel. It has 5 annotated transcripts and 5 polypeptides (4 unique). Gene sequence location is 2R:17502354..17508645. Its molecular function is described by: pattern recognition receptor activity; carbohydrate binding. It is involved in the biological process described with: reg…
LOC140750634	LOC140750634	unc-5	netrin receptor unc-5-like	unc-5	unc-5	2601.69	0.50174	FWP	0.142161	3.52939	0.000416525	0.0380378	NW_027332228.1	16288626	16305883	minus	protein-coding	XM_073084299.1	XP_072940400.1	543		FBpp0309017	2.78e-78	FBgn0034013	The gene unc-5 is referred to in FlyBase by the symbol Dmel\unc-5 (CG8166, FBgn0034013). It is a protein_coding_gene from Dmel. It has 2 annotated transcripts and 2 polypeptides (1 unique). Gene sequence location is 2R:15340472..15368300. Its molecular function is described by: netrin receptor activity; netrin receptor activity involved in chemorepulsion. It is involved in the biological process …
LOC140750229	Cad96Ca	Cadherin 96Ca	tyrosine kinase receptor Cad96Ca	Cad96Ca	Cadherin 96Ca	4532.48	-0.581923	FWD	0.165301	-3.52039	0.00043091	0.0389134	NW_027332227.1	13388627	13484884	plus	protein-coding	XM_073083652.1	XP_072939753.1	614		FBpp0084248	1.15e-174	FBgn0022800	The gene Cadherin 96Ca is referred to in FlyBase by the symbol Dmel\Cad96Ca (CG10244, FBgn0022800). It is a protein_coding_gene from Dmel. It has one annotated transcript and one polypeptide. Gene sequence location is 3R:25197571..25208283. Its molecular function is described by: calcium ion binding; ATP binding; protein kinase activity; protein tyrosine kinase activity; transmembrane receptor pr…
LOC140748270	LOC140748270	tartan	uncharacterized LOC140748270	trn	tartan	863.529	1.45473	FWP	0.414617	3.50862	0.000450433	0.0402669	NW_027332223.1	14832060	15176162	minus	protein-coding	XM_073081053.1	XP_072937154.1	573		FBpp0303108	1.54e-162	FBgn0010452	The gene tartan is referred to in FlyBase by the symbol Dmel\trn (CG11280, FBgn0010452). It is a protein_coding_gene from Dmel. It has 2 annotated transcripts and 2 polypeptides (all unique). Gene sequence location is 3L:13114271..13118077. Its molecular function is unknown. It is involved in the biological process described with: branch fusion, open tracheal system; larval salivary gland morphog…
LOC140751536	LOC140751536	NADH-cytochrome b5 reductase 2	NADH-cytochrome b5 reductase 2			1038.65	-0.342321	FWD	0.0976152	-3.50684	0.000453456	0.0402669	NW_027332230.1	6500055	6525849	plus	protein-coding	XM_073085432.1	XP_072941533.1	318		FBpp0075811	1.23e-141
LOC140744010	LOC140744010	LOC140744010	uncharacterized LOC140744010			9.58989	4.0637	FWP	1.15971	3.50407	0.000458213	0.0403531	NW_027332216.1	7858344	7868064	minus	protein-coding	XM_073075444.1	XP_072931545.1	217
LOC140745038	LOC140745038	Pif1A	uncharacterized LOC140745038	Pif1A	PFTAIRE-interacting factor 1A	2896.69	-0.970439	FWD	0.277224	-3.50055	0.000464293	0.0405533	NW_027332217.1	13445123	13623070	minus	protein-coding	XM_073076786.1	XP_072932887.1	1370		FBpp0390639	4.25e-15	FBgn0261015	The gene PFTAIRE-interacting factor 1A is referred to in FlyBase by the symbol Dmel\Pif1A (CG42599, FBgn0261015). It is a protein_coding_gene from Dmel. It has 5 annotated transcripts and 5 polypeptides (4 unique). Gene sequence location is 3R:8774286..8801176. Its molecular function is described by: . It is involved in the biological process described with: sperm individualization. 20 alleles ar…
LOC140743682	LOC140743682	cochonnet	proton-coupled amino acid transporter-like protein pathetic	coch	cochonnet	1971.29	1.25765	FWP	0.359941	3.49404	0.000475778	0.0408862	NW_027332215.1	22694202	22740371	plus	protein-coding	XM_073075157.1	XP_072931258.1	510		FBpp0302704	0	FBgn0263776	The gene cochonnet is referred to in FlyBase by the symbol Dmel\coch (CG43693, FBgn0263776). It is a protein_coding_gene from Dmel. It has 7 annotated transcripts and 7 polypeptides (6 unique). Gene sequence location is 3L:11036358..11051371. Its molecular function is described by: L-amino acid transmembrane transporter activity. It is involved in the biological process described with: amino acid…
LOC140753233	LOC140753233	ImpE1	uncharacterized LOC140753233	ImpE1	Ecdysone-inducible gene E1	396.075	1.8532	FWP	0.530317	3.49452	0.000474916	0.0408862	NW_027332233.1	11385826	11436366	minus	protein-coding	XM_073087706.1	XP_072943807.1	571		FBpp0305271	6.13e-78	FBgn0001253	The gene Ecdysone-inducible gene E1 is referred to in FlyBase by the symbol Dmel\ImpE1 (CG32356, FBgn0001253). It is a protein_coding_gene from Dmel. It has 3 annotated transcripts and 3 polypeptides (2 unique). Gene sequence location is 3L:8372405..8391171. Its molecular function is described by: . It is involved in the biological process described with: imaginal disc eversion. 8 alleles are rep…
LOC140757630	Not3	Not3	CCR4-associated factor Not3	Not3	CCR4-NOT transcription complex subunit 3	4306.79	-0.237157	FWD	0.0679953	-3.48784	0.000486939	0.041194	NW_027332212.1	14119653	14143406	plus	protein-coding	XM_073093475.1	XP_072949576.1	692		FBpp0304299	1.36e-133	FBgn0033029	The gene CCR4-NOT transcription complex subunit 3 is referred to in FlyBase by the symbol Dmel\Not3 (CG8426, FBgn0033029). It is a protein_coding_gene from Dmel. It has 2 annotated transcripts and 2 polypeptides (1 unique). Gene sequence location is 2R:5656406..5663222. Its molecular function is described by: protein binding. It is involved in the biological process described with: nuclear-transc…
LOC140757845	LOC140757845	transmembrane protease serine 9-like	transmembrane protease serine 9-like			41.7236	2.2643	FWP	0.649215	3.48776	0.000487091	0.041194	NW_027332213.1	11385702	11408040	plus	protein-coding	XM_073093716.1	XP_072949817.1	611		FBpp0075456	1.23e-136
LOC140749696	Eaat2	Eaat2	Excitatory amino acid transporter 2	Eaat2	Excitatory amino acid transporter 2	15.6153	3.36595	FWP	0.969174	3.47301	0.000514654	0.0431823	NW_027332226.1	1953639	1970006	plus	protein-coding	XM_073082818.1	XP_072938919.1	532		FBpp0290531	0	FBgn0026438	The gene Excitatory amino acid transporter 2 is referred to in FlyBase by the symbol Dmel\Eaat2 (CG3159, FBgn0026438). It is a protein_coding_gene from Dmel. It has 3 annotated transcripts and 3 polypeptides (2 unique). Gene sequence location is 2L:737212..744395. Its molecular function is described by 6 unique terms, many of which group under: transporter activity; transmembrane transporter acti…
LOC140744005	sro	shroud	SDR family oxidoreductase shroud	sro	shroud	36.2116	2.34736	FWP	0.682105	3.44135	0.000578822	0.0481869	NW_027332216.1	7441732	7445223	plus	protein-coding	XM_073075440.1	XP_072931541.1	303		FBpp0084847	3.6e-65	FBgn0262112	The gene shroud is referred to in FlyBase by the symbol Dmel\sro (CG12068, FBgn0262112). It is a protein_coding_gene from Dmel. It has one annotated transcript and one polypeptide. Gene sequence location is 3R:29794597..29795805. Its molecular function is described by: oxidoreductase activity; testosterone dehydrogenase (NAD+) activity; estradiol 17-beta-dehydrogenase [NAD(P)+] activity. It is in…
LOC140750617	Grip	Grip	Glutamate receptor interacting protein	Grip	Glutamate receptor interacting protein	56.3511	1.88867	FWP	0.549492	3.43713	0.00058792	0.0485649	NW_027332228.1	1369943	1725082	minus	protein-coding	XM_073084278.1	XP_072940379.1	1105		FBpp0310060	3.48e-99	FBgn0029830	The gene Glutamate receptor interacting protein is referred to in FlyBase by the symbol Dmel\Grip (CG14447, FBgn0029830). It is a protein_coding_gene from Dmel. It has 3 annotated transcripts and 3 polypeptides (2 unique). Gene sequence location is X:5966279..5986699. Its molecular function is described by: signaling receptor binding; protein binding. It is involved in the biological process desc…
LOC140752013	Hgsnat	Hgsnat	Heparan-alpha-glucosaminide N-acetyltransferase	Hgsnat	Heparan-alpha-glucosaminide N-acetyltransferase	1142.44	0.947784	FWP	0.275957	3.43454	0.000593566	0.0486542	NW_027332230.1	12384073	12405965	plus	protein-coding	XM_073086184.1	XP_072942285.1	584		FBpp0310139	1.22e-129	FBgn0029737	The gene Heparan-alpha-glucosaminide N-acetyltransferase is referred to in FlyBase by the symbol Dmel\Hgsnat (CG6903, FBgn0029737). It is a protein_coding_gene from Dmel. It has 2 annotated transcripts and 2 polypeptides (1 unique). Gene sequence location is X:4918730..4921648. Its molecular function is described by: heparan-alpha-glucosaminide N-acetyltransferase activity. It is involved in the …
LOC140745483	LOC140745483	Serpin 42Dd	leukocyte elastase inhibitor-like	Spn42Dd	Serpin 42Dd	10469.4	-0.467321	FWD	0.136234	-3.43029	0.000602944	0.0490456	NW_027332218.1	8148469	8153960	minus	protein-coding	XM_073077364.1	XP_072933465.1	526		FBpp0289586	6.63e-46	FBgn0028988	The gene Serpin 42Dd is referred to in FlyBase by the symbol Dmel\Spn42Dd (CG9456, FBgn0028988). It is a protein_coding_gene from Dmel. It has one annotated transcript and one polypeptide. Gene sequence location is 2R:6883280..6884873. Its molecular function is described by: serine-type endopeptidase inhibitor activity. It is involved in the biological process described with: negative regulation …
LOC140744807	LOC140744807	LOC140744807	uncharacterized LOC140744807			91.6162	-3.34372	FWD	0.981	-3.40848	0.000653255	0.0527355	NW_027332217.1	4536304	4556945	plus	protein-coding	XM_073076477.1	XP_072932578.1	342
LOC140752478	Sema1b	Semaphorin 1a	Semaphorin 1b	Sema1a	Semaphorin 1a	14834.8	-0.443151	FWD	0.130199	-3.40365	0.000664921	0.0531027	NW_027332211.1	8297750	8478378	plus	protein-coding	XM_073086806.1	XP_072942907.1	749		FBpp0292882	0	FBgn0011259	The gene Semaphorin 1a is referred to in FlyBase by the symbol Dmel\Sema1a (CG18405, FBgn0011259). It is a protein_coding_gene from Dmel. It has 7 annotated transcripts and 7 polypeptides (6 unique). Gene sequence location is 2L:8542147..8672041. Its molecular function is described by: protein binding; chemorepellent activity; heparin binding; semaphorin receptor binding. It is involved in the bi…
LOC140746116	Pp2C1	Protein phosphatase 2C	protein phosphatase 2C	Pp2C1	Protein phosphatase 2C	1239.63	-0.497027	FWD	0.146078	-3.40248	0.00066777	0.0531027	NW_027332220.1	2773787	2781353	plus	protein-coding	XM_073078124.1	XP_072934225.1	865		FBpp0310135	5.11e-148	FBgn0022768	The gene Protein phosphatase 2C is referred to in FlyBase by the symbol Dmel\Pp2C1 (CG2984, FBgn0022768). It is a protein_coding_gene from Dmel. It has 2 annotated transcripts and 2 polypeptides (1 unique). Gene sequence location is X:4679988..4686903. Its molecular function is described by: protein serine/threonine phosphatase activity; mitogen-activated protein kinase binding; oxidoreductase ac…
LOC140754095	Uch	Uch	Ubiquitin carboxyl-terminal hydrolase	Uch	Ubiquitin carboxy-terminal hydrolase	3881.02	0.790986	FWP	0.233379	3.38928	0.000700776	0.0553146	NW_027332211.1	11571006	11572120	minus	protein-coding	XM_073089011.1	XP_072945112.1	229		FBpp0292511	2.86e-87	FBgn0010288	The gene Ubiquitin carboxy-terminal hydrolase is referred to in FlyBase by the symbol Dmel\Uch (CG4265, FBgn0010288). It is a protein_coding_gene from Dmel. It has 3 annotated transcripts and 3 polypeptides (2 unique). Gene sequence location is 2L:2212738..2214211. Its molecular function is described by: cysteine-type deubiquitinase activity. It is involved in the biological process described wit…
LOC140747672	sens-2	senseless-2	zinc finger transcription factor senseless-2	sens-2	senseless-2	25.5986	1.96002	FWP	0.582737	3.36347	0.00076968	0.0603067	NW_027332223.1	2924415	2990342	plus	protein-coding	XM_073080204.1	XP_072936305.1	478		FBpp0311570	2.1e-109	FBgn0051632	The gene senseless-2 is referred to in FlyBase by the symbol Dmel\sens-2 (CG31632, FBgn0051632). It is a protein_coding_gene from Dmel. It has 2 annotated transcripts and 2 polypeptides (1 unique). Gene sequence location is 2L:6821934..6838995. Its molecular function is described by: RNA polymerase II transcription regulatory region sequence-specific DNA binding; DNA-binding transcription factor …
LOC140743441	LOC140743441	cypher	uncharacterized LOC140743441	cyr	cypher	459.488	2.24035	FWP	0.667028	3.3587	0.0007831	0.0609103	NW_027332209.1	4613322	4651380	plus	protein-coding	XM_073074707.1	XP_072930808.1	508		FBpp0309146	6.28e-65	FBgn0030001	The gene cypher is referred to in FlyBase by the symbol Dmel\cyr (CG15335, FBgn0030001). It is a protein_coding_gene from Dmel. It has 3 annotated transcripts and 3 polypeptides (2 unique). Gene sequence location is X:8121280..8135713. Its molecular function is described by: . It is involved in the biological process described with: cell morphogenesis; epithelial cell morphogenesis. 12 alleles ar…
LOC140742911	LOC140742911	Melanization Protease 1	CLIP domain-containing serine protease HP8-like	MP1	Melanization Protease 1	2430.1	-0.630737	FWD	0.188688	-3.34276	0.000829507	0.0640524	NW_027332214.1	8571380	8578814	minus	protein-coding	XM_073073980.1	XP_072930081.1	338		FBpp0078543	7.47e-41	FBgn0027930	The gene Melanization Protease 1 is referred to in FlyBase by the symbol Dmel\MP1 (CG1102, FBgn0027930). It is a protein_coding_gene from Dmel. It has 3 annotated transcripts and 3 polypeptides (all unique). Gene sequence location is 3R:4307908..4309835. Its molecular function is described by: serine-type endopeptidase activity; serine hydrolase activity; endopeptidase activity. It is involved in…
LOC140743471	LOC140743471	apterous	protein apterous-like	ap	apterous	2314.64	1.67866	FWP	0.502715	3.33918	0.000840257	0.0644157	NW_027332215.1	14006473	14086057	plus	protein-coding	XM_073074764.1	XP_072930865.1	399		FBpp0289731	4.33e-115	FBgn0267978	The gene apterous is referred to in FlyBase by the symbol Dmel\ap (CG8376, FBgn0267978). It is a protein_coding_gene from Dmel. It has 4 annotated transcripts and 4 polypeptides (3 unique). Gene sequence location is 2R:5706202..5727525. Its molecular function is described by: RNA polymerase II transcription regulatory region sequence-specific DNA binding; DNA-binding transcription factor activity…
LOC140743424	Fhos	Fhos	Formin homology 2 domain containing	Fhos	Formin homology 2 domain containing	2671.52	-0.469614	FWD	0.140952	-3.33174	0.000863057	0.065691	NW_027332215.1	11812770	11893754	minus	protein-coding	XM_073074674.1	XP_072930775.1	1241		FBpp0297586	0	FBgn0266084	The gene Formin homology 2 domain containing is referred to in FlyBase by the symbol Dmel\Fhos (CG42610, FBgn0266084). It is a protein_coding_gene from Dmel. It has 9 annotated transcripts and 9 polypeptides (8 unique). Gene sequence location is 3L:8753619..8798719. Its molecular function is described by: actin filament binding. It is involved in the biological process described with 11 unique te…
LOC140743298	Pxn	Peroxidasin	Peroxidasin	Pxn	Peroxidasin	5328.97	0.574944	FWP	0.17274	3.32838	0.000873541	0.0660174	NW_027332215.1	6327770	6430956	plus	protein-coding	XM_073074462.1	XP_072930563.1	1374		FBpp0089216	0	FBgn0011828	The gene Peroxidasin is referred to in FlyBase by the symbol Dmel\Pxn (CG12002, FBgn0011828). It is a protein_coding_gene from Dmel. It has 5 annotated transcripts and 5 polypeptides (2 unique). Gene sequence location is 3L:2601455..2630064. Its molecular function is described by: oxidoreductase activity, acting on peroxide as acceptor; heme binding; peroxidase activity. It is involved in the bio…
LOC140742956	LOC140742956	LOC140742956	uncharacterized LOC140742956			1164.75	0.762519	FWP	0.22947	3.32295	0.000890699	0.0663726	NW_027332214.1	11049500	11095923	plus	protein-coding	XM_073074063.1	XP_072930164.1	454		FBpp0291866	7.45e-53
LOC140752960	tio	tiptop	zinc finger domain-containing protein tiptop	tio	tiptop	1419.74	2.74668	FWP	0.8264	3.32366	0.000888434	0.0663726	NW_027332233.1	707959	1024078	plus	protein-coding	XM_073087276.1	XP_072943377.1	1086		FBpp0307374	0	FBgn0028979	The gene tiptop is referred to in FlyBase by the symbol Dmel\tio (CG12630, FBgn0028979). It is a protein_coding_gene from Dmel. It has 2 annotated transcripts and 2 polypeptides (1 unique). Gene sequence location is 2L:22019208..22025734. Its molecular function is described by: DNA-binding transcription factor activity, RNA polymerase II-specific; DNA binding. It is involved in the biological pro…
LOC140752099	LOC140752099	dpr21	zwei Ig domain protein zig-8-like	dpr21	defective proboscis extension response 21	8.97596	4.39305	FWP	1.32363	3.31893	0.00090363	0.0668686	NW_027332231.1	12764075	13029115	plus	protein-coding	XM_073086267.1	XP_072942368.1	283		FBpp0306958	1.78e-111	FBgn0260995	The gene defective proboscis extension response 21 is referred to in FlyBase by the symbol Dmel\dpr21 (CG42596, FBgn0260995). It is a protein_coding_gene from Dmel. It has one annotated transcript and one polypeptide. Gene sequence location is 2R:3066499..3191011. Its molecular function is unknown. It is involved in the biological process described with: synapse organization. 3 alleles are report…
LOC140746857	LOC140746857	BarH1	homeobox protein B-H1-like	B-H1	BarH1	157.213	-4.32454	FWD	1.30867	-3.30453	0.000951367	0.0699156	NW_027332222.1	12213208	12246938	minus	protein-coding	XM_073078955.1	XP_072935056.1	278		FBpp0074204	7.51e-55	FBgn0011758	The gene BarH1 is referred to in FlyBase by the symbol Dmel\B-H1 (CG5529, FBgn0011758). It is a protein_coding_gene from Dmel. It has 2 annotated transcripts and 2 polypeptides (all unique). Gene sequence location is X:17397478..17403278. Its molecular function is described by: RNA polymerase II transcription regulatory region sequence-specific DNA binding; DNA-binding transcription factor activi…
LOC140744972	Toll-6	Toll-6 (LOC140744972)	Toll-like receptor 6	Toll-6	Toll-6	1703.28	0.886203	FWP	0.269437	3.28909	0.00100513	0.0733604	NW_027332217.1	9767765	9930674	minus	protein-coding	XM_073076702.1	XP_072932803.1	1284		FBpp0297411	0	FBgn0036494	The gene Toll-6 is referred to in FlyBase by the symbol Dmel\Toll-6 (CG7250, FBgn0036494). It is a protein_coding_gene from Dmel. It has 3 annotated transcripts and 3 polypeptides (1 unique). Gene sequence location is 3L:15336692..15344315. Its molecular function is described by: Roundabout binding; neurotrophin receptor activity; heparin binding. It is involved in the biological process describe…
LOC140753506	LOC140753506	scramblase 1	phospholipid scramblase 2-like	scramb1	scramblase 1	1100.93	-0.788769	FWD	0.240439	-3.28053	0.00103612	0.0742277	NW_027332211.1	10063965	10079286	plus	protein-coding	XM_073088160.1	XP_072944261.1	274		FBpp0076030	1.43e-107	FBgn0052056	The gene scramblase 1 is referred to in FlyBase by the symbol Dmel\scramb1 (CG32056, FBgn0052056). It is a protein_coding_gene from Dmel. It has 3 annotated transcripts and 3 polypeptides (all unique). Gene sequence location is 3L:10220483..10225240. Its molecular function is described by: calcium ion binding; phospholipid scramblase activity. It is involved in the biological process described wi…
LOC140745158	LOC140745158	alpha-Esterase-9	uncharacterized LOC140745158	alpha-Est9	alpha-Esterase-9	29.5951	4.96383	FWP	1.51275	3.28133	0.00103318	0.0742277	NW_027332217.1	14807213	14824128	minus	protein-coding	XM_073076929.1	XP_072933030.1	1670		FBpp0291550	8.43e-94	FBgn0015577	The gene alpha-Esterase-9 is referred to in FlyBase by the symbol Dmel\≈í¬±-Est9 (CG1128, FBgn0015577). It is a protein_coding_gene from Dmel. It has 2 annotated transcripts and 2 polypeptides (all unique). Gene sequence location is 3R:7493921..7505098. Its molecular function is described by: carboxylesterase activity; cholinesterase activity. The biological processes in which it is involved are …
LOC140750963	LOC140750963	SET domain-containing protein 4	SET domain-containing protein 4			114.483	0.667292	FWP	0.20344	3.28004	0.00103791	0.0742277	NW_027332228.1	16490653	16492256	plus	protein-coding	XM_073084729.1	XP_072940830.1	458		FBpp0072640	3.4e-37
LOC140753728	LOC140753728	clavesin-2-like	clavesin-2-like			5569.32	0.241492	FWP	0.073754	3.27428	0.0010593	0.0752526	NW_027332234.1	8447734	8450485	plus	protein-coding	XM_073088495.1	XP_072944596.1	330		FBpp0300885	5.94e-30
LOC140748041	LOC140748041	Dichaete	SOX domain-containing protein dichaete-like	D	Dichaete	2.90836	-5.44978	FWD	1.6686	-3.26608	0.00109049	0.0768387	NW_027332223.1	15711636	15713152	minus	protein-coding	XM_073080724.1	XP_072936825.1	244		FBpp0305250	3.09e-54	FBgn0000411	The gene Dichaete is referred to in FlyBase by the symbol Dmel\D (CG5893, FBgn0000411). It is a protein_coding_gene from Dmel. It has 4 annotated transcripts and 4 polypeptides (1 unique). Gene sequence location is 3L:14175610..14178620. Its molecular function is described by 9 unique terms, many of which group under: binding; nucleic acid binding; DNA-binding transcription factor activity; trans…
LOC140750624	LOC140750624	very long chain fatty acid elongase 7	very long chain fatty acid elongase 7			7227.96	-0.977646	FWD	0.299466	-3.26464	0.00109605	0.0768387	NW_027332228.1	1794463	1864299	plus	protein-coding	XM_073084289.1	XP_072940390.1	297		FBpp0083678	1.34e-109
LOC140744591	LOC140744591	LOC140744591	uncharacterized LOC140744591			738.572	0.476237	FWP	0.146007	3.26173	0.00110733	0.0771223	NW_027332216.1	15865849	15868467	minus	protein-coding	XM_073076243.1	XP_072932344.1	101
LOC140752382	LOC140752382	Fatty acid synthase 1	synaptic vesicle membrane protein VAT-1 homolog-like	FASN1	Fatty acid synthase 1	9858.51	0.636264	FWP	0.195512	3.25434	0.00113656	0.0780421	NW_027332231.1	9587855	9615491	minus	protein-coding	XM_073086654.1	XP_072942755.1	461		FBpp0307371	3.02e-14	FBgn0283427	The gene Fatty acid synthase 1 is referred to in FlyBase by the symbol Dmel\FASN1 (CG3523, FBgn0283427). It is a protein_coding_gene from Dmel. It has 2 annotated transcripts and 2 polypeptides (all unique). Gene sequence location is 2L:3056598..3068177. Its molecular function is described by 8 unique terms, many of which group under: catalytic activity; transferase activity; acyltransferase acti…
LOC140754277	LOC140754277	LOC140754277	uncharacterized LOC140754277			981.75	-1.37727	FWD	0.423403	-3.25286	0.00114251	0.0780421	NW_027332235.1	3011044	3193563	minus	protein-coding	XM_073089248.1	XP_072945349.1	426		FBpp0306193	2.87e-09
LOC140754531	Sox102F	Sox102F	transcription factor Sox102F	Sox102F	Sox102F	1097.75	0.959419	FWP	0.294713	3.25543	0.00113221	0.0780421	NW_027332235.1	5661625	6037752	plus	protein-coding	XM_073089569.1	XP_072945670.1	539		FBpp0306557	1.11e-69	FBgn0039938	The gene Sox102F is referred to in FlyBase by the symbol Dmel\Sox102F (CG11153, FBgn0039938). It is a protein_coding_gene from Dmel. It has 4 annotated transcripts and 4 polypeptides (2 unique). Gene sequence location is 4:800436..834393. Its molecular function is described by: RNA polymerase II cis-regulatory region sequence-specific DNA binding; DNA-binding transcription factor activity, RNA po…
LOC140754728	cher	cheerio	filamin A protein cher	cher	cheerio	66.0725	2.41429	FWP	0.744102	3.24457	0.00117628	0.0798374	NW_027332236.1	9506118	9602605	minus	protein-coding	XM_073089801.1	XP_072945902.1	923		FBpp0288452	0	FBgn0014141	The gene cheerio is referred to in FlyBase by the symbol Dmel\cher (CG3937, FBgn0014141). It is a protein_coding_gene from Dmel. It has 10 annotated transcripts and 10 polypeptides (9 unique). Gene sequence location is 3R:17091533..17125389. Its molecular function is described by: actin filament binding; actin binding. It is involved in the biological process described with 16 unique terms, many …
LOC140745497	LOC140745497	dysfusion	PAS domain-containing protein cky-1-like	dysf	dysfusion	185.048	3.50777	FWP	1.08368	3.23691	0.00120831	0.0809795	NW_027332218.1	8421650	8594918	minus	protein-coding	XM_073077380.1	XP_072933481.1	652		FBpp0289845	0	FBgn0039411	The gene dysfusion is referred to in FlyBase by the symbol Dmel\dysf (CG32474, FBgn0039411). It is a protein_coding_gene from Dmel. It has 3 annotated transcripts and 3 polypeptides (all unique). Gene sequence location is 3R:26076592..26098711. Its molecular function is described by 6 unique terms, many of which group under: binding; DNA-binding transcription factor activity; protein binding; tra…
LOC140750957	LOC140750957	dual specificity protein phosphatase 14-like	dual specificity protein phosphatase 14-like			106.908	-1.8581	FWD	0.573873	-3.23782	0.00120448	0.0809795	NW_027332228.1	3642594	3647424	plus	protein-coding	XM_073084723.1	XP_072940824.1	219		FBpp0292332	1.43e-52
LOC140747590	LOC140747590	LOC140747590	uncharacterized LOC140747590			71.1521	1.64245	FWP	0.511068	3.21376	0.00131009	0.0872519	NW_027332210.1	10738882	10754424	minus	protein-coding	XM_073080143.1	XP_072936244.1	525		FBpp0312535	6.45e-06
LOC140743477	Unc-76	Uncoordinated 76	fasciculation and elongation protein Unc-76	Unc-76	Uncoordinated 76	298.779	0.861744	FWP	0.269501	3.19755	0.001386	0.0911681	NW_027332209.1	4749758	4800162	minus	protein-coding	XM_073074778.1	XP_072930879.1	395		FBpp0305896	9.2e-151	FBgn0040395	The gene Uncoordinated 76 is referred to in FlyBase by the symbol Dmel\Unc-76 (CG3981, FBgn0040395). It is a protein_coding_gene from Dmel. It has 4 annotated transcripts and 4 polypeptides (2 unique). Gene sequence location is X:2080610..2093948. Its molecular function is described by: kinesin binding. It is involved in the biological process described with: axo-dendritic transport. 22 alleles a…
LOC140756543	LOC140756543	LOC140756543	uncharacterized LOC140756543			16.3382	4.6339	FWP	1.44852	3.19905	0.00137881	0.0911681	NW_027332240.1	1753482	1755044	plus	protein-coding	XM_073092065.1	XP_072948166.1	74
LOC140742284	Dfd	Deformed	homeotic protein deformed	Dfd	Deformed	31.7097	-7.20844	FWD	2.25691	-3.19395	0.00140341	0.0917471	NW_027332213.1	10949524	10971843	minus	protein-coding	XM_073073152.1	XP_072929253.1	400		FBpp0081138	3.66e-74	FBgn0000439	The gene Deformed is referred to in FlyBase by the symbol Dmel\Dfd (CG2189, FBgn0000439). It is a protein_coding_gene from Dmel. It has one annotated transcript and one polypeptide. Gene sequence location is 3R:6791836..6802428. Its molecular function is described by 7 unique terms, many of which group under: binding; nucleic acid binding; DNA binding; transcription regulator activity; sequence-s…
LOC140756094	Oatp26F	Oatp26F	Organic anion transporting polypeptide 26F	Oatp26F	Organic anion transporting polypeptide 26F	299.145	-0.763692	FWD	0.239245	-3.19209	0.00141246	0.0917753	NW_027332211.1	17598243	17664739	minus	protein-coding	XM_073091506.1	XP_072947607.1	728		FBpp0078956	0	FBgn0051634	The gene Organic anion transporting polypeptide 26F is referred to in FlyBase by the symbol Dmel\Oatp26F (CG31634, FBgn0051634). It is a protein_coding_gene from Dmel. It has one annotated transcript and one polypeptide. Gene sequence location is 2L:6625138..6632407. Its molecular function is described by: sodium-independent organic anion transmembrane transporter activity; transmembrane transpor…
LOC140755035	LOC140755035	Actin 57B	actin, muscle	Act57B	Actin 57B	426.084	3.28177	FWP	1.03575	3.16849	0.00153235	0.0989621	NW_027332237.1	75463	76701	plus	protein-coding	XM_073090209.1	XP_072946310.1	376		FBpp0071448	0	FBgn0000044	The gene Actin 57B is referred to in FlyBase by the symbol Dmel\Act57B (CG10067, FBgn0000044). It is a protein_coding_gene from Dmel. It has one annotated transcript and one polypeptide. Gene sequence location is 2R:20944021..20946431. Its molecular function is unknown. It is involved in the biological process described with: ovarian fusome organization; regulation of synapse organization; mitoti…
LOC140744922	LOC140744922	stripe	uncharacterized LOC140744922	sr	stripe	146.833	1.22866	FWP	0.388065	3.16612	0.00154485	0.0991679	NW_027332217.1	8780425	8820118	plus	protein-coding	XM_073076645.1	XP_072932746.1	397		FBpp0290830	2.19e-88	FBgn0003499	The gene stripe is referred to in FlyBase by the symbol Dmel\sr (CG7847, FBgn0003499). It is a protein_coding_gene from Dmel. It has 5 annotated transcripts and 5 polypeptides (4 unique). Gene sequence location is 3R:18090803..18135583. Its molecular function is described by: RNA polymerase II cis-regulatory region sequence-specific DNA binding; SUMO ligase activity; DNA-binding transcription fac…
LOC140749807	Dscam1	Dscam1	Down syndrome cell adhesion molecule 1	Dscam1	Down syndrome cell adhesion molecule 1	5392.52	0.479223	FWP	0.152351	3.14551	0.00165796	0.105162	NW_027332226.1	8400925	8480564	minus	protein-coding	XM_073082968.1	XP_072939069.1	1988		FBpp0110367	0	FBgn0033159	The gene Down syndrome cell adhesion molecule 1 is referred to in FlyBase by the symbol Dmel\Dscam1 (CG17800, FBgn0033159). It is a protein_coding_gene from Dmel. It has 75 annotated transcripts and 75 polypeptides (all unique). Gene sequence location is 2R:7317924..7381899. Its molecular function is described by: antigen binding; protein homodimerization activity; identical protein binding; axon…
LOC140749466	LOC140749466	anaphase-promoting complex subunit 11-like	anaphase-promoting complex subunit 11-like			763.66	-0.487577	FWD	0.154983	-3.14601	0.00165515	0.105162	NW_027332226.1	12818710	12877883	minus	protein-coding	XM_073082508.1	XP_072938609.1	517
LOC140751278	Cth	Cystathionine gamma-lyase	Cystathionine gamma-lyase	Cth	Cystathionine gamma-lyase	5823.75	-0.751622	FWD	0.239533	-3.13786	0.00170189	0.106678	NW_027332211.1	6019348	6030783	minus	protein-coding	XM_073085168.1	XP_072941269.1	394		FBpp0311547	1.84e-169	FBgn0000566	The gene Cystathionine gamma-lyase is referred to in FlyBase by the symbol Dmel\Cth (CG5345, FBgn0000566). It is a protein_coding_gene from Dmel. It has 2 annotated transcripts and 2 polypeptides (1 unique). Gene sequence location is 2R:18627918..18629395. Its molecular function is described by: pyridoxal phosphate binding; cystathionine gamma-lyase activity. It is involved in the biological proc…
LOC140746448	sand	sandman	potassium two pore domain channel sandman	sand	sandman	5.95269	5.23494	FWP	1.66788	3.13869	0.00169707	0.106678	NW_027332220.1	12064423	12089726	plus	protein-coding	XM_073078603.1	XP_072934704.1	402		FBpp0087858	1.92e-95	FBgn0033257	The gene sandman is referred to in FlyBase by the symbol Dmel\sand (CG8713, FBgn0033257). It is a protein_coding_gene from Dmel. It has one annotated transcript and one polypeptide. Gene sequence location is 2R:8091696..8096948. Its molecular function is described by: potassium channel activity; potassium ion leak channel activity; outward rectifier potassium channel activity. It is involved in t…
LOC140750975	pps	protein partner of snf	protein partner of snf	pps	protein partner of snf	5044.42	-0.25589	FWD	0.0817742	-3.12923	0.00175266	0.109047	NW_027332211.1	5065529	5082917	minus	protein-coding	XM_073084753.1	XP_072940854.1	1813		FBpp0082058	3.44e-46	FBgn0082831	The gene protein partner of snf is referred to in FlyBase by the symbol Dmel\pps (CG6525, FBgn0082831). It is a protein_coding_gene from Dmel. It has 2 annotated transcripts and 2 polypeptides (all unique). Gene sequence location is 3R:12413828..12421251. Its molecular function is described by: protein binding. It is involved in the biological process described with: DNA-templated transcription; …
LOC140750958	LOC140750958	transmembrane protein 115	transmembrane protein 115			1261.01	-0.210809	FWD	0.0673948	-3.12798	0.00176014	0.109047	NW_027332228.1	3441257	3446884	plus	protein-coding	XM_073084724.1	XP_072940825.1	368		FBpp0292321	1.44e-128
LOC140743362	LOC140743362	araucan	homeobox protein caupolican-like	ara	araucan	1457.11	1.58767	FWP	0.50844	3.12263	0.00179244	0.110406	NW_027332215.1	9997606	10131874	minus	protein-coding	XM_073074538.1	XP_072930639.1	489		FBpp0289778	2.29e-120	FBgn0015904	The gene araucan is referred to in FlyBase by the symbol Dmel\ara (CG10571, FBgn0015904). It is a protein_coding_gene from Dmel. It has 2 annotated transcripts and 2 polypeptides (all unique). Gene sequence location is 3L:12580672..12596018. Its molecular function is described by: RNA polymerase II cis-regulatory region sequence-specific DNA binding; DNA binding; DNA-binding transcription factor …
LOC140753339	LOC140753339	LOC140753339	uncharacterized LOC140753339			22.2507	1.59769	FWP	0.51209	3.11994	0.0018089	0.110779	NW_027332233.1	9003739	9006875	plus	protein-coding	XM_073087879.1	XP_072943980.1	115
LOC140744546	mwh	multiple wing hairs	multiple wing hairs	mwh	multiple wing hairs	2415.02	-0.866471	FWD	0.27814	-3.11524	0.00183797	0.111917	NW_027332216.1	14273145	14432330	minus	protein-coding	XM_073076176.1	XP_072932277.1	984		FBpp0303809	9.23e-110	FBgn0264272	The gene multiple wing hairs is referred to in FlyBase by the symbol Dmel\mwh (CG43772, FBgn0264272). It is a protein_coding_gene from Dmel. It has 3 annotated transcripts and 3 polypeptides (all unique). Gene sequence location is 3L:1200786..1232700. Its molecular function is described by: small GTPase binding; protein binding; actin binding; actin filament binding. It is involved in the biologi…
LOC140744261	stet	stem cell tumor	rhomboid serine protease stem cell tumor	stet	stem cell tumor	594.757	-0.758252	FWD	0.243766	-3.11057	0.00186725	0.112415	NW_027332216.1	5864710	5992320	minus	protein-coding	XM_073075799.1	XP_072931900.1	461		FBpp0072596	6.64e-179	FBgn0020248	The gene stem cell tumor is referred to in FlyBase by the symbol Dmel\stet (CG33166, FBgn0020248). It is a protein_coding_gene from Dmel. It has 2 annotated transcripts and 2 polypeptides (all unique). Gene sequence location is 3L:1475438..1489547. Its molecular function is described by: serine-type endopeptidase activity; calcium ion binding. It is involved in the biological process described wi…
LOC140745529	LOC140745529	heartless	fibroblast growth factor receptor homolog 1-like	htl	heartless	663.202	1.39555	FWP	0.448563	3.11116	0.00186352	0.112415	NW_027332218.1	10629077	10717124	minus	protein-coding	XM_073077444.1	XP_072933545.1	1034		FBpp0082972	0	FBgn0010389	The gene heartless is referred to in FlyBase by the symbol Dmel\htl (CG7223, FBgn0010389). It is a protein_coding_gene from Dmel. It has 3 annotated transcripts and 3 polypeptides (1 unique). Gene sequence location is 3R:18045216..18052984. Its molecular function is described by 6 unique terms, many of which group under: protein tyrosine kinase activity; transferase activity, transferring phospho…
LOC140749476	dac	dachshund	dachshund family transcription factor	dac	dachshund	758.42	3.68853	FWP	1.18747	3.1062	0.00189508	0.11345	NW_027332226.1	6634708	6815786	minus	protein-coding	XM_073082528.1	XP_072938629.1	728		FBpp0080435	4.43e-149	FBgn0005677	The gene dachshund is referred to in FlyBase by the symbol Dmel\dac (CG4952, FBgn0005677). It is a protein_coding_gene from Dmel. It has 6 annotated transcripts and 6 polypeptides (all unique). Gene sequence location is 2L:16466512..16485998. Its molecular function is described by: RNA polymerase II cis-regulatory region sequence-specific DNA binding; protein binding; DNA-binding transcription fa…
LOC140745367	LOC140745367	LOC140745367	uncharacterized LOC140745367			2080.2	-0.894478	FWD	0.288324	-3.10233	0.00192001	0.1143	NW_027332218.1	4699078	4713353	minus	protein-coding	XM_073077168.1	XP_072933269.1	815
LOC140752352	LOC140752352	LOC140752352	uncharacterized LOC140752352			51.2707	-1.36255	FWD	0.439719	-3.09868	0.00194387	0.115077	NW_027332231.1	7509187	7528823	minus	protein-coding	XM_073086615.1	XP_072942716.1	289		FBpp0304445	5.21e-87
LOC140757824	LOC140757824	LOC140757824	uncharacterized LOC140757824			28.3645	2.9827	FWP	0.964554	3.09231	0.00198603	0.116923	NW_027332213.1	1259229	1278284	minus	protein-coding	XM_073093695.1	XP_072949796.1	409		FBpp0083685	3.18e-22
LOC140746928	LOC140746928	obstructor-B	uncharacterized LOC140746928	obst-B	obstructor-B	719.438	2.75216	FWP	0.890825	3.08945	0.00200526	0.117407	NW_027332222.1	13646495	13654815	plus	protein-coding	XM_073079088.1	XP_072935189.1	333		FBpp0079524	8.02e-12	FBgn0027600	The gene obstructor-B is referred to in FlyBase by the symbol Dmel\obst-B (CG4778, FBgn0027600). It is a protein_coding_gene from Dmel. It has one annotated transcript and one polypeptide. Gene sequence location is 2L:10032690..10038954. Its molecular function is described by: chitin binding. The biological processes in which it is involved are not known. 15 alleles are reported. No phenotypic da…
LOC140745380	LOC140745380	LOC140745380	uncharacterized LOC140745380			12.4469	3.3037	FWP	1.07152	3.08318	0.00204801	0.119254	NW_027332218.1	5061961	5109202	plus	protein-coding	XM_073077199.1	XP_072933300.1	1281		FBpp0306886	4.23e-11
LOC140745545	ss	spineless	aryl hydrocarbon receptor spineless	ss	spineless	275.569	2.17779	FWP	0.707021	3.08024	0.00206837	0.119785	NW_027332218.1	11692690	11837670	plus	protein-coding	XM_073077465.1	XP_072933566.1	519		FBpp0297169	0	FBgn0003513	The gene spineless is referred to in FlyBase by the symbol Dmel\ss (CG6993, FBgn0003513). It is a protein_coding_gene from Dmel. It has 3 annotated transcripts and 3 polypeptides (2 unique). Gene sequence location is 3R:16374434..16403690. Its molecular function is described by: transcription cis-regulatory region binding; DNA-binding transcription factor activity, RNA polymerase II-specific; pro…
LOC140756566	Rhp	Rhophilin	GTP-Rho-binding protein rhophilin	Rhp	Rhophilin	219.04	-1.0559	FWD	0.343244	-3.07623	0.00209633	0.120749	NW_027332240.1	1203086	1307451	minus	protein-coding	XM_073092087.1	XP_072948188.1	783		FBpp0073911	0	FBgn0026374	The gene Rhophilin is referred to in FlyBase by the symbol Dmel\Rhp (CG8497, FBgn0026374). It is a protein_coding_gene from Dmel. It has 2 annotated transcripts and 2 polypeptides (1 unique). Gene sequence location is X:15788897..15793632. Its molecular function is unknown. It is involved in the biological process described with: negative regulation of stress fiber assembly; signal transduction. …
LOC140746006	LOC140746006	O-acyltransferase like protein-like	O-acyltransferase like protein-like			157.01	-4.6164	FWD	1.50294	-3.07158	0.00212929	0.121966	NW_027332220.1	270477	304736	plus	protein-coding	XM_073077983.1	XP_072934084.1	608		FBpp0082634	2.04e-47
LOC140752116	LOC140752116	Hexosaminidase 2	beta-hexosaminidase subunit beta-like	Hexo2	Hexosaminidase 2	262.224	0.943018	FWP	0.307169	3.07003	0.00214036	0.121966	NW_027332231.1	1623116	1638260	minus	protein-coding	XM_073086295.1	XP_072942396.1	548		FBpp0071192	1.35e-61	FBgn0041629	The gene Hexosaminidase 2 is referred to in FlyBase by the symbol Dmel\Hexo2 (CG1787, FBgn0041629). It is a protein_coding_gene from Dmel. It has one annotated transcript and one polypeptide. Gene sequence location is X:8709652..8712478. Its molecular function is described by: beta-N-acetylglucosaminidase activity; beta-N-acetylhexosaminidase activity; hydrolase activity, hydrolyzing O-glycosyl c…
LOC140753019	LOC140753019	LOC140753019	uncharacterized LOC140753019			33.1439	1.29545	FWP	0.422654	3.06503	0.0021765	0.122067	NW_027332233.1	629520	666150	minus	protein-coding	XM_073087368.1	XP_072943469.1	958		FBpp0290221	9.12e-118
LOC140754440	LOC140754440	kekkon 6	uncharacterized LOC140754440	kek6	kekkon 6	5.19486	5.25445	FWP	1.71349	3.06651	0.00216571	0.122067	NW_027332235.1	11228384	11304122	minus	protein-coding	XM_073089454.1	XP_072945555.1	586		FBpp0085182	2.27e-80	FBgn0039862	The gene kekkon 6 is referred to in FlyBase by the symbol Dmel\kek6 (CG1804, FBgn0039862). It is a protein_coding_gene from Dmel. It has 2 annotated transcripts and 2 polypeptides (all unique). Gene sequence location is 3R:31622136..31664646. Its molecular function is described by: neurotrophin receptor activity; neurotrophin binding. It is involved in the biological process described with: regul…
LOC140756008	LOC140756008	viking	uncharacterized LOC140756008	vkg	viking	236.954	2.07792	FWP	0.677678	3.06623	0.00216774	0.122067	NW_027332239.1	4719392	4752001	minus	protein-coding	XM_073091399.1	XP_072947500.1	841		FBpp0305721	2.24e-24	FBgn0016075	The gene viking is referred to in FlyBase by the symbol Dmel\vkg (CG16858, FBgn0016075). It is a protein_coding_gene from Dmel. It has 3 annotated transcripts and 3 polypeptides (1 unique). Gene sequence location is 2L:5012144..5028191. Its molecular function is described by: extracellular matrix structural constituent; extracellular matrix structural constituent conferring tensile strength. It i…
LOC140749308	CrzR	Corazonin receptor	corazonin receptor	CrzR	Corazonin receptor	44.1372	-1.41174	FWD	0.462341	-3.05347	0.00226214	0.126206	NW_027332225.1	7107971	7198564	minus	protein-coding	XM_073082400.1	XP_072938501.1	431		FBpp0075721	2.81e-131	FBgn0036278	The gene Corazonin receptor is referred to in FlyBase by the symbol Dmel\CrzR (CG10698, FBgn0036278). It is a protein_coding_gene from Dmel. It has 2 annotated transcripts and 2 polypeptides (all unique). Gene sequence location is 3L:12339116..12351544. Its molecular function is described by: corazonin receptor activity; neuropeptide receptor activity; G protein-coupled receptor activity. It is i…
LOC140743350	LOC140743350	super sex combs	UDP-N-acetylglucosamine--peptide N-acetylglucosaminyltransferase 110 kDa subunit-like	sxc	super sex combs	8.46621	-2.85216	FWD	0.934932	-3.05066	0.00228337	0.126727	NW_027332215.1	9381644	9401703	minus	protein-coding	XM_073074524.1	XP_072930625.1	827		FBpp0085420	0	FBgn0261403	The gene super sex combs is referred to in FlyBase by the symbol Dmel\sxc (CG10392, FBgn0261403). It is a protein_coding_gene from Dmel. It has 3 annotated transcripts and 3 polypeptides (1 unique). Gene sequence location is 2R:5307288..5329555. Its molecular function is described by: glycosyltransferase activity; protein O-acetylglucosaminyltransferase activity. It is involved in the biological …
LOC140756237	LOC140756237	LOC140756237	uncharacterized LOC140756237			3336.37	0.44811	FWP	0.147171	3.04482	0.00232821	0.128546	NW_027332239.1	7615154	7617324	minus	protein-coding	XM_073091703.1	XP_072947804.1	130
LOC140753927	LOC140753927	LOC140753927	uncharacterized LOC140753927			245.693	1.4834	FWP	0.488401	3.03725	0.00238745	0.131138	NW_027332211.1	11483113	11489382	plus	protein-coding	XM_073088773.1	XP_072944874.1	354
LOC140747562	tyn	trynity	trynity	tyn	trynity	9387.19	2.01219	FWP	0.664535	3.02798	0.00246198	0.133851	NW_027332222.1	10445995	10523605	plus	protein-coding	XM_073080095.1	XP_072936196.1	703		FBpp0311879	0	FBgn0284435	The gene trynity is referred to in FlyBase by the symbol Dmel\tyn (CG17131, FBgn0284435). It is a protein_coding_gene from Dmel. It has 6 annotated transcripts and 6 polypeptides (1 unique). Gene sequence location is X:140318..200663. Its molecular function is described by: . It is involved in the biological process described with: apical constriction; regulation of embryonic cell shape; actin fi…
LOC140754028	SmydA-1	SmydA-1	SET and MYND domain containing, arthropod-specific, member 1	SmydA-1	SET and MYND domain containing, arthropod-specific, member 1	18.6285	3.30026	FWP	1.0899	3.02805	0.00246141	0.133851	NW_027332234.1	14033565	14038743	plus	protein-coding	XM_073088932.1	XP_072945033.1	581		FBpp0086665	9.53e-124	FBgn0033917	The gene SET and MYND domain containing, arthropod-specific, member 1 is referred to in FlyBase by the symbol Dmel\SmydA-1 (CG8503, FBgn0033917). It is a protein_coding_gene from Dmel. It has one annotated transcript and one polypeptide. Gene sequence location is 2R:14243778..14246066. Its molecular function is described by: histone deacetylase binding; protein-lysine N-methyltransferase activity…
LOC140742277	Ubx	Ultrabithorax	homeotic protein ultrabithorax	Ubx	Ultrabithorax	2768.22	-1.63362	FWD	0.539987	-3.0253	0.00248387	0.134356	NW_027332213.1	10207528	10368212	plus	protein-coding	XM_073073135.1	XP_072929236.1	253		FBpp0082797	4.73e-85	FBgn0003944	The gene Ultrabithorax is referred to in FlyBase by the symbol Dmel\Ubx (CG10388, FBgn0003944). It is a protein_coding_gene from Dmel. It has 6 annotated transcripts and 6 polypeptides (all unique). Gene sequence location is 3R:16656623..16734426. Its molecular function is described by 9 unique terms, many of which group under: binding; DNA binding; protein binding; transcription regulator activi…
LOC140752170	sha	shavenoid	uncharacterized LOC140752170	sha	shavenoid	16.2635	2.21256	FWP	0.735354	3.00884	0.0026225	0.141138	NW_027332231.1	7684043	7766703	minus	protein-coding	XM_073086365.1	XP_072942466.1	1291		FBpp0304736	4.06e-109	FBgn0003382	The gene shavenoid is referred to in FlyBase by the symbol Dmel\sha (CG13209, FBgn0003382). It is a protein_coding_gene from Dmel. It has 3 annotated transcripts and 3 polypeptides (all unique). Gene sequence location is 2R:11324314..11336463. Its molecular function is described by: . It is involved in the biological process described with: cuticle pattern formation; antennal morphogenesis; epide…
LOC140750622	LOC140750622	stuck in traffic	very long chain fatty acid elongase 1-like	sit	stuck in traffic	7.47177	-6.60637	FWD	2.19952	-3.00355	0.00266852	0.142893	NW_027332228.1	1921087	1929001	plus	protein-coding	XM_073084288.1	XP_072940389.1	300		FBpp0083674	3.18e-75	FBgn0038986	The gene stuck in traffic is referred to in FlyBase by the symbol Dmel\sit (CG5278, FBgn0038986). It is a protein_coding_gene from Dmel. It has one annotated transcript and one polypeptide. Gene sequence location is 3R:22558342..22562572. Its molecular function is described by: fatty acid elongase activity. It is involved in the biological process described with 9 unique terms, many of which grou…
LOC140744571	AstA-R1	Allatostatin A receptor 1	allatostatin A receptor 1	AstA-R1	Allatostatin A receptor 1	12.9009	-2.81512	FWD	0.942276	-2.98758	0.00281198	0.1495	NW_027332216.1	15347694	15495216	plus	protein-coding	XM_073076216.1	XP_072932317.1	361		FBpp0305932	1.66e-145	FBgn0266429	The gene Allatostatin A receptor 1 is referred to in FlyBase by the symbol Dmel\AstA-R1 (CG2872, FBgn0266429). It is a protein_coding_gene from Dmel. It has 2 annotated transcripts and 2 polypeptides (1 unique). Gene sequence location is X:3574536..3666724. Its molecular function is described by: allatostatin receptor activity; G protein-coupled receptor activity; neuropeptide receptor activity; …
LOC140749986	hlk	hulk	hulk	hlk	hulk	38.1552	2.27884	FWP	0.763767	2.98368	0.00284803	0.1495	NW_027332227.1	14084085	14114498	minus	protein-coding	XM_073083261.1	XP_072939362.1	1718		FBpp0290637	0	FBgn0010482	The gene hulk is referred to in FlyBase by the symbol Dmel\hlk (CG9432, FBgn0010482). It is a protein_coding_gene from Dmel. It has 9 annotated transcripts and 9 polypeptides (all unique). Gene sequence location is 2R:6721101..6740672. Its molecular function is described by: . It is involved in the biological process described with: . 27 alleles are reported. The phenotypes of these alleles manif…
LOC140750557	LOC140750557	actin-associated protein FAM107A	actin-associated protein FAM107A			3554.33	-1.14723	FWD	0.384336	-2.98497	0.00283604	0.1495	NW_027332228.1	10703740	10755015	plus	protein-coding	XM_073084165.1	XP_072940266.1	172		FBpp0080945	9.11e-25
LOC140754024	LOC140754024	fatty-acid amide hydrolase 2-like	fatty-acid amide hydrolase 2-like			637.255	1.44764	FWP	0.484826	2.9859	0.00282744	0.1495	NW_027332234.1	1850208	1862786	minus	protein-coding	XM_073088928.1	XP_072945029.1	519		FBpp0084252	7.79e-128
LOC140745336	LOC140745336	Ugt302K1	UDP-glucosyltransferase 2-like	Ugt302K1	UDP-glycosyltransferase family 302 member K1	15.5741	3.16446	FWP	1.06733	2.96485	0.00302829	0.158184	NW_027332218.1	3262520	3283420	minus	protein-coding	XM_073077121.1	XP_072933222.1	514		FBpp0311934	4.22e-74	FBgn0040251	The gene UDP-glycosyltransferase family 302 member K1 is referred to in FlyBase by the symbol Dmel\Ugt302K1 (CG6658, FBgn0040251). It is a protein_coding_gene from Dmel. It has 2 annotated transcripts and 2 polypeptides (1 unique). Gene sequence location is 3R:11151026..11153849. Its molecular function is described by: UDP-glycosyltransferase activity. It is involved in the biological process des…
LOC140755102	LOC140755102	dpr13	uncharacterized LOC140755102	dpr13	defective proboscis extension response 13	97.9085	2.84439	FWP	0.960682	2.96081	0.00306836	0.159495	NW_027332237.1	4341633	4438085	plus	protein-coding	XM_073090301.1	XP_072946402.1	446		FBpp0289452	1.44e-67	FBgn0034286	The gene defective proboscis extension response 13 is referred to in FlyBase by the symbol Dmel\dpr13 (CG33996, FBgn0034286). It is a protein_coding_gene from Dmel. It has 2 annotated transcripts and 2 polypeptides (all unique). Gene sequence location is 2R:17975122..18007902. Its molecular function is described by: . It is involved in the biological process described with: synapse organization; …
LOC140749513	LOC140749513	uridine phosphorylase 1	uridine phosphorylase 1			3355.01	-1.26088	FWD	0.426492	-2.95641	0.00311247	0.161002	NW_027332226.1	9358898	9378322	minus	protein-coding	XM_073082588.1	XP_072938689.1	391		FBpp0084457	0
LOC140747944	Phlpp	Phlpp	PH domain leucine-rich repeat protein phosphatase	Phlpp	PH domain leucine-rich repeat protein phosphatase	180.709	1.33923	FWP	0.453261	2.95465	0.0031302	0.161137	NW_027332223.1	9740095	9759174	plus	protein-coding	XM_073080603.1	XP_072936704.1	1229		FBpp0307805	2.11e-163	FBgn0032749	The gene PH domain leucine-rich repeat protein phosphatase is referred to in FlyBase by the symbol Dmel\Phlpp (CG10493, FBgn0032749). It is a protein_coding_gene from Dmel. It has 2 annotated transcripts and 2 polypeptides (1 unique). Gene sequence location is 2L:19059129..19063132. Its molecular function is described by: protein serine/threonine phosphatase activity; protein binding. It is invol…
LOC140744209	LOC140744209	LOC140744209	uncharacterized LOC140744209			5068.1	0.860094	FWP	0.291825	2.94729	0.00320573	0.164232	NW_027332216.1	4535143	4689213	minus	protein-coding	XM_073075718.1	XP_072931819.1	295		FBpp0083627	2.09e-19
LOC140751722	LOC140751722	CARPB	carbonic anhydrase-related protein 10-like	CARPB	Carbonic anhydrase-related protein B	62.5729	1.99856	FWP	0.681089	2.93436	0.00334239	0.170414	NW_027332230.1	9807195	9862599	minus	protein-coding	XM_073085754.1	XP_072941855.1	321		FBpp0311998	2.86e-177	FBgn0052698	The gene Carbonic anhydrase-related protein B is referred to in FlyBase by the symbol Dmel\CARPB (CG32698, FBgn0052698). It is a protein_coding_gene from Dmel. It has 4 annotated transcripts and 4 polypeptides (1 unique). Gene sequence location is X:9783223..9855449. Its molecular function is described by: carbonate dehydratase activity; hydro-lyase activity; zinc ion binding. The biological proc…
LOC140751218	LOC140751218	GIIIspla2	uncharacterized LOC140751218	GIIIspla2	Phospholipase A2 group III	11.1318	2.30528	FWP	0.786361	2.93158	0.0033724	0.171125	NW_027332229.1	2767925	2844884	minus	protein-coding	XM_073085081.1	XP_072941182.1	441		FBpp0311874	3.96e-39	FBgn0030013	The gene Phospholipase A2 group III is referred to in FlyBase by the symbol Dmel\GIIIspla2 (CG1583, FBgn0030013). It is a protein_coding_gene from Dmel. It has 2 annotated transcripts and 2 polypeptides (1 unique). Gene sequence location is X:8157628..8159348. Its molecular function is described by: calcium-dependent phospholipase A2 activity; phospholipase A2 activity. It is involved in the biol…
LOC140744780	LOC140744780	LOC140744780	uncharacterized LOC140744780			31521	-0.378026	FWD	0.129295	-2.92374	0.00345852	0.173839	NW_027332217.1	3585537	3588617	minus	protein-coding	XM_073076439.1	XP_072932540.1	121
LOC140751814	LOC140751814	phospholipid-transporting ATPase VD	phospholipid-transporting ATPase VD			909.301	-0.447439	FWD	0.152995	-2.92454	0.00344967	0.173839	NW_027332230.1	4001598	4063411	minus	protein-coding	XM_073085870.1	XP_072941971.1	1470		FBpp0088794	0
LOC140743265	LOC140743265	TweedleE	uncharacterized LOC140743265	TwdlE	TweedleE	136.589	2.0564	FWP	0.705585	2.91446	0.00356308	0.178255	NW_027332215.1	4549406	4573690	minus	protein-coding	XM_073074416.1	XP_072930517.1	485		FBpp0079185	1.52e-28	FBgn0031957	The gene TweedleE is referred to in FlyBase by the symbol Dmel\TwdlE (CG14534, FBgn0031957). It is a protein_coding_gene from Dmel. It has one annotated transcript and one polypeptide. Gene sequence location is 2L:7857957..7860839. Its molecular function is described by: structural constituent of chitin-based larval cuticle; structural constituent of chitin-based cuticle. It is involved in the bi…
LOC140749689	LOC140749689	glass	uncharacterized LOC140749689	gl	glass	353.878	1.95875	FWP	0.674007	2.90613	0.00365929	0.182212	NW_027332226.1	3439294	3508961	minus	protein-coding	XM_073082810.1	XP_072938911.1	370		FBpp0083005	2.91e-35	FBgn0004618	The gene glass is referred to in FlyBase by the symbol Dmel\gl (CG7672, FBgn0004618). It is a protein_coding_gene from Dmel. It has 3 annotated transcripts and 3 polypeptides (all unique). Gene sequence location is 3R:18367927..18372738. Its molecular function is described by: RNA polymerase II cis-regulatory region sequence-specific DNA binding; DNA-binding transcription factor activity, RNA pol…
LOC140744992	LOC140744992	Toll-7	toll-like receptor 7	Toll-7	Toll-7	1518.36	1.6662	FWP	0.574274	2.90141	0.00371486	0.183354	NW_027332217.1	11899740	11904101	plus	protein-coding	XM_073076731.1	XP_072932832.1	1281		FBpp0085638	0	FBgn0034476	The gene Toll-7 is referred to in FlyBase by the symbol Dmel\Toll-7 (CG8595, FBgn0034476). It is a protein_coding_gene from Dmel. It has one annotated transcript and one polypeptide. Gene sequence location is 2R:19826578..19832973. Its molecular function is described by: pattern recognition receptor activity; transmembrane signaling receptor activity; neurotrophin receptor activity; virion bindin…
LOC140750019	LOC140750019	LOC140750019	uncharacterized LOC140750019			4467.88	0.750097	FWP	0.258673	2.89979	0.00373411	0.183354	NW_027332227.1	11581032	11584763	plus	protein-coding	XM_073083307.1	XP_072939408.1	282
LOC140753751	LOC140753751	protein NDNF-like	protein NDNF-like			456.201	1.39031	FWP	0.479686	2.89837	0.00375105	0.183354	NW_027332234.1	11612569	11664594	plus	protein-coding	XM_073088521.1	XP_072944622.1	568
LOC140754743	LOC140754743	l(2)efl	protein lethal(2)essential for life-like	l(2)efl	lethal (2) essential for life	34.2182	2.64027	FWP	0.910657	2.8993	0.00373998	0.183354	NW_027332236.1	5221289	5222042	plus	protein-coding	XM_073089827.1	XP_072945928.1	174		FBpp0307666	1.35e-41	FBgn0011296	The gene lethal (2) essential for life is referred to in FlyBase by the symbol Dmel\l(2)efl (CG4533, FBgn0011296). It is a protein_coding_gene from Dmel. It has 2 annotated transcripts and 2 polypeptides (1 unique). Gene sequence location is 2R:23684651..23685543. Its molecular function is described by: unfolded protein binding. It is involved in the biological process described with: protein ref…
LOC140748963	LOC140748963	LOC140748963	uncharacterized LOC140748963			1198.29	-0.614383	FWD	0.212436	-2.89209	0.00382687	0.185984	NW_027332225.1	2720403	2724539	minus	lncRNA	XR_012103008.1
LOC140749590	LOC140749590	Msp300	uncharacterized LOC140749590	Msp300	Muscle-specific protein 300 kDa	20662.7	0.496732	FWP	0.171818	2.89103	0.00383976	0.185984	NW_027332226.1	1201300	1371389	minus	protein-coding	XM_073082697.1	XP_072938798.1	16607		FBpp0292447	0	FBgn0261836	The gene Muscle-specific protein 300 kDa is referred to in FlyBase by the symbol Dmel\Msp300 (CG42768, FBgn0261836). It is a protein_coding_gene from Dmel. It has 11 annotated transcripts and 11 polypeptides (all unique). Gene sequence location is 2L:5100877..5207002. Its molecular function is described by: protein kinase binding; protein binding; actin binding; actin filament binding. It is invo…
LOC140756071	Tre1	Trapped in endoderm 1	Trapped in endoderm 1	Tre1	Trapped in endoderm 1	71.144	2.56903	FWP	0.889593	2.88787	0.00387856	0.187013	NW_027332239.1	14303233	14337612	minus	protein-coding	XM_073091470.1	XP_072947571.1	347		FBpp0300658	8.34e-116	FBgn0046687	The gene Trapped in endoderm 1 is referred to in FlyBase by the symbol Dmel\Tre1 (CG3171, FBgn0046687). It is a protein_coding_gene from Dmel. It has 3 annotated transcripts and 3 polypeptides (2 unique). Gene sequence location is X:5673830..5679977. Its molecular function is described by: G protein-coupled receptor activity. It is involved in the biological process described with: G protein-coup…
LOC140756082	LOC140756082	LOC140756082	uncharacterized LOC140756082			69.5098	2.18725	FWP	0.758084	2.88523	0.00391124	0.18774	NW_027332239.1	3967692	3974212	minus	protein-coding	XM_073091480.1	XP_072947581.1	677		FBpp0086247	0
LOC140743704	LOC140743704	corkscrew	tyrosine-protein phosphatase non-receptor type 11-like	csw	corkscrew	595.182	-1.78745	FWD	0.62071	-2.87969	0.00398064	0.190214	NW_027332215.1	23303416	23354865	plus	protein-coding	XM_073075199.1	XP_072931300.1	526		FBpp0070364	5.03e-65	FBgn0000382	The gene corkscrew is referred to in FlyBase by the symbol Dmel\csw (CG3954, FBgn0000382). It is a protein_coding_gene from Dmel. It has 4 annotated transcripts and 4 polypeptides (all unique). Gene sequence location is X:2094234..2115701. Its molecular function is described by: non-membrane spanning protein tyrosine phosphatase activity; protein tyrosine phosphatase activity; phosphotyrosine res…
LOC140751706	Ten-m	Tenascin major	teneurin transmembrane protein Ten-m	Ten-m	Tenascin major	4643.59	0.394019	FWP	0.137251	2.8708	0.0040943	0.194772	NW_027332230.1	1773280	2058047	plus	protein-coding	XM_073085720.1	XP_072941821.1	3154		FBpp0303192	0	FBgn0004449	The gene Tenascin major is referred to in FlyBase by the symbol Dmel\Ten-m (CG5723, FBgn0004449). It is a protein_coding_gene from Dmel. It has 3 annotated transcripts and 3 polypeptides (all unique). Gene sequence location is 3L:22293044..22407863. Its molecular function is described by: protein binding; filamin binding; protein homodimerization activity; protein heterodimerization activity; ide…
LOC140757230	LOC140757230	mangetout	metabotropic glutamate receptor 2-like	mtt	mangetout	20.8674	3.90744	FWP	1.3618	2.86931	0.00411363	0.194822	NW_027332212.1	511344	745202	plus	protein-coding	XM_073092769.1	XP_072948870.1	1036		FBpp0303458	0	FBgn0050361	The gene mangetout is referred to in FlyBase by the symbol Dmel\mtt (CG30361, FBgn0050361). It is a protein_coding_gene from Dmel. It has 5 annotated transcripts and 5 polypeptides (all unique). Gene sequence location is 2R:8473956..8532294. Its molecular function is described by: G protein-coupled receptor activity. It is involved in the biological process described with: phospholipase C-activat…
LOC140742913	LOC140742913	Melanization Protease 1	venom protease-like	MP1	Melanization Protease 1	1846.74	-0.961025	FWD	0.336013	-2.86009	0.00423527	0.199695	NW_027332214.1	8558697	8568429	minus	protein-coding	XM_073073983.1	XP_072930084.1	412		FBpp0401490	3.61e-56	FBgn0027930	The gene Melanization Protease 1 is referred to in FlyBase by the symbol Dmel\MP1 (CG1102, FBgn0027930). It is a protein_coding_gene from Dmel. It has 3 annotated transcripts and 3 polypeptides (all unique). Gene sequence location is 3R:4307908..4309835. Its molecular function is described by: serine-type endopeptidase activity; serine hydrolase activity; endopeptidase activity. It is involved in…
LOC140750239	LOC140750239	PGRP-SA	uncharacterized LOC140750239	PGRP-SA	Peptidoglycan recognition protein SA	238.272	2.52667	FWP	0.88701	2.84853	0.00439222	0.206183	NW_027332227.1	11923287	11932714	minus	protein-coding	XM_073083673.1	XP_072939774.1	435		FBpp0309257	3.28e-45	FBgn0030310	The gene Peptidoglycan recognition protein SA is referred to in FlyBase by the symbol Dmel\PGRP-SA (CG11709, FBgn0030310). It is a protein_coding_gene from Dmel. It has 2 annotated transcripts and 2 polypeptides (1 unique). Gene sequence location is X:11561643..11562779. Its molecular function is described by 7 unique terms, many of which group under: binding; carbohydrate derivative binding; mol…
LOC140744162	LOC140744162	Mipp1	multiple inositol polyphosphate phosphatase 1-like	Mipp1	Multiple inositol polyphosphate phosphatase 1	313.871	-1.2085	FWD	0.424817	-2.84475	0.00444458	0.207726	NW_027332216.1	3619038	3637324	plus	protein-coding	XM_073075646.1	XP_072931747.1	474		FBpp0311799	2.01e-75	FBgn0026061	The gene Multiple inositol polyphosphate phosphatase 1 is referred to in FlyBase by the symbol Dmel\Mipp1 (CG4123, FBgn0026061). It is a protein_coding_gene from Dmel. It has 3 annotated transcripts and 3 polypeptides (1 unique). Gene sequence location is 3L:16563448..16573334. Its molecular function is described by: acid phosphatase activity; bisphosphoglycerate 3-phosphatase activity; inositol …
LOC140747410	LOC140747410	ETHR	thyrotropin-releasing hormone receptor-like	ETHR	ETHR	37.6557	2.81059	FWP	0.990143	2.83858	0.00453154	0.209948	NW_027332210.1	8932624	9051816	plus	protein-coding	XM_073079848.1	XP_072935949.1	567		FBpp0308331	1.08e-140	FBgn0038874	The gene ETHR is referred to in FlyBase by the symbol Dmel\ETHR (CG5911, FBgn0038874). It is a protein_coding_gene from Dmel. It has 3 annotated transcripts and 3 polypeptides (2 unique). Gene sequence location is 3R:21247011..21265134. Its molecular function is described by 6 unique terms, many of which group under: signaling receptor activity; transmembrane signaling receptor activity; G protei…
LOC140749811	LOC140749811	glucose dehydrogenase [FAD, quinone]-like	glucose dehydrogenase [FAD, quinone]-like			35564.3	-1.31188	FWD	0.461951	-2.83986	0.00451334	0.209948	NW_027332226.1	8131556	8147607	plus	protein-coding	XM_073083004.1	XP_072939105.1	706		FBpp0084360	3.54e-163
LOC140753246	LOC140753246	dynein axonemal light chain 4	dynein axonemal light chain 4			62.2876	4.57716	FWP	1.61355	2.8367	0.00455829	0.210273	NW_027332233.1	16218176	16221978	plus	protein-coding	XM_073087726.1	XP_072943827.1	106		FBpp0290349	3.49e-44
LOC140750981	D2hgdh	D2hgdh	D-2-hydroxyglutaric acid dehydrogenase	D2hgdh	D-2-hydroxyglutaric acid dehydrogenase	434.17	0.420102	FWP	0.148946	2.82049	0.00479506	0.220242	NW_027332228.1	6976940	6981577	plus	protein-coding	XM_073084756.1	XP_072940857.1	506		FBpp0070367	0	FBgn0023507	The gene D-2-hydroxyglutaric acid dehydrogenase is referred to in FlyBase by the symbol Dmel\D2hgdh (CG3835, FBgn0023507). It is a protein_coding_gene from Dmel. It has 3 annotated transcripts and 3 polypeptides (1 unique). Gene sequence location is X:2141489..2144937. Its molecular function is described by: (R)-2-hydroxyglutarate dehydrogenase activity; FAD binding; catalytic activity; flavin ad…
LOC140744837	LOC140744837	Jhbp5	circadian clock-controlled protein daywake-like	Jhbp5	Juvenile hormone binding protein 5	44.6651	3.65769	FWP	1.29908	2.8156	0.00486862	0.222661	NW_027332217.1	5973366	5996119	minus	protein-coding	XM_073076527.1	XP_072932628.1	250		FBpp0307590	8.93e-25	FBgn0038395	The gene Juvenile hormone binding protein 5 is referred to in FlyBase by the symbol Dmel\Jhbp5 (CG10407, FBgn0038395). It is a protein_coding_gene from Dmel. It has 3 annotated transcripts and 3 polypeptides (2 unique). Gene sequence location is 3R:16044747..16046130. Its molecular function is unknown. It is involved in the biological process described with: sexual reproduction; circadian rhythm.…
LOC140753932	AQP	aquaporin	aquaporin	AQP	aquaporin	23.1338	3.49928	FWP	1.24746	2.80513	0.00502964	0.229042	NW_027332234.1	2296705	2324943	minus	protein-coding	XM_073088778.1	XP_072944879.1	323		FBpp0086879	1.3e-102	FBgn0033807	The gene aquaporin is referred to in FlyBase by the symbol Dmel\AQP (CG12251, FBgn0033807). It is a protein_coding_gene from Dmel. It has 2 annotated transcripts and 2 polypeptides (all unique). Gene sequence location is 2R:13212405..13214496. Its molecular function is described by: channel activity. The biological processes in which it is involved are not known. 5 alleles are reported. No phenot…
LOC140756246	sdt	stardust	MAGUK p55 family member stardust	sdt	stardust	2849.68	-0.495695	FWD	0.177138	-2.79836	0.00513632	0.232905	NW_027332209.1	13710540	13892830	minus	protein-coding	XM_073091756.1	XP_072947857.1	1252		FBpp0305869	0	FBgn0261873	The gene stardust is referred to in FlyBase by the symbol Dmel\sdt (CG32717, FBgn0261873). It is a protein_coding_gene from Dmel. It has 14 annotated transcripts and 14 polypeptides (12 unique). Gene sequence location is X:8178549..8240474. Its molecular function is described by: guanylate kinase activity; protein binding. It is involved in the biological process described with 13 unique terms, m…
LOC140743001	LOC140743001	corto	uncharacterized LOC140743001	corto	corto	258.466	0.926537	FWP	0.33211	2.78985	0.00527319	0.23766	NW_027332214.1	13593026	13594453	plus	protein-coding	XM_073074129.1	XP_072930230.1	204		FBpp0300442	5.38e-23	FBgn0010313	The gene corto is referred to in FlyBase by the symbol Dmel\corto (CG2530, FBgn0010313). It is a protein_coding_gene from Dmel. It has 5 annotated transcripts and 5 polypeptides (1 unique). Gene sequence location is 3R:5077779..5087072. Its molecular function is described by: identical protein binding; protein binding; protein homodimerization activity; chromatin binding. It is involved in the bi…
LOC140744937	Ggamma1	G protein gamma subunit 1	guanine nucleotide-binding protein subunit gamma-1	Ggamma1	G protein gamma subunit 1	3141.68	0.340151	FWP	0.122166	2.78432	0.00536393	0.23766	NW_027332217.1	9106107	9106949	minus	protein-coding	XM_073076659.1	XP_072932760.1	70		FBpp0087728	1.02e-31	FBgn0004921	The gene G protein gamma subunit 1 is referred to in FlyBase by the symbol Dmel\G≈í‚â•1 (CG8261, FBgn0004921). It is a protein_coding_gene from Dmel. It has 3 annotated transcripts and 3 polypeptides (1 unique). Gene sequence location is 2R:8901404..8904791. Its molecular function is described by: G-protein beta-subunit binding. It is involved in the biological process described with 13 unique te…
LOC140745443	l(3)05822	lethal (3) 05822	SH3 domain-containing lethal (3) 05822	l(3)05822	lethal (3) 05822	2162.19	-0.55129	FWD	0.197683	-2.78876	0.00529105	0.23766	NW_027332218.1	7373220	7394467	plus	protein-coding	XM_073077302.1	XP_072933403.1	506		FBpp0306429	4.28e-22	FBgn0010877	The gene lethal (3) 05822 is referred to in FlyBase by the symbol Dmel\l(3)05822 (CG7129, FBgn0010877). It is a protein_coding_gene from Dmel. It has 4 annotated transcripts and 4 polypeptides (1 unique). Gene sequence location is 3R:18288866..18298879. Its molecular function is described by: . The biological processes in which it is involved are not known. 10 alleles are reported. No phenotypic …
LOC140753277	sprt	sprite	PDZ domain-containing protein sprite	sprt	sprite	182.61	1.63445	FWP	0.587038	2.78423	0.00536553	0.23766	NW_027332233.1	17243882	17297962	minus	protein-coding	XM_073087763.1	XP_072943864.1	817		FBpp0087243	3.91e-32	FBgn0082585	The gene sprite is referred to in FlyBase by the symbol Dmel\sprt (CG30023, FBgn0082585). It is a protein_coding_gene from Dmel. It has one annotated transcript and one polypeptide. Gene sequence location is 2R:11384743..11397432. Its molecular function is unknown. The biological processes in which it is involved are not known. 10 alleles are reported. No phenotypic data is available. The phenoty…
LOC140753906	LOC140753906	charybde	protein charybde-like	chrb	charybde	3920.44	0.789789	FWP	0.283724	2.78366	0.005375	0.23766	NW_027332234.1	475522	477384	plus	protein-coding	XM_073088736.1	XP_072944837.1	161		FBpp0311210	3.63e-31	FBgn0036165	The gene charybde is referred to in FlyBase by the symbol Dmel\chrb (CG7533, FBgn0036165). It is a protein_coding_gene from Dmel. It has 3 annotated transcripts and 3 polypeptides (2 unique). Gene sequence location is 3L:11487550..11499094. Its molecular function is unknown. It is involved in the biological process described with 6 unique terms, many of which group under: apoptotic process; respo…
LOC140754663	LOC140754663	facilitated trehalose transporter Tret1-like	facilitated trehalose transporter Tret1-like			452.03	0.922859	FWP	0.331179	2.78658	0.00532667	0.23766	NW_027332236.1	1285971	1314830	plus	protein-coding	XM_073089687.1	XP_072945788.1	495		FBpp0300975	3.58e-49
LOC140754828	LOC140754828	LOC140754828	uncharacterized LOC140754828			5001.33	0.551351	FWP	0.198234	2.78131	0.00541401	0.238395	NW_027332236.1	2707005	3419248	plus	protein-coding	XM_073089941.1	XP_072946042.1	1073		FBpp0300569	1.46e-128
LOC140747284	LOC140747284	LOC140747284	uncharacterized LOC140747284			48.7615	0.90957	FWP	0.327761	2.7751	0.00551849	0.241996	NW_027332222.1	5398313	5579626	plus	protein-coding	XM_073079612.1	XP_072935713.1	965		FBpp0300986	0
LOC140750179	LOC140750179	LOC140750179	uncharacterized LOC140750179			133.962	1.89587	FWP	0.684711	2.76887	0.00562511	0.245661	NW_027332211.1	3020703	3052504	plus	protein-coding	XM_073083576.1	XP_072939677.1	454
LOC140742406	LOC140742406	LOC140742406	uncharacterized LOC140742406			24.2906	2.16741	FWP	0.785829	2.75811	0.00581362	0.252513	NW_027332213.1	15241746	15281316	plus	protein-coding	XM_073073335.1	XP_072929436.1	1422		FBpp0304808	3.63e-21
LOC140745525	cv-c	crossveinless c	RhoGTPase activating protein	cv-c	crossveinless c	2269.14	-0.97635	FWD	0.354106	-2.75723	0.00582942	0.252513	NW_027332218.1	10267288	10604497	plus	protein-coding	XM_073077440.1	XP_072933541.1	1056		FBpp0111544	0	FBgn0285955	The gene crossveinless c is referred to in FlyBase by the symbol Dmel\cv-c (CG34389, FBgn0285955). It is a protein_coding_gene from Dmel. It has 3 annotated transcripts and 3 polypeptides (2 unique). Gene sequence location is 3R:14391683..14481713. Its molecular function is described by: lipid binding; GTPase activator activity. It is involved in the biological process described with 25 unique te…
LOC140745814	LOC140745814	opioid-binding protein/cell adhesion molecule homolog	opioid-binding protein/cell adhesion molecule homolog			1571.12	0.458826	FWP	0.166883	2.74939	0.00597069	0.256547	NW_027332219.1	2081890	2287995	minus	protein-coding	XM_073077732.1	XP_072933833.1	498		FBpp0305585	1.34e-34
LOC140755181	WntA	WntA	protein Wnt-4-like	Wnt2	Wnt oncogene analog 2	964.622	-1.75378	FWD	0.637688	-2.75021	0.00595566	0.256547	NW_027332237.1	5988582	6095593	plus	protein-coding	XM_073090400.1	XP_072946501.1	358		FBpp0308474	1.1e-76	FBgn0004360	The gene Wnt oncogene analog 2 is referred to in FlyBase by the symbol Dmel\Wnt2 (CG1916, FBgn0004360). It is a protein_coding_gene from Dmel. It has 2 annotated transcripts and 2 polypeptides (all unique). Gene sequence location is 2R:9494166..9503188. Its molecular function is described by: frizzled binding; cytokine activity; signaling receptor binding. It is involved in the biological process…
LOC140742979	LOC140742979	sobremesa	b(0,+)-type amino acid transporter 1-like	sbm	sobremesa	107.598	-1.03106	FWD	0.375943	-2.74259	0.00609562	0.260863	NW_027332214.1	12175282	12214884	plus	protein-coding	XM_073074100.1	XP_072930201.1	496		FBpp0073760	5.58e-142	FBgn0030574	The gene sobremesa is referred to in FlyBase by the symbol Dmel\sbm (CG9413, FBgn0030574). It is a protein_coding_gene from Dmel. It has 4 annotated transcripts and 4 polypeptides (all unique). Gene sequence location is X:14584733..14602580. Its molecular function is described by: amino acid transmembrane transporter activity; L-amino acid transmembrane transporter activity; transmembrane transpo…
LOC140750007	LOC140750007	Arginine kinase 1	arginine kinase	Argk1	Arginine kinase 1	666.805	1.24065	FWP	0.453254	2.73721	0.00619627	0.26411	NW_027332211.1	2707037	2712135	plus	protein-coding	XM_073083294.1	XP_072939395.1	385		FBpp0076271	0	FBgn0000116	The gene Arginine kinase 1 is referred to in FlyBase by the symbol Dmel\Argk1 (CG32031, FBgn0000116). It is a protein_coding_gene from Dmel. It has 7 annotated transcripts and 7 polypeptides (5 unique). Gene sequence location is 3L:9048781..9066027. Its molecular function is described by: transferase activity, transferring phosphorus-containing groups; arginine kinase activity; kinase activity; c…
LOC140745854	LOC140745854	sidestep VIII	uncharacterized LOC140745854	side-VIII	sidestep VIII	94.9804	2.21383	FWP	0.809831	2.73369	0.00626286	0.265885	NW_027332219.1	3024837	3525651	minus	protein-coding	XM_073077782.1	XP_072933883.1	965		FBpp0111686	4.64e-161	FBgn0086604	The gene sidestep VIII is referred to in FlyBase by the symbol Dmel\side-VIII (CG12484, FBgn0086604). It is a protein_coding_gene from Dmel. It has 4 annotated transcripts and 4 polypeptides (all unique). Gene sequence location is 2R:20424338..20478951. Its molecular function is unknown. The biological processes in which it is involved are not known. 25 alleles are reported. The phenotypes of the…
LOC140753882	LOC140753882	crooked legs	uncharacterized LOC140753882	crol	crooked legs	8251.98	0.414938	FWP	0.151896	2.73173	0.0063003	0.266413	NW_027332234.1	8317032	8336119	minus	protein-coding	XM_073088685.1	XP_072944786.1	728		FBpp0307451	8.42e-93	FBgn0020309	The gene crooked legs is referred to in FlyBase by the symbol Dmel\crol (CG14938, FBgn0020309). It is a protein_coding_gene from Dmel. It has 9 annotated transcripts and 9 polypeptides (7 unique). Gene sequence location is 2L:11794327..11809438. Its molecular function is described by: RNA polymerase II cis-regulatory region sequence-specific DNA binding; DNA-binding transcription factor activity,…
LOC140745837	LOC140745837	LOC140745837	uncharacterized LOC140745837			176.992	0.580733	FWP	0.21279	2.72913	0.00635014	0.267459	NW_027332219.1	3746763	3749888	minus	protein-coding	XM_073077755.1	XP_072933856.1	411
LOC140754619	dve	defective proventriculus	SATB1_N and homeodomain domain-containing protein dve	dve	defective proventriculus	468.411	-0.831468	FWD	0.305094	-2.72528	0.00642461	0.26953	NW_027332211.1	13257198	13369334	minus	protein-coding	XM_073089644.1	XP_072945745.1	728		FBpp0089292	1.4e-52	FBgn0020307	The gene defective proventriculus is referred to in FlyBase by the symbol Dmel\dve (CG5799, FBgn0020307). It is a protein_coding_gene from Dmel. It has 2 annotated transcripts and 2 polypeptides (all unique). Gene sequence location is 2R:22243963..22286469. Its molecular function is described by: RNA polymerase II cis-regulatory region sequence-specific DNA binding; DNA-binding transcription fact…
LOC140742270	fru	fruitless	sex determination protein fruitless	fru	fruitless	1518.78	-0.492419	FWD	0.18107	-2.71949	0.00653821	0.270392	NW_027332213.1	9478188	9492861	minus	protein-coding	XM_073073121.1	XP_072929222.1	416		FBpp0083066	4.08e-73	FBgn0004652	The gene fruitless is referred to in FlyBase by the symbol Dmel\fru (CG14307, FBgn0004652). It is a protein_coding_gene from Dmel. It has 15 annotated transcripts and 15 polypeptides (13 unique). Gene sequence location is 3R:18414273..18545586. Its molecular function is described by: DNA-binding transcription factor activity. It is involved in the biological process described with 19 unique terms…
LOC140745055	LOC140745055	protein PBDC1	protein PBDC1			3090.44	0.307747	FWP	0.113072	2.72169	0.00649493	0.270392	NW_027332217.1	14584702	14586817	plus	protein-coding	XM_073076816.1	XP_072932917.1	163		FBpp0078009	5.09e-58
LOC140747339	LOC140747339	Parg	uncharacterized LOC140747339	Parg	Poly(ADP-ribose) glycohydrolase	32.797	2.23271	FWP	0.821343	2.71836	0.00656057	0.270392	NW_027332222.1	7016578	7036447	plus	protein-coding	XM_073079730.1	XP_072935831.1	908		FBpp0298281	4.88e-15	FBgn0023216	The gene Poly(ADP-ribose) glycohydrolase is referred to in FlyBase by the symbol Dmel\Parg (CG2864, FBgn0023216). It is a protein_coding_gene from Dmel. It has 2 annotated transcripts and 2 polypeptides (1 unique). Gene sequence location is X:3668837..3671502. Its molecular function is described by: ADP-ribosylserine hydrolase activity; poly(ADP-ribose) glycohydrolase activity. It is involved in …
LOC140750932	LOC140750932	(6-4)-photolyase	cryptochrome-1-like	phr6-4	(6-4)-photolyase	218.897	-0.362926	FWD	0.133537	-2.71779	0.00657202	0.270392	NW_027332228.1	13835359	13837230	minus	protein-coding	XM_073084691.1	XP_072940792.1	501		FBpp0307794	0	FBgn0016054	The gene (6-4)-photolyase is referred to in FlyBase by the symbol Dmel\phr6-4 (CG2488, FBgn0016054). It is a protein_coding_gene from Dmel. It has 4 annotated transcripts and 4 polypeptides (1 unique). Gene sequence location is 2L:20643351..20645791. Its molecular function is described by: deoxyribodipyrimidine photo-lyase activity; FAD binding; DNA binding. It is involved in the biological proce…
LOC140752181	LOC140752181	stall	A disintegrin and metalloproteinase with thrombospondin motifs 16-like	stl	stall	30.6097	2.26162	FWP	0.831245	2.72076	0.0065132	0.270392	NW_027332231.1	12156259	12206650	minus	protein-coding	XM_073086387.1	XP_072942488.1	995		FBpp0301591	2.92e-168	FBgn0086408	The gene stall is referred to in FlyBase by the symbol Dmel\stl (CG3622, FBgn0086408). It is a protein_coding_gene from Dmel. It has 2 annotated transcripts and 2 polypeptides (1 unique). Gene sequence location is 2R:22807860..22815993. Its molecular function is described by: zinc ion binding; metallopeptidase activity; metalloendopeptidase activity. It is involved in the biological process descr…
LOC140743305	LOC140743305	bombyxin A-3 homolog	bombyxin A-3 homolog			2.22121	5.3894	FWP	1.98688	2.7125	0.00667777	0.272698	NW_027332215.1	6506588	6526312	minus	protein-coding	XM_073074470.1	XP_072930571.1	104
LOC140747954	LOC140747954	alpha-tocopherol transfer protein-like	alpha-tocopherol transfer protein-like			8.13919	6.63292	FWP	2.44538	2.71243	0.00667925	0.272698	NW_027332223.1	6812405	6821193	minus	protein-coding	XM_073080614.1	XP_072936715.1	317		FBpp0099382	5.6e-82
LOC140743652	zld	zelda	zinc finger protein zelda	zld	zelda	517.661	0.859081	FWP	0.317146	2.70879	0.00675292	0.274653	NW_027332215.1	21321648	21329572	minus	protein-coding	XM_073075080.1	XP_072931181.1	1052		FBpp0311265	1.15e-36	FBgn0259789	The gene zelda is referred to in FlyBase by the symbol Dmel\zld (CG12701, FBgn0259789). It is a protein_coding_gene from Dmel. It has 5 annotated transcripts and 5 polypeptides (3 unique). Gene sequence location is X:19766465..19783548. Its molecular function is described by 8 unique terms, many of which group under: binding; DNA binding; double-stranded DNA binding; chromatin binding; transcript…
LOC140751468	LOC140751468	SMSr	phosphatidylcholine:ceramide cholinephosphotransferase 2-like	SMSr	Sphingomyelin synthase related	1400.99	-0.500668	FWD	0.185407	-2.70038	0.00692604	0.280054	NW_027332230.1	724854	843638	minus	protein-coding	XM_073085333.1	XP_072941434.1	489		FBpp0076580	1.86e-51	FBgn0052380	The gene Sphingomyelin synthase related is referred to in FlyBase by the symbol Dmel\SMSr (CG32380, FBgn0052380). It is a protein_coding_gene from Dmel. It has one annotated transcript and one polypeptide. Gene sequence location is 3L:7374050..7381474. Its molecular function is described by: sphingomyelin synthase activity; phosphotransferase activity, for other substituted phosphate groups; cera…
LOC140751538	Pld	Phospholipase D	Phospholipase D	Pld	Phospholipase D	722.269	-0.378519	FWD	0.140203	-2.69979	0.00693828	0.280054	NW_027332230.1	14754441	14778255	minus	protein-coding	XM_073085436.1	XP_072941537.1	1260		FBpp0112984	0	FBgn0286511	The gene Phospholipase D is referred to in FlyBase by the symbol Dmel\Pld (CG12110, FBgn0286511). It is a protein_coding_gene from Dmel. It has 6 annotated transcripts and 6 polypeptides (3 unique). Gene sequence location is 2R:6242004..6255266. Its molecular function is described by: phosphatidylinositol binding; catalytic activity; phospholipase D activity. It is involved in the biological proc…
LOC140744817	LOC140744817	ReepA	uncharacterized LOC140744817	ReepA	Receptor expression enhancing protein A	2642.72	-0.434228	FWD	0.161102	-2.69536	0.00703129	0.282098	NW_027332217.1	5245242	5269837	plus	protein-coding	XM_073076489.1	XP_072932590.1	801		FBpp0311308	1.03e-99	FBgn0261564	The gene Receptor expression enhancing protein A is referred to in FlyBase by the symbol Dmel\ReepA (CG42678, FBgn0261564). It is a protein_coding_gene from Dmel. It has 13 annotated transcripts and 13 polypeptides (12 unique). Gene sequence location is 2R:22925107..22932044. Its molecular function is described by: microtubule binding. It is involved in the biological process described with: endo…
LOC140749661	LOC140749661	Jhbp6	circadian clock-controlled protein daywake-like	Jhbp6	Juvenile hormone binding protein 6	23.0352	1.77163	FWP	0.65741	2.69486	0.00704187	0.282098	NW_027332226.1	5265838	5269067	minus	protein-coding	XM_073082776.1	XP_072938877.1	259		FBpp0304159	9.63e-70	FBgn0037174	The gene Juvenile hormone binding protein 6 is referred to in FlyBase by the symbol Dmel\Jhbp6 (CG14457, FBgn0037174). It is a protein_coding_gene from Dmel. It has 3 annotated transcripts and 3 polypeptides (all unique). Gene sequence location is 3L:22669956..22680034. Its molecular function is unknown. It is involved in the biological process described with: circadian rhythm. 7 alleles are repo…
LOC140755244	nolo	no long nerve cord	ADAMTS-like no long nerve cord	nolo	no long nerve cord	5.20674	4.71856	FWP	1.75949	2.68178	0.00732318	0.292269	NW_027332237.1	1417904	1662814	plus	protein-coding	XM_073090487.1	XP_072946588.1	1293		FBpp0298832	0	FBgn0051619	The gene no long nerve cord is referred to in FlyBase by the symbol Dmel\nolo (CG31619, FBgn0051619). It is a protein_coding_gene from Dmel. It has 7 annotated transcripts and 7 polypeptides (6 unique). Gene sequence location is 2L:21684106..21729051. Its molecular function is unknown. It is involved in the biological process described with: extracellular matrix organization; ventral cord develop…
LOC140746434	ct	cut	homeobox protein, cut	ct	cut	875.464	-2.23819	FWD	0.835027	-2.68038	0.00735376	0.292394	NW_027332220.1	11588539	11784892	plus	protein-coding	XM_073078575.1	XP_072934676.1	1396		FBpp0293664	4.88e-168	FBgn0004198	The gene cut is referred to in FlyBase by the symbol Dmel\ct (CG11387, FBgn0004198). It is a protein_coding_gene from Dmel. It has 3 annotated transcripts and 3 polypeptides (all unique). Gene sequence location is X:7608428..7678859. Its molecular function is described by: transcription cis-regulatory region binding; RNA polymerase II transcription regulatory region sequence-specific DNA binding;…
LOC140746157	LOC140746157	gastrulation-defective	serine protease gd-like	gd	gastrulation-defective	3589.53	-0.961225	FWD	0.359317	-2.67514	0.00746971	0.295901	NW_027332220.1	4360301	4378850	plus	protein-coding	XM_073078181.1	XP_072934282.1	533		FBpp0312566	1.67e-51	FBgn0000808	The gene gastrulation-defective is referred to in FlyBase by the symbol Dmel\gd (CG1505, FBgn0000808). It is a protein_coding_gene from Dmel. It has 4 annotated transcripts and 4 polypeptides (3 unique). Gene sequence location is X:11985154..11987764. Its molecular function is described by: serine-type endopeptidase activity. It is involved in the biological process described with 6 unique terms,…
LOC140744317	T48	Transcript 48	FU domain-containing protein T48	T48	Transcript 48	297.812	-1.04064	FWD	0.389759	-2.66997	0.00758586	0.299389	NW_027332216.1	8268963	8305057	plus	protein-coding	XM_073075877.1	XP_072931978.1	340		FBpp0307705	2.35e-39	FBgn0004359	The gene Transcript 48 is referred to in FlyBase by the symbol Dmel\T48 (CG5507, FBgn0004359). It is a protein_coding_gene from Dmel. It has 2 annotated transcripts and 2 polypeptides (1 unique). Gene sequence location is 3R:26881734..26910997. Its molecular function is unknown. It is involved in the biological process described with: ventral furrow formation. 27 alleles are reported. The phenoty…
LOC140752852	LOC140752852	Sph35	phenoloxidase-activating factor 2-like	Sph35	Serine protease homolog 35	39404.3	-0.54806	FWD	0.206705	-2.65141	0.00801559	0.315181	NW_027332232.1	3071284	3088195	plus	protein-coding	XM_073087209.1	XP_072943310.1	412		FBpp0311172	1.19e-112	FBgn0032213	The gene Serine protease homolog 35 is referred to in FlyBase by the symbol Dmel\Sph35 (CG5390, FBgn0032213). It is a protein_coding_gene from Dmel. It has 2 annotated transcripts and 2 polypeptides (1 unique). Gene sequence location is 2L:10304069..10306594. Its molecular function is described by: peptidase activator activity. It is involved in the biological process described with: zymogen acti…
LOC140756166	LOC140756166	LOC140756166	uncharacterized LOC140756166			333.313	-3.88015	FWD	1.46594	-2.64686	0.0081242	0.318278	NW_027332239.1	8252204	8255033	plus	lncRNA	XR_012103875.1
LOC140745485	Spn100A	Serpin 100A	Serpin 100A	Spn100A	Serpin 100A	208.779	1.30374	FWP	0.493559	2.64151	0.00825371	0.320046	NW_027332218.1	8162163	8181385	minus	protein-coding	XM_073077367.1	XP_072933468.1	505		FBpp0085060	1.14e-45	FBgn0039795	The gene Serpin 100A is referred to in FlyBase by the symbol Dmel\Spn100A (CG1342, FBgn0039795). It is a protein_coding_gene from Dmel. It has one annotated transcript and one polypeptide. Gene sequence location is 3R:30690642..30692768. Its molecular function is unknown. It is involved in the biological process described with: sexual reproduction; regulation of immune response. 4 alleles are rep…
LOC140750101	LOC140750101	LOC140750101	uncharacterized LOC140750101			1052.94	-1.01253	FWD	0.38335	-2.64128	0.00825945	0.320046	NW_027332227.1	11158675	11185563	minus	protein-coding	XM_073083458.1	XP_072939559.1	432		FBpp0305049	6.27e-38
LOC140754424	insc	inscuteable	spindle orientation adaptor protein inscuteable	insc	inscuteable	916.574	-0.737377	FWD	0.279133	-2.64167	0.00824979	0.320046	NW_027332235.1	8973411	9031704	minus	protein-coding	XM_073089429.1	XP_072945530.1	1219		FBpp0071490	1.1e-20	FBgn0011674	The gene inscuteable is referred to in FlyBase by the symbol Dmel\insc (CG11312, FBgn0011674). It is a protein_coding_gene from Dmel. It has one annotated transcript and one polypeptide. Gene sequence location is 2R:20821262..20836028. Its molecular function is described by: cytoskeletal anchor activity; protein binding. It is involved in the biological process described with 14 unique terms, man…
LOC140743518	LOC140743518	dipeptidase 1-like	dipeptidase 1-like			9.84511	4.50947	FWP	1.71181	2.63433	0.00843034	0.325484	NW_027332215.1	15816898	15958698	plus	protein-coding	XM_073074851.1	XP_072930952.1	438		FBpp0310369	4.2e-157
LOC140753378	Rab26	Rab26	RAS oncogene family member Rab26	Rab26	Rab26	25.5702	-1.15219	FWD	0.43811	-2.6299	0.00854099	0.328566	NW_027332233.1	12548632	12652308	plus	protein-coding	XM_073087938.1	XP_072944039.1	262		FBpp0304179	6.71e-92	FBgn0086913	The gene Rab26 is referred to in FlyBase by the symbol Dmel\Rab26 (CG34410, FBgn0086913). It is a protein_coding_gene from Dmel. It has 6 annotated transcripts and 6 polypeptides (3 unique). Gene sequence location is 3L:21318774..21335027. Its molecular function is described by: GTP binding; GTPase activity. It is involved in the biological process described with: Rab protein signal transduction;…
LOC140751972	LOC140751972	drop dead	nose resistant to fluoxetine protein 6-like	drd	drop dead	1677.13	-1.06828	FWD	0.406645	-2.62706	0.00861262	0.33013	NW_027332230.1	14092634	14130236	plus	protein-coding	XM_073086114.1	XP_072942215.1	693		FBpp0099994	2.87e-154	FBgn0260006	The gene drop dead is referred to in FlyBase by the symbol Dmel\drd (CG33968, FBgn0260006). It is a protein_coding_gene from Dmel. It has one annotated transcript and one polypeptide. Gene sequence location is X:15125753..15137311. Its molecular function is described by: acyltransferase activity, transferring groups other than amino-acyl groups. It is involved in the biological process described …
LOC140743799	LOC140743799	LOC140743799	uncharacterized LOC140743799			650.17	1.23749	FWP	0.472018	2.6217	0.00874926	0.331787	NW_027332209.1	6454312	6465923	plus	protein-coding	XM_073075387.1	XP_072931488.1	1127		FBpp0311827	1.16e-07
LOC140753102	fng	fringe	Fringe glycosyltransferase	fng	fringe	2198.25	-0.547528	FWD	0.208817	-2.62204	0.00874039	0.331787	NW_027332233.1	13708825	13733820	minus	protein-coding	XM_073087480.1	XP_072943581.1	326		FBpp0077925	1.95e-128	FBgn0011591	The gene fringe is referred to in FlyBase by the symbol Dmel\fng (CG10580, FBgn0011591). It is a protein_coding_gene from Dmel. It has one annotated transcript and one polypeptide. Gene sequence location is 3L:20925891..20949512. Its molecular function is described by: O-fucosylpeptide 3-beta-N-acetylglucosaminyltransferase activity; glycosyltransferase activity. It is involved in the biological …
LOC140756885	LOC140756885	organic cation transporter protein-like	organic cation transporter protein-like			859.18	-2.34866	FWD	0.895619	-2.62239	0.00873153	0.331787	NW_027332241.1	5590063	5646048	plus	protein-coding	XM_073092418.1	XP_072948519.1	656		FBpp0288885	0
LOC140750652	Tgi	Tgi	Tondu-domain-containing Growth Inhibitor	Tgi	Tondu-domain-containing Growth Inhibitor	1477.15	-0.590013	FWD	0.225299	-2.6188	0.00882387	0.332661	NW_027332228.1	10214006	10265886	plus	protein-coding	XM_073084322.1	XP_072940423.1	330		FBpp0075553	1.78e-06	FBgn0036373	The gene Tondu-domain-containing Growth Inhibitor is referred to in FlyBase by the symbol Dmel\Tgi (CG10741, FBgn0036373). It is a protein_coding_gene from Dmel. It has 2 annotated transcripts and 2 polypeptides (all unique). Gene sequence location is 3L:13486797..13502492. Its molecular function is described by: transcription coactivator binding; DNA-binding transcription factor binding. It is i…
LOC140752389	LOC140752389	Lcp65Ac	cuticle protein 3-like	Lcp65Ac	Lcp65Ac	30.0048	3.78623	FWP	1.44602	2.61838	0.00883474	0.332661	NW_027332231.1	12316044	12328079	plus	protein-coding	XM_073086661.1	XP_072942762.1	168		FBpp0076700	5.97e-19	FBgn0020642	The gene Lcp65Ac is referred to in FlyBase by the symbol Dmel\Lcp65Ac (CG6956, FBgn0020642). It is a protein_coding_gene from Dmel. It has one annotated transcript and one polypeptide. Gene sequence location is 3L:6144819..6145393. Its molecular function is described by: structural constituent of chitin-based larval cuticle. It is involved in the biological process described with: chitin-based cu…
LOC140754267	LpR1	Lipophorin receptor 1	Lipophorin receptor 1	LpR1	Lipophorin receptor 1	6717.3	-1.65035	FWD	0.631532	-2.61325	0.00896846	0.335326	NW_027332211.1	11778503	12080306	plus	protein-coding	XM_073089236.1	XP_072945337.1	909		FBpp0290686	0	FBgn0066101	The gene Lipophorin receptor 1 is referred to in FlyBase by the symbol Dmel\LpR1 (CG31094, FBgn0066101). It is a protein_coding_gene from Dmel. It has 10 annotated transcripts and 10 polypeptides (9 unique). Gene sequence location is 3R:25741348..25763105. Its molecular function is described by: cargo receptor activity; lipoprotein particle receptor activity; calcium ion binding. It is involved i…
LOC140742420	Muc91C	Mucin 91C	Mucin 91C	Muc91C	Mucin 91C	260.368	-1.05377	FWD	0.40323	-2.61332	0.00896666	0.335326	NW_027332213.1	15933174	15952456	plus	protein-coding	XM_073073356.1	XP_072929457.1	535		FBpp0311446	4.71e-30	FBgn0038642	The gene Mucin 91C is referred to in FlyBase by the symbol Dmel\Muc91C (CG7709, FBgn0038642). It is a protein_coding_gene from Dmel. It has 2 annotated transcripts and 2 polypeptides (all unique). Gene sequence location is 3R:18687556..18692719. Its molecular function is described by: extracellular matrix structural constituent; transcription coactivator activity. It is involved in the biological…
LOC140757427	LOC140757427	Nsun6	tRNA (cytosine(72)-C(5))-methyltransferase NSUN6	Nsun6	NOP2/Sun RNA methyltransferase 6	542.003	-0.41461	FWD	0.158786	-2.61113	0.0090244	0.336238	NW_027332212.1	8851130	8855830	plus	protein-coding	XM_073093131.1	XP_072949232.1	425		FBpp0078203	6.47e-95	FBgn0037200	The gene NOP2/Sun RNA methyltransferase 6 is referred to in FlyBase by the symbol Dmel\Nsun6 (CG11109, FBgn0037200). It is a protein_coding_gene from Dmel. It has 2 annotated transcripts and 2 polypeptides (all unique). Gene sequence location is 3L:22872200..22873702. Its molecular function is described by: methyltransferase activity; RNA binding; RNA methyltransferase activity; tRNA (cytidine-5-…
LOC140750254	Rab6	Rab6	RAS oncogene family member Rab6	Rab6	Rab6	922.869	0.44401	FWP	0.170249	2.608	0.0091072	0.338141	NW_027332211.1	3363596	3391586	plus	protein-coding	XM_073083698.1	XP_072939799.1	210		FBpp0312096	1.51e-133	FBgn0015797	The gene Rab6 is referred to in FlyBase by the symbol Dmel\Rab6 (CG6601, FBgn0015797). It is a protein_coding_gene from Dmel. It has 2 annotated transcripts and 2 polypeptides (1 unique). Gene sequence location is 2L:12107221..12109116. Its molecular function is described by: protein binding; GTPase activity; GTP binding. It is involved in the biological process described with 17 unique terms, ma…
LOC140750489	LOC140750489	quemao	terpene synthase-like	qm	quemao	16.1179	5.67538	FWP	2.17925	2.60428	0.00920679	0.340651	NW_027332227.1	3113517	3130651	plus	protein-coding	XM_073084036.1	XP_072940137.1	316		FBpp0291255	5.29e-101	FBgn0019662	The gene quemao is referred to in FlyBase by the symbol Dmel\qm (CG8593, FBgn0019662). It is a protein_coding_gene from Dmel. It has 3 annotated transcripts and 3 polypeptides (2 unique). Gene sequence location is 3L:7348313..7353622. Its molecular function is described by: prenyltransferase activity; geranylgeranyl diphosphate synthase activity. It is involved in the biological process described…
LOC140747924	LOC140747924	spalt major	sal-like protein 1	salm	spalt major	2072.61	0.81883	FWP	0.314908	2.60022	0.0093163	0.342486	NW_027332223.1	9195848	9223389	plus	protein-coding	XM_073080569.1	XP_072936670.1	1362		FBpp0088852	1e-59	FBgn0261648	The gene spalt major is referred to in FlyBase by the symbol Dmel\salm (CG6464, FBgn0261648). It is a protein_coding_gene from Dmel. It has 2 annotated transcripts and 2 polypeptides (all unique). Gene sequence location is 2L:11434311..11445614. Its molecular function is described by: DNA-binding transcription factor activity, RNA polymerase II-specific. It is involved in the biological process d…
LOC140751515	LOC140751515	protein SPT2 homolog	protein SPT2 homolog			1306.2	-0.274784	FWD	0.105684	-2.60006	0.00932065	0.342486	NW_027332230.1	3986128	3993513	plus	protein-coding	XM_073085407.1	XP_072941508.1	699		FBpp0308369	3.71e-31
LOC140749662	LOC140749662	Muscle protein 20	muscle-specific protein 20-like	Mp20	Muscle protein 20	63.4882	2.51527	FWP	0.967948	2.59856	0.00936151	0.342805	NW_027332226.1	5265271	5291078	plus	protein-coding	XM_073082777.1	XP_072938878.1	182		FBpp0311634	1.77e-80	FBgn0002789	The gene Muscle protein 20 is referred to in FlyBase by the symbol Dmel\Mp20 (CG4696, FBgn0002789). It is a protein_coding_gene from Dmel. It has 2 annotated transcripts and 2 polypeptides (all unique). Gene sequence location is 2R:13246670..13248880. Its molecular function is described by: actin filament binding. It is involved in the biological process described with: actin filament organizatio…
LOC140752104	LOC140752104	C901	uncharacterized LOC140752104	C901	C901	377.131	1.18388	FWP	0.457094	2.59001	0.00959729	0.344238	NW_027332209.1	12875027	12881374	plus	protein-coding	XM_073086314.1	XP_072942415.1	348		FBpp0073256	2e-131	FBgn0021742	The gene C901 is referred to in FlyBase by the symbol Dmel\C901 (CG1567, FBgn0021742). It is a protein_coding_gene from Dmel. It has one annotated transcript and one polypeptide. Gene sequence location is X:10964032..10967134. Its molecular function is described by: Notch binding. It is involved in the biological process described with: negative regulation of Notch signaling pathway; Notch signal…
LOC140757246	LOC140757246	LOC140757246	uncharacterized LOC140757246			3063.24	0.964378	FWP	0.372339	2.59005	0.00959613	0.344238	NW_027332212.1	1217917	1335650	plus	protein-coding	XM_073092848.1	XP_072948949.1	996		FBpp0303131	5.42e-30
LOC140757333	LOC140757333	methuselah-like 10	G-protein coupled receptor Mth2-like	mthl10	methuselah-like 10	26.9042	1.97735	FWP	0.762608	2.59288	0.00951772	0.344238	NW_027332212.1	5423182	5544320	minus	protein-coding	XM_073092998.1	XP_072949099.1	656		FBpp0297519	8.59e-40	FBgn0035132	The gene methuselah-like 10 is referred to in FlyBase by the symbol Dmel\mthl10 (CG17061, FBgn0035132). It is a protein_coding_gene from Dmel. It has 7 annotated transcripts and 7 polypeptides (5 unique). Gene sequence location is 3L:332801..342915. Its molecular function is described by: G protein-coupled receptor activity; transmembrane signaling receptor activity; G protein-coupled peptide rec…
LOC140743004	LOC140743004	LOC140743004	uncharacterized LOC140743004			121.329	0.833137	FWP	0.32145	2.59181	0.00954724	0.344238	NW_027332214.1	13908305	13917855	minus	protein-coding	XM_073074131.1	XP_072930232.1	360		FBpp0308740	2.09e-08
LOC140748253	spir	spire	spire type actin nucleation factor	spir	spire	1209.67	-0.599905	FWD	0.231496	-2.59143	0.00955777	0.344238	NW_027332223.1	14515787	14695517	minus	protein-coding	XM_073081021.1	XP_072937122.1	833		FBpp0297511	9.47e-163	FBgn0003475	The gene spire is referred to in FlyBase by the symbol Dmel\spir (CG10076, FBgn0003475). It is a protein_coding_gene from Dmel. It has 10 annotated transcripts and 10 polypeptides (9 unique). Gene sequence location is 2L:20311219..20348386. Its molecular function is described by: microtubule binding; actin binding; protein binding. It is involved in the biological process described with 19 unique…
LOC140751631	LOC140751631	lethal of scute	achaete-scute complex protein T3-like	l(1)sc	lethal of scute	3013.5	-0.520096	FWD	0.20089	-2.58895	0.00962677	0.344238	NW_027332230.1	6255627	6258232	minus	protein-coding	XM_073085600.1	XP_072941701.1	193		FBpp0070073	3.97e-32	FBgn0002561	The gene lethal of scute is referred to in FlyBase by the symbol Dmel\l(1)sc (CG3839, FBgn0002561). It is a protein_coding_gene from Dmel. It has one annotated transcript and one polypeptide. Gene sequence location is X:409721..410817. Its molecular function is described by 6 unique terms, many of which group under: binding; DNA-binding transcription factor activity; transcription regulator activ…
LOC140753130	LOC140753130	LOC140753130	uncharacterized LOC140753130			491.509	0.828573	FWP	0.319829	2.59067	0.00957884	0.344238	NW_027332233.1	15313588	15800712	minus	protein-coding	XM_073087527.1	XP_072943628.1	1369		FBpp0291785	6.3e-07
LOC140752565	LOC140752565	Serpin 42Da	uncharacterized LOC140752565	Spn42Da	Serpin 42Da	18081.2	-0.45341	FWD	0.175374	-2.58539	0.00972689	0.34575	NW_027332231.1	11536913	11571385	plus	protein-coding	XM_073086903.1	XP_072943004.1	1203		FBpp0089192	7.15e-52	FBgn0265137	The gene Serpin 42Da is referred to in FlyBase by the symbol Dmel\Spn42Da (CG9453, FBgn0265137). It is a protein_coding_gene from Dmel. It has 11 annotated transcripts and 11 polypeptides (8 unique). Gene sequence location is 2R:6875906..6878927. Its molecular function is described by: serine-type endopeptidase inhibitor activity; cysteine-type endopeptidase inhibitor activity. It is involved in …
LOC140754365	REPTOR-BP	REPTOR-binding partner	REPTOR-binding partner	REPTOR-BP	REPTOR-binding partner	7251.4	-0.717041	FWD	0.27737	-2.58514	0.00973394	0.34575	NW_027332235.1	4927868	4997531	minus	protein-coding	XM_073089363.1	XP_072945464.1	154		FBpp0088679	3.83e-41	FBgn0032202	The gene REPTOR-binding partner is referred to in FlyBase by the symbol Dmel\REPTOR-BP (CG18619, FBgn0032202). It is a protein_coding_gene from Dmel. It has 4 annotated transcripts and 4 polypeptides (all unique). Gene sequence location is 2L:10264125..10265229. Its molecular function is described by: protein homodimerization activity; DNA-binding transcription factor activity; protein heterodime…
LOC140753721	Hacl	2-hydroxyacyl-CoA lyase	2-hydroxyacyl-CoA lyase	Hacl	2-hydroxyacyl-CoA lyase	402.15	-1.00243	FWD	0.388002	-2.58358	0.00977802	0.346161	NW_027332234.1	7522570	7535954	minus	protein-coding	XM_073088484.1	XP_072944585.1	606		FBpp0085630	0	FBgn0034488	The gene 2-hydroxyacyl-CoA lyase is referred to in FlyBase by the symbol Dmel\Hacl (CG11208, FBgn0034488). It is a protein_coding_gene from Dmel. It has one annotated transcript and one polypeptide. Gene sequence location is 2R:20242752..20245388. Its molecular function is described by: 2-hydroxyacyl-CoA lyase activity; catalytic activity; magnesium ion binding; thiamine pyrophosphate binding. It…
LOC140752447	LOC140752447	proton-coupled folate transporter-like	proton-coupled folate transporter-like			23.2119	-1.9634	FWD	0.76038	-2.58213	0.0098192	0.346468	NW_027332231.1	7071091	7081741	minus	protein-coding	XM_073086740.1	XP_072942841.1	533		FBpp0308816	6.23e-106
LOC140756108	LOC140756108	Sox100B	transcription factor Sox-8-like	Sox100B	Sox100B	13.4612	4.28726	FWP	1.66223	2.57922	0.00990242	0.348252	NW_027332239.1	9370994	9393281	minus	protein-coding	XM_073091520.1	XP_072947621.1	221		FBpp0085097	1.53e-31	FBgn0024288	The gene Sox100B is referred to in FlyBase by the symbol Dmel\Sox100B (CG15552, FBgn0024288). It is a protein_coding_gene from Dmel. It has one annotated transcript and one polypeptide. Gene sequence location is 3R:31065253..31083407. Its molecular function is described by: DNA-binding transcription factor activity, RNA polymerase II-specific; RNA polymerase II cis-regulatory region sequence-spec…
LOC140750632	vvl	ventral veins lacking	ventral veins lacking	vvl	ventral veins lacking	3455.82	1.01447	FWP	0.393897	2.57547	0.0100104	0.34974	NW_027332228.1	158680	161212	plus	protein-coding	XM_073084298.1	XP_072940399.1	369		FBpp0311831	5.88e-125	FBgn0086680	The gene ventral veins lacking is referred to in FlyBase by the symbol Dmel\vvl (CG10037, FBgn0086680). It is a protein_coding_gene from Dmel. It has 5 annotated transcripts and 5 polypeptides (4 unique). Gene sequence location is 3L:6790158..6794941. Its molecular function is described by 6 unique terms, many of which group under: transcription regulator activity; DNA-binding transcription facto…
LOC140754700	Cals	Calsyntenin	calsyntenin 1	Cals	Calsyntenin	4858.64	0.605642	FWP	0.235121	2.57588	0.00999858	0.34974	NW_027332236.1	376247	623060	minus	protein-coding	XM_073089748.1	XP_072945849.1	961		FBpp0311392	0	FBgn0039928	The gene Calsyntenin is referred to in FlyBase by the symbol Dmel\Cals (CG11059, FBgn0039928). It is a protein_coding_gene from Dmel. It has 4 annotated transcripts and 4 polypeptides (2 unique). Gene sequence location is 4:1112874..1123357. Its molecular function is described by: calcium ion binding. It is involved in the biological process described with: positive regulation of synaptic transmi…
LOC140752014	Oat	Oat	Ornithine aminotransferase precursor	Oat	Ornithine aminotransferase precursor	50.7271	1.89998	FWP	0.739678	2.56865	0.0102095	0.350224	NW_027332211.1	6988841	6998707	minus	protein-coding	XM_073086189.1	XP_072942290.1	407		FBpp0074729	0	FBgn0022774	The gene Ornithine aminotransferase precursor is referred to in FlyBase by the symbol Dmel\Oat (CG8782, FBgn0022774). It is a protein_coding_gene from Dmel. It has one annotated transcript and one polypeptide. Gene sequence location is 3L:19647280..19649851. Its molecular function is described by: identical protein binding; transaminase activity; pyridoxal phosphate binding; ornithine aminotransf…
LOC140742282	Scr	Sex combs reduced	uncharacterized LOC140742282	Scr	Sex combs reduced	72.3818	4.87384	FWP	1.89469	2.57236	0.0101008	0.350224	NW_027332213.1	10807248	10866030	plus	protein-coding	XM_073073150.1	XP_072929251.1	352		FBpp0423171	6.33e-85	FBgn0003339	The gene Sex combs reduced is referred to in FlyBase by the symbol Dmel\Scr (CG1030, FBgn0003339). It is a protein_coding_gene from Dmel. It has 5 annotated transcripts and 5 polypeptides (4 unique). Gene sequence location is 3R:6823120..6849981. Its molecular function is described by 7 unique terms, many of which group under: binding; DNA binding; nucleic acid binding; DNA-binding transcription …
LOC140750729	LOC140750729	Cuticular protein 49Aa	endocuticle structural glycoprotein SgAbd-2-like	Cpr49Aa	Cuticular protein 49Aa	265.077	-3.88398	FWD	1.51231	-2.56825	0.0102214	0.350224	NW_027332228.1	8236180	8243608	minus	protein-coding	XM_073084428.1	XP_072940529.1	166		FBpp0112271	2.72e-37	FBgn0050045	The gene Cuticular protein 49Aa is referred to in FlyBase by the symbol Dmel\Cpr49Aa (CG30045, FBgn0050045). It is a protein_coding_gene from Dmel. It has one annotated transcript and one polypeptide. Gene sequence location is 2R:12376626..12377378. Its molecular function is described by: structural constituent of chitin-based larval cuticle. It is involved in the biological process described wit…
LOC140754150	smo	smoothened	smoothened, frizzled class receptor	smo	smoothened	1363.64	-0.258654	FWD	0.100594	-2.57127	0.0101327	0.350224	NW_027332234.1	8409582	8417960	plus	protein-coding	XM_073089088.1	XP_072945189.1	812		FBpp0077788	0	FBgn0003444	The gene smoothened is referred to in FlyBase by the symbol Dmel\smo (CG11561, FBgn0003444). It is a protein_coding_gene from Dmel. It has one annotated transcript and one polypeptide. Gene sequence location is 2L:277582..282167. Its molecular function is described by 7 unique terms, many of which group under: binding; protein binding; phospholipid binding; lipid binding; transmembrane signaling …
LOC140754524	Synd	Syndapin	protein kinase C and casein kinase substrate in neurons protein Synd	Synd	Syndapin	1793.11	-0.520262	FWD	0.202402	-2.57044	0.010157	0.350224	NW_027332235.1	2377785	2530360	minus	protein-coding	XM_073089557.1	XP_072945658.1	559		FBpp0083373	0	FBgn0053094	The gene Syndapin is referred to in FlyBase by the symbol Dmel\Synd (CG33094, FBgn0053094). It is a protein_coding_gene from Dmel. It has 3 annotated transcripts and 3 polypeptides (2 unique). Gene sequence location is 3R:20832799..20840118. Its molecular function is described by: phospholipid binding; lipid binding; protein binding. It is involved in the biological process described with 12 uniq…
LOC140755614	LOC140755614	LOC140755614	uncharacterized LOC140755614			460.109	-0.41086	FWD	0.159955	-2.5686	0.0102112	0.350224	NW_027332238.1	5776040	5781342	minus	protein-coding	XM_073090912.1	XP_072947013.1	150		FBpp0111393	2.59e-09
LOC140746017	ImpE3	Ecdysone-inducible gene E3	Ecdysone-inducible gene E3			833.527	2.13339	FWP	0.832804	2.56169	0.0104163	0.355758	NW_027332220.1	693537	706782	plus	protein-coding	XM_073077998.1	XP_072934099.1	315
LOC140753138	Arfrp1	Arfrp1	ADP-ribosylation factor related protein 1	Arfrp1	ADP-ribosylation factor related protein 1	639.257	-0.309462	FWD	0.120941	-2.55879	0.0105036	0.357208	NW_027332233.1	15216828	15220376	minus	protein-coding	XM_073087544.1	XP_072943645.1	203		FBpp0071229	8.09e-109	FBgn0030088	The gene ADP-ribosylation factor related protein 1 is referred to in FlyBase by the symbol Dmel\Arfrp1 (CG7039, FBgn0030088). It is a protein_coding_gene from Dmel. It has one annotated transcript and one polypeptide. Gene sequence location is X:9107069..9108354. Its molecular function is described by: GTP binding; GTPase activity. It is involved in the biological process described with: intracel…
LOC140756487	strat	stratum	RAB interacting factor STRAT	strat	stratum	565.223	0.330374	FWP	0.12915	2.55806	0.0105258	0.357208	NW_027332240.1	9375158	9377063	plus	protein-coding	XM_073092000.1	XP_072948101.1	127		FBpp0079221	8.72e-35	FBgn0032020	The gene stratum is referred to in FlyBase by the symbol Dmel\strat (CG7787, FBgn0032020). It is a protein_coding_gene from Dmel. It has one annotated transcript and one polypeptide. Gene sequence location is 2L:8320328..8321285. Its molecular function is described by: zinc ion binding; guanyl-nucleotide exchange factor activity. It is involved in the biological process described with: post-Golgi…
LOC140756068	b	Adc	glutamate decarboxylase-like protein black	Adc	Acidic amino acid decarboxylase	133.49	-3.50596	FWD	1.37402	-2.5516	0.0107229	0.36274	NW_027332239.1	5606565	5615860	minus	protein-coding	XM_073091467.1	XP_072947568.1	510		FBpp0301687	0	FBgn0000153	The gene Acidic amino acid decarboxylase is referred to in FlyBase by the symbol Dmel\Adc (CG7811, FBgn0000153). It is a protein_coding_gene from Dmel. It has 3 annotated transcripts and 3 polypeptides (2 unique). Gene sequence location is 2L:13821248..13823979. Its molecular function is described by: aspartate 1-decarboxylase activity; sulfinoalanine decarboxylase activity; carboxy-lyase activit…
LOC140753941	drm	drumstick	odd-skipped family member drumstick	drm	drumstick	719.871	3.08701	FWP	1.21062	2.54995	0.0107738	0.363309	NW_027332234.1	5584103	5625478	minus	protein-coding	XM_073088789.1	XP_072944890.1	88		FBpp0311097	5.55e-42	FBgn0024244	The gene drumstick is referred to in FlyBase by the symbol Dmel\drm (CG10016, FBgn0024244). It is a protein_coding_gene from Dmel. It has 3 annotated transcripts and 3 polypeptides (2 unique). Gene sequence location is 2L:3539247..3548423. Its molecular function is described by: protein binding. It is involved in the biological process described with 11 unique terms, many of which group under: em…
LOC140754121	SmydA-3	SmydA-3	SET and MYND domain containing, arthropod-specific, member 3	SmydA-3	SET and MYND domain containing, arthropod-specific, member 3	8.36252	1.9902	FWP	0.781178	2.54769	0.010844	0.364522	NW_027332234.1	10907292	10913277	plus	protein-coding	XM_073089039.1	XP_072945140.1	492		FBpp0304342	1.28e-140	FBgn0262599	The gene SET and MYND domain containing, arthropod-specific, member 3 is referred to in FlyBase by the symbol Dmel\SmydA-3 (CG43129, FBgn0262599). It is a protein_coding_gene from Dmel. It has 3 annotated transcripts and 3 polypeptides (2 unique). Gene sequence location is 2L:10850141..10854604. Its molecular function is described by: protein-lysine N-methyltransferase activity. The biological pr…
LOC140748571	CycT	Cyclin T	Cyclin T	CycT	Cyclin T	1285.22	-0.384961	FWD	0.151344	-2.54361	0.0109712	0.367252	NW_027332224.1	2337015	2370913	minus	protein-coding	XM_073081394.1	XP_072937495.1	850		FBpp0305335	1.05e-124	FBgn0025455	The gene Cyclin T is referred to in FlyBase by the symbol Dmel\CycT (CG6292, FBgn0025455). It is a protein_coding_gene from Dmel. It has 4 annotated transcripts and 4 polypeptides (2 unique). Gene sequence location is 3L:17551004..17557788. Its molecular function is described by: cyclin-dependent protein serine/threonine kinase activator activity; cyclin-dependent protein serine/threonine kinase …
LOC140752080	LOC140752080	LOC140752080	uncharacterized LOC140752080			959.994	-0.467215	FWD	0.183734	-2.54289	0.0109941	0.367252	NW_027332231.1	13752663	13758905	plus	protein-coding	XM_073086232.1	XP_072942333.1	426		FBpp0080636	5.53e-17
LOC140750196	LOC140750196	peptide deformylase, mitochondrial-like	peptide deformylase, mitochondrial-like			117.791	0.495653	FWP	0.195359	2.53713	0.0111764	0.372174	NW_027332227.1	979992	981597	minus	protein-coding	XM_073083609.1	XP_072939710.1	218		FBpp0081795	7.06e-62
LOC140745850	LOC140745850	roughest	irregular chiasm C-roughest protein-like	rst	roughest	4831.57	-0.596559	FWD	0.235309	-2.53521	0.011238	0.373058	NW_027332219.1	4849893	4981957	minus	protein-coding	XM_073077776.1	XP_072933877.1	815		FBpp0310320	0	FBgn0003285	The gene roughest is referred to in FlyBase by the symbol Dmel\rst (CG4125, FBgn0003285). It is a protein_coding_gene from Dmel. It has 2 annotated transcripts and 2 polypeptides (1 unique). Gene sequence location is X:2950399..2973834. Its molecular function is described by: cell adhesion molecule binding; PDZ domain binding. It is involved in the biological process described with 9 unique terms…
LOC140751682	mIF3	mIF3	mitochondrial translation initiation factor 3	mIF3	mitochondrial translation initiation factor 3	362.074	-0.276446	FWD	0.109161	-2.53247	0.0113261	0.374816	NW_027332230.1	8773799	8775889	plus	protein-coding	XM_073085684.1	XP_072941785.1	211		FBpp0308691	1.1e-22	FBgn0033712	The gene mitochondrial translation initiation factor 3 is referred to in FlyBase by the symbol Dmel\mIF3 (CG13163, FBgn0033712). It is a protein_coding_gene from Dmel. It has 3 annotated transcripts and 3 polypeptides (2 unique). Gene sequence location is 2R:12321238..12322797. Its molecular function is described by: ribosome binding; translation initiation factor activity; translation factor act…
LOC140753782	LOC140753782	UPAR/Ly6 domain-containing protein bero-like	UPAR/Ly6 domain-containing protein bero-like			7091.55	-1.46743	FWD	0.582547	-2.51899	0.0117692	0.388274	NW_027332234.1	5761842	5783624	plus	protein-coding	XM_073088565.1	XP_072944666.1	160		FBpp0308974	6.76e-09
LOC140742427	ALiX	ALiX	programmed cell death 6-interacting protein-like protein AliX	ALiX	ALG-2 interacting protein X	2692.35	-0.207464	FWD	0.0824767	-2.51542	0.011889	0.389972	NW_027332213.1	16074343	16087100	minus	protein-coding	XM_073073370.1	XP_072929471.1	830		FBpp0084610	0	FBgn0086346	The gene ALG-2 interacting protein X is referred to in FlyBase by the symbol Dmel\ALiX (CG12876, FBgn0086346). It is a protein_coding_gene from Dmel. It has one annotated transcript and one polypeptide. Gene sequence location is 3R:27696466..27700110. Its molecular function is unknown. It is involved in the biological process described with 7 unique terms, many of which group under: cellular proc…
LOC140752544	LOC140752544	dumpy	uncharacterized LOC140752544	dpy	dumpy	11.5628	-3.71672	FWD	1.47766	-2.51528	0.0118939	0.389972	NW_027332231.1	6261281	6262576	plus	protein-coding	XM_073086882.1	XP_072942983.1	339		FBpp0304630	9.36e-08	FBgn0053196	The gene dumpy is referred to in FlyBase by the symbol Dmel\dpy (CG33196, FBgn0053196). It is a protein_coding_gene from Dmel. It has 16 annotated transcripts and 16 polypeptides (all unique). Gene sequence location is 2L:4477462..4614300. Its molecular function is described by: calcium ion binding; zinc ion binding; extracellular matrix structural constituent. It is involved in the biological pr…
LOC140743269	LOC140743269	Glutamine synthetase 2	glutamine synthetase 2 cytoplasmic-like	Gs2	Glutamine synthetase 2	2422.44	-1.19654	FWD	0.476189	-2.51273	0.01198	0.391592	NW_027332215.1	4738079	4825888	minus	protein-coding	XM_073074421.1	XP_072930522.1	455		FBpp0310162	2.74e-164	FBgn0001145	The gene Glutamine synthetase 2 is referred to in FlyBase by the symbol Dmel\Gs2 (CG1743, FBgn0001145). It is a protein_coding_gene from Dmel. It has 6 annotated transcripts and 6 polypeptides (4 unique). Gene sequence location is X:11422832..11430197. Its molecular function is described by: catalytic activity; glutamine synthetase activity. It is involved in the biological process described with…
LOC140749579	LOC140749579	ATP-binding cassette sub-family G member 4-like	ATP-binding cassette sub-family G member 4-like			743.97	-0.561585	FWD	0.223702	-2.51042	0.0120588	0.392961	NW_027332226.1	6330234	6385305	plus	protein-coding	XM_073082684.1	XP_072938785.1	621		FBpp0311684	1.31e-129
LOC140757299	pdm3	pou domain motif 3	POU-domain protein pdm3	pdm3	pou domain motif 3	542.296	0.879417	FWP	0.351262	2.5036	0.0122938	0.396979	NW_027332212.1	3629501	3833309	minus	protein-coding	XM_073092932.1	XP_072949033.1	589		FBpp0292044	1.76e-134	FBgn0261588	The gene pou domain motif 3 is referred to in FlyBase by the symbol Dmel\pdm3 (CG42698, FBgn0261588). It is a protein_coding_gene from Dmel. It has 4 annotated transcripts and 4 polypeptides (all unique). Gene sequence location is 2R:8327490..8396280. Its molecular function is described by: RNA polymerase II cis-regulatory region sequence-specific DNA binding; DNA-binding transcription factor act…
LOC140747746	LOC140747746	LOC140747746	uncharacterized LOC140747746			89.4728	1.31167	FWP	0.523762	2.50433	0.0122683	0.396979	NW_027332223.1	6971758	6982287	minus	protein-coding	XM_073080336.1	XP_072936437.1	274		FBpp0303564	1.33e-146
LOC140749871	LOC140749871	aldehyde dehydrogenase X, mitochondrial-like	aldehyde dehydrogenase X, mitochondrial-like			55.2747	1.06357	FWP	0.424649	2.50459	0.0122593	0.396979	NW_027332226.1	5964952	5972825	minus	protein-coding	XM_073083105.1	XP_072939206.1	488		FBpp0084452	0
LOC140746539	LOC140746539	glucose dehydrogenase [FAD, quinone]-like	glucose dehydrogenase [FAD, quinone]-like			3.52709	4.72855	FWP	1.88964	2.50236	0.0123369	0.397165	NW_027332220.1	8187362	8190778	plus	protein-coding	XM_073078693.1	XP_072934794.1	825		FBpp0073793	0
LOC140757999	LOC140757999	LOC140757999	uncharacterized LOC140757999			3844.09	-0.324206	FWD	0.129635	-2.50091	0.0123873	0.397588	NW_027332213.1	6471990	6476954	plus	protein-coding	XM_073093937.1	XP_072950038.1	253		FBpp0311525	2.73e-27
LOC140757970	m	miniature	zona pellucida domain-containing protein miniature	m	miniature	1188.03	-1.07435	FWD	0.430305	-2.49672	0.0125348	0.401114	NW_027332213.1	4417066	4511724	minus	protein-coding	XM_073093895.1	XP_072949996.1	579		FBpp0073400	0	FBgn0002577	The gene miniature is referred to in FlyBase by the symbol Dmel\m (CG9369, FBgn0002577). It is a protein_coding_gene from Dmel. It has one annotated transcript and one polypeptide. Gene sequence location is X:11754273..11769508. Its molecular function is described by: structural constituent of chitin-based cuticle. It is involved in the biological process described with 8 unique terms, many of wh…
LOC140754603	LOC140754603	mid1-interacting protein 1-B	mid1-interacting protein 1-B			2188.67	-1.00541	FWD	0.402909	-2.49538	0.0125821	0.401422	NW_027332211.1	13421282	13423641	plus	protein-coding	XM_073089643.1	XP_072945744.1	167		FBpp0300893	2.46e-14
LOC140744462	LOC140744462	Socs16D	suppressor of cytokine signaling 2-like	Socs16D	Suppressor of Cytokine Signaling at 16D	1294.42	-0.760709	FWD	0.305242	-2.49215	0.0126972	0.401488	NW_027332216.1	12437339	12483237	minus	protein-coding	XM_073076064.1	XP_072932165.1	278		FBpp0074247	8.95e-09	FBgn0030869	The gene Suppressor of Cytokine Signaling at 16D is referred to in FlyBase by the symbol Dmel\Socs16D (CG8146, FBgn0030869). It is a protein_coding_gene from Dmel. It has 2 annotated transcripts and 2 polypeptides (all unique). Gene sequence location is X:17820764..17827564. Its molecular function is described by: myosin binding; signaling adaptor activity. It is involved in the biological proces…
LOC140747943	Fsn	F-box synaptic protein	F-box synaptic protein	Fsn	F-box synaptic protein	194.036	-0.366355	FWD	0.146891	-2.49406	0.012629	0.401488	NW_027332223.1	8161943	8163919	minus	protein-coding	XM_073080601.1	XP_072936702.1	274		FBpp0086875	3.08e-131	FBgn0043010	The gene F-box synaptic protein is referred to in FlyBase by the symbol Dmel\Fsn (CG4643, FBgn0043010). It is a protein_coding_gene from Dmel. It has 2 annotated transcripts and 2 polypeptides (1 unique). Gene sequence location is 2R:13220939..13222459. Its molecular function is described by: protein binding. It is involved in the biological process described with 7 unique terms, many of which gr…
LOC140754305	LOC140754305	Cathepsin F	cathepsin O-like	CtsF	Cathepsin F	1518.96	-0.506517	FWD	0.203222	-2.49244	0.012687	0.401488	NW_027332235.1	2780539	2787345	plus	protein-coding	XM_073089293.1	XP_072945394.1	374		FBpp0078464	1.08e-41	FBgn0260462	The gene Cathepsin F is referred to in FlyBase by the symbol Dmel\CtsF (CG12163, FBgn0260462). It is a protein_coding_gene from Dmel. It has 3 annotated transcripts and 3 polypeptides (all unique). Gene sequence location is 3R:5237651..5251745. Its molecular function is described by: cysteine-type endopeptidase activity; cysteine-type peptidase activity. It is involved in the biological process d…
LOC140749949	stumps	stumps	DBB domain-containing protein stumps	stumps	stumps	429.822	0.608813	FWP	0.244424	2.49081	0.0127454	0.401819	NW_027332226.1	6917806	6947268	plus	protein-coding	XM_073083212.1	XP_072939313.1	1025		FBpp0306971	1.25e-97	FBgn0020299	The gene stumps is referred to in FlyBase by the symbol Dmel\stumps (CG31317, FBgn0020299). It is a protein_coding_gene from Dmel. It has 5 annotated transcripts and 5 polypeptides (all unique). Gene sequence location is 3R:14577217..14608079. Its molecular function is described by: transmembrane receptor protein tyrosine kinase adaptor activity; fibroblast growth factor receptor binding. It is i…
LOC140749686	LOC140749686	Cytochrome P450 6a14	cytochrome P450 6B1-like	Cyp6a14	Cytochrome P450 6a14	102.232	-1.22176	FWD	0.4909	-2.48882	0.0128169	0.402593	NW_027332226.1	3374922	3378033	minus	protein-coding	XM_073082807.1	XP_072938908.1	472		FBpp0311646	1.04e-42	FBgn0033302	The gene Cytochrome P450 6a14 is referred to in FlyBase by the symbol Dmel\Cyp6a14 (CG8687, FBgn0033302). It is a protein_coding_gene from Dmel. It has 2 annotated transcripts and 2 polypeptides (1 unique). Gene sequence location is 2R:8564187..8567202. Its molecular function is described by: heme binding; iron ion binding; monooxygenase activity; oxidoreductase activity, acting on paired donors,…
LOC140750741	LOC140750741	LOC140750741	uncharacterized LOC140750741			1237.72	-0.584591	FWD	0.235061	-2.48698	0.0128833	0.402593	NW_027332228.1	1138646	1148321	minus	protein-coding	XM_073084443.1	XP_072940544.1	886
LOC140755894	LOC140755894	methanethiol oxidase	methanethiol oxidase			1629.66	0.597752	FWP	0.240262	2.48792	0.0128494	0.402593	NW_027332239.1	7116907	7132716	minus	protein-coding	XM_073091243.1	XP_072947344.1	473		FBpp0082183	0
LOC140744808	LOC140744808	LOC140744808	uncharacterized LOC140744808			134.313	-1.0397	FWD	0.418282	-2.48565	0.0129316	0.402921	NW_027332217.1	4711467	4791312	plus	protein-coding	XM_073076478.1	XP_072932579.1	315		FBpp0271951	1.25e-31
LOC140742296	cysu	Curly Su	peroxidase homolog	cysu	Curly Su	124.006	-3.11132	FWD	1.254	-2.48111	0.0130974	0.405306	NW_027332213.1	11228823	11275948	minus	protein-coding	XM_073073167.1	XP_072929268.1	745		FBpp0082883	0	FBgn0038511	The gene Curly Su is referred to in FlyBase by the symbol Dmel\cysu (CG5873, FBgn0038511). It is a protein_coding_gene from Dmel. It has one annotated transcript and one polypeptide. Gene sequence location is 3R:17425768..17446499. Its molecular function is described by: peroxidase activity; heme binding. It is involved in the biological process described with: response to oxidative stress. 18 al…
LOC140745872	LOC140745872	GEFmeso	uncharacterized LOC140745872	GEFmeso	Guanine nucleotide exchange factor in mesoderm	1002.87	-0.856422	FWD	0.345299	-2.48023	0.0131297	0.405306	NW_027332219.1	5591327	5772843	minus	protein-coding	XM_073077801.1	XP_072933902.1	2323		FBpp0309333	2.74e-80	FBgn0050115	The gene Guanine nucleotide exchange factor in mesoderm is referred to in FlyBase by the symbol Dmel\GEFmeso (CG30115, FBgn0050115). It is a protein_coding_gene from Dmel. It has 3 annotated transcripts and 3 polypeptides (all unique). Gene sequence location is 2R:18554119..18611777. Its molecular function is described by: small GTPase binding; guanyl-nucleotide exchange factor activity. It is in…
LOC140746107	LOC140746107	vexed	somatomedin-B and thrombospondin type-1 domain-containing protein-like	vex	vexed	542.635	1.1764	FWP	0.473894	2.48241	0.0130499	0.405306	NW_027332220.1	2530433	2610312	plus	protein-coding	XM_073078108.1	XP_072934209.1	275		FBpp0289140	1.03e-76	FBgn0259241	The gene vexed is referred to in FlyBase by the symbol Dmel\vex (CG42339, FBgn0259241). It is a protein_coding_gene from Dmel. It has 2 annotated transcripts and 2 polypeptides (all unique). Gene sequence location is X:10967722..11039901. Its molecular function is unknown. The biological processes in which it is involved are not known. 8 alleles are reported. The phenotypes of these alleles manif…
LOC140753496	LOC140753496	LOC140753496	uncharacterized LOC140753496			5298.45	-0.560781	FWD	0.226176	-2.4794	0.0131603	0.405306	NW_027332233.1	9978455	9991698	plus	protein-coding	XM_073088131.1	XP_072944232.1	1062		FBpp0309227	2.75e-14
LOC140750324	2mit	2mit	leucine-rich repeat-containing protein 2mit	2mit	2mit	6.59483	2.0058	FWP	0.809805	2.47689	0.0132534	0.406997	NW_027332227.1	9713238	9719311	plus	protein-coding	XM_073083782.1	XP_072939883.1	823		FBpp0303176	8.45e-42	FBgn0260793	The gene 2mit is referred to in FlyBase by the symbol Dmel\2mit (CG42573, FBgn0260793). It is a protein_coding_gene from Dmel. It has 4 annotated transcripts and 4 polypeptides (2 unique). Gene sequence location is 3R:13121951..13155687. Its molecular function is described by: . It is involved in the biological process described with: short-term memory. 15 alleles are reported. No phenotypic data…
LOC140743767	Awh	Arrowhead	LIM/homeobox protein arrowhead	Awh	Arrowhead	20.1898	5.66665	FWP	2.29027	2.47423	0.0133524	0.408859	NW_027332215.1	26859407	26913765	minus	protein-coding	XM_073075332.1	XP_072931433.1	274		FBpp0073014	2.6e-146	FBgn0013751	The gene Arrowhead is referred to in FlyBase by the symbol Dmel\Awh (CG1072, FBgn0013751). It is a protein_coding_gene from Dmel. It has 4 annotated transcripts and 4 polypeptides (all unique). Gene sequence location is 3L:3846206..3861692. Its molecular function is described by: DNA binding; DNA-binding transcription factor activity, RNA polymerase II-specific; RNA polymerase II transcription re…
LOC140756161	M7BP	Myosin-7a binding protein	Myosin-7a binding protein	M7BP	Myosin-7a binding protein	2258.48	-1.07408	FWD	0.434845	-2.47003	0.01351	0.411323	NW_027332211.1	17245923	17350661	minus	protein-coding	XM_073091603.1	XP_072947704.1	1146		FBpp0304284	6.15e-18	FBgn0263077	The gene Myosin-7a binding protein is referred to in FlyBase by the symbol Dmel\M7BP (CG43340, FBgn0263077). It is a protein_coding_gene from Dmel. It has 15 annotated transcripts and 15 polypeptides (11 unique). Gene sequence location is 2R:7623242..7651787. Its molecular function is described by: myosin binding; ATPase activator activity. It is involved in the biological process described with:…
LOC140753788	LOC140753788	LOC140753788	uncharacterized LOC140753788			23.5936	2.43453	FWP	0.985467	2.47043	0.013495	0.411323	NW_027332234.1	14233083	14645017	plus	protein-coding	XM_073088571.1	XP_072944672.1	1136
LOC140750882	LOC140750882	LOC140750882	uncharacterized LOC140750882			7.05446	4.8238	FWP	1.95894	2.46245	0.0137992	0.418929	NW_027332228.1	11316988	11319275	minus	protein-coding	XM_073084607.1	XP_072940708.1	164		FBpp0305270	4.46e-31
LOC140743664	Nost	Nostrin	Nostrin	Nost	Nostrin	744.106	-0.587153	FWD	0.239411	-2.45249	0.0141871	0.427055	NW_027332215.1	22022143	22130123	plus	protein-coding	XM_073075107.1	XP_072931208.1	656		FBpp0292037	7.99e-150	FBgn0259734	The gene Nostrin is referred to in FlyBase by the symbol Dmel\Nost (CG42388, FBgn0259734). It is a protein_coding_gene from Dmel. It has 6 annotated transcripts and 6 polypeptides (5 unique). Gene sequence location is X:9030205..9054575. Its molecular function is described by: lipid binding; phospholipid binding. It is involved in the biological process described with: germarium-derived female ge…
LOC140747741	Tpr2	Tpr2	Tetratricopeptide repeat protein 2	Tpr2	Tetratricopeptide repeat protein 2	6003.91	-0.376907	FWD	0.153664	-2.4528	0.0141751	0.427055	NW_027332223.1	6945960	6952901	plus	protein-coding	XM_073080332.1	XP_072936433.1	497		FBpp0305671	1.34e-165	FBgn0032586	The gene Tetratricopeptide repeat protein 2 is referred to in FlyBase by the symbol Dmel\Tpr2 (CG4599, FBgn0032586). It is a protein_coding_gene from Dmel. It has 5 annotated transcripts and 5 polypeptides (3 unique). Gene sequence location is 2L:16491540..16507621. Its molecular function is described by: heat shock protein binding. It is involved in the biological process described with: chapero…
LOC140749955	LOC140749955	LOC140749955	uncharacterized LOC140749955			394.567	-1.18889	FWD	0.484717	-2.45276	0.0141764	0.427055	NW_027332226.1	11080885	11097770	plus	protein-coding	XM_073083222.1	XP_072939323.1	745		FBpp0292542	3.47e-74
LOC140754035	LOC140754035	zinc finger CCHC domain-containing protein 24-like	zinc finger CCHC domain-containing protein 24-like			33.0648	1.86695	FWP	0.761582	2.45141	0.0142296	0.427129	NW_027332234.1	12530272	12550390	plus	protein-coding	XM_073088941.1	XP_072945042.1	193
LOC140742293	Pfdn5	Prefoldin 5	prefoldin 5	Pfdn5	Prefoldin 5	2552.99	0.251781	FWP	0.102807	2.44907	0.0143225	0.428709	NW_027332213.1	11180069	11182494	minus	protein-coding	XM_073073163.1	XP_072929264.1	161		FBpp0290701	1.46e-47	FBgn0038976	The gene Prefoldin 5 is referred to in FlyBase by the symbol Dmel\Pfdn5 (CG7048, FBgn0038976). It is a protein_coding_gene from Dmel. It has 2 annotated transcripts and 2 polypeptides (1 unique). Gene sequence location is 3R:22487039..22488110. Its molecular function is described by: unfolded protein binding. It is involved in the biological process described with: RNA polymerase I assembly; prot…
LOC140752396	RIC-3	RIC-3	RIC3 acetylcholine receptor chaperone	RIC-3	RIC3 acetylcholine receptor chaperone	679.626	0.335809	FWP	0.137205	2.4475	0.0143852	0.429379	NW_027332231.1	13359104	13401069	minus	protein-coding	XM_073086669.1	XP_072942770.1	1071		FBpp0112281	1.46e-24	FBgn0050296	The gene RIC3 acetylcholine receptor chaperone is referred to in FlyBase by the symbol Dmel\RIC-3 (CG30296, FBgn0050296). It is a protein_coding_gene from Dmel. It has 19 annotated transcripts and 19 polypeptides (15 unique). Gene sequence location is 2R:21017784..21024918. Its molecular function is described by: protein folding chaperone. It is involved in the biological process described with: …
LOC140746940	Smyd4-3	Smyd4-3	SET and MYND domain containing, class 4, member 3	Smyd4-3	SET and MYND domain containing, class 4, member 3	16.6226	1.64716	FWP	0.673377	2.44612	0.0144405	0.429826	NW_027332222.1	13879112	13887534	plus	protein-coding	XM_073079119.1	XP_072935220.1	683		FBpp0087232	1.46e-158	FBgn0033633	The gene SET and MYND domain containing, class 4, member 3 is referred to in FlyBase by the symbol Dmel\Smyd4-3 (CG7759, FBgn0033633). It is a protein_coding_gene from Dmel. It has one annotated transcript and one polypeptide. Gene sequence location is 2R:11405597..11408079. Its molecular function is described by: histone deacetylase binding; histone H3K4 methyltransferase activity. It is involve…
LOC140756460	LOC140756460	Cytochrome b5	cytochrome b5-like	Cyt-b5	Cytochrome b5	55.4339	1.3455	FWP	0.550626	2.44358	0.0145423	0.431436	NW_027332211.1	18687198	18688876	minus	protein-coding	XM_073091977.1	XP_072948078.1	127		FBpp0087979	3.96e-29	FBgn0264294	The gene Cytochrome b5 is referred to in FlyBase by the symbol Dmel\Cyt-b5 (CG2140, FBgn0264294). It is a protein_coding_gene from Dmel. It has 2 annotated transcripts and 2 polypeptides (all unique). Gene sequence location is 2R:7533506..7535936. Its molecular function is described by: heme binding. It is involved in the biological process described with: xenobiotic metabolic process; response t…
LOC140753692	gus	gustavus	splA/ryanodine receptor domain and SOCS box containing gustavus	gus	gustavus	16091.9	-0.326529	FWD	0.133672	-2.44276	0.0145755	0.431436	NW_027332234.1	9386591	9492580	plus	protein-coding	XM_073088447.1	XP_072944548.1	281		FBpp0301586	2.69e-146	FBgn0026238	The gene gustavus is referred to in FlyBase by the symbol Dmel\gus (CG2944, FBgn0026238). It is a protein_coding_gene from Dmel. It has 7 annotated transcripts and 7 polypeptides (1 unique). Gene sequence location is 2R:5116990..5128321. Its molecular function is described by: protein binding. It is involved in the biological process described with 11 unique terms, many of which group under: germ…
LOC140753476	Trxr1	Thioredoxin reductase 1	Thioredoxin reductase 1	Trxr1	Thioredoxin reductase 1	5177.66	-0.23771	FWD	0.0973661	-2.4414	0.0146303	0.431857	NW_027332233.1	16304198	16327911	plus	protein-coding	XM_073088103.1	XP_072944204.1	529		FBpp0071117	0	FBgn0020653	The gene Thioredoxin reductase 1 is referred to in FlyBase by the symbol Dmel\Trxr1 (CG2151, FBgn0020653). It is a protein_coding_gene from Dmel. It has 4 annotated transcripts and 4 polypeptides (all unique). Gene sequence location is X:8242528..8248033. Its molecular function is described by 6 unique terms, many of which group under: oxidoreductase activity; catalytic activity; oxidoreductase a…
LOC140745855	LOC140745855	roughest	irregular chiasm C-roughest protein-like	rst	roughest	4485	-1.38061	FWD	0.566311	-2.43791	0.0147726	0.434854	NW_027332219.1	4126101	4236500	plus	protein-coding	XM_073077788.1	XP_072933889.1	914		FBpp0310320	0	FBgn0003285	The gene roughest is referred to in FlyBase by the symbol Dmel\rst (CG4125, FBgn0003285). It is a protein_coding_gene from Dmel. It has 2 annotated transcripts and 2 polypeptides (1 unique). Gene sequence location is X:2950399..2973834. Its molecular function is described by: cell adhesion molecule binding; PDZ domain binding. It is involved in the biological process described with 9 unique terms…
LOC140751475	LOC140751475	Beadex	LIM domain only protein 3-like	Bx	Beadex	2684.48	-0.795398	FWD	0.326453	-2.43648	0.0148309	0.435366	NW_027332230.1	9078340	9133302	plus	protein-coding	XM_073085347.1	XP_072941448.1	234		FBpp0309321	6.83e-83	FBgn0265598	The gene Beadex is referred to in FlyBase by the symbol Dmel\Bx (CG44425, FBgn0265598). It is a protein_coding_gene from Dmel. It has 5 annotated transcripts and 5 polypeptides (4 unique). Gene sequence location is X:18515428..18572809. Its molecular function is described by: DNA-binding transcription factor binding; transcription coactivator activity; protein binding. It is involved in the biolo…
LOC140750479	LOC140750479	Acetylcholine esterase	acetylcholinesterase-like	Ace	Acetylcholine esterase	416.62	0.921002	FWP	0.378307	2.43453	0.014911	0.436514	NW_027332227.1	9243030	9272951	plus	protein-coding	XM_073084024.1	XP_072940125.1	638		FBpp0289713	0	FBgn0000024	The gene Acetylcholine esterase is referred to in FlyBase by the symbol Dmel\Ace (CG17907, FBgn0000024). It is a protein_coding_gene from Dmel. It has 3 annotated transcripts and 3 polypeptides (2 unique). Gene sequence location is 3R:13222951..13259517. Its molecular function is described by: sulfate binding; protein homodimerization activity; serine hydrolase activity; acetylcholinesterase acti…
LOC140750697	LOC140750697	LOC140750697	uncharacterized LOC140750697			905.086	0.424164	FWP	0.174389	2.43229	0.0150037	0.438026	NW_027332228.1	8004961	8006274	minus	protein-coding	XM_073084390.1	XP_072940491.1	194		FBpp0304694	1.16e-34
LOC140743737	Sh	Shaker	Potassium voltage-gated channel protein Shaker	Sh	Shaker	7.62899	2.09543	FWP	0.862137	2.4305	0.0150778	0.438196	NW_027332215.1	25929235	26063168	plus	protein-coding	XM_073075258.1	XP_072931359.1	512		FBpp0088599	0	FBgn0003380	The gene Shaker is referred to in FlyBase by the symbol Dmel\Sh (CG12348, FBgn0003380). It is a protein_coding_gene from Dmel. It has 17 annotated transcripts and 17 polypeptides (13 unique). Gene sequence location is X:17924307..18063247. Its molecular function is described by: monoatomic ion channel activity; voltage-gated monoatomic cation channel activity; voltage-gated potassium channel acti…
LOC140748753	LOC140748753	Rad60	uncharacterized LOC140748753	Rad60	Rad60	662.255	-0.227347	FWD	0.0935519	-2.43017	0.0150918	0.438196	NW_027332224.1	1441042	1442919	minus	protein-coding	XM_073081618.1	XP_072937719.1	421		FBpp0306568	4.88e-15	FBgn0039065	The gene Rad60 is referred to in FlyBase by the symbol Dmel\Rad60 (CG4449, FBgn0039065). It is a protein_coding_gene from Dmel. It has 6 annotated transcripts and 6 polypeptides (4 unique). Gene sequence location is 3R:23249443..23251477. Its molecular function is described by: protein binding. It is involved in the biological process described with: double-strand break repair via homologous reco…
LOC140754916	LOC140754916	guanine nucleotide exchange factor DBS-like	guanine nucleotide exchange factor DBS-like			1540.42	-0.469992	FWD	0.193487	-2.42906	0.0151379	0.438342	NW_027332211.1	14131228	14246395	plus	protein-coding	XM_073090075.1	XP_072946176.1	1036		FBpp0085412	4.11e-137
LOC140744237	Tis11	Tis11 zinc finger protein	Tis11 zinc finger protein	Tis11	Tis11 zinc finger protein	7344.94	-0.518138	FWD	0.214255	-2.41833	0.0155921	0.444471	NW_027332209.1	7614966	7656911	plus	protein-coding	XM_073075771.1	XP_072931872.1	272		FBpp0311375	5.44e-49	FBgn0011837	The gene Tis11 zinc finger protein is referred to in FlyBase by the symbol Dmel\Tis11 (CG4070, FBgn0011837). It is a protein_coding_gene from Dmel. It has 3 annotated transcripts and 3 polypeptides (1 unique). Gene sequence location is X:12659415..12682560. Its molecular function is described by: mRNA 3'-UTR AU-rich region binding; mRNA binding; mRNA 3'-UTR binding; metal ion binding. It is invol…
LOC140748098	LOC140748098	LOC140748098	uncharacterized LOC140748098			52.6893	-3.10108	FWD	1.28017	-2.4224	0.0154183	0.444471	NW_027332211.1	3679860	3691178	plus	protein-coding	XM_073080817.1	XP_072936918.1	1087		FBpp0087496	2.51e-41
LOC140742429	mats	mob as tumor suppressor	MOB kinase activator-like 1	mats	mob as tumor suppressor	1812.76	0.351047	FWP	0.145185	2.41793	0.015609	0.444471	NW_027332213.1	16067788	16072170	minus	protein-coding	XM_073073371.1	XP_072929472.1	217		FBpp0311400	8.91e-152	FBgn0038965	The gene mob as tumor suppressor is referred to in FlyBase by the symbol Dmel\mats (CG13852, FBgn0038965). It is a protein_coding_gene from Dmel. It has 3 annotated transcripts and 3 polypeptides (1 unique). Gene sequence location is 3R:22421161..22423302. Its molecular function is described by: protein binding; protein kinase activator activity; protein kinase binding. It is involved in the biol…
LOC140742536	LOC140742536	viking	uncharacterized LOC140742536	vkg	viking	9.15903	3.15971	FWP	1.3062	2.41901	0.0155627	0.444471	NW_027332214.1	9966124	9986225	plus	protein-coding	XM_073073437.1	XP_072929538.1	5925		FBpp0305721	4.11e-10	FBgn0016075	The gene viking is referred to in FlyBase by the symbol Dmel\vkg (CG16858, FBgn0016075). It is a protein_coding_gene from Dmel. It has 3 annotated transcripts and 3 polypeptides (1 unique). Gene sequence location is 2L:5012144..5028191. Its molecular function is described by: extracellular matrix structural constituent; extracellular matrix structural constituent conferring tensile strength. It i…
LOC140748687	LOC140748687	serine protease 33	serine protease 33			36.6538	1.14459	FWP	0.473047	2.41961	0.015537	0.444471	NW_027332224.1	5865564	5880142	plus	protein-coding	XM_073081540.1	XP_072937641.1	438		FBpp0087747	1.58e-140
LOC140750127	LOC140750127	Lcp65Ac	flexible cuticle protein 12-like	Lcp65Ac	Lcp65Ac	4.50818	-4.05425	FWD	1.67794	-2.4162	0.0156833	0.444471	NW_027332227.1	873187	874336	minus	protein-coding	XM_073083510.1	XP_072939611.1	104		FBpp0076700	2.31e-34	FBgn0020642	The gene Lcp65Ac is referred to in FlyBase by the symbol Dmel\Lcp65Ac (CG6956, FBgn0020642). It is a protein_coding_gene from Dmel. It has one annotated transcript and one polypeptide. Gene sequence location is 3L:6144819..6145393. Its molecular function is described by: structural constituent of chitin-based larval cuticle. It is involved in the biological process described with: chitin-based cu…
LOC140752196	LOC140752196	EbpIII	uncharacterized LOC140752196	EbpIII	Ejaculatory bulb protein III	1692.66	-1.61882	FWD	0.669948	-2.41634	0.0156775	0.444471	NW_027332231.1	3383643	3439512	minus	protein-coding	XM_073086410.1	XP_072942511.1	308		FBpp0309999	3.75e-25	FBgn0011695	The gene Ejaculatory bulb protein III is referred to in FlyBase by the symbol Dmel\EbpIII (CG11390, FBgn0011695). It is a protein_coding_gene from Dmel. It has 3 annotated transcripts and 3 polypeptides (1 unique). Gene sequence location is 2R:24026172..24027518. Its molecular function is unknown. It is involved in the biological process described with: mating plug formation; response to virus; m…
LOC140756418	LOC140756418	facilitated trehalose transporter Tret1-like	facilitated trehalose transporter Tret1-like			18.4163	1.4125	FWP	0.584398	2.41702	0.0156482	0.444471	NW_027332240.1	9576518	9639910	plus	protein-coding	XM_073091916.1	XP_072948017.1	492		FBpp0297096	3.25e-53
LOC140750334	LOC140750334	Ance	angiotensin-converting enzyme-like	Ance	Angiotensin converting enzyme	46.6813	-2.5497	FWD	1.05676	-2.41275	0.0158325	0.447509	NW_027332227.1	1593909	1603951	minus	protein-coding	XM_073083791.1	XP_072939892.1	664		FBpp0310259	0	FBgn0012037	The gene Angiotensin converting enzyme is referred to in FlyBase by the symbol Dmel\Ance (CG8827, FBgn0012037). It is a protein_coding_gene from Dmel. It has 3 annotated transcripts and 3 polypeptides (1 unique). Gene sequence location is 2L:13905645..13909212. Its molecular function is described by: metallopeptidase activity; peptidyl-dipeptidase activity. It is involved in the biological proces…
LOC140744842	LOC140744842	juvenile hormone-binding protein-like	juvenile hormone-binding protein-like			52.6199	-1.51546	FWD	0.628517	-2.41117	0.0159015	0.448272	NW_027332217.1	6271619	6281195	minus	protein-coding	XM_073076533.1	XP_072932634.1	243
LOC140751751	LOC140751751	Sarcoglycan delta	delta-sarcoglycan-like	Scgdelta	Sarcoglycan delta	76.6723	1.42935	FWP	0.593524	2.40825	0.0160292	0.450678	NW_027332230.1	10368887	10393897	minus	protein-coding	XM_073085789.1	XP_072941890.1	312		FBpp0311618	3.8e-65	FBgn0025391	The gene Sarcoglycan delta is referred to in FlyBase by the symbol Dmel\Scg≈í¬• (CG14808, FBgn0025391). It is a protein_coding_gene from Dmel. It has 4 annotated transcripts and 4 polypeptides (1 unique). Gene sequence location is X:1735945..1754065. Its molecular function is described by: structural constituent of muscle. It is involved in the biological process described with: sarcomere organiz…
LOC140746040	LOC140746040	calcium/calmodulin-dependent protein kinase kinase 2	calcium/calmodulin-dependent protein kinase kinase 2			427.189	-0.655933	FWD	0.272572	-2.40646	0.0161079	0.4517	NW_027332220.1	459469	675900	minus	protein-coding	XM_073078021.1	XP_072934122.1	583		FBpp0306041	4.4e-144
LOC140744131	LOC140744131	Syncrip	uncharacterized LOC140744131	Syp	Syncrip	19.9809	-1.72069	FWD	0.715724	-2.40413	0.016211	0.453398	NW_027332216.1	2807333	2821739	plus	protein-coding	XM_073075609.1	XP_072931710.1	729		FBpp0112168	2.83e-35	FBgn0038826	The gene Syncrip is referred to in FlyBase by the symbol Dmel\Syp (CG17838, FBgn0038826). It is a protein_coding_gene from Dmel. It has 20 annotated transcripts and 20 polypeptides (18 unique). Gene sequence location is 3R:20756729..20810726. Its molecular function is described by 6 unique terms, many of which group under: binding; nucleic acid binding; RNA binding; mRNA binding; lncRNA binding. …
LOC140756207	LOC140756207	conundrum	rho GTPase-activating protein conundrum-like	conu	conundrum	659.898	-0.507863	FWD	0.211652	-2.39952	0.0164165	0.455623	NW_027332211.1	17155927	17237360	plus	protein-coding	XM_073091664.1	XP_072947765.1	603		FBpp0311259	3.03e-83	FBgn0039994	The gene conundrum is referred to in FlyBase by the symbol Dmel\conu (CG17082, FBgn0039994). It is a protein_coding_gene from Dmel. It has 5 annotated transcripts and 5 polypeptides (1 unique). Gene sequence location is 2R:4744348..4758048. Its molecular function is described by: protein binding; GTPase activator activity. It is involved in the biological process described with: signal transducti…
LOC140751809	eyg	eyegone	paired box protein Pax-6-like	eyg	eyegone	60.4066	1.33628	FWP	0.556905	2.39947	0.0164188	0.455623	NW_027332230.1	10014402	10070188	minus	protein-coding	XM_073085862.1	XP_072941963.1	498		FBpp0308953	1.17e-117	FBgn0000625	The gene eyegone is referred to in FlyBase by the symbol Dmel\eyg (CG10488, FBgn0000625). It is a protein_coding_gene from Dmel. It has 3 annotated transcripts and 3 polypeptides (1 unique). Gene sequence location is 3L:12462537..12468021. Its molecular function is described by: RNA polymerase II transcription regulatory region sequence-specific DNA binding; RNA polymerase II cis-regulatory regio…
LOC140756369	LOC140756369	Pepck1	phosphoenolpyruvate carboxykinase [GTP]-like	Pepck1	Phosphoenolpyruvate carboxykinase 1	6975.22	-1.26134	FWD	0.525501	-2.40027	0.016383	0.455623	NW_027332240.1	1709020	1742931	minus	protein-coding	XM_073091843.1	XP_072947944.1	646		FBpp0085880	0	FBgn0003067	The gene Phosphoenolpyruvate carboxykinase 1 is referred to in FlyBase by the symbol Dmel\Pepck1 (CG17725, FBgn0003067). It is a protein_coding_gene from Dmel. It has one annotated transcript and one polypeptide. Gene sequence location is 2R:18536767..18539416. Its molecular function is described by: manganese ion binding; GTP binding; purine nucleotide binding; phosphoenolpyruvate carboxykinase …
LOC140744877	Hex-A	Hexokinase A	Hexokinase A	Hex-A	Hexokinase A	3631.98	-0.464639	FWD	0.194128	-2.39347	0.0166898	0.459666	NW_027332217.1	7563946	7598833	plus	protein-coding	XM_073076569.1	XP_072932670.1	453		FBpp0071296	0	FBgn0001186	The gene Hexokinase A is referred to in FlyBase by the symbol Dmel\Hex-A (CG3001, FBgn0001186). It is a protein_coding_gene from Dmel. It has 3 annotated transcripts and 3 polypeptides (2 unique). Gene sequence location is X:9585675..9589813. Its molecular function is described by 8 unique terms, many of which group under: transferase activity; transferase activity, transferring phosphorus-contai…
LOC140747586	LOC140747586	deformed wings	uncharacterized LOC140747586	dwg	deformed wings	783.936	-0.325581	FWD	0.136034	-2.39338	0.016694	0.459666	NW_027332222.1	11318293	11323226	minus	protein-coding	XM_073080136.1	XP_072936237.1	384		FBpp0070465	2.47e-16	FBgn0000520	The gene deformed wings is referred to in FlyBase by the symbol Dmel\dwg (CG2711, FBgn0000520). It is a protein_coding_gene from Dmel. It has one annotated transcript and one polypeptide. Gene sequence location is X:2727698..2730042. Its molecular function is described by 6 unique terms, many of which group under: binding; nucleic acid binding; DNA binding; DNA-binding transcription factor activi…
LOC140753975	LOC140753975	short-chain dehydrogenase/reductase family 16C member 6	short-chain dehydrogenase/reductase family 16C member 6			65.2843	-2.95551	FWD	1.23431	-2.39446	0.016645	0.459666	NW_027332234.1	9574681	9584480	minus	protein-coding	XM_073088846.1	XP_072944947.1	323		FBpp0077075	2.14e-129
LOC140748027	LOC140748027	LOC140748027	uncharacterized LOC140748027			265.935	-0.339006	FWD	0.141887	-2.38926	0.0168823	0.463653	NW_027332223.1	10888069	10890653	minus	lncRNA	XR_012102914.1
LOC140749718	shf	shifted	WNT inhibitory factor 1	shf	shifted	1647.71	0.288553	FWP	0.121066	2.38344	0.0171516	0.466503	NW_027332211.1	1728172	1739190	minus	protein-coding	XM_073082865.1	XP_072938966.1	368		FBpp0309087	6.32e-121	FBgn0003390	The gene shifted is referred to in FlyBase by the symbol Dmel\shf (CG3135, FBgn0003390). It is a protein_coding_gene from Dmel. It has 4 annotated transcripts and 4 polypeptides (all unique). Gene sequence location is X:6771463..6779659. Its molecular function is described by: signaling receptor binding; protein binding. It is involved in the biological process described with: synaptic target rec…
LOC140742949	TrpRS	TrpRS	Tryptophanyl-tRNA synthetase	TrpRS	Tryptophanyl-tRNA synthetase	1032.54	0.243439	FWP	0.102186	2.3823	0.0172048	0.466503	NW_027332214.1	10698856	10707076	plus	protein-coding	XM_073074036.1	XP_072930137.1	400		FBpp0081461	0	FBgn0010803	The gene Tryptophanyl-tRNA synthetase is referred to in FlyBase by the symbol Dmel\TrpRS (CG9735, FBgn0010803). It is a protein_coding_gene from Dmel. It has one annotated transcript and one polypeptide. Gene sequence location is 3R:9265027..9266904. Its molecular function is described by: nucleotide binding; ATP binding; aminoacyl-tRNA ligase activity; tryptophan-tRNA ligase activity. It is invo…
LOC140745245	form3	formin 3	FH2 domain-containing protein formin 3	form3	formin 3	761.663	-0.709596	FWD	0.297514	-2.38509	0.0170751	0.466503	NW_027332218.1	711765	828025	minus	protein-coding	XM_073076980.1	XP_072933081.1	1407		FBpp0112380	0	FBgn0053556	The gene formin 3 is referred to in FlyBase by the symbol Dmel\form3 (CG33556, FBgn0053556). It is a protein_coding_gene from Dmel. It has 2 annotated transcripts and 2 polypeptides (all unique). Gene sequence location is 3L:7094818..7123297. Its molecular function is described by: actin binding. It is involved in the biological process described with: branch fusion, open tracheal system. 34 alle…
LOC140745858	RyR	Ryanodine receptor	Ryanodine receptor	RyR	Ryanodine receptor	110.49	1.0394	FWP	0.436295	2.38233	0.0172034	0.466503	NW_027332219.1	3826502	3995539	minus	protein-coding	XM_073077792.1	XP_072933893.1	5127		FBpp0300426	0	FBgn0011286	The gene Ryanodine receptor is referred to in FlyBase by the symbol Dmel\RyR (CG10844, FBgn0011286). It is a protein_coding_gene from Dmel. It has 10 annotated transcripts and 10 polypeptides (all unique). Gene sequence location is 2R:8860364..8888097. Its molecular function is described by: store-operated calcium channel activity; calcium channel activity; monoatomic ion channel activity; ryanod…
LOC140749043	LOC140749043	LOC140749043	uncharacterized LOC140749043			126.097	1.15721	FWP	0.485752	2.3823	0.0172049	0.466503	NW_027332225.1	13437039	13618118	minus	protein-coding	XM_073082051.1	XP_072938152.1	228
LOC140748294	Cph	Chronophage	BCL11 transcription factor chronophage	Cph	Chronophage	63.9416	2.52535	FWP	1.06113	2.37988	0.0173184	0.468387	NW_027332209.1	10968217	11019366	plus	protein-coding	XM_073081139.1	XP_072937240.1	866		FBpp0308848	6.41e-132	FBgn0029939	The gene Chronophage is referred to in FlyBase by the symbol Dmel\Cph (CG9650, FBgn0029939). It is a protein_coding_gene from Dmel. It has 5 annotated transcripts and 5 polypeptides (all unique). Gene sequence location is X:7137723..7241932. Its molecular function is described by: DNA-binding transcription factor binding; DNA-binding transcription factor activity; RNA polymerase II cis-regulatory…
LOC140748252	LOC140748252	stall	A disintegrin and metalloproteinase with thrombospondin motifs adt-2-like	stl	stall	8.80823	2.32377	FWP	0.977359	2.3776	0.0174256	0.468908	NW_027332211.1	11456653	11479600	minus	protein-coding	XM_073081024.1	XP_072937125.1	773		FBpp0301591	9.12e-56	FBgn0086408	The gene stall is referred to in FlyBase by the symbol Dmel\stl (CG3622, FBgn0086408). It is a protein_coding_gene from Dmel. It has 2 annotated transcripts and 2 polypeptides (1 unique). Gene sequence location is 2R:22807860..22815993. Its molecular function is described by: zinc ion binding; metallopeptidase activity; metalloendopeptidase activity. It is involved in the biological process descr…
LOC140748341	LOC140748341	Sox21b	uncharacterized LOC140748341	Sox21b	Sox21b	2.1848	-5.38958	FWD	2.26599	-2.37847	0.0173849	0.468908	NW_027332223.1	15518577	15569867	minus	protein-coding	XM_073081181.1	XP_072937282.1	347		FBpp0303149	5.89e-72	FBgn0042630	The gene Sox21b is referred to in FlyBase by the symbol Dmel\Sox21b (CG32139, FBgn0042630). It is a protein_coding_gene from Dmel. It has 3 annotated transcripts and 3 polypeptides (2 unique). Gene sequence location is 3L:14112405..14131324. Its molecular function is described by: DNA-binding transcription activator activity, RNA polymerase II-specific; RNA polymerase II cis-regulatory region seq…
LOC140757920	LOC140757920	Ugt36D1	uncharacterized LOC140757920	Ugt36D1	UDP-glycosyltransferase family 36 member D1	2113.43	-0.58454	FWD	0.24647	-2.37165	0.017709	0.470938	NW_027332209.1	6614259	6632484	minus	protein-coding	XM_073093816.1	XP_072949917.1	1195		FBpp0300799	5.67e-112	FBgn0032713	The gene UDP-glycosyltransferase family 36 member D1 is referred to in FlyBase by the symbol Dmel\Ugt36D1 (CG17323, FBgn0032713). It is a protein_coding_gene from Dmel. It has 4 annotated transcripts and 4 polypeptides (1 unique). Gene sequence location is 2L:18823548..18826716. Its molecular function is described by: UDP-glycosyltransferase activity. It is involved in the biological process desc…
LOC140749317	mnb	minibrain	minibrain	mnb	minibrain	4378.32	-0.304707	FWD	0.128736	-2.36692	0.0179369	0.470938	NW_027332209.1	11434879	11617515	plus	protein-coding	XM_073082412.1	XP_072938513.1	555		FBpp0289735	0	FBgn0259168	The gene minibrain is referred to in FlyBase by the symbol Dmel\mnb (CG42273, FBgn0259168). It is a protein_coding_gene from Dmel. It has 5 annotated transcripts and 5 polypeptides (all unique). Gene sequence location is X:17862697..17887222. Its molecular function is described by 6 unique terms, many of which group under: kinase activity; catalytic activity; catalytic activity, acting on a prote…
LOC140745536	snu	snustorr	ABC-type transporter snustorr	snu	snustorr	5443.66	-0.756401	FWD	0.319443	-2.36787	0.0178907	0.470938	NW_027332210.1	799986	935139	minus	protein-coding	XM_073077456.1	XP_072933557.1	787		FBpp0084677	0	FBgn0039594	The gene snustorr is referred to in FlyBase by the symbol Dmel\snu (CG9990, FBgn0039594). It is a protein_coding_gene from Dmel. It has 6 annotated transcripts and 6 polypeptides (all unique). Gene sequence location is 3R:28675041..28695939. Its molecular function is described by: ABC-type transporter activity; ATP binding; ATP hydrolysis activity. It is involved in the biological process describ…
LOC140743410	babo	baboon	TGF-beta receptor type-1 babo	babo	baboon	37.2445	1.7576	FWP	0.741059	2.37174	0.0177046	0.470938	NW_027332215.1	11728513	11743528	plus	protein-coding	XM_073074652.1	XP_072930753.1	510		FBpp0087740	0	FBgn0011300	The gene baboon is referred to in FlyBase by the symbol Dmel\babo (CG8224, FBgn0011300). It is a protein_coding_gene from Dmel. It has 3 annotated transcripts and 3 polypeptides (all unique). Gene sequence location is 2R:8952339..8962796. Its molecular function is described by 8 unique terms, many of which group under: catalytic activity; protein kinase activity; kinase activity; transferase acti…
LOC140744898	LOC140744898	clumsy	glutamate receptor ionotropic, kainate 2-like	clumsy	clumsy	11.6387	2.37487	FWP	1.00051	2.37367	0.0176123	0.470938	NW_027332217.1	7802842	7824686	plus	protein-coding	XM_073076597.1	XP_072932698.1	907		FBpp0110195	1.36e-160	FBgn0026255	The gene clumsy is referred to in FlyBase by the symbol Dmel\clumsy (CG8681, FBgn0026255). It is a protein_coding_gene from Dmel. It has 2 annotated transcripts and 2 polypeptides (all unique). Gene sequence location is 2L:21206493..21211818. Its molecular function is described by 6 unique terms, many of which group under: potassium channel activity; potassium ion transmembrane transporter activi…
LOC140745425	kmr	kramer	pleckstrin homology domain-containing family A member kramer	kmr	kramer	4961.71	-0.289354	FWD	0.122115	-2.36953	0.0178109	0.470938	NW_027332218.1	7116682	7211925	minus	protein-coding	XM_073077271.1	XP_072933372.1	2281		FBpp0306634	5.91e-57	FBgn0085412	The gene kramer is referred to in FlyBase by the symbol Dmel\kmr (CG34383, FBgn0085412). It is a protein_coding_gene from Dmel. It has 10 annotated transcripts and 10 polypeptides (7 unique). Gene sequence location is 3R:13715207..13764667. Its molecular function is described by: phosphatidylinositol bisphosphate binding. It is involved in the biological process described with: regulation of esta…
LOC140750209	LOC140750209	LOC140750209	uncharacterized LOC140750209			899.425	-0.254223	FWD	0.107238	-2.37064	0.0177572	0.470938	NW_027332227.1	8949353	8958941	plus	protein-coding	XM_073083624.1	XP_072939725.1	1433
LOC140754041	LOC140754041	Glutamate receptor IIE	uncharacterized LOC140754041	GluRIIE	Glutamate receptor IIE	3.08631	4.95711	FWP	2.09325	2.36814	0.0178776	0.470938	NW_027332234.1	2291722	2293578	minus	protein-coding	XM_073088951.1	XP_072945052.1	461		FBpp0110134	1.01e-06	FBgn0051201	The gene Glutamate receptor IIE is referred to in FlyBase by the symbol Dmel\GluRIIE (CG31201, FBgn0051201). It is a protein_coding_gene from Dmel. It has one annotated transcript and one polypeptide. Gene sequence location is 3R:20644154..20648716. Its molecular function is described by 7 unique terms, many of which group under: transmembrane transporter activity; signaling receptor activity; mo…
LOC140754209	dap	cyclin-dependent kinase inhibitor dacapo	cyclin-dependent kinase inhibitor dacapo			2149.43	-0.390464	FWD	0.164819	-2.36905	0.0178337	0.470938	NW_027332235.1	3501618	3559159	plus	protein-coding	XM_073089152.1	XP_072945253.1	176
LOC140755797	LOC140755797	mitochondrial cardiolipin hydrolase-like	mitochondrial cardiolipin hydrolase-like			3.3859	-2.89234	FWD	1.22205	-2.36679	0.017943	0.470938	NW_027332239.1	3889371	3890610	plus	protein-coding	XM_073091125.1	XP_072947226.1	240
LOC140743193	LOC140743193	LOC140743193	uncharacterized LOC140743193			39.3046	1.41013	FWP	0.596673	2.36333	0.0181116	0.473735	NW_027332215.1	447644	458470	minus	protein-coding	XM_073074258.1	XP_072930359.1	358
LOC140755342	LOC140755342	Edg78E	larval cuticle protein LCP-17-like	Edg78E	Ecdysone-dependent gene 78E	128.445	2.81327	FWP	1.19066	2.36278	0.0181385	0.473735	NW_027332238.1	3673698	3682393	plus	protein-coding	XM_073090536.1	XP_072946637.1	140		FBpp0310951	3.9e-33	FBgn0000551	The gene Ecdysone-dependent gene 78E is referred to in FlyBase by the symbol Dmel\Edg78E (CG7673, FBgn0000551). It is a protein_coding_gene from Dmel. It has 2 annotated transcripts and 2 polypeptides (1 unique). Gene sequence location is 3L:21296763..21297803. Its molecular function is described by: structural constituent of pupal chitin-based cuticle; structural constituent of chitin-based larv…
LOC140744918	LOC140744918	Diap1	death-associated inhibitor of apoptosis 1-like	Diap1	Death-associated inhibitor of apoptosis 1	6094.08	-0.463877	FWD	0.196504	-2.36065	0.018243	0.475299	NW_027332217.1	8210911	8231477	minus	protein-coding	XM_073076638.1	XP_072932739.1	379		FBpp0305795	2e-54	FBgn0260635	The gene Death-associated inhibitor of apoptosis 1 is referred to in FlyBase by the symbol Dmel\Diap1 (CG12284, FBgn0260635). It is a protein_coding_gene from Dmel. It has 6 annotated transcripts and 6 polypeptides (1 unique). Gene sequence location is 3L:16038410..16051034. Its molecular function is described by 12 unique terms, many of which group under: binding; protein binding; ubiquitin-like…
LOC140757873	LOC140757873	transmembrane protease serine 9-like	transmembrane protease serine 9-like			5.44533	-2.54357	FWD	1.07833	-2.35881	0.0183335	0.475774	NW_027332209.1	4729749	4741353	plus	protein-coding	XM_073093745.1	XP_072949846.1	573		FBpp0076774	3.17e-38
LOC140754597	LOC140754597	glutaredoxin domain-containing cysteine-rich protein CG31559-like	glutaredoxin domain-containing cysteine-rich protein CG31559-like			6037.55	-0.749075	FWD	0.317611	-2.35847	0.0183505	0.475774	NW_027332235.1	8332782	8437235	plus	protein-coding	XM_073089641.1	XP_072945742.1	644		FBpp0078265	2.28e-106
LOC140745716	LOC140745716	hinge2	uncharacterized LOC140745716	hng2	hinge2	13.6419	1.38272	FWP	0.586857	2.35614	0.0184659	0.476448	NW_027332219.1	3234259	3235762	minus	protein-coding	XM_073077612.1	XP_072933713.1	220		FBpp0081402	1.38e-12	FBgn0037634	The gene hinge2 is referred to in FlyBase by the symbol Dmel\hng2 (CG8359, FBgn0037634). It is a protein_coding_gene from Dmel. It has one annotated transcript and one polypeptide. Gene sequence location is 3R:8806322..8807581. Its molecular function is described by: DNA binding. It is involved in the biological process described with: regulation of transcription by RNA polymerase II. 9 alleles a…
LOC140747151	LOC140747151	Neuroligin 3	neuroligin-4, Y-linked-like	Nlg3	Neuroligin 3	97.6683	2.1007	FWP	0.891417	2.35658	0.0184441	0.476448	NW_027332222.1	1564746	1680119	minus	protein-coding	XM_073079424.1	XP_072935525.1	1053		FBpp0290294	0	FBgn0083963	The gene Neuroligin 3 is referred to in FlyBase by the symbol Dmel\Nlg3 (CG34127, FBgn0083963). It is a protein_coding_gene from Dmel. It has 2 annotated transcripts and 2 polypeptides (1 unique). Gene sequence location is 3R:7570281..7639434. Its molecular function is described by: neurexin family protein binding; signaling receptor activity. It is involved in the biological process described wi…
LOC140757838	LOC140757838	Mlc1	uncharacterized LOC140757838	Mlc1	Myosin alkali light chain 1	71.5258	2.42347	FWP	1.02969	2.35358	0.0185936	0.476895	NW_027332213.1	8564308	8571847	minus	protein-coding	XM_073093709.1	XP_072949810.1	606		FBpp0084565	5.11e-59	FBgn0002772	The gene Myosin alkali light chain 1 is referred to in FlyBase by the symbol Dmel\Mlc1 (CG5596, FBgn0002772). It is a protein_coding_gene from Dmel. It has 3 annotated transcripts and 3 polypeptides (2 unique). Gene sequence location is 3R:27657078..27660177. Its molecular function is described by: myosin heavy chain binding; enzyme regulator activity; calcium ion binding. It is involved in the b…
LOC140746882	Agpat1	Agpat1	1-Acylglycerol-3-phosphate O-acyltransferase 1	Agpat1	1-Acylglycerol-3-phosphate O-acyltransferase 1	96.1221	0.89827	FWP	0.381827	2.35256	0.0186448	0.476895	NW_027332222.1	12475888	12477830	plus	protein-coding	XM_073079008.1	XP_072935109.1	275		FBpp0305378	4.95e-91	FBgn0030421	The gene 1-Acylglycerol-3-phosphate O-acyltransferase 1 is referred to in FlyBase by the symbol Dmel\Agpat1 (CG3812, FBgn0030421). It is a protein_coding_gene from Dmel. It has 3 annotated transcripts and 3 polypeptides (1 unique). Gene sequence location is X:12765266..12772851. Its molecular function is described by: 1-acylglycerol-3-phosphate O-acyltransferase activity; acyltransferase activity…
LOC140748654	CCT5	CCT5	chaperonin containing TCP1 subunit 5	CCT5	Chaperonin containing TCP1 subunit 5	8539.06	0.306025	FWP	0.130054	2.35306	0.0186198	0.476895	NW_027332224.1	5666948	5679660	minus	protein-coding	XM_073081498.1	XP_072937599.1	542		FBpp0087095	0	FBgn0010621	The gene Chaperonin containing TCP1 subunit 5 is referred to in FlyBase by the symbol Dmel\CCT5 (CG8439, FBgn0010621). It is a protein_coding_gene from Dmel. It has 2 annotated transcripts and 2 polypeptides (all unique). Gene sequence location is 2R:12174802..12177516. Its molecular function is described by: unfolded protein binding; ATP binding; ATP hydrolysis activity; ATP-dependent protein fo…
LOC140756265	fz2	frizzled 2	frizzled 2	fz2	frizzled 2	293.769	1.05692	FWP	0.449329	2.35221	0.0186623	0.476895	NW_027332239.1	459783	646952	plus	protein-coding	XM_073091743.1	XP_072947844.1	539		FBpp0428488	0	FBgn0016797	The gene frizzled 2 is referred to in FlyBase by the symbol Dmel\fz2 (CG9739, FBgn0016797). It is a protein_coding_gene from Dmel. It has 8 annotated transcripts and 8 polypeptides (3 unique). Gene sequence location is 3L:19140975..19235373. Its molecular function is described by: Wnt-protein binding; PDZ domain binding; Wnt receptor activity; transmembrane signaling receptor activity. It is invo…
LOC140750663	LOC140750663	LOC140750663	uncharacterized LOC140750663			2313.52	0.386762	FWP	0.164597	2.34975	0.0187861	0.47891	NW_027332228.1	661014	665012	plus	protein-coding	XM_073084341.1	XP_072940442.1	183		FBpp0309278	5.64e-07
LOC140747907	LOC140747907	enhancer of yellow 2	enhancer of yellow 2 transcription factor-like	e(y)2	enhancer of yellow 2	2053.45	0.369815	FWP	0.157854	2.34277	0.0191412	0.486799	NW_027332223.1	8783223	8784701	plus	protein-coding	XM_073080547.1	XP_072936648.1	95		FBpp0073385	1.62e-24	FBgn0000618	The gene enhancer of yellow 2 is referred to in FlyBase by the symbol Dmel\e(y)2 (CG15191, FBgn0000618). It is a protein_coding_gene from Dmel. It has one annotated transcript and one polypeptide. Gene sequence location is X:11576118..11576620. Its molecular function is described by 6 unique terms, many of which group under: binding; protein binding; chromatin binding; protein-macromolecule adapt…
LOC140742297	LOC140742297	LOC140742297	uncharacterized LOC140742297			26.1656	-3.15917	FWD	1.34966	-2.34071	0.0192472	0.48717	NW_027332213.1	11225444	11228675	minus	protein-coding	XM_073073168.1	XP_072929269.1	736
LOC140751290	hts	hu li tai shao	adducin 1-like protein hts	hts	hu li tai shao	3391.66	0.433215	FWP	0.185023	2.34141	0.019211	0.48717	NW_027332229.1	1093954	1130045	plus	protein-coding	XM_073085176.1	XP_072941277.1	738		FBpp0301123	0	FBgn0263391	The gene hu li tai shao is referred to in FlyBase by the symbol Dmel\hts (CG43443, FBgn0263391). It is a protein_coding_gene from Dmel. It has 16 annotated transcripts and 16 polypeptides (8 unique). Gene sequence location is 2R:19397032..19424903. Its molecular function is described by: actin filament binding. It is involved in the biological process described with 17 unique terms, many of which…
LOC140755490	LOC140755490	acyl-CoA oxidase 1	acyl-coenzyme A oxidase 1-like	Acox1	acyl-CoA oxidase 1	321.086	-0.531517	FWD	0.227508	-2.33625	0.019478	0.490504	NW_027332211.1	16057335	16070513	minus	protein-coding	XM_073090781.1	XP_072946882.1	666		FBpp0088517	0	FBgn0027572	The gene acyl-CoA oxidase 1 is referred to in FlyBase by the symbol Dmel\Acox1 (CG5009, FBgn0027572). It is a protein_coding_gene from Dmel. It has one annotated transcript and one polypeptide. Gene sequence location is 2R:17760940..17764541. Its molecular function is described by 6 unique terms, many of which group under: binding; oxidoreductase activity; catalytic activity; heterocyclic compoun…
LOC140742806	LOC140742806	Enolase-phosphatase	uncharacterized LOC140742806	Enoph	Enolase-phosphatase	17787.3	0.413074	FWP	0.176843	2.33582	0.0195007	0.490504	NW_027332214.1	5998659	6032248	minus	protein-coding	XM_073073823.1	XP_072929924.1	2235		FBpp0078463	4.71e-49	FBgn0037305	The gene Enolase-phosphatase is referred to in FlyBase by the symbol Dmel\Enoph (CG12173, FBgn0037305). It is a protein_coding_gene from Dmel. It has one annotated transcript and one polypeptide. Gene sequence location is 3R:5255444..5256681. Its molecular function is described by: acireductone synthase activity; magnesium ion binding. It is involved in the biological process described with: L-me…
LOC140744381	Marf1	Marf1	meiosis regulator and mRNA stability factor 1-like protein	Marf1	Meiosis regulator and mRNA stability factor 1	1434.26	-0.351957	FWD	0.150698	-2.3355	0.0195171	0.490504	NW_027332216.1	9542593	9568267	minus	protein-coding	XM_073075949.1	XP_072932050.1	1281		FBpp0297345	1.68e-61	FBgn0039972	The gene Meiosis regulator and mRNA stability factor 1 is referred to in FlyBase by the symbol Dmel\Marf1 (CG17018, FBgn0039972). It is a protein_coding_gene from Dmel. It has 5 annotated transcripts and 5 polypeptides (3 unique). Gene sequence location is 2L:22308755..22368796. Its molecular function is described by: protein-RNA adaptor activity; CCR4-NOT complex binding; nucleic acid binding. I…
LOC140749610	JMJD6	JMJD6	Bifunctional arginine demethylase and lysyl-hydroxylase PSR	JMJD6	Jumonji domain containing 6	981.154	-0.243959	FWD	0.10461	-2.33209	0.0196959	0.493835	NW_027332211.1	1700156	1702310	plus	protein-coding	XM_073082720.1	XP_072938821.1	387		FBpp0303404	0	FBgn0038948	The gene Jumonji domain containing 6 is referred to in FlyBase by the symbol Dmel\JMJD6 (CG5383, FBgn0038948). It is a protein_coding_gene from Dmel. It has 2 annotated transcripts and 2 polypeptides (all unique). Gene sequence location is 3R:22360782..22362371. Its molecular function is described by: P-TEFb complex binding; peptidyl-lysine 5-dioxygenase activity; histone H4R3 demethylase activit…
LOC140750677	LOC140750677	Peroxidase	salivary peroxidase/catechol oxidase-like	Pxd	Peroxidase	199.59	-2.08642	FWD	0.895575	-2.32969	0.0198223	0.495837	NW_027332228.1	16238359	16255630	minus	protein-coding	XM_073084367.1	XP_072940468.1	654		FBpp0290741	4.71e-70	FBgn0004577	The gene Peroxidase is referred to in FlyBase by the symbol Dmel\Pxd (CG3477, FBgn0004577). It is a protein_coding_gene from Dmel. It has 3 annotated transcripts and 3 polypeptides (2 unique). Gene sequence location is 3R:17014576..17027987. Its molecular function is described by: heme binding; peroxidase activity. It is involved in the biological process described with: egg chorion assembly; res…
LOC140748126	Mct1	Mct1	Monocarboxylate transporter 1	Mct1	Monocarboxylate transporter 1	204.36	-0.866481	FWD	0.372504	-2.3261	0.0200131	0.497109	NW_027332223.1	12168012	12216756	minus	protein-coding	XM_073080859.1	XP_072936960.1	544		FBpp0309617	0	FBgn0023549	The gene Monocarboxylate transporter 1 is referred to in FlyBase by the symbol Dmel\Mct1 (CG3456, FBgn0023549). It is a protein_coding_gene from Dmel. It has 2 annotated transcripts and 2 polypeptides (1 unique). Gene sequence location is X:2189188..2205373. Its molecular function is described by: transmembrane transporter activity; monocarboxylic acid transmembrane transporter activity. It is in…
LOC140751989	LOC140751989	LOC140751989	uncharacterized LOC140751989			649.861	1.62139	FWP	0.696926	2.32649	0.0199923	0.497109	NW_027332230.1	5566408	5757241	plus	protein-coding	XM_073086154.1	XP_072942255.1	1040		FBpp0311688	2.87e-97
LOC140755019	LOC140755019	LOC140755019	uncharacterized LOC140755019			8323.16	-0.767845	FWD	0.329851	-2.32785	0.01992	0.497109	NW_027332237.1	10738893	10780202	minus	protein-coding	XM_073090189.1	XP_072946290.1	859
LOC140743204	SLO2	slowpoke 2	slowpoke 2	SLO2	slowpoke 2	41.9456	2.14907	FWP	0.925718	2.32152	0.0202587	0.502039	NW_027332215.1	623889	808498	plus	protein-coding	XM_073074285.1	XP_072930386.1	1515		FBpp0302970	0	FBgn0261698	The gene slowpoke 2 is referred to in FlyBase by the symbol Dmel\SLO2 (CG42732, FBgn0261698). It is a protein_coding_gene from Dmel. It has 9 annotated transcripts and 9 polypeptides (all unique). Gene sequence location is 2R:10322195..10416996. Its molecular function is described by: calcium-activated potassium channel activity; outward rectifier potassium channel activity; intracellular sodium-…
LOC140743571	LOC140743571	G-protein coupled receptor moody	G-protein coupled receptor moody			7.07586	2.42535	FWP	1.04758	2.31518	0.0206028	0.502615	NW_027332209.1	5097718	5228187	plus	protein-coding	XM_073074964.1	XP_072931065.1	438		FBpp0309107	7.35e-92
LOC140744332	LOC140744332	Obp28a	general odorant-binding protein 28a-like	Obp28a	Odorant-binding protein 28a	4.93719	-2.88204	FWD	1.24453	-2.31576	0.0205714	0.502615	NW_027332209.1	9779506	9782875	plus	protein-coding	XM_073075933.1	XP_072932034.1	151		FBpp0079083	4.38e-06	FBgn0011283	The gene Odorant-binding protein 28a is referred to in FlyBase by the symbol Dmel\Obp28a (CG6641, FBgn0011283). It is a protein_coding_gene from Dmel. It has one annotated transcript and one polypeptide. Gene sequence location is 2L:7496791..7497365. Its molecular function is described by: pheromone binding; odorant binding. It is involved in the biological process described with: sensory percept…
LOC140752388	Chd1	Chd1	chromodomain-helicase-DNA-binding protein 1	Chd1	Chromodomain-helicase-DNA-binding protein 1	6045.79	-0.238556	FWD	0.103124	-2.31329	0.0207065	0.502615	NW_027332211.1	8190126	8214753	minus	protein-coding	XM_073086664.1	XP_072942765.1	1817		FBpp0304044	0	FBgn0250786	The gene Chromodomain-helicase-DNA-binding protein 1 is referred to in FlyBase by the symbol Dmel\Chd1 (CG3733, FBgn0250786). It is a protein_coding_gene from Dmel. It has 3 annotated transcripts and 3 polypeptides (all unique). Gene sequence location is 2L:2979562..2987723. Its molecular function is described by 6 unique terms, many of which group under: binding; ATP-dependent activity; ATP-depe…
LOC140742879	LOC140742879	TRC8 ring finger protein	uncharacterized LOC140742879	Trc8	TRC8 ring finger protein	33.3156	2.22164	FWP	0.960171	2.31379	0.020679	0.502615	NW_027332214.1	7932662	7939726	minus	protein-coding	XM_073073926.1	XP_072930027.1	395		FBpp0305390	3.11e-11	FBgn0039668	The gene TRC8 ring finger protein is referred to in FlyBase by the symbol Dmel\Trc8 (CG2304, FBgn0039668). It is a protein_coding_gene from Dmel. It has 4 annotated transcripts and 4 polypeptides (2 unique). Gene sequence location is 3R:29499025..29503797. Its molecular function is described by: ubiquitin protein ligase activity; protein binding; zinc ion binding. It is involved in the biological…
LOC140743361	mirr	mirror	iroquois-class homeodomain protein mirror	mirr	mirror	1205.21	2.03136	FWP	0.877636	2.31458	0.0206361	0.502615	NW_027332215.1	9804791	9868533	minus	protein-coding	XM_073074536.1	XP_072930637.1	432		FBpp0075644	4.94e-130	FBgn0014343	The gene mirror is referred to in FlyBase by the symbol Dmel\mirr (CG10601, FBgn0014343). It is a protein_coding_gene from Dmel. It has 3 annotated transcripts and 3 polypeptides (2 unique). Gene sequence location is 3L:12693639..12710249. Its molecular function is described by: RNA polymerase II cis-regulatory region sequence-specific DNA binding; protein homodimerization activity; DNA-binding t…
LOC140747138	LOC140747138	LOC140747138	uncharacterized LOC140747138			2523.18	-0.343465	FWD	0.148294	-2.31612	0.0205519	0.502615	NW_027332222.1	387032	474889	plus	protein-coding	XM_073079400.1	XP_072935501.1	725		FBpp0306684	6.28e-101
LOC140747509	Fbl6	Fbl6	F-box and leucine-rich repeat protein 6	Fbl6	F-box and leucine-rich repeat protein 6	1233.49	-0.374509	FWD	0.161565	-2.31801	0.0204486	0.502615	NW_027332222.1	9722056	9738693	minus	protein-coding	XM_073080009.1	XP_072936110.1	1362		FBpp0087276	1.6e-115	FBgn0033609	The gene F-box and leucine-rich repeat protein 6 is referred to in FlyBase by the symbol Dmel\Fbl6 (CG13213, FBgn0033609). It is a protein_coding_gene from Dmel. It has 3 annotated transcripts and 3 polypeptides (1 unique). Gene sequence location is 2R:11285148..11289772. Its molecular function is described by: SAM domain binding. It is involved in the biological process described with: regulatio…
LOC140752214	LOC140752214	Cmpk	UMP-CMP kinase-like	Cmpk	Cytidine/uridine monophosphate kinase 1	1061.44	-0.341528	FWD	0.147484	-2.3157	0.0205746	0.502615	NW_027332231.1	1781526	1783814	plus	protein-coding	XM_073086432.1	XP_072942533.1	213		FBpp0084349	2.26e-86	FBgn0028833	The gene Cytidine/uridine monophosphate kinase 1 is referred to in FlyBase by the symbol Dmel\Cmpk (CG6092, FBgn0028833). It is a protein_coding_gene from Dmel. It has one annotated transcript and one polypeptide. Gene sequence location is 3R:26054237..26055438. Its molecular function is described by 9 unique terms, many of which group under: kinase activity; catalytic activity; (d)CMP kinase act…
LOC140753745	Ate1	Arginyltransferase 1	arginyltransferase 1	Ate1	Arginyltransferase 1	1128.64	-0.337876	FWD	0.145707	-2.31887	0.0204023	0.502615	NW_027332234.1	7564818	7570028	plus	protein-coding	XM_073088513.1	XP_072944614.1	494		FBpp0307617	1.87e-121	FBgn0025720	The gene Arginyltransferase 1 is referred to in FlyBase by the symbol Dmel\Ate1 (CG9204, FBgn0025720). It is a protein_coding_gene from Dmel. It has 4 annotated transcripts and 4 polypeptides (all unique). Gene sequence location is 2R:20254966..20257390. Its molecular function is described by: arginyl-tRNA--protein transferase activity. It is involved in the biological process described with: pro…
LOC140750088	LOC140750088	LOC140750088	uncharacterized LOC140750088			2641.93	0.449668	FWP	0.194523	2.31165	0.0207972	0.503671	NW_027332227.1	4427810	4443166	minus	protein-coding	XM_073083440.1	XP_072939541.1	190
LOC140742815	LOC140742815	easter	CLIP domain-containing serine protease HP8-like	ea	easter	6816.36	-0.751182	FWD	0.325763	-2.30592	0.0211153	0.507288	NW_027332214.1	6196181	6214787	minus	protein-coding	XM_073073841.1	XP_072929942.1	374		FBpp0082539	5.14e-96	FBgn0000533	The gene easter is referred to in FlyBase by the symbol Dmel\ea (CG4920, FBgn0000533). It is a protein_coding_gene from Dmel. It has 2 annotated transcripts and 2 polypeptides (all unique). Gene sequence location is 3R:15328729..15330408. Its molecular function is described by: serine-type endopeptidase activity. It is involved in the biological process described with 6 unique terms, many of whic…
LOC140744003	LOC140744003	LOC140744003	uncharacterized LOC140744003			1410.82	-1.28934	FWD	0.558934	-2.30678	0.0210669	0.507288	NW_027332216.1	6825498	6830823	plus	lncRNA	XR_012102518.1
LOC140750006	LOC140750006	Ance	angiotensin-converting enzyme-like	Ance	Angiotensin converting enzyme	14181.6	1.53144	FWP	0.664246	2.30553	0.021137	0.507288	NW_027332227.1	1605985	1651068	minus	protein-coding	XM_073083286.1	XP_072939387.1	643		FBpp0310259	0	FBgn0012037	The gene Angiotensin converting enzyme is referred to in FlyBase by the symbol Dmel\Ance (CG8827, FBgn0012037). It is a protein_coding_gene from Dmel. It has 3 annotated transcripts and 3 polypeptides (1 unique). Gene sequence location is 2L:13905645..13909212. Its molecular function is described by: metallopeptidase activity; peptidyl-dipeptidase activity. It is involved in the biological proces…
LOC140757039	LOC140757039	HMG domain-containing protein 4	HMG domain-containing protein 4			412.661	-0.322602	FWD	0.139876	-2.30634	0.0210918	0.507288	NW_027332241.1	2676710	2902519	plus	protein-coding	XM_073092592.1	XP_072948693.1	338		FBpp0303740	1.88e-61
LOC140742747	LOC140742747	luciferin 4-monooxygenase-like	luciferin 4-monooxygenase-like			1197.62	-0.468311	FWD	0.203537	-2.30087	0.0213991	0.512425	NW_027332214.1	4878931	4885416	minus	protein-coding	XM_073073732.1	XP_072929833.1	542		FBpp0083935	6.39e-128
LOC140749477	LOC140749477	l(2)efl	alpha-crystallin A chain-like	l(2)efl	lethal (2) essential for life	7697.28	-0.803289	FWD	0.350037	-2.29487	0.0217406	0.519434	NW_027332211.1	1037898	1038813	plus	protein-coding	XM_073082534.1	XP_072938635.1	263		FBpp0307666	1.91e-11	FBgn0011296	The gene lethal (2) essential for life is referred to in FlyBase by the symbol Dmel\l(2)efl (CG4533, FBgn0011296). It is a protein_coding_gene from Dmel. It has 2 annotated transcripts and 2 polypeptides (1 unique). Gene sequence location is 2R:23684651..23685543. Its molecular function is described by: unfolded protein binding. It is involved in the biological process described with: protein ref…
LOC140750993	LOC140750993	Cuticular protein 49Ab	larval cuticle protein LCP-22-like	Cpr49Ab	Cuticular protein 49Ab	17.7068	-7.99324	FWD	3.48733	-2.29208	0.0219009	0.522095	NW_027332228.1	8362687	8364688	minus	protein-coding	XM_073084777.1	XP_072940878.1	198		FBpp0087025	2.42e-21	FBgn0050042	The gene Cuticular protein 49Ab is referred to in FlyBase by the symbol Dmel\Cpr49Ab (CG30042, FBgn0050042). It is a protein_coding_gene from Dmel. It has one annotated transcript and one polypeptide. Gene sequence location is 2R:12378440..12379396. Its molecular function is described by: structural constituent of chitin-based larval cuticle. It is involved in the biological process described wit…
LOC140756668	LOC140756668	pyrexia	transient receptor potential cation channel subfamily A member 1-like	pyx	pyrexia	208.086	-1.48436	FWD	0.648329	-2.28952	0.0220494	0.524461	NW_027332240.1	3256988	3280006	minus	protein-coding	XM_073092220.1	XP_072948321.1	1192		FBpp0072423	9.86e-69	FBgn0035113	The gene pyrexia is referred to in FlyBase by the symbol Dmel\pyx (CG17142, FBgn0035113). It is a protein_coding_gene from Dmel. It has 2 annotated transcripts and 2 polypeptides (all unique). Gene sequence location is 3L:217932..223069. Its molecular function is described by: monoatomic ion channel activity; calcium channel activity; monoatomic cation channel activity. It is involved in the biol…
LOC140754240	LOC140754240	myrosinase 1-like	myrosinase 1-like			1226.05	-1.56242	FWD	0.683744	-2.28509	0.0223073	0.528237	NW_027332211.1	11629229	11647401	plus	protein-coding	XM_073089193.1	XP_072945294.1	536		FBpp0075080	4.31e-174
LOC140750440	LOC140750440	cyclic GMP-AMP phosphodiesterase SMPDL3A-like	cyclic GMP-AMP phosphodiesterase SMPDL3A-like			4.60616	2.38019	FWP	1.04125	2.28589	0.0222607	0.528237	NW_027332227.1	2340990	2404956	plus	protein-coding	XM_073083955.1	XP_072940056.1	451		FBpp0312612	4.52e-119
LOC140756058	Fife	Fife	regulating synaptic membrane exocytosis protein fife	Fife	Fife	5.75466	2.57466	FWP	1.12792	2.28266	0.0224503	0.530444	NW_027332239.1	7657626	7700656	minus	protein-coding	XM_073091452.1	XP_072947553.1	984		FBpp0305807	0	FBgn0264606	The gene Fife is referred to in FlyBase by the symbol Dmel\Fife (CG43955, FBgn0264606). It is a protein_coding_gene from Dmel. It has 4 annotated transcripts and 4 polypeptides (3 unique). Gene sequence location is 3L:2655415..2711690. Its molecular function is described by: structural constituent of presynaptic active zone; small GTPase binding. It is involved in the biological process described…
LOC140751001	LOC140751001	LOC140751001	uncharacterized LOC140751001			13.7694	2.39482	FWP	1.05153	2.27747	0.0227582	0.534166	NW_027332211.1	5194991	5199803	minus	protein-coding	XM_073084788.1	XP_072940889.1	223
LOC140749914	LOC140749914	numb	protein numb-like	numb	numb	3302.62	-0.468106	FWD	0.205447	-2.27847	0.0226984	0.534166	NW_027332226.1	7788310	7824313	plus	protein-coding	XM_073083168.1	XP_072939269.1	441		FBpp0308609	3.59e-139	FBgn0002973	The gene numb is referred to in FlyBase by the symbol Dmel\numb (CG3779, FBgn0002973). It is a protein_coding_gene from Dmel. It has 3 annotated transcripts and 3 polypeptides (2 unique). Gene sequence location is 2L:9437469..9464184. Its molecular function is described by: Notch binding; protein binding. It is involved in the biological process described with 22 unique terms, many of which group…
LOC140755732	p130CAS	p130CAS	Serine_rich_CAS and FAT-like_CAS_C domain-containing protein p130CAS	p130CAS	p130CAS	1031.79	-0.879448	FWD	0.386065	-2.27798	0.0227279	0.534166	NW_027332239.1	10069270	10083070	plus	protein-coding	XM_073091035.1	XP_072947136.1	598		FBpp0289144	8.89e-100	FBgn0035101	The gene p130CAS is referred to in FlyBase by the symbol Dmel\p130CAS (CG1212, FBgn0035101). It is a protein_coding_gene from Dmel. It has 5 annotated transcripts and 5 polypeptides (4 unique). Gene sequence location is 3L:152884..174517. Its molecular function is unknown. It is involved in the biological process described with 6 unique terms, many of which group under: cellular process; maintena…
LOC140746076	Indy	I'm not dead yet	tricarboxylate transporter protein I'm not dead yet	Indy	I'm not dead yet	242.325	-0.9287	FWD	0.408914	-2.27114	0.0231386	0.53953	NW_027332220.1	1757114	1798463	plus	protein-coding	XM_073078071.1	XP_072934172.1	659		FBpp0291071	0	FBgn0036816	The gene I'm not dead yet is referred to in FlyBase by the symbol Dmel\Indy (CG3979, FBgn0036816). It is a protein_coding_gene from Dmel. It has 4 annotated transcripts and 4 polypeptides (2 unique). Gene sequence location is 3L:18828632..18846267. Its molecular function is described by: citrate transmembrane transporter activity; transmembrane transporter activity; succinate transmembrane transp…
LOC140751793	LOC140751793	LOC140751793	uncharacterized LOC140751793			26.7709	1.38403	FWP	0.609296	2.27152	0.0231154	0.53953	NW_027332230.1	13278760	13283577	minus	lncRNA	XR_012103382.1
LOC140754943	Lrt	Lrt	Leucine-rich tendon-specific protein	Lrt	Leucine-rich tendon-specific protein	2197.28	-0.814923	FWD	0.358811	-2.27118	0.0231362	0.53953	NW_027332237.1	5435230	5563815	minus	protein-coding	XM_073090100.1	XP_072946201.1	856		FBpp0309591	2.51e-95	FBgn0034540	The gene Leucine-rich tendon-specific protein is referred to in FlyBase by the symbol Dmel\Lrt (CG11136, FBgn0034540). It is a protein_coding_gene from Dmel. It has 2 annotated transcripts and 2 polypeptides (all unique). Gene sequence location is 2R:20646360..20661070. Its molecular function is described by: protein binding. It is involved in the biological process described with: negative regul…
LOC140743005	LOC140743005	Mia40	mitochondrial intermembrane space import and assembly protein 40	Mia40	Mitochondrial intermembrane space Import and Assembly 40	576.783	0.402475	FWP	0.177486	2.26764	0.0233513	0.5433	NW_027332214.1	13930860	13934010	plus	protein-coding	XM_073074133.1	XP_072930234.1	155		FBpp0084930	1.03e-39	FBgn0260468	The gene Mitochondrial intermembrane space Import and Assembly 40 is referred to in FlyBase by the symbol Dmel\Mia40 (CG7950, FBgn0260468). It is a protein_coding_gene from Dmel. It has 2 annotated transcripts and 2 polypeptides (1 unique). Gene sequence location is 3R:30056859..30058131. Its molecular function is described by: protein-disulfide reductase activity. It is involved in the biologica…
LOC140749995	LOC140749995	putative defense protein 3	putative defense protein 3			19.0584	3.69689	FWP	1.63286	2.26406	0.0235706	0.547207	NW_027332227.1	8874604	8879565	minus	protein-coding	XM_073083272.1	XP_072939373.1	166		FBpp0084758	7.16e-55
LOC140747257	RagA-B	RagA-B	Ras-related GTP binding A/B	RagA-B	Ras-related GTP binding A/B	394.325	-0.470056	FWD	0.207904	-2.26093	0.0237633	0.548099	NW_027332222.1	5117564	5122743	plus	protein-coding	XM_073079572.1	XP_072935673.1	307		FBpp0081491	0	FBgn0037647	The gene Ras-related GTP binding A/B is referred to in FlyBase by the symbol Dmel\RagA-B (CG11968, FBgn0037647). It is a protein_coding_gene from Dmel. It has one annotated transcript and one polypeptide. Gene sequence location is 3R:8982732..8984315. Its molecular function is described by: GTPase activity; protein heterodimerization activity; GTP binding. It is involved in the biological process…
LOC140750672	LOC140750672	stuck in traffic	very long chain fatty acid elongase 7-like	sit	stuck in traffic	97.5284	-1.94064	FWD	0.858091	-2.26158	0.0237233	0.548099	NW_027332228.1	2098554	2144265	minus	protein-coding	XM_073084361.1	XP_072940462.1	315		FBpp0083674	7.52e-128	FBgn0038986	The gene stuck in traffic is referred to in FlyBase by the symbol Dmel\sit (CG5278, FBgn0038986). It is a protein_coding_gene from Dmel. It has one annotated transcript and one polypeptide. Gene sequence location is 3R:22558342..22562572. Its molecular function is described by: fatty acid elongase activity. It is involved in the biological process described with 9 unique terms, many of which grou…
LOC140752400	LOC140752400	wunen	phospholipid phosphatase 2-like	wun	wunen	1136.34	-0.42982	FWD	0.19005	-2.26161	0.0237215	0.548099	NW_027332231.1	11973629	12066277	minus	protein-coding	XM_073086680.1	XP_072942781.1	346		FBpp0087636	1.29e-28	FBgn0016078	The gene wunen is referred to in FlyBase by the symbol Dmel\wun (CG8804, FBgn0016078). It is a protein_coding_gene from Dmel. It has 3 annotated transcripts and 3 polypeptides (all unique). Gene sequence location is 2R:9400531..9413463. Its molecular function is described by: phosphatidate phosphatase activity; phosphatase activity. It is involved in the biological process described with 11 uniqu…
LOC140743266	ltl	larval translucida	leucine-rich repeat-containing larval translucida	ltl	larval translucida	580.923	1.46008	FWP	0.646368	2.25889	0.02389	0.548706	NW_027332215.1	4608588	4658014	plus	protein-coding	XM_073074417.1	XP_072930518.1	653		FBpp0304454	8.97e-117	FBgn0268063	The gene larval translucida is referred to in FlyBase by the symbol Dmel\ltl (CG32372, FBgn0268063). It is a protein_coding_gene from Dmel. It has 2 annotated transcripts and 2 polypeptides (1 unique). Gene sequence location is 3L:7518997..7528013. Its molecular function is unknown. It is involved in the biological process described with: negative regulation of BMP signaling pathway; imaginal dis…
LOC140749523	LOC140749523	LOC140749523	uncharacterized LOC140749523			7.74263	1.85321	FWP	0.820421	2.25885	0.0238926	0.548706	NW_027332226.1	10003546	10013413	plus	protein-coding	XM_073082602.1	XP_072938703.1	274
LOC140747175	LOC140747175	diacylglycerol kinase eta	diacylglycerol kinase eta			31.3415	1.94913	FWP	0.864344	2.25504	0.024131	0.55062	NW_027332222.1	2627761	2655571	plus	protein-coding	XM_073079453.1	XP_072935554.1	1408		FBpp0291246	0
LOC140749194	LOC140749194	LOC140749194	uncharacterized LOC140749194			15.3686	1.58047	FWP	0.700737	2.25544	0.0241058	0.55062	NW_027332225.1	3619900	3620780	plus	protein-coding	XM_073082242.1	XP_072938343.1	108
LOC140754158	LOC140754158	Rho1	rho-related GTP-binding protein RhoN-like	Rho1	Rho1	1729.93	-0.683569	FWD	0.303069	-2.25549	0.0241024	0.55062	NW_027332234.1	2056056	2260849	minus	protein-coding	XM_073089105.1	XP_072945206.1	233		FBpp0086353	3.4e-46	FBgn0014020	The gene Rho1 is referred to in FlyBase by the symbol Dmel\Rho1 (CG8416, FBgn0014020). It is a protein_coding_gene from Dmel. It has 6 annotated transcripts and 6 polypeptides (1 unique). Gene sequence location is 2R:16102687..16107229. Its molecular function is described by: GTP binding; kinase binding; protein binding; protein kinase binding; GTPase activity. It is involved in the biological pr…
LOC140745343	LOC140745343	dpr20	leucine-rich repeats and immunoglobulin-like domains protein 1	dpr20	defective proboscis extension response 20	5.28306	3.13942	FWP	1.39412	2.2519	0.0243283	0.553937	NW_027332218.1	3710435	3801774	minus	protein-coding	XM_073077132.1	XP_072933233.1	328		FBpp0072491	1.88e-43	FBgn0035170	The gene defective proboscis extension response 20 is referred to in FlyBase by the symbol Dmel\dpr20 (CG12191, FBgn0035170). It is a protein_coding_gene from Dmel. It has one annotated transcript and one polypeptide. Gene sequence location is 3L:852720..857248. Its molecular function is described by: . It is involved in the biological process described with: sensory perception of chemical stimul…
LOC140750430	drpr	draper	multiple EGF like domains draper	drpr	draper	1712.68	-0.458152	FWD	0.203629	-2.24993	0.0244534	0.554415	NW_027332227.1	10167639	10204627	minus	protein-coding	XM_073083926.1	XP_072940027.1	1059		FBpp0072681	0	FBgn0027594	The gene draper is referred to in FlyBase by the symbol Dmel\drpr (CG2086, FBgn0027594). It is a protein_coding_gene from Dmel. It has 6 annotated transcripts and 6 polypeptides (all unique). Gene sequence location is 3L:1715595..1731107. Its molecular function is described by: protein binding; scavenger receptor activity; phosphatidylserine binding. It is involved in the biological process descr…
LOC140750555	LOC140750555	TraB domain containing	traB domain-containing protein-like	Trabd	TraB domain containing	968.823	-0.286449	FWD	0.127314	-2.24995	0.0244521	0.554415	NW_027332228.1	11104259	11113062	minus	protein-coding	XM_073084160.1	XP_072940261.1	400		FBpp0401443	5.44e-100	FBgn0283438	The gene TraB domain containing is referred to in FlyBase by the symbol Dmel\Trabd (CG46280, FBgn0283438). It is a protein_coding_gene from Dmel. It has 2 annotated transcripts and 2 polypeptides (1 unique). Gene sequence location is 3R:13026283..13030659. Its molecular function is described by: mitochondrion-mitochondrion outer membrane tether activity. It is involved in the biological process d…
LOC140742892	PlexA	Plexin A	plexin A	PlexA	Plexin A	15278.7	-0.265191	FWD	0.118088	-2.24571	0.0247225	0.559327	NW_027332209.1	1248819	1560752	plus	protein-coding	XM_073073958.1	XP_072930059.1	1896		FBpp0088287	0	FBgn0025741	The gene Plexin A is referred to in FlyBase by the symbol Dmel\PlexA (CG11081, FBgn0025741). It is a protein_coding_gene from Dmel. It has 4 annotated transcripts and 4 polypeptides (3 unique). Gene sequence location is 4:1009895..1027101. Its molecular function is described by 6 unique terms, many of which group under: binding; protein binding; molecular function activator activity; carbohydrate…
LOC140753999	LOC140753999	lysozyme-like	lysozyme-like			45127	-0.489697	FWD	0.21818	-2.24446	0.0248026	0.559937	NW_027332234.1	3398121	3422181	minus	protein-coding	XM_073088892.1	XP_072944993.1	153		FBpp0086191	7.32e-55
LOC140754258	rk	rickets	G-protein coupled receptor rickets	rk	rickets	306.348	0.904019	FWP	0.402923	2.24366	0.0248545	0.559937	NW_027332235.1	13119550	13167743	minus	protein-coding	XM_073089222.1	XP_072945323.1	1123		FBpp0080183	0	FBgn0003255	The gene rickets is referred to in FlyBase by the symbol Dmel\rk (CG8930, FBgn0003255). It is a protein_coding_gene from Dmel. It has one annotated transcript and one polypeptide. Gene sequence location is 2L:13982743..14001248. Its molecular function is described by: G protein-coupled peptide receptor activity; protein-hormone receptor activity; G protein-coupled receptor activity; neuropeptide …
LOC140742357	Lsd-2	Lipid storage droplet-2	Lipid storage droplet-2	Lsd-2	Lipid storage droplet-2	3956.88	-0.672518	FWD	0.299945	-2.24214	0.0249526	0.56096	NW_027332213.1	13952244	13965659	plus	protein-coding	XM_073073268.1	XP_072929369.1	312		FBpp0110268	2.61e-54	FBgn0030608	The gene Lipid storage droplet-2 is referred to in FlyBase by the symbol Dmel\Lsd-2 (CG9057, FBgn0030608). It is a protein_coding_gene from Dmel. It has 5 annotated transcripts and 5 polypeptides (4 unique). Gene sequence location is X:15069127..15076220. Its molecular function is described by: protein binding. It is involved in the biological process described with 9 unique terms, many of which …
LOC140744896	LOC140744896	KaiR1D	glutamate receptor ionotropic, kainate 2-like	KaiR1D	Kainate-type ionotropic glutamate receptor subunit 1D	35.4066	2.59526	FWP	1.15903	2.23917	0.0251451	0.564098	NW_027332217.1	7791170	7802870	minus	protein-coding	XM_073076593.1	XP_072932694.1	953		FBpp0083391	1.72e-161	FBgn0038837	The gene Kainate-type ionotropic glutamate receptor subunit 1D is referred to in FlyBase by the symbol Dmel\KaiR1D (CG3822, FBgn0038837). It is a protein_coding_gene from Dmel. It has one annotated transcript and one polypeptide. Gene sequence location is 3R:20860187..20866231. Its molecular function is described by 7 unique terms, many of which group under: channel activity; monoatomic cation ch…
LOC140743593	LOC140743593	LOC140743593	uncharacterized LOC140743593			1986.26	-0.211469	FWD	0.0945789	-2.2359	0.0253582	0.564533	NW_027332209.1	9745759	9750812	plus	protein-coding	XM_073075038.1	XP_072931139.1	280
LOC140746638	LOC140746638	LOC140746638	uncharacterized LOC140746638			33.9957	3.01306	FWP	1.34775	2.23562	0.0253765	0.564533	NW_027332210.1	5998111	6003992	minus	protein-coding	XM_073078760.1	XP_072934861.1	1064		FBpp0111557	1.91e-134
LOC140746054	LOC140746054	Abca3	cholesterol transporter ABCA5-like	Abca3	ATP binding cassette subfamily A member 3	168.429	0.75705	FWP	0.338344	2.23752	0.0252525	0.564533	NW_027332220.1	1270002	1321804	plus	protein-coding	XM_073078045.1	XP_072934146.1	1832		FBpp0304764	1.89e-105	FBgn0031170	The gene ATP binding cassette subfamily A member 3 is referred to in FlyBase by the symbol Dmel\Abca3 (CG1718, FBgn0031170). It is a protein_coding_gene from Dmel. It has 3 annotated transcripts and 3 polypeptides (all unique). Gene sequence location is X:21292308..21306665. Its molecular function is described by: ATP binding; ATPase-coupled transmembrane transporter activity; ABC-type transporte…
LOC140753611	LOC140753611	LOC140753611	uncharacterized LOC140753611			9464.19	-0.937737	FWD	0.419183	-2.23706	0.0252826	0.564533	NW_027332233.1	17578745	17599681	plus	protein-coding	XM_073088356.1	XP_072944457.1	1115		FBpp0079918	4.06e-43
LOC140751446	LOC140751446	large subunit ribosomal RNA	large subunit ribosomal RNA			16.0722	2.65719	FWP	1.18952	2.23383	0.0254942	0.56597	NW_027332229.1	3463448	3467378	plus	rRNA	XR_012103354.1
LOC140744885	slou	slouch	homeodomain transcription factor slouch	slou	slouch	5.14889	-3.19148	FWD	1.42942	-2.2327	0.0255686	0.566442	NW_027332210.1	3802793	3826471	plus	protein-coding	XM_073076584.1	XP_072932685.1	284		FBpp0083521	2.94e-65	FBgn0002941	The gene slouch is referred to in FlyBase by the symbol Dmel\slou (CG6534, FBgn0002941). It is a protein_coding_gene from Dmel. It has 2 annotated transcripts and 2 polypeptides (all unique). Gene sequence location is 3R:21548661..21557182. Its molecular function is described by: DNA binding; DNA-binding transcription factor activity, RNA polymerase II-specific; RNA polymerase II cis-regulatory r…
LOC140749458	LOC140749458	Serine protease 7	phenoloxidase-activating enzyme 1-like	Sp7	Serine protease 7	34343.7	-0.278529	FWD	0.124886	-2.23027	0.0257296	0.568826	NW_027332226.1	5558339	5565775	plus	protein-coding	XM_073082496.1	XP_072938597.1	377		FBpp0308322	1.17e-86	FBgn0037515	The gene Serine protease 7 is referred to in FlyBase by the symbol Dmel\Sp7 (CG3066, FBgn0037515). It is a protein_coding_gene from Dmel. It has 3 annotated transcripts and 3 polypeptides (1 unique). Gene sequence location is 3R:7759786..7763947. Its molecular function is described by: serine-type endopeptidase activity. It is involved in the biological process described with: proteolysis; positi…
LOC140752499	LOC140752499	Pherokine 3	ejaculatory bulb-specific protein 3-like	Phk-3	Pherokine 3	168.323	11.1414	FWP	4.99742	2.22943	0.0257852	0.568876	NW_027332231.1	6397342	6398297	plus	protein-coding	XM_073086832.1	XP_072942933.1	131		FBpp0310115	9.71e-18	FBgn0035089	The gene Pherokine 3 is referred to in FlyBase by the symbol Dmel\Phk-3 (CG9358, FBgn0035089). It is a protein_coding_gene from Dmel. It has 3 annotated transcripts and 3 polypeptides (1 unique). Gene sequence location is 2R:24970843..24973207. Its molecular function is unknown. It is involved in the biological process described with: metamorphosis; response to bacterium. 9 alleles are reported. …
LOC140747145	LOC140747145	Neuroligin 1	uncharacterized LOC140747145	Nlg1	Neuroligin 1	89.2856	2.33098	FWP	1.04753	2.22522	0.0260663	0.572706	NW_027332222.1	1190735	1227100	plus	protein-coding	XM_073079421.1	XP_072935522.1	1473		FBpp0297111	1.91e-158	FBgn0051146	The gene Neuroligin 1 is referred to in FlyBase by the symbol Dmel\Nlg1 (CG31146, FBgn0051146). It is a protein_coding_gene from Dmel. It has 2 annotated transcripts and 2 polypeptides (1 unique). Gene sequence location is 3R:7658247..7694874. Its molecular function is described by: neurexin family protein binding; neuroligin family protein binding; signaling receptor activity. It is involved in …
LOC140756565	LOC140756565	LOC140756565	uncharacterized LOC140756565			15.5714	-1.23906	FWD	0.556808	-2.2253	0.026061	0.572706	NW_027332240.1	1489647	1490778	minus	lncRNA	XR_012103898.1
LOC140745512	klar	klarsicht	klarsicht	klar	klarsicht	8503.33	-0.574716	FWD	0.258368	-2.22441	0.026121	0.572726	NW_027332218.1	8890728	9293716	plus	protein-coding	XM_073077397.1	XP_072933498.1	1607		FBpp0305984	6.92e-23	FBgn0001316	The gene klarsicht is referred to in FlyBase by the symbol Dmel\klar (CG17046, FBgn0001316). It is a protein_coding_gene from Dmel. It has 9 annotated transcripts and 9 polypeptides (all unique). Gene sequence location is 3L:434083..540614. Its molecular function is described by: protein binding; kinesin binding. It is involved in the biological process described with 17 unique terms, many of whi…
LOC140755953	Psa	Psa	puromycin-sensitive aminopeptidase	Psa	Puromycin sensitive aminopeptidase	2038.42	-0.393633	FWD	0.177093	-2.22275	0.0262328	0.573997	NW_027332239.1	9217931	9225265	minus	protein-coding	XM_073091317.1	XP_072947418.1	953		FBpp0072583	0	FBgn0261243	The gene Puromycin sensitive aminopeptidase is referred to in FlyBase by the symbol Dmel\Psa (CG1009, FBgn0261243). It is a protein_coding_gene from Dmel. It has 8 annotated transcripts and 8 polypeptides (3 unique). Gene sequence location is 3L:1502843..1523380. Its molecular function is described by: aminopeptidase activity; metalloaminopeptidase activity; metallopeptidase activity; zinc ion bi…
LOC140747262	CtBP	CtBP	C-terminal binding protein	CtBP	C-terminal Binding Protein	16157.6	-0.221919	FWD	0.0999272	-2.2208	0.0263643	0.574603	NW_027332210.1	8323732	8502469	minus	protein-coding	XM_073079584.1	XP_072935685.1	576		FBpp0082167	0	FBgn0020496	The gene C-terminal Binding Protein is referred to in FlyBase by the symbol Dmel\CtBP (CG7583, FBgn0020496). It is a protein_coding_gene from Dmel. It has 10 annotated transcripts and 10 polypeptides (7 unique). Gene sequence location is 3R:13011649..13026275. Its molecular function is described by 8 unique terms, many of which group under: binding; protein binding; molecular adaptor activity; tr…
LOC140747182	dlp	dally-like	glypican dally-like	dlp	dally-like	6932.43	-0.357451	FWD	0.160995	-2.22027	0.0264006	0.574603	NW_027332222.1	2670696	2767931	plus	protein-coding	XM_073079460.1	XP_072935561.1	768		FBpp0305246	5.32e-100	FBgn0041604	The gene dally-like is referred to in FlyBase by the symbol Dmel\dlp (CG32146, FBgn0041604). It is a protein_coding_gene from Dmel. It has 2 annotated transcripts and 2 polypeptides (all unique). Gene sequence location is 3L:14632601..14671609. Its molecular function is described by: hedgehog family protein binding; Wnt-protein binding. It is involved in the biological process described with 16 u…
LOC140753605	LOC140753605	Nitric oxide synthase	nitric oxide synthase-like	Nos	Nitric oxide synthase	7916.01	-0.674451	FWD	0.303814	-2.21995	0.0264222	0.574603	NW_027332233.1	14063731	14114455	minus	protein-coding	XM_073088340.1	XP_072944441.1	1212		FBpp0079777	0	FBgn0011676	The gene Nitric oxide synthase is referred to in FlyBase by the symbol Dmel\Nos (CG6713, FBgn0011676). It is a protein_coding_gene from Dmel. It has 3 annotated transcripts and 3 polypeptides (all unique). Gene sequence location is 2L:10804274..10837511. Its molecular function is described by 7 unique terms, many of which group under: binding; catalytic activity; heterocyclic compound binding; an…
LOC140753566	Prp19	Prp19	pre-mRNA processing factor 19	Prp19	Pre-RNA processing factor 19	1834.14	0.302162	FWP	0.136517	2.21336	0.0268726	0.583207	NW_027332233.1	17197808	17204070	plus	protein-coding	XM_073088263.1	XP_072944364.1	498		FBpp0085902	0	FBgn0261119	The gene Pre-RNA processing factor 19 is referred to in FlyBase by the symbol Dmel\Prp19 (CG5519, FBgn0261119). It is a protein_coding_gene from Dmel. It has one annotated transcript and one polypeptide. Gene sequence location is 2R:18447361..18451041. Its molecular function is described by: ubiquitin protein ligase activity; ubiquitin-protein transferase activity. It is involved in the biologica…
LOC140756612	LOC140756612	Nuclear factor Y-box C	nuclear transcription factor Y subunit gamma-like	Nf-YC	Nuclear factor Y-box C	542.172	-0.350992	FWD	0.158731	-2.21123	0.0270199	0.585211	NW_027332240.1	2140650	2154287	plus	protein-coding	XM_073092144.1	XP_072948245.1	285		FBpp0070935	8.82e-42	FBgn0029905	The gene Nuclear factor Y-box C is referred to in FlyBase by the symbol Dmel\Nf-YC (CG3075, FBgn0029905). It is a protein_coding_gene from Dmel. It has one annotated transcript and one polypeptide. Gene sequence location is X:6818178..6820919. Its molecular function is described by: protein heterodimerization activity; sequence-specific DNA binding; DNA-binding transcription activator activity, R…
LOC140748562	LOC140748562	anionic trypsin	anionic trypsin			105.961	1.02263	FWP	0.462665	2.21031	0.0270835	0.585399	NW_027332224.1	3867438	3909939	plus	protein-coding	XM_073081376.1	XP_072937477.1	586		FBpp0290410	9.9e-156
LOC140749023	LOC140749023	ND-B14.5AL	uncharacterized LOC140749023	ND-B14.5AL	NADH dehydrogenase (ubiquinone) B14.5 A subunit-like	70.5487	1.24686	FWP	0.564884	2.20728	0.0272942	0.58876	NW_027332225.1	8624200	8649347	minus	protein-coding	XM_073082023.1	XP_072938124.1	152		FBpp0078167	1.33e-11	FBgn0037172	The gene NADH dehydrogenase (ubiquinone) B14.5 A subunit-like is referred to in FlyBase by the symbol Dmel\ND-B14.5AL (CG6914, FBgn0037172). It is a protein_coding_gene from Dmel. It has one annotated transcript and one polypeptide. Gene sequence location is 3L:22606369..22607126. Its molecular function is unknown. It is involved in the biological process described with: mitochondrial electron tr…
LOC140751658	LOC140751658	Tmtc3	protein O-mannosyl-transferase TMTC1-like	Tmtc3	Transmembrane O-mannosyltransferase targeting cadherins 3	35.5696	2.80954	FWP	1.27765	2.19898	0.0278791	0.600162	NW_027332230.1	15647357	15807209	plus	protein-coding	XM_073085632.1	XP_072941733.1	832		FBpp0071561	1.25e-76	FBgn0020312	The gene Transmembrane O-mannosyltransferase targeting cadherins 3 is referred to in FlyBase by the symbol Dmel\Tmtc3 (CG4050, FBgn0020312). It is a protein_coding_gene from Dmel. It has 2 annotated transcripts and 2 polypeptides (1 unique). Gene sequence location is 2R:21123735..21128510. Its molecular function is described by: dolichyl-phosphate-mannose-protein mannosyltransferase activity; man…
LOC140754840	Cnot4	Cnot4	CCR4-NOT transcription complex subunit 4	Cnot4	CCR4-NOT transcription complex subunit 4	2957.02	-0.20497	FWD	0.093372	-2.1952	0.0281491	0.604753	NW_027332236.1	5963504	5983508	minus	protein-coding	XM_073089976.1	XP_072946077.1	999		FBpp0079599	2.25e-121	FBgn0051716	The gene CCR4-NOT transcription complex subunit 4 is referred to in FlyBase by the symbol Dmel\Cnot4 (CG31716, FBgn0051716). It is a protein_coding_gene from Dmel. It has 11 annotated transcripts and 11 polypeptides (6 unique). Gene sequence location is 2L:10396716..10403206. Its molecular function is described by 6 unique terms, many of which group under: binding; nucleic acid binding; metal ion…
LOC140750629	LOC140750629	Cuticular protein 62Bb	cuticle protein 8-like	Cpr62Bb	Cuticular protein 62Bb	10.2913	-3.19517	FWD	1.45646	-2.19378	0.028251	0.60572	NW_027332228.1	11767796	11773135	minus	protein-coding	XM_073084295.1	XP_072940396.1	172		FBpp0305097	7.48e-45	FBgn0035280	The gene Cuticular protein 62Bb is referred to in FlyBase by the symbol Dmel\Cpr62Bb (CG13935, FBgn0035280). It is a protein_coding_gene from Dmel. It has 3 annotated transcripts and 3 polypeptides (1 unique). Gene sequence location is 3L:1832636..1835164. Its molecular function is described by: structural constituent of chitin-based larval cuticle. It is involved in the biological process descri…
LOC140752253	LOC140752253	Arlr	endoribonuclease Arlr-like	Arlr	Age-related lipid regulator	124.941	-1.43983	FWD	0.656669	-2.19264	0.0283337	0.606272	NW_027332211.1	7349654	7355055	plus	protein-coding	XM_073086479.1	XP_072942580.1	349		FBpp0310188	4.89e-51	FBgn0030251	The gene Age-related lipid regulator is referred to in FlyBase by the symbol Dmel\Arlr (CG2145, FBgn0030251). It is a protein_coding_gene from Dmel. It has 2 annotated transcripts and 2 polypeptides (1 unique). Gene sequence location is X:10927399..10929712. Its molecular function is described by: RNA endonuclease activity; RNA binding. It is involved in the biological process described with: mRN…
LOC140748299	Ca-beta	Ca-beta	Calcium channel protein beta subunit	Ca-beta	Ca2+-channel-protein-beta-subunit	516.334	0.583225	FWP	0.267204	2.18269	0.0290584	0.609539	NW_027332223.1	16008979	16201490	plus	protein-coding	XM_073081100.1	XP_072937201.1	598		FBpp0301962	0	FBgn0287724	The gene Ca2+-channel-protein-beta-subunit is referred to in FlyBase by the symbol Dmel\Ca-≈í‚â§ (CG42403, FBgn0287724). It is a protein_coding_gene from Dmel. It has 9 annotated transcripts and 9 polypeptides (all unique). Gene sequence location is 2L:11156118..11203544. Its molecular function is described by: high voltage-gated calcium channel activity; voltage-gated calcium channel activity. I…
LOC140748646	Arp6	Actin-related protein 6	Actin-related protein 6	Arp6	Actin-related protein 6	2114.03	0.299224	FWP	0.137001	2.1841	0.0289551	0.609539	NW_027332224.1	5663153	5666122	plus	protein-coding	XM_073081489.1	XP_072937590.1	394		FBpp0073983	6.91e-147	FBgn0011741	The gene Actin-related protein 6 is referred to in FlyBase by the symbol Dmel\Arp6 (CG11678, FBgn0011741). It is a protein_coding_gene from Dmel. It has one annotated transcript and one polypeptide. Gene sequence location is X:15735774..15737120. Its molecular function is described by: chromatin binding; nucleosome binding. It is involved in the biological process described with: transcription in…
LOC140748926	LOC140748926	LOC140748926	uncharacterized LOC140748926			660.997	0.665848	FWP	0.304816	2.18442	0.0289311	0.609539	NW_027332225.1	10049857	10052448	minus	protein-coding	XM_073081888.1	XP_072937989.1	374
LOC140750826	LOC140750826	Cuticular protein 65Av	uncharacterized LOC140750826	Cpr65Av	Cuticular protein 65Av	4.35152	-2.73873	FWD	1.25196	-2.18755	0.0287025	0.609539	NW_027332228.1	8166871	8173233	minus	protein-coding	XM_073084551.1	XP_072940652.1	285		FBpp0076732	7.84e-28	FBgn0052405	The gene Cuticular protein 65Av is referred to in FlyBase by the symbol Dmel\Cpr65Av (CG32405, FBgn0052405). It is a protein_coding_gene from Dmel. It has one annotated transcript and one polypeptide. Gene sequence location is 3L:6139223..6139974. Its molecular function is described by: structural constituent of chitin-based larval cuticle. It is involved in the biological process described with:…
LOC140752317	Mfe2	Mfe2	peroxisomal Multifunctional enzyme type 2	Mfe2	peroxisomal Multifunctional enzyme type 2	3635.78	-0.616909	FWD	0.282351	-2.1849	0.0288961	0.609539	NW_027332231.1	8318917	8330580	plus	protein-coding	XM_073086566.1	XP_072942667.1	723		FBpp0309384	0	FBgn0030731	The gene peroxisomal Multifunctional enzyme type 2 is referred to in FlyBase by the symbol Dmel\Mfe2 (CG3415, FBgn0030731). It is a protein_coding_gene from Dmel. It has 2 annotated transcripts and 2 polypeptides (1 unique). Gene sequence location is X:16270951..16273815. Its molecular function is described by 7 unique terms, many of which group under: catalytic activity; oxidoreductase activity,…
LOC140753272	LOC140753272	LOC140753272	uncharacterized LOC140753272			706.359	0.219642	FWP	0.100308	2.18968	0.0285477	0.609539	NW_027332233.1	8806	12108	minus	protein-coding	XM_073087757.1	XP_072943858.1	291
LOC140753066	LOC140753066	LOC140753066	uncharacterized LOC140753066			137.086	0.569799	FWP	0.260328	2.18877	0.0286135	0.609539	NW_027332233.1	10859576	10862156	minus	protein-coding	XM_073087437.1	XP_072943538.1	552		FBpp0300987	2.1e-49
LOC140754473	LOC140754473	U8-agatoxin-Ao1a-like	U8-agatoxin-Ao1a-like			11.8682	-2.46481	FWD	1.12892	-2.18332	0.029012	0.609539	NW_027332235.1	7234591	7324002	minus	protein-coding	XM_073089493.1	XP_072945594.1	148
LOC140755042	LOC140755042	Multicopper oxidase 1	uncharacterized LOC140755042	Mco1	Multicopper oxidase 1	2816.06	-0.503102	FWD	0.230263	-2.1849	0.0288963	0.609539	NW_027332237.1	4698184	4808703	minus	protein-coding	XM_073090220.1	XP_072946321.1	822		FBpp0292900	0	FBgn0032116	The gene Multicopper oxidase 1 is referred to in FlyBase by the symbol Dmel\Mco1 (CG3759, FBgn0032116). It is a protein_coding_gene from Dmel. It has 3 annotated transcripts and 3 polypeptides (1 unique). Gene sequence location is 2L:9416588..9426342. Its molecular function is described by: copper ion binding; oxidoreductase activity; ferroxidase activity; L-ascorbate oxidase activity. The biolog…
LOC140756858	LOC140756858	putative fatty acyl-CoA reductase CG8306	putative fatty acyl-CoA reductase CG8306			7579.56	-0.843507	FWD	0.38636	-2.18321	0.0290202	0.609539	NW_027332241.1	3810867	3846041	minus	protein-coding	XM_073092390.1	XP_072948491.1	509		FBpp0428607	0
LOC140754516	kek5	kekkon 5	leucine-rich repeat, immunoglobulin-like domain-containing kekkon 5 protein	kek5	kekkon 5	3020.75	0.342537	FWP	0.157082	2.18063	0.0292109	0.611535	NW_027332235.1	1026952	1271347	minus	protein-coding	XM_073089541.1	XP_072945642.1	842		FBpp0301163	2.89e-111	FBgn0031016	The gene kekkon 5 is referred to in FlyBase by the symbol Dmel\kek5 (CG12199, FBgn0031016). It is a protein_coding_gene from Dmel. It has 4 annotated transcripts and 4 polypeptides (1 unique). Gene sequence location is X:19353181..19471914. Its molecular function is unknown. It is involved in the biological process described with: negative regulation of BMP signaling pathway. 41 alleles are repor…
LOC140752799	LOC140752799	LOC140752799	uncharacterized LOC140752799			103.107	1.55979	FWP	0.71638	2.17731	0.0294571	0.614275	NW_027332232.1	437463	457739	minus	lncRNA	XR_012103458.1
LOC140754401	Traf-like	Traf-like	TNF-receptor-associated factor-like	Traf-like	TNF-receptor-associated factor-like	28.9346	-0.755476	FWD	0.346904	-2.17776	0.0294237	0.614275	NW_027332235.1	494150	504088	minus	protein-coding	XM_073089405.1	XP_072945506.1	531		FBpp0074051	8.73e-49	FBgn0030748	The gene TNF-receptor-associated factor-like is referred to in FlyBase by the symbol Dmel\Traf-like (CG4394, FBgn0030748). It is a protein_coding_gene from Dmel. It has 7 annotated transcripts and 7 polypeptides (3 unique). Gene sequence location is X:16415046..16417585. Its molecular function is described by: protein binding. It is involved in the biological process described with: positive regu…
LOC140744070	LOC140744070	sodium-independent sulfate anion transporter-like	sodium-independent sulfate anion transporter-like			223.593	-0.67648	FWD	0.311114	-2.17438	0.0296766	0.615378	NW_027332216.1	1243719	1261675	plus	protein-coding	XM_073075535.1	XP_072931636.1	598		FBpp0088515	9.01e-140
LOC140745010	LOC140745010	visgun	uncharacterized LOC140745010	vsg	visgun	16375.8	-0.4218	FWD	0.193994	-2.17429	0.0296832	0.615378	NW_027332217.1	12386102	12393825	minus	protein-coding	XM_073076751.1	XP_072932852.1	218		FBpp0076130	1.21e-13	FBgn0045823	The gene visgun is referred to in FlyBase by the symbol Dmel\vsg (CG16707, FBgn0045823). It is a protein_coding_gene from Dmel. It has 5 annotated transcripts and 5 polypeptides (3 unique). Gene sequence location is 3L:9714324..9717716. Its molecular function is described by: . It is involved in the biological process described with: regulation of cell population proliferation; long-term memory; …
LOC140753854	LOC140753854	E(spl)mgamma-HLH	uncharacterized LOC140753854	E(spl)mgamma-HLH	Enhancer of split mgamma, helix-loop-helix	4546.56	-0.752244	FWD	0.345756	-2.17565	0.0295816	0.615378	NW_027332234.1	10489749	10492287	plus	protein-coding	XM_073088659.1	XP_072944760.1	409		FBpp0084329	3.41e-31	FBgn0002735	The gene Enhancer of split mgamma, helix-loop-helix is referred to in FlyBase by the symbol Dmel\E(spl)m≈í‚â•-HLH (CG8333, FBgn0002735). It is a protein_coding_gene from Dmel. It has one annotated transcript and one polypeptide. Gene sequence location is 3R:25999851..26000761. Its molecular function is described by 8 unique terms, many of which group under: binding; nucleic acid binding; sequence…
LOC140753351	LOC140753351	Tetraspanin 47F	23 kDa integral membrane protein-like	Tsp47F	Tetraspanin 47F	280.998	-0.867802	FWD	0.399477	-2.17235	0.0298295	0.61721	NW_027332233.1	15838963	15861308	plus	protein-coding	XM_073087896.1	XP_072943997.1	247		FBpp0087248	5.08e-37	FBgn0033629	The gene Tetraspanin 47F is referred to in FlyBase by the symbol Dmel\Tsp47F (CG9033, FBgn0033629). It is a protein_coding_gene from Dmel. It has one annotated transcript and one polypeptide. Gene sequence location is 2R:11377193..11379177. Its molecular function is described by: . It is involved in the biological process described with: . 5 alleles are reported. The phenotypes of these alleles m…
LOC140743207	mlt	mulet	tubulin folding cofactor E like protein mlt	mlt	mulet	1268.58	-0.769454	FWD	0.355593	-2.16386	0.0304747	0.62539	NW_027332209.1	3995157	4023431	minus	protein-coding	XM_073074314.1	XP_072930415.1	464		FBpp0304278	1.52e-159	FBgn0265512	The gene mulet is referred to in FlyBase by the symbol Dmel\mlt (CG12214, FBgn0265512). It is a protein_coding_gene from Dmel. It has 3 annotated transcripts and 3 polypeptides (1 unique). Gene sequence location is 2R:10155916..10158931. Its molecular function is described by: alpha-tubulin binding. It is involved in the biological process described with: positive regulation of microtubule depoly…
LOC140757254	Gart	GART trifunctional enzyme	trifunctional purine biosynthetic protein adenosine-3 Gart	Gart	GART trifunctional enzyme	1219.3	0.212462	FWP	0.0982466	2.16253	0.030577	0.62539	NW_027332212.1	1361024	1390875	minus	protein-coding	XM_073092857.1	XP_072948958.1	1366		FBpp0308722	0	FBgn0000053	The gene GART trifunctional enzyme is referred to in FlyBase by the symbol Dmel\Gart (CG31628, FBgn0000053). It is a protein_coding_gene from Dmel. It has 3 annotated transcripts and 3 polypeptides (2 unique). Gene sequence location is 2L:7014623..7023898. Its molecular function is described by: metal ion binding; phosphoribosylglycinamide formyltransferase activity; phosphoribosylamine-glycine l…
LOC140747314	LOC140747314	Ca-Ma2d	inter-alpha-trypsin inhibitor heavy chain H4-like	Ca-Ma2d	Ca[2+] channel Muscle-specific alpha2/delta subunit	24.9404	1.89631	FWP	0.875423	2.16617	0.0302984	0.62539	NW_027332222.1	6328933	6379680	plus	protein-coding	XM_073079652.1	XP_072935753.1	928		FBpp0304633	1.25e-06	FBgn0261999	The gene Ca[2+] channel Muscle-specific alpha2/delta subunit is referred to in FlyBase by the symbol Dmel\Ca-Ma2d (CG42817, FBgn0261999). It is a protein_coding_gene from Dmel. It has 2 annotated transcripts and 2 polypeptides (1 unique). Gene sequence location is 2L:16231475..16241527. Its molecular function is described by: voltage-gated calcium channel activity. It is involved in the biologica…
LOC140753606	LOC140753606	Cfap299	cilia- and flagella-associated protein 299-like	Cfap299	Cilia and flagella associated protein 299	1656.24	-0.646667	FWD	0.298737	-2.16467	0.0304129	0.62539	NW_027332233.1	14057070	14063209	plus	protein-coding	XM_073088341.1	XP_072944442.1	238		FBpp0082200	2.39e-29	FBgn0038122	The gene Cilia and flagella associated protein 299 is referred to in FlyBase by the symbol Dmel\Cfap299 (CG8138, FBgn0038122). It is a protein_coding_gene from Dmel. It has one annotated transcript and one polypeptide. Gene sequence location is 3R:13181304..13182154. Its molecular function is unknown. It is involved in the biological process described with: motile cilium assembly; non-motile cili…
LOC140753531	LOC140753531	Tetraspanin 29Fb	CD63 antigen-like	Tsp29Fb	Tetraspanin 29Fb	6916.85	-0.354938	FWD	0.164012	-2.1641	0.0304569	0.62539	NW_027332233.1	15026800	15046033	minus	protein-coding	XM_073088207.1	XP_072944308.1	292		FBpp0271928	1.81e-58	FBgn0032075	The gene Tetraspanin 29Fb is referred to in FlyBase by the symbol Dmel\Tsp29Fb (CG9496, FBgn0032075). It is a protein_coding_gene from Dmel. It has 3 annotated transcripts and 3 polypeptides (1 unique). Gene sequence location is 2L:8937390..8939743. Its molecular function is described by: . It is involved in the biological process described with: . 8 alleles are reported. No phenotypic data is av…
LOC140754056	LOC140754056	trypsin-1-like	trypsin-1-like			4.5353	-5.70166	FWD	2.63571	-2.16323	0.0305234	0.62539	NW_027332234.1	11576915	11582695	minus	protein-coding	XM_073088967.1	XP_072945068.1	297		FBpp0300968	8.56e-67
LOC140745774	tei	teiresias	irregular chiasm C-roughest protein teiresias	tei	teiresias	3.37829	4.05907	FWP	1.8783	2.16103	0.030693	0.626561	NW_027332219.1	37131	161345	plus	protein-coding	XM_073077669.1	XP_072933770.1	874		FBpp0086751	1.59e-56	FBgn0000633	The gene teiresias is referred to in FlyBase by the symbol Dmel\tei (CG17716, FBgn0000633). It is a protein_coding_gene from Dmel. It has 2 annotated transcripts and 2 polypeptides (1 unique). Gene sequence location is 2R:13623044..13749367. Its molecular function is described by: cell adhesion molecule binding. It is involved in the biological process described with: cell-cell adhesion. 29 allel…
LOC140756044	HisT	Histamine transporter	Histamine transporter	HisT	Histamine transporter	158.123	-0.757868	FWD	0.352609	-2.14931	0.0316095	0.627101	NW_027332211.1	17387976	17446403	plus	protein-coding	XM_073091443.1	XP_072947544.1	470		FBpp0292379	0	FBgn0033196	The gene Histamine transporter is referred to in FlyBase by the symbol Dmel\HisT (CG1358, FBgn0033196). It is a protein_coding_gene from Dmel. It has 4 annotated transcripts and 4 polypeptides (1 unique). Gene sequence location is 2R:7595265..7620711. Its molecular function is described by: heme transmembrane transporter activity; histamine transmembrane transporter activity; heme binding; transm…
LOC140757570	LOC140757570	kin of IRRE-like protein 3	kin of IRRE-like protein 3			148.529	1.8677	FWP	0.865334	2.15836	0.0308998	0.627101	NW_027332212.1	12137719	12261363	minus	protein-coding	XM_073093340.1	XP_072949441.1	682		FBpp0312338	1.17e-142
LOC140743595	LOC140743595	LOC140743595	uncharacterized LOC140743595			12.4694	2.89748	FWP	1.3434	2.15682	0.0310196	0.627101	NW_027332215.1	18912349	18953796	plus	protein-coding	XM_073075004.1	XP_072931105.1	273
LOC140744169	Syngr	Synaptogyrin	synaptogyrin	Syngr	Synaptogyrin	84.7907	0.780857	FWP	0.362902	2.1517	0.0314208	0.627101	NW_027332216.1	3741773	3756264	minus	protein-coding	XM_073075661.1	XP_072931762.1	229		FBpp0086771	1.3e-65	FBgn0033876	The gene Synaptogyrin is referred to in FlyBase by the symbol Dmel\Syngr (CG10808, FBgn0033876). It is a protein_coding_gene from Dmel. It has one annotated transcript and one polypeptide. Gene sequence location is 2R:13841761..13846255. Its molecular function is unknown. It is involved in the biological process described with: synaptic vesicle transport; synaptic vesicle exocytosis. 15 alleles a…
LOC140745575	NK7.1	NK7.1	homeobox protein NK7.1	NK7.1	NK7.1	51.2622	1.47309	FWP	0.684279	2.15276	0.0313374	0.627101	NW_027332218.1	12997635	13092075	plus	protein-coding	XM_073077514.1	XP_072933615.1	484		FBpp0312482	1.07e-32	FBgn0024321	The gene NK7.1 is referred to in FlyBase by the symbol Dmel\NK7.1 (CG8524, FBgn0024321). It is a protein_coding_gene from Dmel. It has 4 annotated transcripts and 4 polypeptides (1 unique). Gene sequence location is 3R:14329413..14372951. Its molecular function is described by: RNA polymerase II cis-regulatory region sequence-specific DNA binding; DNA binding; DNA-binding transcription factor act…
LOC140746840	LOC140746840	Clamp	transcription factor Clamp-like	Clamp	Chromatin-linked adaptor for MSL proteins	2088.51	-0.170463	FWD	0.0789253	-2.1598	0.0307884	0.627101	NW_027332222.1	12090261	12098923	plus	protein-coding	XM_073078930.1	XP_072935031.1	531		FBpp0085317	4.33e-173	FBgn0032979	The gene Chromatin-linked adaptor for MSL proteins is referred to in FlyBase by the symbol Dmel\Clamp (CG1832, FBgn0032979). It is a protein_coding_gene from Dmel. It has 2 annotated transcripts and 2 polypeptides (all unique). Gene sequence location is 2L:22165720..22169143. Its molecular function is described by 6 unique terms, many of which group under: binding; DNA-binding transcription facto…
LOC140749508	LOC140749508	rosy	xanthine dehydrogenase-like	ry	rosy	567.22	-0.601931	FWD	0.279927	-2.15032	0.0315302	0.627101	NW_027332226.1	7770576	7779281	minus	protein-coding	XM_073082578.1	XP_072938679.1	1340		FBpp0082172	0	FBgn0003308	The gene rosy is referred to in FlyBase by the symbol Dmel\ry (CG7642, FBgn0003308). It is a protein_coding_gene from Dmel. It has one annotated transcript and one polypeptide. Gene sequence location is 3R:13032528..13038020. Its molecular function is described by 9 unique terms, many of which group under: binding; small molecule binding; oxidoreductase activity; cation binding; anion binding. It…
LOC140750183	LOC140750183	LOC140750183	uncharacterized LOC140750183			9.57424	1.47148	FWP	0.683946	2.15145	0.0314404	0.627101	NW_027332227.1	1182745	1186149	plus	protein-coding	XM_073083579.1	XP_072939680.1	322		FBpp0112156	1e-83
LOC140751704	Rep	Rab escort protein	Rab escort protein	Rep	Rab escort protein	9147.83	0.339549	FWP	0.15784	2.15122	0.0314587	0.627101	NW_027332230.1	4224109	4238663	plus	protein-coding	XM_073085717.1	XP_072941818.1	539		FBpp0085658	2.13e-93	FBgn0026378	The gene Rab escort protein is referred to in FlyBase by the symbol Dmel\Rep (CG8432, FBgn0026378). It is a protein_coding_gene from Dmel. It has one annotated transcript and one polypeptide. Gene sequence location is 2R:19492087..19494125. Its molecular function is described by: GDP-dissociation inhibitor activity. It is involved in the biological process described with: neurotransmitter secreti…
LOC140752152	LOC140752152	EbpIII	allergen Tha p 1-like	EbpIII	Ejaculatory bulb protein III	7.35398	-3.18851	FWD	1.47978	-2.15472	0.0311841	0.627101	NW_027332231.1	6501318	6503850	minus	protein-coding	XM_073086339.1	XP_072942440.1	125		FBpp0309999	2.71e-32	FBgn0011695	The gene Ejaculatory bulb protein III is referred to in FlyBase by the symbol Dmel\EbpIII (CG11390, FBgn0011695). It is a protein_coding_gene from Dmel. It has 3 annotated transcripts and 3 polypeptides (1 unique). Gene sequence location is 2R:24026172..24027518. Its molecular function is unknown. It is involved in the biological process described with: mating plug formation; response to virus; m…
LOC140753500	LOC140753500	Tousled-like kinase	serine/threonine-protein kinase tousled-like 2	Tlk	Tousled-like kinase	4385.26	-0.233101	FWD	0.108321	-2.15195	0.0314015	0.627101	NW_027332233.1	7635327	7675377	minus	protein-coding	XM_073088136.1	XP_072944237.1	806		FBpp0288856	0	FBgn0283657	The gene Tousled-like kinase is referred to in FlyBase by the symbol Dmel\Tlk (CG34412, FBgn0283657). It is a protein_coding_gene from Dmel. It has 14 annotated transcripts and 14 polypeptides (10 unique). Gene sequence location is X:3720007..3789770. Its molecular function is described by: protein binding; protein kinase activity; protein serine/threonine kinase activity; ATP binding. It is invo…
LOC140753475	CrebB	CrebB	Cyclic-AMP response element binding protein B	CrebB	Cyclic-AMP response element binding protein B	1252.24	-0.402611	FWD	0.187378	-2.14866	0.031661	0.627101	NW_027332233.1	9319626	9327633	plus	protein-coding	XM_073088096.1	XP_072944197.1	286		FBpp0302023	2.59e-40	FBgn0265784	The gene Cyclic-AMP response element binding protein B is referred to in FlyBase by the symbol Dmel\CrebB (CG6103, FBgn0265784). It is a protein_coding_gene from Dmel. It has 10 annotated transcripts and 10 polypeptides (6 unique). Gene sequence location is X:18366357..18377864. Its molecular function is described by: sequence-specific DNA binding; RNA polymerase II cis-regulatory region sequence…
LOC140753729	LOC140753729	Tak1	mitogen-activated protein kinase kinase kinase 7-like	Tak1	TGF-beta activated kinase 1	1218.43	-0.193465	FWD	0.0898291	-2.1537	0.0312636	0.627101	NW_027332234.1	9701036	9726088	minus	protein-coding	XM_073088496.1	XP_072944597.1	706		FBpp0077011	2.74e-112	FBgn0026323	The gene TGF-beta activated kinase 1 is referred to in FlyBase by the symbol Dmel\Tak1 (CG18492, FBgn0026323). It is a protein_coding_gene from Dmel. It has 2 annotated transcripts and 2 polypeptides (all unique). Gene sequence location is X:20515908..20524928. Its molecular function is described by 7 unique terms, many of which group under: binding; catalytic activity; catalytic activity, acting…
LOC140756227	LOC140756227	Cytochrome P450 305a1	farnesoate epoxidase-like	Cyp305a1	Cytochrome P450 305a1	40.6538	-1.89293	FWD	0.879586	-2.15207	0.0313915	0.627101	NW_027332239.1	8377097	8395822	minus	protein-coding	XM_073091688.1	XP_072947789.1	488		FBpp0074694	3.62e-99	FBgn0036910	The gene Cytochrome P450 305a1 is referred to in FlyBase by the symbol Dmel\Cyp305a1 (CG8733, FBgn0036910). It is a protein_coding_gene from Dmel. It has one annotated transcript and one polypeptide. Gene sequence location is 3L:19810403..19813339. Its molecular function is described by: oxidoreductase activity, acting on paired donors, with incorporation or reduction of molecular oxygen; monooxy…
LOC140756377	LOC140756377	LDL receptor protein 1	uncharacterized LOC140756377	LRP1	LDL receptor protein 1	5227.02	-0.470694	FWD	0.218403	-2.15516	0.0311492	0.627101	NW_027332240.1	154490	162712	plus	protein-coding	XM_073091852.1	XP_072947953.1	226		FBpp0311204	3.62e-08	FBgn0053087	The gene LDL receptor protein 1 is referred to in FlyBase by the symbol Dmel\LRP1 (CG33087, FBgn0053087). It is a protein_coding_gene from Dmel. It has 2 annotated transcripts and 2 polypeptides (all unique). Gene sequence location is 2R:8174165..8226438. Its molecular function is described by: low-density lipoprotein particle receptor activity; calcium ion binding. It is involved in the biologic…
LOC140756963	LOC140756963	crooked legs	uncharacterized LOC140756963	crol	crooked legs	621.814	-0.242818	FWD	0.112968	-2.14943	0.0316001	0.627101	NW_027332241.1	1194748	1215334	minus	protein-coding	XM_073092502.1	XP_072948603.1	597		FBpp0079844	3.43e-52	FBgn0020309	The gene crooked legs is referred to in FlyBase by the symbol Dmel\crol (CG14938, FBgn0020309). It is a protein_coding_gene from Dmel. It has 9 annotated transcripts and 9 polypeptides (7 unique). Gene sequence location is 2L:11794327..11809438. Its molecular function is described by: RNA polymerase II cis-regulatory region sequence-specific DNA binding; DNA-binding transcription factor activity,…
LOC140748805	LOC140748805	forkhead domain 96Ca	fork head domain-containing protein FD4-like	fd96Ca	forkhead domain 96Ca	17.7064	3.28857	FWP	1.53215	2.14638	0.0318426	0.627512	NW_027332211.1	6547692	6548658	plus	protein-coding	XM_073081722.1	XP_072937823.1	250		FBpp0308353	4.94e-88	FBgn0004897	The gene forkhead domain 96Ca is referred to in FlyBase by the symbol Dmel\fd96Ca (CG11921, FBgn0004897). It is a protein_coding_gene from Dmel. It has 2 annotated transcripts and 2 polypeptides (1 unique). Gene sequence location is 3R:25082684..25084878. Its molecular function is described by: RNA polymerase II cis-regulatory region sequence-specific DNA binding; sequence-specific DNA binding; D…
LOC140752973	LOC140752973	LOC140752973	uncharacterized LOC140752973			1220.85	-0.219436	FWD	0.102237	-2.14634	0.0318461	0.627512	NW_027332233.1	8335116	8337564	minus	protein-coding	XM_073087294.1	XP_072943395.1	468
LOC140754662	LOC140754662	pippin	facilitated trehalose transporter Tret1-like	pippin	pippin	12.1198	2.26315	FWP	1.0545	2.14618	0.0318585	0.627512	NW_027332236.1	1314824	1327464	minus	protein-coding	XM_073089685.1	XP_072945786.1	505		FBpp0072148	1.92e-54	FBgn0034909	The gene pippin is referred to in FlyBase by the symbol Dmel\pippin (CG4797, FBgn0034909). It is a protein_coding_gene from Dmel. It has one annotated transcript and one polypeptide. Gene sequence location is 2R:23812185..23818327. Its molecular function is described by: trehalose transmembrane transporter activity; transmembrane transporter activity; sugar transmembrane transporter activity; D-g…
LOC140743564	LOC140743564	G-protein coupled receptor moody-like	G-protein coupled receptor moody-like			27.7114	1.09759	FWP	0.511875	2.14425	0.0320125	0.629382	NW_027332209.1	5228196	5236170	plus	protein-coding	XM_073074952.1	XP_072931053.1	431		FBpp0309107	1.09e-103
LOC140744661	LOC140744661	M-spondin	spondin-1-like	mspo	M-spondin	17.4727	2.85054	FWP	1.33085	2.1419	0.0322016	0.630773	NW_027332217.1	13325403	13343785	plus	protein-coding	XM_073076272.1	XP_072932373.1	421		FBpp0311552	3.43e-43	FBgn0020269	The gene M-spondin is referred to in FlyBase by the symbol Dmel\mspo (CG10145, FBgn0020269). It is a protein_coding_gene from Dmel. It has 2 annotated transcripts and 2 polypeptides (1 unique). Gene sequence location is 2R:14671396..14713622. Its molecular function is unknown. It is involved in the biological process described with: cell adhesion; regulation of myoblast fusion. 19 alleles are rep…
LOC140747029	Inx2	Innexin 2	innexin 2	Inx2	Innexin 2	14944.7	0.316268	FWP	0.147643	2.14211	0.032185	0.630773	NW_027332222.1	16237798	16239665	minus	protein-coding	XM_073079256.1	XP_072935357.1	359		FBpp0304593	0	FBgn0027108	The gene Innexin 2 is referred to in FlyBase by the symbol Dmel\Inx2 (CG4590, FBgn0027108). It is a protein_coding_gene from Dmel. It has 4 annotated transcripts and 4 polypeptides (1 unique). Gene sequence location is X:6998672..7004151. Its molecular function is described by: gap junction channel activity. It is involved in the biological process described with 9 unique terms, many of which gro…
LOC140751795	LOC140751795	rolling stone	protein rolling stone-like	rost	rolling stone	1070.88	-1.32265	FWD	0.61813	-2.13975	0.0323747	0.633	NW_027332211.1	6799033	6818034	plus	protein-coding	XM_073085840.1	XP_072941941.1	268		FBpp0303871	2.94e-27	FBgn0011705	The gene rolling stone is referred to in FlyBase by the symbol Dmel\rost (CG9552, FBgn0011705). It is a protein_coding_gene from Dmel. It has 3 annotated transcripts and 3 polypeptides (1 unique). Gene sequence location is 2L:8985936..8989539. Its molecular function is described by: . It is involved in the biological process described with: myoblast fusion. 18 alleles are reported. The phenotypes…
LOC140751364	LOC140751364	LOC140751364	uncharacterized LOC140751364			30.3686	1.23282	FWP	0.576447	2.13866	0.0324631	0.633566	NW_027332229.1	2237381	2288889	plus	protein-coding	XM_073085270.1	XP_072941371.1	1194		FBpp0428092	1.12e-13
LOC140742954	tw	twisted	Protein O-mannosyl-transferase 2	tw	twisted	807.344	-0.307317	FWD	0.143828	-2.1367	0.0326226	0.635515	NW_027332214.1	10902921	10922762	minus	protein-coding	XM_073074059.1	XP_072930160.1	702		FBpp0070134	0	FBgn0086368	The gene twisted is referred to in FlyBase by the symbol Dmel\tw (CG12311, FBgn0086368). It is a protein_coding_gene from Dmel. It has 2 annotated transcripts and 2 polypeptides (1 unique). Gene sequence location is X:784746..788215. Its molecular function is described by: protein binding; dolichyl-phosphate-mannose-protein mannosyltransferase activity; mannosyltransferase activity. It is involve…
LOC140757937	LOC140757937	trypsin-1-like	trypsin-1-like			88.4956	-1.51996	FWD	0.712252	-2.13401	0.0328416	0.638612	NW_027332213.1	2913732	2929869	minus	protein-coding	XM_073093851.1	XP_072949952.1	265		FBpp0301202	7.76e-64
LOC140751608	LOC140751608	SLC22A family member	solute carrier family 22 member 1-like	SLC22A	SLC22A family member	1073.61	-1.26356	FWD	0.592852	-2.13132	0.0330627	0.641742	NW_027332230.1	15984803	16005597	minus	protein-coding	XM_073085576.1	XP_072941677.1	506		FBpp0078124	5.57e-92	FBgn0037140	The gene SLC22A family member is referred to in FlyBase by the symbol Dmel\SLC22A (CG7442, FBgn0037140). It is a protein_coding_gene from Dmel. It has one annotated transcript and one polypeptide. Gene sequence location is 3L:21934704..21938636. Its molecular function is described by: transmembrane transporter activity; choline transmembrane transporter activity. It is involved in the biological …
LOC140742698	Rab8	Rab8	RAS oncogene family member Rab8	Rab8	Rab8	3095.36	0.219098	FWP	0.10295	2.1282	0.0333204	0.645567	NW_027332214.1	3384507	3389965	minus	protein-coding	XM_073073661.1	XP_072929762.1	211		FBpp0300990	2.08e-122	FBgn0262518	The gene Rab8 is referred to in FlyBase by the symbol Dmel\Rab8 (CG8287, FBgn0262518). It is a protein_coding_gene from Dmel. It has 3 annotated transcripts and 3 polypeptides (2 unique). Gene sequence location is 3L:19867488..19871078. Its molecular function is described by: GTPase activity; GTP binding. It is involved in the biological process described with 8 unique terms, many of which group …
LOC140744911	Kdsr	Kdsr	3-ketodihydrosphingosine reductase	Kdsr	3-ketodihydrosphingosine reductase	1371.01	-0.717781	FWD	0.337872	-2.12442	0.0336349	0.649763	NW_027332217.1	8311231	8313572	plus	protein-coding	XM_073076618.1	XP_072932719.1	333		FBpp0084241	6.86e-83	FBgn0039304	The gene 3-ketodihydrosphingosine reductase is referred to in FlyBase by the symbol Dmel\Kdsr (CG10425, FBgn0039304). It is a protein_coding_gene from Dmel. It has one annotated transcript and one polypeptide. Gene sequence location is 3R:25260963..25262498. Its molecular function is described by: 3-dehydrosphinganine reductase activity; oxidoreductase activity. It is involved in the biological p…
LOC140745602	LOC140745602	Dystrophin	dystrophin, isoforms A/C/F/G/H-like	Dys	Dystrophin	6696.3	0.176891	FWP	0.0832766	2.12413	0.0336589	0.649763	NW_027332218.1	71172	702029	plus	protein-coding	XM_073077541.1	XP_072933642.1	4118		FBpp0083179	0	FBgn0260003	The gene Dystrophin is referred to in FlyBase by the symbol Dmel\Dys (CG34157, FBgn0260003). It is a protein_coding_gene from Dmel. It has 12 annotated transcripts and 12 polypeptides (all unique). Gene sequence location is 3R:19461085..19597288. Its molecular function is described by: WW domain binding; structural constituent of muscle; actin filament binding; protein binding; zinc ion binding. …
LOC140750750	omd	omd	integrator complex subunit 5 omd	omd	oocyte maintenance defects	556.981	-0.226723	FWD	0.10702	-2.1185	0.0341324	0.656592	NW_027332228.1	3388784	3402049	minus	protein-coding	XM_073084456.1	XP_072940557.1	925		FBpp0306598	3.27e-79	FBgn0038168	The gene oocyte maintenance defects is referred to in FlyBase by the symbol Dmel\omd (CG9591, FBgn0038168). It is a protein_coding_gene from Dmel. It has 3 annotated transcripts and 3 polypeptides (1 unique). Gene sequence location is 3R:13679440..13687210. Its molecular function is described by: DNA binding. It is involved in the biological process described with: snRNA 3'-end processing; RNA po…
LOC140752111	Snapin	SNAP associated protein	SNAP associated protein	Snapin	SNAP associated protein	608.378	-0.368021	FWD	0.173721	-2.11846	0.0341359	0.656592	NW_027332231.1	10901192	10902743	minus	protein-coding	XM_073086288.1	XP_072942389.1	148		FBpp0077417	1.21e-32	FBgn0031455	The gene SNAP associated protein is referred to in FlyBase by the symbol Dmel\Snapin (CG9958, FBgn0031455). It is a protein_coding_gene from Dmel. It has one annotated transcript and one polypeptide. Gene sequence location is 2L:2758427..2759677. Its molecular function is described by: SNARE binding; protein binding. It is involved in the biological process described with 10 unique terms, many of…
LOC140757145	LOC140757145	LOC140757145	uncharacterized LOC140757145			205.056	-0.992321	FWD	0.468617	-2.11755	0.0342132	0.656893	NW_027332212.1	11517909	11519294	plus	protein-coding	XM_073092681.1	XP_072948782.1	205
LOC140749597	LOC140749597	LOC140749597	uncharacterized LOC140749597			217.158	-0.281434	FWD	0.133156	-2.11357	0.0345519	0.661639	NW_027332226.1	12548039	12553612	plus	protein-coding	XM_073082704.1	XP_072938805.1	511		FBpp0082061	2.12e-31
LOC140750342	uif	uninflatable	sushi, von Willebrand factor type A, EGF and pentraxin domain-containing protein uif	uif	uninflatable	13874.6	-0.530769	FWD	0.25117	-2.11319	0.0345846	0.661639	NW_027332227.1	6649159	6771872	plus	protein-coding	XM_073083801.1	XP_072939902.1	3574		FBpp0291372	0	FBgn0031879	The gene uninflatable is referred to in FlyBase by the symbol Dmel\uif (CG9138, FBgn0031879). It is a protein_coding_gene from Dmel. It has 6 annotated transcripts and 6 polypeptides (2 unique). Gene sequence location is 2L:6972828..7010359. Its molecular function is described by: Notch binding; calcium ion binding. It is involved in the biological process described with 6 unique terms, many of w…
LOC140756005	LOC140756005	Multiplexin	uncharacterized LOC140756005	Mp	Multiplexin	1099.77	1.18702	FWP	0.562657	2.10967	0.0348866	0.665541	NW_027332239.1	4789550	4874575	plus	protein-coding	XM_073091392.1	XP_072947493.1	1075		FBpp0290329	9.88e-62	FBgn0260660	The gene Multiplexin is referred to in FlyBase by the symbol Dmel\Mp (CG42543, FBgn0260660). It is a protein_coding_gene from Dmel. It has 16 annotated transcripts and 16 polypeptides (all unique). Gene sequence location is 3L:6998843..7053499. Its molecular function is described by: carbohydrate binding; extracellular matrix structural constituent conferring tensile strength. It is involved in t…
LOC140755830	Cdc27	Cell division cycle 27	cell division cycle protein 27	Cdc27	Cell division cycle 27	1638.48	-0.198695	FWD	0.0941967	-2.10936	0.0349134	0.665541	NW_027332239.1	10326506	10331911	plus	protein-coding	XM_073091165.1	XP_072947266.1	707		FBpp0305561	1.52e-129	FBgn0012058	The gene Cell division cycle 27 is referred to in FlyBase by the symbol Dmel\Cdc27 (CG8610, FBgn0012058). It is a protein_coding_gene from Dmel. It has 2 annotated transcripts and 2 polypeptides (1 unique). Gene sequence location is 3L:7245481..7249340. Its molecular function is unknown. It is involved in the biological process described with 6 unique terms, many of which group under: primary met…
LOC140755386	LOC140755386	BTB/POZ domain-containing protein 7	BTB/POZ domain-containing protein 7			14.8983	1.28065	FWP	0.608629	2.10416	0.0353644	0.672935	NW_027332238.1	6481219	6522004	minus	protein-coding	XM_073090581.1	XP_072946682.1	1076		FBpp0309048	3.28e-119
LOC140747135	P58IPK	P58IPK	dnaJ homolog subfamily C member P58IPK	P58IPK	P58IPK	1399.37	-0.463654	FWD	0.220683	-2.101	0.035641	0.676989	NW_027332222.1	307360	320752	minus	protein-coding	XM_073079398.1	XP_072935499.1	491		FBpp0081552	0	FBgn0037718	The gene P58IPK is referred to in FlyBase by the symbol Dmel\P58IPK (CG8286, FBgn0037718). It is a protein_coding_gene from Dmel. It has one annotated transcript and one polypeptide. Gene sequence location is 3R:9586942..9589581. Its molecular function is described by: misfolded protein binding; protein-folding chaperone binding. It is involved in the biological process described with: protein fo…
LOC140757224	slif	slimfast	cationic amino acid transporter slimfast	slif	slimfast	2389.2	-1.12193	FWD	0.53519	-2.09632	0.0360534	0.679973	NW_027332212.1	829576	885020	plus	protein-coding	XM_073092759.1	XP_072948860.1	597		FBpp0078208	0	FBgn0037203	The gene slimfast is referred to in FlyBase by the symbol Dmel\slif (CG11128, FBgn0037203). It is a protein_coding_gene from Dmel. It has 3 annotated transcripts and 3 polypeptides (1 unique). Gene sequence location is 3L:22881045..22893821. Its molecular function is described by: transmembrane transporter activity; L-ornithine transmembrane transporter activity; basic amino acid transmembrane tr…
LOC140749711	LOC140749711	LOC140749711	uncharacterized LOC140749711			1110.87	1.85265	FWP	0.883509	2.09692	0.0360002	0.679973	NW_027332226.1	1151035	1155048	plus	protein-coding	XM_073082847.1	XP_072938948.1	132
LOC140752792	LOC140752792	musashi	RNA-binding protein Musashi homolog Rbp6-like	msi	musashi	1987.95	0.489255	FWP	0.233168	2.0983	0.0358789	0.679973	NW_027332232.1	202256	334071	plus	protein-coding	XM_073087139.1	XP_072943240.1	362		FBpp0305821	1.19e-105	FBgn0011666	The gene musashi is referred to in FlyBase by the symbol Dmel\msi (CG5099, FBgn0011666). It is a protein_coding_gene from Dmel. It has 7 annotated transcripts and 7 polypeptides (5 unique). Gene sequence location is 3R:25516118..25608423. Its molecular function is described by: nucleic acid binding; mRNA binding; mRNA regulatory element binding translation repressor activity; translation regulato…
LOC140752810	LOC140752810	Neuroglian	hemolin-like	Nrg	Neuroglian	18100.6	-1.35175	FWD	0.644814	-2.09634	0.0360523	0.679973	NW_027332232.1	2661844	2667367	minus	protein-coding	XM_073087160.1	XP_072943261.1	426		FBpp0297081	1.81e-66	FBgn0264975	The gene Neuroglian is referred to in FlyBase by the symbol Dmel\Nrg (CG1634, FBgn0264975). It is a protein_coding_gene from Dmel. It has 9 annotated transcripts and 9 polypeptides (3 unique). Gene sequence location is X:8517373..8555170. Its molecular function is described by: cell adhesion molecule binding; calcium ion binding. It is involved in the biological process described with 21 unique t…
LOC140753268	MED19	MED19	mediator complex subunit 19	MED19	Mediator complex subunit 19	1478.76	-0.277409	FWD	0.13246	-2.09428	0.0362347	0.682186	NW_027332233.1	16285265	16288783	minus	protein-coding	XM_073087755.1	XP_072943856.1	240		FBpp0311801	7.67e-65	FBgn0036761	The gene Mediator complex subunit 19 is referred to in FlyBase by the symbol Dmel\MED19 (CG5546, FBgn0036761). It is a protein_coding_gene from Dmel. It has 2 annotated transcripts and 2 polypeptides (1 unique). Gene sequence location is 3L:17843725..17846501. Its molecular function is described by: transcription coregulator activity; DNA-binding transcription factor binding. It is involved in th…
LOC140757982	Cad99C	Cadherin 99C	cadherin 99C	Cad99C	Cadherin 99C	3043.48	-0.475664	FWD	0.227348	-2.09223	0.0364175	0.684418	NW_027332213.1	5238226	5424621	minus	protein-coding	XM_073093915.1	XP_072950016.1	1612		FBpp0292214	0	FBgn0039709	The gene Cadherin 99C is referred to in FlyBase by the symbol Dmel\Cad99C (CG31009, FBgn0039709). It is a protein_coding_gene from Dmel. It has 2 annotated transcripts and 2 polypeptides (1 unique). Gene sequence location is 3R:29841657..29854699. Its molecular function is described by: calcium ion binding; myosin binding. It is involved in the biological process described with 15 unique terms, m…
LOC140753844	LOC140753844	6-phosphofructo-2-kinase	6-phosphofructo-2-kinase/fructose-2,6-bisphosphatase-like	Pfrx	6-phosphofructo-2-kinase	12783.6	-0.427698	FWD	0.20457	-2.09072	0.0365536	0.685766	NW_027332234.1	4144063	4177924	minus	protein-coding	XM_073088646.1	XP_072944747.1	570		FBpp0308526	1.57e-144	FBgn0027621	The gene 6-phosphofructo-2-kinase is referred to in FlyBase by the symbol Dmel\Pfrx (CG3400, FBgn0027621). It is a protein_coding_gene from Dmel. It has 13 annotated transcripts and 13 polypeptides (3 unique). Gene sequence location is X:19495505..19509350. Its molecular function is described by: 6-phosphofructo-2-kinase activity; fructose-2,6-bisphosphate 2-phosphatase activity; ATP binding; cat…
LOC140756228	LOC140756228	purine nucleoside phosphorylase-like	purine nucleoside phosphorylase-like			8699.87	-1.48486	FWD	0.710679	-2.08935	0.0366763	0.686858	NW_027332239.1	8395858	8411028	plus	protein-coding	XM_073091690.1	XP_072947791.1	329		FBpp0072834	4.68e-126
LOC140748592	Dll	Distal-less	homeotic protein distal-less-like	Dll	Distal-less	2047.09	-1.14249	FWD	0.547095	-2.08828	0.0367726	0.687454	NW_027332224.1	3553130	3692408	plus	protein-coding	XM_073081421.1	XP_072937522.1	378		FBpp0072285	1.59e-87	FBgn0000157	The gene Distal-less is referred to in FlyBase by the symbol Dmel\Dll (CG3629, FBgn0000157). It is a protein_coding_gene from Dmel. It has 3 annotated transcripts and 3 polypeptides (all unique). Gene sequence location is 2R:24814822..24835667. Its molecular function is described by: RNA polymerase II cis-regulatory region sequence-specific DNA binding; DNA-binding transcription factor activity, …
LOC140750917	LOC140750917	Cuticular protein 76Bb	cuticle protein 19-like	Cpr76Bb	Cuticular protein 76Bb	17.6105	-2.81625	FWD	1.34954	-2.08683	0.0369034	0.688692	NW_027332228.1	11606571	11610873	minus	protein-coding	XM_073084661.1	XP_072940762.1	145		FBpp0074702	2.36e-38	FBgn0036879	The gene Cuticular protein 76Bb is referred to in FlyBase by the symbol Dmel\Cpr76Bb (CG9290, FBgn0036879). It is a protein_coding_gene from Dmel. It has one annotated transcript and one polypeptide. Gene sequence location is 3L:19519649..19520419. Its molecular function is described by: structural constituent of chitin-based larval cuticle. It is involved in the biological process described with…
LOC140742789	LOC140742789	Max	protein max-like	Max	Max	1142.64	-0.250818	FWD	0.12034	-2.08425	0.0371376	0.691517	NW_027332214.1	5410921	5415097	plus	protein-coding	XM_073073794.1	XP_072929895.1	169		FBpp0311541	8.52e-45	FBgn0017578	The gene Max is referred to in FlyBase by the symbol Dmel\Max (CG9648, FBgn0017578). It is a protein_coding_gene from Dmel. It has 3 annotated transcripts and 3 polypeptides (1 unique). Gene sequence location is 3L:19262232..19264184. Its molecular function is described by: protein dimerization activity; protein heterodimerization activity; DNA-binding transcription factor activity. It is involve…
LOC140746191	LOC140746191	apyrase-like	apyrase-like			426.829	-2.17686	FWD	1.04469	-2.08373	0.0371846	0.691517	NW_027332220.1	5263117	5277441	plus	protein-coding	XM_073078236.1	XP_072934337.1	536		FBpp0304658	8.08e-121
LOC140752349	LOC140752349	trol	agrin-like	trol	terribly reduced optic lobes	723.049	1.23708	FWP	0.594039	2.08249	0.0372978	0.691548	NW_027332211.1	7876034	8120270	minus	protein-coding	XM_073086614.1	XP_072942715.1	2041		FBpp0423412	1.82e-49	FBgn0284408	The gene terribly reduced optic lobes is referred to in FlyBase by the symbol Dmel\trol (CG33950, FBgn0284408). It is a protein_coding_gene from Dmel. It has 25 annotated transcripts and 25 polypeptides (all unique). Gene sequence location is X:2470460..2545427. Its molecular function is unknown. It is involved in the biological process described with 9 unique terms, many of which group under: es…
LOC140747011	Srx	Sulfiredoxin	sulfiredoxin	Srx	Sulfiredoxin	250.782	-1.37223	FWD	0.659	-2.08229	0.0373161	0.691548	NW_027332222.1	16057647	16060629	plus	protein-coding	XM_073079237.1	XP_072935338.1	226		FBpp0074266	2.27e-47	FBgn0030876	The gene Sulfiredoxin is referred to in FlyBase by the symbol Dmel\Srx (CG6762, FBgn0030876). It is a protein_coding_gene from Dmel. It has 4 annotated transcripts and 4 polypeptides (3 unique). Gene sequence location is X:17856974..17858610. Its molecular function is described by: sulfiredoxin activity. It is involved in the biological process described with: cellular response to oxidative stres…
LOC140749818	LOC140749818	gremlin-2-like	gremlin-2-like			16.7151	2.13567	FWP	1.027	2.07953	0.0375688	0.693818	NW_027332226.1	12064602	12067881	minus	protein-coding	XM_073083010.1	XP_072939111.1	227
LOC140756871	LOC140756871	glass	uncharacterized LOC140756871	gl	glass	564.62	-0.281968	FWD	0.135573	-2.07983	0.0375409	0.693818	NW_027332241.1	5832883	5842446	plus	protein-coding	XM_073092404.1	XP_072948505.1	680		FBpp0083005	1.78e-26	FBgn0004618	The gene glass is referred to in FlyBase by the symbol Dmel\gl (CG7672, FBgn0004618). It is a protein_coding_gene from Dmel. It has 3 annotated transcripts and 3 polypeptides (all unique). Gene sequence location is 3R:18367927..18372738. Its molecular function is described by: RNA polymerase II cis-regulatory region sequence-specific DNA binding; DNA-binding transcription factor activity, RNA pol…
LOC140753381	skd	skuld	mediator complex subunit skuld	skd	skuld	2491.92	-0.400134	FWD	0.192583	-2.07772	0.0377351	0.695683	NW_027332233.1	1692395	1781760	plus	protein-coding	XM_073087943.1	XP_072944044.1	1792		FBpp0305479	0	FBgn0003415	The gene skuld is referred to in FlyBase by the symbol Dmel\skd (CG9936, FBgn0003415). It is a protein_coding_gene from Dmel. It has 4 annotated transcripts and 4 polypeptides (3 unique). Gene sequence location is 3L:20992814..21027434. Its molecular function is described by: transcription coregulator activity; transcription coactivator activity; protein binding. It is involved in the biological …
LOC140749055	Tm2	Tropomyosin 2	tropomyosin 2	Tm2	Tropomyosin 2	49.7666	2.12076	FWP	1.02317	2.07275	0.0381958	0.702961	NW_027332225.1	3949022	3959165	minus	protein-coding	XM_073082073.1	XP_072938174.1	284		FBpp0311407	3.93e-166	FBgn0004117	The gene Tropomyosin 2 is referred to in FlyBase by the symbol Dmel\Tm2 (CG4843, FBgn0004117). It is a protein_coding_gene from Dmel. It has 6 annotated transcripts and 6 polypeptides (2 unique). Gene sequence location is 3R:15310193..15315197. Its molecular function is described by: actin filament binding. It is involved in the biological process described with: muscle contraction; positive regu…
LOC140749553	jvl	javelin-like	javelin-like	jvl	javelin-like	1751.68	-0.296077	FWD	0.143006	-2.07039	0.0384162	0.705798	NW_027332226.1	4288114	4443244	minus	protein-coding	XM_073082639.1	XP_072938740.1	568		FBpp0296971	2.51e-30	FBgn0263929	The gene javelin-like is referred to in FlyBase by the symbol Dmel\jvl (CG43162, FBgn0263929). It is a protein_coding_gene from Dmel. It has 7 annotated transcripts and 7 polypeptides (6 unique). Gene sequence location is 3R:14741582..14795868. Its molecular function is described by: . It is involved in the biological process described with 8 unique terms, many of which group under: multicellular…
LOC140746299	LOC140746299	LOC140746299	uncharacterized LOC140746299			1164.91	-0.728658	FWD	0.352488	-2.06719	0.0387166	0.707626	NW_027332210.1	4134479	4153764	minus	lncRNA	XR_012102756.1
LOC140743314	twz	tiwaz	BTB/POZ domain-containing protein twz	twz	tiwaz	361.773	1.92911	FWP	0.934178	2.06503	0.0389202	0.707626	NW_027332215.1	7190697	7212280	plus	protein-coding	XM_073074483.1	XP_072930584.1	163		FBpp0071609	4.76e-46	FBgn0034636	The gene tiwaz is referred to in FlyBase by the symbol Dmel\twz (CG10440, FBgn0034636). It is a protein_coding_gene from Dmel. It has 2 annotated transcripts and 2 polypeptides (all unique). Gene sequence location is 2R:21560246..21576035. Its molecular function is described by: transcription corepressor activity. It is involved in the biological process described with 7 unique terms, many of whi…
LOC140750369	Ance-3	Ance-3	angiotensin-converting enzyme Ance-3	Ance-3	Ance-3	11.451	-2.38212	FWD	1.15391	-2.06439	0.0389805	0.707626	NW_027332227.1	1388493	1586950	minus	protein-coding	XM_073083853.1	XP_072939954.1	815		FBpp0310234	0	FBgn0032536	The gene Ance-3 is referred to in FlyBase by the symbol Dmel\Ance-3 (CG17988, FBgn0032536). It is a protein_coding_gene from Dmel. It has 2 annotated transcripts and 2 polypeptides (1 unique). Gene sequence location is 2L:13914725..13956188. Its molecular function is unknown. The biological processes in which it is involved are not known. 28 alleles are reported. The phenotypes of these alleles m…
LOC140750811	LOC140750811	protein FAM32A-like	protein FAM32A-like			1021.99	-0.17979	FWD	0.0870374	-2.06566	0.0388604	0.707626	NW_027332228.1	12165786	12167103	minus	protein-coding	XM_073084536.1	XP_072940637.1	110		FBpp0303852	1.53e-25
LOC140752164	LOC140752164	growth arrest-specific protein 1-like	growth arrest-specific protein 1-like			95.6273	1.01232	FWP	0.489785	2.06687	0.0387463	0.707626	NW_027332231.1	8335094	8358637	plus	protein-coding	XM_073086351.1	XP_072942452.1	241
LOC140754156	colt	congested-like trachea	carnitine/acylcarnitine carrier protein colt, mitochondrial	colt	congested-like trachea	532.322	-0.512823	FWD	0.248003	-2.06781	0.0386581	0.707626	NW_027332234.1	12358554	12359819	minus	protein-coding	XM_073089103.1	XP_072945204.1	298		FBpp0089377	1.02e-138	FBgn0019830	The gene congested-like trachea is referred to in FlyBase by the symbol Dmel\colt (CG3057, FBgn0019830). It is a protein_coding_gene from Dmel. It has 2 annotated transcripts and 2 polypeptides (1 unique). Gene sequence location is 2L:2768590..2770069. Its molecular function is described by: O-acyl-L-carnitine transmembrane transporter activity. It is involved in the biological process described …
LOC140757002	snsl	snustorr snarlik	snustorr snarlik	snsl	snustorr snarlik	557.965	-1.94007	FWD	0.938955	-2.0662	0.0388092	0.707626	NW_027332241.1	102851	110632	plus	protein-coding	XM_073092552.1	XP_072948653.1	219		FBpp0111934	7.95e-25	FBgn0031646	The gene snustorr snarlik is referred to in FlyBase by the symbol Dmel\snsl (CG2837, FBgn0031646). It is a protein_coding_gene from Dmel. It has 4 annotated transcripts and 4 polypeptides (1 unique). Gene sequence location is 2L:4903865..4906762. Its molecular function is described by: . It is involved in the biological process described with: cuticle development. 10 alleles are reported. The phe…
LOC140745539	LOC140745539	LOC140745539	uncharacterized LOC140745539			1866.68	-0.353504	FWD	0.171581	-2.06028	0.039372	0.711373	NW_027332218.1	11400501	11541448	plus	protein-coding	XM_073077455.1	XP_072933556.1	209
LOC140747973	Fs(2)Ket	Female sterile (2) Ketel	Importin subunit beta Fs(2)Ket	Fs(2)Ket	Female sterile (2) Ketel	6233.76	0.161045	FWP	0.0781729	2.06012	0.0393872	0.711373	NW_027332223.1	10215496	10233125	plus	protein-coding	XM_073080647.1	XP_072936748.1	885		FBpp0294038	0	FBgn0262743	The gene Female sterile (2) Ketel is referred to in FlyBase by the symbol Dmel\Fs(2)Ket (CG2637, FBgn0262743). It is a protein_coding_gene from Dmel. It has 5 annotated transcripts and 5 polypeptides (1 unique). Gene sequence location is 2L:20734609..20750941. Its molecular function is described by: nuclear import signal receptor activity; small GTPase binding; protein binding; nuclear localizati…
LOC140753972	LOC140753972	gooseberry-neuro	protein gooseberry-like	gsb-n	gooseberry-neuro	17.7264	-3.97547	FWD	1.92926	-2.06062	0.0393392	0.711373	NW_027332234.1	7296818	7316208	plus	protein-coding	XM_073088842.1	XP_072944943.1	475		FBpp0072363	6.93e-132	FBgn0001147	The gene gooseberry-neuro is referred to in FlyBase by the symbol Dmel\gsb-n (CG2692, FBgn0001147). It is a protein_coding_gene from Dmel. It has one annotated transcript and one polypeptide. Gene sequence location is 2R:25040383..25052331. Its molecular function is described by: DNA binding; DNA-binding transcription factor activity, RNA polymerase II-specific; RNA polymerase II transcription re…
LOC140748894	LOC140748894	cotranscriptional regulator ARB2A	cotranscriptional regulator ARB2A			4841.61	-0.578711	FWD	0.281738	-2.05407	0.0399685	0.719626	NW_027332225.1	1661608	1665567	plus	protein-coding	XM_073081804.1	XP_072937905.1	320		FBpp0082085	6.82e-71
LOC140749313	Atg7	Autophagy-related 7	Autophagy-related 7	Atg7	Autophagy-related 7	1205.58	-0.190088	FWD	0.0925467	-2.05396	0.0399792	0.719626	NW_027332225.1	10018650	10030217	plus	protein-coding	XM_073082404.1	XP_072938505.1	683		FBpp0085891	0	FBgn0034366	The gene Autophagy-related 7 is referred to in FlyBase by the symbol Dmel\Atg7 (CG5489, FBgn0034366). It is a protein_coding_gene from Dmel. It has 2 annotated transcripts and 2 polypeptides (all unique). Gene sequence location is 2R:18620466..18625044. Its molecular function is described by: Atg8 activating enzyme activity; Atg12 activating enzyme activity; ubiquitin-like modifier activating enz…
LOC140751384	LOC140751384	glycosaminoglycan xylosylkinase homolog	glycosaminoglycan xylosylkinase homolog			692.52	0.365669	FWP	0.178505	2.04851	0.0405099	0.725662	NW_027332211.1	6078801	6082865	plus	protein-coding	XM_073085292.1	XP_072941393.1	425		FBpp0310751	6.14e-98
LOC140747154	LOC140747154	Neuroligin 3	neuroligin-4, X-linked-like	Nlg3	Neuroligin 3	142.307	1.78306	FWP	0.870457	2.04842	0.0405189	0.725662	NW_027332222.1	1969855	2083866	plus	protein-coding	XM_073079429.1	XP_072935530.1	982		FBpp0290294	0	FBgn0083963	The gene Neuroligin 3 is referred to in FlyBase by the symbol Dmel\Nlg3 (CG34127, FBgn0083963). It is a protein_coding_gene from Dmel. It has 2 annotated transcripts and 2 polypeptides (1 unique). Gene sequence location is 3R:7570281..7639434. Its molecular function is described by: neurexin family protein binding; signaling receptor activity. It is involved in the biological process described wi…
LOC140756673	LOC140756673	LOC140756673	uncharacterized LOC140756673			956.072	-0.170029	FWD	0.0829879	-2.04885	0.040477	0.725662	NW_027332240.1	5187628	5201194	minus	protein-coding	XM_073092226.1	XP_072948327.1	1080
LOC140744048	Esp	Esp	Epidermal stripes and patches	Esp	Epidermal stripes and patches	302.923	-0.998743	FWD	0.488442	-2.04475	0.0408791	0.729662	NW_027332216.1	16542	33533	minus	protein-coding	XM_073075489.1	XP_072931590.1	639		FBpp0293017	0	FBgn0013953	The gene Epidermal stripes and patches is referred to in FlyBase by the symbol Dmel\Esp (CG7005, FBgn0013953). It is a protein_coding_gene from Dmel. It has 2 annotated transcripts and 2 polypeptides (1 unique). Gene sequence location is 3R:24841935..24850412. Its molecular function is described by: sulfate transmembrane transporter activity. It is involved in the biological process described wit…
LOC140748790	LOC140748790	LOC140748790	uncharacterized LOC140748790			583.564	-0.459259	FWD	0.224582	-2.04495	0.0408599	0.729662	NW_027332224.1	6594542	6623507	minus	protein-coding	XM_073081683.1	XP_072937784.1	307
LOC140748083	Pcif1	Pcif1	Phosphorylated CTD-interacting factor 1	Pcif1	Phosphorylated CTD-interacting factor 1	669.787	-0.187629	FWD	0.0919163	-2.0413	0.0412212	0.732088	NW_027332223.1	11636490	11643938	minus	protein-coding	XM_073080786.1	XP_072936887.1	678		FBpp0077935	0	FBgn0037021	The gene Phosphorylated CTD-interacting factor 1 is referred to in FlyBase by the symbol Dmel\Pcif1 (CG11399, FBgn0037021). It is a protein_coding_gene from Dmel. It has one annotated transcript and one polypeptide. Gene sequence location is 3L:20780350..20786197. Its molecular function is described by: RNA polymerase II C-terminal domain phosphoserine binding; RNA polymerase II C-terminal domain…
LOC140750683	LOC140750683	GNBP1	beta-1,3-glucan-binding protein-like	GNBP1	Gram-negative bacteria binding protein 1	14483.7	-0.34396	FWD	0.168478	-2.04157	0.0411939	0.732088	NW_027332228.1	7894998	7899143	minus	protein-coding	XM_073084373.1	XP_072940474.1	375		FBpp0074817	3.55e-43	FBgn0040323	The gene Gram-negative bacteria binding protein 1 is referred to in FlyBase by the symbol Dmel\GNBP1 (CG6895, FBgn0040323). It is a protein_coding_gene from Dmel. It has one annotated transcript and one polypeptide. Gene sequence location is 3L:18675800..18677876. Its molecular function is described by 6 unique terms, many of which group under: binding; carbohydrate derivative binding; carbohydra…
LOC140754646	LOC140754646	Trehalase	trehalase-like	Treh	Trehalase	873.312	-0.662192	FWD	0.324271	-2.0421	0.041142	0.732088	NW_027332236.1	2391665	2474890	plus	protein-coding	XM_073089649.1	XP_072945750.1	641		FBpp0071469	0	FBgn0003748	The gene Trehalase is referred to in FlyBase by the symbol Dmel\Treh (CG9364, FBgn0003748). It is a protein_coding_gene from Dmel. It has 7 annotated transcripts and 7 polypeptides (3 unique). Gene sequence location is 2R:21074018..21088945. Its molecular function is described by: alpha,alpha-trehalase activity. It is involved in the biological process described with: carbohydrate metabolic proce…
LOC140755949	Ppt1	Ppt1	Palmitoyl-protein thioesterase 1	Ppt1	Palmitoyl-protein thioesterase 1	2390.62	0.279787	FWP	0.137162	2.03983	0.0413676	0.733466	NW_027332239.1	10512883	10520190	plus	protein-coding	XM_073091314.1	XP_072947415.1	297		FBpp0311872	7.17e-106	FBgn0030057	The gene Palmitoyl-protein thioesterase 1 is referred to in FlyBase by the symbol Dmel\Ppt1 (CG12108, FBgn0030057). It is a protein_coding_gene from Dmel. It has 2 annotated transcripts and 2 polypeptides (1 unique). Gene sequence location is X:8688627..8690227. Its molecular function is described by: palmitoyl hydrolase activity; serine hydrolase activity; palmitoyl-(protein) hydrolase activity;…
LOC140754809	LOC140754809	LOC140754809	uncharacterized LOC140754809			237.358	-1.43089	FWD	0.702606	-2.03655	0.0416949	0.736817	NW_027332211.1	13911945	13932534	plus	protein-coding	XM_073089922.1	XP_072946023.1	310
LOC140757350	LOC140757350	gce	circadian locomoter output cycles protein kaput-like	gce	germ cell-expressed bHLH-PAS	1176.7	-0.391129	FWD	0.192038	-2.03672	0.041678	0.736817	NW_027332212.1	5981771	5986193	plus	protein-coding	XM_073093016.1	XP_072949117.1	520		FBpp0301991	4.74e-97	FBgn0261703	The gene germ cell-expressed bHLH-PAS is referred to in FlyBase by the symbol Dmel\gce (CG42739, FBgn0261703). It is a protein_coding_gene from Dmel. It has 4 annotated transcripts and 4 polypeptides (1 unique). Gene sequence location is X:15297766..15319074. Its molecular function is described by 10 unique terms, many of which group under: binding; transcription regulator activity; DNA-binding t…
LOC140742578	LOC140742578	Serrate	uncharacterized LOC140742578	Ser	Serrate	558.99	0.647888	FWP	0.3188	2.03227	0.0421264	0.738107	NW_027332214.1	30730	48276	minus	protein-coding	XM_073073482.1	XP_072929583.1	1182		FBpp0310538	0	FBgn0004197	The gene Serrate is referred to in FlyBase by the symbol Dmel\Ser (CG6127, FBgn0004197). It is a protein_coding_gene from Dmel. It has 2 annotated transcripts and 2 polypeptides (1 unique). Gene sequence location is 3R:27172090..27194267. Its molecular function is described by: calcium ion binding; glycosphingolipid binding; receptor ligand activity; protein binding; Notch binding. It is involved…
LOC140744215	LOC140744215	LOC140744215	uncharacterized LOC140744215			230.25	-0.666921	FWD	0.328367	-2.03102	0.0422527	0.738107	NW_027332216.1	15794157	15808777	minus	protein-coding	XM_073075729.1	XP_072931830.1	1414		FBpp0310587	2.68e-89
LOC140744737	Slu7	Slu7	Pre-mRNA-splicing factor Slu7	Slu7	Slu7	1267.5	-0.213714	FWD	0.105218	-2.03116	0.0422387	0.738107	NW_027332217.1	1648078	1656010	plus	protein-coding	XM_073076379.1	XP_072932480.1	575		FBpp0084787	0	FBgn0039626	The gene Slu7 is referred to in FlyBase by the symbol Dmel\Slu7 (CG1420, FBgn0039626). It is a protein_coding_gene from Dmel. It has one annotated transcript and one polypeptide. Gene sequence location is 3R:29037058..29039071. Its molecular function is described by: pre-mRNA 3'-splice site binding. It is involved in the biological process described with: RNA splicing; mRNA splicing, via spliceos…
LOC140747381	LOC140747381	LOC140747381	uncharacterized LOC140747381			160.965	-0.374671	FWD	0.184383	-2.03203	0.0421509	0.738107	NW_027332222.1	7399685	7401395	plus	protein-coding	XM_073079809.1	XP_072935910.1	254
LOC140747706	LOC140747706	Fatp1	long-chain fatty acid transport protein 4-like	Fatp1	Fatty acid transport protein 1	2550.91	-0.876287	FWD	0.430907	-2.03359	0.0419931	0.738107	NW_027332223.1	6116586	6145818	plus	protein-coding	XM_073080260.1	XP_072936361.1	699		FBpp0312556	0	FBgn0267828	The gene Fatty acid transport protein 1 is referred to in FlyBase by the symbol Dmel\Fatp1 (CG46149, FBgn0267828). It is a protein_coding_gene from Dmel. It has 4 annotated transcripts and 4 polypeptides (2 unique). Gene sequence location is 2L:10510672..10517218. Its molecular function is described by: long-chain fatty acid transmembrane transporter activity; long-chain fatty acid-CoA ligase act…
LOC140749199	LOC140749199	futsch	uncharacterized LOC140749199	futsch	futsch	2725.39	0.859861	FWP	0.422802	2.03372	0.04198	0.738107	NW_027332225.1	815381	1019250	minus	protein-coding	XM_073082247.1	XP_072938348.1	13599		FBpp0300236	8.67e-80	FBgn0259108	The gene futsch is referred to in FlyBase by the symbol Dmel\futsch (CG34387, FBgn0259108). It is a protein_coding_gene from Dmel. It has 3 annotated transcripts and 3 polypeptides (1 unique). Gene sequence location is X:1409069..1453686. Its molecular function is described by: protein binding; actin binding; microtubule binding; kinase binding. It is involved in the biological process described …
LOC140753106	PGAP3	PGAP3	Per1-like protein PGAP3	PGAP3	Post-GPI attachment to proteins 3	548.754	0.320094	FWP	0.15751	2.03222	0.0421315	0.738107	NW_027332233.1	17105065	17109176	plus	protein-coding	XM_073087488.1	XP_072943589.1	364		FBpp0085453	1.59e-75	FBgn0033088	The gene Post-GPI attachment to proteins 3 is referred to in FlyBase by the symbol Dmel\PGAP3 (CG3271, FBgn0033088). It is a protein_coding_gene from Dmel. It has 2 annotated transcripts and 2 polypeptides (all unique). Gene sequence location is 2R:6673604..6675061. Its molecular function is described by: hydrolase activity, acting on ester bonds. It is involved in the biological process describe…
LOC140752753	LOC140752753	trypsin-1-like	trypsin-1-like			563.41	-0.695183	FWD	0.3424	-2.03032	0.0423239	0.73814	NW_027332232.1	843985	855794	plus	protein-coding	XM_073087097.1	XP_072943198.1	427		FBpp0099998	8.73e-48
LOC140746282	LOC140746282	lambik	uncharacterized LOC140746282	lbk	lambik	277.207	-0.669845	FWD	0.330393	-2.02742	0.0426196	0.742083	NW_027332210.1	4072713	4074841	plus	protein-coding	XM_073078366.1	XP_072934467.1	419		FBpp0291294	1.2e-22	FBgn0034083	The gene lambik is referred to in FlyBase by the symbol Dmel\lbk (CG8434, FBgn0034083). It is a protein_coding_gene from Dmel. It has one annotated transcript and one polypeptide. Gene sequence location is 2R:16150123..16169519. Its molecular function is described by: . The biological processes in which it is involved are not known. 77 alleles are reported. No phenotypic data is available. The ph…
LOC140743486	LOC140743486	DnaJ-like-60	dnaJ-like protein 60	DnaJ-60	DnaJ-like-60	174.021	-0.27127	FWD	0.133973	-2.02481	0.0428874	0.743851	NW_027332209.1	4801038	4807035	plus	protein-coding	XM_073074788.1	XP_072930889.1	273		FBpp0290487	5.82e-29	FBgn0260775	The gene DnaJ-like-60 is referred to in FlyBase by the symbol Dmel\DnaJ-60 (CG42567, FBgn0260775). It is a protein_coding_gene from Dmel. It has 2 annotated transcripts and 2 polypeptides (1 unique). Gene sequence location is 2R:24157668..24159312. Its molecular function is described by: unfolded protein binding. It is involved in the biological process described with: spermatogenesis; response t…
LOC140750431	LOC140750431	LOC140750431	uncharacterized LOC140750431			1192.8	-0.720711	FWD	0.356238	-2.02312	0.0430609	0.743851	NW_027332227.1	10163196	10167303	minus	protein-coding	XM_073083930.1	XP_072940031.1	362
LOC140750923	LOC140750923	LOC140750923	uncharacterized LOC140750923			15.3856	-1.26385	FWD	0.624734	-2.02303	0.0430702	0.743851	NW_027332228.1	13091760	13105606	plus	protein-coding	XM_073084673.1	XP_072940774.1	901
LOC140751551	LOC140751551	Cytochrome P450 12a5	cytochrome P450 CYP12A2-like	Cyp12a5	Cytochrome P450 12a5	2.8428	3.34006	FWP	1.65066	2.02347	0.0430245	0.743851	NW_027332230.1	13034992	13053549	plus	protein-coding	XM_073085462.1	XP_072941563.1	513		FBpp0083144	2.31e-95	FBgn0038680	The gene Cytochrome P450 12a5 is referred to in FlyBase by the symbol Dmel\Cyp12a5 (CG11821, FBgn0038680). It is a protein_coding_gene from Dmel. It has one annotated transcript and one polypeptide. Gene sequence location is 3R:19132648..19134704. Its molecular function is described by: heme binding; iron ion binding; oxidoreductase activity, acting on paired donors, with incorporation or reducti…
LOC140756054	LOC140756054	tRNA dimethylallyltransferase	tRNA dimethylallyltransferase			771.535	-0.749732	FWD	0.370232	-2.02503	0.0428639	0.743851	NW_027332239.1	2263600	2565544	plus	protein-coding	XM_073091447.1	XP_072947548.1	503		FBpp0292532	1.01e-102
LOC140754742	LOC140754742	l(2)efl	protein lethal(2)essential for life-like	l(2)efl	lethal (2) essential for life	12012.3	0.775522	FWP	0.383485	2.0223	0.0431451	0.743939	NW_027332236.1	5231370	5232152	minus	protein-coding	XM_073089826.1	XP_072945927.1	179		FBpp0307666	3.18e-51	FBgn0011296	The gene lethal (2) essential for life is referred to in FlyBase by the symbol Dmel\l(2)efl (CG4533, FBgn0011296). It is a protein_coding_gene from Dmel. It has 2 annotated transcripts and 2 polypeptides (1 unique). Gene sequence location is 2R:23684651..23685543. Its molecular function is described by: unfolded protein binding. It is involved in the biological process described with: protein ref…
LOC140757203	LOC140757203	LOC140757203	uncharacterized LOC140757203			3.21465	3.39819	FWP	1.68345	2.01859	0.0435298	0.748363	NW_027332212.1	15490385	15492314	minus	protein-coding	XM_073092739.1	XP_072948840.1	416		FBpp0304346	8.29e-26
LOC140750570	Ctns	Cystinosin	lysosomal cystine transporter cystinosin	Ctns	Cystinosin	2542.17	-0.924659	FWD	0.458099	-2.01847	0.0435422	0.748363	NW_027332228.1	13787223	13834995	minus	protein-coding	XM_073084185.1	XP_072940286.1	429		FBpp0310702	2.27e-128	FBgn0039045	The gene Cystinosin is referred to in FlyBase by the symbol Dmel\Ctns (CG17119, FBgn0039045). It is a protein_coding_gene from Dmel. It has 2 annotated transcripts and 2 polypeptides (1 unique). Gene sequence location is 3R:23054410..23058958. Its molecular function is described by: amino acid transmembrane transporter activity; L-cystine transmembrane transporter activity. It is involved in the …
LOC140744210	LOC140744210	Rac1	ras-related protein Rac1	Rac1	Rac1	1631.12	0.367438	FWP	0.182127	2.01748	0.043645	0.748922	NW_027332216.1	3672013	3731572	minus	protein-coding	XM_073075720.1	XP_072931821.1	192		FBpp0304252	1.05e-128	FBgn0010333	The gene Rac1 is referred to in FlyBase by the symbol Dmel\Rac1 (CG2248, FBgn0010333). It is a protein_coding_gene from Dmel. It has 2 annotated transcripts and 2 polypeptides (1 unique). Gene sequence location is 3L:1300879..1302683. Its molecular function is described by 6 unique terms, many of which group under: binding; protein binding; GTPase activity; enzyme regulator activity; guanyl nucle…
LOC140752518	holn1	hole-in-one	CD2 antigen cytoplasmic tail-binding protein 2 homolog holn1	holn1	hole-in-one	1295.03	-0.159345	FWD	0.079159	-2.01298	0.0441172	0.75218	NW_027332211.1	8484524	8486838	plus	protein-coding	XM_073086858.1	XP_072942959.1	329		FBpp0079616	4.82e-84	FBgn0032250	The gene hole-in-one is referred to in FlyBase by the symbol Dmel\holn1 (CG5198, FBgn0032250). It is a protein_coding_gene from Dmel. It has one annotated transcript and one polypeptide. Gene sequence location is 2L:10435995..10437316. Its molecular function is described by: . It is involved in the biological process described with: compound eye development; wing disc development; positive regula…
LOC140751133	Tet	Tet	Ten-Eleven Translocation (TET) family protein	Tet	Ten-Eleven Translocation (TET) family protein	1210.9	0.53066	FWP	0.263604	2.0131	0.0441046	0.75218	NW_027332228.1	14793288	14945531	plus	protein-coding	XM_073085001.1	XP_072941102.1	2428		FBpp0306012	0	FBgn0263392	The gene Ten-Eleven Translocation (TET) family protein is referred to in FlyBase by the symbol Dmel\Tet (CG43444, FBgn0263392). It is a protein_coding_gene from Dmel. It has 6 annotated transcripts and 6 polypeptides (5 unique). Gene sequence location is 3L:2786207..2879158. Its molecular function is described by: DNA N6-methyladenine demethylase activity; zinc ion binding; DNA binding; 5-methylc…
LOC140751697	LOC140751697	lethal of scute	achaete-scute complex protein T3-like	l(1)sc	lethal of scute	2497.78	-0.519238	FWD	0.257843	-2.01377	0.0440332	0.75218	NW_027332230.1	6376269	6378157	plus	protein-coding	XM_073085706.1	XP_072941807.1	237		FBpp0070073	2.43e-25	FBgn0002561	The gene lethal of scute is referred to in FlyBase by the symbol Dmel\l(1)sc (CG3839, FBgn0002561). It is a protein_coding_gene from Dmel. It has one annotated transcript and one polypeptide. Gene sequence location is X:409721..410817. Its molecular function is described by 6 unique terms, many of which group under: binding; DNA-binding transcription factor activity; transcription regulator activ…
LOC140753144	Drak	Drak	Death-associated protein kinase related	Drak	Death-associated protein kinase related	1012.73	-0.464289	FWD	0.230473	-2.01451	0.0439561	0.75218	NW_027332233.1	2424571	2698648	minus	protein-coding	XM_073087562.1	XP_072943663.1	531		FBpp0290243	2.21e-109	FBgn0052666	The gene Death-associated protein kinase related is referred to in FlyBase by the symbol Dmel\Drak (CG32666, FBgn0052666). It is a protein_coding_gene from Dmel. It has 3 annotated transcripts and 3 polypeptides (1 unique). Gene sequence location is X:11493135..11555045. Its molecular function is described by: protein kinase activity; protein serine/threonine kinase activity; ATP binding. It is i…
LOC140757221	LOC140757221	lipase member J-like	lipase member J-like			37.3495	-0.923386	FWD	0.4591	-2.0113	0.0442941	0.753991	NW_027332212.1	891733	894032	plus	protein-coding	XM_073092756.1	XP_072948857.1	420		FBpp0079693	8.14e-85
LOC140748017	chic	chickadee	profilin chickadee	chic	chickadee	32063.8	0.301418	FWP	0.150294	2.00552	0.0449076	0.761999	NW_027332223.1	10587783	10593989	plus	protein-coding	XM_073080702.1	XP_072936803.1	126		FBpp0301152	8.95e-71	FBgn0000308	The gene chickadee is referred to in FlyBase by the symbol Dmel\chic (CG9553, FBgn0000308). It is a protein_coding_gene from Dmel. It has 6 annotated transcripts and 6 polypeptides (1 unique). Gene sequence location is 2L:5972115..5981018. Its molecular function is described by: actin binding; protein binding; actin monomer binding. It is involved in the biological process described with 21 uniqu…
LOC140749010	LOC140749010	alpha-tocopherol transfer protein-like	alpha-tocopherol transfer protein-like			3005.81	-1.90711	FWD	0.950677	-2.00606	0.0448499	0.761999	NW_027332225.1	9268280	9290259	minus	protein-coding	XM_073082010.1	XP_072938111.1	293		FBpp0070865	1.87e-76
LOC140747441	LOC140747441	Mctp	multiple C2 and transmembrane domain-containing protein-like	Mctp	Multiple C2 domain and transmembrane region protein	791.179	-1.1536	FWD	0.575923	-2.00304	0.0451732	0.764072	NW_027332222.1	8429511	8515975	minus	protein-coding	XM_073079895.1	XP_072935996.1	593		FBpp0110271	2.74e-115	FBgn0034389	The gene Multiple C2 domain and transmembrane region protein is referred to in FlyBase by the symbol Dmel\Mctp (CG15078, FBgn0034389). It is a protein_coding_gene from Dmel. It has 6 annotated transcripts and 6 polypeptides (5 unique). Gene sequence location is 2R:18761758..18774824. Its molecular function is described by: calcium ion binding. It is involved in the biological process described wi…
LOC140752437	Rab23	Rab23	RAS oncogene family member Rab23	Rab23	Rab23	1524.66	-0.575387	FWD	0.287175	-2.00361	0.0451115	0.764072	NW_027332231.1	10619365	10651205	minus	protein-coding	XM_073086731.1	XP_072942832.1	228		FBpp0078376	2.22e-92	FBgn0037364	The gene Rab23 is referred to in FlyBase by the symbol Dmel\Rab23 (CG2108, FBgn0037364). It is a protein_coding_gene from Dmel. It has one annotated transcript and one polypeptide. Gene sequence location is 3R:5680054..5685434. Its molecular function is described by: GTPase activity; GTP binding. It is involved in the biological process described with 6 unique terms, many of which group under: lo…
LOC140750121	LOC140750121	LOC140750121	uncharacterized LOC140750121			1531.44	0.399571	FWP	0.199621	2.00164	0.045323	0.765391	NW_027332227.1	3618712	3739846	plus	protein-coding	XM_073083497.1	XP_072939598.1	345
LOC140745335	LOC140745335	protein Skeletor, isoforms B/C	protein Skeletor, isoforms B/C			1597.73	-1.51316	FWD	0.756749	-1.99955	0.0455487	0.765564	NW_027332210.1	608101	670942	minus	protein-coding	XM_073077125.1	XP_072933226.1	703		FBpp0297661	0
LOC140750428	LOC140750428	venom allergen 5 2-like	venom allergen 5 2-like			16.4318	-2.72334	FWD	1.3616	-2.0001	0.0454894	0.765564	NW_027332227.1	8730964	8742371	plus	protein-coding	XM_073083925.1	XP_072940026.1	222		FBpp0082250	9.64e-29
LOC140750707	LOC140750707	Cytochrome P450 6a18	cytochrome P450 6B7-like	Cyp6a18	Cytochrome P450 6a18	41.8117	1.75928	FWP	0.879747	1.99975	0.0455268	0.765564	NW_027332228.1	3631367	3638533	minus	protein-coding	XM_073084402.1	XP_072940503.1	511		FBpp0308423	1.4e-103	FBgn0039519	The gene Cytochrome P450 6a18 is referred to in FlyBase by the symbol Dmel\Cyp6a18 (CG13977, FBgn0039519). It is a protein_coding_gene from Dmel. It has 2 annotated transcripts and 2 polypeptides (1 unique). Gene sequence location is 3R:27478675..27482904. Its molecular function is described by: iron ion binding; heme binding; oxidoreductase activity, acting on paired donors, with incorporation o…
LOC140757296	LOC140757296	Hpd	4-hydroxyphenylpyruvate dioxygenase-like	Hpd	4-hydroxyphenylpyruvate dioxygenase	2513.05	-0.82976	FWD	0.415196	-1.99848	0.0456647	0.766303	NW_027332212.1	3306401	3315262	minus	protein-coding	XM_073092929.1	XP_072949030.1	380		FBpp0077883	0	FBgn0036992	The gene 4-hydroxyphenylpyruvate dioxygenase is referred to in FlyBase by the symbol Dmel\Hpd (CG11796, FBgn0036992). It is a protein_coding_gene from Dmel. It has 2 annotated transcripts and 2 polypeptides (all unique). Gene sequence location is 3L:20438166..20439872. Its molecular function is described by: 4-hydroxyphenylpyruvate dioxygenase activity; oxidoreductase activity, acting on single d…
LOC140752458	LOC140752458	Cuticular protein 65Eb	uncharacterized LOC140752458	Cpr65Eb	Cuticular protein 65Eb	16.4866	2.94285	FWP	1.47783	1.99133	0.0464447	0.778168	NW_027332231.1	12444750	12447731	minus	protein-coding	XM_073086763.1	XP_072942864.1	637		FBpp0076637	3.24e-20	FBgn0035736	The gene Cuticular protein 65Eb is referred to in FlyBase by the symbol Dmel\Cpr65Eb (CG8638, FBgn0035736). It is a protein_coding_gene from Dmel. It has one annotated transcript and one polypeptide. Gene sequence location is 3L:7087713..7088787. Its molecular function is described by: structural constituent of chitin-based larval cuticle. It is involved in the biological process described with: …
LOC140744181	LOC140744181	flapwing	serine/threonine-protein phosphatase PP1-beta catalytic subunit	flw	flapwing	2402.74	0.172306	FWP	0.086969	1.98123	0.0475654	0.779861	NW_027332209.1	7471671	7477175	minus	protein-coding	XM_073075677.1	XP_072931778.1	346		FBpp0071381	0	FBgn0000711	The gene flapwing is referred to in FlyBase by the symbol Dmel\flw (CG2096, FBgn0000711). It is a protein_coding_gene from Dmel. It has 4 annotated transcripts and 4 polypeptides (3 unique). Gene sequence location is X:10385960..10409817. Its molecular function is described by: myosin phosphatase activity; protein serine/threonine phosphatase activity; hydrolase activity. It is involved in the bi…
LOC140757277	LOC140757277	LOC140757277	uncharacterized LOC140757277			684.677	-0.315393	FWD	0.158835	-1.98566	0.0470707	0.779861	NW_027332212.1	2720251	2727151	minus	protein-coding	XM_073092888.1	XP_072948989.1	523
LOC140742738	LOC140742738	Hemomucin	adipocyte plasma membrane-associated protein Hemomucin-like	Hmu	Hemomucin	4098.92	-0.42107	FWD	0.212953	-1.97729	0.0480092	0.779861	NW_027332214.1	4830058	4837527	minus	protein-coding	XM_073073717.1	XP_072929818.1	715		FBpp0084534	5.1e-105	FBgn0015737	The gene Hemomucin is referred to in FlyBase by the symbol Dmel\Hmu (CG3373, FBgn0015737). It is a protein_coding_gene from Dmel. It has one annotated transcript and one polypeptide. Gene sequence location is 3R:27288769..27291592. Its molecular function is described by: protein binding; hydrolase activity; arylesterase activity. The biological processes in which it is involved are not known. 10 …
LOC140742773	PDZ-GEF	PDZ-GEF	PDZ domain-containing guanine nucleotide exchange factor	PDZ-GEF	PDZ domain-containing guanine nucleotide exchange factor	1633.15	-0.177012	FWD	0.0892645	-1.98301	0.0473667	0.779861	NW_027332214.1	5119862	5126588	plus	protein-coding	XM_073073768.1	XP_072929869.1	1179		FBpp0305443	0	FBgn0265778	The gene PDZ domain-containing guanine nucleotide exchange factor is referred to in FlyBase by the symbol Dmel\PDZ-GEF (CG9491, FBgn0265778). It is a protein_coding_gene from Dmel. It has 4 annotated transcripts and 4 polypeptides (3 unique). Gene sequence location is 2L:6323767..6332789. Its molecular function is described by: guanyl-nucleotide exchange factor activity; small GTPase binding. It …
LOC140743742	LOC140743742	LOC140743742	uncharacterized LOC140743742			18.8255	1.48097	FWP	0.750199	1.9741	0.0483705	0.779861	NW_027332215.1	26065772	26080772	plus	lncRNA	XR_012102508.1
LOC140745911	LOC140745911	LOC140745911	uncharacterized LOC140745911			167.532	-0.443834	FWD	0.223863	-1.98261	0.0474107	0.779861	NW_027332219.1	7075403	7078057	plus	protein-coding	XM_073077868.1	XP_072933969.1	237
LOC140746518	LOC140746518	LOC140746518	uncharacterized LOC140746518			120.974	-2.77792	FWD	1.39913	-1.98547	0.0470922	0.779861	NW_027332220.1	678824	684825	minus	protein-coding	XM_073078671.1	XP_072934772.1	286
LOC140747355	LOC140747355	Gfat1	glutamine--fructose-6-phosphate aminotransferase [isomerizing] 1-like	Gfat1	Glutamine:fructose-6-phosphate aminotransferase 1	13945.1	-1.22352	FWD	0.61566	-1.98734	0.0468851	0.779861	NW_027332222.1	7130107	7134751	minus	protein-coding	XM_073079759.1	XP_072935860.1	674		FBpp0112415	0	FBgn0287209	The gene Glutamine:fructose-6-phosphate aminotransferase 1 is referred to in FlyBase by the symbol Dmel\Gfat1 (CG12449, FBgn0287209). It is a protein_coding_gene from Dmel. It has 9 annotated transcripts and 9 polypeptides (8 unique). Gene sequence location is 3R:4126442..4137882. Its molecular function is described by: glutamine-fructose-6-phosphate transaminase (isomerizing) activity; carbohydr…
LOC140746875	por	porcupine	Protein-serine O-palmitoleoyltransferase por	por	porcupine	760.606	0.304674	FWP	0.153196	1.98879	0.0467246	0.779861	NW_027332222.1	12439372	12441969	minus	protein-coding	XM_073078996.1	XP_072935097.1	442		FBpp0305446	8.56e-52	FBgn0004957	The gene porcupine is referred to in FlyBase by the symbol Dmel\por (CG6205, FBgn0004957). It is a protein_coding_gene from Dmel. It has 3 annotated transcripts and 3 polypeptides (1 unique). Gene sequence location is X:18377521..18379854. Its molecular function is described by: Wnt-protein binding; palmitoleoyltransferase activity; acyltransferase activity, transferring groups other than amino-a…
LOC140747005	Surf4	Surfeit 4	Surfeit locus protein 4	Surf4	Surfeit 4	1061.77	0.404314	FWP	0.204616	1.97597	0.0481584	0.779861	NW_027332222.1	16000132	16010805	minus	protein-coding	XM_073079225.1	XP_072935326.1	270		FBpp0082571	9.14e-168	FBgn0019925	The gene Surfeit 4 is referred to in FlyBase by the symbol Dmel\Surf4 (CG6202, FBgn0019925). It is a protein_coding_gene from Dmel. It has one annotated transcript and one polypeptide. Gene sequence location is 3R:15343653..15346176. Its molecular function is unknown. It is involved in the biological process described with: Golgi organization. 9 alleles are reported. The phenotypes of these allel…
LOC140748144	Ccm3	Ccm3	programmed cell death protein 10 Ccm3	Ccm3	Cerebral cavernous malformation 3	1150.9	-0.217508	FWD	0.109798	-1.98099	0.0475928	0.779861	NW_027332223.1	7789825	7792421	plus	protein-coding	XM_073080879.1	XP_072936980.1	209		FBpp0082550	1.65e-103	FBgn0038331	The gene Cerebral cavernous malformation 3 is referred to in FlyBase by the symbol Dmel\Ccm3 (CG5073, FBgn0038331). It is a protein_coding_gene from Dmel. It has one annotated transcript and one polypeptide. Gene sequence location is 3R:15371957..15374237. Its molecular function is described by: protein kinase binding. It is involved in the biological process described with: Golgi reassembly; tra…
LOC140747900	tai	taiman	basic helix-loop-helix family member taiman	tai	taiman	4858.78	-0.313146	FWD	0.15842	-1.97668	0.0480782	0.779861	NW_027332223.1	8591633	8637975	plus	protein-coding	XM_073080523.1	XP_072936624.1	1369		FBpp0292875	1.23e-42	FBgn0041092	The gene taiman is referred to in FlyBase by the symbol Dmel\tai (CG13109, FBgn0041092). It is a protein_coding_gene from Dmel. It has 6 annotated transcripts and 6 polypeptides (4 unique). Gene sequence location is 2L:9166778..9250211. Its molecular function is described by: nuclear receptor binding; protein dimerization activity; transcription coactivator activity; transcription regulator inhib…
LOC140748965	LOC140748965	LOC140748965	uncharacterized LOC140748965			5.0103	2.28197	FWP	1.15539	1.97506	0.048261	0.779861	NW_027332225.1	10052982	10056990	plus	protein-coding	XM_073081939.1	XP_072938040.1	103		FBpp0311848	1.62e-14
LOC140751009	LOC140751009	lysosomal proton-coupled steroid conjugate and bile acid symporter SLC46A3-like	lysosomal proton-coupled steroid conjugate and bile acid symporter SLC46A3-like			3.39264	-1.94317	FWD	0.978152	-1.98657	0.0469702	0.779861	NW_027332228.1	3177592	3206650	plus	protein-coding	XM_073084798.1	XP_072940899.1	520		FBpp0308816	4.67e-138
LOC140751031	LOC140751031	beaten path VI	uncharacterized LOC140751031	beat-VI	beaten path VI	43.9441	1.16455	FWP	0.588389	1.97921	0.0477922	0.779861	NW_027332228.1	7634190	7686817	minus	protein-coding	XM_073084842.1	XP_072940943.1	355		FBpp0305528	1.83e-45	FBgn0039584	The gene beaten path VI is referred to in FlyBase by the symbol Dmel\beat-VI (CG14064, FBgn0039584). It is a protein_coding_gene from Dmel. It has 2 annotated transcripts and 2 polypeptides (1 unique). Gene sequence location is 3R:28418208..28474814. Its molecular function is described by: . It is involved in the biological process described with: heterophilic cell-cell adhesion via plasma membra…
LOC140750919	LOC140750919	Collagen type IV alpha 1	uncharacterized LOC140750919	Col4a1	Collagen type IV alpha 1	1932.81	1.21715	FWP	0.616109	1.97554	0.0482073	0.779861	NW_027332228.1	9196214	9231853	plus	protein-coding	XM_073084664.1	XP_072940765.1	2610		FBpp0078642	3.14e-139	FBgn0000299	The gene Collagen type IV alpha 1 is referred to in FlyBase by the symbol Dmel\Col4a1 (CG4145, FBgn0000299). It is a protein_coding_gene from Dmel. It has 3 annotated transcripts and 3 polypeptides (1 unique). Gene sequence location is 2L:5029609..5037279. Its molecular function is described by: extracellular matrix structural constituent conferring tensile strength; extracellular matrix structur…
LOC140750670	LOC140750670	regeneration	uncharacterized LOC140750670	rgn	regeneration	742.635	-1.07011	FWD	0.539074	-1.98509	0.0471342	0.779861	NW_027332228.1	15367447	15565855	plus	protein-coding	XM_073084357.1	XP_072940458.1	383		FBpp0305578	7.86e-25	FBgn0261258	The gene regeneration is referred to in FlyBase by the symbol Dmel\rgn (CG6014, FBgn0261258). It is a protein_coding_gene from Dmel. It has 4 annotated transcripts and 4 polypeptides (2 unique). Gene sequence location is 3L:21382501..21424416. Its molecular function is described by: carbohydrate binding. It is involved in the biological process described with: tissue regeneration. 22 alleles are …
LOC140751043	Ifrd1	Ifrd1	Interferon-related developmental regulator 1	Ifrd1	Interferon-related developmental regulator 1	891.064	-0.636327	FWD	0.320336	-1.98644	0.046985	0.779861	NW_027332228.1	15678053	15690074	minus	protein-coding	XM_073084860.1	XP_072940961.1	432		FBpp0077369	2.52e-79	FBgn0051694	The gene Interferon-related developmental regulator 1 is referred to in FlyBase by the symbol Dmel\Ifrd1 (CG31694, FBgn0051694). It is a protein_coding_gene from Dmel. It has one annotated transcript and one polypeptide. Gene sequence location is 2L:2868627..2874489. Its molecular function is unknown. The biological processes in which it is involved are not known. 20 alleles are reported. The phe…
LOC140751303	sgl	sugarless	UDP-glucose 6-dehydrogenase sgl	sgl	sugarless	4108.67	-0.559082	FWD	0.281739	-1.9844	0.0472114	0.779861	NW_027332229.1	844733	846352	minus	protein-coding	XM_073085210.1	XP_072941311.1	479		FBpp0076647	0	FBgn0261445	The gene sugarless is referred to in FlyBase by the symbol Dmel\sgl (CG10072, FBgn0261445). It is a protein_coding_gene from Dmel. It has one annotated transcript and one polypeptide. Gene sequence location is 3L:6959554..6964758. Its molecular function is described by: NAD binding; oxidoreductase activity, acting on the CH-OH group of donors, NAD or NADP as acceptor; UDP-glucose 6-dehydrogenase …
LOC140751465	SH3PX1	SH3PX1	sorting nexin 33-like protein SH3PX1	SH3PX1	SH3 and PX domain containing 1	2546.15	-0.206643	FWD	0.104816	-1.97149	0.0486681	0.779861	NW_027332230.1	4277884	4524528	minus	protein-coding	XM_073085326.1	XP_072941427.1	557		FBpp0076142	0	FBgn0040475	The gene SH3 and PX domain containing 1 is referred to in FlyBase by the symbol Dmel\SH3PX1 (CG6757, FBgn0040475). It is a protein_coding_gene from Dmel. It has one annotated transcript and one polypeptide. Gene sequence location is 3L:9710422..9713827. Its molecular function is described by: phosphatidylinositol binding; protein-macromolecule adaptor activity; protein binding; phosphatidylinosit…
LOC140752601	Su(var)2-10	Su(var)2-10	E3 SUMO-protein ligase Su(var)2-10	Su(var)2-10	Suppressor of variegation 2-10	2913.13	-0.230887	FWD	0.117028	-1.97292	0.0485052	0.779861	NW_027332231.1	3766964	3782142	plus	protein-coding	XM_073086953.1	XP_072943054.1	624		FBpp0297644	5.73e-150	FBgn0003612	The gene Suppressor of variegation 2-10 is referred to in FlyBase by the symbol Dmel\Su(var)2-10 (CG8068, FBgn0003612). It is a protein_coding_gene from Dmel. It has 14 annotated transcripts and 14 polypeptides (all unique). Gene sequence location is 2R:9116122..9122000. Its molecular function is described by: SUMO ligase activity; STAT family protein binding; zinc ion binding; transcription core…
LOC140753930	LOC140753930	LOC140753930	uncharacterized LOC140753930			19.5253	-1.70253	FWD	0.862043	-1.975	0.0482683	0.779861	NW_027332234.1	3150453	3154315	minus	protein-coding	XM_073088772.1	XP_072944873.1	265		FBpp0309473	1.94e-09
LOC140754166	twi	twist	twist family bHLH transcription factor	twi	twist	91.1459	2.6793	FWP	1.35853	1.9722	0.048587	0.779861	NW_027332234.1	9522961	9524314	minus	protein-coding	XM_073089114.1	XP_072945215.1	298		FBpp0311714	1.45e-26	FBgn0003900	The gene twist is referred to in FlyBase by the symbol Dmel\twi (CG2956, FBgn0003900). It is a protein_coding_gene from Dmel. It has 3 annotated transcripts and 3 polypeptides (1 unique). Gene sequence location is 2R:22985374..23048325. Its molecular function is described by 6 unique terms, many of which group under: binding; protein dimerization activity; protein binding; nucleic acid binding; p…
LOC140753971	LOC140753971	LOC140753971	uncharacterized LOC140753971			6.56406	-2.71294	FWD	1.37125	-1.97844	0.0478788	0.779861	NW_027332234.1	11726254	11728442	minus	lncRNA	XR_012103615.1
LOC140754868	Cadps	Cadps	calcium-dependent secretion activator 1	Cadps	Calcium-dependent secretion activator	403.106	0.606143	FWP	0.306165	1.97979	0.0477269	0.779861	NW_027332236.1	2126589	2194959	plus	protein-coding	XM_073090028.1	XP_072946129.1	1370		FBpp0305855	0	FBgn0053653	The gene Calcium-dependent secretion activator is referred to in FlyBase by the symbol Dmel\Cadps (CG33653, FBgn0053653). It is a protein_coding_gene from Dmel. It has 5 annotated transcripts and 5 polypeptides (all unique). Gene sequence location is 4:1230837..1271759. Its molecular function is described by: calcium ion binding. It is involved in the biological process described with 7 unique te…
LOC140754960	LOC140754960	LOC140754960	uncharacterized LOC140754960			9.96062	-1.48117	FWD	0.749966	-1.97499	0.0482697	0.779861	NW_027332237.1	2396453	2402699	plus	protein-coding	XM_073090120.1	XP_072946221.1	398		FBpp0081424	9.73e-08
LOC140755215	LOC140755215	GCS2alpha	alpha-glucosidase 2-like	GCS2alpha	Glucosidase 2 alpha subunit	260.512	-0.980993	FWD	0.497447	-1.97206	0.0486032	0.779861	NW_027332237.1	5713641	5720327	minus	protein-coding	XM_073090427.1	XP_072946528.1	1080		FBpp0070058	6.03e-16	FBgn0027588	The gene Glucosidase 2 alpha subunit is referred to in FlyBase by the symbol Dmel\GCS2≈í¬± (CG14476, FBgn0027588). It is a protein_coding_gene from Dmel. It has 5 annotated transcripts and 5 polypeptides (1 unique). Gene sequence location is X:21600502..21605264. Its molecular function is described by: glucan 1,3-alpha-glucosidase activity; alpha-glucosidase activity; catalytic activity; carbohyd…
LOC140755014	LOC140755014	Ugt49B1	UDP-glucosyltransferase 2-like	Ugt49B1	UDP-glycosyltransferase family 49 member B1	72.0809	6.67211	FWP	3.35862	1.98656	0.0469712	0.779861	NW_027332237.1	7499373	7502750	minus	protein-coding	XM_073090185.1	XP_072946286.1	423		FBpp0071551	5.08e-68	FBgn0027073	The gene UDP-glycosyltransferase family 49 member B1 is referred to in FlyBase by the symbol Dmel\Ugt49B1 (CG4302, FBgn0027073). It is a protein_coding_gene from Dmel. It has one annotated transcript and one polypeptide. Gene sequence location is 2R:21212880..21214972. Its molecular function is described by: UDP-glycosyltransferase activity. It is involved in the biological process described with…
LOC140755883	Aptx	aprataxin	aprataxin	Aptx	aprataxin	31.196	0.673821	FWP	0.341658	1.97221	0.048586	0.779861	NW_027332239.1	9609865	9612696	plus	protein-coding	XM_073091231.1	XP_072947332.1	207		FBpp0083174	3.04e-40	FBgn0038704	The gene aprataxin is referred to in FlyBase by the symbol Dmel\Aptx (CG5316, FBgn0038704). It is a protein_coding_gene from Dmel. It has 4 annotated transcripts and 4 polypeptides (3 unique). Gene sequence location is 3R:19403455..19406294. Its molecular function is described by 7 unique terms, many of which group under: nucleic acid binding; binding; DNA binding; catalytic activity; damaged DNA…
LOC140744403	drk	drk	growth factor receptor-bound protein 2 drk	drk	downstream of receptor kinase	8364.47	0.214228	FWP	0.108892	1.96734	0.0491441	0.784391	NW_027332216.1	10521108	10542320	plus	protein-coding	XM_073075974.1	XP_072932075.1	211		FBpp0086817	1.09e-141	FBgn0004638	The gene downstream of receptor kinase is referred to in FlyBase by the symbol Dmel\drk (CG6033, FBgn0004638). It is a protein_coding_gene from Dmel. It has 5 annotated transcripts and 5 polypeptides (1 unique). Gene sequence location is 2R:13495222..13502841. Its molecular function is described by: protein binding; phosphotyrosine residue binding; epidermal growth factor receptor binding; sevenl…
LOC140749393	Tsp97E	Tetraspanin 97E	Tetraspanin 97E	Tsp97E	Tetraspanin 97E	3154.83	-0.356485	FWD	0.181224	-1.9671	0.0491717	0.784391	NW_027332226.1	9379290	9386480	minus	protein-coding	XM_073082424.1	XP_072938525.1	220		FBpp0307707	6.13e-100	FBgn0039465	The gene Tetraspanin 97E is referred to in FlyBase by the symbol Dmel\Tsp97E (CG6323, FBgn0039465). It is a protein_coding_gene from Dmel. It has 5 annotated transcripts and 5 polypeptides (2 unique). Gene sequence location is 3R:26961064..26964817. Its molecular function is described by: . The biological processes in which it is involved are not known. 14 alleles are reported. No phenotypic data…
LOC140752363	LOC140752363	trimeric intracellular cation channel type 1B.1	trimeric intracellular cation channel type 1B.1			122.576	0.730667	FWP	0.371241	1.96817	0.0490482	0.784391	NW_027332231.1	9807207	9814003	minus	protein-coding	XM_073086634.1	XP_072942735.1	275		FBpp0428606	2.9e-180
LOC140754870	LOC140754870	l(2)efl	protein lethal(2)essential for life-like	l(2)efl	lethal (2) essential for life	33.1331	1.69897	FWP	0.864718	1.96477	0.0494411	0.78751	NW_027332236.1	3809015	3809941	minus	protein-coding	XM_073090030.1	XP_072946131.1	200		FBpp0307666	1.23e-48	FBgn0011296	The gene lethal (2) essential for life is referred to in FlyBase by the symbol Dmel\l(2)efl (CG4533, FBgn0011296). It is a protein_coding_gene from Dmel. It has 2 annotated transcripts and 2 polypeptides (1 unique). Gene sequence location is 2R:23684651..23685543. Its molecular function is described by: unfolded protein binding. It is involved in the biological process described with: protein ref…
LOC140750180	LOC140750180	cytochrome b5-related protein-like	cytochrome b5-related protein-like			21.3973	1.95471	FWP	0.995704	1.96315	0.0496291	0.788149	NW_027332227.1	6551178	6556756	minus	protein-coding	XM_073083572.1	XP_072939673.1	454		FBpp0304009	1.59e-109
LOC140751709	LOC140751709	combover	uncharacterized LOC140751709	cmb	combover	2356.82	0.186881	FWP	0.0951641	1.96377	0.0495564	0.788149	NW_027332230.1	8672056	8690933	minus	protein-coding	XM_073085727.1	XP_072941828.1	1656		FBpp0075586	9.4e-11	FBgn0036365	The gene combover is referred to in FlyBase by the symbol Dmel\cmb (CG10732, FBgn0036365). It is a protein_coding_gene from Dmel. It has 4 annotated transcripts and 4 polypeptides (all unique). Gene sequence location is 3L:13442594..13449245. Its molecular function is described by: protein binding. It is involved in the biological process described with: imaginal disc-derived wing hair organizati…
LOC140756474	fne	found in neurons	ELAV like RNA binding protein found in neurons	fne	found in neurons	1523.69	-0.301952	FWD	0.153871	-1.96237	0.0497198	0.788413	NW_027332209.1	13989875	13991836	minus	protein-coding	XM_073092023.1	XP_072948124.1	378		FBpp0428415	6.3e-76	FBgn0086675	The gene found in neurons is referred to in FlyBase by the symbol Dmel\fne (CG4396, FBgn0086675). It is a protein_coding_gene from Dmel. It has 11 annotated transcripts and 11 polypeptides (3 unique). Gene sequence location is X:12917477..12950417. Its molecular function is described by: RNA binding; poly(U) RNA binding; mRNA binding; nucleic acid binding. It is involved in the biological process…
LOC140742868	LOC140742868	LOC140742868	uncharacterized LOC140742868			205.041	-0.799592	FWD	0.408045	-1.95957	0.0500462	0.788894	NW_027332214.1	7805706	7810298	minus	protein-coding	XM_073073908.1	XP_072930009.1	195		FBpp0081682	3.47e-33
LOC140746472	LOC140746472	Rtel1	Fanconi anemia group J protein-like	Rtel1	Regulator of telomere elongation helicase 1	215.967	-0.289533	FWD	0.147662	-1.96078	0.0499051	0.788894	NW_027332220.1	4596464	4676756	minus	protein-coding	XM_073078625.1	XP_072934726.1	914		FBpp0304672	3.72e-44	FBgn0029798	The gene Regulator of telomere elongation helicase 1 is referred to in FlyBase by the symbol Dmel\Rtel1 (CG4078, FBgn0029798). It is a protein_coding_gene from Dmel. It has 2 annotated transcripts and 2 polypeptides (1 unique). Gene sequence location is X:5747747..5752077. Its molecular function is described by 8 unique terms, many of which group under: binding; nucleic acid binding; macromolecul…
LOC140753998	LOC140753998	low density lipoprotein receptor adapter protein 1-like	low density lipoprotein receptor adapter protein 1-like			533.613	-2.5296	FWD	1.29051	-1.96015	0.0499781	0.788894	NW_027332234.1	3372766	3385517	plus	protein-coding	XM_073088891.1	XP_072944992.1	216		FBpp0072952	6.5e-07
LOC140756471	LOC140756471	LOC140756471	uncharacterized LOC140756471			274.013	0.757918	FWP	0.386609	1.96043	0.049946	0.788894	NW_027332240.1	7667778	7670227	plus	protein-coding	XM_073091985.1	XP_072948086.1	348		FBpp0073871	2.2e-13
LOC140744157	wake	wide awake	ankyrin repeat and fibronectin type III domain containing protein wide awake	wake	wide awake	1329.43	0.746605	FWP	0.381855	1.95521	0.0505588	0.794353	NW_027332216.1	3289933	3326801	minus	protein-coding	XM_073075641.1	XP_072931742.1	1439		FBpp0310773	0	FBgn0266418	The gene wide awake is referred to in FlyBase by the symbol Dmel\wake (CG45058, FBgn0266418). It is a protein_coding_gene from Dmel. It has 7 annotated transcripts and 7 polypeptides (5 unique). Gene sequence location is 3R:22639808..22683827. Its molecular function is described by: GABA receptor binding. It is involved in the biological process described with 6 unique terms, many of which group …
LOC140747609	LOC140747609	obstructor-E	protein obstructor-E-like	obst-E	obstructor-E	12.5029	-1.88019	FWD	0.961495	-1.95548	0.0505261	0.794353	NW_027332222.1	11702939	11718866	minus	protein-coding	XM_073080166.1	XP_072936267.1	390		FBpp0078794	7.28e-72	FBgn0031737	The gene obstructor-E is referred to in FlyBase by the symbol Dmel\obst-E (CG11142, FBgn0031737). It is a protein_coding_gene from Dmel. It has 2 annotated transcripts and 2 polypeptides (all unique). Gene sequence location is 2L:5762553..5766142. Its molecular function is described by: structural constituent of chitin-based larval cuticle; structural constituent of pupal chitin-based cuticle; ch…
LOC140749494	LOC140749494	galectin	galectin-8-like	galectin	galectin	1360.24	-0.36452	FWD	0.186502	-1.95451	0.0506413	0.794353	NW_027332226.1	8494469	8508427	minus	protein-coding	XM_073082562.1	XP_072938663.1	364		FBpp0297498	1.71e-25	FBgn0031213	The gene galectin is referred to in FlyBase by the symbol Dmel\galectin (CG11372, FBgn0031213). It is a protein_coding_gene from Dmel. It has 5 annotated transcripts and 5 polypeptides (all unique). Gene sequence location is 2L:71757..76211. Its molecular function is described by: glycosylation-dependent protein binding; galactoside binding; carbohydrate binding. It is involved in the biological …
LOC140751114	LOC140751114	LOC140751114	uncharacterized LOC140751114			53.7507	2.28972	FWP	1.17214	1.95346	0.0507652	0.794353	NW_027332228.1	7366415	7368642	plus	protein-coding	XM_073084975.1	XP_072941076.1	115
LOC140756937	LOC140756937	LOC140756937	uncharacterized LOC140756937			3.06849	2.62531	FWP	1.34365	1.95386	0.0507175	0.794353	NW_027332241.1	4100151	4103887	plus	protein-coding	XM_073092477.1	XP_072948578.1	771
LOC140742926	LOC140742926	Connectin	uncharacterized LOC140742926	Con	Connectin	4.87133	3.30288	FWP	1.69228	1.95174	0.0509696	0.796193	NW_027332209.1	1755125	2047902	plus	protein-coding	XM_073074008.1	XP_072930109.1	515		FBpp0301699	1.22e-73	FBgn0005775	The gene Connectin is referred to in FlyBase by the symbol Dmel\Con (CG7503, FBgn0005775). It is a protein_coding_gene from Dmel. It has 2 annotated transcripts and 2 polypeptides (1 unique). Gene sequence location is 3L:4936758..5079033. Its molecular function is unknown. It is involved in the biological process described with: homophilic cell adhesion via plasma membrane adhesion molecules; syn…
LOC140745835	LOC140745835	facilitated trehalose transporter Tret1	facilitated trehalose transporter Tret1			46.213	-1.04009	FWD	0.53322	-1.95058	0.051107	0.796193	NW_027332210.1	2175792	2221789	plus	protein-coding	XM_073077757.1	XP_072933858.1	486		FBpp0297096	1.22e-127
LOC140753686	LOC140753686	DIP-beta	lachesin-like	DIP-beta	Dpr-interacting protein beta	43.5339	2.30648	FWP	1.18233	1.95079	0.0510818	0.796193	NW_027332211.1	10477498	10576374	minus	protein-coding	XM_073088438.1	XP_072944539.1	412		FBpp0289179	0	FBgn0259245	The gene Dpr-interacting protein beta is referred to in FlyBase by the symbol Dmel\DIP-≈í‚â§ (CG42343, FBgn0259245). It is a protein_coding_gene from Dmel. It has 5 annotated transcripts and 5 polypeptides (3 unique). Gene sequence location is X:21422115..21457738. Its molecular function is described by: . It is involved in the biological process described with: synapse organization. 21 alleles a…
LOC140750812	LOC140750812	transcription elongation factor 1 homolog	transcription elongation factor 1 homolog			1150.02	0.347556	FWP	0.17826	1.94971	0.0512106	0.796643	NW_027332228.1	12157098	12157731	minus	protein-coding	XM_073084537.1	XP_072940638.1	82		FBpp0306002	7.73e-51
LOC140742829	LOC140742829	neuroglobin-like	neuroglobin-like			75.389	-0.722584	FWD	0.371147	-1.9469	0.0515471	0.79898	NW_027332209.1	1179223	1211181	plus	protein-coding	XM_073073864.1	XP_072929965.1	192
LOC140751014	MCU	MCU	mitochondrial calcium uniporter	MCU	Mitochondrial calcium uniporter	382.38	0.407771	FWP	0.209482	1.94657	0.0515858	0.79898	NW_027332228.1	13415292	13648187	plus	protein-coding	XM_073084808.1	XP_072940909.1	372		FBpp0300165	3.11e-99	FBgn0042185	The gene Mitochondrial calcium uniporter is referred to in FlyBase by the symbol Dmel\MCU (CG18769, FBgn0042185). It is a protein_coding_gene from Dmel. It has 8 annotated transcripts and 8 polypeptides (5 unique). Gene sequence location is 3L:6550738..6593940. Its molecular function is described by: calcium channel activity; uniporter activity. It is involved in the biological process described …
LOC140752128	LOC140752128	Fpps	farnesyl pyrophosphate synthase-like	Fpps	Farnesyl pyrophosphate synthase	1919.64	0.390496	FWP	0.200593	1.94671	0.0515689	0.79898	NW_027332231.1	8238856	8245947	plus	protein-coding	XM_073086309.1	XP_072942410.1	428		FBpp0087266	4.63e-141	FBgn0025373	The gene Farnesyl pyrophosphate synthase is referred to in FlyBase by the symbol Dmel\Fpps (CG12389, FBgn0025373). It is a protein_coding_gene from Dmel. It has one annotated transcript and one polypeptide. Gene sequence location is 2R:11305511..11307528. Its molecular function is described by: transferase activity, transferring alkyl or aryl (other than methyl) groups; dimethylallyltranstransfer…
LOC140742328	drn	doctor no	zinc finger AN1-type doctor no	drn	doctor no	3657.69	-0.26638	FWD	0.137023	-1.94405	0.0518889	0.801543	NW_027332213.1	12553231	12588128	minus	protein-coding	XM_073073232.1	XP_072929333.1	253		FBpp0310743	6.41e-36	FBgn0266410	The gene doctor no is referred to in FlyBase by the symbol Dmel\drn (CG45050, FBgn0266410). It is a protein_coding_gene from Dmel. It has 8 annotated transcripts and 8 polypeptides (2 unique). Gene sequence location is 3R:9340216..9362994. Its molecular function is described by: zinc ion binding; DNA binding; polyubiquitin modification-dependent protein binding. It is involved in the biological p…
LOC140746048	Prestin	Prestin	solute carrier family 26 member prestin	Prestin	Prestin	362.588	-1.14385	FWD	0.588415	-1.94395	0.0519017	0.801543	NW_027332220.1	1333460	1387172	plus	protein-coding	XM_073078034.1	XP_072934135.1	693		FBpp0074919	1.08e-154	FBgn0036770	The gene Prestin is referred to in FlyBase by the symbol Dmel\Prestin (CG5485, FBgn0036770). It is a protein_coding_gene from Dmel. It has one annotated transcript and one polypeptide. Gene sequence location is 3L:17898889..17907812. Its molecular function is described by 7 unique terms, many of which group under: transmembrane transporter activity; transporter activity; inorganic anion transmemb…
LOC140756897	LOC140756897	putative fatty acyl-CoA reductase CG5065	putative fatty acyl-CoA reductase CG5065			72.4702	-1.10797	FWD	0.570901	-1.94074	0.0522896	0.806365	NW_027332241.1	567416	593415	minus	protein-coding	XM_073092434.1	XP_072948535.1	516		FBpp0300414	7.91e-166
LOC140757151	LOC140757151	LOC140757151	uncharacterized LOC140757151			213.243	1.6727	FWP	0.862184	1.94008	0.0523701	0.806439	NW_027332212.1	12136265	12138127	minus	protein-coding	XM_073092687.1	XP_072948788.1	275
LOC140751119	LOC140751119	yellow-c	uncharacterized LOC140751119	yellow-c	yellow-c	3395.16	-1.29888	FWD	0.670406	-1.93745	0.0526899	0.810193	NW_027332228.1	10757572	10782461	plus	protein-coding	XM_073084982.1	XP_072941083.1	1282		FBpp0311705	4.76e-145	FBgn0041713	The gene yellow-c is referred to in FlyBase by the symbol Dmel\yellow-c (CG4182, FBgn0041713). It is a protein_coding_gene from Dmel. It has 2 annotated transcripts and 2 polypeptides (1 unique). Gene sequence location is 2L:15035394..15037841. Its molecular function is unknown. The biological processes in which it is involved are not known. 5 alleles are reported. No phenotypic data is available…
LOC140751951	OtopLa	Otopetrin-like a	proton channel otopetrin-like a	OtopLa	Otopetrin-like a	2528.73	0.627548	FWP	0.324043	1.93662	0.0527919	0.810592	NW_027332230.1	11448463	11514177	plus	protein-coding	XM_073086072.1	XP_072942173.1	1015		FBpp0289693	1.43e-152	FBgn0259994	The gene Otopetrin-like a is referred to in FlyBase by the symbol Dmel\OtopLa (CG42492, FBgn0259994). It is a protein_coding_gene from Dmel. It has 6 annotated transcripts and 6 polypeptides (all unique). Gene sequence location is X:5625676..5648487. Its molecular function is described by: proton channel activity; sour taste receptor activity. It is involved in the biological process described wi…
LOC140756830	LOC140756830	tRNA pseudouridine(38/39) synthase	tRNA pseudouridine(38/39) synthase			362.811	0.312105	FWP	0.16125	1.93554	0.0529246	0.811459	NW_027332241.1	2363476	2387377	minus	protein-coding	XM_073092361.1	XP_072948462.1	466		FBpp0071700	2.56e-134
LOC140749123	LOC140749123	LOC140749123	uncharacterized LOC140749123			722.701	-1.00441	FWD	0.519221	-1.93446	0.0530567	0.812316	NW_027332225.1	13342673	13421619	plus	protein-coding	XM_073082148.1	XP_072938249.1	1573		FBpp0289067	2.28e-111
LOC140744942	LOC140744942	D-beta-hydroxybutyrate dehydrogenase, mitochondrial	D-beta-hydroxybutyrate dehydrogenase, mitochondrial			5.23741	3.15198	FWP	1.6324	1.93089	0.0534967	0.815538	NW_027332217.1	9032842	9084689	plus	protein-coding	XM_073076664.1	XP_072932765.1	389		FBpp0087129	3.14e-143
LOC140749996	Tbcd	Tbcd	tubulin folding cofactor D	Tbcd	Tubulin-binding cofactor D	2504.47	0.284627	FWP	0.147341	1.93176	0.0533891	0.815538	NW_027332227.1	8860745	8874577	plus	protein-coding	XM_073083274.1	XP_072939375.1	1199		FBpp0077502	0	FBgn0027509	The gene Tubulin-binding cofactor D is referred to in FlyBase by the symbol Dmel\Tbcd (CG7261, FBgn0027509). It is a protein_coding_gene from Dmel. It has one annotated transcript and one polypeptide. Gene sequence location is 2L:2147518..2151664. Its molecular function is described by: beta-tubulin binding; GTPase activator activity. It is involved in the biological process described with 11 uni…
LOC140755146	SMC5	SMC5	structural maintenance of chromosomes 5	SMC5	Structural maintenance of chromosomes 5	587.356	-0.198239	FWD	0.102652	-1.93117	0.0534615	0.815538	NW_027332237.1	9247062	9273609	plus	protein-coding	XM_073090355.1	XP_072946456.1	1054		FBpp0290815	3.4e-125	FBgn0052438	The gene Structural maintenance of chromosomes 5 is referred to in FlyBase by the symbol Dmel\SMC5 (CG32438, FBgn0052438). It is a protein_coding_gene from Dmel. It has 4 annotated transcripts and 4 polypeptides (all unique). Gene sequence location is 3L:21569176..21573523. Its molecular function is described by: ATP hydrolysis activity; single-stranded DNA binding; damaged DNA binding. It is inv…
LOC140750293	Cul4	Cullin 4	cullin 4	Cul4	Cullin 4	3226.47	0.163108	FWP	0.0845536	1.92905	0.0537242	0.816844	NW_027332211.1	3497604	3508023	plus	protein-coding	XM_073083741.1	XP_072939842.1	791		FBpp0290569	0	FBgn0033260	The gene Cullin 4 is referred to in FlyBase by the symbol Dmel\Cul4 (CG8711, FBgn0033260). It is a protein_coding_gene from Dmel. It has 2 annotated transcripts and 2 polypeptides (1 unique). Gene sequence location is 2R:8102260..8106318. Its molecular function is described by: ubiquitin ligase complex scaffold activity; ubiquitin protein ligase binding. It is involved in the biological process d…
LOC140742866	LOC140742866	LOC140742866	uncharacterized LOC140742866			28.399	-1.25161	FWD	0.648854	-1.92896	0.0537357	0.816844	NW_027332214.1	7787766	7804861	minus	protein-coding	XM_073073905.1	XP_072930006.1	1493		FBpp0290120	4.29e-158
LOC140743379	LOC140743379	mitochondrial genome maintenance exonuclease 1-like	mitochondrial genome maintenance exonuclease 1-like			2355.71	-0.767014	FWD	0.397759	-1.92834	0.0538133	0.816858	NW_027332209.1	3340242	3350682	minus	protein-coding	XM_073074584.1	XP_072930685.1	404
LOC140757275	Vrp1	Verprolin 1	Verprolin 1			339.914	-0.605401	FWD	0.314257	-1.92645	0.0540479	0.819253	NW_027332212.1	2676702	2714761	minus	protein-coding	XM_073092886.1	XP_072948987.1	512
LOC140744952	LOC140744952	Cuticular protein 97Ea	uncharacterized LOC140744952	Cpr97Ea	Cuticular protein 97Ea	16205.9	-1.52218	FWD	0.790986	-1.9244	0.0543041	0.821967	NW_027332217.1	9191984	9199625	minus	protein-coding	XM_073076680.1	XP_072932781.1	356		FBpp0084506	8.06e-08	FBgn0039480	The gene Cuticular protein 97Ea is referred to in FlyBase by the symbol Dmel\Cpr97Ea (CG6131, FBgn0039480). It is a protein_coding_gene from Dmel. It has 2 annotated transcripts and 2 polypeptides (all unique). Gene sequence location is 3R:27083130..27087778. Its molecular function is described by: structural constituent of chitin-based larval cuticle. It is involved in the biological process des…
LOC140754306	Naglu	Naglu	N-acetyl-alpha-glucosaminidase	Naglu	N-acetyl-alpha-glucosaminidase	208.531	0.766528	FWP	0.398572	1.92319	0.0544566	0.823105	NW_027332235.1	3006673	3010246	plus	protein-coding	XM_073089294.1	XP_072945395.1	778		FBpp0304313	0	FBgn0014417	The gene N-acetyl-alpha-glucosaminidase is referred to in FlyBase by the symbol Dmel\Naglu (CG13397, FBgn0014417). It is a protein_coding_gene from Dmel. It has 2 annotated transcripts and 2 polypeptides (1 unique). Gene sequence location is 2L:8408888..8411868. Its molecular function is described by: alpha-N-acetylglucosaminidase activity. It is involved in the biological process described with:…
LOC140744556	zip	zipper	myosin heavy chain 10	zip	zipper	8715.85	0.356649	FWP	0.18584	1.91912	0.0549693	0.826697	NW_027332216.1	14927724	15001948	minus	protein-coding	XM_073076189.1	XP_072932290.1	1970		FBpp0099896	0	FBgn0287873	The gene zipper is referred to in FlyBase by the symbol Dmel\zip (CG15792, FBgn0287873). It is a protein_coding_gene from Dmel. It has 9 annotated transcripts and 9 polypeptides (7 unique). Gene sequence location is 2R:24990570..25011965. Its molecular function is described by 6 unique terms, many of which group under: protein binding; cytoskeletal protein binding; binding; cytoskeletal motor act…
LOC140753614	mys	myospheroid	position-specific antigen beta subunit myospheroid	mys	myospheroid	5622.18	0.261318	FWP	0.136099	1.92006	0.0548508	0.826697	NW_027332233.1	9702247	9722695	plus	protein-coding	XM_073088361.1	XP_072944462.1	838		FBpp0309123	0	FBgn0004657	The gene myospheroid is referred to in FlyBase by the symbol Dmel\mys (CG1560, FBgn0004657). It is a protein_coding_gene from Dmel. It has 4 annotated transcripts and 4 polypeptides (2 unique). Gene sequence location is X:8061645..8070237. Its molecular function is described by: integrin binding; extracellular matrix protein binding; protein heterodimerization activity; protein binding. It is inv…
LOC140754185	LOC140754185	serine/threonine-protein kinase RIO3	serine/threonine-protein kinase RIO3			1426.05	-0.492621	FWD	0.256728	-1.91884	0.0550045	0.826697	NW_027332234.1	1206078	1208362	plus	protein-coding	XM_073089145.1	XP_072945246.1	590		FBpp0077081	4.18e-174
LOC140755097	LOC140755097	Dscam3	cell adhesion molecule Dscam2-like	Dscam3	Down syndrome cell adhesion molecule 3	9.46663	2.37299	FWP	1.2363	1.91943	0.0549299	0.826697	NW_027332237.1	7213561	7305715	minus	protein-coding	XM_073090294.1	XP_072946395.1	1466		FBpp0112309	0	FBgn0261046	The gene Down syndrome cell adhesion molecule 3 is referred to in FlyBase by the symbol Dmel\Dscam3 (CG31190, FBgn0261046). It is a protein_coding_gene from Dmel. It has 4 annotated transcripts and 4 polypeptides (all unique). Gene sequence location is 3R:17473935..17505667. Its molecular function is described by: cell-cell adhesion mediator activity; identical protein binding. It is involved in …
LOC140757236	LOC140757236	transforming growth factor beta-1-induced transcript 1 protein	transforming growth factor beta-1-induced transcript 1 protein			76.126	-1.33443	FWD	0.69612	-1.91696	0.0552428	0.827943	NW_027332212.1	770400	794977	minus	protein-coding	XM_073092785.1	XP_072948886.1	180		FBpp0308859	1.6e-61
LOC140751396	LOC140751396	kraken	serine hydrolase-like protein 2	kraken	kraken	221.52	-0.325153	FWD	0.169566	-1.91756	0.0551673	0.827943	NW_027332229.1	2993642	3001606	minus	protein-coding	XM_073085310.1	XP_072941411.1	304		FBpp0306841	4.94e-23	FBgn0020545	The gene kraken is referred to in FlyBase by the symbol Dmel\kraken (CG3943, FBgn0020545). It is a protein_coding_gene from Dmel. It has 2 annotated transcripts and 2 polypeptides (1 unique). Gene sequence location is 2L:852768..854539. Its molecular function is described by: serine hydrolase activity; hydrolase activity. It is involved in the biological process described with: response to toxic …
LOC140745821	Dcps	Dcps	Decapping enzyme, scavenger	Dcps	Decapping enzyme, scavenger	3374.61	-0.382363	FWD	0.1996	-1.91565	0.0554103	0.829287	NW_027332219.1	2390756	2393996	plus	protein-coding	XM_073077740.1	XP_072933841.1	339		FBpp0078327	1.24e-106	FBgn0037372	The gene Decapping enzyme, scavenger is referred to in FlyBase by the symbol Dmel\Dcps (CG2091, FBgn0037372). It is a protein_coding_gene from Dmel. It has one annotated transcript and one polypeptide. Gene sequence location is 3R:5753318..5754774. Its molecular function is described by: RNA 7-methylguanosine cap binding; 5'-(N(7)-methyl 5'-triphosphoguanosine)-[mRNA] diphosphatase activity; hydr…
LOC140753833	LOC140753833	LOC140753833	uncharacterized LOC140753833			119.845	0.765719	FWP	0.400098	1.91383	0.0556421	0.831588	NW_027332234.1	111517	115208	plus	protein-coding	XM_073088629.1	XP_072944730.1	276		FBpp0087229	8.94e-10
LOC140757590	LOC140757590	deadpan	uncharacterized LOC140757590	dpn	deadpan	77.9851	-1.43751	FWD	0.753258	-1.90838	0.0563416	0.836178	NW_027332212.1	12751036	12753406	minus	protein-coding	XM_073093410.1	XP_072949511.1	427		FBpp0087879	2.22e-54	FBgn0010109	The gene deadpan is referred to in FlyBase by the symbol Dmel\dpn (CG8704, FBgn0010109). It is a protein_coding_gene from Dmel. It has one annotated transcript and one polypeptide. Gene sequence location is 2R:8228971..8232330. Its molecular function is described by 8 unique terms, many of which group under: binding; nucleic acid binding; sequence-specific DNA binding; DNA binding; transcription …
LOC140743249	LOC140743249	rumpel	sodium-coupled monocarboxylate transporter 1-like	rumpel	rumpel	10.3041	-2.61302	FWD	1.36896	-1.90877	0.0562923	0.836178	NW_027332215.1	3364731	3415102	plus	protein-coding	XM_073074378.1	XP_072930479.1	610		FBpp0311830	5.8e-161	FBgn0029950	The gene rumpel is referred to in FlyBase by the symbol Dmel\rumpel (CG9657, FBgn0029950). It is a protein_coding_gene from Dmel. It has 2 annotated transcripts and 2 polypeptides (1 unique). Gene sequence location is X:7418594..7422142. Its molecular function is described by: solute:sodium symporter activity; symporter activity; transmembrane transporter activity. It is involved in the biologica…
LOC140747076	LOC140747076	protein OPI10 homolog	protein OPI10 homolog			2007.61	0.275627	FWP	0.144318	1.90986	0.0561514	0.836178	NW_027332222.1	17316147	17319250	minus	protein-coding	XM_073079320.1	XP_072935421.1	200		FBpp0072703	3.01e-68
LOC140748903	Pi3K59F	Pi3K59F	phosphatidylinositol 3-kinase 59F	Pi3K59F	Phosphatidylinositol 3-kinase 59F	413.917	-0.289283	FWD	0.151514	-1.90929	0.056225	0.836178	NW_027332225.1	1180992	1204459	minus	protein-coding	XM_073081815.1	XP_072937916.1	907		FBpp0071973	0	FBgn0015277	The gene Phosphatidylinositol 3-kinase 59F is referred to in FlyBase by the symbol Dmel\Pi3K59F (CG5373, FBgn0015277). It is a protein_coding_gene from Dmel. It has one annotated transcript and one polypeptide. Gene sequence location is 2R:23560492..23564045. Its molecular function is described by: kinase activity; 1-phosphatidylinositol-3-kinase activity. It is involved in the biological process…
LOC140756167	LOC140756167	LOC140756167	uncharacterized LOC140756167			1333.03	-3.07537	FWD	1.61065	-1.9094	0.0562105	0.836178	NW_027332239.1	8050568	8055693	plus	protein-coding	XM_073091604.1	XP_072947705.1	723
LOC140748296	LOC140748296	LOC140748296	uncharacterized LOC140748296			28.3213	9.52887	FWP	4.99783	1.9066	0.0565721	0.837489	NW_027332211.1	12766402	12769705	plus	protein-coding	XM_073081101.1	XP_072937202.1	127
LOC140757217	LOC140757217	putative inorganic phosphate cotransporter	putative inorganic phosphate cotransporter			4.46887	2.94113	FWP	1.5427	1.90649	0.0565871	0.837489	NW_027332212.1	386666	429992	plus	protein-coding	XM_073092752.1	XP_072948853.1	481		FBpp0085814	2.21e-150
LOC140747903	Megf8	Megf8	multiple EGF like domains 8	Megf8	Multiple EGF like domains 8	1469.15	-0.571996	FWD	0.30032	-1.90462	0.0568295	0.838746	NW_027332223.1	8784690	8805879	minus	protein-coding	XM_073080541.1	XP_072936642.1	2795		FBpp0311116	0	FBgn0031981	The gene Multiple EGF like domains 8 is referred to in FlyBase by the symbol Dmel\Megf8 (CG7466, FBgn0031981). It is a protein_coding_gene from Dmel. It has 2 annotated transcripts and 2 polypeptides (all unique). Gene sequence location is 2L:8043471..8054326. Its molecular function is described by: calcium ion binding. The biological processes in which it is involved are not known. 14 alleles ar…
LOC140752359	LOC140752359	Jabba	uncharacterized LOC140752359	Jabba	Jabba	218.318	0.711518	FWP	0.373534	1.90483	0.0568027	0.838746	NW_027332231.1	9816230	9832640	minus	protein-coding	XM_073086626.1	XP_072942727.1	391		FBpp0293014	1.02e-20	FBgn0259682	The gene Jabba is referred to in FlyBase by the symbol Dmel\Jabba (CG42351, FBgn0259682). It is a protein_coding_gene from Dmel. It has 8 annotated transcripts and 8 polypeptides (7 unique). Gene sequence location is 2R:18757074..18761082. Its molecular function is described by: . It is involved in the biological process described with: lipid homeostasis. 26 alleles are reported. The phenotype of…
LOC140753403	Rbfox1	RNA-binding Fox protein 1	RNA-binding Fox protein 1	Rbfox1	RNA-binding Fox protein 1	5705.08	-0.257853	FWD	0.135467	-1.90344	0.0569833	0.839853	NW_027332233.1	9760917	9816872	plus	protein-coding	XM_073087974.1	XP_072944075.1	437		FBpp0112331	2.81e-65	FBgn0052062	The gene RNA-binding Fox protein 1 is referred to in FlyBase by the symbol Dmel\Rbfox1 (CG32062, FBgn0052062). It is a protein_coding_gene from Dmel. It has 9 annotated transcripts and 9 polypeptides (all unique). Gene sequence location is 3L:10481412..10594012. Its molecular function is described by 7 unique terms, many of which group under: binding; nucleic acid binding; RNA binding; mRNA bindi…
LOC140742933	LOC140742933	LOC140742933	uncharacterized LOC140742933			1251.43	-0.245673	FWD	0.129158	-1.9021	0.0571575	0.840098	NW_027332214.1	10234646	10242993	plus	protein-coding	XM_073074016.1	XP_072930117.1	1547		FBpp0303764	1.37e-39
LOC140743279	LOC140743279	dissatisfaction	nuclear receptor subfamily 2 group E member 1-like	dsf	dissatisfaction	7.95675	-2.7486	FWD	1.44485	-1.90234	0.0571272	0.840098	NW_027332215.1	5678633	5694839	minus	protein-coding	XM_073074440.1	XP_072930541.1	507		FBpp0305445	1.94e-31	FBgn0015381	The gene dissatisfaction is referred to in FlyBase by the symbol Dmel\dsf (CG9019, FBgn0015381). It is a protein_coding_gene from Dmel. It has 2 annotated transcripts and 2 polypeptides (1 unique). Gene sequence location is 2L:5925937..5939261. Its molecular function is described by 7 unique terms, many of which group under: DNA-binding transcription factor activity; transcription regulator activ…
LOC140747044	Eip74EF	Eip74EF	Ecdysone-induced protein E74	Eip74EF	Ecdysone-induced protein 74EF	9862.46	-0.421941	FWD	0.221969	-1.9009	0.0573155	0.840867	NW_027332222.1	16762547	17039009	plus	protein-coding	XM_073079272.1	XP_072935373.1	515		FBpp0297063	1.06e-66	FBgn0000567	The gene Ecdysone-induced protein 74EF is referred to in FlyBase by the symbol Dmel\Eip74EF (CG32180, FBgn0000567). It is a protein_coding_gene from Dmel. It has 5 annotated transcripts and 5 polypeptides (4 unique). Gene sequence location is 3L:17558672..17619325. Its molecular function is described by: DNA-binding transcription activator activity, RNA polymerase II-specific; DNA-binding transcr…
LOC140749912	LOC140749912	kelch domain-containing protein 3	kelch domain-containing protein 3			1830.35	0.203587	FWP	0.107123	1.9005	0.0573677	0.840867	NW_027332226.1	6850785	6862279	plus	protein-coding	XM_073083166.1	XP_072939267.1	383		FBpp0304872	3.21e-129
LOC140743760	LOC140743760	LOC140743760	uncharacterized LOC140743760			181.067	1.44601	FWP	0.76192	1.89785	0.0577163	0.843251	NW_027332209.1	6367898	6373790	minus	protein-coding	XM_073075321.1	XP_072931422.1	1073		FBpp0303631	1.34e-88
LOC140748606	LOC140748606	LOC140748606	uncharacterized LOC140748606			110.203	-0.416595	FWD	0.219489	-1.89802	0.0576932	0.843251	NW_027332224.1	7424783	7429474	plus	protein-coding	XM_073081447.1	XP_072937548.1	370
LOC140753446	LOC140753446	myospheroid	integrin beta-2-like	mys	myospheroid	2.3856	2.96993	FWP	1.56522	1.89746	0.0577678	0.843251	NW_027332233.1	10024698	10026511	minus	protein-coding	XM_073088044.1	XP_072944145.1	186		FBpp0309121	1.22e-06	FBgn0004657	The gene myospheroid is referred to in FlyBase by the symbol Dmel\mys (CG1560, FBgn0004657). It is a protein_coding_gene from Dmel. It has 4 annotated transcripts and 4 polypeptides (2 unique). Gene sequence location is X:8061645..8070237. Its molecular function is described by: integrin binding; extracellular matrix protein binding; protein heterodimerization activity; protein binding. It is inv…
LOC140751542	LOC140751542	LOC140751542	uncharacterized LOC140751542			2674.26	-1.00261	FWD	0.52895	-1.89547	0.0580303	0.844036	NW_027332211.1	6404123	6495129	minus	protein-coding	XM_073085446.1	XP_072941547.1	996		FBpp0307459	2.4e-41
LOC140746182	LOC140746182	luciferin 4-monooxygenase-like	luciferin 4-monooxygenase-like			18.102	1.73003	FWP	0.912822	1.89525	0.0580592	0.844036	NW_027332220.1	5128666	5142319	minus	protein-coding	XM_073078224.1	XP_072934325.1	549		FBpp0083935	8.46e-60
LOC140747981	mib1	mind bomb 1	E3 ubiquitin-protein ligase mind bomb 1	mib1	mind bomb 1	1159.02	0.232771	FWP	0.122769	1.89601	0.0579591	0.844036	NW_027332223.1	10259809	10450375	minus	protein-coding	XM_073080657.1	XP_072936758.1	1062		FBpp0075275	0	FBgn0263601	The gene mind bomb 1 is referred to in FlyBase by the symbol Dmel\mib1 (CG5841, FBgn0263601). It is a protein_coding_gene from Dmel. It has 2 annotated transcripts and 2 polypeptides (all unique). Gene sequence location is 3L:16006552..16011812. Its molecular function is described by: zinc ion binding; protein binding; ubiquitin-protein transferase activity; metal ion binding; ubiquitin protein l…
LOC140754721	LOC140754721	LOC140754721	uncharacterized LOC140754721			4.44729	2.32483	FWP	1.22838	1.8926	0.0584111	0.847996	NW_027332236.1	5917358	5933374	minus	protein-coding	XM_073089783.1	XP_072945884.1	1296		FBpp0311184	2.15e-75
LOC140743186	LOC140743186	tetratricopeptide repeat protein 39B-like	tetratricopeptide repeat protein 39B-like			832.161	-1.23431	FWD	0.652875	-1.89058	0.0586801	0.849585	NW_027332215.1	181675	268397	minus	protein-coding	XM_073074238.1	XP_072930339.1	668
LOC140748138	LOC140748138	ninaC	neither inactivation nor afterpotential protein C-like	ninaC	neither inactivation nor afterpotential C	40.2444	-1.29976	FWD	0.68736	-1.89094	0.0586321	0.849585	NW_027332223.1	4193689	4200838	plus	protein-coding	XM_073080872.1	XP_072936973.1	1064		FBpp0306864	0	FBgn0002938	The gene neither inactivation nor afterpotential C is referred to in FlyBase by the symbol Dmel\ninaC (CG5125, FBgn0002938). It is a protein_coding_gene from Dmel. It has 4 annotated transcripts and 4 polypeptides (2 unique). Gene sequence location is 2L:7377702..7384344. Its molecular function is described by 8 unique terms, many of which group under: binding; protein binding; transferase activi…
LOC140755481	LOC140755481	acyl-CoA oxidase 1	acyl-coenzyme A oxidase 1-like	Acox1	acyl-CoA oxidase 1	622.448	-0.630719	FWD	0.33436	-1.88635	0.0592482	0.853175	NW_027332211.1	16046171	16056478	minus	protein-coding	XM_073090757.1	XP_072946858.1	662		FBpp0088517	0	FBgn0027572	The gene acyl-CoA oxidase 1 is referred to in FlyBase by the symbol Dmel\Acox1 (CG5009, FBgn0027572). It is a protein_coding_gene from Dmel. It has one annotated transcript and one polypeptide. Gene sequence location is 2R:17760940..17764541. Its molecular function is described by 6 unique terms, many of which group under: binding; oxidoreductase activity; catalytic activity; heterocyclic compoun…
LOC140747183	LOC140747183	organic cation transporter protein-like	organic cation transporter protein-like			13.4006	1.28345	FWP	0.680242	1.88675	0.0591935	0.853175	NW_027332222.1	2796214	2827133	minus	protein-coding	XM_073079461.1	XP_072935562.1	560		FBpp0288885	3.87e-171
LOC140756062	Atx-1	Ataxin 1	Ataxin 1	Atx-1	Ataxin 1	2876.26	-0.400609	FWD	0.212369	-1.88638	0.0592438	0.853175	NW_027332239.1	10195651	10246139	plus	protein-coding	XM_073091459.1	XP_072947560.1	309		FBpp0289092	1.88e-31	FBgn0029907	The gene Ataxin 1 is referred to in FlyBase by the symbol Dmel\Atx-1 (CG4547, FBgn0029907). It is a protein_coding_gene from Dmel. It has one annotated transcript and one polypeptide. Gene sequence location is X:6823204..6824203. Its molecular function is described by: RNA binding. It is involved in the biological process described with: regulation of DNA-templated transcription; photoreceptor ce…
LOC140756343	LOC140756343	plexus	uncharacterized LOC140756343	px	plexus	1761.08	0.23683	FWP	0.125446	1.8879	0.0590393	0.853175	NW_027332240.1	10294219	10441683	minus	protein-coding	XM_073091811.1	XP_072947912.1	1187		FBpp0071749	6.43e-178	FBgn0003175	The gene plexus is referred to in FlyBase by the symbol Dmel\px (CG4444, FBgn0003175). It is a protein_coding_gene from Dmel. It has 6 annotated transcripts and 6 polypeptides (all unique). Gene sequence location is 2R:22494297..22562065. Its molecular function is unknown. It is involved in the biological process described with: imaginal disc-derived wing vein morphogenesis. 62 alleles are report…
LOC140744068	wge	winged eye	BAH domain and coiled-coil containing protein winged eye	wge	winged eye	4285.49	0.248997	FWP	0.132056	1.88553	0.0593581	0.853602	NW_027332216.1	1089329	1224882	plus	protein-coding	XM_073075530.1	XP_072931631.1	1606		FBpp0302574	1.72e-64	FBgn0051151	The gene winged eye is referred to in FlyBase by the symbol Dmel\wge (CG31151, FBgn0051151). It is a protein_coding_gene from Dmel. It has 4 annotated transcripts and 4 polypeptides (all unique). Gene sequence location is 3R:22710883..22721150. Its molecular function is described by: chromatin binding. It is involved in the biological process described with: imaginal disc morphogenesis; positive …
LOC140749764	LOC140749764	croquemort	protein croquemort-like	crq	croquemort	613.139	-0.959138	FWD	0.509887	-1.88108	0.0599611	0.861112	NW_027332226.1	944584	969086	plus	protein-coding	XM_073082922.1	XP_072939023.1	493		FBpp0293283	3.88e-104	FBgn0015924	The gene croquemort is referred to in FlyBase by the symbol Dmel\crq (CG4280, FBgn0015924). It is a protein_coding_gene from Dmel. It has 5 annotated transcripts and 5 polypeptides (1 unique). Gene sequence location is 2L:448254..453024. Its molecular function is described by: scavenger receptor activity. It is involved in the biological process described with 7 unique terms, many of which group …
LOC140756010	LOC140756010	LOC140756010	uncharacterized LOC140756010			31.8075	2.05734	FWP	1.09438	1.87991	0.0601201	0.862234	NW_027332239.1	4718746	4884727	minus	lncRNA	XR_012103858.1
[truncated: 13,764 more rows]
