# Supplementary material for: WntA expression and wing transcriptomics illuminate the evolution of stripe patterns in skipper butterflies
Source: Biol Open. 2025 Nov 26;14(11):bio062297. doi: 10.1242/bio.062297 (PMC12690525; doi:10.1242/bio.062297)
Supplement: Table S7. — Table containing the DESeq2 Results from the hindwing proximal vs hindwing medial compartment analysis at 12% pupal development [file biolopen-14-062297-TableS7.xlsx]

## Sheet: Table_S7
Geneid	Symbol	gene_label	NCBI Name	FB_gene_symbol	FB_gene_fullname	baseMean	log2FoldChange	Enriched in	lfcSE	stat	pvalue	padj	Scaffold	Begin	End	Orientation	Gene Type	Transcripts accession	Protein accession	Protein length	Locus tag	Flybase_prot	Eval	FlyBase_FBgn	summary_text
LOC140750713	LOC140750713	grain	GATA-binding factor C-like	grn	grain	922.486	1.61295	HWP	0.232137	6.94826	3.69821e-12	4.03845e-08	NW_027332228.1	12217977	12332488	plus	protein-coding	XM_073084408.1	XP_072940509.1	487		FBpp0081304	4.79e-92	FBgn0001138	The gene grain is referred to in FlyBase by the symbol Dmel\grn (CG9656, FBgn0001138). It is a protein_coding_gene from Dmel. It has 3 annotated transcripts and 3 polypeptides (all unique). Gene sequence location is 3R:8147368..8181444. Its molecular function is described by: DNA-binding transcription factor activity; RNA polymerase II cis-regulatory region sequence-specific DNA binding; DNA-bind…
LOC140746884	Ass	Ass	argininosuccinate synthase	Ass	Argininosuccinate synthase	40.3793	2.67722	HWP	0.471452	5.67867	1.3575e-08	4.07407e-05	NW_027332222.1	12487327	12490435	minus	protein-coding	XM_073079010.1	XP_072935111.1	413		FBpp0307951	3.56e-179	FBgn0026565	The gene Argininosuccinate synthase is referred to in FlyBase by the symbol Dmel\Ass (CG1315, FBgn0026565). It is a protein_coding_gene from Dmel. It has 2 annotated transcripts and 2 polypeptides (1 unique). Gene sequence location is 3R:6642262..6644434. Its molecular function is described by: argininosuccinate synthase activity; ATP binding. It is involved in the biological process described wi…
LOC140753824	LOC140753824	LOC140753824	uncharacterized LOC140753824			24.8989	3.00217	HWP	0.525928	5.70832	1.141e-08	4.07407e-05	NW_027332234.1	10164069	10166135	plus	protein-coding	XM_073088619.1	XP_072944720.1	488		FBpp0304681	9.87e-124
LOC140753764	LOC140753764	LOC140753764	uncharacterized LOC140753764			47.449	2.3882	HWP	0.421761	5.66244	1.49233e-08	4.07407e-05	NW_027332234.1	10681525	10771902	plus	protein-coding	XM_073088537.1	XP_072944638.1	461		FBpp0086219	1.02e-55
LOC140753981	LOC140753981	Lsp1beta	basic juvenile hormone-suppressible protein 2-like	Lsp1beta	Larval serum protein 1 beta	757.094	5.23567	HWP	0.961289	5.44651	5.13668e-08	9.34876e-05	NW_027332234.1	7087558	7091244	plus	protein-coding	XM_073088867.1	XP_072944968.1	747		FBpp0311765	1.48e-115	FBgn0002563	The gene Larval serum protein 1 beta is referred to in FlyBase by the symbol Dmel\Lsp1≈í‚â§ (CG4178, FBgn0002563). It is a protein_coding_gene from Dmel. It has 2 annotated transcripts and 2 polypeptides (1 unique). Gene sequence location is 2L:898500..901316. Its molecular function is described by: nutrient reservoir activity. It is involved in the biological process described with: energy homeo…
LOC140756148	psq	pipsqueak	BTB-domain-containing protein pipsqueak	psq	pipsqueak	101.755	2.15772	HWP	0.395629	5.45389	4.92788e-08	9.34876e-05	NW_027332239.1	649923	660538	minus	protein-coding	XM_073091588.1	XP_072947689.1	438		FBpp0100067	1.03e-116	FBgn0263102	The gene pipsqueak is referred to in FlyBase by the symbol Dmel\psq (CG2368, FBgn0263102). It is a protein_coding_gene from Dmel. It has 15 annotated transcripts and 15 polypeptides (9 unique). Gene sequence location is 2R:10557888..10617280. Its molecular function is described by: protein homodimerization activity; DNA binding; sequence-specific DNA binding; POZ domain binding. It is involved in…
LOC140757262	tn	thin	tripartite motif containing protein thin	tn	thin	69.263	3.4333	HWP	0.64277	5.34141	9.2226e-08	0.000143873	NW_027332212.1	1920428	1951490	plus	protein-coding	XM_073092864.1	XP_072948965.1	1199		FBpp0085757	0	FBgn0265356	The gene thin is referred to in FlyBase by the symbol Dmel\tn (CG15105, FBgn0265356). It is a protein_coding_gene from Dmel. It has 6 annotated transcripts and 6 polypeptides (5 unique). Gene sequence location is 2R:18987344..19008944. Its molecular function is described by: ubiquitin protein ligase activity; zinc ion binding; ubiquitin-protein transferase activity; metal ion binding. It is invol…
LOC140751636	LOC140751636	Trpgamma	transient receptor potential-gamma protein-like	Trpgamma	Transient receptor potential cation channel gamma	31.8212	3.96776	HWP	0.763998	5.19342	2.06467e-07	0.000281827	NW_027332230.1	689341	702674	plus	protein-coding	XM_073085609.1	XP_072941710.1	1150		FBpp0307143	0	FBgn0032593	The gene Transient receptor potential cation channel gamma is referred to in FlyBase by the symbol Dmel\Trp≈í‚â• (CG5996, FBgn0032593). It is a protein_coding_gene from Dmel. It has 3 annotated transcripts and 3 polypeptides (2 unique). Gene sequence location is 2L:16663454..16676701. Its molecular function is described by 7 unique terms, many of which group under: transporter activity; channel a…
LOC140752370	LOC140752370	LOC140752370	uncharacterized LOC140752370			25.2465	4.14973	HWP	0.802582	5.17047	2.33501e-07	0.000283314	NW_027332231.1	10020776	10031326	minus	protein-coding	XM_073086643.1	XP_072942744.1	1251		FBpp0303036	6.55e-32
LOC140754080	LOC140754080	Lsp1beta	uncharacterized LOC140754080	Lsp1beta	Larval serum protein 1 beta	348.264	3.96888	HWP	0.791626	5.01357	5.34283e-07	0.000583438	NW_027332234.1	7072016	7082662	plus	protein-coding	XM_073088993.1	XP_072945094.1	1521		FBpp0311765	2.17e-114	FBgn0002563	The gene Larval serum protein 1 beta is referred to in FlyBase by the symbol Dmel\Lsp1≈í‚â§ (CG4178, FBgn0002563). It is a protein_coding_gene from Dmel. It has 2 annotated transcripts and 2 polypeptides (1 unique). Gene sequence location is 2L:898500..901316. Its molecular function is described by: nutrient reservoir activity. It is involved in the biological process described with: energy homeo…
LOC140745926	LOC140745926	sine oculis	homeobox protein six1a-like	so	sine oculis	59.7047	3.52476	HWP	0.719075	4.9018	9.49612e-07	0.000942706	NW_027332219.1	7221745	7266692	minus	protein-coding	XM_073077888.1	XP_072933989.1	249		FBpp0089177	6.7e-123	FBgn0003460	The gene sine oculis is referred to in FlyBase by the symbol Dmel\so (CG11121, FBgn0003460). It is a protein_coding_gene from Dmel. It has one annotated transcript and one polypeptide. Gene sequence location is 2R:7419350..7434872. Its molecular function is described by 7 unique terms, many of which group under: binding; DNA binding; protein binding; transcription factor binding; transcription co…
LOC140757688	LOC140757688	LOC140757688	uncharacterized LOC140757688			4660.29	1.05155	HWP	0.217441	4.83602	1.32466e-06	0.00120544	NW_027332212.1	15396271	15467794	minus	protein-coding	XM_073093596.1	XP_072949697.1	3824		FBpp0307652	1.19e-95
LOC140743353	LOC140743353	Connectin	uncharacterized LOC140743353	Con	Connectin	44.1113	6.04362	HWP	1.25556	4.81349	1.48316e-06	0.00124585	NW_027332209.1	3028601	3072953	plus	protein-coding	XM_073074532.1	XP_072930633.1	498		FBpp0301699	2.7e-71	FBgn0005775	The gene Connectin is referred to in FlyBase by the symbol Dmel\Con (CG7503, FBgn0005775). It is a protein_coding_gene from Dmel. It has 2 annotated transcripts and 2 polypeptides (1 unique). Gene sequence location is 3L:4936758..5079033. Its molecular function is unknown. It is involved in the biological process described with: homophilic cell adhesion via plasma membrane adhesion molecules; syn…
LOC140754743	LOC140754743	l(2)efl	protein lethal(2)essential for life-like	l(2)efl	lethal (2) essential for life	34.2182	4.86144	HWP	1.01564	4.78658	1.69644e-06	0.00132323	NW_027332236.1	5221289	5222042	plus	protein-coding	XM_073089827.1	XP_072945928.1	174		FBpp0307666	1.35e-41	FBgn0011296	The gene lethal (2) essential for life is referred to in FlyBase by the symbol Dmel\l(2)efl (CG4533, FBgn0011296). It is a protein_coding_gene from Dmel. It has 2 annotated transcripts and 2 polypeptides (1 unique). Gene sequence location is 2R:23684651..23685543. Its molecular function is described by: unfolded protein binding. It is involved in the biological process described with: protein ref…
LOC140751639	LOC140751639	roundabout 3	roundabout homolog 2-like	robo3	roundabout 3	65.2	3.60748	HWP	0.779362	4.62876	3.67867e-06	0.00267807	NW_027332230.1	11734480	11811521	minus	protein-coding	XM_073085614.1	XP_072941715.1	1231		FBpp0077587	0	FBgn0041097	The gene roundabout 3 is referred to in FlyBase by the symbol Dmel\robo3 (CG5423, FBgn0041097). It is a protein_coding_gene from Dmel. It has 2 annotated transcripts and 2 polypeptides (all unique). Gene sequence location is 2L:1256417..1296596. Its molecular function is unknown. It is involved in the biological process described with 8 unique terms, many of which group under: system development;…
LOC140749662	LOC140749662	Muscle protein 20	muscle-specific protein 20-like	Mp20	Muscle protein 20	63.4882	5.06702	HWP	1.10361	4.59131	4.40481e-06	0.00290979	NW_027332226.1	5265271	5291078	plus	protein-coding	XM_073082777.1	XP_072938878.1	182		FBpp0311634	1.77e-80	FBgn0002789	The gene Muscle protein 20 is referred to in FlyBase by the symbol Dmel\Mp20 (CG4696, FBgn0002789). It is a protein_coding_gene from Dmel. It has 2 annotated transcripts and 2 polypeptides (all unique). Gene sequence location is 2R:13246670..13248880. Its molecular function is described by: actin filament binding. It is involved in the biological process described with: actin filament organizatio…
LOC140750092	LOC140750092	ommochrome-binding protein-like	ommochrome-binding protein-like			44.0338	3.17568	HWP	0.692554	4.58546	4.5299e-06	0.00290979	NW_027332227.1	6477325	6478980	plus	protein-coding	XM_073083448.1	XP_072939549.1	278
LOC140756027	LOC140756027	knirps-like	knirps-related protein-like	knrl	knirps-like	92.331	3.1506	HWP	0.704322	4.47324	7.70422e-06	0.00467389	NW_027332239.1	849087	938913	minus	protein-coding	XM_073091421.1	XP_072947522.1	370		FBpp0312390	5.12e-62	FBgn0001323	The gene knirps-like is referred to in FlyBase by the symbol Dmel\knrl (CG4761, FBgn0001323). It is a protein_coding_gene from Dmel. It has 2 annotated transcripts and 2 polypeptides (1 unique). Gene sequence location is 3L:20597141..20620659. Its molecular function is described by: DNA-binding transcription factor activity; nuclear receptor activity; sequence-specific DNA binding; estrogen respo…
LOC140750561	Zasp52	Zasp52	Z band alternatively spliced PDZ-motif protein 52	Zasp52	Z band alternatively spliced PDZ-motif protein 52	2444.46	1.13103	HWP	0.254605	4.44229	8.90059e-06	0.00485972	NW_027332228.1	6912972	6949759	minus	protein-coding	XM_073084171.1	XP_072940272.1	1606		FBpp0291373	2.48e-123	FBgn0265991	The gene Z band alternatively spliced PDZ-motif protein 52 is referred to in FlyBase by the symbol Dmel\Zasp52 (CG30084, FBgn0265991). It is a protein_coding_gene from Dmel. It has 22 annotated transcripts and 22 polypeptides (21 unique). Gene sequence location is 2R:15762565..15817004. Its molecular function is described by: muscle alpha-actinin binding; actin binding; actinin binding. It is inv…
LOC140752099	LOC140752099	dpr21	zwei Ig domain protein zig-8-like	dpr21	defective proboscis extension response 21	8.97596	4.8417	HWP	1.08963	4.44344	8.85311e-06	0.00485972	NW_027332231.1	12764075	13029115	plus	protein-coding	XM_073086267.1	XP_072942368.1	283		FBpp0306958	1.78e-111	FBgn0260995	The gene defective proboscis extension response 21 is referred to in FlyBase by the symbol Dmel\dpr21 (CG42596, FBgn0260995). It is a protein_coding_gene from Dmel. It has one annotated transcript and one polypeptide. Gene sequence location is 2R:3066499..3191011. Its molecular function is unknown. It is involved in the biological process described with: synapse organization. 3 alleles are report…
LOC140752170	sha	shavenoid	uncharacterized LOC140752170	sha	shavenoid	16.2635	3.29296	HWP	0.745218	4.41879	9.92567e-06	0.00516135	NW_027332231.1	7684043	7766703	minus	protein-coding	XM_073086365.1	XP_072942466.1	1291		FBpp0304736	4.06e-109	FBgn0003382	The gene shavenoid is referred to in FlyBase by the symbol Dmel\sha (CG13209, FBgn0003382). It is a protein_coding_gene from Dmel. It has 3 annotated transcripts and 3 polypeptides (all unique). Gene sequence location is 2R:11324314..11336463. Its molecular function is described by: . It is involved in the biological process described with: cuticle pattern formation; antennal morphogenesis; epide…
LOC140758006	LOC140758006	roundabout 1	neogenin-like	robo1	roundabout 1	1083.54	1.71208	HWP	0.389303	4.39781	1.09349e-05	0.0051917	NW_027332213.1	6691058	6708455	plus	protein-coding	XM_073093944.1	XP_072950045.1	970		FBpp0309765	4.49e-85	FBgn0005631	The gene roundabout 1 is referred to in FlyBase by the symbol Dmel\robo1 (CG13521, FBgn0005631). It is a protein_coding_gene from Dmel. It has 2 annotated transcripts and 2 polypeptides (1 unique). Gene sequence location is 2R:22692524..22700970. Its molecular function is described by: axon guidance receptor activity; protein binding; heparin binding. It is involved in the biological process desc…
LOC140751841	LOC140751841	Neprilysin 1	endothelin-converting enzyme 1-like	Nep1	Neprilysin 1	181.659	2.91275	HWP	0.661416	4.40381	1.06366e-05	0.0051917	NW_027332230.1	16124889	16172079	plus	protein-coding	XM_073085917.1	XP_072942018.1	751		FBpp0310420	5.18e-147	FBgn0029843	The gene Neprilysin 1 is referred to in FlyBase by the symbol Dmel\Nep1 (CG5905, FBgn0029843). It is a protein_coding_gene from Dmel. It has 4 annotated transcripts and 4 polypeptides (1 unique). Gene sequence location is X:6091205..6103971. Its molecular function is described by: metallopeptidase activity; metalloendopeptidase activity. It is involved in the biological process described with: pr…
LOC140744695	LOC140744695	Larval serum protein 2	basic juvenile hormone-suppressible protein 1-like	Lsp2	Larval serum protein 2	873.33	3.6643	HWP	0.838036	4.37249	1.22836e-05	0.00558904	NW_027332217.1	276793	281402	plus	protein-coding	XM_073076320.1	XP_072932421.1	749		FBpp0311507	5.12e-83	FBgn0002565	The gene Larval serum protein 2 is referred to in FlyBase by the symbol Dmel\Lsp2 (CG6806, FBgn0002565). It is a protein_coding_gene from Dmel. It has 2 annotated transcripts and 2 polypeptides (1 unique). Gene sequence location is 3L:12129393..12131869. Its molecular function is described by: nutrient reservoir activity. It is involved in the biological process described with: energy homeostasis…
LOC140754531	Sox102F	Sox102F	transcription factor Sox102F	Sox102F	Sox102F	1097.75	1.43116	HWP	0.329048	4.34939	1.36518e-05	0.00596311	NW_027332235.1	5661625	6037752	plus	protein-coding	XM_073089569.1	XP_072945670.1	539		FBpp0306557	1.11e-69	FBgn0039938	The gene Sox102F is referred to in FlyBase by the symbol Dmel\Sox102F (CG11153, FBgn0039938). It is a protein_coding_gene from Dmel. It has 4 annotated transcripts and 4 polypeptides (2 unique). Gene sequence location is 4:800436..834393. Its molecular function is described by: RNA polymerase II cis-regulatory region sequence-specific DNA binding; DNA-binding transcription factor activity, RNA po…
LOC140743330	ple	pale	tyrosine hydroxylase ple	ple	pale	12537.5	4.48405	HWP	1.04303	4.29908	1.71509e-05	0.00720339	NW_027332215.1	8133582	8142326	plus	protein-coding	XM_073074500.1	XP_072930601.1	561		FBpp0311654	0	FBgn0005626	The gene pale is referred to in FlyBase by the symbol Dmel\ple (CG10118, FBgn0005626). It is a protein_coding_gene from Dmel. It has 3 annotated transcripts and 3 polypeptides (2 unique). Gene sequence location is 3L:6713356..6719525. Its molecular function is described by: tyrosine 3-monooxygenase activity; monooxygenase activity; oxidoreductase activity, acting on paired donors, with incorporat…
LOC140748293	LOC140748293	abrupt	protein abrupt-like	ab	abrupt	729.588	1.36434	HWP	0.318825	4.27926	1.87512e-05	0.00758382	NW_027332223.1	15968794	15990344	minus	protein-coding	XM_073081086.1	XP_072937187.1	684		FBpp0304820	1.39e-70	FBgn0264442	The gene abrupt is referred to in FlyBase by the symbol Dmel\ab (CG43860, FBgn0264442). It is a protein_coding_gene from Dmel. It has 5 annotated transcripts and 5 polypeptides (3 unique). Gene sequence location is 2L:11210678..11261080. Its molecular function is described by: DNA-binding transcription factor activity. It is involved in the biological process described with 11 unique terms, many …
LOC140747201	LOC140747201	U-megalopygitoxin(1)-Mo1-like	U-megalopygitoxin(1)-Mo1-like			5.73856	7.251	HWP	1.69825	4.2697	1.95738e-05	0.00763378	NW_027332222.1	16369215	16371890	plus	protein-coding	XM_073079481.1	XP_072935582.1	105
LOC140749199	LOC140749199	futsch	uncharacterized LOC140749199	futsch	futsch	2725.39	2.0081	HWP	0.472686	4.24828	2.15422e-05	0.00811177	NW_027332225.1	815381	1019250	minus	protein-coding	XM_073082247.1	XP_072938348.1	13599		FBpp0300236	8.67e-80	FBgn0259108	The gene futsch is referred to in FlyBase by the symbol Dmel\futsch (CG34387, FBgn0259108). It is a protein_coding_gene from Dmel. It has 3 annotated transcripts and 3 polypeptides (1 unique). Gene sequence location is X:1409069..1453686. Its molecular function is described by: protein binding; actin binding; microtubule binding; kinase binding. It is involved in the biological process described …
LOC140756418	LOC140756418	facilitated trehalose transporter Tret1-like	facilitated trehalose transporter Tret1-like			18.4163	2.66255	HWP	0.632118	4.21211	2.52997e-05	0.00920907	NW_027332240.1	9576518	9639910	plus	protein-coding	XM_073091916.1	XP_072948017.1	492		FBpp0297096	3.25e-53
LOC140751364	LOC140751364	LOC140751364	uncharacterized LOC140751364			30.3686	2.63239	HWP	0.626752	4.20005	2.66857e-05	0.00940027	NW_027332229.1	2237381	2288889	plus	protein-coding	XM_073085270.1	XP_072941371.1	1194		FBpp0428092	1.12e-13
LOC140751133	Tet	Tet	Ten-Eleven Translocation (TET) family protein	Tet	Ten-Eleven Translocation (TET) family protein	1210.9	1.22678	HWP	0.293412	4.18107	2.90144e-05	0.00990116	NW_027332228.1	14793288	14945531	plus	protein-coding	XM_073085001.1	XP_072941102.1	2428		FBpp0306012	0	FBgn0263392	The gene Ten-Eleven Translocation (TET) family protein is referred to in FlyBase by the symbol Dmel\Tet (CG43444, FBgn0263392). It is a protein_coding_gene from Dmel. It has 6 annotated transcripts and 6 polypeptides (5 unique). Gene sequence location is 3L:2786207..2879158. Its molecular function is described by: DNA N6-methyladenine demethylase activity; zinc ion binding; DNA binding; 5-methylc…
LOC140744395	LOC140744395	LOC140744395	uncharacterized LOC140744395			12.0871	3.90498	HWP	0.937573	4.16498	3.11373e-05	0.0101497	NW_027332216.1	10027856	10106157	plus	protein-coding	XM_073075967.1	XP_072932068.1	270		FBpp0289095	1.38e-39
LOC140750202	LOC140750202	venom allergen 5-like	venom allergen 5-like			294.92	2.2246	HWP	0.534554	4.16161	3.16016e-05	0.0101497	NW_027332227.1	9407179	9412281	plus	protein-coding	XM_073083615.1	XP_072939716.1	312		FBpp0082250	3.44e-65
LOC140749899	LOC140749899	kinesin-like protein CG14535	kinesin-like protein CG14535			35.8757	2.84601	HWP	0.685385	4.15242	3.28977e-05	0.0102641	NW_027332226.1	13660868	14067891	plus	protein-coding	XM_073083137.1	XP_072939238.1	1367		FBpp0310067	0
LOC140751785	LOC140751785	sidestep VI	kin of IRRE-like protein 2	side-VI	sidestep VI	13.7561	5.71478	HWP	1.38077	4.13884	3.49062e-05	0.0105882	NW_027332230.1	3446001	3652348	minus	protein-coding	XM_073085824.1	XP_072941925.1	820		FBpp0290292	5.17e-179	FBgn0083950	The gene sidestep VI is referred to in FlyBase by the symbol Dmel\side-VI (CG34114, FBgn0083950). It is a protein_coding_gene from Dmel. It has 2 annotated transcripts and 2 polypeptides (all unique). Gene sequence location is 3R:10972381..11050175. Its molecular function is unknown. The biological processes in which it is involved are not known. 12 alleles are reported. No phenotypic data is ava…
LOC140743477	Unc-76	Uncoordinated 76	fasciculation and elongation protein Unc-76	Unc-76	Uncoordinated 76	298.779	1.2291	HWP	0.298633	4.11575	3.85922e-05	0.0111793	NW_027332209.1	4749758	4800162	minus	protein-coding	XM_073074778.1	XP_072930879.1	395		FBpp0305896	9.2e-151	FBgn0040395	The gene Uncoordinated 76 is referred to in FlyBase by the symbol Dmel\Unc-76 (CG3981, FBgn0040395). It is a protein_coding_gene from Dmel. It has 4 annotated transcripts and 4 polypeptides (2 unique). Gene sequence location is X:2080610..2093948. Its molecular function is described by: kinesin binding. It is involved in the biological process described with: axo-dendritic transport. 22 alleles a…
LOC140743742	LOC140743742	LOC140743742	uncharacterized LOC140743742			18.8255	3.29122	HWP	0.803145	4.09791	4.16896e-05	0.0111793	NW_027332215.1	26065772	26080772	plus	lncRNA	XR_012102508.1
LOC140744905	LOC140744905	glutamate receptor ionotropic, kainate 3-like	glutamate receptor ionotropic, kainate 3-like			19.7321	3.81295	HWP	0.928244	4.1077	3.99624e-05	0.0111793	NW_027332217.1	7970706	7985405	minus	protein-coding	XM_073076612.1	XP_072932713.1	902		FBpp0307023	0
LOC140750617	Grip	Grip	Glutamate receptor interacting protein	Grip	Glutamate receptor interacting protein	56.3511	2.3697	HWP	0.579007	4.09269	4.26389e-05	0.0111793	NW_027332228.1	1369943	1725082	minus	protein-coding	XM_073084278.1	XP_072940379.1	1105		FBpp0310060	3.48e-99	FBgn0029830	The gene Glutamate receptor interacting protein is referred to in FlyBase by the symbol Dmel\Grip (CG14447, FBgn0029830). It is a protein_coding_gene from Dmel. It has 3 annotated transcripts and 3 polypeptides (2 unique). Gene sequence location is X:5966279..5986699. Its molecular function is described by: signaling receptor binding; protein binding. It is involved in the biological process desc…
LOC140754310	mab-21	mab-21	nucleotidyltransferase mab-21	mab-21	mab-21	2728.05	2.70131	HWP	0.660344	4.09075	4.29972e-05	0.0111793	NW_027332235.1	12328767	12330393	plus	protein-coding	XM_073089299.1	XP_072945400.1	365		FBpp0070855	0	FBgn0029003	The gene mab-21 is referred to in FlyBase by the symbol Dmel\mab-21 (CG4746, FBgn0029003). It is a protein_coding_gene from Dmel. It has one annotated transcript and one polypeptide. Gene sequence location is X:6008183..6013181. Its molecular function is described by: . It is involved in the biological process described with: eye development. 7 alleles are reported. The phenotype of these alleles…
LOC140754746	LOC140754746	lame duck	uncharacterized LOC140754746	lmd	lame duck	41.4318	4.28123	HWP	1.04336	4.10332	4.07264e-05	0.0111793	NW_027332236.1	2364633	2369646	plus	protein-coding	XM_073089830.1	XP_072945931.1	524		FBpp0083757	2.65e-70	FBgn0039039	The gene lame duck is referred to in FlyBase by the symbol Dmel\lmd (CG4677, FBgn0039039). It is a protein_coding_gene from Dmel. It has 2 annotated transcripts and 2 polypeptides (all unique). Gene sequence location is 3R:23021222..23026713. Its molecular function is described by: DNA-binding transcription factor activity, RNA polymerase II-specific; RNA polymerase II transcription regulatory re…
LOC140748024	LOC140748024	LOC140748024	uncharacterized LOC140748024			10.7136	3.75285	HWP	0.920897	4.07521	4.59724e-05	0.0116748	NW_027332223.1	10956237	10958806	minus	protein-coding	XM_073080708.1	XP_072936809.1	280		FBpp0300566	4.96e-54
LOC140750180	LOC140750180	cytochrome b5-related protein-like	cytochrome b5-related protein-like			21.3973	4.10919	HWP	1.01237	4.05898	4.92885e-05	0.0122325	NW_027332227.1	6551178	6556756	minus	protein-coding	XM_073083572.1	XP_072939673.1	454		FBpp0304009	1.59e-109
LOC140746244	sals	sarcomere length short	sarcomere length short	sals	sarcomere length short	46.4137	3.75797	HWP	0.935627	4.01653	5.90624e-05	0.0134367	NW_027332220.1	7089382	7103688	plus	protein-coding	XM_073078310.1	XP_072934411.1	907		FBpp0308468	1.46e-111	FBgn0051374	The gene sarcomere length short is referred to in FlyBase by the symbol Dmel\sals (CG31374, FBgn0051374). It is a protein_coding_gene from Dmel. It has 8 annotated transcripts and 8 polypeptides (5 unique). Gene sequence location is 3R:11437547..11451791. Its molecular function is described by: actin binding; actin filament binding. It is involved in the biological process described with: positiv…
LOC140747968	jp	junctophilin	junctophilin	jp	junctophilin	63.8921	3.40991	HWP	0.848017	4.02104	5.79409e-05	0.0134367	NW_027332223.1	10155314	10196539	plus	protein-coding	XM_073080639.1	XP_072936740.1	913		FBpp0428274	3.08e-171	FBgn0032129	The gene junctophilin is referred to in FlyBase by the symbol Dmel\jp (CG4405, FBgn0032129). It is a protein_coding_gene from Dmel. It has 6 annotated transcripts and 6 polypeptides (2 unique). Gene sequence location is 2L:9547720..9566750. Its molecular function is described by: . It is involved in the biological process described with: regulation of cardiac muscle tissue development. 10 alleles…
LOC140749986	hlk	hulk	hulk	hlk	hulk	38.1552	3.29779	HWP	0.819276	4.02525	5.69142e-05	0.0134367	NW_027332227.1	14084085	14114498	minus	protein-coding	XM_073083261.1	XP_072939362.1	1718		FBpp0290637	0	FBgn0010482	The gene hulk is referred to in FlyBase by the symbol Dmel\hlk (CG9432, FBgn0010482). It is a protein_coding_gene from Dmel. It has 9 annotated transcripts and 9 polypeptides (all unique). Gene sequence location is 2R:6721101..6740672. Its molecular function is described by: . It is involved in the biological process described with: . 27 alleles are reported. The phenotypes of these alleles manif…
LOC140751055	LOC140751055	LOC140751055	uncharacterized LOC140751055			151.04	3.05022	HWP	0.756784	4.0305	5.56572e-05	0.0134367	NW_027332228.1	829947	834963	minus	protein-coding	XM_073084878.1	XP_072940979.1	1592
LOC140752153	LOC140752153	Pherokine 3	ejaculatory bulb-specific protein 3-like	Phk-3	Pherokine 3	733.873	1.96651	HWP	0.497315	3.95425	7.67755e-05	0.016538	NW_027332231.1	6442059	6445424	plus	protein-coding	XM_073086340.1	XP_072942441.1	124		FBpp0310115	1.83e-23	FBgn0035089	The gene Pherokine 3 is referred to in FlyBase by the symbol Dmel\Phk-3 (CG9358, FBgn0035089). It is a protein_coding_gene from Dmel. It has 3 annotated transcripts and 3 polypeptides (1 unique). Gene sequence location is 2R:24970843..24973207. Its molecular function is unknown. It is involved in the biological process described with: metamorphosis; response to bacterium. 9 alleles are reported. …
LOC140752960	tio	tiptop	zinc finger domain-containing protein tiptop	tio	tiptop	1419.74	3.66136	HWP	0.924514	3.9603	7.48549e-05	0.016538	NW_027332233.1	707959	1024078	plus	protein-coding	XM_073087276.1	XP_072943377.1	1086		FBpp0307374	0	FBgn0028979	The gene tiptop is referred to in FlyBase by the symbol Dmel\tio (CG12630, FBgn0028979). It is a protein_coding_gene from Dmel. It has 2 annotated transcripts and 2 polypeptides (1 unique). Gene sequence location is 2L:22019208..22025734. Its molecular function is described by: DNA-binding transcription factor activity, RNA polymerase II-specific; DNA binding. It is involved in the biological pro…
LOC140753221	Traf4	Traf4	TNF receptor associated factor 4	Traf4	TNF-receptor-associated factor 4	1348.18	-0.719047	HWM	0.181908	-3.95281	7.7238e-05	0.016538	NW_027332233.1	1318305	1413035	minus	protein-coding	XM_073087692.1	XP_072943793.1	464		FBpp0077119	0	FBgn0026319	The gene TNF-receptor-associated factor 4 is referred to in FlyBase by the symbol Dmel\Traf4 (CG3048, FBgn0026319). It is a protein_coding_gene from Dmel. It has 2 annotated transcripts and 2 polypeptides (all unique). Gene sequence location is 2L:4361925..4380716. Its molecular function is described by: protein binding; signaling adaptor activity; zinc ion binding. It is involved in the biologic…
LOC140742879	LOC140742879	TRC8 ring finger protein	uncharacterized LOC140742879	Trc8	TRC8 ring finger protein	33.3156	4.17296	HWP	1.06569	3.91574	9.01263e-05	0.0189265	NW_027332214.1	7932662	7939726	minus	protein-coding	XM_073073926.1	XP_072930027.1	395		FBpp0305390	3.11e-11	FBgn0039668	The gene TRC8 ring finger protein is referred to in FlyBase by the symbol Dmel\Trc8 (CG2304, FBgn0039668). It is a protein_coding_gene from Dmel. It has 4 annotated transcripts and 4 polypeptides (2 unique). Gene sequence location is 3R:29499025..29503797. Its molecular function is described by: ubiquitin protein ligase activity; protein binding; zinc ion binding. It is involved in the biological…
LOC140743737	Sh	Shaker	Potassium voltage-gated channel protein Shaker	Sh	Shaker	7.62899	3.51333	HWP	0.902184	3.89425	9.85025e-05	0.0189541	NW_027332215.1	25929235	26063168	plus	protein-coding	XM_073075258.1	XP_072931359.1	512		FBpp0088599	0	FBgn0003380	The gene Shaker is referred to in FlyBase by the symbol Dmel\Sh (CG12348, FBgn0003380). It is a protein_coding_gene from Dmel. It has 17 annotated transcripts and 17 polypeptides (13 unique). Gene sequence location is X:17924307..18063247. Its molecular function is described by: monoatomic ion channel activity; voltage-gated monoatomic cation channel activity; voltage-gated potassium channel acti…
LOC140744972	Toll-6	Toll-6 (LOC140744972)	Toll-like receptor 6	Toll-6	Toll-6	1703.28	1.17318	HWP	0.301392	3.89254	9.92009e-05	0.0189541	NW_027332217.1	9767765	9930674	minus	protein-coding	XM_073076702.1	XP_072932803.1	1284		FBpp0297411	0	FBgn0036494	The gene Toll-6 is referred to in FlyBase by the symbol Dmel\Toll-6 (CG7250, FBgn0036494). It is a protein_coding_gene from Dmel. It has 3 annotated transcripts and 3 polypeptides (1 unique). Gene sequence location is 3L:15336692..15344315. Its molecular function is described by: Roundabout binding; neurotrophin receptor activity; heparin binding. It is involved in the biological process describe…
LOC140744979	LOC140744979	Toll-6 (LOC140744979)	toll-like receptor Tollo	Toll-6	Toll-6	2909.83	0.78625	HWP	0.201858	3.89506	9.81738e-05	0.0189541	NW_027332217.1	10984226	10989387	minus	protein-coding	XM_073076707.1	XP_072932808.1	1340		FBpp0297411	0	FBgn0036494	The gene Toll-6 is referred to in FlyBase by the symbol Dmel\Toll-6 (CG7250, FBgn0036494). It is a protein_coding_gene from Dmel. It has 3 annotated transcripts and 3 polypeptides (1 unique). Gene sequence location is 3L:15336692..15344315. Its molecular function is described by: Roundabout binding; neurotrophin receptor activity; heparin binding. It is involved in the biological process describe…
LOC140747339	LOC140747339	Parg	uncharacterized LOC140747339	Parg	Poly(ADP-ribose) glycohydrolase	32.797	3.40095	HWP	0.875312	3.88542	0.000102154	0.0189541	NW_027332222.1	7016578	7036447	plus	protein-coding	XM_073079730.1	XP_072935831.1	908		FBpp0298281	4.88e-15	FBgn0023216	The gene Poly(ADP-ribose) glycohydrolase is referred to in FlyBase by the symbol Dmel\Parg (CG2864, FBgn0023216). It is a protein_coding_gene from Dmel. It has 2 annotated transcripts and 2 polypeptides (1 unique). Gene sequence location is X:3668837..3671502. Its molecular function is described by: ADP-ribosylserine hydrolase activity; poly(ADP-ribose) glycohydrolase activity. It is involved in …
LOC140747887	LOC140747887	LOC140747887	uncharacterized LOC140747887			67.3906	-17.929	HWM	4.59663	-3.90047	9.60074e-05	0.0189541	NW_027332223.1	14332423	14333082	minus	protein-coding	XM_073080504.1	XP_072936605.1	219		FBpp0305270	1.93e-26
LOC140752146	LOC140752146	wunen	putative phosphatidate phosphatase	wun	wunen	196.122	1.51541	HWP	0.387959	3.90611	9.37923e-05	0.0189541	NW_027332231.1	2873637	2986194	plus	protein-coding	XM_073086329.1	XP_072942430.1	305		FBpp0087635	1.04e-93	FBgn0016078	The gene wunen is referred to in FlyBase by the symbol Dmel\wun (CG8804, FBgn0016078). It is a protein_coding_gene from Dmel. It has 3 annotated transcripts and 3 polypeptides (all unique). Gene sequence location is 2R:9400531..9413463. Its molecular function is described by: phosphatidate phosphatase activity; phosphatase activity. It is involved in the biological process described with 11 uniqu…
LOC140753233	LOC140753233	ImpE1	uncharacterized LOC140753233	ImpE1	Ecdysone-inducible gene E1	396.075	2.30505	HWP	0.593348	3.88482	0.000102407	0.0189541	NW_027332233.1	11385826	11436366	minus	protein-coding	XM_073087706.1	XP_072943807.1	571		FBpp0305271	6.13e-78	FBgn0001253	The gene Ecdysone-inducible gene E1 is referred to in FlyBase by the symbol Dmel\ImpE1 (CG32356, FBgn0001253). It is a protein_coding_gene from Dmel. It has 3 annotated transcripts and 3 polypeptides (2 unique). Gene sequence location is 3L:8372405..8391171. Its molecular function is described by: . It is involved in the biological process described with: imaginal disc eversion. 8 alleles are rep…
LOC140742992	LOC140742992	sidestep	protein turtle homolog A-like	side	sidestep	44.6636	2.85959	HWP	0.740376	3.86234	0.000112304	0.0201043	NW_027332214.1	12625067	12699609	plus	protein-coding	XM_073074117.1	XP_072930218.1	810		FBpp0301134	6.98e-118	FBgn0016061	The gene sidestep is referred to in FlyBase by the symbol Dmel\side (CG31062, FBgn0016061). It is a protein_coding_gene from Dmel. It has 4 annotated transcripts and 4 polypeptides (all unique). Gene sequence location is 3R:27375088..27437482. Its molecular function is unknown. It is involved in the biological process described with: motor neuron axon guidance. 26 alleles are reported. The phenot…
LOC140753028	mthl1	methuselah-like 1	adhesion G-protein coupled receptor methuselah-like 1	mthl1	methuselah-like 1	3134.09	-0.811548	HWM	0.210078	-3.86309	0.000111964	0.0201043	NW_027332233.1	17883595	17888520	minus	protein-coding	XM_073087381.1	XP_072943482.1	598		FBpp0309136	2.73e-117	FBgn0030766	The gene methuselah-like 1 is referred to in FlyBase by the symbol Dmel\mthl1 (CG4521, FBgn0030766). It is a protein_coding_gene from Dmel. It has 2 annotated transcripts and 2 polypeptides (1 unique). Gene sequence location is X:16640968..16650309. Its molecular function is described by: G protein-coupled receptor activity; transmembrane signaling receptor activity. It is involved in the biologi…
LOC140754752	Nep3	Neprilysin 3	M13 family metallopeptidase neprilysin 3	Nep3	Neprilysin 3	22.24	1.63823	HWP	0.425898	3.84653	0.000119802	0.0211006	NW_027332236.1	6924943	6979160	minus	protein-coding	XM_073089838.1	XP_072945939.1	791		FBpp0300207	0	FBgn0031081	The gene Neprilysin 3 is referred to in FlyBase by the symbol Dmel\Nep3 (CG9565, FBgn0031081). It is a protein_coding_gene from Dmel. It has 3 annotated transcripts and 3 polypeptides (1 unique). Gene sequence location is X:19961297..19969323. Its molecular function is described by: metallopeptidase activity; metalloendopeptidase activity. It is involved in the biological process described with: …
LOC140745380	LOC140745380	LOC140745380	uncharacterized LOC140745380			12.4469	3.95977	HWP	1.03072	3.84177	0.000122153	0.0211731	NW_027332218.1	5061961	5109202	plus	protein-coding	XM_073077199.1	XP_072933300.1	1281		FBpp0306886	4.23e-11
LOC140757824	LOC140757824	LOC140757824	uncharacterized LOC140757824			28.3645	4.01206	HWP	1.04746	3.83027	0.000128002	0.0218404	NW_027332213.1	1259229	1278284	minus	protein-coding	XM_073093695.1	XP_072949796.1	409		FBpp0083685	3.18e-22
LOC140754836	LOC140754836	doughnut on 2	tyrosine-protein kinase Dnt-like	dnt	doughnut on 2	812.425	1.96357	HWP	0.518529	3.78681	0.000152595	0.025636	NW_027332211.1	14056916	14110612	minus	protein-coding	XM_073089972.1	XP_072946073.1	545		FBpp0307787	1.31e-168	FBgn0024245	The gene doughnut on 2 is referred to in FlyBase by the symbol Dmel\dnt (CG17559, FBgn0024245). It is a protein_coding_gene from Dmel. It has 2 annotated transcripts and 2 polypeptides (1 unique). Gene sequence location is 2L:19338669..19363227. Its molecular function is described by: protein heterodimerization activity; ATP binding. It is involved in the biological process described with 9 uniqu…
LOC140757301	LOC140757301	BAMBI-like	BMP and activin membrane-bound inhibitor homolog			1433.99	0.673792	HWP	0.178725	3.77	0.000163246	0.0270098	NW_027332212.1	3329071	3432283	minus	protein-coding	XM_073092941.1	XP_072949042.1	248
LOC140753097	grh	grainy head	grainy head	grh	grainy head	31829.2	-0.689307	HWM	0.183872	-3.74884	0.000177653	0.0289548	NW_027332211.1	9268751	9375379	minus	protein-coding	XM_073087477.1	XP_072943578.1	1003		FBpp0289766	0	FBgn0259211	The gene grainy head is referred to in FlyBase by the symbol Dmel\grh (CG42311, FBgn0259211). It is a protein_coding_gene from Dmel. It has 8 annotated transcripts and 8 polypeptides (7 unique). Gene sequence location is 2R:17801132..17842820. Its molecular function is described by 7 unique terms, many of which group under: DNA-binding transcription factor activity; transcription regulator activi…
LOC140749473	LOC140749473	LOC140749473	uncharacterized LOC140749473			2340.29	3.14735	HWP	0.844167	3.72836	0.000192733	0.0309507	NW_027332226.1	787026	843761	plus	protein-coding	XM_073082517.1	XP_072938618.1	505		FBpp0310843	1.39e-25
LOC140754028	SmydA-1	SmydA-1	SET and MYND domain containing, arthropod-specific, member 1	SmydA-1	SET and MYND domain containing, arthropod-specific, member 1	18.6285	4.17264	HWP	1.12309	3.71531	0.000202954	0.0321197	NW_027332234.1	14033565	14038743	plus	protein-coding	XM_073088932.1	XP_072945033.1	581		FBpp0086665	9.53e-124	FBgn0033917	The gene SET and MYND domain containing, arthropod-specific, member 1 is referred to in FlyBase by the symbol Dmel\SmydA-1 (CG8503, FBgn0033917). It is a protein_coding_gene from Dmel. It has one annotated transcript and one polypeptide. Gene sequence location is 2R:14243778..14246066. Its molecular function is described by: histone deacetylase binding; protein-lysine N-methyltransferase activity…
LOC140748100	LOC140748100	LOC140748100	uncharacterized LOC140748100			11.2664	3.4302	HWP	0.927639	3.69778	0.000217495	0.0339204	NW_027332223.1	4854480	4857995	minus	protein-coding	XM_073080815.1	XP_072936916.1	173
LOC140752458	LOC140752458	Cuticular protein 65Eb	uncharacterized LOC140752458	Cpr65Eb	Cuticular protein 65Eb	16.4866	7.40707	HWP	2.00503	3.69424	0.000220544	0.0339204	NW_027332231.1	12444750	12447731	minus	protein-coding	XM_073086763.1	XP_072942864.1	637		FBpp0076637	3.24e-20	FBgn0035736	The gene Cuticular protein 65Eb is referred to in FlyBase by the symbol Dmel\Cpr65Eb (CG8638, FBgn0035736). It is a protein_coding_gene from Dmel. It has one annotated transcript and one polypeptide. Gene sequence location is 3L:7087713..7088787. Its molecular function is described by: structural constituent of chitin-based larval cuticle. It is involved in the biological process described with: …
LOC140742637	hth	homothorax	Meis homeobox homothorax	hth	homothorax	599.112	2.9301	HWP	0.800855	3.65871	0.00025349	0.0380438	NW_027332214.1	1097776	1446860	minus	protein-coding	XM_073073574.1	XP_072929675.1	433		FBpp0081733	0	FBgn0001235	The gene homothorax is referred to in FlyBase by the symbol Dmel\hth (CG17117, FBgn0001235). It is a protein_coding_gene from Dmel. It has 5 annotated transcripts and 5 polypeptides (4 unique). Gene sequence location is 3R:10507561..10639568. Its molecular function is described by 9 unique terms, many of which group under: binding; DNA-binding transcription factor activity; protein binding; trans…
LOC140743317	LOC140743317	LOC140743317	uncharacterized LOC140743317			14.1049	2.20506	HWP	0.602828	3.65787	0.000254322	0.0380438	NW_027332215.1	7129406	7135799	plus	lncRNA	XR_012102441.1
LOC140757872	LOC140757872	LOC140757872	uncharacterized LOC140757872			125.147	1.94591	HWP	0.535145	3.63623	0.000276657	0.0408257	NW_027332213.1	53701	329878	minus	protein-coding	XM_073093742.1	XP_072949843.1	671		FBpp0292667	6.71e-90
LOC140750019	LOC140750019	LOC140750019	uncharacterized LOC140750019			4467.88	1.04743	HWP	0.289314	3.6204	0.000294148	0.0422981	NW_027332227.1	11581032	11584763	plus	protein-coding	XM_073083307.1	XP_072939408.1	282
LOC140751545	Mlp60A	Muscle LIM protein at 84B	Muscle LIM protein at 60A	Mlp84B	Muscle LIM protein at 84B	46.8306	2.29908	HWP	0.635071	3.62019	0.000294382	0.0422981	NW_027332230.1	9033045	9042782	plus	protein-coding	XM_073085448.1	XP_072941549.1	496		FBpp0312428	0	FBgn0014863	The gene Muscle LIM protein at 84B is referred to in FlyBase by the symbol Dmel\Mlp84B (CG1019, FBgn0014863). It is a protein_coding_gene from Dmel. It has 3 annotated transcripts and 3 polypeptides (1 unique). Gene sequence location is 3R:7112850..7117732. Its molecular function is described by: actinin binding; structural constituent of muscle. It is involved in the biological process described…
LOC140757299	pdm3	pou domain motif 3	POU-domain protein pdm3	pdm3	pou domain motif 3	542.296	1.41285	HWP	0.391597	3.60791	0.000308672	0.0428846	NW_027332212.1	3629501	3833309	minus	protein-coding	XM_073092932.1	XP_072949033.1	589		FBpp0292044	1.76e-134	FBgn0261588	The gene pou domain motif 3 is referred to in FlyBase by the symbol Dmel\pdm3 (CG42698, FBgn0261588). It is a protein_coding_gene from Dmel. It has 4 annotated transcripts and 4 polypeptides (all unique). Gene sequence location is 2R:8327490..8396280. Its molecular function is described by: RNA polymerase II cis-regulatory region sequence-specific DNA binding; DNA-binding transcription factor act…
LOC140743395	LOC140743395	sallimus	uncharacterized LOC140743395	sls	sallimus	157.829	3.66727	HWP	1.01682	3.60659	0.000310246	0.0428846	NW_027332215.1	11260592	11337779	minus	protein-coding	XM_073074610.1	XP_072930711.1	10746		FBpp0304928	0	FBgn0086906	The gene sallimus is referred to in FlyBase by the symbol Dmel\sls (CG1915, FBgn0086906). It is a protein_coding_gene from Dmel. It has 13 annotated transcripts and 13 polypeptides (all unique). Gene sequence location is 3L:2039681..2115611. Its molecular function is described by: structural constituent of muscle; actin binding; protein binding. It is involved in the biological process described …
LOC140754723	NfI	Nuclear factor I	Nuclear factor I	NfI	Nuclear factor I	45.7293	2.08188	HWP	0.576527	3.61107	0.000304934	0.0428846	NW_027332236.1	8026200	8099636	plus	protein-coding	XM_073089786.1	XP_072945887.1	630		FBpp0305834	3.14e-144	FBgn0042696	The gene Nuclear factor I is referred to in FlyBase by the symbol Dmel\NfI (CG2380, FBgn0042696). It is a protein_coding_gene from Dmel. It has 2 annotated transcripts and 2 polypeptides (all unique). Gene sequence location is 4:268175..276369. Its molecular function is described by: DNA-binding transcription factor activity; DNA-binding transcription factor activity, RNA polymerase II-specific; …
LOC140749091	LOC140749091	dpr6	neurotrimin-like	dpr6	defective proboscis extension response 6	4.71207	5.52808	HWP	1.53435	3.60288	0.000314712	0.0429582	NW_027332225.1	23013	207137	minus	protein-coding	XM_073082113.1	XP_072938214.1	314		FBpp0303926	1.16e-78	FBgn0040823	The gene defective proboscis extension response 6 is referred to in FlyBase by the symbol Dmel\dpr6 (CG14162, FBgn0040823). It is a protein_coding_gene from Dmel. It has 5 annotated transcripts and 5 polypeptides (all unique). Gene sequence location is 3L:9974651..10139360. Its molecular function is described by: . It is involved in the biological process described with: synapse organization; sen…
LOC140747672	sens-2	senseless-2	zinc finger transcription factor senseless-2	sens-2	senseless-2	25.5986	2.14027	HWP	0.59489	3.59776	0.000320972	0.0431067	NW_027332223.1	2924415	2990342	plus	protein-coding	XM_073080204.1	XP_072936305.1	478		FBpp0311570	2.1e-109	FBgn0051632	The gene senseless-2 is referred to in FlyBase by the symbol Dmel\sens-2 (CG31632, FBgn0051632). It is a protein_coding_gene from Dmel. It has 2 annotated transcripts and 2 polypeptides (1 unique). Gene sequence location is 2L:6821934..6838995. Its molecular function is described by: RNA polymerase II transcription regulatory region sequence-specific DNA binding; DNA-binding transcription factor …
LOC140751077	LOC140751077	Serpin 42Da	antichymotrypsin-2-like	Spn42Da	Serpin 42Da	19926.8	1.03569	HWP	0.288299	3.5924	0.000327643	0.0431067	NW_027332228.1	6734805	6741699	plus	protein-coding	XM_073084908.1	XP_072941009.1	394		FBpp0089208	7.31e-74	FBgn0265137	The gene Serpin 42Da is referred to in FlyBase by the symbol Dmel\Spn42Da (CG9453, FBgn0265137). It is a protein_coding_gene from Dmel. It has 11 annotated transcripts and 11 polypeptides (8 unique). Gene sequence location is 2R:6875906..6878927. Its molecular function is described by: serine-type endopeptidase inhibitor activity; cysteine-type endopeptidase inhibitor activity. It is involved in …
LOC140751603	LOC140751603	pippin	facilitated trehalose transporter Tret1-like	pippin	pippin	502.152	1.35482	HWP	0.376838	3.59522	0.000324114	0.0431067	NW_027332230.1	6110067	6118902	plus	protein-coding	XM_073085568.1	XP_072941669.1	509		FBpp0072148	4.06e-64	FBgn0034909	The gene pippin is referred to in FlyBase by the symbol Dmel\pippin (CG4797, FBgn0034909). It is a protein_coding_gene from Dmel. It has one annotated transcript and one polypeptide. Gene sequence location is 2R:23812185..23818327. Its molecular function is described by: trehalose transmembrane transporter activity; transmembrane transporter activity; sugar transmembrane transporter activity; D-g…
LOC140751031	LOC140751031	beaten path VI	uncharacterized LOC140751031	beat-VI	beaten path VI	43.9441	2.36226	HWP	0.658991	3.58466	0.000337511	0.0434495	NW_027332228.1	7634190	7686817	minus	protein-coding	XM_073084842.1	XP_072940943.1	355		FBpp0305528	1.83e-45	FBgn0039584	The gene beaten path VI is referred to in FlyBase by the symbol Dmel\beat-VI (CG14064, FBgn0039584). It is a protein_coding_gene from Dmel. It has 2 annotated transcripts and 2 polypeptides (1 unique). Gene sequence location is 3R:28418208..28474814. Its molecular function is described by: . It is involved in the biological process described with: heterophilic cell-cell adhesion via plasma membra…
LOC140756014	E(z)	Enhancer of zeste	histone-lysine N-methyltransferase E(z)	E(z)	Enhancer of zeste	2613.54	-0.420423	HWM	0.117301	-3.58413	0.000338206	0.0434495	NW_027332239.1	705492	721699	minus	protein-coding	XM_073091404.1	XP_072947505.1	765		FBpp0271846	0	FBgn0000629	The gene Enhancer of zeste is referred to in FlyBase by the symbol Dmel\E(z) (CG6502, FBgn0000629). It is a protein_coding_gene from Dmel. It has 3 annotated transcripts and 3 polypeptides (2 unique). Gene sequence location is 3L:10634575..10638130. Its molecular function is described by 8 unique terms, many of which group under: binding; catalytic activity, acting on a protein; N-methyltransfera…
LOC140750114	LOC140750114	PGRP-SA	peptidoglycan recognition protein-like	PGRP-SA	Peptidoglycan recognition protein SA	28.4597	3.61707	HWP	1.01059	3.57917	0.000344692	0.0437679	NW_027332227.1	13234395	13239235	plus	protein-coding	XM_073083479.1	XP_072939580.1	191		FBpp0309257	1.94e-53	FBgn0030310	The gene Peptidoglycan recognition protein SA is referred to in FlyBase by the symbol Dmel\PGRP-SA (CG11709, FBgn0030310). It is a protein_coding_gene from Dmel. It has 2 annotated transcripts and 2 polypeptides (1 unique). Gene sequence location is X:11561643..11562779. Its molecular function is described by 7 unique terms, many of which group under: binding; carbohydrate derivative binding; mol…
LOC140744898	LOC140744898	clumsy	glutamate receptor ionotropic, kainate 2-like	clumsy	clumsy	11.6387	3.83159	HWP	1.07682	3.55824	0.000373344	0.0463286	NW_027332217.1	7802842	7824686	plus	protein-coding	XM_073076597.1	XP_072932698.1	907		FBpp0110195	1.36e-160	FBgn0026255	The gene clumsy is referred to in FlyBase by the symbol Dmel\clumsy (CG8681, FBgn0026255). It is a protein_coding_gene from Dmel. It has 2 annotated transcripts and 2 polypeptides (all unique). Gene sequence location is 2L:21206493..21211818. Its molecular function is described by 6 unique terms, many of which group under: potassium channel activity; potassium ion transmembrane transporter activi…
LOC140746182	LOC140746182	luciferin 4-monooxygenase-like	luciferin 4-monooxygenase-like			18.102	3.42583	HWP	0.96258	3.55901	0.000372251	0.0463286	NW_027332220.1	5128666	5142319	minus	protein-coding	XM_073078224.1	XP_072934325.1	549		FBpp0083935	8.46e-60
LOC140743652	zld	zelda	zinc finger protein zelda	zld	zelda	517.661	1.25338	HWP	0.354219	3.53844	0.000402499	0.0488365	NW_027332215.1	21321648	21329572	minus	protein-coding	XM_073075080.1	XP_072931181.1	1052		FBpp0311265	1.15e-36	FBgn0259789	The gene zelda is referred to in FlyBase by the symbol Dmel\zld (CG12701, FBgn0259789). It is a protein_coding_gene from Dmel. It has 5 annotated transcripts and 5 polypeptides (3 unique). Gene sequence location is X:19766465..19783548. Its molecular function is described by 8 unique terms, many of which group under: binding; DNA binding; double-stranded DNA binding; chromatin binding; transcript…
LOC140755949	Ppt1	Ppt1	Palmitoyl-protein thioesterase 1	Ppt1	Palmitoyl-protein thioesterase 1	2390.62	0.538887	HWP	0.152186	3.54098	0.00039864	0.0488365	NW_027332239.1	10512883	10520190	plus	protein-coding	XM_073091314.1	XP_072947415.1	297		FBpp0311872	7.17e-106	FBgn0030057	The gene Palmitoyl-protein thioesterase 1 is referred to in FlyBase by the symbol Dmel\Ppt1 (CG12108, FBgn0030057). It is a protein_coding_gene from Dmel. It has 2 annotated transcripts and 2 polypeptides (1 unique). Gene sequence location is X:8688627..8690227. Its molecular function is described by: palmitoyl hydrolase activity; serine hydrolase activity; palmitoyl-(protein) hydrolase activity;…
LOC140754729	LOC140754729	squid	RNA-binding protein 38-like	sqd	squid	261.983	3.16313	HWP	0.899801	3.51537	0.000439141	0.0521241	NW_027332211.1	13744595	13780475	plus	protein-coding	XM_073089809.1	XP_072945910.1	262		FBpp0082319	3.02e-14	FBgn0263396	The gene squid is referred to in FlyBase by the symbol Dmel\sqd (CG16901, FBgn0263396). It is a protein_coding_gene from Dmel. It has 5 annotated transcripts and 5 polypeptides (4 unique). Gene sequence location is 3R:13634862..13646304. Its molecular function is described by: nucleic acid binding; mRNA 3'-UTR binding; RNA binding. It is involved in the biological process described with 19 unique…
LOC140755193	LOC140755193	Hydroxylysine kinase	hydroxylysine kinase	Hykk	Hydroxylysine kinase	15.8187	2.65732	HWP	0.755811	3.51586	0.000438336	0.0521241	NW_027332237.1	10866279	10876487	minus	protein-coding	XM_073090411.1	XP_072946512.1	372		FBpp0401581	1.9e-114	FBgn0086909	The gene Hydroxylysine kinase is referred to in FlyBase by the symbol Dmel\Hykk (CG31751, FBgn0086909). It is a protein_coding_gene from Dmel. It has 4 annotated transcripts and 4 polypeptides (1 unique). Gene sequence location is 2L:18677221..18683715. Its molecular function is described by: amino acid kinase activity; hydroxylysine kinase activity. The biological processes in which it is involv…
LOC140754871	LOC140754871	l(2)efl	protein lethal(2)essential for life-like	l(2)efl	lethal (2) essential for life	1223.4	1.87168	HWP	0.534775	3.49994	0.000465364	0.0546427	NW_027332236.1	3816261	3817057	minus	protein-coding	XM_073090031.1	XP_072946132.1	194		FBpp0307666	4.24e-48	FBgn0011296	The gene lethal (2) essential for life is referred to in FlyBase by the symbol Dmel\l(2)efl (CG4533, FBgn0011296). It is a protein_coding_gene from Dmel. It has 2 annotated transcripts and 2 polypeptides (1 unique). Gene sequence location is 2R:23684651..23685543. Its molecular function is described by: unfolded protein binding. It is involved in the biological process described with: protein ref…
LOC140747284	LOC140747284	LOC140747284	uncharacterized LOC140747284			48.7615	1.16796	HWP	0.334261	3.49415	0.000475565	0.054665	NW_027332222.1	5398313	5579626	plus	protein-coding	XM_073079612.1	XP_072935713.1	965		FBpp0300986	0
LOC140754728	cher	cheerio	filamin A protein cher	cher	cheerio	66.0725	2.85027	HWP	0.815191	3.49644	0.000471504	0.054665	NW_027332236.1	9506118	9602605	minus	protein-coding	XM_073089801.1	XP_072945902.1	923		FBpp0288452	0	FBgn0014141	The gene cheerio is referred to in FlyBase by the symbol Dmel\cher (CG3937, FBgn0014141). It is a protein_coding_gene from Dmel. It has 10 annotated transcripts and 10 polypeptides (9 unique). Gene sequence location is 3R:17091533..17125389. Its molecular function is described by: actin filament binding; actin binding. It is involved in the biological process described with 16 unique terms, many …
LOC140751114	LOC140751114	LOC140751114	uncharacterized LOC140751114			53.7507	4.59721	HWP	1.31797	3.48809	0.000486487	0.0553379	NW_027332228.1	7366415	7368642	plus	protein-coding	XM_073084975.1	XP_072941076.1	115
LOC140757838	LOC140757838	Mlc1	uncharacterized LOC140757838	Mlc1	Myosin alkali light chain 1	71.5258	3.99253	HWP	1.14669	3.48178	0.000498093	0.0559885	NW_027332213.1	8564308	8571847	minus	protein-coding	XM_073093709.1	XP_072949810.1	606		FBpp0084565	5.11e-59	FBgn0002772	The gene Myosin alkali light chain 1 is referred to in FlyBase by the symbol Dmel\Mlc1 (CG5596, FBgn0002772). It is a protein_coding_gene from Dmel. It has 3 annotated transcripts and 3 polypeptides (2 unique). Gene sequence location is 3R:27657078..27660177. Its molecular function is described by: myosin heavy chain binding; enzyme regulator activity; calcium ion binding. It is involved in the b…
LOC140754663	LOC140754663	facilitated trehalose transporter Tret1-like	facilitated trehalose transporter Tret1-like			452.03	1.28655	HWP	0.369756	3.47944	0.000502461	0.0559885	NW_027332236.1	1285971	1314830	plus	protein-coding	XM_073089687.1	XP_072945788.1	495		FBpp0300975	3.58e-49
LOC140747145	LOC140747145	Neuroligin 1	uncharacterized LOC140747145	Nlg1	Neuroligin 1	89.2856	4.03846	HWP	1.16429	3.46861	0.000523167	0.0574863	NW_027332222.1	1190735	1227100	plus	protein-coding	XM_073079421.1	XP_072935522.1	1473		FBpp0297111	1.91e-158	FBgn0051146	The gene Neuroligin 1 is referred to in FlyBase by the symbol Dmel\Nlg1 (CG31146, FBgn0051146). It is a protein_coding_gene from Dmel. It has 2 annotated transcripts and 2 polypeptides (1 unique). Gene sequence location is 3R:7658247..7694874. Its molecular function is described by: neurexin family protein binding; neuroligin family protein binding; signaling receptor activity. It is involved in …
LOC140747395	LOC140747395	LOC140747395	uncharacterized LOC140747395			47.0395	1.75463	HWP	0.506106	3.46693	0.000526432	0.0574863	NW_027332222.1	3802474	3821609	plus	protein-coding	XM_073079826.1	XP_072935927.1	739		FBpp0073643	6.02e-26
LOC140742659	LOC140742659	insecticyanin-A-like	insecticyanin-A-like			10.7817	3.80377	HWP	1.10007	3.45776	0.000544678	0.05889	NW_027332214.1	2796164	2799432	minus	protein-coding	XM_073073611.1	XP_072929712.1	216
LOC140742536	LOC140742536	viking	uncharacterized LOC140742536	vkg	viking	9.15903	4.95274	HWP	1.43542	3.45039	0.000559786	0.0594575	NW_027332214.1	9966124	9986225	plus	protein-coding	XM_073073437.1	XP_072929538.1	5925		FBpp0305721	4.11e-10	FBgn0016075	The gene viking is referred to in FlyBase by the symbol Dmel\vkg (CG16858, FBgn0016075). It is a protein_coding_gene from Dmel. It has 3 annotated transcripts and 3 polypeptides (1 unique). Gene sequence location is 2L:5012144..5028191. Its molecular function is described by: extracellular matrix structural constituent; extracellular matrix structural constituent conferring tensile strength. It i…
LOC140754662	LOC140754662	pippin	facilitated trehalose transporter Tret1-like	pippin	pippin	12.1198	4.08825	HWP	1.18504	3.44989	0.000560817	0.0594575	NW_027332236.1	1314824	1327464	minus	protein-coding	XM_073089685.1	XP_072945786.1	505		FBpp0072148	1.92e-54	FBgn0034909	The gene pippin is referred to in FlyBase by the symbol Dmel\pippin (CG4797, FBgn0034909). It is a protein_coding_gene from Dmel. It has one annotated transcript and one polypeptide. Gene sequence location is 2R:23812185..23818327. Its molecular function is described by: trehalose transmembrane transporter activity; transmembrane transporter activity; sugar transmembrane transporter activity; D-g…
LOC140747590	LOC140747590	LOC140747590	uncharacterized LOC140747590			71.1521	1.91903	HWP	0.557065	3.4449	0.000571278	0.0599842	NW_027332210.1	10738882	10754424	minus	protein-coding	XM_073080143.1	XP_072936244.1	525		FBpp0312535	6.45e-06
LOC140752396	RIC-3	RIC-3	RIC3 acetylcholine receptor chaperone	RIC-3	RIC3 acetylcholine receptor chaperone	679.626	0.510684	HWP	0.148426	3.44067	0.000580282	0.0603494	NW_027332231.1	13359104	13401069	minus	protein-coding	XM_073086669.1	XP_072942770.1	1071		FBpp0112281	1.46e-24	FBgn0050296	The gene RIC3 acetylcholine receptor chaperone is referred to in FlyBase by the symbol Dmel\RIC-3 (CG30296, FBgn0050296). It is a protein_coding_gene from Dmel. It has 19 annotated transcripts and 19 polypeptides (15 unique). Gene sequence location is 2R:21017784..21024918. Its molecular function is described by: protein folding chaperone. It is involved in the biological process described with: …
LOC140744896	LOC140744896	KaiR1D	glutamate receptor ionotropic, kainate 2-like	KaiR1D	Kainate-type ionotropic glutamate receptor subunit 1D	35.4066	4.39557	HWP	1.28684	3.41578	0.000635999	0.0655199	NW_027332217.1	7791170	7802870	minus	protein-coding	XM_073076593.1	XP_072932694.1	953		FBpp0083391	1.72e-161	FBgn0038837	The gene Kainate-type ionotropic glutamate receptor subunit 1D is referred to in FlyBase by the symbol Dmel\KaiR1D (CG3822, FBgn0038837). It is a protein_coding_gene from Dmel. It has one annotated transcript and one polypeptide. Gene sequence location is 3R:20860187..20866231. Its molecular function is described by 7 unique terms, many of which group under: channel activity; monoatomic cation ch…
LOC140749661	LOC140749661	Jhbp6	circadian clock-controlled protein daywake-like	Jhbp6	Juvenile hormone binding protein 6	23.0352	2.55902	HWP	0.750464	3.40991	0.000649845	0.0663206	NW_027332226.1	5265838	5269067	minus	protein-coding	XM_073082776.1	XP_072938877.1	259		FBpp0304159	9.63e-70	FBgn0037174	The gene Juvenile hormone binding protein 6 is referred to in FlyBase by the symbol Dmel\Jhbp6 (CG14457, FBgn0037174). It is a protein_coding_gene from Dmel. It has 3 annotated transcripts and 3 polypeptides (all unique). Gene sequence location is 3L:22669956..22680034. Its molecular function is unknown. It is involved in the biological process described with: circadian rhythm. 7 alleles are repo…
LOC140756460	LOC140756460	Cytochrome b5	cytochrome b5-like	Cyt-b5	Cytochrome b5	55.4339	2.06762	HWP	0.608974	3.39526	0.000685643	0.0693261	NW_027332211.1	18687198	18688876	minus	protein-coding	XM_073091977.1	XP_072948078.1	127		FBpp0087979	3.96e-29	FBgn0264294	The gene Cytochrome b5 is referred to in FlyBase by the symbol Dmel\Cyt-b5 (CG2140, FBgn0264294). It is a protein_coding_gene from Dmel. It has 2 annotated transcripts and 2 polypeptides (all unique). Gene sequence location is 2R:7533506..7535936. Its molecular function is described by: heme binding. It is involved in the biological process described with: xenobiotic metabolic process; response t…
LOC140756506	LOC140756506	sodium- and chloride-dependent transporter XTRP3	sodium- and chloride-dependent transporter XTRP3			28.0433	2.72122	HWP	0.802615	3.39044	0.000697799	0.069908	NW_027332240.1	2659733	2807231	minus	protein-coding	XM_073092019.1	XP_072948120.1	732		FBpp0293405	0
LOC140749594	LOC140749594	beaten path IIIc	uncharacterized LOC140749594	beat-IIIc	beaten path IIIc	16.7162	3.35343	HWP	0.996758	3.36434	0.000767272	0.0761692	NW_027332226.1	12229408	12239309	minus	protein-coding	XM_073082700.1	XP_072938801.1	306		FBpp0080525	2.02e-61	FBgn0032629	The gene beaten path IIIc is referred to in FlyBase by the symbol Dmel\beat-IIIc (CG15138, FBgn0032629). It is a protein_coding_gene from Dmel. It has 2 annotated transcripts and 2 polypeptides (all unique). Gene sequence location is 2L:17187637..17260734. Its molecular function is described by: . It is involved in the biological process described with: motor neuron axon guidance; synaptic target…
LOC140745225	Tk	Tachykinin	Tachykinin	Tk	Tachykinin	3.95853	5.27497	HWP	1.57457	3.35011	0.000807809	0.0794709	NW_027332218.1	11992858	12083152	minus	protein-coding	XM_073076961.1	XP_072933062.1	252		FBpp0081962	7.39e-10	FBgn0037976	The gene Tachykinin is referred to in FlyBase by the symbol Dmel\Tk (CG14734, FBgn0037976). It is a protein_coding_gene from Dmel. It has 2 annotated transcripts and 2 polypeptides (all unique). Gene sequence location is 3R:11994175..12005473. Its molecular function is described by: signaling receptor binding; neuropeptide hormone activity; tachykinin receptor binding. It is involved in the biolo…
LOC140753927	LOC140753927	LOC140753927	uncharacterized LOC140753927			245.693	1.79934	HWP	0.54081	3.32713	0.000877469	0.0840523	NW_027332211.1	11483113	11489382	plus	protein-coding	XM_073088773.1	XP_072944874.1	354
LOC140751042	LOC140751042	unc-5	netrin receptor UNC5B-like	unc-5	unc-5	1145.57	1.83557	HWP	0.55109	3.3308	0.000865966	0.0840523	NW_027332228.1	15929069	16065587	minus	protein-coding	XM_073084855.1	XP_072940956.1	1039		FBpp0309017	1.17e-153	FBgn0034013	The gene unc-5 is referred to in FlyBase by the symbol Dmel\unc-5 (CG8166, FBgn0034013). It is a protein_coding_gene from Dmel. It has 2 annotated transcripts and 2 polypeptides (1 unique). Gene sequence location is 2R:15340472..15368300. Its molecular function is described by: netrin receptor activity; netrin receptor activity involved in chemorepulsion. It is involved in the biological process …
LOC140754035	LOC140754035	zinc finger CCHC domain-containing protein 24-like	zinc finger CCHC domain-containing protein 24-like			33.0648	2.73797	HWP	0.822639	3.32827	0.000873859	0.0840523	NW_027332234.1	12530272	12550390	plus	protein-coding	XM_073088941.1	XP_072945042.1	193
LOC140744227	LOC140744227	Cuticular protein 47Ef	pupal cuticle protein 20-like	Cpr47Ef	Cuticular protein 47Ef	34.6191	6.27603	HWP	1.88913	3.32218	0.000893163	0.0840805	NW_027332216.1	5365497	5368599	plus	protein-coding	XM_073075757.1	XP_072931858.1	206		FBpp0291859	2.43e-26	FBgn0033603	The gene Cuticular protein 47Ef is referred to in FlyBase by the symbol Dmel\Cpr47Ef (CG13214, FBgn0033603). It is a protein_coding_gene from Dmel. It has 2 annotated transcripts and 2 polypeptides (all unique). Gene sequence location is 2R:11266915..11272575. Its molecular function is described by: structural constituent of chitin-based larval cuticle. It is involved in the biological process de…
LOC140746443	LOC140746443	clavesin-2-like	clavesin-2-like			409.607	4.31462	HWP	1.29781	3.32454	0.00088564	0.0840805	NW_027332220.1	11963181	11973811	plus	protein-coding	XM_073078597.1	XP_072934698.1	303		FBpp0085226	1.31e-67
LOC140753277	sprt	sprite	PDZ domain-containing protein sprite	sprt	sprite	182.61	2.1731	HWP	0.655084	3.31729	0.00090895	0.0840837	NW_027332233.1	17243882	17297962	minus	protein-coding	XM_073087763.1	XP_072943864.1	817		FBpp0087243	3.91e-32	FBgn0082585	The gene sprite is referred to in FlyBase by the symbol Dmel\sprt (CG30023, FBgn0082585). It is a protein_coding_gene from Dmel. It has one annotated transcript and one polypeptide. Gene sequence location is 2R:11384743..11397432. Its molecular function is unknown. The biological processes in which it is involved are not known. 10 alleles are reported. No phenotypic data is available. The phenoty…
LOC140753788	LOC140753788	LOC140753788	uncharacterized LOC140753788			23.5936	3.44271	HWP	1.03851	3.31504	0.000916296	0.0840837	NW_027332234.1	14233083	14645017	plus	protein-coding	XM_073088571.1	XP_072944672.1	1136
LOC140754242	CARPA	CARPA	Carbonic anhydrase-related protein A	CARPA	Carbonic anhydrase-related protein A	4.80114	5.34717	HWP	1.61182	3.31747	0.000908363	0.0840837	NW_027332235.1	4065011	4132666	plus	protein-coding	XM_073089196.1	XP_072945297.1	347		FBpp0310005	7.8e-166	FBgn0029962	The gene Carbonic anhydrase-related protein A is referred to in FlyBase by the symbol Dmel\CARPA (CG1402, FBgn0029962). It is a protein_coding_gene from Dmel. It has 2 annotated transcripts and 2 polypeptides (1 unique). Gene sequence location is X:7826197..7842679. Its molecular function is described by: zinc ion binding; carbonate dehydratase activity; hydro-lyase activity. The biological proce…
LOC140745858	RyR	Ryanodine receptor	Ryanodine receptor	RyR	Ryanodine receptor	110.49	1.5757	HWP	0.475677	3.31255	0.000924485	0.0841282	NW_027332219.1	3826502	3995539	minus	protein-coding	XM_073077792.1	XP_072933893.1	5127		FBpp0300426	0	FBgn0011286	The gene Ryanodine receptor is referred to in FlyBase by the symbol Dmel\RyR (CG10844, FBgn0011286). It is a protein_coding_gene from Dmel. It has 10 annotated transcripts and 10 polypeptides (all unique). Gene sequence location is 2R:8860364..8888097. Its molecular function is described by: store-operated calcium channel activity; calcium channel activity; monoatomic ion channel activity; ryanod…
LOC140752225	LOC140752225	Cuticular protein 65Ec	uncharacterized LOC140752225	Cpr65Ec	Cuticular protein 65Ec	582.561	4.66915	HWP	1.42197	3.28358	0.00102497	0.0925015	NW_027332231.1	12460744	12468053	minus	protein-coding	XM_073086441.1	XP_072942542.1	1231		FBpp0076618	2.25e-20	FBgn0035737	The gene Cuticular protein 65Ec is referred to in FlyBase by the symbol Dmel\Cpr65Ec (CG8634, FBgn0035737). It is a protein_coding_gene from Dmel. It has one annotated transcript and one polypeptide. Gene sequence location is 3L:7093204..7093841. Its molecular function is described by: structural constituent of chitin-based larval cuticle. It is involved in the biological process described with: …
LOC140744922	LOC140744922	stripe	uncharacterized LOC140744922	sr	stripe	146.833	1.39947	HWP	0.428649	3.26483	0.00109529	0.098037	NW_027332217.1	8780425	8820118	plus	protein-coding	XM_073076645.1	XP_072932746.1	397		FBpp0290830	2.19e-88	FBgn0003499	The gene stripe is referred to in FlyBase by the symbol Dmel\sr (CG7847, FBgn0003499). It is a protein_coding_gene from Dmel. It has 5 annotated transcripts and 5 polypeptides (4 unique). Gene sequence location is 3R:18090803..18135583. Its molecular function is described by: RNA polymerase II cis-regulatory region sequence-specific DNA binding; SUMO ligase activity; DNA-binding transcription fac…
LOC140747944	Phlpp	Phlpp	PH domain leucine-rich repeat protein phosphatase	Phlpp	PH domain leucine-rich repeat protein phosphatase	180.709	1.63197	HWP	0.502129	3.25011	0.00115359	0.102416	NW_027332223.1	9740095	9759174	plus	protein-coding	XM_073080603.1	XP_072936704.1	1229		FBpp0307805	2.11e-163	FBgn0032749	The gene PH domain leucine-rich repeat protein phosphatase is referred to in FlyBase by the symbol Dmel\Phlpp (CG10493, FBgn0032749). It is a protein_coding_gene from Dmel. It has 2 annotated transcripts and 2 polypeptides (1 unique). Gene sequence location is 2L:19059129..19063132. Its molecular function is described by: protein serine/threonine phosphatase activity; protein binding. It is invol…
LOC140750324	2mit	2mit	leucine-rich repeat-containing protein 2mit	2mit	2mit	6.59483	3.22966	HWP	0.997973	3.23622	0.00121126	0.106669	NW_027332227.1	9713238	9719311	plus	protein-coding	XM_073083782.1	XP_072939883.1	823		FBpp0303176	8.45e-42	FBgn0260793	The gene 2mit is referred to in FlyBase by the symbol Dmel\2mit (CG42573, FBgn0260793). It is a protein_coding_gene from Dmel. It has 4 annotated transcripts and 4 polypeptides (2 unique). Gene sequence location is 3R:13121951..13155687. Its molecular function is described by: . It is involved in the biological process described with: short-term memory. 15 alleles are reported. No phenotypic data…
LOC140746963	Elp3	Elp3	elongator complex protein 3	Elp3	Elongator complex protein 3	1149.26	-0.31595	HWM	0.097747	-3.23232	0.00122788	0.107268	NW_027332222.1	14629841	14634395	minus	protein-coding	XM_073079160.1	XP_072935261.1	556		FBpp0077129	0	FBgn0031604	The gene Elongator complex protein 3 is referred to in FlyBase by the symbol Dmel\Elp3 (CG15433, FBgn0031604). It is a protein_coding_gene from Dmel. It has one annotated transcript and one polypeptide. Gene sequence location is 2L:4444732..4446765. Its molecular function is described by 7 unique terms, many of which group under: catalytic activity; transferase activity; acyltransferase activity;…
LOC140750334	LOC140750334	Ance	angiotensin-converting enzyme-like	Ance	Angiotensin converting enzyme	46.6813	4.19119	HWP	1.2997	3.22473	0.0012609	0.109278	NW_027332227.1	1593909	1603951	minus	protein-coding	XM_073083791.1	XP_072939892.1	664		FBpp0310259	0	FBgn0012037	The gene Angiotensin converting enzyme is referred to in FlyBase by the symbol Dmel\Ance (CG8827, FBgn0012037). It is a protein_coding_gene from Dmel. It has 3 annotated transcripts and 3 polypeptides (1 unique). Gene sequence location is 2L:13905645..13909212. Its molecular function is described by: metallopeptidase activity; peptidyl-dipeptidase activity. It is involved in the biological proces…
LOC140747494	Mid1	Mid1	calcium-permeable channel component Mid1	Mid1	Mid1	32.0694	1.63471	HWP	0.50879	3.21293	0.00131389	0.111017	NW_027332222.1	9499104	9580983	minus	protein-coding	XM_073079980.1	XP_072936081.1	378		FBpp0304308	1.04e-32	FBgn0053988	The gene Mid1 is referred to in FlyBase by the symbol Dmel\Mid1 (CG33988, FBgn0053988). It is a protein_coding_gene from Dmel. It has 2 annotated transcripts and 2 polypeptides (1 unique). Gene sequence location is 2R:24695378..24736657. Its molecular function is described by: leak channel activity; stretch-activated, monoatomic cation-selective, calcium channel activity. It is involved in the bi…
LOC140750707	LOC140750707	Cytochrome P450 6a18	cytochrome P450 6B7-like	Cyp6a18	Cytochrome P450 6a18	41.8117	3.12668	HWP	0.973667	3.21124	0.00132164	0.111017	NW_027332228.1	3631367	3638533	minus	protein-coding	XM_073084402.1	XP_072940503.1	511		FBpp0308423	1.4e-103	FBgn0039519	The gene Cytochrome P450 6a18 is referred to in FlyBase by the symbol Dmel\Cyp6a18 (CG13977, FBgn0039519). It is a protein_coding_gene from Dmel. It has 2 annotated transcripts and 2 polypeptides (1 unique). Gene sequence location is 3R:27478675..27482904. Its molecular function is described by: iron ion binding; heme binding; oxidoreductase activity, acting on paired donors, with incorporation o…
LOC140754235	LOC140754235	pickled eggs	uncharacterized LOC140754235	pigs	pickled eggs	1039.2	2.03715	HWP	0.634248	3.21192	0.00131853	0.111017	NW_027332235.1	12826707	12968886	minus	protein-coding	XM_073089183.1	XP_072945284.1	733		FBpp0310031	1.42e-40	FBgn0029881	The gene pickled eggs is referred to in FlyBase by the symbol Dmel\pigs (CG3973, FBgn0029881). It is a protein_coding_gene from Dmel. It has 3 annotated transcripts and 3 polypeptides (1 unique). Gene sequence location is X:6600062..6653015. Its molecular function is described by: actin filament binding; microtubule binding. It is involved in the biological process described with 8 unique terms, …
LOC140754721	LOC140754721	LOC140754721	uncharacterized LOC140754721			4.44729	3.6633	HWP	1.13868	3.21714	0.00129474	0.111017	NW_027332236.1	5917358	5933374	minus	protein-coding	XM_073089783.1	XP_072945884.1	1296		FBpp0311184	2.15e-75
LOC140752164	LOC140752164	growth arrest-specific protein 1-like	growth arrest-specific protein 1-like			95.6273	1.72709	HWP	0.538832	3.20525	0.00134947	0.112491	NW_027332231.1	8335094	8358637	plus	protein-coding	XM_073086351.1	XP_072942452.1	241
LOC140750112	LOC140750112	LOC140750112	uncharacterized LOC140750112			9052.04	1.62565	HWP	0.509503	3.19065	0.00141952	0.116325	NW_027332211.1	2875746	2886169	plus	protein-coding	XM_073083480.1	XP_072939581.1	198
LOC140752014	Oat	Oat	Ornithine aminotransferase precursor	Oat	Ornithine aminotransferase precursor	50.7271	2.56496	HWP	0.803358	3.1928	0.00140899	0.116325	NW_027332211.1	6988841	6998707	minus	protein-coding	XM_073086189.1	XP_072942290.1	407		FBpp0074729	0	FBgn0022774	The gene Ornithine aminotransferase precursor is referred to in FlyBase by the symbol Dmel\Oat (CG8782, FBgn0022774). It is a protein_coding_gene from Dmel. It has one annotated transcript and one polypeptide. Gene sequence location is 3L:19647280..19649851. Its molecular function is described by: identical protein binding; transaminase activity; pyridoxal phosphate binding; ornithine aminotransf…
LOC140746448	sand	sandman	potassium two pore domain channel sandman	sand	sandman	5.95269	5.03179	HWP	1.57784	3.18905	0.00142743	0.116325	NW_027332220.1	12064423	12089726	plus	protein-coding	XM_073078603.1	XP_072934704.1	402		FBpp0087858	1.92e-95	FBgn0033257	The gene sandman is referred to in FlyBase by the symbol Dmel\sand (CG8713, FBgn0033257). It is a protein_coding_gene from Dmel. It has one annotated transcript and one polypeptide. Gene sequence location is 2R:8091696..8096948. Its molecular function is described by: potassium channel activity; potassium ion leak channel activity; outward rectifier potassium channel activity. It is involved in t…
LOC140744010	LOC140744010	LOC140744010	uncharacterized LOC140744010			9.58989	4.21373	HWP	1.32378	3.18312	0.00145698	0.117854	NW_027332216.1	7858344	7868064	minus	protein-coding	XM_073075444.1	XP_072931545.1	217
LOC140753375	sing	singles bar	MARVEL domain-containing protein sing	sing	singles bar	15.243	2.88441	HWP	0.909886	3.17008	0.00152397	0.122366	NW_027332233.1	9453108	9458227	plus	protein-coding	XM_073087934.1	XP_072944035.1	182		FBpp0074092	6.9e-51	FBgn0261245	The gene singles bar is referred to in FlyBase by the symbol Dmel\sing (CG13011, FBgn0261245). It is a protein_coding_gene from Dmel. It has one annotated transcript and one polypeptide. Gene sequence location is X:16679297..16681784. Its molecular function is described by: . It is involved in the biological process described with: myoblast fusion; adult somatic muscle development. 8 alleles are …
LOC140743518	LOC140743518	dipeptidase 1-like	dipeptidase 1-like			9.84511	4.55546	HWP	1.44242	3.15821	0.0015874	0.123817	NW_027332215.1	15816898	15958698	plus	protein-coding	XM_073074851.1	XP_072930952.1	438		FBpp0310369	4.2e-157
LOC140744416	LOC140744416	meteorin-like	meteorin-like			599.533	2.04311	HWP	0.646866	3.15847	0.001586	0.123817	NW_027332216.1	11017871	11057254	minus	protein-coding	XM_073075996.1	XP_072932097.1	326
LOC140754870	LOC140754870	l(2)efl	protein lethal(2)essential for life-like	l(2)efl	lethal (2) essential for life	33.1331	2.99123	HWP	0.945301	3.16431	0.00155451	0.123817	NW_027332236.1	3809015	3809941	minus	protein-coding	XM_073090030.1	XP_072946131.1	200		FBpp0307666	1.23e-48	FBgn0011296	The gene lethal (2) essential for life is referred to in FlyBase by the symbol Dmel\l(2)efl (CG4533, FBgn0011296). It is a protein_coding_gene from Dmel. It has 2 annotated transcripts and 2 polypeptides (1 unique). Gene sequence location is 2R:23684651..23685543. Its molecular function is described by: unfolded protein binding. It is involved in the biological process described with: protein ref…
LOC140754650	ci	cubitus interruptus	transcriptional activator cubitus interruptus	ci	cubitus interruptus	2124.32	1.74867	HWP	0.552969	3.16233	0.00156513	0.123817	NW_027332236.1	4377709	4507992	minus	protein-coding	XM_073089655.1	XP_072945756.1	1604		FBpp0297298	5.63e-133	FBgn0004859	The gene cubitus interruptus is referred to in FlyBase by the symbol Dmel\ci (CG2125, FBgn0004859). It is a protein_coding_gene from Dmel. It has 3 annotated transcripts and 3 polypeptides (all unique). Gene sequence location is 4:47710..57041. Its molecular function is described by 11 unique terms, many of which group under: binding; DNA binding; protein binding; nucleic acid binding; transcript…
LOC140753446	LOC140753446	myospheroid	integrin beta-2-like	mys	myospheroid	2.3856	5.01154	HWP	1.59076	3.15041	0.0016304	0.12627	NW_027332233.1	10024698	10026511	minus	protein-coding	XM_073088044.1	XP_072944145.1	186		FBpp0309121	1.22e-06	FBgn0004657	The gene myospheroid is referred to in FlyBase by the symbol Dmel\mys (CG1560, FBgn0004657). It is a protein_coding_gene from Dmel. It has 4 annotated transcripts and 4 polypeptides (2 unique). Gene sequence location is X:8061645..8070237. Its molecular function is described by: integrin binding; extracellular matrix protein binding; protein heterodimerization activity; protein binding. It is inv…
LOC140747109	LOC140747109	LOC140747109	uncharacterized LOC140747109			23.6932	4.95287	HWP	1.57595	3.14279	0.00167346	0.128691	NW_027332222.1	14338208	14343790	plus	protein-coding	XM_073079362.1	XP_072935463.1	327		FBpp0071889	9.89e-34
LOC140746026	LOC140746026	nucleoredoxin-like	nucleoredoxin-like			944.229	0.72158	HWP	0.229898	3.1387	0.00169699	0.129588	NW_027332220.1	958680	1024406	plus	protein-coding	XM_073078007.1	XP_072934108.1	475
LOC140743708	trol	trol	terribly reduced optic lobes	trol	terribly reduced optic lobes	13327.9	0.955002	HWP	0.304697	3.13427	0.00172281	0.130646	NW_027332215.1	23779694	24011823	minus	protein-coding	XM_073075204.1	XP_072931305.1	4214		FBpp0309646	0	FBgn0284408	The gene terribly reduced optic lobes is referred to in FlyBase by the symbol Dmel\trol (CG33950, FBgn0284408). It is a protein_coding_gene from Dmel. It has 25 annotated transcripts and 25 polypeptides (all unique). Gene sequence location is X:2470460..2545427. Its molecular function is unknown. It is involved in the biological process described with 9 unique terms, many of which group under: es…
LOC140747362	Wnt11	Wnt11	protein Wnt-11b-like	Wnt2	Wnt oncogene analog 2	58.0939	2.02643	HWP	0.650448	3.11543	0.00183677	0.138328	NW_027332222.1	7215991	7241497	plus	protein-coding	XM_073079773.1	XP_072935874.1	462		FBpp0087596	6.17e-30	FBgn0004360	The gene Wnt oncogene analog 2 is referred to in FlyBase by the symbol Dmel\Wnt2 (CG1916, FBgn0004360). It is a protein_coding_gene from Dmel. It has 2 annotated transcripts and 2 polypeptides (all unique). Gene sequence location is 2R:9494166..9503188. Its molecular function is described by: frizzled binding; cytokine activity; signaling receptor binding. It is involved in the biological process…
LOC140748270	LOC140748270	tartan	uncharacterized LOC140748270	trn	tartan	863.529	1.43549	HWP	0.461991	3.10717	0.00188885	0.141276	NW_027332223.1	14832060	15176162	minus	protein-coding	XM_073081053.1	XP_072937154.1	573		FBpp0303108	1.54e-162	FBgn0010452	The gene tartan is referred to in FlyBase by the symbol Dmel\trn (CG11280, FBgn0010452). It is a protein_coding_gene from Dmel. It has 2 annotated transcripts and 2 polypeptides (all unique). Gene sequence location is 3L:13114271..13118077. Its molecular function is unknown. It is involved in the biological process described with: branch fusion, open tracheal system; larval salivary gland morphog…
LOC140745783	LOC140745783	Cuticular protein 50Cb	uncharacterized LOC140745783	Cpr50Cb	Cuticular protein 50Cb	21.5579	3.61806	HWP	1.16865	3.09593	0.00196194	0.14389	NW_027332219.1	714943	769495	plus	protein-coding	XM_073077686.1	XP_072933787.1	244		FBpp0086756	3.66e-30	FBgn0033869	The gene Cuticular protein 50Cb is referred to in FlyBase by the symbol Dmel\Cpr50Cb (CG6305, FBgn0033869). It is a protein_coding_gene from Dmel. It has one annotated transcript and one polypeptide. Gene sequence location is 2R:13794777..13805231. Its molecular function is described by: structural constituent of chitin-based larval cuticle. It is involved in the biological process described with…
LOC140750239	LOC140750239	PGRP-SA	uncharacterized LOC140750239	PGRP-SA	Peptidoglycan recognition protein SA	238.272	3.05084	HWP	0.9855	3.09572	0.00196333	0.14389	NW_027332227.1	11923287	11932714	minus	protein-coding	XM_073083673.1	XP_072939774.1	435		FBpp0309257	3.28e-45	FBgn0030310	The gene Peptidoglycan recognition protein SA is referred to in FlyBase by the symbol Dmel\PGRP-SA (CG11709, FBgn0030310). It is a protein_coding_gene from Dmel. It has 2 annotated transcripts and 2 polypeptides (1 unique). Gene sequence location is X:11561643..11562779. Its molecular function is described by 7 unique terms, many of which group under: binding; carbohydrate derivative binding; mol…
LOC140757107	LOC140757107	Sph242	phenoloxidase-activating factor 2-like	Sph242	Serine protease homolog 242	850.018	-0.472566	HWM	0.152467	-3.09947	0.00193866	0.14389	NW_027332247.1	3254	8972	plus	protein-coding	XM_073092640.1	XP_072948741.1	248		FBpp0305572	8.5e-62	FBgn0058160	The gene Serine protease homolog 242 is referred to in FlyBase by the symbol Dmel\Sph242 (CG40160, FBgn0058160). It is a protein_coding_gene from Dmel. It has 6 annotated transcripts and 6 polypeptides (1 unique). Gene sequence location is 3L:26215815..26229433. Its molecular function is described by: peptidase activator activity. It is involved in the biological process described with: zymogen a…
LOC140744072	LOC140744072	Cytochrome P450 9f2	probable cytochrome P450 9f2	Cyp9f2	Cytochrome P450 9f2	8.02416	3.25377	HWP	1.05528	3.08333	0.002047	0.147061	NW_027332216.1	1342086	1366422	plus	protein-coding	XM_073075537.1	XP_072931638.1	524		FBpp0082070	3.69e-137	FBgn0038037	The gene Cytochrome P450 9f2 is referred to in FlyBase by the symbol Dmel\Cyp9f2 (CG11466, FBgn0038037). It is a protein_coding_gene from Dmel. It has one annotated transcript and one polypeptide. Gene sequence location is 3R:12403340..12406028. Its molecular function is described by: monooxygenase activity; oxidoreductase activity, acting on paired donors, with incorporation or reduction of mole…
LOC140745310	bnl	branchless	fibroblast growth factor branchless	bnl	branchless	97.1733	1.79471	HWP	0.581572	3.08597	0.00202891	0.147061	NW_027332218.1	2555819	2828783	plus	protein-coding	XM_073077078.1	XP_072933179.1	267		FBpp0310902	1.26e-42	FBgn0014135	The gene branchless is referred to in FlyBase by the symbol Dmel\bnl (CG4608, FBgn0014135). It is a protein_coding_gene from Dmel. It has 3 annotated transcripts and 3 polypeptides (2 unique). Gene sequence location is 3R:19794073..19836817. Its molecular function is described by: chemoattractant activity; morphogen activity; fibroblast growth factor receptor binding; growth factor activity. It i…
LOC140745436	LOC140745436	thinman	uncharacterized LOC140745436	tmn	thinman	16.3617	3.43283	HWP	1.11292	3.08453	0.00203876	0.147061	NW_027332218.1	7329003	7340964	minus	protein-coding	XM_073077288.1	XP_072933389.1	831		FBpp0305395	0	FBgn0038181	The gene thinman is referred to in FlyBase by the symbol Dmel\tmn (CG9297, FBgn0038181). It is a protein_coding_gene from Dmel. It has 5 annotated transcripts and 5 polypeptides (2 unique). Gene sequence location is 3R:13771495..13779317. Its molecular function is described by: calcium ion binding. The biological processes in which it is involved are not known. 6 alleles are reported. The phenoty…
LOC140750402	LOC140750402	alpha-Tubulin at 84B	tubulin alpha-1A chain	alphaTub84B	alpha-Tubulin at 84B	1660.2	2.41149	HWP	0.784923	3.07226	0.00212446	0.151628	NW_027332227.1	1087244	1120876	minus	protein-coding	XM_073083897.1	XP_072939998.1	450		FBpp0081153	0	FBgn0003884	The gene alpha-Tubulin at 84B is referred to in FlyBase by the symbol Dmel\≈í¬±Tub84B (CG1913, FBgn0003884). It is a protein_coding_gene from Dmel. It has one annotated transcript and one polypeptide. Gene sequence location is 3R:7086599..7088839. Its molecular function is described by: GTP binding; structural constituent of cytoskeleton. It is involved in the biological process described with: m…
LOC140747592	LOC140747592	glucose dehydrogenase [FAD, quinone]-like	glucose dehydrogenase [FAD, quinone]-like			121.097	1.91808	HWP	0.625358	3.06717	0.00216099	0.153234	NW_027332222.1	11328031	11346476	minus	protein-coding	XM_073080141.1	XP_072936242.1	628		FBpp0084360	0
LOC140756658	eya	eyes absent	eya transcriptional coactivator and phosphatase 2	eya	eyes absent	580.275	0.871368	HWP	0.284278	3.06519	0.0021753	0.153253	NW_027332240.1	7865453	7916953	minus	protein-coding	XM_073092206.1	XP_072948307.1	656		FBpp0297250	1.51e-151	FBgn0000320	The gene eyes absent is referred to in FlyBase by the symbol Dmel\eya (CG9554, FBgn0000320). It is a protein_coding_gene from Dmel. It has 3 annotated transcripts and 3 polypeptides (all unique). Gene sequence location is 2L:6527447..6546976. Its molecular function is described by 6 unique terms, many of which group under: phosphatase activity; hydrolase activity, acting on ester bonds; protein t…
LOC140753339	LOC140753339	LOC140753339	uncharacterized LOC140753339			22.2507	1.71881	HWP	0.56291	3.05344	0.00226234	0.158364	NW_027332233.1	9003739	9006875	plus	protein-coding	XM_073087879.1	XP_072943980.1	115
LOC140746160	mino	minotaur	glycerol-3-phosphate acyltransferase mino	mino	minotaur	2429.89	-0.583351	HWM	0.191605	-3.04455	0.00233025	0.162079	NW_027332210.1	3646613	3707730	minus	protein-coding	XM_073078190.1	XP_072934291.1	868		FBpp0084619	5.56e-133	FBgn0027579	The gene minotaur is referred to in FlyBase by the symbol Dmel\mino (CG5508, FBgn0027579). It is a protein_coding_gene from Dmel. It has 4 annotated transcripts and 4 polypeptides (3 unique). Gene sequence location is 3R:27925191..27933077. Its molecular function is described by: glycerol-3-phosphate O-acyltransferase activity; O-acyltransferase activity; acyltransferase activity. It is involved …
LOC140757515	LOC140757515	beta-glucuronidase	beta-glucuronidase			592.947	2.03235	HWP	0.668168	3.04168	0.00235264	0.1626	NW_027332212.1	10563797	10628905	minus	protein-coding	XM_073093261.1	XP_072949362.1	665		FBpp0099475	0
LOC140748269	LOC140748269	LOC140748269	uncharacterized LOC140748269			36.4738	4.41529	HWP	1.45411	3.03643	0.00239397	0.164322	NW_027332223.1	1070701	1072623	minus	protein-coding	XM_073081051.1	XP_072937152.1	301
LOC140747746	LOC140747746	LOC140747746	uncharacterized LOC140747746			89.4728	1.78482	HWP	0.588283	3.03395	0.00241377	0.164322	NW_027332223.1	6971758	6982287	minus	protein-coding	XM_073080336.1	XP_072936437.1	274		FBpp0303564	1.33e-146
LOC140750294	gukh	GUK-holder	NHS actin remodeling regulator GUK-holder	gukh	GUK-holder	1472.87	0.514524	HWP	0.169651	3.03283	0.00242269	0.164322	NW_027332227.1	11347646	11449079	minus	protein-coding	XM_073083738.1	XP_072939839.1	1677		FBpp0310440	1.69e-116	FBgn0026239	The gene GUK-holder is referred to in FlyBase by the symbol Dmel\gukh (CG31043, FBgn0026239). It is a protein_coding_gene from Dmel. It has 4 annotated transcripts and 4 polypeptides (all unique). Gene sequence location is 3R:18984025..19022436. Its molecular function is described by: protein kinase A regulatory subunit binding; protein-macromolecule adaptor activity. It is involved in the biolog…
LOC140751900	LOC140751900	supernumerary limbs	F-box/WD repeat-containing protein 9-like	slmb	supernumerary limbs	1269.57	0.337166	HWP	0.111466	3.02483	0.00248774	0.166663	NW_027332211.1	6893433	6897193	minus	protein-coding	XM_073086008.1	XP_072942109.1	451		FBpp0306059	1.77e-08	FBgn0283468	The gene supernumerary limbs is referred to in FlyBase by the symbol Dmel\slmb (CG3412, FBgn0283468). It is a protein_coding_gene from Dmel. It has 3 annotated transcripts and 3 polypeptides (2 unique). Gene sequence location is 3R:21119252..21127485. Its molecular function is described by: protein dimerization activity; ubiquitin-like ligase-substrate adaptor activity; beta-catenin destruction c…
LOC140748298	LOC140748298	ras-related and estrogen-regulated growth inhibitor-like protein	ras-related and estrogen-regulated growth inhibitor-like protein			6.97972	3.63111	HWP	1.19999	3.02595	0.00247854	0.166663	NW_027332223.1	12559554	12588063	minus	protein-coding	XM_073081098.1	XP_072937199.1	246		FBpp0076651	1.83e-41
LOC140757969	dy	dusky	transmembrane protein dusky	dy	dusky	48.8072	1.47423	HWP	0.487847	3.0219	0.00251193	0.167258	NW_027332213.1	4371104	4403023	plus	protein-coding	XM_073093894.1	XP_072949995.1	568		FBpp0073449	0	FBgn0004511	The gene dusky is referred to in FlyBase by the symbol Dmel\dy (CG9355, FBgn0004511). It is a protein_coding_gene from Dmel. It has one annotated transcript and one polypeptide. Gene sequence location is X:11769769..11778784. Its molecular function is unknown. It is involved in the biological process described with: imaginal disc-derived wing morphogenesis; cell morphogenesis. 29 alleles are repo…
LOC140743564	LOC140743564	G-protein coupled receptor moody-like	G-protein coupled receptor moody-like			27.7114	1.48921	HWP	0.495044	3.00824	0.00262767	0.172032	NW_027332209.1	5228196	5236170	plus	protein-coding	XM_073074952.1	XP_072931053.1	431		FBpp0309107	1.09e-103
LOC140747902	by	blistery	focal adhesion protein tensin	by	blistery	237.624	1.33335	HWP	0.443228	3.00826	0.00262746	0.172032	NW_027332223.1	8638556	8751497	plus	protein-coding	XM_073080528.1	XP_072936629.1	1278		FBpp0290315	9.89e-74	FBgn0000244	The gene blistery is referred to in FlyBase by the symbol Dmel\by (CG9379, FBgn0000244). It is a protein_coding_gene from Dmel. It has 3 annotated transcripts and 3 polypeptides (1 unique). Gene sequence location is 3R:9528238..9533011. Its molecular function is described by: phosphotyrosine residue binding; cytoskeletal protein-membrane anchor activity; actin filament binding. It is involved in …
LOC140748670	lms	lateral muscles scarcer	lateral muscles scarcer	lms	lateral muscles scarcer	6.23324	4.51039	HWP	1.49953	3.00787	0.00263089	0.172032	NW_027332224.1	5607239	5619061	minus	protein-coding	XM_073081514.1	XP_072937615.1	328		FBpp0309584	3.1e-43	FBgn0034520	The gene lateral muscles scarcer is referred to in FlyBase by the symbol Dmel\lms (CG13424, FBgn0034520). It is a protein_coding_gene from Dmel. It has 2 annotated transcripts and 2 polypeptides (1 unique). Gene sequence location is 2R:20556877..20559953. Its molecular function is described by: DNA binding; DNA-binding transcription factor activity, RNA polymerase II-specific; RNA polymerase II c…
LOC140757966	LOC140757966	Kallmann syndrome 1	anosmin-1-like	Kal1	Kallmann syndrome 1	915.513	1.51022	HWP	0.504015	2.99637	0.00273216	0.17346	NW_027332213.1	4294827	4306102	minus	protein-coding	XM_073093889.1	XP_072949990.1	467		FBpp0083934	1.89e-41	FBgn0039155	The gene Kallmann syndrome 1 is referred to in FlyBase by the symbol Dmel\Kal1 (CG6173, FBgn0039155). It is a protein_coding_gene from Dmel. It has one annotated transcript and one polypeptide. Gene sequence location is 3R:24141395..24147490. Its molecular function is described by: peptidase inhibitor activity. It is involved in the biological process described with: neuron differentiation. 15 al…
LOC140748243	LOC140748243	Edg84A	uncharacterized LOC140748243	Edg84A	Ecdysone-dependent gene 84A	1527.51	3.09119	HWP	1.03029	3.0003	0.00269712	0.17346	NW_027332223.1	14358680	14360046	plus	protein-coding	XM_073081012.1	XP_072937113.1	252		FBpp0081186	7.59e-27	FBgn0000552	The gene Ecdysone-dependent gene 84A is referred to in FlyBase by the symbol Dmel\Edg84A (CG2345, FBgn0000552). It is a protein_coding_gene from Dmel. It has one annotated transcript and one polypeptide. Gene sequence location is 3R:6684445..6685157. Its molecular function is described by: structural constituent of chitin-based larval cuticle; structural constituent of pupal chitin-based cuticle.…
LOC140748319	LOC140748319	sidestep II	neural cell adhesion molecule 1-B-like	side-II	sidestep II	17.6151	3.20707	HWP	1.07011	2.99694	0.00272708	0.17346	NW_027332223.1	16524962	17069736	plus	protein-coding	XM_073081158.1	XP_072937259.1	832		FBpp0428412	0	FBgn0259213	The gene sidestep II is referred to in FlyBase by the symbol Dmel\side-II (CG42313, FBgn0259213). It is a protein_coding_gene from Dmel. It has 3 annotated transcripts and 3 polypeptides (2 unique). Gene sequence location is 2L:14907489..14972300. Its molecular function is described by: . It is involved in the biological process described with: . 16 alleles are reported. The phenotypes of these a…
LOC140749055	Tm2	Tropomyosin 2	tropomyosin 2	Tm2	Tropomyosin 2	49.7666	3.41309	HWP	1.13863	2.99754	0.00272172	0.17346	NW_027332225.1	3949022	3959165	minus	protein-coding	XM_073082073.1	XP_072938174.1	284		FBpp0311407	3.93e-166	FBgn0004117	The gene Tropomyosin 2 is referred to in FlyBase by the symbol Dmel\Tm2 (CG4843, FBgn0004117). It is a protein_coding_gene from Dmel. It has 6 annotated transcripts and 6 polypeptides (2 unique). Gene sequence location is 3R:15310193..15315197. Its molecular function is described by: actin filament binding. It is involved in the biological process described with: muscle contraction; positive regu…
LOC140756859	fj	four-jointed	four-jointed box kinase	fj	four-jointed	3456.38	-0.99583	HWM	0.332301	-2.99677	0.00272856	0.17346	NW_027332241.1	184681	227403	plus	protein-coding	XM_073092391.1	XP_072948492.1	573		FBpp0085933	3.58e-136	FBgn0000658	The gene four-jointed is referred to in FlyBase by the symbol Dmel\fj (CG10917, FBgn0000658). It is a protein_coding_gene from Dmel. It has one annotated transcript and one polypeptide. Gene sequence location is 2R:18232761..18236311. Its molecular function is described by: protein serine/threonine kinase activity; Wnt-protein binding. It is involved in the biological process described with 11 un…
LOC140745497	LOC140745497	dysfusion	PAS domain-containing protein cky-1-like	dysf	dysfusion	185.048	3.60906	HWP	1.21095	2.98035	0.00287922	0.18174	NW_027332218.1	8421650	8594918	minus	protein-coding	XM_073077380.1	XP_072933481.1	652		FBpp0289845	0	FBgn0039411	The gene dysfusion is referred to in FlyBase by the symbol Dmel\dysf (CG32474, FBgn0039411). It is a protein_coding_gene from Dmel. It has 3 annotated transcripts and 3 polypeptides (all unique). Gene sequence location is 3R:26076592..26098711. Its molecular function is described by 6 unique terms, many of which group under: binding; DNA-binding transcription factor activity; protein binding; tra…
LOC140746638	LOC140746638	LOC140746638	uncharacterized LOC140746638			33.9957	4.43461	HWP	1.49127	2.97371	0.00294224	0.183596	NW_027332210.1	5998111	6003992	minus	protein-coding	XM_073078760.1	XP_072934861.1	1064		FBpp0111557	1.91e-134
LOC140754709	LOC140754709	Ca-alpha1D	muscle calcium channel subunit alpha-1-like	Ca-alpha1D	Ca[2+]-channel protein alpha[[1]] subunit D	18.991	2.24024	HWP	0.752935	2.97534	0.00292666	0.183596	NW_027332236.1	9862464	9959745	minus	protein-coding	XM_073089760.1	XP_072945861.1	2034		FBpp0428118	0	FBgn0001991	The gene Ca[2+]-channel protein alpha[[1]] subunit D is referred to in FlyBase by the symbol Dmel\Ca-≈í¬±1D (CG4894, FBgn0001991). It is a protein_coding_gene from Dmel. It has 10 annotated transcripts and 10 polypeptides (all unique). Gene sequence location is 2L:16165831..16190540. Its molecular function is described by: voltage-gated calcium channel activity; monoatomic ion channel activity. I…
LOC140743699	hiw	highwire	MYC binding protein highwire	hiw	highwire	359.116	0.495433	HWP	0.167427	2.9591	0.00308541	0.18515	NW_027332215.1	23195294	23290722	plus	protein-coding	XM_073075192.1	XP_072931293.1	4437		FBpp0311921	1.94e-166	FBgn0030600	The gene highwire is referred to in FlyBase by the symbol Dmel\hiw (CG32592, FBgn0030600). It is a protein_coding_gene from Dmel. It has 2 annotated transcripts and 2 polypeptides (1 unique). Gene sequence location is X:15010137..15063429. Its molecular function is described by: zinc ion binding; protein binding; ubiquitin protein ligase activity. It is involved in the biological process describe…
LOC140744279	LOC140744279	beaten path Va	uncharacterized LOC140744279	beat-Va	beaten path Va	58.7198	2.4286	HWP	0.81809	2.96862	0.00299139	0.18515	NW_027332216.1	6644867	6714828	minus	protein-coding	XM_073075834.1	XP_072931935.1	274		FBpp0308009	3.6e-29	FBgn0038087	The gene beaten path Va is referred to in FlyBase by the symbol Dmel\beat-Va (CG10134, FBgn0038087). It is a protein_coding_gene from Dmel. It has 3 annotated transcripts and 3 polypeptides (1 unique). Gene sequence location is 3R:12840560..12848419. Its molecular function is described by: . It is involved in the biological process described with: heterophilic cell-cell adhesion via plasma membra…
LOC140744977	LOC140744977	Toll-6 (LOC140744977)	toll-like receptor Tollo	Toll-6	Toll-6	1115.41	0.903668	HWP	0.304872	2.96409	0.00303579	0.18515	NW_027332217.1	10534338	10539319	plus	protein-coding	XM_073076706.1	XP_072932807.1	1343		FBpp0297411	0	FBgn0036494	The gene Toll-6 is referred to in FlyBase by the symbol Dmel\Toll-6 (CG7250, FBgn0036494). It is a protein_coding_gene from Dmel. It has 3 annotated transcripts and 3 polypeptides (1 unique). Gene sequence location is 3L:15336692..15344315. Its molecular function is described by: Roundabout binding; neurotrophin receptor activity; heparin binding. It is involved in the biological process describe…
LOC140750611	LOC140750611	Glycine decarboxylase	glycine dehydrogenase (decarboxylating), mitochondrial	Gldc	Glycine decarboxylase	11.2326	2.92241	HWP	0.987514	2.95936	0.00308277	0.18515	NW_027332228.1	9275897	9287170	plus	protein-coding	XM_073084261.1	XP_072940362.1	1004		FBpp0307977	0	FBgn0037801	The gene Glycine decarboxylase is referred to in FlyBase by the symbol Dmel\Gldc (CG3999, FBgn0037801). It is a protein_coding_gene from Dmel. It has 2 annotated transcripts and 2 polypeptides (1 unique). Gene sequence location is 3R:10251518..10255268. Its molecular function is described by: glycine binding; pyridoxal phosphate binding; glycine dehydrogenase (decarboxylating) activity. It is inv…
LOC140752675	LOC140752675	Sph242	phenoloxidase-activating factor 2-like	Sph242	Serine protease homolog 242	1745.38	-0.483709	HWM	0.163143	-2.96493	0.0030275	0.18515	NW_027332232.1	2837126	2849019	minus	protein-coding	XM_073087003.1	XP_072943104.1	396		FBpp0305572	4.47e-69	FBgn0058160	The gene Serine protease homolog 242 is referred to in FlyBase by the symbol Dmel\Sph242 (CG40160, FBgn0058160). It is a protein_coding_gene from Dmel. It has 6 annotated transcripts and 6 polypeptides (1 unique). Gene sequence location is 3L:26215815..26229433. Its molecular function is described by: peptidase activator activity. It is involved in the biological process described with: zymogen a…
LOC140755167	LOC140755167	Serpin 77Ba	serine protease inhibitor-like	Spn77Ba	Serpin 77Ba	9.51302	4.39527	HWP	1.48536	2.95906	0.00308583	0.18515	NW_027332237.1	8395733	8397175	minus	protein-coding	XM_073090377.1	XP_072946478.1	397		FBpp0311802	1.01e-42	FBgn0262057	The gene Serpin 77Ba is referred to in FlyBase by the symbol Dmel\Spn77Ba (CG6680, FBgn0262057). It is a protein_coding_gene from Dmel. It has 3 annotated transcripts and 3 polypeptides (1 unique). Gene sequence location is 3L:20317190..20320116. Its molecular function is described by: serine-type endopeptidase inhibitor activity. It is involved in the biological process described with: regulatio…
LOC140756079	LOC140756079	Zn finger homeodomain 2	zinc finger homeobox protein 4-like	zfh2	Zn finger homeodomain 2	1538.5	2.79951	HWP	0.944421	2.96426	0.00303415	0.18515	NW_027332239.1	6511229	6678868	minus	protein-coding	XM_073091476.1	XP_072947577.1	2956		FBpp0088139	8.29e-64	FBgn0004607	The gene Zn finger homeodomain 2 is referred to in FlyBase by the symbol Dmel\zfh2 (CG1449, FBgn0004607). It is a protein_coding_gene from Dmel. It has 3 annotated transcripts and 3 polypeptides (all unique). Gene sequence location is 4:501810..540874. Its molecular function is described by: RNA polymerase II cis-regulatory region sequence-specific DNA binding; DNA binding; DNA-binding transcript…
LOC140744780	LOC140744780	LOC140744780	uncharacterized LOC140744780			31521	-0.427136	HWM	0.144524	-2.95547	0.00312198	0.185283	NW_027332217.1	3585537	3588617	minus	protein-coding	XM_073076439.1	XP_072932540.1	121
LOC140749196	LOC140749196	Cuticular protein 49Aa	uncharacterized LOC140749196	Cpr49Aa	Cuticular protein 49Aa	778.264	3.37793	HWP	1.1428	2.95583	0.00311825	0.185283	NW_027332225.1	7783608	7796297	plus	protein-coding	XM_073082244.1	XP_072938345.1	1355		FBpp0112271	6.08e-17	FBgn0050045	The gene Cuticular protein 49Aa is referred to in FlyBase by the symbol Dmel\Cpr49Aa (CG30045, FBgn0050045). It is a protein_coding_gene from Dmel. It has one annotated transcript and one polypeptide. Gene sequence location is 2R:12376626..12377378. Its molecular function is described by: structural constituent of chitin-based larval cuticle. It is involved in the biological process described wit…
LOC140744707	cib	ciboulot	thymosin beta cib	cib	ciboulot	12278.5	0.607848	HWP	0.207638	2.92745	0.00341758	0.20173	NW_027332217.1	622687	660967	minus	protein-coding	XM_073076339.1	XP_072932440.1	208		FBpp0310070	1.59e-37	FBgn0026084	The gene ciboulot is referred to in FlyBase by the symbol Dmel\cib (CG4944, FBgn0026084). It is a protein_coding_gene from Dmel. It has 5 annotated transcripts and 5 polypeptides (2 unique). Gene sequence location is X:4106113..4110981. Its molecular function is described by: actin binding; actin monomer binding. It is involved in the biological process described with: actin filament organization…
LOC140749043	LOC140749043	LOC140749043	uncharacterized LOC140749043			126.097	1.57364	HWP	0.538395	2.92284	0.00346852	0.202889	NW_027332225.1	13437039	13618118	minus	protein-coding	XM_073082051.1	XP_072938152.1	228
LOC140754860	bt	bent	projectin protein bent	bt	bent	16.0387	3.74441	HWP	1.28132	2.92232	0.00347439	0.202889	NW_027332236.1	4214146	4335103	minus	protein-coding	XM_073090012.1	XP_072946113.1	9183		FBpp0306553	0	FBgn0005666	The gene bent is referred to in FlyBase by the symbol Dmel\bt (CG32019, FBgn0005666). It is a protein_coding_gene from Dmel. It has 5 annotated transcripts and 5 polypeptides (all unique). Gene sequence location is 4:724400..776474. Its molecular function is described by: protein kinase activity; ATP binding; protein serine/threonine kinase activity; structural constituent of muscle. It is involv…
LOC140750117	CAP	CAP	Cbl-associated protein	CAP	CAP	900.806	1.81282	HWP	0.621098	2.91873	0.00351457	0.204144	NW_027332227.1	7879104	8063900	minus	protein-coding	XM_073083482.1	XP_072939583.1	2151		FBpp0428210	6.36e-171	FBgn0033504	The gene CAP is referred to in FlyBase by the symbol Dmel\CAP (CG18408, FBgn0033504). It is a protein_coding_gene from Dmel. It has 28 annotated transcripts and 28 polypeptides (25 unique). Gene sequence location is 2R:10269016..10307024. Its molecular function is unknown. It is involved in the biological process described with: sensory perception of sound; sensory perception of mechanical stimul…
LOC140748750	invected	invected	homeobox protein invected-like	en	engrailed	2372.27	-0.668994	HWM	0.230569	-2.90148	0.00371399	0.213457	NW_027332224.1	1485573	1573747	plus	protein-coding	XM_073081613.1	XP_072937714.1	476		FBpp0087198	8.63e-63	FBgn0000577	The gene engrailed is referred to in FlyBase by the symbol Dmel\en (CG9015, FBgn0000577). It is a protein_coding_gene from Dmel. It has 2 annotated transcripts and 2 polypeptides (1 unique). Gene sequence location is 2R:11524006..11528210. Its molecular function is described by 6 unique terms, many of which group under: binding; nucleic acid binding; sequence-specific DNA binding; transcription r…
LOC140749912	LOC140749912	kelch domain-containing protein 3	kelch domain-containing protein 3			1830.35	0.343662	HWP	0.118429	2.90185	0.00370971	0.213457	NW_027332226.1	6850785	6862279	plus	protein-coding	XM_073083166.1	XP_072939267.1	383		FBpp0304872	3.21e-129
LOC140744591	LOC140744591	LOC140744591	uncharacterized LOC140744591			738.572	0.462744	HWP	0.159686	2.89784	0.00375748	0.214826	NW_027332216.1	15865849	15868467	minus	protein-coding	XM_073076243.1	XP_072932344.1	101
LOC140751850	Mp20	Muscle protein 20	muscle-specific protein 20 transgelin	Mp20	Muscle protein 20	30.7847	3.61599	HWP	1.25122	2.88999	0.00385259	0.218939	NW_027332230.1	9009440	9011251	plus	protein-coding	XM_073085931.1	XP_072942032.1	184		FBpp0311634	2.17e-105	FBgn0002789	The gene Muscle protein 20 is referred to in FlyBase by the symbol Dmel\Mp20 (CG4696, FBgn0002789). It is a protein_coding_gene from Dmel. It has 2 annotated transcripts and 2 polypeptides (all unique). Gene sequence location is 2R:13246670..13248880. Its molecular function is described by: actin filament binding. It is involved in the biological process described with: actin filament organizatio…
LOC140754954	ssp3	short spindle 3	SCAPER domain-containing protein short spindle 3	ssp3	short spindle 3	1096.08	0.403487	HWP	0.139682	2.88861	0.00386953	0.218939	NW_027332237.1	10346526	10420754	plus	protein-coding	XM_073090113.1	XP_072946214.1	2176		FBpp0309712	2.12e-76	FBgn0032723	The gene short spindle 3 is referred to in FlyBase by the symbol Dmel\ssp3 (CG18397, FBgn0032723). It is a protein_coding_gene from Dmel. It has 2 annotated transcripts and 2 polypeptides (all unique). Gene sequence location is 2L:18916347..18943960. Its molecular function is unknown. The biological processes in which it is involved are not known. 12 alleles are reported. The phenotypes of these …
LOC140744137	Mf	Myofilin	myofilin	Mf	Myofilin	17.7882	3.46075	HWP	1.20475	2.8726	0.00407112	0.229158	NW_027332209.1	7458651	7467572	plus	protein-coding	XM_073075617.1	XP_072931718.1	345		FBpp0306948	2.15e-63	FBgn0038294	The gene Myofilin is referred to in FlyBase by the symbol Dmel\Mf (CG6803, FBgn0038294). It is a protein_coding_gene from Dmel. It has 17 annotated transcripts and 17 polypeptides (11 unique). Gene sequence location is 3R:15170625..15181510. Its molecular function is unknown. The biological processes in which it is involved are not known. 11 alleles are reported. No phenotypic data is available. …
LOC140751757	Ca-Ma2d	Ca-Ma2d	Ca[2+] channel Muscle-specific alpha2/delta subunit	Ca-Ma2d	Ca[2+] channel Muscle-specific alpha2/delta subunit	28.3142	2.85305	HWP	0.995558	2.86578	0.00415984	0.231763	NW_027332211.1	6733643	6758534	minus	protein-coding	XM_073085800.1	XP_072941901.1	1244		FBpp0304633	0	FBgn0261999	The gene Ca[2+] channel Muscle-specific alpha2/delta subunit is referred to in FlyBase by the symbol Dmel\Ca-Ma2d (CG42817, FBgn0261999). It is a protein_coding_gene from Dmel. It has 2 annotated transcripts and 2 polypeptides (1 unique). Gene sequence location is 2L:16231475..16241527. Its molecular function is described by: voltage-gated calcium channel activity. It is involved in the biologica…
LOC140755102	LOC140755102	dpr13	uncharacterized LOC140755102	dpr13	defective proboscis extension response 13	97.9085	3.04942	HWP	1.06373	2.86672	0.00414749	0.231763	NW_027332237.1	4341633	4438085	plus	protein-coding	XM_073090301.1	XP_072946402.1	446		FBpp0289452	1.44e-67	FBgn0034286	The gene defective proboscis extension response 13 is referred to in FlyBase by the symbol Dmel\dpr13 (CG33996, FBgn0034286). It is a protein_coding_gene from Dmel. It has 2 annotated transcripts and 2 polypeptides (all unique). Gene sequence location is 2R:17975122..18007902. Its molecular function is described by: . It is involved in the biological process described with: synapse organization; …
LOC140751631	LOC140751631	lethal of scute	achaete-scute complex protein T3-like	l(1)sc	lethal of scute	3013.5	-0.637623	HWM	0.223551	-2.85225	0.00434107	0.240632	NW_027332230.1	6255627	6258232	minus	protein-coding	XM_073085600.1	XP_072941701.1	193		FBpp0070073	3.97e-32	FBgn0002561	The gene lethal of scute is referred to in FlyBase by the symbol Dmel\l(1)sc (CG3839, FBgn0002561). It is a protein_coding_gene from Dmel. It has one annotated transcript and one polypeptide. Gene sequence location is X:409721..410817. Its molecular function is described by 6 unique terms, many of which group under: binding; DNA-binding transcription factor activity; transcription regulator activ…
LOC140751001	LOC140751001	LOC140751001	uncharacterized LOC140751001			13.7694	3.14775	HWP	1.10615	2.84567	0.00443176	0.244418	NW_027332211.1	5194991	5199803	minus	protein-coding	XM_073084788.1	XP_072940889.1	223
LOC140757309	LOC140757309	Lcp65Af	larval cuticle protein LCP-17-like	Lcp65Af	Lcp65Af	36598.8	-3.72455	HWM	1.31042	-2.84227	0.00447937	0.245794	NW_027332212.1	4296108	4315016	plus	protein-coding	XM_073092951.1	XP_072949052.1	229		FBpp0076765	3.51e-21	FBgn0020639	The gene Lcp65Af is referred to in FlyBase by the symbol Dmel\Lcp65Af (CG10533, FBgn0020639). It is a protein_coding_gene from Dmel. It has one annotated transcript and one polypeptide. Gene sequence location is 3L:6136215..6136791. Its molecular function is described by: structural constituent of chitin-based larval cuticle. It is involved in the biological process described with: chitin-based c…
LOC140747885	LOC140747885	LOC140747885	uncharacterized LOC140747885			59164.6	4.02169	HWP	1.41654	2.83909	0.00452423	0.245794	NW_027332223.1	14307964	14313962	plus	protein-coding	XM_073080502.1	XP_072936603.1	328		FBpp0305270	1.27e-24
LOC140753034	LOC140753034	LOC140753034	uncharacterized LOC140753034			21966.2	0.379968	HWP	0.133809	2.83962	0.00451668	0.245794	NW_027332233.1	4169622	4260318	minus	protein-coding	XM_073087386.1	XP_072943487.1	1670		FBpp0080672	7.23e-27
LOC140745615	LOC140745615	empty spiracles	homeotic protein empty spiracles-like	ems	empty spiracles	39.9676	3.43968	HWP	1.21333	2.8349	0.00458399	0.247808	NW_027332210.1	1802604	1852172	minus	protein-coding	XM_073077554.1	XP_072933655.1	272		FBpp0082326	3.32e-59	FBgn0000576	The gene empty spiracles is referred to in FlyBase by the symbol Dmel\ems (CG2988, FBgn0000576). It is a protein_coding_gene from Dmel. It has one annotated transcript and one polypeptide. Gene sequence location is 3R:13901853..13904620. Its molecular function is described by: RNA polymerase II transcription regulatory region sequence-specific DNA binding; RNA polymerase II cis-regulatory region …
LOC140757616	LOC140757616	MIF4G domain-containing protein A	MIF4G domain-containing protein A			1414.47	1.05219	HWP	0.372143	2.82738	0.00469307	0.252455	NW_027332212.1	13688246	13730836	plus	protein-coding	XM_073093454.1	XP_072949555.1	457		FBpp0290091	4.49e-94
LOC140744733	Optix	Optix	optix	Optix	Optix	94.2297	3.40265	HWP	1.20554	2.82252	0.00476476	0.255055	NW_027332217.1	1418861	1421311	plus	protein-coding	XM_073076374.1	XP_072932475.1	274		FBpp0087941	1.65e-109	FBgn0025360	The gene Optix is referred to in FlyBase by the symbol Dmel\Optix (CG18455, FBgn0025360). It is a protein_coding_gene from Dmel. It has 3 annotated transcripts and 3 polypeptides (all unique). Gene sequence location is 2R:8031283..8042529. Its molecular function is described by: DNA binding; DNA-binding transcription factor activity, RNA polymerase II-specific; sequence-specific DNA binding; RNA …
LOC140750187	LOC140750187	aldehyde dehydrogenase, cytosolic 1-like	aldehyde dehydrogenase, cytosolic 1-like			218.922	-1.64289	HWM	0.5839	-2.81364	0.00489841	0.26093	NW_027332227.1	5796251	5806043	minus	protein-coding	XM_073083584.1	XP_072939685.1	487		FBpp0084452	0
LOC140750007	LOC140750007	Arginine kinase 1	arginine kinase	Argk1	Arginine kinase 1	666.805	1.41952	HWP	0.505203	2.80979	0.00495732	0.262786	NW_027332211.1	2707037	2712135	plus	protein-coding	XM_073083294.1	XP_072939395.1	385		FBpp0076271	0	FBgn0000116	The gene Arginine kinase 1 is referred to in FlyBase by the symbol Dmel\Argk1 (CG32031, FBgn0000116). It is a protein_coding_gene from Dmel. It has 7 annotated transcripts and 7 polypeptides (5 unique). Gene sequence location is 3L:9048781..9066027. Its molecular function is described by: transferase activity, transferring phosphorus-containing groups; arginine kinase activity; kinase activity; c…
LOC140746864	Ctl2	Ctl2	Choline transporter-like 2	Ctl2	Choline transporter-like 2	464.524	1.30795	HWP	0.465947	2.80707	0.00499948	0.263741	NW_027332222.1	12352528	12373392	plus	protein-coding	XM_073078976.1	XP_072935077.1	736		FBpp0084742	0	FBgn0039637	The gene Choline transporter-like 2 is referred to in FlyBase by the symbol Dmel\Ctl2 (CG11880, FBgn0039637). It is a protein_coding_gene from Dmel. It has 3 annotated transcripts and 3 polypeptides (1 unique). Gene sequence location is 3R:29123370..29128247. Its molecular function is described by: transmembrane transporter activity. It is involved in the biological process described with: transm…
LOC140750017	zfh1	Zn finger homeodomain 1	Zn finger homeodomain 1	zfh1	Zn finger homeodomain 1	855.59	0.692205	HWP	0.24688	2.80381	0.00505023	0.265137	NW_027332227.1	355296	368833	minus	protein-coding	XM_073083304.1	XP_072939405.1	857		FBpp0085064	1.47e-84	FBgn0004606	The gene Zn finger homeodomain 1 is referred to in FlyBase by the symbol Dmel\zfh1 (CG1322, FBgn0004606). It is a protein_coding_gene from Dmel. It has 3 annotated transcripts and 3 polypeptides (all unique). Gene sequence location is 3R:30765926..30789202. Its molecular function is described by: RNA polymerase II cis-regulatory region sequence-specific DNA binding; RNA polymerase II transcriptio…
LOC140745716	LOC140745716	hinge2	uncharacterized LOC140745716	hng2	hinge2	13.6419	1.51444	HWP	0.542804	2.79003	0.00527025	0.275364	NW_027332219.1	3234259	3235762	minus	protein-coding	XM_073077612.1	XP_072933713.1	220		FBpp0081402	1.38e-12	FBgn0037634	The gene hinge2 is referred to in FlyBase by the symbol Dmel\hng2 (CG8359, FBgn0037634). It is a protein_coding_gene from Dmel. It has one annotated transcript and one polypeptide. Gene sequence location is 3R:8806322..8807581. Its molecular function is described by: DNA binding. It is involved in the biological process described with: regulation of transcription by RNA polymerase II. 9 alleles a…
LOC140746298	LOC140746298	glucose dehydrogenase [FAD, quinone]	glucose dehydrogenase [FAD, quinone]			68.0891	2.47122	HWP	0.888256	2.78211	0.00540075	0.278463	NW_027332220.1	8174526	8181698	plus	protein-coding	XM_073078399.1	XP_072934500.1	631		FBpp0073791	0
LOC140747151	LOC140747151	Neuroligin 3	neuroligin-4, Y-linked-like	Nlg3	Neuroligin 3	97.6683	2.77088	HWP	0.996081	2.78179	0.00540605	0.278463	NW_027332222.1	1564746	1680119	minus	protein-coding	XM_073079424.1	XP_072935525.1	1053		FBpp0290294	0	FBgn0083963	The gene Neuroligin 3 is referred to in FlyBase by the symbol Dmel\Nlg3 (CG34127, FBgn0083963). It is a protein_coding_gene from Dmel. It has 2 annotated transcripts and 2 polypeptides (1 unique). Gene sequence location is 3R:7570281..7639434. Its molecular function is described by: neurexin family protein binding; signaling receptor activity. It is involved in the biological process described wi…
LOC140753297	LOC140753297	Cytochrome P450 6a2	cytochrome P450 6a2-like	Cyp6a2	Cytochrome P450 6a2	560.555	-1.40523	HWM	0.505149	-2.78182	0.0054055	0.278463	NW_027332233.1	7776814	7780129	plus	protein-coding	XM_073087796.1	XP_072943897.1	492		FBpp0085466	1.84e-96	FBgn0289743	The gene Cytochrome P450 6a2 is referred to in FlyBase by the symbol Dmel\Cyp6a2 (CG9438, FBgn0289743). It is a protein_coding_gene from Dmel. It has one annotated transcript and one polypeptide. Gene sequence location is 2R:6779749..6781491. Its molecular function is described by: monooxygenase activity; oxidoreductase activity, acting on paired donors, with incorporation or reduction of molecul…
LOC140750445	LOC140750445	cyclic GMP-AMP phosphodiesterase SMPDL3A-like	cyclic GMP-AMP phosphodiesterase SMPDL3A-like			17.6235	4.0064	HWP	1.44213	2.77812	0.00546748	0.280305	NW_027332227.1	13604373	13693636	plus	protein-coding	XM_073083970.1	XP_072940071.1	453		FBpp0312612	7.42e-127
LOC140744764	Sb	Stubble	serine proteinase stubble	Sb	Stubble	183.148	1.43031	HWP	0.51687	2.76725	0.00565313	0.288468	NW_027332217.1	3122095	3296833	minus	protein-coding	XM_073076414.1	XP_072932515.1	574		FBpp0310459	2.44e-150	FBgn0003319	The gene Stubble is referred to in FlyBase by the symbol Dmel\Sb (CG4316, FBgn0003319). It is a protein_coding_gene from Dmel. It has 2 annotated transcripts and 2 polypeptides (1 unique). Gene sequence location is 3R:16116161..16145284. Its molecular function is described by: serine-type endopeptidase activity. It is involved in the biological process described with: actin filament bundle assemb…
LOC140743577	LOC140743577	dar1	uncharacterized LOC140743577	dar1	dendritic arbor reduction 1	140.18	2.40387	HWP	0.872048	2.75658	0.00584094	0.296665	NW_027332215.1	17876354	17987821	minus	protein-coding	XM_073074972.1	XP_072931073.1	357		FBpp0112047	3.11e-62	FBgn0263239	The gene dendritic arbor reduction 1 is referred to in FlyBase by the symbol Dmel\dar1 (CG12029, FBgn0263239). It is a protein_coding_gene from Dmel. It has one annotated transcript and one polypeptide. Gene sequence location is 3L:3626352..3653442. Its molecular function is described by: DNA-binding transcription factor activity, RNA polymerase II-specific; DNA-binding transcription factor activ…
LOC140757333	LOC140757333	methuselah-like 10	G-protein coupled receptor Mth2-like	mthl10	methuselah-like 10	26.9042	2.42105	HWP	0.881664	2.746	0.00603272	0.304987	NW_027332212.1	5423182	5544320	minus	protein-coding	XM_073092998.1	XP_072949099.1	656		FBpp0297519	8.59e-40	FBgn0035132	The gene methuselah-like 10 is referred to in FlyBase by the symbol Dmel\mthl10 (CG17061, FBgn0035132). It is a protein_coding_gene from Dmel. It has 7 annotated transcripts and 7 polypeptides (5 unique). Gene sequence location is 3L:332801..342915. Its molecular function is described by: G protein-coupled receptor activity; transmembrane signaling receptor activity; G protein-coupled peptide rec…
LOC140745306	LOC140745306	gamma-interferon-inducible lysosomal thiol reductase-like	gamma-interferon-inducible lysosomal thiol reductase-like			54.3558	3.29245	HWP	1.20016	2.74334	0.00608186	0.306055	NW_027332209.1	10135345	10140440	plus	protein-coding	XM_073077110.1	XP_072933211.1	209		FBpp0081582	9.3e-37
LOC140756949	plx	pollux	PTB_TBC1D1_like and TBC domain-containing protein plx	plx	pollux	180.948	0.852236	HWP	0.31124	2.7382	0.00617771	0.309452	NW_027332241.1	4567734	4631170	plus	protein-coding	XM_073092491.1	XP_072948592.1	1626		FBpp0291302	0	FBgn0261261	The gene pollux is referred to in FlyBase by the symbol Dmel\plx (CG42612, FBgn0261261). It is a protein_coding_gene from Dmel. It has 5 annotated transcripts and 5 polypeptides (all unique). Gene sequence location is 3R:5685855..5712837. Its molecular function is described by: small GTPase binding; GTPase activator activity; integrin binding. It is involved in the biological process described wi…
LOC140746924	LOC140746924	obstructor-B	protein obstructor-E-like	obst-B	obstructor-B	6351.4	-1.13936	HWM	0.416965	-2.73251	0.0062854	0.313409	NW_027332222.1	13622564	13628480	minus	protein-coding	XM_073079083.1	XP_072935184.1	287		FBpp0079524	7.73e-96	FBgn0027600	The gene obstructor-B is referred to in FlyBase by the symbol Dmel\obst-B (CG4778, FBgn0027600). It is a protein_coding_gene from Dmel. It has one annotated transcript and one polypeptide. Gene sequence location is 2L:10032690..10038954. Its molecular function is described by: chitin binding. The biological processes in which it is involved are not known. 15 alleles are reported. No phenotypic da…
LOC140745233	LOC140745233	GILT-like protein 1	GILT-like protein 1			283.95	2.8705	HWP	1.05233	2.72775	0.00637681	0.31415	NW_027332209.1	10125015	10130724	plus	protein-coding	XM_073077004.1	XP_072933105.1	227		FBpp0081582	3.86e-35
LOC140742363	Sf3a1	Sf3a1	splicing factor 3a subunit 1	Sf3a1	Splicing factor 3a subunit 1	1167.23	-0.562482	HWM	0.20626	-2.72706	0.00639019	0.31415	NW_027332213.1	14052666	14058032	minus	protein-coding	XM_073073279.1	XP_072929380.1	709		FBpp0082817	0	FBgn0266917	The gene Splicing factor 3a subunit 1 is referred to in FlyBase by the symbol Dmel\Sf3a1 (CG16941, FBgn0266917). It is a protein_coding_gene from Dmel. It has one annotated transcript and one polypeptide. Gene sequence location is 3R:16999384..17002355. Its molecular function is described by: RNA binding. It is involved in the biological process described with 6 unique terms, many of which group …
LOC140749803	LOC140749803	mitochondrial basic amino acids transporter-like	mitochondrial basic amino acids transporter-like			22.9786	2.91149	HWP	1.06814	2.72576	0.00641533	0.31415	NW_027332226.1	11116865	11120697	plus	protein-coding	XM_073082963.1	XP_072939064.1	315		FBpp0304055	2.05e-69
LOC140751722	LOC140751722	CARPB	carbonic anhydrase-related protein 10-like	CARPB	Carbonic anhydrase-related protein B	62.5729	2.01735	HWP	0.739809	2.72686	0.00639406	0.31415	NW_027332230.1	9807195	9862599	minus	protein-coding	XM_073085754.1	XP_072941855.1	321		FBpp0311998	2.86e-177	FBgn0052698	The gene Carbonic anhydrase-related protein B is referred to in FlyBase by the symbol Dmel\CARPB (CG32698, FBgn0052698). It is a protein_coding_gene from Dmel. It has 4 annotated transcripts and 4 polypeptides (1 unique). Gene sequence location is X:9783223..9855449. Its molecular function is described by: carbonate dehydratase activity; hydro-lyase activity; zinc ion binding. The biological proc…
LOC140742406	LOC140742406	LOC140742406	uncharacterized LOC140742406			24.2906	2.26612	HWP	0.832512	2.72203	0.00648825	0.316302	NW_027332213.1	15241746	15281316	plus	protein-coding	XM_073073335.1	XP_072929436.1	1422		FBpp0304808	3.63e-21
LOC140755422	LOC140755422	scarlet	protein scarlet-like	st	scarlet	68.2568	2.03106	HWP	0.746968	2.71908	0.00654641	0.317506	NW_027332211.1	15630324	15663751	minus	protein-coding	XM_073090631.1	XP_072946732.1	644		FBpp0075149	4.73e-116	FBgn0003515	The gene scarlet is referred to in FlyBase by the symbol Dmel\st (CG4314, FBgn0003515). It is a protein_coding_gene from Dmel. It has one annotated transcript and one polypeptide. Gene sequence location is 3L:16497651..16500460. Its molecular function is described by 6 unique terms, many of which group under: transporter activity; transmembrane transporter activity; active transmembrane transport…
LOC140744275	LOC140744275	Irk2	G protein-activated inward rectifier potassium channel 3-like	Irk2	Inwardly rectifying potassium channel 2	16.676	2.01762	HWP	0.742363	2.71783	0.0065711	0.317506	NW_027332216.1	6200583	6239623	minus	protein-coding	XM_073075827.1	XP_072931928.1	537		FBpp0308685	0	FBgn0039081	The gene Inwardly rectifying potassium channel 2 is referred to in FlyBase by the symbol Dmel\Irk2 (CG4370, FBgn0039081). It is a protein_coding_gene from Dmel. It has 4 annotated transcripts and 4 polypeptides (all unique). Gene sequence location is 3R:23513617..23519445. Its molecular function is described by: inward rectifier potassium channel activity. It is involved in the biological process…
LOC140745424	Cht5	Chitinase 5	Chitinase 5	Cht5	Chitinase 5	158.996	1.38646	HWP	0.511686	2.7096	0.00673648	0.322642	NW_027332218.1	7067995	7100913	minus	protein-coding	XM_073077270.1	XP_072933371.1	540		FBpp0082294	0	FBgn0038180	The gene Chitinase 5 is referred to in FlyBase by the symbol Dmel\Cht5 (CG9307, FBgn0038180). It is a protein_coding_gene from Dmel. It has one annotated transcript and one polypeptide. Gene sequence location is 3R:13767549..13770732. Its molecular function is described by: chitinase activity; chitin binding; hydrolase activity, hydrolyzing O-glycosyl compounds. It is involved in the biological p…
LOC140748070	LUBEL	LUBEL	Linear Ubiquitin E3 ligase	LUBEL	Linear Ubiquitin E3 ligase	48.1454	1.56047	HWP	0.575742	2.71036	0.00672102	0.322642	NW_027332223.1	11581480	11599773	plus	protein-coding	XM_073080768.1	XP_072936869.1	2227		FBpp0303662	3.54e-159	FBgn0031857	The gene Linear Ubiquitin E3 ligase is referred to in FlyBase by the symbol Dmel\LUBEL (CG11321, FBgn0031857). It is a protein_coding_gene from Dmel. It has 9 annotated transcripts and 9 polypeptides (7 unique). Gene sequence location is 2L:6759829..6772755. Its molecular function is described by 6 unique terms, many of which group under: protein binding; catalytic activity, acting on a protein; …
LOC140744992	LOC140744992	Toll-7	toll-like receptor 7	Toll-7	Toll-7	1518.36	1.72647	HWP	0.64186	2.68979	0.00714975	0.337988	NW_027332217.1	11899740	11904101	plus	protein-coding	XM_073076731.1	XP_072932832.1	1281		FBpp0085638	0	FBgn0034476	The gene Toll-7 is referred to in FlyBase by the symbol Dmel\Toll-7 (CG8595, FBgn0034476). It is a protein_coding_gene from Dmel. It has one annotated transcript and one polypeptide. Gene sequence location is 2R:19826578..19832973. Its molecular function is described by: pattern recognition receptor activity; transmembrane signaling receptor activity; neurotrophin receptor activity; virion bindin…
LOC140745814	LOC140745814	opioid-binding protein/cell adhesion molecule homolog	opioid-binding protein/cell adhesion molecule homolog			1571.12	0.499283	HWP	0.185601	2.69009	0.00714338	0.337988	NW_027332219.1	2081890	2287995	minus	protein-coding	XM_073077732.1	XP_072933833.1	498		FBpp0305585	1.34e-34
LOC140751706	Ten-m	Tenascin major	teneurin transmembrane protein Ten-m	Ten-m	Tenascin major	4643.59	0.410183	HWP	0.152484	2.69001	0.00714509	0.337988	NW_027332230.1	1773280	2058047	plus	protein-coding	XM_073085720.1	XP_072941821.1	3154		FBpp0303192	0	FBgn0004449	The gene Tenascin major is referred to in FlyBase by the symbol Dmel\Ten-m (CG5723, FBgn0004449). It is a protein_coding_gene from Dmel. It has 3 annotated transcripts and 3 polypeptides (all unique). Gene sequence location is 3L:22293044..22407863. Its molecular function is described by: protein binding; filamin binding; protein homodimerization activity; protein heterodimerization activity; ide…
LOC140746307	LOC140746307	glucose dehydrogenase [FAD, quinone]-like	glucose dehydrogenase [FAD, quinone]-like			9432.84	3.60961	HWP	1.34304	2.68764	0.00719581	0.338699	NW_027332220.1	8412973	8447694	plus	protein-coding	XM_073078413.1	XP_072934514.1	628		FBpp0073801	0
LOC140748283	LOC140748283	LOC140748283	uncharacterized LOC140748283			38.4084	2.95494	HWP	1.10173	2.68209	0.00731631	0.342893	NW_027332223.1	15842963	15872579	minus	protein-coding	XM_073081071.1	XP_072937172.1	310		FBpp0086487	5.92e-61
LOC140753928	LOC140753928	jim lovell	protein jim lovell-like	lov	jim lovell	28.541	2.97892	HWP	1.11321	2.67596	0.00745147	0.347735	NW_027332234.1	11128998	11165604	minus	protein-coding	XM_073088770.1	XP_072944871.1	496		FBpp0310200	7.01e-56	FBgn0266129	The gene jim lovell is referred to in FlyBase by the symbol Dmel\lov (CG16778, FBgn0266129). It is a protein_coding_gene from Dmel. It has 5 annotated transcripts and 5 polypeptides (2 unique). Gene sequence location is 2R:25085780..25139627. Its molecular function is described by: DNA binding. It is involved in the biological process described with 8 unique terms, many of which group under: mult…
LOC140747931	LOC140747931	larval/pupal rigid cuticle protein 66-like	larval/pupal rigid cuticle protein 66-like			10741.4	4.56885	HWP	1.70838	2.67438	0.00748665	0.34789	NW_027332223.1	14230850	14231781	minus	protein-coding	XM_073080586.1	XP_072936687.1	134		FBpp0305270	5.65e-20
LOC140744719	LOC140744719	LOC140744719	uncharacterized LOC140744719			162.835	0.995304	HWP	0.372475	2.67214	0.00753693	0.348071	NW_027332217.1	1061348	1291087	minus	protein-coding	XM_073076359.1	XP_072932460.1	1680		FBpp0292537	0
LOC140747492	Mmp1	Mmp1	Matrix metalloproteinase 1	Mmp1	Matrix metalloproteinase 1	872.223	1.49237	HWP	0.558654	2.67137	0.00755429	0.348071	NW_027332222.1	9459221	9498837	plus	protein-coding	XM_073079976.1	XP_072936077.1	582		FBpp0292977	0	FBgn0035049	The gene Matrix metalloproteinase 1 is referred to in FlyBase by the symbol Dmel\Mmp1 (CG4859, FBgn0035049). It is a protein_coding_gene from Dmel. It has 10 annotated transcripts and 10 polypeptides (6 unique). Gene sequence location is 2R:24671294..24688184. Its molecular function is described by: metalloendopeptidase activity; zinc ion binding; metallopeptidase activity. It is involved in the …
LOC140743419	LOC140743419	Fhos	uncharacterized LOC140743419	Fhos	Formin homology 2 domain containing	1.9505	4.96475	HWP	1.86014	2.66902	0.00760729	0.34904	NW_027332215.1	11897181	11933090	minus	protein-coding	XM_073074670.1	XP_072930771.1	1038		FBpp0306021	7.46e-14	FBgn0266084	The gene Formin homology 2 domain containing is referred to in FlyBase by the symbol Dmel\Fhos (CG42610, FBgn0266084). It is a protein_coding_gene from Dmel. It has 9 annotated transcripts and 9 polypeptides (8 unique). Gene sequence location is 3L:8753619..8798719. Its molecular function is described by: actin filament binding. It is involved in the biological process described with 11 unique te…
LOC140749818	LOC140749818	gremlin-2-like	gremlin-2-like			16.7151	3.17396	HWP	1.19144	2.66396	0.00772258	0.352848	NW_027332226.1	12064602	12067881	minus	protein-coding	XM_073083010.1	XP_072939111.1	227
LOC140745871	LOC140745871	U3 small nucleolar ribonucleoprotein protein IMP4	U3 small nucleolar ribonucleoprotein protein IMP4			698.345	-0.406127	HWM	0.152787	-2.65812	0.00785785	0.356049	NW_027332210.1	2030829	2035311	minus	protein-coding	XM_073077805.1	XP_072933906.1	309		FBpp0084144	2.03e-132
LOC140749523	LOC140749523	LOC140749523	uncharacterized LOC140749523			7.74263	2.20798	HWP	0.830552	2.65845	0.00785018	0.356049	NW_027332226.1	10003546	10013413	plus	protein-coding	XM_073082602.1	XP_072938703.1	274
LOC140742279	LOC140742279	Homeodomain protein 2.0	homeobox protein DBX1-B-like	H2.0	Homeodomain protein 2.0	5.91296	8.21875	HWP	3.09628	2.6544	0.00794502	0.356667	NW_027332209.1	9567081	9571904	minus	protein-coding	XM_073073178.1	XP_072929279.1	198		FBpp0078858	1.09e-34	FBgn0001170	The gene Homeodomain protein 2.0 is referred to in FlyBase by the symbol Dmel\H2.0 (CG11607, FBgn0001170). It is a protein_coding_gene from Dmel. It has one annotated transcript and one polypeptide. Gene sequence location is 2L:6013059..6019402. Its molecular function is described by: DNA binding; sequence-specific DNA binding; DNA-binding transcription factor activity, RNA polymerase II-specific…
LOC140747000	LOC140747000	LOC140747000	uncharacterized LOC140747000			199.256	3.66142	HWP	1.38064	2.65198	0.00800213	0.356667	NW_027332210.1	7566384	7593436	plus	protein-coding	XM_073079221.1	XP_072935322.1	318
LOC140750040	PolQ	DNA polymerase theta	DNA polymerase theta	PolQ	DNA polymerase theta	411.985	0.331833	HWP	0.125104	2.65247	0.00799062	0.356667	NW_027332227.1	4361850	4372078	minus	protein-coding	XM_073083341.1	XP_072939442.1	1869		FBpp0082131	0	FBgn0002905	The gene DNA polymerase theta is referred to in FlyBase by the symbol Dmel\PolQ (CG6019, FBgn0002905). It is a protein_coding_gene from Dmel. It has one annotated transcript and one polypeptide. Gene sequence location is 3R:12705523..12712299. Its molecular function is described by 6 unique terms, many of which group under: binding; nucleic acid binding; catalytic activity; catalytic activity, ac…
LOC140755035	LOC140755035	Actin 57B	actin, muscle	Act57B	Actin 57B	426.084	3.06714	HWP	1.15539	2.65462	0.00793968	0.356667	NW_027332237.1	75463	76701	plus	protein-coding	XM_073090209.1	XP_072946310.1	376		FBpp0071448	0	FBgn0000044	The gene Actin 57B is referred to in FlyBase by the symbol Dmel\Act57B (CG10067, FBgn0000044). It is a protein_coding_gene from Dmel. It has one annotated transcript and one polypeptide. Gene sequence location is 2R:20944021..20946431. Its molecular function is unknown. It is involved in the biological process described with: ovarian fusome organization; regulation of synapse organization; mitoti…
LOC140757281	Ypel	Yippee-like	Yippee-like	Ypel	Yippee-like	704.59	1.25354	HWP	0.474541	2.64159	0.00825188	0.366303	NW_027332212.1	2746366	2919323	minus	protein-coding	XM_073092894.1	XP_072948995.1	202		FBpp0305121	8.12e-75	FBgn0030183	The gene Yippee-like is referred to in FlyBase by the symbol Dmel\Ypel (CG15309, FBgn0030183). It is a protein_coding_gene from Dmel. It has 5 annotated transcripts and 5 polypeptides (1 unique). Gene sequence location is X:10205292..10212374. Its molecular function is described by: . It is involved in the biological process described with: regulation of synapse organization. 18 alleles are repor…
LOC140757845	LOC140757845	transmembrane protease serine 9-like	transmembrane protease serine 9-like			41.7236	1.92643	HWP	0.730405	2.63748	0.00835257	0.369271	NW_027332213.1	11385702	11408040	plus	protein-coding	XM_073093716.1	XP_072949817.1	611		FBpp0075456	1.23e-136
LOC140743424	Fhos	Fhos	Formin homology 2 domain containing	Fhos	Formin homology 2 domain containing	2671.52	-0.41344	HWM	0.156971	-2.63387	0.00844184	0.371713	NW_027332215.1	11812770	11893754	minus	protein-coding	XM_073074674.1	XP_072930775.1	1241		FBpp0297586	0	FBgn0266084	The gene Formin homology 2 domain containing is referred to in FlyBase by the symbol Dmel\Fhos (CG42610, FBgn0266084). It is a protein_coding_gene from Dmel. It has 9 annotated transcripts and 9 polypeptides (8 unique). Gene sequence location is 3L:8753619..8798719. Its molecular function is described by: actin filament binding. It is involved in the biological process described with 11 unique te…
LOC140743571	LOC140743571	G-protein coupled receptor moody	G-protein coupled receptor moody			7.07586	2.21139	HWP	0.841048	2.62933	0.00855532	0.373696	NW_027332209.1	5097718	5228187	plus	protein-coding	XM_073074964.1	XP_072931065.1	438		FBpp0309107	7.35e-92
LOC140749745	MED17	MED17	mediator complex subunit 17	MED17	Mediator complex subunit 17	1221.74	-0.289693	HWM	0.110147	-2.63007	0.00853668	0.373696	NW_027332226.1	13339712	13349789	plus	protein-coding	XM_073082893.1	XP_072938994.1	656		FBpp0082980	0	FBgn0038578	The gene Mediator complex subunit 17 is referred to in FlyBase by the symbol Dmel\MED17 (CG7957, FBgn0038578). It is a protein_coding_gene from Dmel. It has one annotated transcript and one polypeptide. Gene sequence location is 3R:18189072..18191265. Its molecular function is described by: DNA-binding transcription factor binding; transcription coactivator activity; protein binding; transcriptio…
LOC140745718	LOC140745718	LOC140745718	uncharacterized LOC140745718			26.1876	1.88309	HWP	0.717198	2.62561	0.00864928	0.374802	NW_027332209.1	10250994	10264021	minus	protein-coding	XM_073077639.1	XP_072933740.1	777		FBpp0311615	2.75e-07
LOC140752751	CstF50	CstF50	cleavage stimulation factor subunit 1 Cst50	CstF50	Cleavage stimulation factor 50 kD subunit	678.181	-0.550833	HWM	0.209729	-2.6264	0.00862936	0.374802	NW_027332232.1	1249028	1259874	plus	protein-coding	XM_073087095.1	XP_072943196.1	433		FBpp0085224	0	FBgn0039867	The gene Cleavage stimulation factor 50 kD subunit is referred to in FlyBase by the symbol Dmel\CstF50 (CG2261, FBgn0039867). It is a protein_coding_gene from Dmel. It has one annotated transcript and one polypeptide. Gene sequence location is 3R:31735503..31736963. Its molecular function is unknown. It is involved in the biological process described with: mRNA 3'-end processing. 9 alleles are re…
LOC140755419	LOC140755419	Gelsolin	actin depolymerising venom protein gelsolin 1-like	Gel	Gelsolin	4523.65	0.400592	HWP	0.152739	2.62272	0.00872305	0.376505	NW_027332238.1	5140678	5169945	minus	protein-coding	XM_073090625.1	XP_072946726.1	533		FBpp0301196	2.09e-153	FBgn0010225	The gene Gelsolin is referred to in FlyBase by the symbol Dmel\Gel (CG1106, FBgn0010225). It is a protein_coding_gene from Dmel. It has 7 annotated transcripts and 7 polypeptides (3 unique). Gene sequence location is 3R:4235217..4241057. Its molecular function is described by: phosphatidylinositol-4,5-bisphosphate binding; actin filament binding; protein binding. It is involved in the biological …
LOC140744842	LOC140744842	juvenile hormone-binding protein-like	juvenile hormone-binding protein-like			52.6199	1.96792	HWP	0.750946	2.62059	0.00877768	0.377371	NW_027332217.1	6271619	6281195	minus	protein-coding	XM_073076533.1	XP_072932634.1	243
LOC140755947	LOC140755947	Shaker cognate b	potassium voltage-gated channel protein Shab-like	Shab	Shaker cognate b	27.0979	2.07482	HWP	0.792258	2.61887	0.00882208	0.377793	NW_027332239.1	9292724	9354750	plus	protein-coding	XM_073091305.1	XP_072947406.1	890		FBpp0293735	0	FBgn0262593	The gene Shaker cognate b is referred to in FlyBase by the symbol Dmel\Shab (CG43128, FBgn0262593). It is a protein_coding_gene from Dmel. It has 10 annotated transcripts and 10 polypeptides (9 unique). Gene sequence location is 3L:2895017..2959579. Its molecular function is described by: monoatomic ion channel activity; potassium channel regulator activity; delayed rectifier potassium channel ac…
LOC140753186	rut	Adenylate cyclase 1	adenylate cyclase rutabaga	Adcy1	Adenylate cyclase 1	4121	-0.667359	HWM	0.255145	-2.6156	0.00890699	0.379939	NW_027332233.1	7456774	7600934	minus	protein-coding	XM_073087621.1	XP_072943722.1	1719		FBpp0305813	0	FBgn0003301	The gene Adenylate cyclase 1 is referred to in FlyBase by the symbol Dmel\Adcy1 (CG9533, FBgn0003301). It is a protein_coding_gene from Dmel. It has 7 annotated transcripts and 7 polypeptides (6 unique). Gene sequence location is X:14787478..14826073. Its molecular function is described by: adenylate cyclase activity; calcium- and calmodulin-responsive adenylate cyclase activity; phosphorus-oxyge…
LOC140743760	LOC140743760	LOC140743760	uncharacterized LOC140743760			181.067	2.20026	HWP	0.848108	2.59432	0.00947784	0.388514	NW_027332209.1	6367898	6373790	minus	protein-coding	XM_073075321.1	XP_072931422.1	1073		FBpp0303631	1.34e-88
LOC140745386	cpx	complexin	synaptic transmission protein complexin	cpx	complexin	1895.86	0.457241	HWP	0.176311	2.59337	0.00950395	0.388514	NW_027332210.1	208680	528942	plus	protein-coding	XM_073077217.1	XP_072933318.1	141		FBpp0290985	1.69e-50	FBgn0041605	The gene complexin is referred to in FlyBase by the symbol Dmel\cpx (CG32490, FBgn0041605). It is a protein_coding_gene from Dmel. It has 21 annotated transcripts and 21 polypeptides (10 unique). Gene sequence location is 3R:4280221..4304604. Its molecular function is described by: SNARE binding; syntaxin binding. It is involved in the biological process described with 8 unique terms, many of whi…
LOC140752253	LOC140752253	Arlr	endoribonuclease Arlr-like	Arlr	Age-related lipid regulator	124.941	1.92075	HWP	0.739212	2.59837	0.00936672	0.388514	NW_027332211.1	7349654	7355055	plus	protein-coding	XM_073086479.1	XP_072942580.1	349		FBpp0310188	4.89e-51	FBgn0030251	The gene Age-related lipid regulator is referred to in FlyBase by the symbol Dmel\Arlr (CG2145, FBgn0030251). It is a protein_coding_gene from Dmel. It has 2 annotated transcripts and 2 polypeptides (1 unique). Gene sequence location is X:10927399..10929712. Its molecular function is described by: RNA endonuclease activity; RNA binding. It is involved in the biological process described with: mRN…
LOC140757627	pths	porthos	probable ATP-dependent RNA helicase DDX47	pths	porthos	1392.5	-0.445659	HWM	0.171016	-2.60595	0.00916189	0.388514	NW_027332212.1	14052334	14057044	plus	protein-coding	XM_073093470.1	XP_072949571.1	471		FBpp0080997	0	FBgn0032919	The gene porthos is referred to in FlyBase by the symbol Dmel\pths (CG9253, FBgn0032919). It is a protein_coding_gene from Dmel. It has one annotated transcript and one polypeptide. Gene sequence location is 2L:21143229..21145146. Its molecular function is described by: RNA helicase activity; ATP binding; nucleic acid binding; rRNA binding. It is involved in the biological process described with:…
LOC140757898	LOC140757898	Cuticular protein 64Ab	uncharacterized LOC140757898	Cpr64Ab	Cuticular protein 64Ab	3753.39	1.48571	HWP	0.573699	2.58969	0.00960612	0.388514	NW_027332213.1	803007	824512	plus	protein-coding	XM_073093772.1	XP_072949873.1	270		FBpp0073109	2.8e-22	FBgn0035511	The gene Cuticular protein 64Ab is referred to in FlyBase by the symbol Dmel\Cpr64Ab (CG15007, FBgn0035511). It is a protein_coding_gene from Dmel. It has one annotated transcript and one polypeptide. Gene sequence location is 3L:4210880..4211540. Its molecular function is described by: structural constituent of chitin-based larval cuticle. It is involved in the biological process described with:…
LOC140749423	Atet	Atet	ABC transporter expressed in trachea	Atet	ABC transporter expressed in trachea	897.655	0.587513	HWP	0.226784	2.59063	0.00957993	0.388514	NW_027332226.1	15246738	15299165	plus	protein-coding	XM_073082453.1	XP_072938554.1	739		FBpp0111812	0	FBgn0020762	The gene ABC transporter expressed in trachea is referred to in FlyBase by the symbol Dmel\Atet (CG2969, FBgn0020762). It is a protein_coding_gene from Dmel. It has 4 annotated transcripts and 4 polypeptides (2 unique). Gene sequence location is 2L:4333913..4345776. Its molecular function is described by: ATP hydrolysis activity; ATP binding; ATPase-coupled transmembrane transporter activity; ABC…
LOC140750634	LOC140750634	unc-5	netrin receptor unc-5-like	unc-5	unc-5	2601.69	0.412726	HWP	0.158586	2.60254	0.00925373	0.388514	NW_027332228.1	16288626	16305883	minus	protein-coding	XM_073084299.1	XP_072940400.1	543		FBpp0309017	2.78e-78	FBgn0034013	The gene unc-5 is referred to in FlyBase by the symbol Dmel\unc-5 (CG8166, FBgn0034013). It is a protein_coding_gene from Dmel. It has 2 annotated transcripts and 2 polypeptides (1 unique). Gene sequence location is 2R:15340472..15368300. Its molecular function is described by: netrin receptor activity; netrin receptor activity involved in chemorepulsion. It is involved in the biological process …
LOC140751615	LOC140751615	trypsin-3-like	trypsin-3-like			4.70717	3.96576	HWP	1.5309	2.59048	0.0095841	0.388514	NW_027332230.1	15457235	15463284	minus	protein-coding	XM_073085584.1	XP_072941685.1	270		FBpp0077252	1.11e-44
LOC140754347	ArfGAP3	ArfGAP3	ADP-ribosylation factor GTPase activating protein 3	ArfGAP3	ADP-ribosylation factor GTPase activating protein 3	2082.7	-0.255516	HWM	0.0986553	-2.58999	0.00959793	0.388514	NW_027332235.1	104569	118581	plus	protein-coding	XM_073089345.1	XP_072945446.1	503		FBpp0303208	5.96e-119	FBgn0037182	The gene ADP-ribosylation factor GTPase activating protein 3 is referred to in FlyBase by the symbol Dmel\ArfGAP3 (CG6838, FBgn0037182). It is a protein_coding_gene from Dmel. It has 7 annotated transcripts and 7 polypeptides (5 unique). Gene sequence location is 3L:22714313..22717577. Its molecular function is described by: GTPase activator activity; protein binding. It is involved in the biolog…
LOC140755097	LOC140755097	Dscam3	cell adhesion molecule Dscam2-like	Dscam3	Down syndrome cell adhesion molecule 3	9.46663	3.53968	HWP	1.36438	2.59434	0.0094773	0.388514	NW_027332237.1	7213561	7305715	minus	protein-coding	XM_073090294.1	XP_072946395.1	1466		FBpp0112309	0	FBgn0261046	The gene Down syndrome cell adhesion molecule 3 is referred to in FlyBase by the symbol Dmel\Dscam3 (CG31190, FBgn0261046). It is a protein_coding_gene from Dmel. It has 4 annotated transcripts and 4 polypeptides (all unique). Gene sequence location is 3R:17473935..17505667. Its molecular function is described by: cell-cell adhesion mediator activity; identical protein binding. It is involved in …
LOC140755938	LOC140755938	LOC140755938	uncharacterized LOC140755938			281.9	1.24667	HWP	0.478902	2.60318	0.00923634	0.388514	NW_027332239.1	8638295	8639023	plus	protein-coding	XM_073091294.1	XP_072947395.1	130
LOC140756031	LOC140756031	threonylcarbamoyladenosine tRNA methylthiotransferase	threonylcarbamoyladenosine tRNA methylthiotransferase			609.124	-0.475272	HWM	0.183167	-2.59475	0.0094661	0.388514	NW_027332239.1	14351909	14358142	plus	protein-coding	XM_073091427.1	XP_072947528.1	538		FBpp0086116	0
LOC140756378	LOC140756378	serine protease inhibitor dipetalogastin	serine protease inhibitor dipetalogastin			1552.46	1.54307	HWP	0.595706	2.59033	0.0095884	0.388514	NW_027332240.1	9469339	9550789	plus	protein-coding	XM_073091853.1	XP_072947954.1	503		FBpp0076385	0
LOC140756885	LOC140756885	organic cation transporter protein-like	organic cation transporter protein-like			859.18	3.19023	HWP	1.22675	2.60056	0.00930711	0.388514	NW_027332241.1	5590063	5646048	plus	protein-coding	XM_073092418.1	XP_072948519.1	656		FBpp0288885	0
LOC140751571	wupA	wings up A	troponin wings up A	wupA	wings up A	36.697	3.12042	HWP	1.2063	2.58678	0.00968774	0.39037	NW_027332230.1	4599484	4612943	minus	protein-coding	XM_073085499.1	XP_072941600.1	219		FBpp0074299	3e-96	FBgn0283471	The gene wings up A is referred to in FlyBase by the symbol Dmel\wupA (CG7178, FBgn0283471). It is a protein_coding_gene from Dmel. It has 13 annotated transcripts and 13 polypeptides (9 unique). Gene sequence location is X:18105568..18116922. Its molecular function is described by: actin binding. It is involved in the biological process described with 11 unique terms, many of which group under: …
LOC140745101	Cln7	Cln7	CLN7/MFS domain-containing 8	Cln7	Cln7	770.917	0.786461	HWP	0.30428	2.58466	0.00974745	0.391331	NW_027332217.1	15927708	15939681	minus	protein-coding	XM_073076874.1	XP_072932975.1	534		FBpp0304979	8.51e-180	FBgn0035767	The gene Cln7 is referred to in FlyBase by the symbol Dmel\Cln7 (CG8596, FBgn0035767). It is a protein_coding_gene from Dmel. It has 3 annotated transcripts and 3 polypeptides (1 unique). Gene sequence location is 3L:7341884..7345183. Its molecular function is described by: transmembrane transporter activity. It is involved in the biological process described with: transmembrane transport. 12 all…
LOC140743400	LOC140743400	S-Lap1	cytosol aminopeptidase-like	S-Lap1	Sperm-Leucylaminopeptidase 1	123.961	1.00453	HWP	0.389238	2.58076	0.00985832	0.394333	NW_027332215.1	11423513	11425358	plus	protein-coding	XM_073074625.1	XP_072930726.1	531		FBpp0076362	7.98e-152	FBgn0035915	The gene Sperm-Leucylaminopeptidase 1 is referred to in FlyBase by the symbol Dmel\S-Lap1 (CG6372, FBgn0035915). It is a protein_coding_gene from Dmel. It has one annotated transcript and one polypeptide. Gene sequence location is 3L:8617235..8619474. Its molecular function is described by: metal ion binding; manganese ion binding. It is involved in the biological process described with: proteoly…
LOC140744900	Notum	Notum	palmitoleoyl-protein carboxylesterase notum	Notum	Notum	88.3428	2.23832	HWP	0.867925	2.57893	0.00991081	0.394986	NW_027332217.1	7761262	7767546	plus	protein-coding	XM_073076602.1	XP_072932703.1	435		FBpp0075193	1.18e-109	FBgn0044028	The gene Notum is referred to in FlyBase by the symbol Dmel\Notum (CG13076, FBgn0044028). It is a protein_coding_gene from Dmel. It has one annotated transcript and one polypeptide. Gene sequence location is 3L:16023480..16032752. Its molecular function is described by: palmitoleyl hydrolase activity; hydrolase activity. It is involved in the biological process described with 9 unique terms, many…
LOC140757465	Duox	Dual oxidase	dual oxidase	Duox	Dual oxidase	221.675	1.71432	HWP	0.665918	2.57437	0.0100424	0.397704	NW_027332212.1	9819064	9875558	plus	protein-coding	XM_073093189.1	XP_072949290.1	1495		FBpp0307132	0	FBgn0283531	The gene Dual oxidase is referred to in FlyBase by the symbol Dmel\Duox (CG3131, FBgn0283531). It is a protein_coding_gene from Dmel. It has 2 annotated transcripts and 2 polypeptides (1 unique). Gene sequence location is 2L:2815970..2830248. Its molecular function is described by 7 unique terms, many of which group under: catalytic activity; oxidoreductase activity; oxidoreductase activity, acti…
LOC140751821	LOC140751821	LOC140751821	uncharacterized LOC140751821			4.48573	4.86023	HWP	1.88817	2.57404	0.0100519	0.397704	NW_027332230.1	16568829	16576714	plus	protein-coding	XM_073085881.1	XP_072941982.1	410
LOC140746893	LOC140746893	LOC140746893	uncharacterized LOC140746893			89.4304	3.82125	HWP	1.48607	2.57138	0.0101294	0.399325	NW_027332210.1	7332712	7337000	minus	protein-coding	XM_073079044.1	XP_072935145.1	288		FBpp0078253	2.83e-14
LOC140745759	LOC140745759	LOC140745759	uncharacterized LOC140745759			441.118	-0.677028	HWM	0.26348	-2.56957	0.0101826	0.399978	NW_027332219.1	5894353	5898150	minus	protein-coding	XM_073077654.1	XP_072933755.1	209
LOC140746412	LOC140746412	Cytochrome P450 6a2	cytochrome P450 6B7-like	Cyp6a2	Cytochrome P450 6a2	26.8792	5.48266	HWP	2.13833	2.56399	0.0103477	0.404563	NW_027332220.1	10520181	10524415	plus	protein-coding	XM_073078547.1	XP_072934648.1	514		FBpp0085466	1.68e-94	FBgn0289743	The gene Cytochrome P450 6a2 is referred to in FlyBase by the symbol Dmel\Cyp6a2 (CG9438, FBgn0289743). It is a protein_coding_gene from Dmel. It has one annotated transcript and one polypeptide. Gene sequence location is 2R:6779749..6781491. Its molecular function is described by: monooxygenase activity; oxidoreductase activity, acting on paired donors, with incorporation or reduction of molecul…
LOC140752369	l(2)efl	l(2)efl	lethal (2) essential for life	l(2)efl	lethal (2) essential for life	14.1835	3.16745	HWP	1.23578	2.56313	0.0103734	0.404563	NW_027332231.1	4971865	4975596	minus	protein-coding	XM_073086642.1	XP_072942743.1	190		FBpp0307666	2.08e-71	FBgn0011296	The gene lethal (2) essential for life is referred to in FlyBase by the symbol Dmel\l(2)efl (CG4533, FBgn0011296). It is a protein_coding_gene from Dmel. It has 2 annotated transcripts and 2 polypeptides (1 unique). Gene sequence location is 2R:23684651..23685543. Its molecular function is described by: unfolded protein binding. It is involved in the biological process described with: protein ref…
LOC140742655	pxb	putative Hedgehog signaling attenuator pxb	putative Hedgehog signaling attenuator pxb			1123.48	0.924384	HWP	0.360846	2.56171	0.0104158	0.404771	NW_027332214.1	2471034	2658801	plus	protein-coding	XM_073073604.1	XP_072929705.1	504
LOC140743363	LOC140743363	Connectin	uncharacterized LOC140743363	Con	Connectin	3.85742	5.02103	HWP	1.96116	2.56024	0.01046	0.405047	NW_027332209.1	3544103	3610533	plus	protein-coding	XM_073074543.1	XP_072930644.1	491		FBpp0301699	6.22e-64	FBgn0005775	The gene Connectin is referred to in FlyBase by the symbol Dmel\Con (CG7503, FBgn0005775). It is a protein_coding_gene from Dmel. It has 2 annotated transcripts and 2 polypeptides (1 unique). Gene sequence location is 3L:4936758..5079033. Its molecular function is unknown. It is involved in the biological process described with: homophilic cell adhesion via plasma membrane adhesion molecules; syn…
LOC140745499	LOC140745499	dysfusion	PAS domain-containing protein cky-1-like	dysf	dysfusion	95.7072	3.21322	HWP	1.2646	2.54089	0.0110571	0.426264	NW_027332218.1	8681459	8705999	plus	protein-coding	XM_073077383.1	XP_072933484.1	538		FBpp0112205	7.4e-177	FBgn0039411	The gene dysfusion is referred to in FlyBase by the symbol Dmel\dysf (CG32474, FBgn0039411). It is a protein_coding_gene from Dmel. It has 3 annotated transcripts and 3 polypeptides (all unique). Gene sequence location is 3R:26076592..26098711. Its molecular function is described by 6 unique terms, many of which group under: binding; DNA-binding transcription factor activity; protein binding; tra…
LOC140754838	apolpp	apolipophorin	retinoid- and fatty-acid binding glycoprotein apolipophorin	apolpp	apolipophorin	1997.06	1.25666	HWP	0.494991	2.53875	0.011125	0.426264	NW_027332236.1	10208221	10251852	plus	protein-coding	XM_073089974.1	XP_072946075.1	3289		FBpp0311464	2.5e-150	FBgn0087002	The gene apolipophorin is referred to in FlyBase by the symbol Dmel\apolpp (CG11064, FBgn0087002). It is a protein_coding_gene from Dmel. It has 4 annotated transcripts and 4 polypeptides (1 unique). Gene sequence location is 4:1060969..1077273. Its molecular function is described by 6 unique terms, many of which group under: binding; protein binding; monocarboxylic acid binding; transporter acti…
LOC140756071	Tre1	Trapped in endoderm 1	Trapped in endoderm 1	Tre1	Trapped in endoderm 1	71.144	2.48637	HWP	0.979155	2.53931	0.0111073	0.426264	NW_027332239.1	14303233	14337612	minus	protein-coding	XM_073091470.1	XP_072947571.1	347		FBpp0300658	8.34e-116	FBgn0046687	The gene Trapped in endoderm 1 is referred to in FlyBase by the symbol Dmel\Tre1 (CG3171, FBgn0046687). It is a protein_coding_gene from Dmel. It has 3 annotated transcripts and 3 polypeptides (2 unique). Gene sequence location is X:5673830..5679977. Its molecular function is described by: G protein-coupled receptor activity. It is involved in the biological process described with: G protein-coup…
LOC140745513	Delta	Delta	neurogenic locus protein delta	Delta	Delta	644.26	-0.722615	HWM	0.284875	-2.53661	0.0111933	0.427379	NW_027332218.1	9312180	9352105	minus	protein-coding	XM_073077401.1	XP_072933502.1	734		FBpp0293200	0	FBgn0000463	The gene Delta is referred to in FlyBase by the symbol Dmel\Delta (CG3619, FBgn0000463). It is a protein_coding_gene from Dmel. It has 3 annotated transcripts and 3 polypeptides (1 unique). Gene sequence location is 3R:19302731..19326217. Its molecular function is described by: calcium ion binding; receptor ligand activity; protein binding; glycosphingolipid binding; Notch binding. It is involved…
LOC140743441	LOC140743441	cypher	uncharacterized LOC140743441	cyr	cypher	459.488	1.88357	HWP	0.744121	2.53127	0.0113649	0.429429	NW_027332209.1	4613322	4651380	plus	protein-coding	XM_073074707.1	XP_072930808.1	508		FBpp0309146	6.28e-65	FBgn0030001	The gene cypher is referred to in FlyBase by the symbol Dmel\cyr (CG15335, FBgn0030001). It is a protein_coding_gene from Dmel. It has 3 annotated transcripts and 3 polypeptides (2 unique). Gene sequence location is X:8121280..8135713. Its molecular function is described by: . It is involved in the biological process described with: cell morphogenesis; epithelial cell morphogenesis. 12 alleles ar…
LOC140753325	r	rudimentary	carbamoyl-phosphate synthetase 2, aspartate transcarbamylase, and dihydroorotase rudimentary	r	rudimentary	3948.26	0.531337	HWP	0.209887	2.53153	0.0113565	0.429429	NW_027332233.1	9493130	9515078	minus	protein-coding	XM_073087854.1	XP_072943955.1	2910		FBpp0309142	0	FBgn0003189	The gene rudimentary is referred to in FlyBase by the symbol Dmel\r (CG18572, FBgn0003189). It is a protein_coding_gene from Dmel. It has 3 annotated transcripts and 3 polypeptides (1 unique). Gene sequence location is X:16655359..16668712. Its molecular function is described by 11 unique terms, many of which group under: catalytic activity; hydrolase activity; hydrolase activity, acting on carbo…
LOC140753701	prd1	pruning defect 1	pleckstrin homology domain-containing protein pruning defect 1	prd1	pruning defect 1	736.24	0.358363	HWP	0.141463	2.53325	0.0113009	0.429429	NW_027332234.1	4295736	4320081	minus	protein-coding	XM_073088464.1	XP_072944565.1	1287		FBpp0305953	4.5e-58	FBgn0037949	The gene pruning defect 1 is referred to in FlyBase by the symbol Dmel\prd1 (CG17360, FBgn0037949). It is a protein_coding_gene from Dmel. It has 2 annotated transcripts and 2 polypeptides (all unique). Gene sequence location is 3R:11781131..11787014. Its molecular function is described by: kinesin binding; small GTPase binding. It is involved in the biological process described with: lysosome lo…
LOC140748245	LOC140748245	Edg84A	pupal cuticle protein Edg-84A-like	Edg84A	Ecdysone-dependent gene 84A	12308.9	2.60153	HWP	1.0295	2.52698	0.0115049	0.433218	NW_027332223.1	14362972	14364097	minus	protein-coding	XM_073081015.1	XP_072937116.1	174		FBpp0081186	4.66e-27	FBgn0000552	The gene Ecdysone-dependent gene 84A is referred to in FlyBase by the symbol Dmel\Edg84A (CG2345, FBgn0000552). It is a protein_coding_gene from Dmel. It has one annotated transcript and one polypeptide. Gene sequence location is 3R:6684445..6685157. Its molecular function is described by: structural constituent of chitin-based larval cuticle; structural constituent of pupal chitin-based cuticle.…
LOC140748238	LOC140748238	LOC140748238	uncharacterized LOC140748238			26253.3	3.59446	HWP	1.42407	2.52408	0.0116003	0.435311	NW_027332223.1	14234331	14238343	minus	protein-coding	XM_073081007.1	XP_072937108.1	214		FBpp0305270	5.81e-19
LOC140745847	LOC140745847	cochonnet	proton-coupled amino acid transporter-like protein pathetic	coch	cochonnet	34.4327	-1.22488	HWM	0.48587	-2.52101	0.0117017	0.437611	NW_027332219.1	4042296	4058294	minus	protein-coding	XM_073077773.1	XP_072933874.1	461		FBpp0302700	9.03e-96	FBgn0263776	The gene cochonnet is referred to in FlyBase by the symbol Dmel\coch (CG43693, FBgn0263776). It is a protein_coding_gene from Dmel. It has 7 annotated transcripts and 7 polypeptides (6 unique). Gene sequence location is 3L:11036358..11051371. Its molecular function is described by: L-amino acid transmembrane transporter activity. It is involved in the biological process described with: amino acid…
LOC140742586	LOC140742586	alpha-Esterase-10	juvenile hormone esterase-like	alpha-Est10	alpha-Esterase-10	6.21537	2.30328	HWP	0.914247	2.51932	0.0117582	0.438224	NW_027332214.1	418466	429039	minus	protein-coding	XM_073073496.1	XP_072929597.1	589		FBpp0297078	4.35e-58	FBgn0015569	The gene alpha-Esterase-10 is referred to in FlyBase by the symbol Dmel\≈í¬±-Est10 (CG1131, FBgn0015569). It is a protein_coding_gene from Dmel. It has 3 annotated transcripts and 3 polypeptides (all unique). Gene sequence location is 3R:7486583..7493845. Its molecular function is described by: serine hydrolase activity; carboxylesterase activity. The biological processes in which it is involved …
LOC140753915	LOC140753915	Cytochrome P450 4c3	cytochrome P450 4c3-like	Cyp4c3	Cytochrome P450 4c3	7995.01	3.77236	HWP	1.49849	2.51744	0.0118212	0.439073	NW_027332234.1	8379633	8395441	minus	protein-coding	XM_073088753.1	XP_072944854.1	499		FBpp0085074	1.85e-99	FBgn0015032	The gene Cytochrome P450 4c3 is referred to in FlyBase by the symbol Dmel\Cyp4c3 (CG1438, FBgn0015032). It is a protein_coding_gene from Dmel. It has one annotated transcript and one polypeptide. Gene sequence location is 3R:30894038..30900688. Its molecular function is described by: iron ion binding; heme binding; oxidoreductase activity, acting on paired donors, with incorporation or reduction …
LOC140757151	LOC140757151	LOC140757151	uncharacterized LOC140757151			213.243	2.41738	HWP	0.961494	2.51419	0.0119305	0.441338	NW_027332212.1	12136265	12138127	minus	protein-coding	XM_073092687.1	XP_072948788.1	275
LOC140749105	svp	seven up	COUP transcription factor 2	svp	seven up	14.8893	1.80985	HWP	0.72013	2.51323	0.011963	0.441338	NW_027332225.1	3523729	3619943	plus	protein-coding	XM_073082128.1	XP_072938229.1	279		FBpp0428128	0	FBgn0003651	The gene seven up is referred to in FlyBase by the symbol Dmel\svp (CG11502, FBgn0003651). It is a protein_coding_gene from Dmel. It has 5 annotated transcripts and 5 polypeptides (all unique). Gene sequence location is 3R:12258737..12302785. Its molecular function is described by 9 unique terms, many of which group under: binding; DNA-binding transcription factor activity; protein binding; trans…
LOC140754300	Noa36	Noa36	zinc finger protein 330 homolog Noa36	Noa36	Noa36	678.301	-0.359701	HWM	0.143214	-2.51163	0.0120176	0.441861	NW_027332235.1	50391	53972	minus	protein-coding	XM_073089286.1	XP_072945387.1	310		FBpp0084689	1.04e-138	FBgn0026400	The gene Noa36 is referred to in FlyBase by the symbol Dmel\Noa36 (CG10009, FBgn0026400). It is a protein_coding_gene from Dmel. It has one annotated transcript and one polypeptide. Gene sequence location is 3R:28598059..28599288. Its molecular function is described by: zinc ion binding. It is involved in the biological process described with: larval lymph gland hemopoiesis. 3 alleles are reporte…
LOC140744770	Tsf1	Transferrin 1	Transferrin 1	Tsf1	Transferrin 1	14732.4	1.64646	HWP	0.656736	2.50703	0.012175	0.446144	NW_027332217.1	3364771	3400790	plus	protein-coding	XM_073076423.1	XP_072932524.1	681		FBpp0312205	6.82e-117	FBgn0022355	The gene Transferrin 1 is referred to in FlyBase by the symbol Dmel\Tsf1 (CG6186, FBgn0022355). It is a protein_coding_gene from Dmel. It has 2 annotated transcripts and 2 polypeptides (1 unique). Gene sequence location is X:18387084..18390344. Its molecular function is described by: iron ion binding. It is involved in the biological process described with: response to fungus; iron ion transport;…
LOC140748035	Ppt2	Ppt2	palmitoyl-protein thioesterase 2	Ppt2	Palmitoyl-protein Thioesterase 2	876.024	0.541429	HWP	0.216306	2.50307	0.0123122	0.447895	NW_027332223.1	3076270	3083424	minus	protein-coding	XM_073080717.1	XP_072936818.1	288		FBpp0079801	3.17e-105	FBgn0032358	The gene Palmitoyl-protein Thioesterase 2 is referred to in FlyBase by the symbol Dmel\Ppt2 (CG4851, FBgn0032358). It is a protein_coding_gene from Dmel. It has one annotated transcript and one polypeptide. Gene sequence location is 2L:11280298..11281920. Its molecular function is described by: palmitoyl-(protein) hydrolase activity; palmitoyl hydrolase activity; fatty acyl-CoA hydrolase activity…
LOC140754121	SmydA-3	SmydA-3	SET and MYND domain containing, arthropod-specific, member 3	SmydA-3	SET and MYND domain containing, arthropod-specific, member 3	8.36252	2.12384	HWP	0.848568	2.50285	0.0123198	0.447895	NW_027332234.1	10907292	10913277	plus	protein-coding	XM_073089039.1	XP_072945140.1	492		FBpp0304342	1.28e-140	FBgn0262599	The gene SET and MYND domain containing, arthropod-specific, member 3 is referred to in FlyBase by the symbol Dmel\SmydA-3 (CG43129, FBgn0262599). It is a protein_coding_gene from Dmel. It has 3 annotated transcripts and 3 polypeptides (2 unique). Gene sequence location is 2L:10850141..10854604. Its molecular function is described by: protein-lysine N-methyltransferase activity. The biological pr…
LOC140755016	Cpsf160	Cpsf160	cleavage and polyadenylation specificity factor subunit 1	Cpsf160	Cleavage and polyadenylation specificity factor 160	1571.07	-0.352943	HWM	0.141059	-2.5021	0.0123458	0.447895	NW_027332237.1	5683459	5706282	plus	protein-coding	XM_073090187.1	XP_072946288.1	1457		FBpp0089163	0	FBgn0024698	The gene Cleavage and polyadenylation specificity factor 160 is referred to in FlyBase by the symbol Dmel\Cpsf160 (CG10110, FBgn0024698). It is a protein_coding_gene from Dmel. It has 2 annotated transcripts and 2 polypeptides (all unique). Gene sequence location is 2R:14497347..14503488. Its molecular function is described by: myosin binding; nucleic acid binding; mRNA 3'-UTR AU-rich region bind…
LOC140744406	Amun	Amun	protein amun	Amun	Amun	3719.99	-0.359621	HWM	0.144009	-2.49721	0.0125175	0.448167	NW_027332216.1	10575689	10582560	plus	protein-coding	XM_073075979.1	XP_072932080.1	332		FBpp0305931	7.84e-103	FBgn0030328	The gene Amun is referred to in FlyBase by the symbol Dmel\Amun (CG2446, FBgn0030328). It is a protein_coding_gene from Dmel. It has 12 annotated transcripts and 12 polypeptides (1 unique). Gene sequence location is X:11710120..11715565. Its molecular function is unknown. It is involved in the biological process described with: chaeta development; wing disc development; compound eye development. …
LOC140745810	LOC140745810	LOC140745810	uncharacterized LOC140745810			20.5247	3.78796	HWP	1.51546	2.49954	0.0124355	0.448167	NW_027332219.1	1938466	1941278	minus	protein-coding	XM_073077727.1	XP_072933828.1	274
LOC140749550	fusl	fuseless	transmembrane protein fuseless	fusl	fuseless	4.14778	3.24413	HWP	1.29825	2.49885	0.0124599	0.448167	NW_027332226.1	2528453	2575323	minus	protein-coding	XM_073082634.1	XP_072938735.1	416		FBpp0309915	7.96e-71	FBgn0031702	The gene fuseless is referred to in FlyBase by the symbol Dmel\fusl (CG14021, FBgn0031702). It is a protein_coding_gene from Dmel. It has 6 annotated transcripts and 6 polypeptides (1 unique). Gene sequence location is 2L:5330470..5338073. Its molecular function is unknown. It is involved in the biological process described with: neuron-neuron synaptic transmission; clustering of voltage-gated ca…
LOC140750569	LOC140750569	LOC140750569	uncharacterized LOC140750569			1077.28	0.452842	HWP	0.181305	2.49768	0.0125009	0.448167	NW_027332228.1	646860	659033	minus	protein-coding	XM_073084184.1	XP_072940285.1	820		FBpp0301097	1.14e-51
LOC140757405	shep	alan shepard	RNA binding motif single stranded interacting protein alan shepard	shep	alan shepard	5729.91	0.874853	HWP	0.35124	2.49076	0.012747	0.453961	NW_027332212.1	7681646	7909115	minus	protein-coding	XM_073093079.1	XP_072949180.1	538		FBpp0290814	1.4e-106	FBgn0052423	The gene alan shepard is referred to in FlyBase by the symbol Dmel\shep (CG32423, FBgn0052423). It is a protein_coding_gene from Dmel. It has 8 annotated transcripts and 8 polypeptides (6 unique). Gene sequence location is 3L:5155821..5277944. Its molecular function is described by 6 unique terms, many of which group under: nucleic acid binding; binding; RNA binding; mRNA binding; poly-purine tra…
LOC140744073	LOC140744073	Cytochrome P450 9f2	probable cytochrome P450 9f2	Cyp9f2	Cytochrome P450 9f2	2.41024	3.51641	HWP	1.41222	2.48999	0.0127747	0.453961	NW_027332216.1	1366538	1385483	plus	protein-coding	XM_073075538.1	XP_072931639.1	524		FBpp0082070	4.51e-140	FBgn0038037	The gene Cytochrome P450 9f2 is referred to in FlyBase by the symbol Dmel\Cyp9f2 (CG11466, FBgn0038037). It is a protein_coding_gene from Dmel. It has one annotated transcript and one polypeptide. Gene sequence location is 3R:12403340..12406028. Its molecular function is described by: monooxygenase activity; oxidoreductase activity, acting on paired donors, with incorporation or reduction of mole…
LOC140748974	LOC140748974	Prps	ribose-phosphate pyrophosphokinase 2-like	Prps	Phosphoribosyl pyrophosphate synthetase	13.3338	4.35753	HWP	1.75221	2.48687	0.0128872	0.453961	NW_027332225.1	4793782	4794944	minus	protein-coding	XM_073081961.1	XP_072938062.1	343		FBpp0311282	0	FBgn0036030	The gene Phosphoribosyl pyrophosphate synthetase is referred to in FlyBase by the symbol Dmel\Prps (CG6767, FBgn0036030). It is a protein_coding_gene from Dmel. It has 9 annotated transcripts and 9 polypeptides (6 unique). Gene sequence location is 3L:9683579..9696700. Its molecular function is described by: ribose phosphate diphosphokinase activity; magnesium ion binding. It is involved in the b…
LOC140753901	LOC140753901	E(spl)mbeta-HLH	enhancer of split mbeta protein-like	E(spl)mbeta-HLH	Enhancer of split mbeta, helix-loop-helix	2459.37	-1.00552	HWM	0.404248	-2.48739	0.0128685	0.453961	NW_027332234.1	10252495	10253562	minus	protein-coding	XM_073088727.1	XP_072944828.1	204		FBpp0084355	1.99e-59	FBgn0002733	The gene Enhancer of split mbeta, helix-loop-helix is referred to in FlyBase by the symbol Dmel\E(spl)m≈í‚â§-HLH (CG14548, FBgn0002733). It is a protein_coding_gene from Dmel. It has one annotated transcript and one polypeptide. Gene sequence location is 3R:26005046..26006023. Its molecular function is described by 7 unique terms, many of which group under: binding; nucleic acid binding; sequence…
LOC140756612	LOC140756612	Nuclear factor Y-box C	nuclear transcription factor Y subunit gamma-like	Nf-YC	Nuclear factor Y-box C	542.172	-0.438935	HWM	0.176416	-2.48807	0.0128438	0.453961	NW_027332240.1	2140650	2154287	plus	protein-coding	XM_073092144.1	XP_072948245.1	285		FBpp0070935	8.82e-42	FBgn0029905	The gene Nuclear factor Y-box C is referred to in FlyBase by the symbol Dmel\Nf-YC (CG3075, FBgn0029905). It is a protein_coding_gene from Dmel. It has one annotated transcript and one polypeptide. Gene sequence location is X:6818178..6820919. Its molecular function is described by: protein heterodimerization activity; sequence-specific DNA binding; DNA-binding transcription activator activity, R…
LOC140744405	asun	asunder	integrator complex subunit 13 asun	asun	asunder	538.257	-0.371286	HWM	0.149471	-2.484	0.0129918	0.455127	NW_027332216.1	10583279	10596774	minus	protein-coding	XM_073075977.1	XP_072932078.1	624		FBpp0082713	2.86e-127	FBgn0020407	The gene asunder is referred to in FlyBase by the symbol Dmel\asun (CG6814, FBgn0020407). It is a protein_coding_gene from Dmel. It has one annotated transcript and one polypeptide. Gene sequence location is 3R:16264271..16266891. Its molecular function is described by: . It is involved in the biological process described with 10 unique terms, many of which group under: biological regulation; mac…
LOC140755953	Psa	Psa	puromycin-sensitive aminopeptidase	Psa	Puromycin sensitive aminopeptidase	2038.42	-0.488998	HWM	0.196885	-2.48367	0.0130036	0.455127	NW_027332239.1	9217931	9225265	minus	protein-coding	XM_073091317.1	XP_072947418.1	953		FBpp0072583	0	FBgn0261243	The gene Puromycin sensitive aminopeptidase is referred to in FlyBase by the symbol Dmel\Psa (CG1009, FBgn0261243). It is a protein_coding_gene from Dmel. It has 8 annotated transcripts and 8 polypeptides (3 unique). Gene sequence location is 3L:1502843..1523380. Its molecular function is described by: aminopeptidase activity; metalloaminopeptidase activity; metallopeptidase activity; zinc ion bi…
LOC140755969	LOC140755969	LOC140755969	uncharacterized LOC140755969			536.775	-0.692547	HWM	0.279191	-2.48055	0.013118	0.457662	NW_027332239.1	12705244	12841535	plus	protein-coding	XM_073091333.1	XP_072947434.1	279		FBpp0301215	6.75e-72
LOC140753806	LOC140753806	RhoGAP68F	uncharacterized LOC140753806	RhoGAP68F	Rho GTPase activating protein at 68F	4946.83	-0.549573	HWM	0.221813	-2.47765	0.0132252	0.459935	NW_027332234.1	7629102	7814425	minus	protein-coding	XM_073088594.1	XP_072944695.1	1771		FBpp0306216	1.63e-13	FBgn0036257	The gene Rho GTPase activating protein at 68F is referred to in FlyBase by the symbol Dmel\RhoGAP68F (CG6811, FBgn0036257). It is a protein_coding_gene from Dmel. It has 5 annotated transcripts and 5 polypeptides (4 unique). Gene sequence location is 3L:12138868..12143380. Its molecular function is described by: small GTPase binding; GTPase activator activity. It is involved in the biological pro…
LOC140753882	LOC140753882	crooked legs	uncharacterized LOC140753882	crol	crooked legs	8251.98	0.419809	HWP	0.169559	2.47589	0.0132905	0.460737	NW_027332234.1	8317032	8336119	minus	protein-coding	XM_073088685.1	XP_072944786.1	728		FBpp0307451	8.42e-93	FBgn0020309	The gene crooked legs is referred to in FlyBase by the symbol Dmel\crol (CG14938, FBgn0020309). It is a protein_coding_gene from Dmel. It has 9 annotated transcripts and 9 polypeptides (7 unique). Gene sequence location is 2L:11794327..11809438. Its molecular function is described by: RNA polymerase II cis-regulatory region sequence-specific DNA binding; DNA-binding transcription factor activity,…
LOC140756580	Sox15	Sox box protein 15	Sox box 15 transcription factor	Sox15	Sox box protein 15	632.302	0.926322	HWP	0.374709	2.47211	0.0134317	0.462694	NW_027332240.1	6345825	6517474	plus	protein-coding	XM_073092109.1	XP_072948210.1	568		FBpp0086702	1.93e-58	FBgn0005613	The gene Sox box protein 15 is referred to in FlyBase by the symbol Dmel\Sox15 (CG8404, FBgn0005613). It is a protein_coding_gene from Dmel. It has one annotated transcript and one polypeptide. Gene sequence location is 2R:14201390..14212413. Its molecular function is described by: DNA-binding transcription activator activity, RNA polymerase II-specific; RNA polymerase II cis-regulatory region se…
LOC140756592	LOC140756592	COX4	cytochrome c oxidase subunit 4 isoform 1, mitochondrial-like	COX4	Cytochrome c oxidase subunit 4	2018.79	-0.493303	HWM	0.199478	-2.47297	0.0133995	0.462694	NW_027332240.1	10512607	10518356	plus	protein-coding	XM_073092121.1	XP_072948222.1	174		FBpp0304538	9.61e-67	FBgn0032833	The gene Cytochrome c oxidase subunit 4 is referred to in FlyBase by the symbol Dmel\COX4 (CG10664, FBgn0032833). It is a protein_coding_gene from Dmel. It has 4 annotated transcripts and 4 polypeptides (1 unique). Gene sequence location is 2L:19958713..19960065. Its molecular function is unknown. It is involved in the biological process described with: mitochondrial electron transport, cytochrom…
LOC140748466	YME1L	YME1 like ATPase	ATP-dependent zinc metalloprotease YME1L	YME1L	YME1 like ATPase	2451.71	-0.353796	HWM	0.143464	-2.46609	0.0136597	0.469069	NW_027332224.1	7502079	7523945	minus	protein-coding	XM_073081274.1	XP_072937375.1	771		FBpp0305130	0	FBgn0034792	The gene YME1 like ATPase is referred to in FlyBase by the symbol Dmel\YME1L (CG3499, FBgn0034792). It is a protein_coding_gene from Dmel. It has 3 annotated transcripts and 3 polypeptides (all unique). Gene sequence location is 2R:22882747..22886247. Its molecular function is described by: ATP-dependent peptidase activity; ATP hydrolysis activity; metalloendopeptidase activity; ATP binding. It i…
LOC140743498	LOC140743498	Stretchin-Mlck	uncharacterized LOC140743498	Strn-Mlck	Stretchin-Mlck	952.192	0.642653	HWP	0.261084	2.46148	0.0138365	0.473651	NW_027332215.1	14831047	14887035	plus	protein-coding	XM_073074811.1	XP_072930912.1	6990		FBpp0307636	0	FBgn0265045	The gene Stretchin-Mlck is referred to in FlyBase by the symbol Dmel\Strn-Mlck (CG44162, FBgn0265045). It is a protein_coding_gene from Dmel. It has 10 annotated transcripts and 10 polypeptides (all unique). Gene sequence location is 2R:15946933..15989498. Its molecular function is described by 7 unique terms, many of which group under: catalytic activity; catalytic activity, acting on a protein;…
LOC140757965	CASK	CASK	peripheral plasma membrane protein CASK	CASK	CASK	578.6	0.702187	HWP	0.286707	2.44914	0.0143197	0.485192	NW_027332213.1	3976160	4294491	minus	protein-coding	XM_073093884.1	XP_072949985.1	920		FBpp0083559	0	FBgn0013759	The gene CASK is referred to in FlyBase by the symbol Dmel\CASK (CG6703, FBgn0013759). It is a protein_coding_gene from Dmel. It has 8 annotated transcripts and 8 polypeptides (7 unique). Gene sequence location is 3R:21783400..21822674. Its molecular function is described by 6 unique terms, many of which group under: protein binding; binding; catalytic activity; catalytic activity, acting on a pr…
LOC140746940	Smyd4-3	Smyd4-3	SET and MYND domain containing, class 4, member 3	Smyd4-3	SET and MYND domain containing, class 4, member 3	16.6226	1.72184	HWP	0.703267	2.44835	0.0143514	0.485192	NW_027332222.1	13879112	13887534	plus	protein-coding	XM_073079119.1	XP_072935220.1	683		FBpp0087232	1.46e-158	FBgn0033633	The gene SET and MYND domain containing, class 4, member 3 is referred to in FlyBase by the symbol Dmel\Smyd4-3 (CG7759, FBgn0033633). It is a protein_coding_gene from Dmel. It has one annotated transcript and one polypeptide. Gene sequence location is 2R:11405597..11408079. Its molecular function is described by: histone deacetylase binding; histone H3K4 methyltransferase activity. It is involve…
LOC140753760	ChLD3	ChLD3	Chitin and LDLR binding deacetylase 3	ChLD3	Chitin and LDLR binding deacetylase 3	14.0161	2.1607	HWP	0.882317	2.4489	0.0143294	0.485192	NW_027332234.1	9561508	9568504	minus	protein-coding	XM_073088532.1	XP_072944633.1	546		FBpp0080449	0	FBgn0032598	The gene Chitin and LDLR binding deacetylase 3 is referred to in FlyBase by the symbol Dmel\ChLD3 (CG17905, FBgn0032598). It is a protein_coding_gene from Dmel. It has one annotated transcript and one polypeptide. Gene sequence location is 2L:16738850..16742610. Its molecular function is described by: chitin binding; chitin deacetylase activity. It is involved in the biological process described …
LOC140755902	RpL14	Ribosomal protein L14	ribosomal protein L14	RpL14	Ribosomal protein L14	25980	-0.520657	HWM	0.212436	-2.45089	0.0142505	0.485192	NW_027332239.1	7633121	7634101	minus	protein-coding	XM_073091254.1	XP_072947355.1	166		FBpp0076359	2.75e-54	FBgn0017579	The gene Ribosomal protein L14 is referred to in FlyBase by the symbol Dmel\RpL14 (CG6253, FBgn0017579). It is a protein_coding_gene from Dmel. It has one annotated transcript and one polypeptide. Gene sequence location is 3L:8601006..8602392. Its molecular function is described by: structural constituent of ribosome; RNA binding. It is involved in the biological process described with: ribosomal…
LOC140749087	LOC140749087	paralytic	sodium channel protein para-like	para	paralytic	107.143	1.40015	HWP	0.572754	2.44458	0.0145019	0.488768	NW_027332225.1	5528667	5570768	minus	protein-coding	XM_073082110.1	XP_072938211.1	2183		FBpp0292707	0	FBgn0285944	The gene paralytic is referred to in FlyBase by the symbol Dmel\para (CG9907, FBgn0285944). It is a protein_coding_gene from Dmel. It has 60 annotated transcripts and 60 polypeptides (57 unique). Gene sequence location is X:16455027..16533096. Its molecular function is described by: monoatomic ion channel activity; voltage-gated sodium channel activity; monoatomic cation channel activity; sodium …
LOC140743399	MnM	MnM	myomesin and myosin binding protein	MnM	myomesin and myosin binding protein	185.761	1.12985	HWP	0.46326	2.43892	0.0147314	0.494975	NW_027332215.1	11419048	11423545	plus	protein-coding	XM_073074624.1	XP_072930725.1	1058		FBpp0297861	2.12e-148	FBgn0035410	The gene myomesin and myosin binding protein is referred to in FlyBase by the symbol Dmel\MnM (CG14964, FBgn0035410). It is a protein_coding_gene from Dmel. It has one annotated transcript and one polypeptide. Gene sequence location is 3L:3172817..3178580. Its molecular function is unknown. It is involved in the biological process described with: sarcomere organization. 5 alleles are reported. Th…
LOC140753094	dom	domino	domino helicase	dom	domino	1278.36	-0.409826	HWM	0.1682	-2.43653	0.0148288	0.49672	NW_027332233.1	17910446	17923039	plus	protein-coding	XM_073087471.1	XP_072943572.1	1669		FBpp0071529	0	FBgn0020306	The gene domino is referred to in FlyBase by the symbol Dmel\dom (CG9696, FBgn0020306). It is a protein_coding_gene from Dmel. It has 4 annotated transcripts and 4 polypeptides (all unique). Gene sequence location is 2R:21323430..21341847. Its molecular function is described by 7 unique terms, many of which group under: binding; ATP-dependent activity; histone chaperone activity; protein binding;…
LOC140757911	LOC140757911	beaten path IIa	uncharacterized LOC140757911	beat-IIa	beaten path IIa	239.654	1.64088	HWP	0.674524	2.43266	0.0149886	0.498708	NW_027332213.1	1808496	1916142	minus	protein-coding	XM_073093786.1	XP_072949887.1	395		FBpp0308313	4.29e-60	FBgn0038498	The gene beaten path IIa is referred to in FlyBase by the symbol Dmel\beat-IIa (CG14334, FBgn0038498). It is a protein_coding_gene from Dmel. It has 2 annotated transcripts and 2 polypeptides (1 unique). Gene sequence location is 3R:17320004..17366119. Its molecular function is described by: cell adhesion receptor activity. It is involved in the biological process described with: synapse assembly…
LOC140748233	LOC140748233	escargot	uncharacterized LOC140748233	esg	escargot	49.5039	1.6037	HWP	0.659118	2.4331	0.0149702	0.498708	NW_027332223.1	7886209	7888304	plus	protein-coding	XM_073080999.1	XP_072937100.1	375		FBpp0080293	1.3e-82	FBgn0287768	The gene escargot is referred to in FlyBase by the symbol Dmel\esg (CG3758, FBgn0287768). It is a protein_coding_gene from Dmel. It has one annotated transcript and one polypeptide. Gene sequence location is 2L:15333866..15336138. Its molecular function is described by: DNA-binding transcription repressor activity, RNA polymerase II-specific; RNA polymerase II cis-regulatory region sequence-speci…
LOC140754720	Magi	Magi	membrane associated guanylate kinase, WW and PDZ domain containing protein magi	Magi	Magi	720.759	-0.397826	HWM	0.163595	-2.43177	0.0150252	0.498708	NW_027332236.1	9608655	9627150	plus	protein-coding	XM_073089781.1	XP_072945882.1	1045		FBpp0309676	6.43e-38	FBgn0034590	The gene Magi is referred to in FlyBase by the symbol Dmel\Magi (CG30388, FBgn0034590). It is a protein_coding_gene from Dmel. It has 3 annotated transcripts and 3 polypeptides (1 unique). Gene sequence location is 2R:21129463..21142261. Its molecular function is described by: small GTPase binding. It is involved in the biological process described with: signal transduction; adherens junction org…
LOC140755909	ATPsynG	ATP synthase, subunit G	ATP synthase, subunit G	ATPsynG	ATP synthase, subunit G	1395.6	-0.425363	HWM	0.175098	-2.42929	0.0151286	0.499255	NW_027332211.1	16987786	16988450	plus	protein-coding	XM_073091263.1	XP_072947364.1	99		FBpp0297136	6.71e-39	FBgn0010612	The gene ATP synthase, subunit G is referred to in FlyBase by the symbol Dmel\ATPsynG (CG6105, FBgn0010612). It is a protein_coding_gene from Dmel. It has 3 annotated transcripts and 3 polypeptides (1 unique). Gene sequence location is 2L:10975522..10976399. Its molecular function is described by: proton transmembrane transporter activity; proton-transporting ATP synthase activity, rotational mec…
LOC140746095	LOC140746095	mitochondrial inner membrane protease subunit 2	mitochondrial inner membrane protease subunit 2			155.186	-0.514009	HWM	0.211693	-2.42808	0.0151788	0.499255	NW_027332220.1	2222702	2224752	plus	protein-coding	XM_073078097.1	XP_072934198.1	165		FBpp0085545	4.62e-82
LOC140756065	LOC140756065	LOC140756065	uncharacterized LOC140756065			19184.3	3.94553	HWP	1.62479	2.42833	0.0151684	0.499255	NW_027332239.1	8565252	8566076	plus	protein-coding	XM_073091463.1	XP_072947564.1	219
LOC140757753	LOC140757753	LOC140757753	uncharacterized LOC140757753			20.578	3.47371	HWP	1.43145	2.4267	0.0152369	0.49966	NW_027332213.1	5571730	5583467	plus	protein-coding	XM_073093631.1	XP_072949732.1	148
LOC140747828	LOC140747828	LOC140747828	uncharacterized LOC140747828			1661.68	-0.606929	HWM	0.252217	-2.40638	0.0161117	0.523439	NW_027332209.1	10519265	10544669	minus	protein-coding	XM_073080477.1	XP_072936578.1	178
LOC140747410	LOC140747410	ETHR	thyrotropin-releasing hormone receptor-like	ETHR	ETHR	37.6557	2.61326	HWP	1.08956	2.39845	0.0164647	0.523439	NW_027332210.1	8932624	9051816	plus	protein-coding	XM_073079848.1	XP_072935949.1	567		FBpp0308331	1.08e-140	FBgn0038874	The gene ETHR is referred to in FlyBase by the symbol Dmel\ETHR (CG5911, FBgn0038874). It is a protein_coding_gene from Dmel. It has 3 annotated transcripts and 3 polypeptides (2 unique). Gene sequence location is 3R:21247011..21265134. Its molecular function is described by 6 unique terms, many of which group under: signaling receptor activity; transmembrane signaling receptor activity; G protei…
LOC140744942	LOC140744942	D-beta-hydroxybutyrate dehydrogenase, mitochondrial	D-beta-hydroxybutyrate dehydrogenase, mitochondrial			5.23741	4.09674	HWP	1.70849	2.39788	0.0164903	0.523439	NW_027332217.1	9032842	9084689	plus	protein-coding	XM_073076664.1	XP_072932765.1	389		FBpp0087129	3.14e-143
LOC140744661	LOC140744661	M-spondin	spondin-1-like	mspo	M-spondin	17.4727	3.49878	HWP	1.45691	2.40151	0.0163275	0.523439	NW_027332217.1	13325403	13343785	plus	protein-coding	XM_073076272.1	XP_072932373.1	421		FBpp0311552	3.43e-43	FBgn0020269	The gene M-spondin is referred to in FlyBase by the symbol Dmel\mspo (CG10145, FBgn0020269). It is a protein_coding_gene from Dmel. It has 2 annotated transcripts and 2 polypeptides (1 unique). Gene sequence location is 2R:14671396..14713622. Its molecular function is unknown. It is involved in the biological process described with: cell adhesion; regulation of myoblast fusion. 19 alleles are rep…
LOC140745929	LOC140745929	WD repeat-containing protein 43	WD repeat-containing protein 43			1991.67	-0.301095	HWM	0.125283	-2.40332	0.0162471	0.523439	NW_027332219.1	7411349	7423539	minus	protein-coding	XM_073077892.1	XP_072933993.1	624		FBpp0087731	3.55e-52
LOC140749191	LOC140749191	Upf1 RNA helicase	regulator of nonsense transcripts 1 homolog	Upf1	Upf1 RNA helicase	4531.99	-0.167608	HWM	0.0698737	-2.39872	0.0164523	0.523439	NW_027332225.1	6416327	6428164	minus	protein-coding	XM_073082237.1	XP_072938338.1	1033		FBpp0309612	0	FBgn0030354	The gene Upf1 RNA helicase is referred to in FlyBase by the symbol Dmel\Upf1 (CG1559, FBgn0030354). It is a protein_coding_gene from Dmel. It has 2 annotated transcripts and 2 polypeptides (1 unique). Gene sequence location is X:11899996..11905371. Its molecular function is described by 9 unique terms, many of which group under: catalytic activity; hydrolase activity; nucleic acid binding; helica…
LOC140749466	LOC140749466	anaphase-promoting complex subunit 11-like	anaphase-promoting complex subunit 11-like			763.66	-0.410338	HWM	0.17041	-2.40794	0.0160427	0.523439	NW_027332226.1	12818710	12877883	minus	protein-coding	XM_073082508.1	XP_072938609.1	517
LOC140753666	Rack1	Rack1	Receptor of activated protein kinase C 1	Rack1	Receptor of activated protein kinase C 1	43738.1	-0.437664	HWM	0.182156	-2.40269	0.016275	0.523439	NW_027332234.1	3319900	3321878	plus	protein-coding	XM_073088391.1	XP_072944492.1	320		FBpp0303680	0	FBgn0020618	The gene Receptor of activated protein kinase C 1 is referred to in FlyBase by the symbol Dmel\Rack1 (CG7111, FBgn0020618). It is a protein_coding_gene from Dmel. It has 4 annotated transcripts and 4 polypeptides (2 unique). Gene sequence location is 2L:7825347..7827315. Its molecular function is described by: protein kinase C binding; structural constituent of ribosome; protein-macromolecule ada…
LOC140754304	RpS16	Ribosomal protein S16	ribosomal protein S16	RpS16	Ribosomal protein S16	19432.5	-0.515616	HWM	0.214874	-2.39962	0.016412	0.523439	NW_027332235.1	9032012	9039913	plus	protein-coding	XM_073089291.1	XP_072945392.1	151		FBpp0309759	3.08e-93	FBgn0034743	The gene Ribosomal protein S16 is referred to in FlyBase by the symbol Dmel\RpS16 (CG4046, FBgn0034743). It is a protein_coding_gene from Dmel. It has 2 annotated transcripts and 2 polypeptides (1 unique). Gene sequence location is 2R:22605745..22607995. Its molecular function is described by: structural constituent of ribosome; RNA binding. It is involved in the biological process described with…
LOC140756047	SA1	Stromalin 1	stromal antigen	SA1	Stromalin 1	4079.26	-0.220516	HWM	0.0920027	-2.39684	0.0165372	0.523439	NW_027332239.1	186376	205294	plus	protein-coding	XM_073091441.1	XP_072947542.1	1165		FBpp0078977	0	FBgn0020616	The gene Stromalin 1 is referred to in FlyBase by the symbol Dmel\SA1 (CG3423, FBgn0020616). It is a protein_coding_gene from Dmel. It has one annotated transcript and one polypeptide. Gene sequence location is 2L:6950421..6954586. Its molecular function is described by: chromatin binding. It is involved in the biological process described with: mitotic sister chromatid cohesion; sister chromatid…
LOC140756211	jim	jim	zinc finger protein jim	jim	jim	10033.2	0.639794	HWP	0.266302	2.40251	0.0162831	0.523439	NW_027332239.1	13046399	13134425	minus	protein-coding	XM_073091666.1	XP_072947767.1	645		FBpp0303109	0	FBgn0027339	The gene jim is referred to in FlyBase by the symbol Dmel\jim (CG11352, FBgn0027339). It is a protein_coding_gene from Dmel. It has 7 annotated transcripts and 7 polypeptides (5 unique). Gene sequence location is 3L:22789233..22835194. Its molecular function is described by: DNA-binding transcription factor activity, RNA polymerase II-specific; RNA polymerase II cis-regulatory region sequence-spe…
LOC140756965	Fas3	Fasciclin 3	fasciclin 3	Fas3	Fasciclin 3	2442.72	0.576791	HWP	0.24015	2.4018	0.0163148	0.523439	NW_027332241.1	1303331	1500701	minus	protein-coding	XM_073092507.1	XP_072948608.1	497		FBpp0309467	3.15e-50	FBgn0000636	The gene Fasciclin 3 is referred to in FlyBase by the symbol Dmel\Fas3 (CG5803, FBgn0000636). It is a protein_coding_gene from Dmel. It has 7 annotated transcripts and 7 polypeptides (5 unique). Gene sequence location is 2L:18320102..18393441. Its molecular function is unknown. It is involved in the biological process described with: homophilic cell adhesion via plasma membrane adhesion molecules…
LOC140742926	LOC140742926	Connectin	uncharacterized LOC140742926	Con	Connectin	4.87133	4.44676	HWP	1.8623	2.38778	0.0169503	0.533422	NW_027332209.1	1755125	2047902	plus	protein-coding	XM_073074008.1	XP_072930109.1	515		FBpp0301699	1.22e-73	FBgn0005775	The gene Connectin is referred to in FlyBase by the symbol Dmel\Con (CG7503, FBgn0005775). It is a protein_coding_gene from Dmel. It has 2 annotated transcripts and 2 polypeptides (1 unique). Gene sequence location is 3L:4936758..5079033. Its molecular function is unknown. It is involved in the biological process described with: homophilic cell adhesion via plasma membrane adhesion molecules; syn…
LOC140743440	RhoGAP15B	RhoGAP15B	RhoGAP_ARAP and RA_ARAPs domain-containing protein RhoGAP15B	RhoGAP15B	Rho GTPase activating protein at 15B	140.387	0.723737	HWP	0.302981	2.38872	0.0169072	0.533422	NW_027332215.1	12914893	12953160	minus	protein-coding	XM_073074703.1	XP_072930804.1	1117		FBpp0110289	3.32e-128	FBgn0030808	The gene Rho GTPase activating protein at 15B is referred to in FlyBase by the symbol Dmel\RhoGAP15B (CG4937, FBgn0030808). It is a protein_coding_gene from Dmel. It has 2 annotated transcripts and 2 polypeptides (all unique). Gene sequence location is X:16943290..16956234. Its molecular function is described by: GTPase activator activity; phosphatidylinositol-3,4,5-trisphosphate binding. It is i…
LOC140746996	RpS23	Ribosomal protein S23	ribosomal protein S23	RpS23	Ribosomal protein S23	51649.8	-0.40795	HWM	0.170936	-2.38657	0.0170064	0.533649	NW_027332222.1	15904823	15908249	minus	protein-coding	XM_073079212.1	XP_072935313.1	143		FBpp0086701	1.54e-99	FBgn0033912	The gene Ribosomal protein S23 is referred to in FlyBase by the symbol Dmel\RpS23 (CG8415, FBgn0033912). It is a protein_coding_gene from Dmel. It has 2 annotated transcripts and 2 polypeptides (1 unique). Gene sequence location is 2R:14215096..14216627. Its molecular function is described by: structural constituent of ribosome. It is involved in the biological process described with: translation…
LOC140751664	Prosap	Prosap	SH3 and multiple ankyrin repeat domains prosap	Prosap	Prosap	1221.1	0.827896	HWP	0.347426	2.38294	0.017175	0.537395	NW_027332230.1	14271344	14545522	minus	protein-coding	XM_073085641.1	XP_072941742.1	1009		FBpp0086727	0	FBgn0040752	The gene Prosap is referred to in FlyBase by the symbol Dmel\Prosap (CG30483, FBgn0040752). It is a protein_coding_gene from Dmel. It has 4 annotated transcripts and 4 polypeptides (all unique). Gene sequence location is 2R:14060456..14140902. Its molecular function is described by: protein binding; synaptic receptor adaptor activity; ionotropic glutamate receptor binding. It is involved in the b…
LOC140757662	ais	aramis	DExD-box helicase 52	ais	aramis	545.511	-0.422859	HWM	0.177758	-2.37885	0.0173669	0.541465	NW_027332212.1	15034495	15044773	plus	protein-coding	XM_073093539.1	XP_072949640.1	624		FBpp0074936	8.87e-166	FBgn0036754	The gene aramis is referred to in FlyBase by the symbol Dmel\ais (CG5589, FBgn0036754). It is a protein_coding_gene from Dmel. It has one annotated transcript and one polypeptide. Gene sequence location is 3L:17802490..17804715. Its molecular function is described by: nucleic acid binding; ATP binding; rRNA binding; RNA helicase activity. It is involved in the biological process described with: r…
LOC140751697	LOC140751697	lethal of scute	achaete-scute complex protein T3-like	l(1)sc	lethal of scute	2497.78	-0.683037	HWM	0.287225	-2.37805	0.0174042	0.541465	NW_027332230.1	6376269	6378157	plus	protein-coding	XM_073085706.1	XP_072941807.1	237		FBpp0070073	2.43e-25	FBgn0002561	The gene lethal of scute is referred to in FlyBase by the symbol Dmel\l(1)sc (CG3839, FBgn0002561). It is a protein_coding_gene from Dmel. It has one annotated transcript and one polypeptide. Gene sequence location is X:409721..410817. Its molecular function is described by 6 unique terms, many of which group under: binding; DNA-binding transcription factor activity; transcription regulator activ…
LOC140755639	LOC140755639	LOC140755639	uncharacterized LOC140755639			255.342	2.98369	HWP	1.25597	2.37561	0.0175199	0.543516	NW_027332211.1	16277147	16278710	minus	protein-coding	XM_073090945.1	XP_072947046.1	247		FBpp0078174	6.98e-10
LOC140750512	exp	expansion	expansion	exp	expansion	4604.69	1.94961	HWP	0.82119	2.37413	0.0175902	0.544151	NW_027332211.1	3953473	4158047	plus	protein-coding	XM_073084083.1	XP_072940184.1	510		FBpp0087146	0	FBgn0033668	The gene expansion is referred to in FlyBase by the symbol Dmel\exp (CG13188, FBgn0033668). It is a protein_coding_gene from Dmel. It has 2 annotated transcripts and 2 polypeptides (all unique). Gene sequence location is 2R:11939557..11967435. Its molecular function is unknown. It is involved in the biological process described with: regulation of DNA-templated transcription; chitin-based embryon…
LOC140750761	LOC140750761	unc-5	netrin receptor UNC5C-like	unc-5	unc-5	7.26152	2.76322	HWP	1.16545	2.37095	0.0177426	0.547314	NW_027332228.1	3850106	3861996	minus	protein-coding	XM_073084471.1	XP_072940572.1	1070		FBpp0309017	1.58e-109	FBgn0034013	The gene unc-5 is referred to in FlyBase by the symbol Dmel\unc-5 (CG8166, FBgn0034013). It is a protein_coding_gene from Dmel. It has 2 annotated transcripts and 2 polypeptides (1 unique). Gene sequence location is 2R:15340472..15368300. Its molecular function is described by: netrin receptor activity; netrin receptor activity involved in chemorepulsion. It is involved in the biological process …
LOC140753766	ND-SGDH	ND-SGDH	NADH dehydrogenase (ubiquinone) SGDH subunit	ND-SGDH	NADH dehydrogenase (ubiquinone) SGDH subunit	1440.42	-0.283177	HWM	0.119654	-2.36662	0.0179512	0.552189	NW_027332234.1	10773145	10775692	minus	protein-coding	XM_073088540.1	XP_072944641.1	189		FBpp0306219	1.46e-65	FBgn0011455	The gene NADH dehydrogenase (ubiquinone) SGDH subunit is referred to in FlyBase by the symbol Dmel\ND-SGDH (CG9762, FBgn0011455). It is a protein_coding_gene from Dmel. It has 2 annotated transcripts and 2 polypeptides (1 unique). Gene sequence location is 3L:12137496..12138584. Its molecular function is unknown. It is involved in the biological process described with: mitochondrial electron tran…
LOC140752496	LOC140752496	Pherokine 3	ejaculatory bulb-specific protein 3-like	Phk-3	Pherokine 3	21.6005	3.9773	HWP	1.68169	2.36506	0.0180271	0.552967	NW_027332231.1	6403421	6405907	plus	protein-coding	XM_073086828.1	XP_072942929.1	142		FBpp0310115	3.79e-13	FBgn0035089	The gene Pherokine 3 is referred to in FlyBase by the symbol Dmel\Phk-3 (CG9358, FBgn0035089). It is a protein_coding_gene from Dmel. It has 3 annotated transcripts and 3 polypeptides (1 unique). Gene sequence location is 2R:24970843..24973207. Its molecular function is unknown. It is involved in the biological process described with: metamorphosis; response to bacterium. 9 alleles are reported. …
LOC140748028	LOC140748028	guanine nucleotide-exchange factor SEC12	guanine nucleotide-exchange factor SEC12			459.701	-0.393162	HWM	0.167706	-2.34435	0.0190604	0.572173	NW_027332223.1	1377641	1382529	plus	protein-coding	XM_073080712.1	XP_072936813.1	417		FBpp0078843	2.82e-157
LOC140749636	LOC140749636	lipase member H-A-like	lipase member H-A-like			415.593	-1.66853	HWM	0.710429	-2.34862	0.0188433	0.572173	NW_027332226.1	8066504	8077239	plus	protein-coding	XM_073082742.1	XP_072938843.1	340		FBpp0311764	2.37e-38
LOC140750600	RpS4	Ribosomal protein S4	ribosomal protein S4	RpS4	Ribosomal protein S4	14439.5	-0.511379	HWM	0.218129	-2.34439	0.0190581	0.572173	NW_027332228.1	41322	45705	plus	protein-coding	XM_073084248.1	XP_072940349.1	263		FBpp0312080	2.07e-161	FBgn0011284	The gene Ribosomal protein S4 is referred to in FlyBase by the symbol Dmel\RpS4 (CG11276, FBgn0011284). It is a protein_coding_gene from Dmel. It has 3 annotated transcripts and 3 polypeptides (1 unique). Gene sequence location is 3L:13041756..13044234. Its molecular function is described by: structural constituent of ribosome; RNA binding. It is involved in the biological process described with:…
LOC140750995	LOC140750995	CCAP-R	cardioacceleratory peptide receptor-like	CCAP-R	Crustacean cardioactive peptide receptor	12.5355	2.20737	HWP	0.941666	2.34411	0.0190724	0.572173	NW_027332228.1	4050724	4133968	minus	protein-coding	XM_073084778.1	XP_072940879.1	426		FBpp0293006	3.92e-127	FBgn0039396	The gene Crustacean cardioactive peptide receptor is referred to in FlyBase by the symbol Dmel\CCAP-R (CG33344, FBgn0039396). It is a protein_coding_gene from Dmel. It has 2 annotated transcripts and 2 polypeptides (all unique). Gene sequence location is 3R:25923499..25956270. Its molecular function is described by: vasopressin receptor activity; neuropeptide receptor activity; G protein-coupled …
LOC140750972	LOC140750972	DIP-delta	lachesin-like	DIP-delta	Dpr-interacting protein delta	8.56059	3.07405	HWP	1.30997	2.34665	0.0189428	0.572173	NW_027332228.1	17028440	17124365	minus	protein-coding	XM_073084742.1	XP_072940843.1	421		FBpp0305789	0	FBgn0085420	The gene Dpr-interacting protein delta is referred to in FlyBase by the symbol Dmel\DIP-≈í¬• (CG34391, FBgn0085420). It is a protein_coding_gene from Dmel. It has 3 annotated transcripts and 3 polypeptides (2 unique). Gene sequence location is 3L:5424109..5442399. Its molecular function is unknown. It is involved in the biological process described with: synapse organization. 16 alleles are repor…
LOC140751257	mahj	mahjong	LisH and WD40 domain-containing protein mahjong	mahj	mahjong	1397.34	-0.447066	HWM	0.190232	-2.35011	0.0187678	0.572173	NW_027332229.1	2621532	2663743	plus	protein-coding	XM_073085144.1	XP_072941245.1	1446		FBpp0293270	0	FBgn0034641	The gene mahjong is referred to in FlyBase by the symbol Dmel\mahj (CG10080, FBgn0034641). It is a protein_coding_gene from Dmel. It has 2 annotated transcripts and 2 polypeptides (1 unique). Gene sequence location is 2R:21625030..21631422. Its molecular function is described by: . It is involved in the biological process described with: protein ubiquitination; cell competition in a multicellular…
LOC140751686	LOC140751686	carboxypeptidase Q-like	carboxypeptidase Q-like			3.46592	3.95015	HWP	1.68409	2.34556	0.0189984	0.572173	NW_027332230.1	13015059	13018675	minus	protein-coding	XM_073085691.1	XP_072941792.1	473
LOC140756143	LOC140756143	weary	uncharacterized LOC140756143	wry	weary	12.9806	3.02823	HWP	1.28962	2.34816	0.0188664	0.572173	NW_027332239.1	13957190	14221113	plus	protein-coding	XM_073091583.1	XP_072947684.1	2585		FBpp0306857	2.63e-15	FBgn0051665	The gene weary is referred to in FlyBase by the symbol Dmel\wry (CG31665, FBgn0051665). It is a protein_coding_gene from Dmel. It has 3 annotated transcripts and 3 polypeptides (all unique). Gene sequence location is 2L:1836538..1858550. Its molecular function is described by: calcium ion binding; Notch binding; receptor ligand activity. It is involved in the biological process described with: he…
LOC140747911	RpL3	Ribosomal protein L3	ribosomal protein L3	RpL3	Ribosomal protein L3	111168	-0.278248	HWM	0.118944	-2.33932	0.0193189	0.57798	NW_027332223.1	8880789	8883624	plus	protein-coding	XM_073080552.1	XP_072936653.1	420		FBpp0307759	0	FBgn0020910	The gene Ribosomal protein L3 is referred to in FlyBase by the symbol Dmel\RpL3 (CG4863, FBgn0020910). It is a protein_coding_gene from Dmel. It has 4 annotated transcripts and 4 polypeptides (3 unique). Gene sequence location is 3R:11221894..11225173. Its molecular function is described by: structural constituent of ribosome; RNA binding. It is involved in the biological process described with: …
LOC140749965	LOC140749965	LOC140749965	uncharacterized LOC140749965			461.452	-0.359265	HWM	0.153844	-2.33527	0.0195295	0.582685	NW_027332226.1	12773052	12789802	plus	protein-coding	XM_073083236.1	XP_072939337.1	334		FBpp0078402	1.47e-75
LOC140752454	LOC140752454	LOC140752454	uncharacterized LOC140752454			8.91716	3.44479	HWP	1.47579	2.3342	0.0195854	0.582759	NW_027332231.1	9396923	9401135	minus	protein-coding	XM_073086759.1	XP_072942860.1	188
LOC140755231	LOC140755231	phenoloxidase-activating enzyme-like	phenoloxidase-activating enzyme-like			54.8455	2.01422	HWP	0.863543	2.33251	0.0196741	0.583808	NW_027332237.1	9096613	9105555	plus	protein-coding	XM_073090456.1	XP_072946557.1	390		FBpp0085001	3.13e-52
LOC140755901	LRR	Leucine-rich repeat	capping protein regulator and myosin 1 linker 1 leucine rich repeat protein	LRR	Leucine-rich repeat	1214.81	0.28287	HWP	0.121338	2.33125	0.0197403	0.584184	NW_027332239.1	7569993	7595814	minus	protein-coding	XM_073091249.1	XP_072947350.1	1071		FBpp0305132	0	FBgn0033212	The gene Leucine-rich repeat is referred to in FlyBase by the symbol Dmel\LRR (CG1399, FBgn0033212). It is a protein_coding_gene from Dmel. It has 6 annotated transcripts and 6 polypeptides (all unique). Gene sequence location is 2R:7676540..7698902. Its molecular function is unknown. It is involved in the biological process described with: negative regulation of canonical NF-kappaB signal transd…
LOC140756089	LOC140756089	Supervillin	uncharacterized LOC140756089	Svil	Supervillin	317.782	1.06371	HWP	0.456799	2.32861	0.01988	0.586727	NW_027332239.1	11356300	11519971	minus	protein-coding	XM_073091497.1	XP_072947598.1	1530		FBpp0311336	5.04e-22	FBgn0266696	The gene Supervillin is referred to in FlyBase by the symbol Dmel\Svil (CG45186, FBgn0266696). It is a protein_coding_gene from Dmel. It has 31 annotated transcripts and 31 polypeptides (25 unique). Gene sequence location is 3L:2377655..2499226. Its molecular function is described by: phosphatidylinositol-4,5-bisphosphate binding; actin filament binding; actin binding. It is involved in the biolo…
LOC140746911	Osi11	Osiris 11	Osiris 11	Osi11	Osiris 11	100.001	4.83671	HWP	2.08172	2.32342	0.0201567	0.593222	NW_027332210.1	7373736	7375525	plus	protein-coding	XM_073079066.1	XP_072935167.1	255		FBpp0078263	2.29e-53	FBgn0037418	The gene Osiris 11 is referred to in FlyBase by the symbol Dmel\Osi11 (CG15596, FBgn0037418). It is a protein_coding_gene from Dmel. It has one annotated transcript and one polypeptide. Gene sequence location is 3R:6267591..6268757. Its molecular function is described by: . It is involved in the biological process described with: . 10 alleles are reported. The phenotype of these alleles manifest …
LOC140757955	chp	chaoptin	leucine rich repeat containing G protein-coupled receptor chaoptin	chp	chaoptin	29.9875	1.5337	HWP	0.660481	2.3221	0.0202274	0.593222	NW_027332213.1	3458378	3533032	minus	protein-coding	XM_073093873.1	XP_072949974.1	1329		FBpp0303134	0	FBgn0267435	The gene chaoptin is referred to in FlyBase by the symbol Dmel\chp (CG1744, FBgn0267435). It is a protein_coding_gene from Dmel. It has 5 annotated transcripts and 5 polypeptides (all unique). Gene sequence location is 3R:31204180..31210520. Its molecular function is unknown. It is involved in the biological process described with: rhabdomere development; homophilic cell adhesion via plasma membr…
LOC140756407	wls	wntless	Wnt ligand secretion mediator	wls	wntless	4237.33	0.42106	HWP	0.181379	2.32144	0.020263	0.593222	NW_027332240.1	8652678	8655301	minus	protein-coding	XM_073091899.1	XP_072948000.1	544		FBpp0075948	0	FBgn0036141	The gene wntless is referred to in FlyBase by the symbol Dmel\wls (CG6210, FBgn0036141). It is a protein_coding_gene from Dmel. It has 2 annotated transcripts and 2 polypeptides (all unique). Gene sequence location is 3L:11166620..11169625. Its molecular function is described by: protein binding; Wnt-protein binding. It is involved in the biological process described with 16 unique terms, many of…
LOC140752349	LOC140752349	trol	agrin-like	trol	terribly reduced optic lobes	723.049	1.53708	HWP	0.662749	2.31926	0.0203812	0.595087	NW_027332211.1	7876034	8120270	minus	protein-coding	XM_073086614.1	XP_072942715.1	2041		FBpp0423412	1.82e-49	FBgn0284408	The gene terribly reduced optic lobes is referred to in FlyBase by the symbol Dmel\trol (CG33950, FBgn0284408). It is a protein_coding_gene from Dmel. It has 25 annotated transcripts and 25 polypeptides (all unique). Gene sequence location is X:2470460..2545427. Its molecular function is unknown. It is involved in the biological process described with 9 unique terms, many of which group under: es…
LOC140747503	LOC140747503	Serpin 42Da	antichymotrypsin-2-like	Spn42Da	Serpin 42Da	1135.82	0.459549	HWP	0.198351	2.31685	0.020512	0.596054	NW_027332222.1	9658665	9677135	minus	protein-coding	XM_073079994.1	XP_072936095.1	408		FBpp0089192	4.77e-78	FBgn0265137	The gene Serpin 42Da is referred to in FlyBase by the symbol Dmel\Spn42Da (CG9453, FBgn0265137). It is a protein_coding_gene from Dmel. It has 11 annotated transcripts and 11 polypeptides (8 unique). Gene sequence location is 2R:6875906..6878927. Its molecular function is described by: serine-type endopeptidase inhibitor activity; cysteine-type endopeptidase inhibitor activity. It is involved in …
LOC140755047	ATPsyngamma	ATPsyngamma	ATP synthase, gamma subunit	ATPsyngamma	ATP synthase, gamma subunit	6546.64	-0.276849	HWM	0.119505	-2.31664	0.0205235	0.596054	NW_027332237.1	1153690	1162033	plus	protein-coding	XM_073090229.1	XP_072946330.1	295		FBpp0084907	2.09e-155	FBgn0020235	The gene ATP synthase, gamma subunit is referred to in FlyBase by the symbol Dmel\ATPsyn≈í‚â• (CG7610, FBgn0020235). It is a protein_coding_gene from Dmel. It has 3 annotated transcripts and 3 polypeptides (1 unique). Gene sequence location is 3R:29747704..29749163. Its molecular function is described by: proton-transporting ATP synthase activity, rotational mechanism. It is involved in the biolo…
LOC140756105	RpL18	Ribosomal protein L18	ribosomal protein L18	RpL18	Ribosomal protein L18	21555.3	-0.503293	HWM	0.217357	-2.31552	0.0205845	0.596242	NW_027332239.1	11933853	11939650	plus	protein-coding	XM_073091517.1	XP_072947618.1	183		FBpp0305562	2.37e-87	FBgn0035753	The gene Ribosomal protein L18 is referred to in FlyBase by the symbol Dmel\RpL18 (CG8615, FBgn0035753). It is a protein_coding_gene from Dmel. It has 3 annotated transcripts and 3 polypeptides (1 unique). Gene sequence location is 3L:7240203..7241351. Its molecular function is described by: structural constituent of ribosome; RNA binding. It is involved in the biological process described with: …
LOC140744163	su(r)	suppressor of rudimentary	dihydropyrimidine dehydrogenase su(r)	su(r)	suppressor of rudimentary	3024.13	0.598791	HWP	0.258747	2.3142	0.0206567	0.59675	NW_027332216.1	3653175	3667644	minus	protein-coding	XM_073075649.1	XP_072931750.1	1030		FBpp0071273	0	FBgn0086450	The gene suppressor of rudimentary is referred to in FlyBase by the symbol Dmel\su(r) (CG2194, FBgn0086450). It is a protein_coding_gene from Dmel. It has one annotated transcript and one polypeptide. Gene sequence location is X:9196808..9201820. Its molecular function is described by: dihydropyrimidine dehydrogenase (NADP+) activity; oxidoreductase activity, acting on the CH-CH group of donors; …
LOC140746121	LOC140746121	LOC140746121	uncharacterized LOC140746121			2674.61	-0.382235	HWM	0.165417	-2.31074	0.0208475	0.600671	NW_027332220.1	2963031	2996292	minus	protein-coding	XM_073078132.1	XP_072934233.1	324		FBpp0310230	3.82e-85
LOC140750744	LOC140750744	Cytochrome P450 4c3	cytochrome P450 4C1-like	Cyp4c3	Cytochrome P450 4c3	3575.6	2.59816	HWP	1.12597	2.30749	0.0210274	0.601282	NW_027332228.1	5468286	5474430	minus	protein-coding	XM_073084447.1	XP_072940548.1	505		FBpp0085074	1.02e-78	FBgn0015032	The gene Cytochrome P450 4c3 is referred to in FlyBase by the symbol Dmel\Cyp4c3 (CG1438, FBgn0015032). It is a protein_coding_gene from Dmel. It has one annotated transcript and one polypeptide. Gene sequence location is 3R:30894038..30900688. Its molecular function is described by: iron ion binding; heme binding; oxidoreductase activity, acting on paired donors, with incorporation or reduction …
LOC140753615	cv-2	crossveinless 2	crosveinless 2-secreting protein	cv-2	crossveinless 2	690.78	1.47017	HWP	0.637159	2.30738	0.0210339	0.601282	NW_027332233.1	11037001	11111134	minus	protein-coding	XM_073088363.1	XP_072944464.1	676		FBpp0071536	2.63e-169	FBgn0000395	The gene crossveinless 2 is referred to in FlyBase by the symbol Dmel\cv-2 (CG15671, FBgn0000395). It is a protein_coding_gene from Dmel. It has one annotated transcript and one polypeptide. Gene sequence location is 2R:21355015..21379464. Its molecular function is described by: BMP binding; heparan sulfate proteoglycan binding; BMP receptor binding. It is involved in the biological process descr…
LOC140754516	kek5	kekkon 5	leucine-rich repeat, immunoglobulin-like domain-containing kekkon 5 protein	kek5	kekkon 5	3020.75	0.404251	HWP	0.175104	2.30863	0.0209641	0.601282	NW_027332235.1	1026952	1271347	minus	protein-coding	XM_073089541.1	XP_072945642.1	842		FBpp0301163	2.89e-111	FBgn0031016	The gene kekkon 5 is referred to in FlyBase by the symbol Dmel\kek5 (CG12199, FBgn0031016). It is a protein_coding_gene from Dmel. It has 4 annotated transcripts and 4 polypeptides (1 unique). Gene sequence location is X:19353181..19471914. Its molecular function is unknown. It is involved in the biological process described with: negative regulation of BMP signaling pathway. 41 alleles are repor…
LOC140742956	LOC140742956	LOC140742956	uncharacterized LOC140742956			1164.75	0.585465	HWP	0.254657	2.29903	0.0215031	0.609907	NW_027332214.1	11049500	11095923	plus	protein-coding	XM_073074063.1	XP_072930164.1	454		FBpp0291866	7.45e-53
LOC140748798	MetRS	Methionyl-tRNA synthetase	methionyl-tRNA synthetase 1	MetRS	Methionyl-tRNA synthetase	832.824	-0.510099	HWM	0.221837	-2.29943	0.0214805	0.609907	NW_027332224.1	6535650	6570015	plus	protein-coding	XM_073081699.1	XP_072937800.1	999		FBpp0085809	0	FBgn0034401	The gene Methionyl-tRNA synthetase is referred to in FlyBase by the symbol Dmel\MetRS (CG15100, FBgn0034401). It is a protein_coding_gene from Dmel. It has one annotated transcript and one polypeptide. Gene sequence location is 2R:18846858..18850599. Its molecular function is described by: methionine-tRNA ligase activity; ATP binding; nucleotide binding; aminoacyl-tRNA ligase activity. It is invo…
LOC140751073	LOC140751073	Serpin 42Da	antichymotrypsin-2-like	Spn42Da	Serpin 42Da	15.3665	2.00438	HWP	0.871518	2.29987	0.0214555	0.609907	NW_027332228.1	6698605	6702648	plus	protein-coding	XM_073084905.1	XP_072941006.1	397		FBpp0089208	4.3e-67	FBgn0265137	The gene Serpin 42Da is referred to in FlyBase by the symbol Dmel\Spn42Da (CG9453, FBgn0265137). It is a protein_coding_gene from Dmel. It has 11 annotated transcripts and 11 polypeptides (8 unique). Gene sequence location is 2R:6875906..6878927. Its molecular function is described by: serine-type endopeptidase inhibitor activity; cysteine-type endopeptidase inhibitor activity. It is involved in …
LOC140743302	LOC140743302	LOC140743302	uncharacterized LOC140743302			10.6243	3.61487	HWP	1.57326	2.29769	0.0215792	0.61048	NW_027332215.1	6495796	6505402	plus	protein-coding	XM_073074465.1	XP_072930566.1	423		FBpp0289779	2.58e-78
LOC140742747	LOC140742747	luciferin 4-monooxygenase-like	luciferin 4-monooxygenase-like			1197.62	-0.518519	HWM	0.22644	-2.28987	0.0220286	0.621401	NW_027332214.1	4878931	4885416	minus	protein-coding	XM_073073732.1	XP_072929833.1	542		FBpp0083935	6.39e-128
LOC140746189	kz	kurz	putative ATP-dependent RNA helicase kurz	kz	kurz	1059.16	-0.310892	HWM	0.135962	-2.28661	0.0222185	0.621401	NW_027332220.1	5204461	5219792	plus	protein-coding	XM_073078232.1	XP_072934333.1	1178		FBpp0309621	0	FBgn0001330	The gene kurz is referred to in FlyBase by the symbol Dmel\kz (CG3228, FBgn0001330). It is a protein_coding_gene from Dmel. It has 2 annotated transcripts and 2 polypeptides (1 unique). Gene sequence location is X:2237858..2242035. Its molecular function is described by: helicase activity; RNA helicase activity; ATP binding; nucleic acid binding; RNA binding. It is involved in the biological proc…
LOC140748364	LOC140748364	LOC140748364	uncharacterized LOC140748364			5.46875	3.20974	HWP	1.40458	2.2852	0.0223013	0.621401	NW_027332223.1	1164819	1172872	plus	lncRNA	XR_012102946.1
LOC140749448	LOC140749448	COX7AL2	uncharacterized LOC140749448	COX7AL2	Cytochrome c oxidase subunit 7A-like 2	2105.68	-0.324561	HWM	0.141975	-2.28603	0.0222523	0.621401	NW_027332226.1	10707281	10708518	plus	protein-coding	XM_073082486.1	XP_072938587.1	130		FBpp0304040	1.26e-14	FBgn0085201	The gene Cytochrome c oxidase subunit 7A-like 2 is referred to in FlyBase by the symbol Dmel\COX7AL2 (CG34172, FBgn0085201). It is a protein_coding_gene from Dmel. It has 4 annotated transcripts and 4 polypeptides (1 unique). Gene sequence location is 2L:2192525..2197912. Its molecular function is unknown. It is involved in the biological process described with: mitochondrial electron transport, …
LOC140755678	LOC140755678	LOC140755678	uncharacterized LOC140755678			1.49313	-4.51776	HWM	1.97555	-2.28683	0.0222056	0.621401	NW_027332238.1	3536670	3539135	minus	protein-coding	XM_073090994.1	XP_072947095.1	154
LOC140756195	Sf3b3	Sf3b3	splicing factor 3b subunit 3	Sf3b3	Splicing factor 3b subunit 3	9462.33	-0.347626	HWM	0.152127	-2.2851	0.0223067	0.621401	NW_027332239.1	6044968	6056780	plus	protein-coding	XM_073091636.1	XP_072947737.1	1216		FBpp0072494	0	FBgn0035162	The gene Splicing factor 3b subunit 3 is referred to in FlyBase by the symbol Dmel\Sf3b3 (CG13900, FBgn0035162). It is a protein_coding_gene from Dmel. It has 2 annotated transcripts and 2 polypeptides (all unique). Gene sequence location is 3L:826720..833385. Its molecular function is described by: nucleic acid binding; U2 snRNA binding. It is involved in the biological process described with: m…
LOC140743265	LOC140743265	TweedleE	uncharacterized LOC140743265	TwdlE	TweedleE	136.589	1.80319	HWP	0.789823	2.28303	0.0224284	0.621984	NW_027332215.1	4549406	4573690	minus	protein-coding	XM_073074416.1	XP_072930517.1	485		FBpp0079185	1.52e-28	FBgn0031957	The gene TweedleE is referred to in FlyBase by the symbol Dmel\TwdlE (CG14534, FBgn0031957). It is a protein_coding_gene from Dmel. It has one annotated transcript and one polypeptide. Gene sequence location is 2L:7857957..7860839. Its molecular function is described by: structural constituent of chitin-based larval cuticle; structural constituent of chitin-based cuticle. It is involved in the bi…
LOC140753834	RpL13A	Ribosomal protein L13A	ribosomal protein L13A	RpL13A	Ribosomal protein L13A	43367.3	-0.372876	HWM	0.163341	-2.28281	0.0224416	0.621984	NW_027332234.1	7399900	7403424	plus	protein-coding	XM_073088630.1	XP_072944731.1	204		FBpp0078354	1.42e-100	FBgn0037351	The gene Ribosomal protein L13A is referred to in FlyBase by the symbol Dmel\RpL13A (CG1475, FBgn0037351). It is a protein_coding_gene from Dmel. It has 2 annotated transcripts and 2 polypeptides (all unique). Gene sequence location is 3R:5624474..5625947. Its molecular function is described by: mRNA binding; structural constituent of ribosome. It is involved in the biological process described w…
LOC140745745	Nop56	Nop56	Nop56 ribonucleoprotein	Nop56	Nop56	4859.13	-0.469741	HWM	0.206267	-2.27735	0.0227653	0.627524	NW_027332210.1	2246638	2253568	minus	protein-coding	XM_073077643.1	XP_072933744.1	458		FBpp0083625	0	FBgn0038964	The gene Nop56 is referred to in FlyBase by the symbol Dmel\Nop56 (CG13849, FBgn0038964). It is a protein_coding_gene from Dmel. It has one annotated transcript and one polypeptide. Gene sequence location is 3R:22419095..22421068. Its molecular function is described by: snoRNA binding. It is involved in the biological process described with: rRNA processing. 8 alleles are reported. The phenotypes…
LOC140748043	Ndae1	Ndae1	Na[+]-driven anion exchanger 1	Ndae1	Na[+]-driven anion exchanger 1	5.46729	3.03771	HWP	1.33356	2.27789	0.0227331	0.627524	NW_027332223.1	3906360	3982196	minus	protein-coding	XM_073080725.1	XP_072936826.1	1207		FBpp0304053	0	FBgn0259111	The gene Na[+]-driven anion exchanger 1 is referred to in FlyBase by the symbol Dmel\Ndae1 (CG42253, FBgn0259111). It is a protein_coding_gene from Dmel. It has 10 annotated transcripts and 10 polypeptides (all unique). Gene sequence location is 2L:7223328..7249343. Its molecular function is described by: monoatomic anion transmembrane transporter activity; solute:inorganic anion antiporter activ…
LOC140750488	Cow	Carrier of Wingless	Proteoglycan Cow	Cow	Carrier of Wingless	7155.89	0.770888	HWP	0.338623	2.27654	0.0228138	0.627524	NW_027332227.1	16645087	16654462	minus	protein-coding	XM_073084035.1	XP_072940136.1	415		FBpp0291233	1.17e-47	FBgn0039054	The gene Carrier of Wingless is referred to in FlyBase by the symbol Dmel\Cow (CG13830, FBgn0039054). It is a protein_coding_gene from Dmel. It has 3 annotated transcripts and 3 polypeptides (2 unique). Gene sequence location is 3R:23070516..23112730. Its molecular function is described by: Wnt-protein binding; calcium ion binding. It is involved in the biological process described with 6 unique …
LOC140743716	kon	kon-tiki	chondroitin sulfate proteoglycan 4-like protein	kon	kon-tiki	793.027	0.71839	HWP	0.315832	2.2746	0.0229301	0.629137	NW_027332215.1	24100675	24208538	minus	protein-coding	XM_073075217.1	XP_072931318.1	2365		FBpp0304601	0	FBgn0032683	The gene kon-tiki is referred to in FlyBase by the symbol Dmel\kon (CG10275, FBgn0032683). It is a protein_coding_gene from Dmel. It has 3 annotated transcripts and 3 polypeptides (1 unique). Gene sequence location is 2L:18487747..18503978. Its molecular function is described by: protein binding. It is involved in the biological process described with: sarcomere organization; myofibril assembly; …
LOC140757411	LOC140757411	prage	transducin beta-like protein 2	prage	prage	1716.12	-0.608825	HWM	0.267854	-2.27297	0.0230279	0.630236	NW_027332212.1	7989438	8112947	minus	protein-coding	XM_073093099.1	XP_072949200.1	505		FBpp0305122	8.9e-60	FBgn0283741	The gene prage is referred to in FlyBase by the symbol Dmel\prage (CG42666, FBgn0283741). It is a protein_coding_gene from Dmel. It has 11 annotated transcripts and 11 polypeptides (4 unique). Gene sequence location is X:1773719..1853667. Its molecular function is described by: exonuclease activity; nucleic acid binding. It is involved in the biological process described with: rRNA 3'-end process…
LOC140748734	LOC140748734	Pdss2	all trans-polyprenyl-diphosphate synthase PDSS2-like	Pdss2	Decaprenyl diphosphate synthase subunit 2	16.7718	1.8785	HWP	0.826869	2.27183	0.023097	0.630548	NW_027332224.1	6125382	6130735	minus	protein-coding	XM_073081590.1	XP_072937691.1	400		FBpp0311357	7.05e-99	FBgn0037044	The gene Decaprenyl diphosphate synthase subunit 2 is referred to in FlyBase by the symbol Dmel\Pdss2 (CG10585, FBgn0037044). It is a protein_coding_gene from Dmel. It has 2 annotated transcripts and 2 polypeptides (1 unique). Gene sequence location is 3L:21027915..21030141. Its molecular function is described by: prenyl diphosphate synthase activity; prenyltransferase activity. It is involved in…
LOC140749194	LOC140749194	LOC140749194	uncharacterized LOC140749194			15.3686	1.73428	HWP	0.763965	2.27011	0.0232012	0.631813	NW_027332225.1	3619900	3620780	plus	protein-coding	XM_073082242.1	XP_072938343.1	108
LOC140755062	Cda5	Chitin deacetylase-like 5	Chitin deacetylase-like 5	Cda5	Chitin deacetylase-like 5	17332.6	1.8634	HWP	0.822003	2.2669	0.0233961	0.63239	NW_027332211.1	14393681	14536549	plus	protein-coding	XM_073090251.1	XP_072946352.1	2460		FBpp0077822	0	FBgn0051973	The gene Chitin deacetylase-like 5 is referred to in FlyBase by the symbol Dmel\Cda5 (CG31973, FBgn0051973). It is a protein_coding_gene from Dmel. It has 8 annotated transcripts and 8 polypeptides (all unique). Gene sequence location is 2L:25402..65404. Its molecular function is described by: hydrolase activity, acting on carbon-nitrogen (but not peptide) bonds; chitin binding; chitin deacetylas…
LOC140745705	LOC140745705	LOC140745705	uncharacterized LOC140745705			4.11109	2.70194	HWP	1.19167	2.26735	0.0233688	0.63239	NW_027332219.1	1950339	1954823	plus	protein-coding	XM_073077600.1	XP_072933701.1	354
LOC140754025	SamDC	SamDC	S-adenosylmethionine decarboxylase	SamDC	S-adenosylmethionine decarboxylase	283.898	-0.778192	HWM	0.343194	-2.2675	0.0233599	0.63239	NW_027332234.1	1788327	1829554	plus	protein-coding	XM_073088929.1	XP_072945030.1	357		FBpp0079584	1.13e-117	FBgn0019932	The gene S-adenosylmethionine decarboxylase is referred to in FlyBase by the symbol Dmel\SamDC (CG5029, FBgn0019932). It is a protein_coding_gene from Dmel. It has one annotated transcript and one polypeptide. Gene sequence location is 2L:10339457..10341503. Its molecular function is described by: adenosylmethionine decarboxylase activity. It is involved in the biological process described with: …
LOC140749463	LOC140749463	bazooka	uncharacterized LOC140749463	baz	bazooka	1165.83	0.467283	HWP	0.206311	2.26494	0.0235162	0.634065	NW_027332226.1	4719206	4834784	minus	protein-coding	XM_073082502.1	XP_072938603.1	1216		FBpp0110299	1.82e-08	FBgn0000163	The gene bazooka is referred to in FlyBase by the symbol Dmel\baz (CG5055, FBgn0000163). It is a protein_coding_gene from Dmel. It has 4 annotated transcripts and 4 polypeptides (all unique). Gene sequence location is X:17160006..17200728. Its molecular function is described by: phosphatidylinositol binding; phosphatidic acid binding; protein binding. It is involved in the biological process desc…
LOC140749696	Eaat2	Eaat2	Excitatory amino acid transporter 2	Eaat2	Excitatory amino acid transporter 2	15.6153	2.33714	HWP	1.03275	2.26303	0.0236336	0.635662	NW_027332226.1	1953639	1970006	plus	protein-coding	XM_073082818.1	XP_072938919.1	532		FBpp0290531	0	FBgn0026438	The gene Excitatory amino acid transporter 2 is referred to in FlyBase by the symbol Dmel\Eaat2 (CG3159, FBgn0026438). It is a protein_coding_gene from Dmel. It has 3 annotated transcripts and 3 polypeptides (2 unique). Gene sequence location is 2L:737212..744395. Its molecular function is described by 6 unique terms, many of which group under: transporter activity; transmembrane transporter acti…
LOC140746092	LOC140746092	RRP12-like protein	RRP12-like protein			2749.48	-0.296721	HWM	0.131347	-2.25906	0.0238799	0.639139	NW_027332220.1	2197551	2216185	plus	protein-coding	XM_073078094.1	XP_072934195.1	1355		FBpp0309168	0
LOC140750546	sif	still life	guanine nucleotide exchange factor still life	sif	still life	14.0097	1.83969	HWP	0.814023	2.25999	0.0238216	0.639139	NW_027332228.1	8656463	8803201	plus	protein-coding	XM_073084127.1	XP_072940228.1	2297		FBpp0309506	0	FBgn0085447	The gene still life is referred to in FlyBase by the symbol Dmel\sif (CG34418, FBgn0085447). It is a protein_coding_gene from Dmel. It has 14 annotated transcripts and 14 polypeptides (12 unique). Gene sequence location is 3L:5657913..5749599. Its molecular function is described by: guanyl-nucleotide exchange factor activity. It is involved in the biological process described with 10 unique terms…
LOC140748754	LOC140748754	Aldose reductase 2	aldo-keto reductase AKR2E4-like	Ar2	Aldose reductase 2	295.406	-1.21891	HWM	0.540999	-2.25307	0.024255	0.647591	NW_027332224.1	385716	391059	plus	protein-coding	XM_073081619.1	XP_072937720.1	341		FBpp0311505	1.78e-81	FBgn0036290	The gene Aldose reductase 2 is referred to in FlyBase by the symbol Dmel\Ar2 (CG10638, FBgn0036290). It is a protein_coding_gene from Dmel. It has 3 annotated transcripts and 3 polypeptides (2 unique). Gene sequence location is 3L:12498106..12501311. Its molecular function is described by: aldose reductase (NADPH) activity; oxidoreductase activity. It is involved in the biological process describ…
LOC140755400	Dip-B	Dipeptidase B	Dipeptidase B	Dip-B	Dipeptidase B	5.24425	2.21079	HWP	0.982196	2.25086	0.0243943	0.649723	NW_027332238.1	1774855	1776818	plus	protein-coding	XM_073090603.1	XP_072946704.1	513		FBpp0311421	6.18e-127	FBgn0000454	The gene Dipeptidase B is referred to in FlyBase by the symbol Dmel\Dip-B (CG9285, FBgn0000454). It is a protein_coding_gene from Dmel. It has 4 annotated transcripts and 4 polypeptides (1 unique). Gene sequence location is 3R:13782288..13785676. Its molecular function is described by: dipeptidase activity; manganese ion binding; peptidase activity; metal ion binding; metalloaminopeptidase activi…
LOC140753696	LOC140753696	LOC140753696	uncharacterized LOC140753696			126.473	2.55081	HWP	1.13376	2.24986	0.0244577	0.649824	NW_027332234.1	8914962	9064942	minus	protein-coding	XM_073088459.1	XP_072944560.1	258		FBpp0290861	4.96e-58
LOC140757630	Not3	Not3	CCR4-associated factor Not3	Not3	CCR4-NOT transcription complex subunit 3	4306.79	-0.170516	HWM	0.0758266	-2.24876	0.0245277	0.650102	NW_027332212.1	14119653	14143406	plus	protein-coding	XM_073093475.1	XP_072949576.1	692		FBpp0304299	1.36e-133	FBgn0033029	The gene CCR4-NOT transcription complex subunit 3 is referred to in FlyBase by the symbol Dmel\Not3 (CG8426, FBgn0033029). It is a protein_coding_gene from Dmel. It has 2 annotated transcripts and 2 polypeptides (1 unique). Gene sequence location is 2R:5656406..5663222. Its molecular function is described by: protein binding. It is involved in the biological process described with: nuclear-transc…
LOC140744067	LOC140744067	LOC140744067	uncharacterized LOC140744067			93.0334	2.3247	HWP	1.03427	2.24766	0.0245977	0.65038	NW_027332216.1	981832	1070235	plus	protein-coding	XM_073075528.1	XP_072931629.1	271		FBpp0291544	4.48e-57
LOC140754525	Asap	Asap	ArfGAP domain of ASAP	Asap	ArfGAP with SH3 domain, ankyrin repeat and PH domain	785.667	1.13463	HWP	0.50529	2.2455	0.0247361	0.65246	NW_027332211.1	12945801	13013699	plus	protein-coding	XM_073089566.1	XP_072945667.1	999		FBpp0099488	0	FBgn0050372	The gene ArfGAP with SH3 domain, ankyrin repeat and PH domain is referred to in FlyBase by the symbol Dmel\Asap (CG30372, FBgn0050372). It is a protein_coding_gene from Dmel. It has 3 annotated transcripts and 3 polypeptides (all unique). Gene sequence location is 2R:8114286..8123001. Its molecular function is described by: GTPase activator activity; phosphatidylinositol phosphate binding; protei…
LOC140746299	LOC140746299	LOC140746299	uncharacterized LOC140746299			1164.91	-0.879164	HWM	0.392566	-2.23953	0.0251214	0.659531	NW_027332210.1	4134479	4153764	minus	lncRNA	XR_012102756.1
LOC140749507	ds	dachsous	dachsous cadherin-related 1	ds	dachsous	3977.15	0.587723	HWP	0.262438	2.23948	0.025125	0.659531	NW_027332226.1	1977161	2340613	minus	protein-coding	XM_073082577.1	XP_072938678.1	3342		FBpp0309926	0	FBgn0284247	The gene dachsous is referred to in FlyBase by the symbol Dmel\ds (CG17941, FBgn0284247). It is a protein_coding_gene from Dmel. It has 2 annotated transcripts and 2 polypeptides (1 unique). Gene sequence location is 2L:640013..714983. Its molecular function is described by: calcium ion binding; cadherin binding; protein binding. It is involved in the biological process described with 23 unique t…
LOC140755758	Fdh	Fdh	alcohol dehydrogenase class-3 Fdh	Fdh	Formaldehyde dehydrogenase	2558.84	-0.297383	HWM	0.132884	-2.23791	0.0252269	0.660618	NW_027332239.1	14755867	14757444	minus	protein-coding	XM_073091069.1	XP_072947170.1	376		FBpp0081767	0	FBgn0011768	The gene Formaldehyde dehydrogenase is referred to in FlyBase by the symbol Dmel\Fdh (CG6598, FBgn0011768). It is a protein_coding_gene from Dmel. It has one annotated transcript and one polypeptide. Gene sequence location is 3R:10870906..10872381. Its molecular function is described by 6 unique terms, many of which group under: catalytic activity; oxidoreductase activity; oxidoreductase activity…
LOC140746357	Lnk	Lnk	SH2B adapter-like protein Lnk	Lnk	Lnk	213.214	-0.334026	HWM	0.1494	-2.23579	0.0253657	0.662664	NW_027332220.1	8902849	8913964	minus	protein-coding	XM_073078479.1	XP_072934580.1	484		FBpp0308306	6.84e-157	FBgn0028717	The gene Lnk is referred to in FlyBase by the symbol Dmel\Lnk (CG17367, FBgn0028717). It is a protein_coding_gene from Dmel. It has 6 annotated transcripts and 6 polypeptides (4 unique). Gene sequence location is 3R:25888542..25893270. Its molecular function is described by: transmembrane receptor protein tyrosine kinase adaptor activity; signaling adaptor activity. It is involved in the biologic…
LOC140745869	LOC140745869	serologically defined colon cancer antigen 8 homolog	serologically defined colon cancer antigen 8 homolog			89.633	1.56518	HWP	0.700349	2.23486	0.0254265	0.662666	NW_027332219.1	5567868	5583443	minus	protein-coding	XM_073077800.1	XP_072933901.1	914		FBpp0311441	7.64e-126
LOC140757458	Gprk1	Gprk1	G protein-coupled receptor kinase 1	Gprk1	G protein-coupled receptor kinase 1	1084.72	0.493893	HWP	0.221193	2.23286	0.0255584	0.662983	NW_027332212.1	9549524	9606177	minus	protein-coding	XM_073093177.1	XP_072949278.1	699		FBpp0311517	0	FBgn0260798	The gene G protein-coupled receptor kinase 1 is referred to in FlyBase by the symbol Dmel\Gprk1 (CG40129, FBgn0260798). It is a protein_coding_gene from Dmel. It has 3 annotated transcripts and 3 polypeptides (1 unique). Gene sequence location is 2R:4322295..4471060. Its molecular function is described by 7 unique terms, many of which group under: phosphotransferase activity, alcohol group as acc…
LOC140754081	LOC140754081	Lsp1gamma	uncharacterized LOC140754081	Lsp1gamma	Larval serum protein 1 gamma	9.48109	2.64134	HWP	1.18296	2.23283	0.0255601	0.662983	NW_027332234.1	7137082	7155841	minus	protein-coding	XM_073088994.1	XP_072945095.1	1426		FBpp0072365	1.79e-107	FBgn0002564	The gene Larval serum protein 1 gamma is referred to in FlyBase by the symbol Dmel\Lsp1≈í‚â• (CG6821, FBgn0002564). It is a protein_coding_gene from Dmel. It has one annotated transcript and one polypeptide. Gene sequence location is 3L:66430..68995. Its molecular function is described by: nutrient reservoir activity. It is involved in the biological process described with: energy homeostasis. 11…
LOC140753317	Cht10	Chitinase 10	Chitinase 10	Cht10	Chitinase 10	94988.7	1.40987	HWP	0.632699	2.22834	0.0258576	0.66911	NW_027332233.1	9612371	9641121	plus	protein-coding	XM_073087840.1	XP_072943941.1	2932		FBpp0110419	0	FBgn0250907	The gene Chitinase 10 is referred to in FlyBase by the symbol Dmel\Cht10 (CG18140, FBgn0250907). It is a protein_coding_gene from Dmel. It has 3 annotated transcripts and 3 polypeptides (1 unique). Gene sequence location is 2L:22999574..23025915. Its molecular function is described by: chitin binding; chitinase activity; hydrolase activity, hydrolyzing O-glycosyl compounds. It is involved in the …
LOC140757497	LOC140757497	LOC140757497	uncharacterized LOC140757497			757.666	0.283674	HWP	0.12741	2.22646	0.0259836	0.6692	NW_027332212.1	10194969	10198756	minus	lncRNA	XR_012103990.1
LOC140744595	Sirt7	Sirtuin 7	sirtuin 7	Sirt7	Sirtuin 7	499.369	-0.283454	HWM	0.127289	-2.22686	0.0259566	0.6692	NW_027332216.1	16218431	16225089	plus	protein-coding	XM_073076247.1	XP_072932348.1	670		FBpp0084733	1.97e-116	FBgn0039631	The gene Sirtuin 7 is referred to in FlyBase by the symbol Dmel\Sirt7 (CG11305, FBgn0039631). It is a protein_coding_gene from Dmel. It has one annotated transcript and one polypeptide. Gene sequence location is 3R:29055927..29059204. Its molecular function is described by: NAD+ binding; protein-succinyllysine desuccinylase activity; histone H3K18 deacetylase activity, NAD-dependent; protein-glut…
LOC140752091	wech	wech	tripartite motif containing 71 protein wech	wech	wech	400.446	0.480974	HWP	0.216186	2.22481	0.0260938	0.670457	NW_027332231.1	10675233	10690445	minus	protein-coding	XM_073086254.1	XP_072942355.1	786		FBpp0289361	9.56e-172	FBgn0259745	The gene wech is referred to in FlyBase by the symbol Dmel\wech (CG42396, FBgn0259745). It is a protein_coding_gene from Dmel. It has 5 annotated transcripts and 5 polypeptides (1 unique). Gene sequence location is 2R:7478853..7489823. Its molecular function is described by: zinc ion binding; protein-macromolecule adaptor activity. It is involved in the biological process described with: muscle a…
LOC140753046	LOC140753046	guanylate cyclase 32E	guanylate cyclase 32E			126.695	-1.26397	HWM	0.56851	-2.22331	0.0261949	0.671475	NW_027332233.1	10154462	10226052	minus	protein-coding	XM_073087411.1	XP_072943512.1	1220		FBpp0291649	0
LOC140744710	RpS27A	Ribosomal protein S27A	ribosomal protein S27A	RpS27A	Ribosomal protein S27A	30581.9	-0.406073	HWM	0.182895	-2.22026	0.0264012	0.674095	NW_027332217.1	684063	687395	plus	protein-coding	XM_073076345.1	XP_072932446.1	155		FBpp0079606	6.07e-90	FBgn0003942	The gene Ribosomal protein S27A is referred to in FlyBase by the symbol Dmel\RpS27A (CG5271, FBgn0003942). It is a protein_coding_gene from Dmel. It has one annotated transcript and one polypeptide. Gene sequence location is 2L:10408352..10410456. Its molecular function is described by: structural constituent of ribosome; ubiquitin protein ligase binding; protein tag activity. It is involved in t…
LOC140745282	Noc3	Noc3	Nucleolar complex protein 3	Noc3	Nucleolar complex protein 3	1001.07	-0.322616	HWM	0.145324	-2.21997	0.0264206	0.674095	NW_027332218.1	1466226	1477243	minus	protein-coding	XM_073077048.1	XP_072933149.1	797		FBpp0081117	3.84e-147	FBgn0037489	The gene Nucleolar complex protein 3 is referred to in FlyBase by the symbol Dmel\Noc3 (CG1234, FBgn0037489). It is a protein_coding_gene from Dmel. It has one annotated transcript and one polypeptide. Gene sequence location is 3R:7244232..7246969. Its molecular function is described by: chromatin binding. It is involved in the biological process described with: DNA replication initiation. 6 alle…
LOC140748802	ergic53	ergic53	lectin, mannose binding protein ergic53	ergic53	ergic53	1860.31	-0.404186	HWM	0.182522	-2.21445	0.0267978	0.680541	NW_027332224.1	151822	168028	minus	protein-coding	XM_073081702.1	XP_072937803.1	502		FBpp0076352	0	FBgn0035909	The gene ergic53 is referred to in FlyBase by the symbol Dmel\ergic53 (CG6822, FBgn0035909). It is a protein_coding_gene from Dmel. It has 2 annotated transcripts and 2 polypeptides (1 unique). Gene sequence location is 3L:8534977..8538013. Its molecular function is described by: D-mannose binding. It is involved in the biological process described with: endoplasmic reticulum to Golgi vesicle-med…
LOC140755601	RNF220	ring finger protein 220	ring finger protein 220	RNF220	ring finger protein 220	1277.75	-0.267667	HWM	0.120856	-2.21476	0.0267764	0.680541	NW_027332238.1	5501441	5512293	plus	protein-coding	XM_073090890.1	XP_072946991.1	377		FBpp0083719	9.85e-31	FBgn0039013	The gene ring finger protein 220 is referred to in FlyBase by the symbol Dmel\RNF220 (CG4813, FBgn0039013). It is a protein_coding_gene from Dmel. It has one annotated transcript and one polypeptide. Gene sequence location is 3R:22724884..22726414. Its molecular function is described by: ubiquitin protein ligase activity; ubiquitin-protein transferase activity; metal ion binding; zinc ion binding…
LOC140747187	RpLP0	Ribosomal protein LP0	ribosomal protein LP0	RpLP0	Ribosomal protein LP0	28598.4	-0.517523	HWM	0.233854	-2.21302	0.0268963	0.681156	NW_027332222.1	2895089	2899942	minus	protein-coding	XM_073079468.1	XP_072935569.1	316		FBpp0306232	2.58e-175	FBgn0000100	The gene Ribosomal protein LP0 is referred to in FlyBase by the symbol Dmel\RpLP0 (CG7490, FBgn0000100). It is a protein_coding_gene from Dmel. It has 2 annotated transcripts and 2 polypeptides (1 unique). Gene sequence location is 3L:22075867..22077487. Its molecular function is described by: magnesium ion binding; class II DNA-(apurinic or apyrimidinic site) endonuclease activity; structural co…
LOC140750095	LOC140750095	LOC140750095	uncharacterized LOC140750095			62.0146	2.36358	HWP	1.06839	2.21229	0.0269468	0.681156	NW_027332227.1	10302747	10319169	plus	protein-coding	XM_073083450.1	XP_072939551.1	571		FBpp0290925	5.47e-06
LOC140742989	Nrx-1	Neurexin 1	Neurexin 1	Nrx-1	Neurexin 1	10.6445	1.87583	HWP	0.849618	2.20785	0.0272547	0.685889	NW_027332214.1	12343569	12514046	plus	protein-coding	XM_073074114.1	XP_072930215.1	1660		FBpp0306674	0	FBgn0038975	The gene Neurexin 1 is referred to in FlyBase by the symbol Dmel\Nrx-1 (CG7050, FBgn0038975). It is a protein_coding_gene from Dmel. It has 9 annotated transcripts and 9 polypeptides (5 unique). Gene sequence location is 3R:22468512..22486969. Its molecular function is described by: protein kinase binding; apolipoprotein binding; protein binding; neurexin family protein binding; neuroligin family…
LOC140753953	Reck	Reck	Reversion-inducing-cysteine-rich protein with kazal motifs	Reck	Reversion-inducing-cysteine-rich protein with kazal motifs	153.951	1.8492	HWP	0.837585	2.20778	0.0272597	0.685889	NW_027332234.1	10793191	10835603	minus	protein-coding	XM_073088814.1	XP_072944915.1	954		FBpp0306008	0	FBgn0036463	The gene Reversion-inducing-cysteine-rich protein with kazal motifs is referred to in FlyBase by the symbol Dmel\Reck (CG5392, FBgn0036463). It is a protein_coding_gene from Dmel. It has 2 annotated transcripts and 2 polypeptides (1 unique). Gene sequence location is 3L:15001238..15014062. Its molecular function is described by: endopeptidase inhibitor activity; metalloendopeptidase inhibitor act…
LOC140745575	NK7.1	NK7.1	homeobox protein NK7.1	NK7.1	NK7.1	51.2622	1.741	HWP	0.789035	2.20649	0.0273498	0.686574	NW_027332218.1	12997635	13092075	plus	protein-coding	XM_073077514.1	XP_072933615.1	484		FBpp0312482	1.07e-32	FBgn0024321	The gene NK7.1 is referred to in FlyBase by the symbol Dmel\NK7.1 (CG8524, FBgn0024321). It is a protein_coding_gene from Dmel. It has 4 annotated transcripts and 4 polypeptides (1 unique). Gene sequence location is 3R:14329413..14372951. Its molecular function is described by: RNA polymerase II cis-regulatory region sequence-specific DNA binding; DNA binding; DNA-binding transcription factor act…
LOC140747938	CadN	Cadherin-N	neural cadherin	CadN	Cadherin-N	561.336	1.92177	HWP	0.871402	2.20538	0.0274277	0.686951	NW_027332223.1	9247721	9669843	plus	protein-coding	XM_073080591.1	XP_072936692.1	3014		FBpp0080570	0	FBgn0015609	The gene Cadherin-N is referred to in FlyBase by the symbol Dmel\CadN (CG7100, FBgn0015609). It is a protein_coding_gene from Dmel. It has 12 annotated transcripts and 12 polypeptides (all unique). Gene sequence location is 2L:17647053..17778340. Its molecular function is described by: cadherin binding; calcium ion binding; protein homodimerization activity; protein binding. It is involved in the…
LOC140757230	LOC140757230	mangetout	metabotropic glutamate receptor 2-like	mtt	mangetout	20.8674	2.88069	HWP	1.30854	2.20145	0.0277039	0.690699	NW_027332212.1	511344	745202	plus	protein-coding	XM_073092769.1	XP_072948870.1	1036		FBpp0303458	0	FBgn0050361	The gene mangetout is referred to in FlyBase by the symbol Dmel\mtt (CG30361, FBgn0050361). It is a protein_coding_gene from Dmel. It has 5 annotated transcripts and 5 polypeptides (all unique). Gene sequence location is 2R:8473956..8532294. Its molecular function is described by: G protein-coupled receptor activity. It is involved in the biological process described with: phospholipase C-activat…
LOC140743595	LOC140743595	LOC140743595	uncharacterized LOC140743595			12.4694	3.22393	HWP	1.46418	2.20187	0.0276745	0.690699	NW_027332215.1	18912349	18953796	plus	protein-coding	XM_073075004.1	XP_072931105.1	273
LOC140747550	LOC140747550	Ribosomal protein S5a	small ribosomal subunit protein uS7	RpS5a	Ribosomal protein S5a	46749	-0.328631	HWM	0.149459	-2.1988	0.0278921	0.692818	NW_027332222.1	10417252	10418177	plus	protein-coding	XM_073080060.1	XP_072936161.1	218		FBpp0311353	7.07e-132	FBgn0002590	The gene Ribosomal protein S5a is referred to in FlyBase by the symbol Dmel\RpS5a (CG8922, FBgn0002590). It is a protein_coding_gene from Dmel. It has 4 annotated transcripts and 4 polypeptides (1 unique). Gene sequence location is X:17143588..17148264. Its molecular function is described by: mRNA binding; RNA binding; structural constituent of ribosome; rRNA binding. It is involved in the biolog…
LOC140751086	LOC140751086	Lcp65Ac	uncharacterized LOC140751086	Lcp65Ac	Lcp65Ac	16.7952	3.17316	HWP	1.44335	2.19847	0.0279157	0.692818	NW_027332228.1	8135341	8151142	minus	protein-coding	XM_073084919.1	XP_072941020.1	188		FBpp0076700	7.01e-16	FBgn0020642	The gene Lcp65Ac is referred to in FlyBase by the symbol Dmel\Lcp65Ac (CG6956, FBgn0020642). It is a protein_coding_gene from Dmel. It has one annotated transcript and one polypeptide. Gene sequence location is 3L:6144819..6145393. Its molecular function is described by: structural constituent of chitin-based larval cuticle. It is involved in the biological process described with: chitin-based cu…
LOC140747462	LOC140747462	LOC140747462	uncharacterized LOC140747462			1866.88	-0.339784	HWM	0.154951	-2.19284	0.0283187	0.701224	NW_027332222.1	8934333	8942586	plus	protein-coding	XM_073079926.1	XP_072936027.1	371		FBpp0072445	2.56e-13
LOC140748252	LOC140748252	stall	A disintegrin and metalloproteinase with thrombospondin motifs adt-2-like	stl	stall	8.80823	2.28935	HWP	1.04636	2.18792	0.0286755	0.708161	NW_027332211.1	11456653	11479600	minus	protein-coding	XM_073081024.1	XP_072937125.1	773		FBpp0301591	9.12e-56	FBgn0086408	The gene stall is referred to in FlyBase by the symbol Dmel\stl (CG3622, FBgn0086408). It is a protein_coding_gene from Dmel. It has 2 annotated transcripts and 2 polypeptides (1 unique). Gene sequence location is 2R:22807860..22815993. Its molecular function is described by: zinc ion binding; metallopeptidase activity; metalloendopeptidase activity. It is involved in the biological process descr…
LOC140750360	LOC140750360	Nonsense-mediated mRNA 3	uncharacterized LOC140750360	Nmd3	Nonsense-mediated mRNA 3	1723.18	-0.276947	HWM	0.126622	-2.18719	0.0287285	0.708161	NW_027332227.1	9646151	9660393	minus	protein-coding	XM_073083835.1	XP_072939936.1	1139		FBpp0070409	0	FBgn0023542	The gene Nonsense-mediated mRNA 3 is referred to in FlyBase by the symbol Dmel\Nmd3 (CG3460, FBgn0023542). It is a protein_coding_gene from Dmel. It has one annotated transcript and one polypeptide. Gene sequence location is X:2182818..2184668. Its molecular function is described by: ribosomal large subunit binding. It is involved in the biological process described with: ribosomal large subunit …
LOC140749506	LOC140749506	l(2)efl	protein lethal(2)essential for life-like	l(2)efl	lethal (2) essential for life	179.573	1.36662	HWP	0.625812	2.18376	0.0289797	0.709831	NW_027332211.1	1478963	1479746	minus	protein-coding	XM_073082581.1	XP_072938682.1	196		FBpp0307666	2.09e-39	FBgn0011296	The gene lethal (2) essential for life is referred to in FlyBase by the symbol Dmel\l(2)efl (CG4533, FBgn0011296). It is a protein_coding_gene from Dmel. It has 2 annotated transcripts and 2 polypeptides (1 unique). Gene sequence location is 2R:23684651..23685543. Its molecular function is described by: unfolded protein binding. It is involved in the biological process described with: protein ref…
LOC140757821	LOC140757821	Tehao	protein toll-like	Tehao	Tehao	10.7181	-2.05965	HWM	0.943615	-2.18272	0.0290563	0.709831	NW_027332213.1	40265	41395	minus	protein-coding	XM_073093692.1	XP_072949793.1	242		FBpp0312090	7.68e-54	FBgn0026760	The gene Tehao is referred to in FlyBase by the symbol Dmel\Tehao (CG7121, FBgn0026760). It is a protein_coding_gene from Dmel. It has 2 annotated transcripts and 2 polypeptides (1 unique). Gene sequence location is 2L:13435622..13439930. Its molecular function is described by: coreceptor activity; signaling receptor activity; protein kinase binding; Toll binding. It is involved in the biological…
LOC140746875	por	porcupine	Protein-serine O-palmitoleoyltransferase por	por	porcupine	760.606	0.36947	HWP	0.169263	2.18282	0.0290492	0.709831	NW_027332222.1	12439372	12441969	minus	protein-coding	XM_073078996.1	XP_072935097.1	442		FBpp0305446	8.56e-52	FBgn0004957	The gene porcupine is referred to in FlyBase by the symbol Dmel\por (CG6205, FBgn0004957). It is a protein_coding_gene from Dmel. It has 3 annotated transcripts and 3 polypeptides (1 unique). Gene sequence location is X:18377521..18379854. Its molecular function is described by: Wnt-protein binding; palmitoleoyltransferase activity; acyltransferase activity, transferring groups other than amino-a…
LOC140752577	LOC140752577	Cpsf73	uncharacterized LOC140752577	Cpsf73	Cleavage and polyadenylation specificity factor 73	643.046	-0.387788	HWM	0.177558	-2.18401	0.0289619	0.709831	NW_027332231.1	13786777	13795127	plus	protein-coding	XM_073086916.1	XP_072943017.1	556		FBpp0083105	4.01e-156	FBgn0261065	The gene Cleavage and polyadenylation specificity factor 73 is referred to in FlyBase by the symbol Dmel\Cpsf73 (CG7698, FBgn0261065). It is a protein_coding_gene from Dmel. It has one annotated transcript and one polypeptide. Gene sequence location is 3R:18661121..18663552. Its molecular function is described by: protein binding; RNA endonuclease activity; RNA binding; 5'-3' RNA exonuclease acti…
LOC140742627	LOC140742627	LOC140742627	uncharacterized LOC140742627			24.9557	4.25706	HWP	1.95366	2.17902	0.0293304	0.714928	NW_027332214.1	1514422	1517836	plus	protein-coding	XM_073073564.1	XP_072929665.1	146		FBpp0289450	2.94e-34
LOC140755499	RpL19	Ribosomal protein L19	ribosomal protein L19	RpL19	Ribosomal protein L19	48254	-0.330779	HWM	0.151902	-2.17759	0.0294367	0.715922	NW_027332211.1	16073430	16077352	minus	protein-coding	XM_073090792.1	XP_072946893.1	200		FBpp0089141	1.99e-113	FBgn0285950	The gene Ribosomal protein L19 is referred to in FlyBase by the symbol Dmel\RpL19 (CG2746, FBgn0285950). It is a protein_coding_gene from Dmel. It has 2 annotated transcripts and 2 polypeptides (1 unique). Gene sequence location is 2R:24967877..24969547. Its molecular function is described by: RNA binding; structural constituent of ribosome. It is involved in the biological process described with…
LOC140757337	MFS10	MFS10	major facilitator superfamily transporter 10	MFS10	Major Facilitator Superfamily Transporter 10	329.032	0.476891	HWP	0.219395	2.17366	0.0297305	0.721461	NW_027332212.1	5796481	5807215	minus	protein-coding	XM_073093001.1	XP_072949102.1	518		FBpp0308734	0	FBgn0030452	The gene Major Facilitator Superfamily Transporter 10 is referred to in FlyBase by the symbol Dmel\MFS10 (CG4330, FBgn0030452). It is a protein_coding_gene from Dmel. It has 3 annotated transcripts and 3 polypeptides (1 unique). Gene sequence location is X:13129018..13134839. Its molecular function is described by: transmembrane transporter activity. It is involved in the biological process descr…
LOC140743102	LOC140743102	LOC140743102	uncharacterized LOC140743102			103.724	1.83053	HWP	0.843051	2.17131	0.0299076	0.724148	NW_027332215.1	7440483	7443142	plus	protein-coding	XM_073074163.1	XP_072930264.1	209
LOC140750113	LOC140750113	ATP-dependent RNA helicase DDX54	ATP-dependent RNA helicase DDX54			1054.94	-0.332022	HWM	0.153006	-2.16999	0.0300079	0.724971	NW_027332227.1	13134711	13142268	minus	protein-coding	XM_073083477.1	XP_072939578.1	750		FBpp0072475	0
LOC140752118	RpS9	Ribosomal protein S9	ribosomal protein S9	RpS9	Ribosomal protein S9	33702.5	-0.434753	HWM	0.200442	-2.16897	0.0300848	0.725223	NW_027332231.1	13776621	13779459	minus	protein-coding	XM_073086297.1	XP_072942398.1	194		FBpp0309532	3.82e-120	FBgn0010408	The gene Ribosomal protein S9 is referred to in FlyBase by the symbol Dmel\RpS9 (CG3395, FBgn0010408). It is a protein_coding_gene from Dmel. It has 4 annotated transcripts and 4 polypeptides (2 unique). Gene sequence location is 3L:9509793..9511531. Its molecular function is described by: RNA binding; structural constituent of ribosome; rRNA binding. It is involved in the biological process desc…
LOC140742892	PlexA	Plexin A	plexin A	PlexA	Plexin A	15278.7	-0.285339	HWM	0.131755	-2.16567	0.0303362	0.726249	NW_027332209.1	1248819	1560752	plus	protein-coding	XM_073073958.1	XP_072930059.1	1896		FBpp0088287	0	FBgn0025741	The gene Plexin A is referred to in FlyBase by the symbol Dmel\PlexA (CG11081, FBgn0025741). It is a protein_coding_gene from Dmel. It has 4 annotated transcripts and 4 polypeptides (3 unique). Gene sequence location is 4:1009895..1027101. Its molecular function is described by 6 unique terms, many of which group under: binding; protein binding; molecular function activator activity; carbohydrate…
LOC140752757	LOC140752757	Meiotic central spindle	zinc finger protein 532-like	Meics	Meiotic central spindle	585.428	0.262034	HWP	0.121036	2.16493	0.0303934	0.726249	NW_027332211.1	8803203	8807288	minus	protein-coding	XM_073087106.1	XP_072943207.1	660		FBpp0305244	5.11e-11	FBgn0025874	The gene Meiotic central spindle is referred to in FlyBase by the symbol Dmel\Meics (CG8474, FBgn0025874). It is a protein_coding_gene from Dmel. It has 2 annotated transcripts and 2 polypeptides (all unique). Gene sequence location is 3L:13962658..13964702. Its molecular function is described by: zinc ion binding. The biological processes in which it is involved are not known. 6 alleles are repo…
LOC140742523	LOC140742523	LOC140742523	uncharacterized LOC140742523			65.9805	1.10363	HWP	0.509613	2.16563	0.0303398	0.726249	NW_027332214.1	12149875	12153261	plus	protein-coding	XM_073073426.1	XP_072929527.1	119		FBpp0304108	2.54e-10
LOC140744288	Spase12	Spase 12-subunit	Signal peptidase complex subunit Spase12	Spase12	Spase 12-subunit	2613.8	-0.261574	HWM	0.120707	-2.16702	0.0302331	0.726249	NW_027332216.1	6993916	6994447	plus	protein-coding	XM_073075843.1	XP_072931944.1	93		FBpp0084801	6.2e-33	FBgn0040623	The gene Spase 12-subunit is referred to in FlyBase by the symbol Dmel\Spase12 (CG11500, FBgn0040623). It is a protein_coding_gene from Dmel. It has one annotated transcript and one polypeptide. Gene sequence location is 3R:29490544..29491150. Its molecular function is unknown. It is involved in the biological process described with: protein targeting to ER; signal peptide processing. 5 alleles a…
LOC140749479	LOC140749479	nubbin	uncharacterized LOC140749479	nub	nubbin	811.276	-0.574007	HWM	0.265431	-2.16255	0.030576	0.726498	NW_027332226.1	27721	121038	minus	protein-coding	XM_073082543.1	XP_072938644.1	464		FBpp0309559	8.05e-79	FBgn0085424	The gene nubbin is referred to in FlyBase by the symbol Dmel\nub (CG34395, FBgn0085424). It is a protein_coding_gene from Dmel. It has 3 annotated transcripts and 3 polypeptides (2 unique). Gene sequence location is 2L:12587625..12628135. Its molecular function is described by 6 unique terms, many of which group under: DNA-binding transcription factor activity; transcription regulator activity; D…
LOC140749475	LOC140749475	bruno 1	CUGBP Elav-like family member 1-A	bru1	bruno 1	143.702	0.754304	HWP	0.348889	2.16202	0.0306169	0.726498	NW_027332226.1	2756730	3266334	minus	protein-coding	XM_073082520.1	XP_072938621.1	528		FBpp0304034	0	FBgn0000114	The gene bruno 1 is referred to in FlyBase by the symbol Dmel\bru1 (CG31762, FBgn0000114). It is a protein_coding_gene from Dmel. It has 11 annotated transcripts and 11 polypeptides (6 unique). Gene sequence location is 2L:12175004..12313438. Its molecular function is described by: mRNA binding; RNA binding; protein binding; mRNA 3'-UTR binding; nucleic acid binding. It is involved in the biologi…
LOC140750703	LOC140750703	protein odr-4 homolog	protein odr-4 homolog			1744.56	-0.291394	HWM	0.134731	-2.16279	0.0305574	0.726498	NW_027332228.1	8861185	8865187	plus	protein-coding	XM_073084397.1	XP_072940498.1	464		FBpp0312167	1.86e-41
LOC140753006	Sf3b1	Sf3b1	splicing factor 3b subunit 1	Sf3b1	Splicing factor 3b subunit 1	4569.9	-0.20854	HWM	0.0965003	-2.16103	0.0306928	0.726498	NW_027332233.1	8962564	8973541	minus	protein-coding	XM_073087353.1	XP_072943454.1	1336		FBpp0304617	0	FBgn0031266	The gene Splicing factor 3b subunit 1 is referred to in FlyBase by the symbol Dmel\Sf3b1 (CG2807, FBgn0031266). It is a protein_coding_gene from Dmel. It has 2 annotated transcripts and 2 polypeptides (1 unique). Gene sequence location is 2L:568340..572907. Its molecular function is described by: mRNA binding; RNA binding. It is involved in the biological process described with: mRNA splicing, vi…
LOC140753776	RpS26	Ribosomal protein S26	ribosomal protein S26	RpS26	Ribosomal protein S26	21170.7	-0.50159	HWM	0.232167	-2.16047	0.0307365	0.726498	NW_027332234.1	891978	893762	minus	protein-coding	XM_073088554.1	XP_072944655.1	147		FBpp0303872	3.42e-64	FBgn0261597	The gene Ribosomal protein S26 is referred to in FlyBase by the symbol Dmel\RpS26 (CG10305, FBgn0261597). It is a protein_coding_gene from Dmel. It has 5 annotated transcripts and 5 polypeptides (1 unique). Gene sequence location is 2L:18441335..18443277. Its molecular function is described by: structural constituent of ribosome; mRNA binding. It is involved in the biological process described wi…
LOC140752710	L	Lobe	zinc finger protein Lobe	L	Lobe	85.4944	-1.22384	HWM	0.568625	-2.15229	0.0313748	0.735434	NW_027332211.1	8619226	8698456	plus	protein-coding	XM_073087046.1	XP_072943147.1	966		FBpp0292052	3.57e-66	FBgn0288433	The gene Lobe is referred to in FlyBase by the symbol Dmel\L (CG42702, FBgn0288433). It is a protein_coding_gene from Dmel. It has 2 annotated transcripts and 2 polypeptides (all unique). Gene sequence location is 2R:14435899..14465881. Its molecular function is unknown. It is involved in the biological process described with: negative regulation of DNA-templated transcription; spiracle morphogen…
LOC140742403	LOC140742403	scavenger receptor class B member 1-like	scavenger receptor class B member 1-like			3.34998	2.88554	HWP	1.34102	2.15176	0.0314164	0.735434	NW_027332213.1	15070699	15157993	minus	protein-coding	XM_073073330.1	XP_072929431.1	563		FBpp0082805	2.96e-66
LOC140745529	LOC140745529	heartless	fibroblast growth factor receptor homolog 1-like	htl	heartless	663.202	1.07374	HWP	0.498759	2.15283	0.0313319	0.735434	NW_027332218.1	10629077	10717124	minus	protein-coding	XM_073077444.1	XP_072933545.1	1034		FBpp0082972	0	FBgn0010389	The gene heartless is referred to in FlyBase by the symbol Dmel\htl (CG7223, FBgn0010389). It is a protein_coding_gene from Dmel. It has 3 annotated transcripts and 3 polypeptides (1 unique). Gene sequence location is 3R:18045216..18052984. Its molecular function is described by 6 unique terms, many of which group under: protein tyrosine kinase activity; transferase activity, transferring phospho…
LOC140753932	AQP	aquaporin	aquaporin	AQP	aquaporin	23.1338	2.85611	HWP	1.32761	2.15132	0.0314513	0.735434	NW_027332234.1	2296705	2324943	minus	protein-coding	XM_073088778.1	XP_072944879.1	323		FBpp0086879	1.3e-102	FBgn0033807	The gene aquaporin is referred to in FlyBase by the symbol Dmel\AQP (CG12251, FBgn0033807). It is a protein_coding_gene from Dmel. It has 2 annotated transcripts and 2 polypeptides (all unique). Gene sequence location is 2R:13212405..13214496. Its molecular function is described by: channel activity. The biological processes in which it is involved are not known. 5 alleles are reported. No phenot…
LOC140756125	LOC140756125	eagle	uncharacterized LOC140756125	eg	eagle	382.738	-0.819975	HWM	0.380667	-2.15405	0.0312366	0.735434	NW_027332239.1	1171087	1303997	plus	protein-coding	XM_073091562.1	XP_072947663.1	334		FBpp0078092	1.09e-65	FBgn0000560	The gene eagle is referred to in FlyBase by the symbol Dmel\eg (CG7383, FBgn0000560). It is a protein_coding_gene from Dmel. It has 3 annotated transcripts and 3 polypeptides (2 unique). Gene sequence location is 3L:21808703..21817600. Its molecular function is described by: estrogen response element binding; sequence-specific DNA binding; zinc ion binding; nuclear receptor activity; DNA-binding …
LOC140743719	LOC140743719	Cralbp	alpha-tocopherol transfer protein-like	Cralbp	Cellular retinaldehyde binding protein	595.213	2.36508	HWP	1.10045	2.1492	0.0316186	0.737766	NW_027332215.1	24091312	24100666	plus	protein-coding	XM_073075219.1	XP_072931320.1	337		FBpp0076823	2.82e-82	FBgn0035636	The gene Cellular retinaldehyde binding protein is referred to in FlyBase by the symbol Dmel\Cralbp (CG10546, FBgn0035636). It is a protein_coding_gene from Dmel. It has one annotated transcript and one polypeptide. Gene sequence location is 3L:5783215..5786718. Its molecular function is described by: phosphatidylinositol bisphosphate binding; retinal binding. It is involved in the biological pro…
LOC140753066	LOC140753066	LOC140753066	uncharacterized LOC140753066			137.086	0.605258	HWP	0.281767	2.14808	0.0317072	0.738258	NW_027332233.1	10859576	10862156	minus	protein-coding	XM_073087437.1	XP_072943538.1	552		FBpp0300987	2.1e-49
LOC140745842	LOC140745842	Uvrag	uncharacterized LOC140745842	Uvrag	UV-resistance associated gene	882.007	0.247012	HWP	0.115043	2.14713	0.0317828	0.738443	NW_027332219.1	3996733	4018868	minus	protein-coding	XM_073077766.1	XP_072933867.1	962		FBpp0080039	2.86e-18	FBgn0032499	The gene UV-resistance associated gene is referred to in FlyBase by the symbol Dmel\Uvrag (CG6116, FBgn0032499). It is a protein_coding_gene from Dmel. It has 2 annotated transcripts and 2 polypeptides (all unique). Gene sequence location is 2L:13286777..13289556. Its molecular function is described by: SNARE binding. It is involved in the biological process described with 8 unique terms, many of…
LOC140750355	LOC140750355	bolA-like protein DDB_G0274169	bolA-like protein DDB_G0274169			161.77	-0.314838	HWM	0.146702	-2.1461	0.0318648	0.738777	NW_027332227.1	14047259	14049452	plus	protein-coding	XM_073083831.1	XP_072939932.1	131		FBpp0084043	2.97e-33
LOC140743528	LOC140743528	speck	arylalkylamine N-acetyltransferase 1-like	speck	speck	79.573	-0.817706	HWM	0.382969	-2.13517	0.0327469	0.738832	NW_027332209.1	4807922	4825545	minus	protein-coding	XM_073074868.1	XP_072930969.1	231		FBpp0072163	5.88e-26	FBgn0287831	The gene speck is referred to in FlyBase by the symbol Dmel\speck (CG3318, FBgn0287831). It is a protein_coding_gene from Dmel. It has 3 annotated transcripts and 3 polypeptides (2 unique). Gene sequence location is 2R:24139563..24157762. Its molecular function is described by: acyltransferase activity, transferring groups other than amino-acyl groups; aralkylamine N-acetyltransferase activity; N…
LOC140750393	DNaseII	Deoxyribonuclease II	deoxyribonuclease II	DNaseII	Deoxyribonuclease II	1785.11	0.371618	HWP	0.173667	2.13983	0.0323686	0.738832	NW_027332209.1	7704589	7711862	plus	protein-coding	XM_073087545.1	XP_072943646.1	430		FBpp0082962	2.18e-58	FBgn0000477	The gene Deoxyribonuclease II is referred to in FlyBase by the symbol Dmel\DNaseII (CG7780, FBgn0000477). It is a protein_coding_gene from Dmel. It has one annotated transcript and one polypeptide. Gene sequence location is 3R:18019375..18021161. Its molecular function is described by: DNA endonuclease activity; deoxyribonuclease II activity. It is involved in the biological process described wit…
LOC140750082	RpL6	Ribosomal protein L6	ribosomal protein L6	RpL6	Ribosomal protein L6	27499.2	-0.471616	HWM	0.220592	-2.13796	0.0325201	0.738832	NW_027332211.1	2847127	2851216	plus	protein-coding	XM_073083437.1	XP_072939538.1	272		FBpp0085166	8.23e-86	FBgn0039857	The gene Ribosomal protein L6 is referred to in FlyBase by the symbol Dmel\RpL6 (CG11522, FBgn0039857). It is a protein_coding_gene from Dmel. It has 2 annotated transcripts and 2 polypeptides (all unique). Gene sequence location is 3R:31594792..31596204. Its molecular function is described by: RNA binding; structural constituent of ribosome. It is involved in the biological process described wit…
LOC140752984	LOC140752984	LOC140752984	uncharacterized LOC140752984			1670.85	-0.820289	HWM	0.384358	-2.13418	0.0328282	0.738832	NW_027332211.1	9149571	9155642	plus	protein-coding	XM_073087328.1	XP_072943429.1	162
LOC140757999	LOC140757999	LOC140757999	uncharacterized LOC140757999			3844.09	-0.309025	HWM	0.144447	-2.13937	0.032406	0.738832	NW_027332213.1	6471990	6476954	plus	protein-coding	XM_073093937.1	XP_072950038.1	253		FBpp0311525	2.73e-27
LOC140757856	LOC140757856	LOC140757856	uncharacterized LOC140757856			448.149	-0.270009	HWM	0.126482	-2.13477	0.0327795	0.738832	NW_027332213.1	13216564	13222958	plus	protein-coding	XM_073093727.1	XP_072949828.1	366		FBpp0084889	2.28e-06
LOC140742752	IFT54	IFT54	intraflagellar transport 54	IFT54	Intraflagellar transport 54	13.6445	1.82653	HWP	0.856092	2.13356	0.0328785	0.738832	NW_027332214.1	4908320	4912306	plus	protein-coding	XM_073073741.1	XP_072929842.1	623		FBpp0082383	1.09e-22	FBgn0038221	The gene Intraflagellar transport 54 is referred to in FlyBase by the symbol Dmel\IFT54 (CG3259, FBgn0038221). It is a protein_coding_gene from Dmel. It has one annotated transcript and one polypeptide. Gene sequence location is 3R:14302428..14304458. Its molecular function is described by: microtubule binding. It is involved in the biological process described with: intraciliary transport; regul…
LOC140745525	cv-c	crossveinless c	RhoGTPase activating protein	cv-c	crossveinless c	2269.14	-0.841297	HWM	0.394324	-2.13352	0.0328821	0.738832	NW_027332218.1	10267288	10604497	plus	protein-coding	XM_073077440.1	XP_072933541.1	1056		FBpp0111544	0	FBgn0285955	The gene crossveinless c is referred to in FlyBase by the symbol Dmel\cv-c (CG34389, FBgn0285955). It is a protein_coding_gene from Dmel. It has 3 annotated transcripts and 3 polypeptides (2 unique). Gene sequence location is 3R:14391683..14481713. Its molecular function is described by: lipid binding; GTPase activator activity. It is involved in the biological process described with 25 unique te…
LOC140747606	Sardh	Sarcosine dehydrogenase	Sarcosine dehydrogenase	Sardh	Sarcosine dehydrogenase	31.5706	1.29827	HWP	0.607175	2.13822	0.0324991	0.738832	NW_027332222.1	11657170	11673527	plus	protein-coding	XM_073080163.1	XP_072936264.1	913		FBpp0088528	0	FBgn0034276	The gene Sarcosine dehydrogenase is referred to in FlyBase by the symbol Dmel\Sardh (CG6385, FBgn0034276). It is a protein_coding_gene from Dmel. It has one annotated transcript and one polypeptide. Gene sequence location is 2R:17753555..17756422. Its molecular function is described by: sarcosine dehydrogenase activity. It is involved in the biological process described with: sarcosine catabolic …
LOC140747027	LOC140747027	tRNA N(3)-cytidine methyltransferase METTL6	tRNA N(3)-cytidine methyltransferase METTL6			1013.06	-0.42253	HWM	0.198019	-2.13379	0.0328603	0.738832	NW_027332222.1	16213909	16216149	plus	protein-coding	XM_073079253.1	XP_072935354.1	285		FBpp0111303	5.7e-109
LOC140747990	mRNA-cap	mRNA-capping-enzyme	RNA guanylyltransferase and 5'-phosphatase mRNA capping enzyme	mRNA-cap	mRNA-capping-enzyme	1873.08	-0.216011	HWM	0.10099	-2.13894	0.0324407	0.738832	NW_027332223.1	3519165	3534537	minus	protein-coding	XM_073080668.1	XP_072936769.1	598		FBpp0073739	0	FBgn0030556	The gene mRNA-capping-enzyme is referred to in FlyBase by the symbol Dmel\mRNA-cap (CG1810, FBgn0030556). It is a protein_coding_gene from Dmel. It has one annotated transcript and one polypeptide. Gene sequence location is X:14240266..14242822. Its molecular function is described by: mRNA guanylyltransferase activity; ATP binding; mRNA 5'-triphosphate monophosphatase activity. It is involved in …
LOC140749101	LOC140749101	dpr4	zwei Ig domain protein zig-8-like	dpr4	defective proboscis extension response 4	20.0022	4.59231	HWP	2.14173	2.1442	0.0320169	0.738832	NW_027332225.1	6169281	6234847	plus	protein-coding	XM_073082123.1	XP_072938224.1	300		FBpp0289718	1.89e-106	FBgn0053512	The gene defective proboscis extension response 4 is referred to in FlyBase by the symbol Dmel\dpr4 (CG33512, FBgn0053512). It is a protein_coding_gene from Dmel. It has one annotated transcript and one polypeptide. Gene sequence location is 3R:11533483..11542949. Its molecular function is described by: . It is involved in the biological process described with: synapse organization; sensory perce…
LOC140754187	LOC140754187	Ribosomal protein L34b	large ribosomal subunit protein eL34-like	RpL34b	Ribosomal protein L34b	27169.3	-0.414648	HWM	0.193891	-2.13856	0.0324713	0.738832	NW_027332234.1	1203933	1205286	plus	protein-coding	XM_073089147.1	XP_072945248.1	120		FBpp0308319	4.66e-56	FBgn0037686	The gene Ribosomal protein L34b is referred to in FlyBase by the symbol Dmel\RpL34b (CG9354, FBgn0037686). It is a protein_coding_gene from Dmel. It has 4 annotated transcripts and 4 polypeptides (1 unique). Gene sequence location is 3R:9400237..9401226. Its molecular function is described by: structural constituent of ribosome. It is involved in the biological process described with: ribosome bi…
LOC140754732	LOC140754732	Tret1l	facilitated trehalose transporter Tret1-like	Tret1l	Trehalose transporter 1-like	2.10667	3.61609	HWP	1.68964	2.14016	0.0323418	0.738832	NW_027332236.1	677700	682645	minus	protein-coding	XM_073089812.1	XP_072945913.1	499		FBpp0087180	2.67e-47	FBgn0033644	The gene Trehalose transporter 1-like is referred to in FlyBase by the symbol Dmel\Tret1l (CG8234, FBgn0033644). It is a protein_coding_gene from Dmel. It has one annotated transcript and one polypeptide. Gene sequence location is 2R:11675935..11678014. Its molecular function is described by: sugar transmembrane transporter activity; transmembrane transporter activity. It is involved in the biolo…
LOC140754828	LOC140754828	LOC140754828	uncharacterized LOC140754828			5001.33	0.473383	HWP	0.221279	2.13931	0.0324108	0.738832	NW_027332236.1	2707005	3419248	plus	protein-coding	XM_073089941.1	XP_072946042.1	1073		FBpp0300569	1.46e-128
LOC140744053	LOC140744053	LOC140744053	uncharacterized LOC140744053			429.858	0.500176	HWP	0.235295	2.12574	0.0335252	0.744096	NW_027332216.1	110658	142688	plus	protein-coding	XM_073075502.1	XP_072931603.1	531		FBpp0083698	2.98e-61
LOC140745854	LOC140745854	sidestep VIII	uncharacterized LOC140745854	side-VIII	sidestep VIII	94.9804	1.91671	HWP	0.90155	2.12601	0.0335024	0.744096	NW_027332219.1	3024837	3525651	minus	protein-coding	XM_073077782.1	XP_072933883.1	965		FBpp0111686	4.64e-161	FBgn0086604	The gene sidestep VIII is referred to in FlyBase by the symbol Dmel\side-VIII (CG12484, FBgn0086604). It is a protein_coding_gene from Dmel. It has 4 annotated transcripts and 4 polypeptides (all unique). Gene sequence location is 2R:20424338..20478951. Its molecular function is unknown. The biological processes in which it is involved are not known. 25 alleles are reported. The phenotypes of the…
LOC140751840	LOC140751840	LOC140751840	uncharacterized LOC140751840			1698.5	-0.25464	HWM	0.119732	-2.12675	0.0334406	0.744096	NW_027332230.1	16109090	16124874	minus	protein-coding	XM_073085912.1	XP_072942013.1	911		FBpp0078595	8.99e-45
LOC140751779	LOC140751779	LOC140751779	uncharacterized LOC140751779			6.30286	-3.54444	HWM	1.66613	-2.12736	0.0333904	0.744096	NW_027332230.1	16306041	16312827	minus	protein-coding	XM_073085818.1	XP_072941919.1	2083		FBpp0076385	1.22e-28
LOC140753941	drm	drumstick	odd-skipped family member drumstick	drm	drumstick	719.871	2.87577	HWP	1.35193	2.12715	0.0334072	0.744096	NW_027332234.1	5584103	5625478	minus	protein-coding	XM_073088789.1	XP_072944890.1	88		FBpp0311097	5.55e-42	FBgn0024244	The gene drumstick is referred to in FlyBase by the symbol Dmel\drm (CG10016, FBgn0024244). It is a protein_coding_gene from Dmel. It has 3 annotated transcripts and 3 polypeptides (2 unique). Gene sequence location is 2L:3539247..3548423. Its molecular function is described by: protein binding. It is involved in the biological process described with 11 unique terms, many of which group under: em…
LOC140754402	LOC140754402	kekkon 6	uncharacterized LOC140754402	kek6	kekkon 6	18.0709	1.63587	HWP	0.768215	2.12944	0.0332181	0.744096	NW_027332235.1	11035568	11078755	minus	protein-coding	XM_073089407.1	XP_072945508.1	580		FBpp0303140	3.62e-76	FBgn0039862	The gene kekkon 6 is referred to in FlyBase by the symbol Dmel\kek6 (CG1804, FBgn0039862). It is a protein_coding_gene from Dmel. It has 2 annotated transcripts and 2 polypeptides (all unique). Gene sequence location is 3R:31622136..31664646. Its molecular function is described by: neurotrophin receptor activity; neurotrophin binding. It is involved in the biological process described with: regul…
LOC140746280	LOC140746280	LOC140746280	uncharacterized LOC140746280			3671.2	-0.443679	HWM	0.208807	-2.12483	0.0336009	0.744263	NW_027332220.1	7562873	7651271	minus	protein-coding	XM_073078360.1	XP_072934461.1	2634		FBpp0296980	0
LOC140744825	LOC140744825	thisbe	fibroblast growth factor 17-like	ths	thisbe	81.7243	2.012	HWP	0.952058	2.11332	0.0345734	0.750433	NW_027332217.1	5391566	5506319	plus	protein-coding	XM_073076508.1	XP_072932609.1	249		FBpp0087137	1.48e-06	FBgn0033652	The gene thisbe is referred to in FlyBase by the symbol Dmel\ths (CG12443, FBgn0033652). It is a protein_coding_gene from Dmel. It has 2 annotated transcripts and 2 polypeptides (all unique). Gene sequence location is 2R:11756817..11814424. Its molecular function is described by: growth factor activity; fibroblast growth factor receptor binding; receptor ligand activity. It is involved in the bio…
LOC140744832	LOC140744832	protein takeout-like	protein takeout-like			37607.5	3.6152	HWP	1.70676	2.11816	0.0341613	0.750433	NW_027332217.1	5923362	5928488	plus	protein-coding	XM_073076523.1	XP_072932624.1	239		FBpp0308366	3.55e-21
LOC140744934	LOC140744934	kelch-like protein 5	kelch-like protein 5			796.035	0.59239	HWP	0.279638	2.11841	0.03414	0.750433	NW_027332217.1	8900465	8914545	minus	protein-coding	XM_073076657.1	XP_072932758.1	608		FBpp0309115	0
LOC140746928	LOC140746928	obstructor-B	uncharacterized LOC140746928	obst-B	obstructor-B	719.438	2.10407	HWP	0.995527	2.11352	0.0345563	0.750433	NW_027332222.1	13646495	13654815	plus	protein-coding	XM_073079088.1	XP_072935189.1	333		FBpp0079524	8.02e-12	FBgn0027600	The gene obstructor-B is referred to in FlyBase by the symbol Dmel\obst-B (CG4778, FBgn0027600). It is a protein_coding_gene from Dmel. It has one annotated transcript and one polypeptide. Gene sequence location is 2L:10032690..10038954. Its molecular function is described by: chitin binding. The biological processes in which it is involved are not known. 15 alleles are reported. No phenotypic da…
LOC140749838	Rbbp5	Rbbp5	retinoblastoma binding protein 5	Rbbp5	Retinoblastoma binding protein 5	1282.64	-0.327158	HWM	0.154446	-2.11827	0.0341526	0.750433	NW_027332226.1	14255304	14261671	minus	protein-coding	XM_073083050.1	XP_072939151.1	476		FBpp0077900	0	FBgn0036973	The gene Retinoblastoma binding protein 5 is referred to in FlyBase by the symbol Dmel\Rbbp5 (CG5585, FBgn0036973). It is a protein_coding_gene from Dmel. It has one annotated transcript and one polypeptide. Gene sequence location is 3L:20345736..20347942. Its molecular function is unknown. It is involved in the biological process described with: heart development. 12 alleles are reported. The ph…
LOC140750060	nAChRalpha4	nAChRalpha4	nicotinic acetylcholine receptor alpha4	nAChRalpha4	nicotinic Acetylcholine Receptor alpha4	8.04571	2.01081	HWP	0.951494	2.11332	0.0345731	0.750433	NW_027332227.1	10117234	10161458	plus	protein-coding	XM_073083381.1	XP_072939482.1	566		FBpp0289395	0	FBgn0266347	The gene nicotinic Acetylcholine Receptor alpha4 is referred to in FlyBase by the symbol Dmel\nAChR≈í¬±4 (CG12414, FBgn0266347). It is a protein_coding_gene from Dmel. It has 6 annotated transcripts and 6 polypeptides (5 unique). Gene sequence location is 3L:23206669..23287448. Its molecular function is described by: transmembrane signaling receptor activity; acetylcholine-gated monoatomic cation…
LOC140750934	Inx3	Innexin 3	innexin 3	Inx3	Innexin 3	36918.3	0.294532	HWP	0.139254	2.11507	0.0344238	0.750433	NW_027332228.1	12484510	12503055	plus	protein-coding	XM_073084695.1	XP_072940796.1	386		FBpp0311402	0	FBgn0265274	The gene Innexin 3 is referred to in FlyBase by the symbol Dmel\Inx3 (CG1448, FBgn0265274). It is a protein_coding_gene from Dmel. It has 3 annotated transcripts and 3 polypeptides (1 unique). Gene sequence location is 3R:28853606..28859497. Its molecular function is described by: gap junction channel activity. It is involved in the biological process described with: phototransduction, visible li…
LOC140751859	RpS2	Ribosomal protein S2	ribosomal protein S2	RpS2	Ribosomal protein S2	33087.9	-0.401649	HWM	0.18971	-2.11717	0.0342452	0.750433	NW_027332230.1	13121457	13122997	minus	protein-coding	XM_073085945.1	XP_072942046.1	261		FBpp0311561	4.65e-145	FBgn0004867	The gene Ribosomal protein S2 is referred to in FlyBase by the symbol Dmel\RpS2 (CG5920, FBgn0004867). It is a protein_coding_gene from Dmel. It has 3 annotated transcripts and 3 polypeptides (1 unique). Gene sequence location is 2L:9896265..9897552. Its molecular function is described by: structural constituent of ribosome; RNA binding. It is involved in the biological process described with: tr…
LOC140753189	inaE	inaE	inactivation no afterpotential E	inaE	inactivation no afterpotential E	157.131	0.976625	HWP	0.460723	2.11977	0.0340258	0.750433	NW_027332233.1	7277460	7376094	minus	protein-coding	XM_073087628.1	XP_072943729.1	678		FBpp0309252	1.79e-88	FBgn0261244	The gene inactivation no afterpotential E is referred to in FlyBase by the symbol Dmel\inaE (CG33174, FBgn0261244). It is a protein_coding_gene from Dmel. It has 7 annotated transcripts and 7 polypeptides (all unique). Gene sequence location is X:13783714..13811493. Its molecular function is described by: lipoprotein lipase activity. It is involved in the biological process described with: diacyl…
LOC140754760	LOC140754760	LOC140754760	uncharacterized LOC140754760			6.89275	2.70176	HWP	1.27688	2.11592	0.034352	0.750433	NW_027332236.1	5512934	5522258	minus	protein-coding	XM_073089847.1	XP_072945948.1	195
LOC140755103	Nox	NADPH oxidase	NADPH oxidase	Nox	NADPH oxidase	31.7089	1.20947	HWP	0.572506	2.1126	0.0346354	0.750433	NW_027332237.1	10786389	10852130	minus	protein-coding	XM_073090302.1	XP_072946403.1	1129		FBpp0311201	0	FBgn0085428	The gene NADPH oxidase is referred to in FlyBase by the symbol Dmel\Nox (CG34399, FBgn0085428). It is a protein_coding_gene from Dmel. It has 4 annotated transcripts and 4 polypeptides (2 unique). Gene sequence location is 2R:16307269..16316485. Its molecular function is described by: superoxide-generating NAD(P)H oxidase activity; oxidoreductase activity; calcium ion binding. It is involved in t…
LOC140753812	eEF5	eEF5	eukaryotic translation elongation factor 5	eEF5	eukaryotic translation elongation factor 5	5423.64	-0.517568	HWM	0.245237	-2.11048	0.0348166	0.751175	NW_027332234.1	2919173	2930619	minus	protein-coding	XM_073088603.1	XP_072944704.1	160		FBpp0072082	1.5e-95	FBgn0285952	The gene eukaryotic translation elongation factor 5 is referred to in FlyBase by the symbol Dmel\eEF5 (CG3186, FBgn0285952). It is a protein_coding_gene from Dmel. It has 2 annotated transcripts and 2 polypeptides (1 unique). Gene sequence location is 2R:24057798..24059483. Its molecular function is described by: RNA binding; ribosome binding; translation elongation factor activity. It is involve…
LOC140753963	Snoo	Sno oncogene	Sno oncogene	Snoo	Sno oncogene	36.3089	1.6337	HWP	0.773824	2.1112	0.0347551	0.751175	NW_027332234.1	12722774	12824123	minus	protein-coding	XM_073088832.1	XP_072944933.1	430		FBpp0310055	3.31e-67	FBgn0085450	The gene Sno oncogene is referred to in FlyBase by the symbol Dmel\Snoo (CG34421, FBgn0085450). It is a protein_coding_gene from Dmel. It has 4 annotated transcripts and 4 polypeptides (1 unique). Gene sequence location is 2L:7891187..7984196. Its molecular function is described by: SMAD binding; DNA-binding transcription factor activity, RNA polymerase II-specific; RNA polymerase II cis-regulato…
LOC140756743	LOC140756743	FUN14 domain containing 1	uncharacterized LOC140756743	Fundc1	FUN14 domain containing 1	17.5556	1.3652	HWP	0.647075	2.1098	0.034876	0.751175	NW_027332240.1	10273684	10292709	minus	protein-coding	XM_073092289.1	XP_072948390.1	2391		FBpp0079675	6.21e-11	FBgn0032200	The gene FUN14 domain containing 1 is referred to in FlyBase by the symbol Dmel\Fundc1 (CG5676, FBgn0032200). It is a protein_coding_gene from Dmel. It has one annotated transcript and one polypeptide. Gene sequence location is 2L:10254610..10255891. Its molecular function is unknown. It is involved in the biological process described with: mitophagy; mitochondrial fusion; autophagy of mitochondr…
LOC140745933	LOC140745933	LOC140745933	uncharacterized LOC140745933			194.058	3.07486	HWP	1.45801	2.10895	0.0349491	0.751268	NW_027332209.1	10311973	10313344	minus	protein-coding	XM_073077938.1	XP_072934039.1	309
LOC140750958	LOC140750958	transmembrane protein 115	transmembrane protein 115			1261.01	-0.154828	HWM	0.0735035	-2.1064	0.0351692	0.754515	NW_027332228.1	3441257	3446884	plus	protein-coding	XM_073084724.1	XP_072940825.1	368		FBpp0292321	1.44e-128
LOC140750694	dib	disembodied	Cytochrome P450 302a1, mitochondrial	dib	disembodied	20.1407	1.66393	HWP	0.790374	2.10525	0.0352697	0.755187	NW_027332228.1	8009061	8013097	plus	protein-coding	XM_073084387.1	XP_072940488.1	516		FBpp0073061	1.24e-141	FBgn0000449	The gene disembodied is referred to in FlyBase by the symbol Dmel\dib (CG12028, FBgn0000449). It is a protein_coding_gene from Dmel. It has one annotated transcript and one polypeptide. Gene sequence location is 3L:4062292..4064551. Its molecular function is described by: iron ion binding; heme binding; oxidoreductase activity, acting on paired donors, with incorporation or reduction of molecular…
LOC140757672	LOC140757672	LOC140757672	uncharacterized LOC140757672			14.1983	3.87842	HWP	1.84429	2.10293	0.0354716	0.756545	NW_027332209.1	15058783	15061843	plus	protein-coding	XM_073093566.1	XP_072949667.1	209
LOC140751704	Rep	Rab escort protein	Rab escort protein	Rep	Rab escort protein	9147.83	0.370606	HWP	0.176299	2.10214	0.035541	0.756545	NW_027332230.1	4224109	4238663	plus	protein-coding	XM_073085717.1	XP_072941818.1	539		FBpp0085658	2.13e-93	FBgn0026378	The gene Rab escort protein is referred to in FlyBase by the symbol Dmel\Rep (CG8432, FBgn0026378). It is a protein_coding_gene from Dmel. It has one annotated transcript and one polypeptide. Gene sequence location is 2R:19492087..19494125. Its molecular function is described by: GDP-dissociation inhibitor activity. It is involved in the biological process described with: neurotransmitter secreti…
LOC140754665	rn	rotund	rotund	rn	rotund	6584.81	-0.729582	HWM	0.347011	-2.10248	0.0355115	0.756545	NW_027332236.1	9265491	9505332	plus	protein-coding	XM_073089690.1	XP_072945791.1	586		FBpp0288914	3.32e-123	FBgn0267337	The gene rotund is referred to in FlyBase by the symbol Dmel\rn (CG42277, FBgn0267337). It is a protein_coding_gene from Dmel. It has 4 annotated transcripts and 4 polypeptides (all unique). Gene sequence location is 3R:7272617..7309629. Its molecular function is described by: DNA-binding transcription factor activity, RNA polymerase II-specific; RNA polymerase II transcription regulatory region …
LOC140743285	LOC140743285	LOC140743285	uncharacterized LOC140743285			173.479	0.902641	HWP	0.430259	2.0979	0.035914	0.761934	NW_027332215.1	5899130	5916272	plus	lncRNA	XR_012102430.1
LOC140743748	LOC140743748	Eip78C	ecdysone-induced protein 78C-like	Eip78C	Ecdysone-induced protein 78C	4.118	3.05098	HWP	1.45446	2.09768	0.0359337	0.761934	NW_027332215.1	26339331	26436784	minus	protein-coding	XM_073075296.1	XP_072931397.1	486		FBpp0077964	5.07e-54	FBgn0004865	The gene Ecdysone-induced protein 78C is referred to in FlyBase by the symbol Dmel\Eip78C (CG18023, FBgn0004865). It is a protein_coding_gene from Dmel. It has 4 annotated transcripts and 4 polypeptides (2 unique). Gene sequence location is 3L:21226609..21266503. Its molecular function is described by: zinc ion binding; DNA-binding transcription factor activity; sequence-specific DNA binding. It …
LOC140748926	LOC140748926	LOC140748926	uncharacterized LOC140748926			660.997	0.714968	HWP	0.341096	2.09609	0.0360741	0.761952	NW_027332225.1	10049857	10052448	minus	protein-coding	XM_073081888.1	XP_072937989.1	374
LOC140750024	LOC140750024	arylsulfatase B-like	arylsulfatase B-like			13140.1	3.55474	HWP	1.6955	2.09657	0.036032	0.761952	NW_027332227.1	8540968	8554250	plus	protein-coding	XM_073083314.1	XP_072939415.1	598		FBpp0290455	2.84e-109
LOC140754084	NKAIN	Na,K-ATPase Interacting	Sodium/potassium-transporting ATPase subunit beta-1-interacting protein	NKAIN	Na,K-ATPase Interacting	1251.09	-0.354438	HWM	0.169583	-2.09005	0.0366132	0.764581	NW_027332211.1	11572339	11576150	plus	protein-coding	XM_073089000.1	XP_072945101.1	416		FBpp0291065	2.07e-62	FBgn0085442	The gene Na,K-ATPase Interacting is referred to in FlyBase by the symbol Dmel\NKAIN (CG34413, FBgn0085442). It is a protein_coding_gene from Dmel. It has 7 annotated transcripts and 7 polypeptides (4 unique). Gene sequence location is 2R:24881570..24888615. Its molecular function is described by: protein binding. It is involved in the biological process described with: regulation of sodium ion tr…
LOC140742342	Scp2	Scp2	Sarcoplasmic calcium-binding protein 2	Scp2	Sarcoplasmic calcium-binding protein 2	2.33743	4.403	HWP	2.10283	2.09385	0.0362733	0.764581	NW_027332213.1	13513381	13577170	minus	protein-coding	XM_073073249.1	XP_072929350.1	184		FBpp0082806	1.06e-86	FBgn0020907	The gene Sarcoplasmic calcium-binding protein 2 is referred to in FlyBase by the symbol Dmel\Scp2 (CG14904, FBgn0020907). It is a protein_coding_gene from Dmel. It has one annotated transcript and one polypeptide. Gene sequence location is 3R:16574543..16583663. Its molecular function is described by: calcium ion binding; GTPase activity. The biological processes in which it is involved are not k…
LOC140746114	spdi	split discs	sperm antigen with calponin homology and coiled-coil domains split discs	spdi	split discs	1934.32	-0.614699	HWM	0.293813	-2.09214	0.0364258	0.764581	NW_027332220.1	2809441	2862104	plus	protein-coding	XM_073078123.1	XP_072934224.1	2065		FBpp0308519	3.68e-108	FBgn0025633	The gene split discs is referred to in FlyBase by the symbol Dmel\spdi (CG13366, FBgn0025633). It is a protein_coding_gene from Dmel. It has 7 annotated transcripts and 7 polypeptides (4 unique). Gene sequence location is X:585081..620195. Its molecular function is unknown. It is involved in the biological process described with 6 unique terms, many of which group under: developmental process; im…
LOC140750029	LOC140750029	UQCR-6.4	cytochrome b-c1 complex subunit 10-like	UQCR-6.4	Ubiquinol-cytochrome c reductase 6.4 kDa subunit	286.188	-0.840613	HWM	0.401959	-2.09129	0.036502	0.764581	NW_027332227.1	16641250	16641630	plus	protein-coding	XM_073083321.1	XP_072939422.1	58		FBpp0302902	1.23e-09	FBgn0034245	The gene Ubiquinol-cytochrome c reductase 6.4 kDa subunit is referred to in FlyBase by the symbol Dmel\UQCR-6.4 (CG14482, FBgn0034245). It is a protein_coding_gene from Dmel. It has 2 annotated transcripts and 2 polypeptides (1 unique). Gene sequence location is 2R:17572096..17572784. Its molecular function is unknown. It is involved in the biological process described with: mitochondrial electro…
LOC140753939	LOC140753939	sister of odd and bowl	uncharacterized LOC140753939	sob	sister of odd and bowl	79.9052	2.54252	HWP	1.21652	2.08999	0.0366186	0.764581	NW_027332234.1	5497761	5506528	plus	protein-coding	XM_073088787.1	XP_072944888.1	478		FBpp0077247	2.9e-104	FBgn0004892	The gene sister of odd and bowl is referred to in FlyBase by the symbol Dmel\sob (CG3242, FBgn0004892). It is a protein_coding_gene from Dmel. It has one annotated transcript and one polypeptide. Gene sequence location is 2L:3578013..3580769. Its molecular function is described by: RNA polymerase II transcription regulatory region sequence-specific DNA binding; DNA-binding transcription factor ac…
LOC140755402	RpL4	Ribosomal protein L4	ribosomal protein L4	RpL4	Ribosomal protein L4	40967.1	-0.535323	HWM	0.25604	-2.09078	0.0365478	0.764581	NW_027332238.1	1622761	1639426	minus	protein-coding	XM_073090605.1	XP_072946706.1	420		FBpp0084617	0	FBgn0003279	The gene Ribosomal protein L4 is referred to in FlyBase by the symbol Dmel\RpL4 (CG5502, FBgn0003279). It is a protein_coding_gene from Dmel. It has one annotated transcript and one polypeptide. Gene sequence location is 3R:27922821..27924888. Its molecular function is described by: RNA binding; structural constituent of ribosome. It is involved in the biological process described with: cytoplasm…
LOC140743409	sl	small wing	small wing phospholipase C gamma 1	sl	small wing	69.2933	1.36239	HWP	0.653456	2.0849	0.0370782	0.772699	NW_027332215.1	11699889	11716877	plus	protein-coding	XM_073074651.1	XP_072930752.1	1200		FBpp0074009	0	FBgn0003416	The gene small wing is referred to in FlyBase by the symbol Dmel\sl (CG4200, FBgn0003416). It is a protein_coding_gene from Dmel. It has one annotated transcript and one polypeptide. Gene sequence location is X:16350315..16356482. Its molecular function is described by: phosphoric diester hydrolase activity; phosphatidylinositol phospholipase C activity. It is involved in the biological process d…
LOC140752723	LOC140752723	C-Maf-inducing protein-like	C-Maf-inducing protein-like			276.642	0.550145	HWP	0.264282	2.08166	0.0373735	0.775891	NW_027332211.1	8705389	8752317	plus	protein-coding	XM_073087056.1	XP_072943157.1	872
LOC140751727	nSMase	neutral sphingomyelinase	neutral sphingomyelinase	nSMase	neutral sphingomyelinase	631.511	0.340253	HWP	0.163434	2.0819	0.0373516	0.775891	NW_027332230.1	5809085	5812407	plus	protein-coding	XM_073085761.1	XP_072941862.1	399		FBpp0072907	2.73e-74	FBgn0035421	The gene neutral sphingomyelinase is referred to in FlyBase by the symbol Dmel\nSMase (CG12034, FBgn0035421). It is a protein_coding_gene from Dmel. It has one annotated transcript and one polypeptide. Gene sequence location is 3L:3219156..3220925. Its molecular function is described by: neutral sphingomyelin phosphodiesterase activity; catalytic activity; sphingomyelin phosphodiesterase activity…
LOC140746728	wfs1	wolfram syndrome 1	wolframin ER transmembrane glycoprotein wfs1	wfs1	wolfram syndrome 1	825.51	0.349966	HWP	0.168614	2.07555	0.0379355	0.776122	NW_027332210.1	6753698	6765382	plus	protein-coding	XM_073078828.1	XP_072934929.1	883		FBpp0291996	1.18e-172	FBgn0039003	The gene wolfram syndrome 1 is referred to in FlyBase by the symbol Dmel\wfs1 (CG4917, FBgn0039003). It is a protein_coding_gene from Dmel. It has 2 annotated transcripts and 2 polypeptides (all unique). Gene sequence location is 3R:22687542..22690380. Its molecular function is described by: ubiquitin protein ligase binding. It is involved in the biological process described with: adult locomotor…
LOC140757622	Myo61F	Myosin 61F	unconventional myosin 61F	Myo61F	Myosin 61F	1156.89	-0.532236	HWM	0.256478	-2.07517	0.0379711	0.776122	NW_027332212.1	13945302	13997142	minus	protein-coding	XM_073093464.1	XP_072949565.1	1063		FBpp0072567	0	FBgn0010246	The gene Myosin 61F is referred to in FlyBase by the symbol Dmel\Myo61F (CG9155, FBgn0010246). It is a protein_coding_gene from Dmel. It has 4 annotated transcripts and 4 polypeptides (3 unique). Gene sequence location is 3L:1318480..1329617. Its molecular function is described by: cytoskeletal motor activity; actin filament binding; phosphatidylinositol-4,5-bisphosphate binding; ATP binding; mic…
LOC140757972	LOC140757972	Ance-3	angiotensin-converting enzyme-like protein Ace3	Ance-3	Ance-3	865.243	-0.471773	HWM	0.227572	-2.07307	0.0381659	0.776122	NW_027332213.1	4579289	4824866	plus	protein-coding	XM_073093896.1	XP_072949997.1	721		FBpp0310234	1.48e-24	FBgn0032536	The gene Ance-3 is referred to in FlyBase by the symbol Dmel\Ance-3 (CG17988, FBgn0032536). It is a protein_coding_gene from Dmel. It has 2 annotated transcripts and 2 polypeptides (1 unique). Gene sequence location is 2L:13914725..13956188. Its molecular function is unknown. The biological processes in which it is involved are not known. 28 alleles are reported. The phenotypes of these alleles m…
LOC140743731	LOC140743731	LOC140743731	uncharacterized LOC140743731			9.42559	4.19655	HWP	2.02605	2.0713	0.0383307	0.776122	NW_027332215.1	25307411	25326295	plus	protein-coding	XM_073075249.1	XP_072931350.1	1801		FBpp0293354	4.31e-26
LOC140744518	Echs1	Echs1	Enoyl-CoA hydratase, short chain 1	Echs1	Enoyl-CoA hydratase, short chain 1	3207.33	-0.220547	HWM	0.10638	-2.0732	0.0381533	0.776122	NW_027332216.1	13849576	13856284	plus	protein-coding	XM_073076145.1	XP_072932246.1	297		FBpp0086769	7.97e-124	FBgn0033879	The gene Enoyl-CoA hydratase, short chain 1 is referred to in FlyBase by the symbol Dmel\Echs1 (CG6543, FBgn0033879). It is a protein_coding_gene from Dmel. It has 2 annotated transcripts and 2 polypeptides (1 unique). Gene sequence location is 2R:13852947..13854331. Its molecular function is described by: enoyl-CoA hydratase activity; catalytic activity. It is involved in the biological process …
LOC140744593	LOC140744593	LOC140744593	uncharacterized LOC140744593			5.99969	4.11889	HWP	1.98732	2.07259	0.0382108	0.776122	NW_027332216.1	16166294	16192068	minus	protein-coding	XM_073076245.1	XP_072932346.1	1238		FBpp0294010	0
LOC140744970	LOC140744970	Bursicon	uncharacterized LOC140744970	Burs	Bursicon	241.193	-0.77724	HWM	0.375433	-2.07025	0.038429	0.776122	NW_027332217.1	9369936	9375626	plus	protein-coding	XM_073076700.1	XP_072932801.1	253		FBpp0083529	4.78e-67	FBgn0038901	The gene Bursicon is referred to in FlyBase by the symbol Dmel\Burs (CG13419, FBgn0038901). It is a protein_coding_gene from Dmel. It has one annotated transcript and one polypeptide. Gene sequence location is 3R:21769518..21770279. Its molecular function is described by: hormone activity; neuropeptide receptor binding; receptor ligand activity; neuropeptide hormone activity; protein heterodimeri…
LOC140745369	osa	osa	trithorax group protein osa	osa	osa	1254.61	-0.506598	HWM	0.244518	-2.07182	0.0382819	0.776122	NW_027332218.1	4799948	4927354	minus	protein-coding	XM_073077172.1	XP_072933273.1	1618		FBpp0088962	1.71e-134	FBgn0261885	The gene osa is referred to in FlyBase by the symbol Dmel\osa (CG7467, FBgn0261885). It is a protein_coding_gene from Dmel. It has 6 annotated transcripts and 6 polypeptides (5 unique). Gene sequence location is 3R:17687818..17718350. Its molecular function is described by: DNA binding; nucleosome binding. It is involved in the biological process described with 14 unique terms, many of which grou…
LOC140747255	dally	dally	division abnormally delayed protein	dally	division abnormally delayed	1306.59	0.780281	HWP	0.375932	2.07559	0.037932	0.776122	NW_027332222.1	4830496	5017425	plus	protein-coding	XM_073079569.1	XP_072935670.1	562		FBpp0297069	4.87e-65	FBgn0263930	The gene division abnormally delayed is referred to in FlyBase by the symbol Dmel\dally (CG4974, FBgn0263930). It is a protein_coding_gene from Dmel. It has 2 annotated transcripts and 2 polypeptides (1 unique). Gene sequence location is 3L:8827505..8891192. Its molecular function is described by: protein binding. It is involved in the biological process described with 31 unique terms, many of wh…
LOC140748355	LOC140748355	LOC140748355	uncharacterized LOC140748355			9.26331	2.18132	HWP	1.05342	2.07069	0.0383875	0.776122	NW_027332223.1	4483349	4847597	plus	lncRNA	XR_012102943.1
LOC140749435	LOC140749435	LOC140749435	uncharacterized LOC140749435			37.0758	1.4385	HWP	0.693257	2.07499	0.0379875	0.776122	NW_027332226.1	12570949	12573302	plus	lncRNA	XR_012103098.1
LOC140750229	Cad96Ca	Cadherin 96Ca	tyrosine kinase receptor Cad96Ca	Cad96Ca	Cadherin 96Ca	4532.48	-0.383449	HWM	0.185239	-2.07002	0.0384507	0.776122	NW_027332227.1	13388627	13484884	plus	protein-coding	XM_073083652.1	XP_072939753.1	614		FBpp0084248	1.15e-174	FBgn0022800	The gene Cadherin 96Ca is referred to in FlyBase by the symbol Dmel\Cad96Ca (CG10244, FBgn0022800). It is a protein_coding_gene from Dmel. It has one annotated transcript and one polypeptide. Gene sequence location is 3R:25197571..25208283. Its molecular function is described by: calcium ion binding; ATP binding; protein kinase activity; protein tyrosine kinase activity; transmembrane receptor pr…
LOC140750705	Ns1	Nucleostemin 1	Nucleostemin 1	Ns1	Nucleostemin 1	2854.34	-0.280982	HWM	0.135324	-2.07637	0.0378599	0.776122	NW_027332228.1	14046776	14054410	plus	protein-coding	XM_073084399.1	XP_072940500.1	577		FBpp0082867	0	FBgn0038473	The gene Nucleostemin 1 is referred to in FlyBase by the symbol Dmel\Ns1 (CG3983, FBgn0038473). It is a protein_coding_gene from Dmel. It has one annotated transcript and one polypeptide. Gene sequence location is 3R:17070523..17072675. Its molecular function is described by: ATP hydrolysis activity; GTPase activity; GTP binding. It is involved in the biological process described with: regulation…
LOC140751687	LOC140751687	2-oxo-4-hydroxy-4-carboxy-5-ureidoimidazoline decarboxylase-like	2-oxo-4-hydroxy-4-carboxy-5-ureidoimidazoline decarboxylase-like			18.4994	1.17597	HWP	0.567105	2.07364	0.0381126	0.776122	NW_027332230.1	7799455	7801667	plus	protein-coding	XM_073085692.1	XP_072941793.1	176
LOC140752440	LOC140752440	LOC140752440	uncharacterized LOC140752440			71.2778	0.774263	HWP	0.372351	2.07939	0.0375816	0.776122	NW_027332231.1	10622173	10624379	minus	protein-coding	XM_073086733.1	XP_072942834.1	190
LOC140754296	RpS3	Ribosomal protein S3	ribosomal protein S3	RpS3	Ribosomal protein S3	37873.9	-0.412257	HWM	0.199333	-2.06818	0.038623	0.77816	NW_027332235.1	12220746	12223424	minus	protein-coding	XM_073089275.1	XP_072945376.1	243		FBpp0312066	7.17e-135	FBgn0002622	The gene Ribosomal protein S3 is referred to in FlyBase by the symbol Dmel\RpS3 (CG6779, FBgn0002622). It is a protein_coding_gene from Dmel. It has 2 annotated transcripts and 2 polypeptides (1 unique). Gene sequence location is 3R:23358812..23360207. Its molecular function is described by 6 unique terms, many of which group under: nucleic acid binding; binding; DNA binding; catalytic activity, …
LOC140747320	FipoQ	FipoQ	F-box/LRR-repeat protein FipoQ	FipoQ	F-box involved in polyQ pathogenesis	47.5505	1.87461	HWP	0.907332	2.06607	0.0388216	0.779287	NW_027332210.1	8539221	8560130	plus	protein-coding	XM_073079684.1	XP_072935785.1	516		FBpp0084796	0	FBgn0039667	The gene F-box involved in polyQ pathogenesis is referred to in FlyBase by the symbol Dmel\FipoQ (CG2010, FBgn0039667). It is a protein_coding_gene from Dmel. It has 3 annotated transcripts and 3 polypeptides (2 unique). Gene sequence location is 3R:29494782..29498923. Its molecular function is unknown. It is involved in the biological process described with: positive regulation of protein ubiqui…
LOC140754762	LOC140754762	solute carrier family 41 member 2	solute carrier family 41 member 2			2.72769	4.06332	HWP	1.96627	2.06651	0.0387806	0.779287	NW_027332236.1	3438140	3540551	plus	protein-coding	XM_073089849.1	XP_072945950.1	498		FBpp0112365	5.6e-162
LOC140745237	LOC140745237	LOC140745237	uncharacterized LOC140745237			1832.29	1.57002	HWP	0.760621	2.06413	0.0390051	0.779918	NW_027332218.1	19549	50038	minus	protein-coding	XM_073076971.1	XP_072933072.1	1468
LOC140747274	LOC140747274	Retinol dehydrogenase 1	retinol dehydrogenase 12-like	Rdh1	Retinol dehydrogenase 1	6777.65	-0.302936	HWM	0.146708	-2.0649	0.0389328	0.779918	NW_027332222.1	5274485	5279025	minus	protein-coding	XM_073079599.1	XP_072935700.1	321		FBpp0087997	1.4e-79	FBgn0033205	The gene Retinol dehydrogenase 1 is referred to in FlyBase by the symbol Dmel\Rdh1 (CG2064, FBgn0033205). It is a protein_coding_gene from Dmel. It has one annotated transcript and one polypeptide. Gene sequence location is 2R:7665828..7667343. Its molecular function is described by: all-trans-retinol dehydrogenase (NADP+) activity. It is involved in the biological process described with: retinal…
LOC140752450	LOC140752450	dynein intermediate chain 2, ciliary	dynein intermediate chain 2, ciliary			3.40446	3.81637	HWP	1.84949	2.06348	0.0390673	0.779918	NW_027332231.1	9401144	9418486	plus	protein-coding	XM_073086754.1	XP_072942855.1	737		FBpp0309629	0
LOC140751033	LOC140751033	LOC140751033	uncharacterized LOC140751033			38.274	3.30883	HWP	1.60603	2.06025	0.0393745	0.781763	NW_027332228.1	846727	850049	plus	protein-coding	XM_073084845.1	XP_072940946.1	83
LOC140753444	Elk	Eag-like K[+] channel	Eag-like K[+] channel	Elk	Eag-like K[+] channel	4.20602	3.79275	HWP	1.84024	2.06101	0.0393019	0.781763	NW_027332233.1	10578806	10691228	minus	protein-coding	XM_073088040.1	XP_072944141.1	1055		FBpp0085981	0	FBgn0011589	The gene Eag-like K[+] channel is referred to in FlyBase by the symbol Dmel\Elk (CG5076, FBgn0011589). It is a protein_coding_gene from Dmel. It has 2 annotated transcripts and 2 polypeptides (all unique). Gene sequence location is 2R:17873939..17926695. Its molecular function is described by: voltage-gated monoatomic cation channel activity; monoatomic ion channel activity; voltage-gated potassi…
LOC140753225	RpL10	Ribosomal protein L10	ribosomal protein L10	RpL10	Ribosomal protein L10	44640.4	-0.471593	HWM	0.228868	-2.06055	0.039346	0.781763	NW_027332233.1	16178938	16181515	plus	protein-coding	XM_073087699.1	XP_072943800.1	219		FBpp0306039	1.42e-148	FBgn0024733	The gene Ribosomal protein L10 is referred to in FlyBase by the symbol Dmel\RpL10 (CG17521, FBgn0024733). It is a protein_coding_gene from Dmel. It has 3 annotated transcripts and 3 polypeptides (1 unique). Gene sequence location is 3L:23093190..23095471. Its molecular function is described by: structural constituent of ribosome. It is involved in the biological process described with: cytoplasmi…
LOC140757991	LOC140757991	LOC140757991	uncharacterized LOC140757991			333.151	3.28545	HWP	1.60112	2.05197	0.0401726	0.781969	NW_027332209.1	10223893	10242320	minus	protein-coding	XM_073093931.1	XP_072950032.1	1485		FBpp0080135	1.26e-17
LOC140757271	Pkc53E	Protein C kinase 53E	Protein C kinase 53E	Pkc53E	Protein C kinase 53E	489.388	0.553051	HWP	0.269116	2.05506	0.039873	0.781969	NW_027332212.1	2296684	2540588	plus	protein-coding	XM_073092882.1	XP_072948983.1	669		FBpp0304291	0	FBgn0003091	The gene Protein C kinase 53E is referred to in FlyBase by the symbol Dmel\Pkc53E (CG6622, FBgn0003091). It is a protein_coding_gene from Dmel. It has 6 annotated transcripts and 6 polypeptides (4 unique). Gene sequence location is 2R:16924655..16945126. Its molecular function is described by 6 unique terms, many of which group under: catalytic activity; kinase activity; catalytic activity, actin…
LOC140742638	LOC140742638	LOC140742638	uncharacterized LOC140742638			2729.78	-0.403168	HWM	0.196146	-2.05545	0.0398354	0.781969	NW_027332214.1	1301221	1613740	minus	protein-coding	XM_073073579.1	XP_072929680.1	293		FBpp0306761	7.13e-22
LOC140743414	Prm	Paramyosin	Paramyosin	Prm	Paramyosin	86.6811	1.7151	HWP	0.835658	2.05239	0.0401314	0.781969	NW_027332215.1	11942151	11955739	minus	protein-coding	XM_073074656.1	XP_072930757.1	876		FBpp0076320	0	FBgn0003149	The gene Paramyosin is referred to in FlyBase by the symbol Dmel\Prm (CG5939, FBgn0003149). It is a protein_coding_gene from Dmel. It has 6 annotated transcripts and 6 polypeptides (4 unique). Gene sequence location is 3L:8732858..8745310. Its molecular function is described by: Rho-dependent protein serine/threonine kinase activity. It is involved in the biological process described with 9 uniqu…
LOC140745545	ss	spineless	aryl hydrocarbon receptor spineless	ss	spineless	275.569	1.62642	HWP	0.790704	2.05692	0.0396938	0.781969	NW_027332218.1	11692690	11837670	plus	protein-coding	XM_073077465.1	XP_072933566.1	519		FBpp0297169	0	FBgn0003513	The gene spineless is referred to in FlyBase by the symbol Dmel\ss (CG6993, FBgn0003513). It is a protein_coding_gene from Dmel. It has 3 annotated transcripts and 3 polypeptides (2 unique). Gene sequence location is 3R:16374434..16403690. Its molecular function is described by: transcription cis-regulatory region binding; DNA-binding transcription factor activity, RNA polymerase II-specific; pro…
LOC140745857	Trx2	Thioredoxin 2	Thioredoxin 2	Trx2	Thioredoxin 2	14825	-0.327515	HWM	0.159575	-2.05243	0.0401282	0.781969	NW_027332219.1	2857029	2873037	minus	protein-coding	XM_073077790.1	XP_072933891.1	106		FBpp0079437	7.57e-44	FBgn0040070	The gene Thioredoxin 2 is referred to in FlyBase by the symbol Dmel\Trx2 (CG31884, FBgn0040070). It is a protein_coding_gene from Dmel. It has 2 annotated transcripts and 2 polypeptides (1 unique). Gene sequence location is 2L:9613166..9616404. Its molecular function is described by: disulfide oxidoreductase activity; glutathione disulfide oxidoreductase activity; protein-disulfide reductase acti…
LOC140746152	Mhcl	Myosin heavy chain-like	Myosin heavy chain-like	Mhcl	Myosin heavy chain-like	3862.46	-0.418853	HWM	0.204054	-2.05266	0.0401058	0.781969	NW_027332220.1	3962585	4309580	plus	protein-coding	XM_073078174.1	XP_072934275.1	2157		FBpp0082685	0	FBgn0026059	The gene Myosin heavy chain-like is referred to in FlyBase by the symbol Dmel\Mhcl (CG31045, FBgn0026059). It is a protein_coding_gene from Dmel. It has 8 annotated transcripts and 8 polypeptides (all unique). Gene sequence location is 3R:16068523..16098761. Its molecular function is described by: actin filament binding. It is involved in the biological process described with: . 10 alleles are re…
LOC140749064	dsx-c73A	doublesex cognate 73A	doublesex cognate 73A	dsx-c73A	doublesex cognate 73A	717.661	3.0196	HWP	1.47123	2.05244	0.040127	0.781969	NW_027332225.1	8056842	8166835	plus	protein-coding	XM_073082083.1	XP_072938184.1	536		FBpp0075167	8.15e-91	FBgn0261799	The gene doublesex cognate 73A is referred to in FlyBase by the symbol Dmel\dsx-c73A (CG32159, FBgn0261799). It is a protein_coding_gene from Dmel. It has one annotated transcript and one polypeptide. Gene sequence location is 3L:16422795..16451958. Its molecular function is described by: structural constituent of chitin-based cuticle; structural constituent of nuclear pore. It is involved in the…
LOC140749432	LOC140749432	ATP-binding cassette sub-family G member 4-like	ATP-binding cassette sub-family G member 4-like			410.354	1.29846	HWP	0.630732	2.05865	0.039528	0.781969	NW_027332226.1	12574878	12642354	minus	protein-coding	XM_073082468.1	XP_072938569.1	627		FBpp0306277	1.18e-180
LOC140750153	LOC140750153	LOC140750153	uncharacterized LOC140750153			28.0275	1.41183	HWP	0.686576	2.05634	0.03975	0.781969	NW_027332227.1	2930092	2934811	minus	protein-coding	XM_073083541.1	XP_072939642.1	227
LOC140753968	LOC140753968	GstS1	uncharacterized LOC140753968	GstS1	Glutathione S transferase S1	9471.68	-0.504387	HWM	0.245588	-2.05379	0.0399958	0.781969	NW_027332234.1	12592499	12622462	minus	protein-coding	XM_073088840.1	XP_072944941.1	411		FBpp0099646	4.92e-62	FBgn0010226	The gene Glutathione S transferase S1 is referred to in FlyBase by the symbol Dmel\GstS1 (CG8938, FBgn0010226). It is a protein_coding_gene from Dmel. It has 4 annotated transcripts and 4 polypeptides (2 unique). Gene sequence location is 2R:17093246..17099501. Its molecular function is described by: glutathione transferase activity; prostaglandin-D synthase activity; glutathione peroxidase activ…
LOC140742394	LOC140742394	LOC140742394	uncharacterized LOC140742394			1408.53	-0.941011	HWM	0.459379	-2.04844	0.0405166	0.783386	NW_027332209.1	347810	354965	minus	protein-coding	XM_073073326.1	XP_072929427.1	186
LOC140747562	tyn	trynity	trynity	tyn	trynity	9387.19	1.52304	HWP	0.742814	2.05037	0.0403284	0.783386	NW_027332222.1	10445995	10523605	plus	protein-coding	XM_073080095.1	XP_072936196.1	703		FBpp0311879	0	FBgn0284435	The gene trynity is referred to in FlyBase by the symbol Dmel\tyn (CG17131, FBgn0284435). It is a protein_coding_gene from Dmel. It has 6 annotated transcripts and 6 polypeptides (1 unique). Gene sequence location is X:140318..200663. Its molecular function is described by: . It is involved in the biological process described with: apical constriction; regulation of embryonic cell shape; actin fi…
LOC140748314	LOC140748314	LOC140748314	uncharacterized LOC140748314			3.69473	3.18354	HWP	1.55426	2.04827	0.0405337	0.783386	NW_027332223.1	89204	92867	minus	protein-coding	XM_073081152.1	XP_072937253.1	424		FBpp0082590	1.84e-49
LOC140750357	LOC140750357	DIP-eta	opioid-binding protein/cell adhesion molecule homolog	DIP-eta	Dpr-interacting protein eta	48.287	2.49158	HWP	1.21624	2.04859	0.0405021	0.783386	NW_027332227.1	9515527	9549605	minus	protein-coding	XM_073083833.1	XP_072939934.1	393		FBpp0292059	3.37e-135	FBgn0031725	The gene Dpr-interacting protein eta is referred to in FlyBase by the symbol Dmel\DIP-≈í‚àë (CG14010, FBgn0031725). It is a protein_coding_gene from Dmel. It has 2 annotated transcripts and 2 polypeptides (1 unique). Gene sequence location is 2L:5601723..5617946. Its molecular function is unknown. It is involved in the biological process described with: synapse organization. 10 alleles are report…
LOC140754034	gsb	gooseberry	paired box protein gooseberry	gsb	gooseberry	55.13	3.97715	HWP	1.94239	2.04755	0.0406041	0.783386	NW_027332234.1	7237394	7260580	minus	protein-coding	XM_073088939.1	XP_072945040.1	470		FBpp0072349	1.69e-137	FBgn0001148	The gene gooseberry is referred to in FlyBase by the symbol Dmel\gsb (CG3388, FBgn0001148). It is a protein_coding_gene from Dmel. It has one annotated transcript and one polypeptide. Gene sequence location is 2R:25061964..25064643. Its molecular function is described by: RNA polymerase II transcription regulatory region sequence-specific DNA binding; RNA polymerase II cis-regulatory region seque…
LOC140751145	LOC140751145	LOC140751145	uncharacterized LOC140751145			151918	1.81559	HWP	0.888921	2.04246	0.0411055	0.786116	NW_027332211.1	5871232	5873886	minus	protein-coding	XM_073085018.1	XP_072941119.1	401
LOC140757329	LOC140757329	LOC140757329	uncharacterized LOC140757329			3.90806	-2.5363	HWM	1.24137	-2.04314	0.0410386	0.786116	NW_027332212.1	5677664	5680457	minus	protein-coding	XM_073092993.1	XP_072949094.1	338		FBpp0311770	8.61e-14
LOC140742310	RpL15	Ribosomal protein L15	ribosomal protein L15	RpL15	Ribosomal protein L15	24950.4	-0.654699	HWM	0.320257	-2.0443	0.0409243	0.786116	NW_027332213.1	12153893	12155752	plus	protein-coding	XM_073073196.1	XP_072929297.1	204		FBpp0300655	1.65e-124	FBgn0028697	The gene Ribosomal protein L15 is referred to in FlyBase by the symbol Dmel\RpL15 (CG17420, FBgn0028697). It is a protein_coding_gene from Dmel. It has 8 annotated transcripts and 8 polypeptides (1 unique). Gene sequence location is 3L:27267255..27268445. Its molecular function is described by: structural constituent of ribosome; RNA binding. It is involved in the biological process described wit…
LOC140743493	LOC140743493	LOC140743493	uncharacterized LOC140743493			343.044	0.565006	HWP	0.276503	2.0434	0.041013	0.786116	NW_027332215.1	14735686	14739118	plus	protein-coding	XM_073074804.1	XP_072930905.1	337
LOC140744709	Ip259	Intronic Protein 259	NSA2 ribosome biogenesis factor-like IP259	Ip259	Intronic Protein 259	9519.94	-0.316532	HWM	0.15486	-2.04398	0.0409553	0.786116	NW_027332217.1	684076	685384	plus	protein-coding	XM_073076344.1	XP_072932445.1	259		FBpp0304031	1.81e-161	FBgn0025366	The gene Intronic Protein 259 is referred to in FlyBase by the symbol Dmel\Ip259 (CG5277, FBgn0025366). It is a protein_coding_gene from Dmel. It has 2 annotated transcripts and 2 polypeptides (1 unique). Gene sequence location is 2L:10408352..10409610. Its molecular function is unknown. It is involved in the biological process described with: maturation of LSU-rRNA; maturation of 5.8S rRNA. 6 al…
LOC140747141	LOC140747141	LOC140747141	uncharacterized LOC140747141			2143.65	-0.577935	HWM	0.283093	-2.0415	0.041201	0.786428	NW_027332210.1	8084389	8102030	plus	protein-coding	XM_073079417.1	XP_072935518.1	469		FBpp0081453	1.66e-101
LOC140756034	LOC140756034	LOC140756034	uncharacterized LOC140756034			18.4236	1.86773	HWP	0.915553	2.04	0.0413502	0.786428	NW_027332211.1	17489823	17496524	plus	protein-coding	XM_073091433.1	XP_072947534.1	1601
LOC140757651	LOC140757651	rRNA N(6)-adenosine-methyltransferase ZCCHC4	rRNA N(6)-adenosine-methyltransferase ZCCHC4			1227.07	-0.357852	HWM	0.175717	-2.03652	0.0416979	0.786428	NW_027332212.1	14644969	14647810	plus	protein-coding	XM_073093521.1	XP_072949622.1	455		FBpp0086629	5.05e-72
LOC140744472	LOC140744472	Actin 5C	actin, cytoplasmic A3a	Act5C	Actin 5C	4582.81	-0.664276	HWM	0.325926	-2.03812	0.0415381	0.786428	NW_027332216.1	12754417	12756785	plus	protein-coding	XM_073076078.1	XP_072932179.1	376		FBpp0311818	0	FBgn0000042	The gene Actin 5C is referred to in FlyBase by the symbol Dmel\Act5C (CG4027, FBgn0000042). It is a protein_coding_gene from Dmel. It has 5 annotated transcripts and 5 polypeptides (1 unique). Gene sequence location is X:5900861..5905399. Its molecular function is unknown. It is involved in the biological process described with 6 unique terms, many of which group under: cellular process; anatomic…
LOC140747222	5-HT2B	5-HT2B	5-hydroxytryptamine receptor 2B	5-HT2B	5-hydroxytryptamine (serotonin) receptor 2B	3.95956	2.0949	HWP	1.02847	2.0369	0.0416603	0.786428	NW_027332222.1	3606610	3721065	minus	protein-coding	XM_073079522.1	XP_072935623.1	643		FBpp0308426	3.75e-138	FBgn0261929	The gene 5-hydroxytryptamine (serotonin) receptor 2B is referred to in FlyBase by the symbol Dmel\5-HT2B (CG42796, FBgn0261929). It is a protein_coding_gene from Dmel. It has 3 annotated transcripts and 3 polypeptides (2 unique). Gene sequence location is 3R:8578205..8629996. Its molecular function is described by: neurotransmitter receptor activity; G protein-coupled amine receptor activity; G p…
LOC140751743	LOC140751743	Mucin related 2B	uncharacterized LOC140751743	Mur2B	Mucin related 2B	3.22676	-5.11961	HWM	2.509	-2.0405	0.0413007	0.786428	NW_027332230.1	5935833	5946609	plus	protein-coding	XM_073085781.1	XP_072941882.1	1592		FBpp0310121	1.51e-10	FBgn0025390	The gene Mucin related 2B is referred to in FlyBase by the symbol Dmel\Mur2B (CG14796, FBgn0025390). It is a protein_coding_gene from Dmel. It has 3 annotated transcripts and 3 polypeptides (2 unique). Gene sequence location is X:1523554..1668788. Its molecular function is described by: extracellular matrix structural constituent; chitin binding. The biological processes in which it is involved a…
LOC140752136	LOC140752136	LOC140752136	uncharacterized LOC140752136			268.782	0.438497	HWP	0.215257	2.03709	0.0416415	0.786428	NW_027332231.1	14359214	14363420	plus	lncRNA	XR_012103414.1
LOC140756008	LOC140756008	viking	uncharacterized LOC140756008	vkg	viking	236.954	1.53051	HWP	0.750976	2.03803	0.0415466	0.786428	NW_027332239.1	4719392	4752001	minus	protein-coding	XM_073091399.1	XP_072947500.1	841		FBpp0305721	2.24e-24	FBgn0016075	The gene viking is referred to in FlyBase by the symbol Dmel\vkg (CG16858, FBgn0016075). It is a protein_coding_gene from Dmel. It has 3 annotated transcripts and 3 polypeptides (1 unique). Gene sequence location is 2L:5012144..5028191. Its molecular function is described by: extracellular matrix structural constituent; extracellular matrix structural constituent conferring tensile strength. It i…
LOC140743970	Cpr100A	Cuticular protein 100A	Cuticular protein 100A	Cpr100A	Cuticular protein 100A	83698.3	1.51364	HWP	0.744271	2.03372	0.0419799	0.787122	NW_027332209.1	6725795	6727005	minus	protein-coding	XM_073075413.1	XP_072931514.1	274		FBpp0085072	1.62e-52	FBgn0039805	The gene Cuticular protein 100A is referred to in FlyBase by the symbol Dmel\Cpr100A (CG12045, FBgn0039805). It is a protein_coding_gene from Dmel. It has one annotated transcript and one polypeptide. Gene sequence location is 3R:30867521..30869184. Its molecular function is described by: structural constituent of chitin-based larval cuticle. It is involved in the biological process described wit…
LOC140751619	pr	purple	6-pyruvoyl tetrahydrobiopterin synthase purple	pr	purple	2869.52	-0.554181	HWM	0.272554	-2.03329	0.0420231	0.787122	NW_027332211.1	6538705	6541761	minus	protein-coding	XM_073085590.1	XP_072941691.1	165		FBpp0088417	3.96e-61	FBgn0003141	The gene purple is referred to in FlyBase by the symbol Dmel\pr (CG16784, FBgn0003141). It is a protein_coding_gene from Dmel. It has one annotated transcript and one polypeptide. Gene sequence location is 2L:20073719..20075458. Its molecular function is described by: 6-pyruvoyltetrahydropterin synthase activity. It is involved in the biological process described with: tetrahydrobiopterin biosynt…
LOC140758021	LOC140758021	WD repeat-containing protein 36	WD repeat-containing protein 36			1892.83	-0.375561	HWM	0.184648	-2.03393	0.0419591	0.787122	NW_027332213.1	7608311	7614174	plus	protein-coding	XM_073093967.1	XP_072950068.1	888		FBpp0082231	0
LOC140745950	nrm	neuromusculin	neuromusculin	nrm	neuromusculin	21.7558	1.83825	HWP	0.903226	2.03521	0.0418298	0.787122	NW_027332219.1	8880543	9405508	minus	protein-coding	XM_073077927.1	XP_072934028.1	2017		FBpp0293373	0	FBgn0262509	The gene neuromusculin is referred to in FlyBase by the symbol Dmel\nrm (CG43079, FBgn0262509). It is a protein_coding_gene from Dmel. It has 6 annotated transcripts and 6 polypeptides (all unique). Gene sequence location is 3L:22998372..23040300. Its molecular function is described by: . It is involved in the biological process described with: synaptic target recognition. 26 alleles are reported…
LOC140748083	Pcif1	Pcif1	Phosphorylated CTD-interacting factor 1	Pcif1	Phosphorylated CTD-interacting factor 1	669.787	-0.201011	HWM	0.0990309	-2.02978	0.0423787	0.792424	NW_027332223.1	11636490	11643938	minus	protein-coding	XM_073080786.1	XP_072936887.1	678		FBpp0077935	0	FBgn0037021	The gene Phosphorylated CTD-interacting factor 1 is referred to in FlyBase by the symbol Dmel\Pcif1 (CG11399, FBgn0037021). It is a protein_coding_gene from Dmel. It has one annotated transcript and one polypeptide. Gene sequence location is 3L:20780350..20786197. Its molecular function is described by: RNA polymerase II C-terminal domain phosphoserine binding; RNA polymerase II C-terminal domain…
LOC140756094	Oatp26F	Oatp26F	Organic anion transporting polypeptide 26F	Oatp26F	Organic anion transporting polypeptide 26F	299.145	-0.534719	HWM	0.263706	-2.02771	0.0425902	0.79366	NW_027332211.1	17598243	17664739	minus	protein-coding	XM_073091506.1	XP_072947607.1	728		FBpp0078956	0	FBgn0051634	The gene Organic anion transporting polypeptide 26F is referred to in FlyBase by the symbol Dmel\Oatp26F (CG31634, FBgn0051634). It is a protein_coding_gene from Dmel. It has one annotated transcript and one polypeptide. Gene sequence location is 2L:6625138..6632407. Its molecular function is described by: sodium-independent organic anion transmembrane transporter activity; transmembrane transpor…
LOC140752213	eEF2	eEF2	eukaryotic translation elongation factor 2	eEF2	eukaryotic translation elongation factor 2	95292.3	-0.56222	HWM	0.277183	-2.02834	0.042526	0.79366	NW_027332231.1	1762593	1778778	plus	protein-coding	XM_073086431.1	XP_072942532.1	844		FBpp0305182	0	FBgn0000559	The gene eukaryotic translation elongation factor 2 is referred to in FlyBase by the symbol Dmel\eEF2 (CG2238, FBgn0000559). It is a protein_coding_gene from Dmel. It has 3 annotated transcripts and 3 polypeptides (1 unique). Gene sequence location is 2L:21677913..21682164. Its molecular function is described by: GTPase activity; ribosome binding; translation elongation factor activity; GTP bindi…
LOC140751074	LOC140751074	Serpin 42Da	antichymotrypsin-2-like	Spn42Da	Serpin 42Da	63.692	1.10521	HWP	0.54539	2.02646	0.0427175	0.793857	NW_027332228.1	6717742	6727040	plus	protein-coding	XM_073084906.1	XP_072941007.1	395		FBpp0089208	4.9e-63	FBgn0265137	The gene Serpin 42Da is referred to in FlyBase by the symbol Dmel\Spn42Da (CG9453, FBgn0265137). It is a protein_coding_gene from Dmel. It has 11 annotated transcripts and 11 polypeptides (8 unique). Gene sequence location is 2R:6875906..6878927. Its molecular function is described by: serine-type endopeptidase inhibitor activity; cysteine-type endopeptidase inhibitor activity. It is involved in …
LOC140753109	Taf2	TBP-associated factor 2	TATA-box binding protein associated factor 2	Taf2	TBP-associated factor 2	1946.37	-0.209862	HWM	0.103575	-2.02618	0.0427461	0.793857	NW_027332233.1	13473264	13489007	plus	protein-coding	XM_073087495.1	XP_072943596.1	1186		FBpp0304934	0	FBgn0011836	The gene TBP-associated factor 2 is referred to in FlyBase by the symbol Dmel\Taf2 (CG6711, FBgn0011836). It is a protein_coding_gene from Dmel. It has 2 annotated transcripts and 2 polypeptides (1 unique). Gene sequence location is 3L:9884411..9888683. Its molecular function is described by 7 unique terms, many of which group under: binding; general transcription initiation factor binding; trans…
LOC140751278	Cth	Cystathionine gamma-lyase	Cystathionine gamma-lyase	Cth	Cystathionine gamma-lyase	5823.75	-0.541646	HWM	0.267686	-2.02344	0.0430281	0.796284	NW_027332211.1	6019348	6030783	minus	protein-coding	XM_073085168.1	XP_072941269.1	394		FBpp0311547	1.84e-169	FBgn0000566	The gene Cystathionine gamma-lyase is referred to in FlyBase by the symbol Dmel\Cth (CG5345, FBgn0000566). It is a protein_coding_gene from Dmel. It has 2 annotated transcripts and 2 polypeptides (1 unique). Gene sequence location is 2R:18627918..18629395. Its molecular function is described by: pyridoxal phosphate binding; cystathionine gamma-lyase activity. It is involved in the biological proc…
LOC140748368	Wnt6	Wnt6	Wnt oncogene analog 6	Wnt6	Wnt oncogene analog 6	451.471	1.37049	HWP	0.677528	2.02278	0.0430956	0.796284	NW_027332223.1	4070434	4115313	minus	protein-coding	XM_073081229.1	XP_072937330.1	352		FBpp0306846	1.07e-88	FBgn0031902	The gene Wnt oncogene analog 6 is referred to in FlyBase by the symbol Dmel\Wnt6 (CG4969, FBgn0031902). It is a protein_coding_gene from Dmel. It has 2 annotated transcripts and 2 polypeptides (1 unique). Gene sequence location is 2L:7333714..7352542. Its molecular function is described by: frizzled binding; signaling receptor binding; cytokine activity. It is involved in the biological process d…
LOC140756121	Ac76E	Adenylyl cyclase 76E	adenylate cyclase type 2 Ac76E	Ac76E	Adenylyl cyclase 76E	59.0256	2.12722	HWP	1.05159	2.02286	0.0430879	0.796284	NW_027332239.1	1481812	1642957	minus	protein-coding	XM_073091547.1	XP_072947648.1	1188		FBpp0074666	0	FBgn0004852	The gene Adenylyl cyclase 76E is referred to in FlyBase by the symbol Dmel\Ac76E (CG7978, FBgn0004852). It is a protein_coding_gene from Dmel. It has 2 annotated transcripts and 2 polypeptides (all unique). Gene sequence location is 3L:19939287..19977960. Its molecular function is described by: adenylate cyclase activity; phosphorus-oxygen lyase activity. It is involved in the biological process …
LOC140749860	LOC140749860	spondin-2-like	spondin-2-like			172.916	1.05454	HWP	0.521665	2.02149	0.0432289	0.797298	NW_027332226.1	2677917	2683877	minus	protein-coding	XM_073083085.1	XP_072939186.1	541		FBpp0087006	5.26e-63
LOC140751708	Sf3a2	Sf3a2	splicing factor 3a subunit 2	Sf3a2	Splicing factor 3a subunit 2	1300.76	-0.289078	HWM	0.143049	-2.02084	0.0432965	0.797298	NW_027332230.1	11007694	11009114	minus	protein-coding	XM_073085726.1	XP_072941827.1	261		FBpp0075676	4.27e-144	FBgn0036314	The gene Splicing factor 3a subunit 2 is referred to in FlyBase by the symbol Dmel\Sf3a2 (CG10754, FBgn0036314). It is a protein_coding_gene from Dmel. It has one annotated transcript and one polypeptide. Gene sequence location is 3L:12813028..12814019. Its molecular function is described by: nucleic acid binding; RNA binding; zinc ion binding. It is involved in the biological process described w…
LOC140749769	LOC140749769	Aldehyde oxidase 3	uncharacterized LOC140749769	AOX3	Aldehyde oxidase 3	708.433	1.64172	HWP	0.813378	2.0184	0.04355	0.797864	NW_027332209.1	12067277	12083003	minus	protein-coding	XM_073082962.1	XP_072939063.1	1272		FBpp0390664	0	FBgn0038349	The gene Aldehyde oxidase 3 is referred to in FlyBase by the symbol Dmel\AOX3 (CG6045, FBgn0038349). It is a protein_coding_gene from Dmel. It has 2 annotated transcripts and 2 polypeptides (1 unique). Gene sequence location is 3R:15542748..15548188. Its molecular function is described by 8 unique terms, many of which group under: small molecule binding; binding; ion binding; anion binding; catal…
LOC140752219	dyl	dusky-like	transmembrane protein dusky-like	dyl	dusky-like	138.056	1.72167	HWP	0.854753	2.01424	0.0439848	0.797864	NW_027332211.1	7296598	7333814	minus	protein-coding	XM_073086438.1	XP_072942539.1	582		FBpp0073199	0	FBgn0066365	The gene dusky-like is referred to in FlyBase by the symbol Dmel\dyl (CG15013, FBgn0066365). It is a protein_coding_gene from Dmel. It has 3 annotated transcripts and 3 polypeptides (1 unique). Gene sequence location is 3L:4294004..4307718. Its molecular function is described by: structural constituent of chitin-based cuticle. It is involved in the biological process described with: actin filamen…
LOC140744592	gig	gigas	TSC complex subunit tuberin	gig	gigas	480.136	-0.351113	HWM	0.17418	-2.01581	0.0438198	0.797864	NW_027332216.1	15874173	15908983	minus	protein-coding	XM_073076244.1	XP_072932345.1	1900		FBpp0074588	0	FBgn0005198	The gene gigas is referred to in FlyBase by the symbol Dmel\gig (CG6975, FBgn0005198). It is a protein_coding_gene from Dmel. It has 2 annotated transcripts and 2 polypeptides (all unique). Gene sequence location is 3L:20129181..20139010. Its molecular function is described by: protein kinase binding; GTPase activator activity; protein binding; kinase binding. It is involved in the biological pro…
LOC140744902	KaiR1D	KaiR1D	Kainate-type ionotropic glutamate receptor subunit 1D	KaiR1D	Kainate-type ionotropic glutamate receptor subunit 1D	5.99375	1.61526	HWP	0.801522	2.01524	0.0438796	0.797864	NW_027332217.1	7895848	7927402	minus	protein-coding	XM_073076608.1	XP_072932709.1	901		FBpp0083391	0	FBgn0038837	The gene Kainate-type ionotropic glutamate receptor subunit 1D is referred to in FlyBase by the symbol Dmel\KaiR1D (CG3822, FBgn0038837). It is a protein_coding_gene from Dmel. It has one annotated transcript and one polypeptide. Gene sequence location is 3R:20860187..20866231. Its molecular function is described by 7 unique terms, many of which group under: channel activity; monoatomic cation ch…
LOC140748483	Vps53	Vps53	vacuolar protein sorting 53	Vps53	Vacuolar protein sorting 53	543.328	-0.419096	HWM	0.207984	-2.01504	0.0439002	0.797864	NW_027332224.1	97553	132362	plus	protein-coding	XM_073081296.1	XP_072937397.1	2073		FBpp0077151	0	FBgn0031598	The gene Vacuolar protein sorting 53 is referred to in FlyBase by the symbol Dmel\Vps53 (CG3338, FBgn0031598). It is a protein_coding_gene from Dmel. It has one annotated transcript and one polypeptide. Gene sequence location is 2L:4382925..4386062. Its molecular function is described by: . It is involved in the biological process described with: endocytic recycling; retrograde transport, endosom…
LOC140748939	RpS6	Ribosomal protein S6	ribosomal protein S6	RpS6	Ribosomal protein S6	65614.4	-0.467753	HWM	0.232096	-2.01535	0.0438684	0.797864	NW_027332225.1	10005287	10009741	plus	protein-coding	XM_073081904.1	XP_072938005.1	253		FBpp0071087	1.64e-134	FBgn0261592	The gene Ribosomal protein S6 is referred to in FlyBase by the symbol Dmel\RpS6 (CG10944, FBgn0261592). It is a protein_coding_gene from Dmel. It has 2 annotated transcripts and 2 polypeptides (all unique). Gene sequence location is X:7899624..7901331. Its molecular function is described by: structural constituent of ribosome. It is involved in the biological process described with: translation; …
LOC140749903	Rtnl1	Reticulon-like1	reticulon	Rtnl1	Reticulon-like1	1853.81	-0.665437	HWM	0.329808	-2.01765	0.0436277	0.797864	NW_027332226.1	16159054	16184982	minus	protein-coding	XM_073083145.1	XP_072939246.1	427		FBpp0290753	4.32e-96	FBgn0053113	The gene Reticulon-like1 is referred to in FlyBase by the symbol Dmel\Rtnl1 (CG33113, FBgn0053113). It is a protein_coding_gene from Dmel. It has 11 annotated transcripts and 11 polypeptides (7 unique). Gene sequence location is 2L:4992808..5009720. Its molecular function is described by: phospholipid binding; endoplasmic reticulum-autophagosome adaptor activity. It is involved in the biological …
LOC140752466	LOC140752466	Sox box protein 14	uncharacterized LOC140752466	Sox14	Sox box protein 14	1795.92	0.685913	HWP	0.340271	2.01578	0.0438226	0.797864	NW_027332231.1	919437	1023574	plus	protein-coding	XM_073086785.1	XP_072942886.1	277		FBpp0309947	1.33e-48	FBgn0005612	The gene Sox box protein 14 is referred to in FlyBase by the symbol Dmel\Sox14 (CG3090, FBgn0005612). It is a protein_coding_gene from Dmel. It has 3 annotated transcripts and 3 polypeptides (1 unique). Gene sequence location is 2R:23978801..23985177. Its molecular function is described by: DNA binding, bending; DNA-binding transcription activator activity, RNA polymerase II-specific; RNA polymer…
LOC140753289	LOC140753289	Entomoglyceroporin 2	aquaporin-like	Eglp2	Entomoglyceroporin 2	48.8948	0.977014	HWP	0.484888	2.01493	0.0439122	0.797864	NW_027332233.1	21949	39530	minus	protein-coding	XM_073087781.1	XP_072943882.1	321		FBpp0072016	2.22e-45	FBgn0034883	The gene Entomoglyceroporin 2 is referred to in FlyBase by the symbol Dmel\Eglp2 (CG17664, FBgn0034883). It is a protein_coding_gene from Dmel. It has 2 annotated transcripts and 2 polypeptides (all unique). Gene sequence location is 2R:23603722..23616754. Its molecular function is described by: water channel activity; channel activity. It is involved in the biological process described with: tra…
LOC140757404	l(2)05287	lethal (2) 05287	WD repeat-containing protein l(2)05287	l(2)05287	lethal (2) 05287	1489.42	-0.246991	HWM	0.122792	-2.01146	0.0442773	0.801838	NW_027332212.1	7668543	7675703	minus	protein-coding	XM_073093078.1	XP_072949179.1	891		FBpp0113107	3.23e-43	FBgn0284251	The gene lethal (2) 05287 is referred to in FlyBase by the symbol Dmel\l(2)05287 (CG12050, FBgn0284251). It is a protein_coding_gene from Dmel. It has one annotated transcript and one polypeptide. Gene sequence location is 2L:21094966..21102429. Its molecular function is described by: RNA binding. It is involved in the biological process described with: positive regulation of transcription by RNA…
LOC140757912	LOC140757912	beaten path IIa	uncharacterized LOC140757912	beat-IIa	beaten path IIa	5.01119	1.78802	HWP	0.889916	2.0092	0.0445159	0.804824	NW_027332213.1	2068286	2177471	minus	protein-coding	XM_073093787.1	XP_072949888.1	305		FBpp0308313	1.3e-58	FBgn0038498	The gene beaten path IIa is referred to in FlyBase by the symbol Dmel\beat-IIa (CG14334, FBgn0038498). It is a protein_coding_gene from Dmel. It has 2 annotated transcripts and 2 polypeptides (1 unique). Gene sequence location is 3R:17320004..17366119. Its molecular function is described by: cell adhesion receptor activity. It is involved in the biological process described with: synapse assembly…
LOC140756102	Atac2	Atac2	Ada2a-containing complex component 2	Atac2	Ada2a-containing complex component 2	500.462	-0.430065	HWM	0.214402	-2.00589	0.0448684	0.80764	NW_027332211.1	17718453	17732823	plus	protein-coding	XM_073091518.1	XP_072947619.1	925		FBpp0080629	8.86e-39	FBgn0032691	The gene Ada2a-containing complex component 2 is referred to in FlyBase by the symbol Dmel\Atac2 (CG10414, FBgn0032691). It is a protein_coding_gene from Dmel. It has one annotated transcript and one polypeptide. Gene sequence location is 2L:18609576..18612249. Its molecular function is described by: histone acetyltransferase activity; histone H2A acetyltransferase activity; histone H4 acetyltran…
LOC140757953	LOC140757953	LOC140757953	uncharacterized LOC140757953			8154.31	0.845584	HWP	0.421601	2.00565	0.0448935	0.80764	NW_027332213.1	3281195	3285472	minus	protein-coding	XM_073093872.1	XP_072949973.1	475
LOC140756112	LOC140756112	lethal (3) 72Dp	gamma-glutamyl hydrolase-like	l(3)72Dp	lethal (3) 72Dp	36.2279	1.17166	HWP	0.584116	2.00587	0.0448699	0.80764	NW_027332239.1	8308591	8317139	minus	protein-coding	XM_073091523.1	XP_072947624.1	388		FBpp0075214	2.47e-102	FBgn0263607	The gene lethal (3) 72Dp is referred to in FlyBase by the symbol Dmel\l(3)72Dp (CG32155, FBgn0263607). It is a protein_coding_gene from Dmel. It has one annotated transcript and one polypeptide. Gene sequence location is 3L:16234140..16236999. Its molecular function is described by: hydrolase activity; gamma-glutamyl-peptidase activity; omega peptidase activity. It is involved in the biological p…
LOC140744037	LOC140744037	LOC140744037	uncharacterized LOC140744037			2.03273	-4.50085	HWM	2.24643	-2.00356	0.0451169	0.808952	NW_027332216.1	13836176	13838272	minus	protein-coding	XM_073075477.1	XP_072931578.1	115
LOC140748119	LOC140748119	unzipped	protein unzipped-like	uzip	unzipped	268.001	0.785727	HWP	0.392192	2.00343	0.0451317	0.808952	NW_027332223.1	12060479	12102917	plus	protein-coding	XM_073080853.1	XP_072936954.1	448		FBpp0311729	1.8e-36	FBgn0004055	The gene unzipped is referred to in FlyBase by the symbol Dmel\uzip (CG3533, FBgn0004055). It is a protein_coding_gene from Dmel. It has 2 annotated transcripts and 2 polypeptides (1 unique). Gene sequence location is 2R:25012062..25031737. Its molecular function is unknown. It is involved in the biological process described with: axonal fasciculation; axon guidance. 29 alleles are reported. No p…
LOC140748626	LOC140748626	LOC140748626	uncharacterized LOC140748626			310421	1.73126	HWP	0.864378	2.00289	0.0451887	0.808952	NW_027332224.1	5305182	5309518	plus	protein-coding	XM_073081469.1	XP_072937570.1	92		FBpp0288719	1.58e-07
LOC140746937	Osi8	Osiris 8	Osiris 8	Osi8	Osiris 8	1239.45	3.39515	HWP	1.69818	1.99929	0.0455775	0.812734	NW_027332210.1	7400730	7409311	plus	protein-coding	XM_073079112.1	XP_072935213.1	239		FBpp0078247	3.02e-37	FBgn0037415	The gene Osiris 8 is referred to in FlyBase by the symbol Dmel\Osi8 (CG15591, FBgn0037415). It is a protein_coding_gene from Dmel. It has one annotated transcript and one polypeptide. Gene sequence location is 3R:6255175..6256602. Its molecular function is described by: . It is involved in the biological process described with: . 12 alleles are reported. The phenotypes of these alleles manifest i…
LOC140750098	Tbc1d22	Tbc1d22	TBC1 domain family member 22	Tbc1d22	TBC1 domain family member 22	1370.75	-0.28739	HWM	0.143779	-1.99884	0.0456261	0.812734	NW_027332211.1	2860129	2864357	plus	protein-coding	XM_073083456.1	XP_072939557.1	484		FBpp0083411	0	FBgn0038855	The gene TBC1 domain family member 22 is referred to in FlyBase by the symbol Dmel\Tbc1d22 (CG5745, FBgn0038855). It is a protein_coding_gene from Dmel. It has one annotated transcript and one polypeptide. Gene sequence location is 3R:21102199..21105113. Its molecular function is described by: GTPase activator activity. The biological processes in which it is involved are not known. 12 alleles ar…
LOC140757570	LOC140757570	kin of IRRE-like protein 3	kin of IRRE-like protein 3			148.529	1.91918	HWP	0.963046	1.99282	0.0462806	0.812734	NW_027332212.1	12137719	12261363	minus	protein-coding	XM_073093340.1	XP_072949441.1	682		FBpp0312338	1.17e-142
LOC140742658	LOC140742658	Neural Lazarillo	lopap-like	NLaz	Neural Lazarillo	162.513	1.068	HWP	0.534903	1.99662	0.0458668	0.812734	NW_027332214.1	2800817	2803485	plus	protein-coding	XM_073073610.1	XP_072929711.1	218		FBpp0302979	1.47e-10	FBgn0053126	The gene Neural Lazarillo is referred to in FlyBase by the symbol Dmel\NLaz (CG33126, FBgn0053126). It is a protein_coding_gene from Dmel. It has 3 annotated transcripts and 3 polypeptides (2 unique). Gene sequence location is 2L:1359837..1361821. Its molecular function is described by: pigment binding. It is involved in the biological process described with 7 unique terms, many of which group un…
LOC140742723	LOC140742723	Cytochrome P450 6a13	probable cytochrome P450 6a13	Cyp6a13	Cytochrome P450 6a13	9.8355	2.49265	HWP	1.25295	1.98943	0.0466543	0.812734	NW_027332214.1	4713951	4721168	minus	protein-coding	XM_073073700.1	XP_072929801.1	515		FBpp0087770	8.7e-109	FBgn0033304	The gene Cytochrome P450 6a13 is referred to in FlyBase by the symbol Dmel\Cyp6a13 (CG2397, FBgn0033304). It is a protein_coding_gene from Dmel. It has one annotated transcript and one polypeptide. Gene sequence location is 2R:8570499..8572147. Its molecular function is described by: oxidoreductase activity, acting on paired donors, with incorporation or reduction of molecular oxygen; monooxygena…
LOC140743807	LOC140743807	LOC140743807	uncharacterized LOC140743807			32.8066	1.301	HWP	0.653263	1.99155	0.0464208	0.812734	NW_027332215.1	23683180	23694381	minus	protein-coding	XM_073075393.1	XP_072931494.1	666
LOC140744001	LOC140744001	Cuticular protein 65Ec	pupal cuticle protein 20-like	Cpr65Ec	Cuticular protein 65Ec	3.20118	3.62214	HWP	1.8128	1.9981	0.0457063	0.812734	NW_027332216.1	5377620	5382147	minus	protein-coding	XM_073075436.1	XP_072931537.1	140		FBpp0076618	6.2e-24	FBgn0035737	The gene Cuticular protein 65Ec is referred to in FlyBase by the symbol Dmel\Cpr65Ec (CG8634, FBgn0035737). It is a protein_coding_gene from Dmel. It has one annotated transcript and one polypeptide. Gene sequence location is 3L:7093204..7093841. Its molecular function is described by: structural constituent of chitin-based larval cuticle. It is involved in the biological process described with: …
LOC140744046	LOC140744046	ecdysone oxidase-like	ecdysone oxidase-like			14.3413	3.76581	HWP	1.88604	1.99667	0.0458607	0.812734	NW_027332216.1	16042209	16047306	plus	protein-coding	XM_073075487.1	XP_072931588.1	600		FBpp0310036	1.56e-105
LOC140745094	LOC140745094	solute carrier family 22 member 1-like	solute carrier family 22 member 1-like			3.7063	2.57736	HWP	1.29583	1.98897	0.0467043	0.812734	NW_027332217.1	15762470	15787259	minus	protein-coding	XM_073076865.1	XP_072932966.1	568		FBpp0078128	6.15e-85
LOC140746292	MED31	MED31	mediator complex subunit 31	MED31	Mediator complex subunit 31	1058.54	0.229798	HWP	0.115614	1.98763	0.0468526	0.812734	NW_027332220.1	7511061	7514556	plus	protein-coding	XM_073078387.1	XP_072934488.1	139		FBpp0307562	1.86e-58	FBgn0037262	The gene Mediator complex subunit 31 is referred to in FlyBase by the symbol Dmel\MED31 (CG1057, FBgn0037262). It is a protein_coding_gene from Dmel. It has 5 annotated transcripts and 5 polypeptides (3 unique). Gene sequence location is 3R:4641963..4643292. Its molecular function is described by: transcription coregulator activity; transcription coactivator activity; protein binding. It is invol…
LOC140747481	LOC140747481	Serpin 88Ea	serine protease inhibitor 88Ea-like	Spn88Ea	Serpin 88Ea	6912	-0.283082	HWM	0.142437	-1.98743	0.0468751	0.812734	NW_027332222.1	9308263	9324585	minus	protein-coding	XM_073079964.1	XP_072936065.1	412		FBpp0082596	3.46e-96	FBgn0028984	The gene Serpin 88Ea is referred to in FlyBase by the symbol Dmel\Spn88Ea (CG18525, FBgn0028984). It is a protein_coding_gene from Dmel. It has 2 annotated transcripts and 2 polypeptides (1 unique). Gene sequence location is 3R:15203069..15206447. Its molecular function is described by: serine-type endopeptidase inhibitor activity. It is involved in the biological process described with: negative…
LOC140747604	LOC140747604	nose resistant to fluoxetine protein 6-like	nose resistant to fluoxetine protein 6-like			11.7696	-1.62697	HWM	0.816444	-1.99275	0.0462892	0.812734	NW_027332222.1	11457203	11546578	minus	protein-coding	XM_073080161.1	XP_072936262.1	767		FBpp0073556	9.41e-158
LOC140749279	LOC140749279	Chsy	chondroitin sulfate synthase 1-like	Chsy	Chondroitin sulfate synthase	563.16	0.645529	HWP	0.323615	1.99474	0.0460709	0.812734	NW_027332225.1	13803372	13882180	minus	protein-coding	XM_073082332.1	XP_072938433.1	867		FBpp0309305	0	FBgn0030662	The gene Chondroitin sulfate synthase is referred to in FlyBase by the symbol Dmel\Chsy (CG9220, FBgn0030662). It is a protein_coding_gene from Dmel. It has 2 annotated transcripts and 2 polypeptides (1 unique). Gene sequence location is X:15585289..15593534. Its molecular function is described by: glucuronosyl-N-acetylgalactosaminyl-proteoglycan 4-beta-N-acetylgalactosaminyltransferase activity;…
LOC140749560	toc	toucan	toucan	toc	toucan	1225.67	-0.306649	HWM	0.153969	-1.99163	0.046412	0.812734	NW_027332226.1	7948666	8061674	plus	protein-coding	XM_073082652.1	XP_072938753.1	1424		FBpp0077346	1.88e-40	FBgn0015600	The gene toucan is referred to in FlyBase by the symbol Dmel\toc (CG9660, FBgn0015600). It is a protein_coding_gene from Dmel. It has 10 annotated transcripts and 10 polypeptides (all unique). Gene sequence location is 2L:3068345..3144786. Its molecular function is described by: microtubule binding. It is involved in the biological process described with: syncytial blastoderm mitotic cell cycle. …
LOC140749438	LOC140749438	ninaB	carotenoid isomerooxygenase-like	ninaB	neither inactivation nor afterpotential B	2804.95	2.10882	HWP	1.05947	1.99044	0.0465425	0.812734	NW_027332226.1	13139138	13157667	minus	protein-coding	XM_073082473.1	XP_072938574.1	511		FBpp0082288	6.72e-134	FBgn0002937	The gene neither inactivation nor afterpotential B is referred to in FlyBase by the symbol Dmel\ninaB (CG9347, FBgn0002937). It is a protein_coding_gene from Dmel. It has one annotated transcript and one polypeptide. Gene sequence location is 3R:13700565..13703164. Its molecular function is described by: carotenoid isomerooxygenase activity; carotenoid dioxygenase activity; oxidoreductase activit…
LOC140750147	LOC140750147	LOC140750147	uncharacterized LOC140750147			168.348	1.75055	HWP	0.880441	1.98826	0.0467826	0.812734	NW_027332227.1	10893027	10899390	plus	protein-coding	XM_073083536.1	XP_072939637.1	1375		FBpp0305380	0
LOC140752181	LOC140752181	stall	A disintegrin and metalloproteinase with thrombospondin motifs 16-like	stl	stall	30.6097	1.81777	HWP	0.909562	1.99851	0.045661	0.812734	NW_027332231.1	12156259	12206650	minus	protein-coding	XM_073086387.1	XP_072942488.1	995		FBpp0301591	2.92e-168	FBgn0086408	The gene stall is referred to in FlyBase by the symbol Dmel\stl (CG3622, FBgn0086408). It is a protein_coding_gene from Dmel. It has 2 annotated transcripts and 2 polypeptides (1 unique). Gene sequence location is 2R:22807860..22815993. Its molecular function is described by: zinc ion binding; metallopeptidase activity; metalloendopeptidase activity. It is involved in the biological process descr…
LOC140753426	Doc1	Dorsocross1	Dorsocross1	Doc1	Dorsocross1	177.38	1.78433	HWP	0.8975	1.98812	0.0467989	0.812734	NW_027332233.1	3680038	3719834	plus	protein-coding	XM_073088010.1	XP_072944111.1	365		FBpp0303938	2.14e-97	FBgn0028789	The gene Dorsocross1 is referred to in FlyBase by the symbol Dmel\Doc1 (CG5133, FBgn0028789). It is a protein_coding_gene from Dmel. It has 2 annotated transcripts and 2 polypeptides (all unique). Gene sequence location is 3L:9041375..9045042. Its molecular function is described by: RNA polymerase II cis-regulatory region sequence-specific DNA binding; DNA-binding transcription factor activity, R…
LOC140754959	LOC140754959	inaD	multiple PDZ domain protein-like	inaD	inactivation no afterpotential D	36.3596	0.900828	HWP	0.453291	1.98731	0.0468885	0.812734	NW_027332237.1	2067806	2261516	plus	protein-coding	XM_073090118.1	XP_072946219.1	1902		FBpp0071820	1.22e-105	FBgn0001263	The gene inactivation no afterpotential D is referred to in FlyBase by the symbol Dmel\inaD (CG3504, FBgn0001263). It is a protein_coding_gene from Dmel. It has 2 annotated transcripts and 2 polypeptides (all unique). Gene sequence location is 2R:22855688..22858794. Its molecular function is described by 6 unique terms, many of which group under: protein binding; binding; cytoskeletal protein bin…
LOC140756829	Sos	Son of sevenless	Son of sevenless guanine nucleotide exchange factor	Sos	Son of sevenless	19.7511	-1.16292	HWM	0.583711	-1.99228	0.0463398	0.812734	NW_027332241.1	1565061	1611506	minus	protein-coding	XM_073092360.1	XP_072948461.1	1430		FBpp0080118	0	FBgn0001965	The gene Son of sevenless is referred to in FlyBase by the symbol Dmel\Sos (CG7793, FBgn0001965). It is a protein_coding_gene from Dmel. It has one annotated transcript and one polypeptide. Gene sequence location is 2L:13813816..13819824. Its molecular function is described by: protein binding; guanyl-nucleotide exchange factor activity; protein heterodimerization activity. It is involved in the …
LOC140753209	tapas	tapas	tudor domain-containing protein 7 tapas	tapas	tapas	1826.36	0.218651	HWP	0.110133	1.98533	0.0471078	0.81524	NW_027332211.1	9432730	9450074	minus	protein-coding	XM_073087667.1	XP_072943768.1	1079		FBpp0301192	8.4e-46	FBgn0027529	The gene tapas is referred to in FlyBase by the symbol Dmel\tapas (CG8920, FBgn0027529). It is a protein_coding_gene from Dmel. It has 4 annotated transcripts and 4 polypeptides (all unique). Gene sequence location is 2R:20319180..20325973. Its molecular function is unknown. It is involved in the biological process described with: transposable element silencing by piRNA-mediated mRNA destabilizat…
LOC140750904	LOC140750904	tumor protein D54	tumor protein D54			10642.8	0.340633	HWP	0.171747	1.98334	0.0473297	0.817157	NW_027332211.1	5018620	5033022	plus	protein-coding	XM_073084638.1	XP_072940739.1	325		FBpp0085869	4.73e-96
LOC140754943	Lrt	Lrt	Leucine-rich tendon-specific protein	Lrt	Leucine-rich tendon-specific protein	2197.28	-0.794535	HWM	0.400675	-1.98299	0.0473682	0.817157	NW_027332237.1	5435230	5563815	minus	protein-coding	XM_073090100.1	XP_072946201.1	856		FBpp0309591	2.51e-95	FBgn0034540	The gene Leucine-rich tendon-specific protein is referred to in FlyBase by the symbol Dmel\Lrt (CG11136, FBgn0034540). It is a protein_coding_gene from Dmel. It has 2 annotated transcripts and 2 polypeptides (all unique). Gene sequence location is 2R:20646360..20661070. Its molecular function is described by: protein binding. It is involved in the biological process described with: negative regul…
LOC140742636	cbc	crowded by cid	protein CLP1 homolog	cbc	crowded by cid	369.56	-0.426152	HWM	0.215168	-1.98056	0.0476408	0.819272	NW_027332214.1	1651021	1655214	plus	protein-coding	XM_073073573.1	XP_072929674.1	420		FBpp0086820	0	FBgn0033842	The gene crowded by cid is referred to in FlyBase by the symbol Dmel\cbc (CG5970, FBgn0033842). It is a protein_coding_gene from Dmel. It has one annotated transcript and one polypeptide. Gene sequence location is 2R:13483512..13485391. Its molecular function is described by: ATP-dependent polyribonucleotide 5'-hydroxyl-kinase activity; ATP-dependent polydeoxyribonucleotide 5'-hydroxyl-kinase act…
LOC140744348	LOC140744348	Abca3	phospholipid-transporting ATPase ABCA3-like	Abca3	ATP binding cassette subfamily A member 3	517.082	0.3642	HWP	0.183883	1.98061	0.0476354	0.819272	NW_027332216.1	8613068	8639760	minus	protein-coding	XM_073075912.1	XP_072932013.1	1697		FBpp0304765	0	FBgn0031170	The gene ATP binding cassette subfamily A member 3 is referred to in FlyBase by the symbol Dmel\Abca3 (CG1718, FBgn0031170). It is a protein_coding_gene from Dmel. It has 3 annotated transcripts and 3 polypeptides (all unique). Gene sequence location is X:21292308..21306665. Its molecular function is described by: ATP binding; ATPase-coupled transmembrane transporter activity; ABC-type transporte…
LOC140757638	Rrp40	Rrp40	exosome complex component Rrp40	Rrp40	Ribosomal RNA processing 40	423.223	-0.332402	HWM	0.167942	-1.97927	0.0477858	0.820474	NW_027332212.1	14338671	14339561	plus	protein-coding	XM_073093492.1	XP_072949593.1	236		FBpp0311555	1.2e-83	FBgn0260648	The gene Ribosomal RNA processing 40 is referred to in FlyBase by the symbol Dmel\Rrp40 (CG31938, FBgn0260648). It is a protein_coding_gene from Dmel. It has 2 annotated transcripts and 2 polypeptides (1 unique). Gene sequence location is 2L:1728732..1729762. Its molecular function is described by: RNA binding. It is involved in the biological process described with 12 unique terms, many of which…
LOC140753237	LOC140753237	acetylcholinesterase-like	acetylcholinesterase-like			21.4786	1.49003	HWP	0.753344	1.97789	0.0479412	0.821848	NW_027332211.1	9423198	9430557	plus	protein-coding	XM_073087716.1	XP_072943817.1	936		FBpp0401489	6.14e-35
LOC140756491	LOC140756491	leucine carboxyl methyltransferase 1	leucine carboxyl methyltransferase 1			1173.27	0.210168	HWP	0.106387	1.9755	0.0482112	0.822604	NW_027332211.1	18716548	18722791	minus	protein-coding	XM_073092006.1	XP_072948107.1	317		FBpp0080320	2e-119
LOC140742728	RpS25	Ribosomal protein S25	ribosomal protein S25	RpS25	Ribosomal protein S25	37055.7	-0.282284	HWM	0.142856	-1.976	0.0481546	0.822604	NW_027332214.1	4766127	4767827	plus	protein-coding	XM_073073707.1	XP_072929808.1	119		FBpp0081846	1.32e-52	FBgn0086472	The gene Ribosomal protein S25 is referred to in FlyBase by the symbol Dmel\RpS25 (CG6684, FBgn0086472). It is a protein_coding_gene from Dmel. It has 2 annotated transcripts and 2 polypeptides (1 unique). Gene sequence location is 3R:11215028..11216287. Its molecular function is described by: structural constituent of ribosome. It is involved in the biological process described with: cytoplasmic…
LOC140748133	Nlg2	Neuroligin 2	Neuroligin 2	Nlg2	Neuroligin 2	38.3191	2.47118	HWP	1.25077	1.97573	0.0481855	0.822604	NW_027332223.1	7124098	7205095	plus	protein-coding	XM_073080868.1	XP_072936969.1	918		FBpp0310405	0	FBgn0031866	The gene Neuroligin 2 is referred to in FlyBase by the symbol Dmel\Nlg2 (CG13772, FBgn0031866). It is a protein_coding_gene from Dmel. It has 3 annotated transcripts and 3 polypeptides (1 unique). Gene sequence location is 2L:6874900..6906656. Its molecular function is described by: neurexin family protein binding; protein binding; signaling receptor activity. It is involved in the biological pro…
LOC140749610	JMJD6	JMJD6	Bifunctional arginine demethylase and lysyl-hydroxylase PSR	JMJD6	Jumonji domain containing 6	981.154	-0.224726	HWM	0.114343	-1.96537	0.0493713	0.827258	NW_027332211.1	1700156	1702310	plus	protein-coding	XM_073082720.1	XP_072938821.1	387		FBpp0303404	0	FBgn0038948	The gene Jumonji domain containing 6 is referred to in FlyBase by the symbol Dmel\JMJD6 (CG5383, FBgn0038948). It is a protein_coding_gene from Dmel. It has 2 annotated transcripts and 2 polypeptides (all unique). Gene sequence location is 3R:22360782..22362371. Its molecular function is described by: P-TEFb complex binding; peptidyl-lysine 5-dioxygenase activity; histone H4R3 demethylase activit…
LOC140750735	Naprt	Naprt	nicotinate phosphoribosyltransferase	Naprt	Nicotinate phosphoribosyltransferase	969.407	0.271116	HWP	0.137473	1.97214	0.0485931	0.827258	NW_027332211.1	4782449	4805434	plus	protein-coding	XM_073084438.1	XP_072940539.1	588		FBpp0077170	0	FBgn0031589	The gene Nicotinate phosphoribosyltransferase is referred to in FlyBase by the symbol Dmel\Naprt (CG3714, FBgn0031589). It is a protein_coding_gene from Dmel. It has 9 annotated transcripts and 9 polypeptides (5 unique). Gene sequence location is 2L:4189340..4198071. Its molecular function is described by: nicotinate phosphoribosyltransferase activity. It is involved in the biological process des…
LOC140744187	LOC140744187	unc-4	homeobox protein unc-4-like	unc-4	unc-4	21.5291	3.11871	HWP	1.58674	1.96547	0.0493594	0.827258	NW_027332216.1	12282652	12334273	plus	protein-coding	XM_073075683.1	XP_072931784.1	348		FBpp0309491	6.08e-90	FBgn0024184	The gene unc-4 is referred to in FlyBase by the symbol Dmel\unc-4 (CG6269, FBgn0024184). It is a protein_coding_gene from Dmel. It has 3 annotated transcripts and 3 polypeptides (2 unique). Gene sequence location is X:17768569..17778708. Its molecular function is described by: DNA-binding transcription factor activity, RNA polymerase II-specific; DNA binding; sequence-specific double-stranded DNA…
LOC140744553	LOC140744553	LOC140744553	uncharacterized LOC140744553			461.874	2.65571	HWP	1.34832	1.96965	0.0488786	0.827258	NW_027332216.1	14821372	14869409	plus	protein-coding	XM_073076186.1	XP_072932287.1	79
LOC140744990	LOC140744990	Toll-7	toll-like receptor 7	Toll-7	Toll-7	3978.23	0.604804	HWP	0.306795	1.97136	0.0486827	0.827258	NW_027332217.1	11456975	11461478	plus	protein-coding	XM_073076730.1	XP_072932831.1	1300		FBpp0085638	0	FBgn0034476	The gene Toll-7 is referred to in FlyBase by the symbol Dmel\Toll-7 (CG8595, FBgn0034476). It is a protein_coding_gene from Dmel. It has one annotated transcript and one polypeptide. Gene sequence location is 2R:19826578..19832973. Its molecular function is described by: pattern recognition receptor activity; transmembrane signaling receptor activity; neurotrophin receptor activity; virion bindin…
LOC140745652	LOC140745652	LOC140745652	uncharacterized LOC140745652			52.0907	1.33202	HWP	0.677558	1.96591	0.0493086	0.827258	NW_027332218.1	13497728	13500338	plus	protein-coding	XM_073077592.1	XP_072933693.1	189
LOC140745874	zetaCOP	zetaCOP	COPI coat complex subunit zeta	zetaCOP	Coat Protein (coatomer) zeta	1969.21	-0.248516	HWM	0.126167	-1.96973	0.048869	0.827258	NW_027332219.1	5781749	5790261	minus	protein-coding	XM_073077803.1	XP_072933904.1	182		FBpp0075111	7.59e-95	FBgn0040512	The gene Coat Protein (coatomer) zeta is referred to in FlyBase by the symbol Dmel\≈í‚àÇCOP (CG3948, FBgn0040512). It is a protein_coding_gene from Dmel. It has 3 annotated transcripts and 3 polypeptides (all unique). Gene sequence location is 3L:16671664..16673555. Its molecular function is unknown. It is involved in the biological process described with: regulation of lipid storage; intra-Golgi…
LOC140745897	LOC140745897	LOC140745897	uncharacterized LOC140745897			1385.61	-0.234858	HWM	0.119509	-1.96518	0.0493931	0.827258	NW_027332219.1	6030575	6039712	plus	protein-coding	XM_073077843.1	XP_072933944.1	396
LOC140745928	Fib	Fibrillarin	rRNA 2'-O-methyltransferase fibrillarin	Fib	Fibrillarin	9132.8	-0.337658	HWM	0.171538	-1.96842	0.0490203	0.827258	NW_027332219.1	7404874	7409603	plus	protein-coding	XM_073077891.1	XP_072933992.1	326		FBpp0071892	5.68e-162	FBgn0003062	The gene Fibrillarin is referred to in FlyBase by the symbol Dmel\Fib (CG9888, FBgn0003062). It is a protein_coding_gene from Dmel. It has one annotated transcript and one polypeptide. Gene sequence location is 2R:23072909..23074725. Its molecular function is described by: RNA binding; rRNA methyltransferase activity; histone H2AQ104 methyltransferase activity; methyltransferase activity. It is i…
LOC140747778	Rab14	Rab14	RAS oncogene family member Rab14	Rab14	Rab14	2310.97	0.294215	HWP	0.149519	1.96774	0.049098	0.827258	NW_027332223.1	7664133	7670591	minus	protein-coding	XM_073080390.1	XP_072936491.1	213		FBpp0310268	9.97e-140	FBgn0015791	The gene Rab14 is referred to in FlyBase by the symbol Dmel\Rab14 (CG4212, FBgn0015791). It is a protein_coding_gene from Dmel. It has 3 annotated transcripts and 3 polypeptides (2 unique). Gene sequence location is 2L:14355145..14358764. Its molecular function is described by: GTPase activity; GTP binding. It is involved in the biological process described with 9 unique terms, many of which grou…
LOC140752119	mrn	marionette	general transcription factor IIH subunit 4 marionette	mrn	marionette	481.719	-0.306185	HWM	0.155565	-1.96821	0.0490435	0.827258	NW_027332231.1	13809126	13815684	minus	protein-coding	XM_073086298.1	XP_072942399.1	483		FBpp0075348	0	FBgn0261109	The gene marionette is referred to in FlyBase by the symbol Dmel\mrn (CG7764, FBgn0261109). It is a protein_coding_gene from Dmel. It has one annotated transcript and one polypeptide. Gene sequence location is 3L:15578769..15580537. Its molecular function is described by: ATPase activator activity; double-stranded DNA binding. It is involved in the biological process described with 6 unique terms…
LOC140754438	LOC140754438	LOC140754438	uncharacterized LOC140754438			1.94249	4.87144	HWP	2.4762	1.96731	0.049148	0.827258	NW_027332235.1	4431479	4437573	plus	protein-coding	XM_073089449.1	XP_072945550.1	144		FBpp0308974	2.39e-07
LOC140750573	heph	hephaestus	polypyrimidine tract-binding protein 1 heph	heph	hephaestus	6473.23	0.274668	HWP	0.139918	1.96306	0.0496391	0.830105	NW_027332228.1	5580546	6114852	plus	protein-coding	XM_073084198.1	XP_072940299.1	581		FBpp0085246	0	FBgn0011224	The gene hephaestus is referred to in FlyBase by the symbol Dmel\heph (CG31000, FBgn0011224). It is a protein_coding_gene from Dmel. It has 25 annotated transcripts and 25 polypeptides (10 unique). Gene sequence location is 3R:31846987..32015520. Its molecular function is described by: mRNA 3'-UTR binding; nucleic acid binding; mRNA binding; RNA binding; mRNA regulatory element binding translatio…
LOC140745584	LOC140745584	LOC140745584	uncharacterized LOC140745584			222.319	1.08424	HWP	0.552839	1.96122	0.0498529	0.832406	NW_027332218.1	13318339	13358867	plus	protein-coding	XM_073077522.1	XP_072933623.1	404		FBpp0311535	4.08e-43
LOC140756213	RpL10Ab	Ribosomal protein L10Ab	ribosomal protein L10Ab	RpL10Ab	Ribosomal protein L10Ab	33434	-0.351793	HWM	0.179465	-1.96022	0.0499695	0.833079	NW_027332239.1	13247053	13250464	minus	protein-coding	XM_073091669.1	XP_072947770.1	216		FBpp0075764	1.57e-121	FBgn0036213	The gene Ribosomal protein L10Ab is referred to in FlyBase by the symbol Dmel\RpL10Ab (CG7283, FBgn0036213). It is a protein_coding_gene from Dmel. It has 2 annotated transcripts and 2 polypeptides (all unique). Gene sequence location is 3L:11822851..11824211. Its molecular function is described by: RNA binding; structural constituent of ribosome. It is involved in the biological process describe…
LOC140742402	LOC140742402	chymotrypsin-like elastase family member 2A	chymotrypsin-like elastase family member 2A			7.35922	2.80057	HWP	1.43162	1.95622	0.0504395	0.835811	NW_027332213.1	15036887	15070343	plus	protein-coding	XM_073073329.1	XP_072929430.1	441		FBpp0082777	1.42e-87
LOC140752712	LOC140752712	crooked legs	uncharacterized LOC140752712	crol	crooked legs	1116.76	-0.211876	HWM	0.108272	-1.95688	0.050361	0.835811	NW_027332232.1	2350708	2367866	minus	protein-coding	XM_073087044.1	XP_072943145.1	1223		FBpp0307448	1.43e-34	FBgn0020309	The gene crooked legs is referred to in FlyBase by the symbol Dmel\crol (CG14938, FBgn0020309). It is a protein_coding_gene from Dmel. It has 9 annotated transcripts and 9 polypeptides (7 unique). Gene sequence location is 2L:11794327..11809438. Its molecular function is described by: RNA polymerase II cis-regulatory region sequence-specific DNA binding; DNA-binding transcription factor activity,…
LOC140753174	Pi3K92E	Pi3K92E	phosphatidylinositol 3-kinase 92E	Pi3K92E	Phosphatidylinositol 3-kinase 92E	51.2818	1.20885	HWP	0.617728	1.95693	0.050356	0.835811	NW_027332233.1	14952057	14970596	minus	protein-coding	XM_073087601.1	XP_072943702.1	1060		FBpp0306705	0	FBgn0015279	The gene Phosphatidylinositol 3-kinase 92E is referred to in FlyBase by the symbol Dmel\Pi3K92E (CG4141, FBgn0015279). It is a protein_coding_gene from Dmel. It has 3 annotated transcripts and 3 polypeptides (1 unique). Gene sequence location is 3R:20628972..20634732. Its molecular function is described by: 1-phosphatidylinositol-4,5-bisphosphate 3-kinase activity; 1-phosphatidylinositol-4-phosph…
LOC140755994	LOC140755994	F-box only protein 32	F-box only protein 32			38.0231	1.30225	HWP	0.665561	1.95663	0.0503915	0.835811	NW_027332239.1	2567869	2601799	plus	protein-coding	XM_073091366.1	XP_072947467.1	359		FBpp0075859	4.68e-135
LOC140746915	wds	will die slowly	WD repeat-containing protein wds	wds	will die slowly	5603.09	-0.224353	HWM	0.114728	-1.95552	0.0505218	0.835906	NW_027332222.1	13244344	13252100	plus	protein-coding	XM_073079069.1	XP_072935170.1	346		FBpp0300790	0	FBgn0040066	The gene will die slowly is referred to in FlyBase by the symbol Dmel\wds (CG17437, FBgn0040066). It is a protein_coding_gene from Dmel. It has 2 annotated transcripts and 2 polypeptides (1 unique). Gene sequence location is X:2585980..2588217. Its molecular function is described by: protein binding; histone binding. It is involved in the biological process described with: positive regulation of …
LOC140750784	RpL37a	Ribosomal protein L37-1	ribosomal protein L37a	RpL37-1	Ribosomal protein L37-1	22891.5	-0.35472	HWM	0.18153	-1.95406	0.0506946	0.837497	NW_027332228.1	9529525	9531945	plus	protein-coding	XM_073084505.1	XP_072940606.1	92		FBpp0303429	2.24e-54	FBgn0030616	The gene Ribosomal protein L37-1 is referred to in FlyBase by the symbol Dmel\RpL37-1 (CG9091, FBgn0030616). It is a protein_coding_gene from Dmel. It has 2 annotated transcripts and 2 polypeptides (1 unique). Gene sequence location is X:15137870..15139367. Its molecular function is described by: RNA binding; structural constituent of ribosome. It is involved in the biological process described w…
LOC140743204	SLO2	slowpoke 2	slowpoke 2	SLO2	slowpoke 2	41.9456	1.99748	HWP	1.02269	1.95315	0.0508014	0.837993	NW_027332215.1	623889	808498	plus	protein-coding	XM_073074285.1	XP_072930386.1	1515		FBpp0302970	0	FBgn0261698	The gene slowpoke 2 is referred to in FlyBase by the symbol Dmel\SLO2 (CG42732, FBgn0261698). It is a protein_coding_gene from Dmel. It has 9 annotated transcripts and 9 polypeptides (all unique). Gene sequence location is 2R:10322195..10416996. Its molecular function is described by: calcium-activated potassium channel activity; outward rectifier potassium channel activity; intracellular sodium-…
LOC140753972	LOC140753972	gooseberry-neuro	protein gooseberry-like	gsb-n	gooseberry-neuro	17.7264	4.797	HWP	2.45895	1.95083	0.0510769	0.841267	NW_027332234.1	7296818	7316208	plus	protein-coding	XM_073088842.1	XP_072944943.1	475		FBpp0072363	6.93e-132	FBgn0001147	The gene gooseberry-neuro is referred to in FlyBase by the symbol Dmel\gsb-n (CG2692, FBgn0001147). It is a protein_coding_gene from Dmel. It has one annotated transcript and one polypeptide. Gene sequence location is 2R:25040383..25052331. Its molecular function is described by: DNA binding; DNA-binding transcription factor activity, RNA polymerase II-specific; RNA polymerase II transcription re…
LOC140757274	chn	charlatan	zinc finger transcriptional factor charlatan	chn	charlatan	11.2569	1.90556	HWP	0.978594	1.94724	0.0515056	0.8425	NW_027332209.1	15183657	15192214	minus	protein-coding	XM_073092889.1	XP_072948990.1	663		FBpp0086547	4.28e-33	FBgn0015371	The gene charlatan is referred to in FlyBase by the symbol Dmel\chn (CG11798, FBgn0015371). It is a protein_coding_gene from Dmel. It has 9 annotated transcripts and 9 polypeptides (7 unique). Gene sequence location is 2R:15115236..15144783. Its molecular function is described by: sequence-specific DNA binding; DNA-binding transcription repressor activity, RNA polymerase II-specific; protein bind…
LOC140745319	TBC1d7	TBC1d7	TBC1 domain family member 7	TBC1d7	TBC1 domain family member 7	725.886	-0.366952	HWM	0.188621	-1.94544	0.0517219	0.8425	NW_027332210.1	579001	582856	minus	protein-coding	XM_073077098.1	XP_072933199.1	294		FBpp0083936	1.95e-53	FBgn0039158	The gene TBC1 domain family member 7 is referred to in FlyBase by the symbol Dmel\TBC1d7 (CG6182, FBgn0039158). It is a protein_coding_gene from Dmel. It has one annotated transcript and one polypeptide. Gene sequence location is 3R:24161727..24163215. Its molecular function is described by: TSC1-TSC2 complex binding; GTPase activator activity. It is involved in the biological process described w…
LOC140746022	Jhbp12	Jhbp12	Juvenile hormone binding protein 12	Jhbp12	Juvenile hormone binding protein 12	7895.97	1.0906	HWP	0.559634	1.94878	0.0513215	0.8425	NW_027332220.1	732667	757893	plus	protein-coding	XM_073078004.1	XP_072934105.1	246		FBpp0084027	1.55e-69	FBgn0039203	The gene Juvenile hormone binding protein 12 is referred to in FlyBase by the symbol Dmel\Jhbp12 (CG13618, FBgn0039203). It is a protein_coding_gene from Dmel. It has one annotated transcript and one polypeptide. Gene sequence location is 3R:24524794..24527533. Its molecular function is unknown. It is involved in the biological process described with: circadian rhythm. 8 alleles are reported. No …
LOC140747041	LOC140747041	LOC140747041	uncharacterized LOC140747041			2825.06	-0.409884	HWM	0.210671	-1.94561	0.051702	0.8425	NW_027332222.1	16638913	16647993	plus	protein-coding	XM_073079269.1	XP_072935370.1	357
LOC140750499	LOC140750499	Nna1 carboxypeptidase	cytosolic carboxypeptidase-like protein 5	Nna1	Nna1 carboxypeptidase	512.826	0.275767	HWP	0.141826	1.94441	0.0518461	0.8425	NW_027332227.1	3741432	3760798	plus	protein-coding	XM_073084078.1	XP_072940179.1	1078		FBpp0309513	3.2e-35	FBgn0265726	The gene Nna1 carboxypeptidase is referred to in FlyBase by the symbol Dmel\Nna1 (CG44533, FBgn0265726). It is a protein_coding_gene from Dmel. It has 10 annotated transcripts and 10 polypeptides (9 unique). Gene sequence location is X:13692292..13717835. Its molecular function is described by: zinc ion binding; metallocarboxypeptidase activity; tubulin binding. It is involved in the biological p…
LOC140753860	run	runt	segmentation protein runt	run	runt	1.97328	3.39345	HWP	1.74231	1.94768	0.0514535	0.8425	NW_027332234.1	9980741	9990901	plus	protein-coding	XM_073088664.1	XP_072944765.1	412		FBpp0311837	8.62e-94	FBgn0003300	The gene runt is referred to in FlyBase by the symbol Dmel\run (CG1849, FBgn0003300). It is a protein_coding_gene from Dmel. It has 3 annotated transcripts and 3 polypeptides (2 unique). Gene sequence location is X:20690670..20697321. Its molecular function is described by 6 unique terms, many of which group under: nucleic acid binding; binding; DNA-binding transcription factor activity; transcri…
LOC140754251	LOC140754251	alpha-N-acetylgalactosaminidase	alpha-N-acetylgalactosaminidase			436.9	1.205	HWP	0.61829	1.94893	0.0513037	0.8425	NW_027332235.1	6478706	6565638	minus	protein-coding	XM_073089213.1	XP_072945314.1	438		FBpp0079549	0
LOC140754335	RpL28	Ribosomal protein L28	ribosomal protein L28	RpL28	Ribosomal protein L28	27258.7	-0.280506	HWM	0.144145	-1.94599	0.0516554	0.8425	NW_027332235.1	7485547	7486075	minus	protein-coding	XM_073089329.1	XP_072945430.1	140		FBpp0297522	1.16e-50	FBgn0035422	The gene Ribosomal protein L28 is referred to in FlyBase by the symbol Dmel\RpL28 (CG12740, FBgn0035422). It is a protein_coding_gene from Dmel. It has 6 annotated transcripts and 6 polypeptides (1 unique). Gene sequence location is 3L:3220911..3222960. Its molecular function is described by: structural constituent of ribosome. It is involved in the biological process described with: translation;…
LOC140756449	LOC140756449	Xkr	XK-related protein 6	Xkr	Xkr phospholipid scramblase	174.234	-0.48805	HWM	0.250982	-1.94456	0.0518279	0.8425	NW_027332240.1	571967	578455	minus	protein-coding	XM_073091961.1	XP_072948062.1	397		FBpp0074004	2.87e-35	FBgn0052579	The gene Xkr phospholipid scramblase is referred to in FlyBase by the symbol Dmel\Xkr (CG32579, FBgn0052579). It is a protein_coding_gene from Dmel. It has 3 annotated transcripts and 3 polypeptides (all unique). Gene sequence location is X:16323286..16325768. Its molecular function is described by: phospholipid scramblase activity. It is involved in the biological process described with: plasma …
LOC140746277	eIF3c	eIF3c	eukaryotic translation initiation factor 3 subunit c	eIF3c	eukaryotic translation initiation factor 3 subunit c	8091.56	-0.219399	HWM	0.112964	-1.9422	0.0521128	0.844365	NW_027332220.1	7501049	7506875	minus	protein-coding	XM_073078357.1	XP_072934458.1	877		FBpp0309235	0	FBgn0034258	The gene eukaryotic translation initiation factor 3 subunit c is referred to in FlyBase by the symbol Dmel\eIF3c (CG4954, FBgn0034258). It is a protein_coding_gene from Dmel. It has 2 annotated transcripts and 2 polypeptides (1 unique). Gene sequence location is 2R:17665678..17669275. Its molecular function is described by: RNA binding; translation initiation factor activity; translation initiati…
LOC140746410	LOC140746410	Cytochrome P450 6a16	cytochrome P450 6B2-like	Cyp6a16	Cytochrome P450 6a16	6.11017	1.81275	HWP	0.933359	1.94218	0.0521155	0.844365	NW_027332220.1	10530525	10534979	minus	protein-coding	XM_073078545.1	XP_072934646.1	514		FBpp0309924	1.75e-88	FBgn0031726	The gene Cytochrome P450 6a16 is referred to in FlyBase by the symbol Dmel\Cyp6a16 (CG7249, FBgn0031726). It is a protein_coding_gene from Dmel. It has 2 annotated transcripts and 2 polypeptides (1 unique). Gene sequence location is 2L:5620615..5623762. Its molecular function is described by: iron ion binding; heme binding. The biological processes in which it is involved are not known. 6 alleles…
LOC140743247	Hk	Hyperkinetic	potassium voltage-gated channel subfamily A regulatory beta subunit hyperkinetic	Hk	Hyperkinetic	73.8712	1.38167	HWP	0.711776	1.94116	0.0522384	0.845102	NW_027332215.1	3333495	3351739	plus	protein-coding	XM_073074372.1	XP_072930473.1	511		FBpp0303755	1.09e-159	FBgn0263220	The gene Hyperkinetic is referred to in FlyBase by the symbol Dmel\Hk (CG43388, FBgn0263220). It is a protein_coding_gene from Dmel. It has 9 annotated transcripts and 9 polypeptides (8 unique). Gene sequence location is X:10233347..10263485. Its molecular function is described by: potassium channel regulator activity; potassium channel activator activity; transmembrane transporter binding; aldo-…
LOC140757157	LOC140757157	Chitinase 6	uncharacterized LOC140757157	Cht6	Chitinase 6	6223.81	1.03852	HWP	0.535668	1.93874	0.0525332	0.848613	NW_027332212.1	14325060	14332656	plus	protein-coding	XM_073092692.1	XP_072948793.1	606		FBpp0298358	1.23e-23	FBgn0263132	The gene Chitinase 6 is referred to in FlyBase by the symbol Dmel\Cht6 (CG43374, FBgn0263132). It is a protein_coding_gene from Dmel. It has 7 annotated transcripts and 7 polypeptides (all unique). Gene sequence location is X:10016845..10050803. Its molecular function is described by: chitinase activity; chitin binding; hydrolase activity, hydrolyzing O-glycosyl compounds. It is involved in the b…
LOC140749290	rb	ruby	adaptor related protein complex 3 subunit ruby	rb	ruby	464.742	-0.317244	HWM	0.163819	-1.93655	0.0528004	0.850501	NW_027332225.1	1375424	1401851	minus	protein-coding	XM_073082344.1	XP_072938445.1	1043		FBpp0304569	0	FBgn0003210	The gene ruby is referred to in FlyBase by the symbol Dmel\rb (CG11427, FBgn0003210). It is a protein_coding_gene from Dmel. It has 3 annotated transcripts and 3 polypeptides (1 unique). Gene sequence location is X:4535635..4540626. Its molecular function is described by: cargo adaptor activity. It is involved in the biological process described with 12 unique terms, many of which group under: ce…
LOC140749590	LOC140749590	Msp300	uncharacterized LOC140749590	Msp300	Muscle-specific protein 300 kDa	20662.7	0.371719	HWP	0.191954	1.93651	0.0528058	0.850501	NW_027332226.1	1201300	1371389	minus	protein-coding	XM_073082697.1	XP_072938798.1	16607		FBpp0292447	0	FBgn0261836	The gene Muscle-specific protein 300 kDa is referred to in FlyBase by the symbol Dmel\Msp300 (CG42768, FBgn0261836). It is a protein_coding_gene from Dmel. It has 11 annotated transcripts and 11 polypeptides (all unique). Gene sequence location is 2L:5100877..5207002. Its molecular function is described by: protein kinase binding; protein binding; actin binding; actin filament binding. It is invo…
LOC140756265	fz2	frizzled 2	frizzled 2	fz2	frizzled 2	293.769	0.966562	HWP	0.499345	1.93566	0.0529092	0.850911	NW_027332239.1	459783	646952	plus	protein-coding	XM_073091743.1	XP_072947844.1	539		FBpp0428488	0	FBgn0016797	The gene frizzled 2 is referred to in FlyBase by the symbol Dmel\fz2 (CG9739, FBgn0016797). It is a protein_coding_gene from Dmel. It has 8 annotated transcripts and 8 polypeptides (3 unique). Gene sequence location is 3L:19140975..19235373. Its molecular function is described by: Wnt-protein binding; PDZ domain binding; Wnt receptor activity; transmembrane signaling receptor activity. It is invo…
LOC140745341	LOC140745341	atrial natriuretic peptide receptor 1-like	atrial natriuretic peptide receptor 1-like			177.766	1.39255	HWP	0.720817	1.9319	0.053372	0.851566	NW_027332218.1	3936622	4081150	minus	protein-coding	XM_073077129.1	XP_072933230.1	1439		FBpp0311979	0
LOC140747138	LOC140747138	LOC140747138	uncharacterized LOC140747138			2523.18	-0.320413	HWM	0.165634	-1.93446	0.053056	0.851566	NW_027332222.1	387032	474889	plus	protein-coding	XM_073079400.1	XP_072935501.1	725		FBpp0306684	6.28e-101
LOC140751318	LOC140751318	Aldose reductase 1	aldo-keto reductase 1B-like	Ar1	Aldose reductase 1	1735.92	-0.5271	HWM	0.272789	-1.93226	0.053327	0.851566	NW_027332229.1	1197711	1206620	minus	protein-coding	XM_073085226.1	XP_072941327.1	320		FBpp0075870	2.43e-140	FBgn0086254	The gene Aldose reductase 1 is referred to in FlyBase by the symbol Dmel\Ar1 (CG6084, FBgn0086254). It is a protein_coding_gene from Dmel. It has 4 annotated transcripts and 4 polypeptides (all unique). Gene sequence location is 3L:11620535..11624381. Its molecular function is described by: aldose reductase (NADPH) activity; oxidoreductase activity; L-glucuronate reductase activity. It is involve…
LOC140752774	sli	slit	slit guidance ligand	sli	slit	323.891	0.980754	HWP	0.507462	1.93267	0.0532773	0.851566	NW_027332232.1	556056	703892	minus	protein-coding	XM_073087123.1	XP_072943224.1	1504		FBpp0303578	0	FBgn0264089	The gene slit is referred to in FlyBase by the symbol Dmel\sli (CG43758, FBgn0264089). It is a protein_coding_gene from Dmel. It has 6 annotated transcripts and 6 polypeptides (4 unique). Gene sequence location is 2R:15869495..15922118. Its molecular function is described by: Roundabout binding; calcium ion binding; heparin binding. It is involved in the biological process described with 21 uniqu…
LOC140754146	LOC140754146	LOC140754146	uncharacterized LOC140754146			4.49193	-3.11679	HWM	1.61364	-1.93153	0.0534178	0.851566	NW_027332234.1	14151240	14157009	minus	protein-coding	XM_073089080.1	XP_072945181.1	581
LOC140754823	Gat	GABA transporter	sodium- and chloride-dependent GABA transporter	Gat	GABA transporter	1.63469	4.27049	HWP	2.21007	1.93229	0.0533236	0.851566	NW_027332236.1	2065468	2082509	minus	protein-coding	XM_073089936.1	XP_072946037.1	607		FBpp0088910	0	FBgn0039915	The gene GABA transporter is referred to in FlyBase by the symbol Dmel\Gat (CG1732, FBgn0039915). It is a protein_coding_gene from Dmel. It has 2 annotated transcripts and 2 polypeptides (all unique). Gene sequence location is 4:629691..635350. Its molecular function is described by: gamma-aminobutyric acid:sodium:chloride symporter activity. It is involved in the biological process described wit…
LOC140750870	LOC140750870	Cuticular protein 76Bc	uncharacterized LOC140750870	Cpr76Bc	Cuticular protein 76Bc	576.05	1.71484	HWP	0.888452	1.93015	0.0535886	0.853043	NW_027332228.1	11596263	11604125	minus	protein-coding	XM_073084593.1	XP_072940694.1	399		FBpp0304993	3.71e-20	FBgn0036880	The gene Cuticular protein 76Bc is referred to in FlyBase by the symbol Dmel\Cpr76Bc (CG9295, FBgn0036880). It is a protein_coding_gene from Dmel. It has 2 annotated transcripts and 2 polypeptides (1 unique). Gene sequence location is 3L:19520945..19527272. Its molecular function is described by: structural constituent of chitin-based larval cuticle. It is involved in the biological process descr…
LOC140751115	cdi	center divider	serine/threonine kinase	cdi	center divider	1243.89	0.686385	HWP	0.355889	1.92865	0.0537747	0.85476	NW_027332228.1	2365721	2498305	plus	protein-coding	XM_073084976.1	XP_072941077.1	798		FBpp0293864	1.18e-124	FBgn0004876	The gene center divider is referred to in FlyBase by the symbol Dmel\cdi (CG6027, FBgn0004876). It is a protein_coding_gene from Dmel. It has 2 annotated transcripts and 2 polypeptides (all unique). Gene sequence location is 3R:19044882..19094270. Its molecular function is described by: ATP binding; protein serine/threonine kinase activity; protein kinase activity. It is involved in the biologica…
LOC140752208	Lapsyn	Lapsyn	Leucine-rich repeat activity-regulated protein at synapses	Lapsyn	Leucine-rich repeat activity-regulated protein at synapses	187.605	1.09107	HWP	0.565947	1.92787	0.0538712	0.855048	NW_027332211.1	7253865	7267285	minus	protein-coding	XM_073086429.1	XP_072942530.1	348		FBpp0071509	9.28e-43	FBgn0034602	The gene Leucine-rich repeat activity-regulated protein at synapses is referred to in FlyBase by the symbol Dmel\Lapsyn (CG15658, FBgn0034602). It is a protein_coding_gene from Dmel. It has one annotated transcript and one polypeptide. Gene sequence location is 2R:21193571..21199431. Its molecular function is unknown. It is involved in the biological process described with: nervous system develop…
LOC140751795	LOC140751795	rolling stone	protein rolling stone-like	rost	rolling stone	1070.88	-1.34519	HWM	0.698131	-1.92685	0.0539986	0.855517	NW_027332211.1	6799033	6818034	plus	protein-coding	XM_073085840.1	XP_072941941.1	268		FBpp0303871	2.94e-27	FBgn0011705	The gene rolling stone is referred to in FlyBase by the symbol Dmel\rost (CG9552, FBgn0011705). It is a protein_coding_gene from Dmel. It has 3 annotated transcripts and 3 polypeptides (1 unique). Gene sequence location is 2L:8985936..8989539. Its molecular function is described by: . It is involved in the biological process described with: myoblast fusion. 18 alleles are reported. The phenotypes…
LOC140748103	LOC140748103	dyschronic	uncharacterized LOC140748103	dysc	dyschronic	9.91701	1.82007	HWP	0.944817	1.92638	0.0540574	0.855517	NW_027332223.1	11878752	11887710	plus	protein-coding	XM_073080823.1	XP_072936924.1	193		FBpp0303445	1.15e-95	FBgn0264006	The gene dyschronic is referred to in FlyBase by the symbol Dmel\dysc (CG43749, FBgn0264006). It is a protein_coding_gene from Dmel. It has 7 annotated transcripts and 7 polypeptides (all unique). Gene sequence location is 3L:13867414..13903236. Its molecular function is described by: . It is involved in the biological process described with 6 unique terms, many of which group under: regulation o…
LOC140749945	LOC140749945	Ldsdh1	17-beta-hydroxysteroid dehydrogenase 13-like	Ldsdh1	Lipid droplet subset dehydrogenase 1	2341.6	1.42025	HWP	0.738101	1.9242	0.0543294	0.856397	NW_027332211.1	2451649	2494622	minus	protein-coding	XM_073083211.1	XP_072939312.1	331		FBpp0071071	4.39e-102	FBgn0029994	The gene Lipid droplet subset dehydrogenase 1 is referred to in FlyBase by the symbol Dmel\Ldsdh1 (CG2254, FBgn0029994). It is a protein_coding_gene from Dmel. It has one annotated transcript and one polypeptide. Gene sequence location is X:8078350..8081605. Its molecular function is described by: oxidoreductase activity, acting on the CH-OH group of donors, NAD or NADP as acceptor. The biologica…
LOC140744502	LOC140744502	domeless	cytokine receptor-like	dome	domeless	55.8073	1.64772	HWP	0.856381	1.92405	0.0543482	0.856397	NW_027332216.1	13237722	13241880	plus	protein-coding	XM_073076117.1	XP_072932218.1	1278		FBpp0074525	2.02e-42	FBgn0043903	The gene domeless is referred to in FlyBase by the symbol Dmel\dome (CG14226, FBgn0043903). It is a protein_coding_gene from Dmel. It has one annotated transcript and one polypeptide. Gene sequence location is X:19676061..19683518. Its molecular function is described by 6 unique terms, many of which group under: binding; protein binding; molecular transducer activity; protein tyrosine kinase bind…
LOC140751674	ocm	over compensating males	over compensating males	ocm	over compensating males	1426.46	0.335964	HWP	0.174573	1.92449	0.0542932	0.856397	NW_027332230.1	8878537	8886933	minus	protein-coding	XM_073085665.1	XP_072941766.1	1482		FBpp0310080	8.66e-33	FBgn0266083	The gene over compensating males is referred to in FlyBase by the symbol Dmel\ocm (CG3363, FBgn0266083). It is a protein_coding_gene from Dmel. It has 3 annotated transcripts and 3 polypeptides (1 unique). Gene sequence location is 2R:24186703..24195290. Its molecular function is described by: DNA-binding transcription factor activity, RNA polymerase II-specific; DNA-binding transcription factor …
LOC140753344	Dp1	Dp1	satellite-binding protein 1 Dp1	Dp1	Dodeca-satellite-binding protein 1	14800.4	-0.263852	HWM	0.1372	-1.92312	0.054465	0.857	NW_027332233.1	8974078	8983752	plus	protein-coding	XM_073087888.1	XP_072943989.1	1267		FBpp0311418	0	FBgn0027835	The gene Dodeca-satellite-binding protein 1 is referred to in FlyBase by the symbol Dmel\Dp1 (CG5170, FBgn0027835). It is a protein_coding_gene from Dmel. It has 7 annotated transcripts and 7 polypeptides (1 unique). Gene sequence location is 2R:18412027..18421124. Its molecular function is described by 6 unique terms, many of which group under: nucleic acid binding; binding; RNA binding; DNA bin…
LOC140743287	LOC140743287	LOC140743287	uncharacterized LOC140743287			98.9307	2.52706	HWP	1.31495	1.92179	0.0546316	0.858384	NW_027332215.1	5924536	5930529	minus	protein-coding	XM_073074448.1	XP_072930549.1	743
LOC140752868	eRF1	eRF1	eukaryotic release factor 1	eRF1	eukaryotic translation release factor 1	3298.3	-0.289618	HWM	0.151079	-1.917	0.0552383	0.86667	NW_027332232.1	3330248	3356057	plus	protein-coding	XM_073087227.1	XP_072943328.1	437		FBpp0077836	0	FBgn0036974	The gene eukaryotic translation release factor 1 is referred to in FlyBase by the symbol Dmel\eRF1 (CG5605, FBgn0036974). It is a protein_coding_gene from Dmel. It has 8 annotated transcripts and 8 polypeptides (3 unique). Gene sequence location is 3L:20348355..20353873. Its molecular function is described by: translation release factor activity; translation release factor activity, codon specifi…
LOC140754170	LOC140754170	quick-to-court	protein quick-to-court-like	qtc	quick-to-court	1141.82	0.363081	HWP	0.189865	1.91231	0.0558369	0.874805	NW_027332234.1	8420103	8431853	minus	protein-coding	XM_073089119.1	XP_072945220.1	557		FBpp0078652	5.97e-139	FBgn0028572	The gene quick-to-court is referred to in FlyBase by the symbol Dmel\qtc (CG14039, FBgn0028572). It is a protein_coding_gene from Dmel. It has 12 annotated transcripts and 12 polypeptides (11 unique). Gene sequence location is 2L:5060815..5070750. Its molecular function is unknown. It is involved in the biological process described with: mating behavior, sex discrimination; courtship behavior; ma…
LOC140748294	Cph	Chronophage	BCL11 transcription factor chronophage	Cph	Chronophage	63.9416	2.22786	HWP	1.16633	1.91015	0.0561141	0.877888	NW_027332209.1	10968217	11019366	plus	protein-coding	XM_073081139.1	XP_072937240.1	866		FBpp0308848	6.41e-132	FBgn0029939	The gene Chronophage is referred to in FlyBase by the symbol Dmel\Cph (CG9650, FBgn0029939). It is a protein_coding_gene from Dmel. It has 5 annotated transcripts and 5 polypeptides (all unique). Gene sequence location is X:7137723..7241932. Its molecular function is described by: DNA-binding transcription factor binding; DNA-binding transcription factor activity; RNA polymerase II cis-regulatory…
LOC140756762	RpL7	Ribosomal protein L7	ribosomal protein L7	RpL7	Ribosomal protein L7	51114.8	-0.381724	HWM	0.200015	-1.90848	0.0563288	0.879987	NW_027332240.1	6642151	6648199	plus	protein-coding	XM_073092319.1	XP_072948420.1	262		FBpp0310250	1.57e-115	FBgn0005593	The gene Ribosomal protein L7 is referred to in FlyBase by the symbol Dmel\RpL7 (CG4897, FBgn0005593). It is a protein_coding_gene from Dmel. It has 2 annotated transcripts and 2 polypeptides (1 unique). Gene sequence location is 2L:10201004..10202321. Its molecular function is described by: RNA binding; structural constituent of ribosome. It is involved in the biological process described with: …
LOC140744160	eIF3b	eIF3b	eukaryotic translation initiation factor 3 subunit b	eIF3b	eukaryotic translation initiation factor 3 subunit b	12321	-0.297795	HWM	0.15617	-1.90686	0.0565383	0.881998	NW_027332216.1	3603013	3610201	minus	protein-coding	XM_073075644.1	XP_072931745.1	696		FBpp0086098	0	FBgn0034237	The gene eukaryotic translation initiation factor 3 subunit b is referred to in FlyBase by the symbol Dmel\eIF3b (CG4878, FBgn0034237). It is a protein_coding_gene from Dmel. It has 2 annotated transcripts and 2 polypeptides (1 unique). Gene sequence location is 2R:17536213..17539142. Its molecular function is described by 6 unique terms, many of which group under: binding; nucleic acid binding; …
LOC140757937	LOC140757937	trypsin-1-like	trypsin-1-like			88.4956	-1.44815	HWM	0.759926	-1.90564	0.0566968	0.882157	NW_027332213.1	2913732	2929869	minus	protein-coding	XM_073093851.1	XP_072949952.1	265		FBpp0301202	7.76e-64
LOC140752190	LOC140752190	protein PRRC1-like	protein PRRC1-like			863.201	-0.205951	HWM	0.10808	-1.90554	0.0567101	0.882157	NW_027332231.1	4381576	4393127	minus	protein-coding	XM_073086402.1	XP_072942503.1	375
LOC140748212	LOC140748212	protein FAM177A1	protein FAM177A1			782.555	0.386523	HWP	0.203519	1.8992	0.0575381	0.885172	NW_027332209.1	10728330	10730270	plus	protein-coding	XM_073081009.1	XP_072937110.1	145		FBpp0070975	1.25e-15
LOC140757248	eIF3f1	eIF3f1	eukaryotic translation initiation factor 3 subunit f1	eIF3f1	eukaryotic translation initiation factor 3 subunit f1	6820.76	-0.483606	HWM	0.254921	-1.89708	0.0578171	0.885172	NW_027332209.1	15132481	15135640	minus	protein-coding	XM_073092854.1	XP_072948955.1	279		FBpp0078532	5e-148	FBgn0037270	The gene eukaryotic translation initiation factor 3 subunit f1 is referred to in FlyBase by the symbol Dmel\eIF3f1 (CG9769, FBgn0037270). It is a protein_coding_gene from Dmel. It has one annotated transcript and one polypeptide. Gene sequence location is 3R:4712882..4714182. Its molecular function is described by: peptidase activity; metal-dependent deubiquitinase activity; translation initiatio…
LOC140744400	sta	stubarista	stubarista 40S ribosomal protein SA	sta	stubarista	38525.5	-0.43902	HWM	0.231085	-1.89982	0.0574572	0.885172	NW_027332216.1	10517145	10520245	minus	protein-coding	XM_073075972.1	XP_072932073.1	300		FBpp0308666	2.87e-123	FBgn0003517	The gene stubarista is referred to in FlyBase by the symbol Dmel\sta (CG14792, FBgn0003517). It is a protein_coding_gene from Dmel. It has 4 annotated transcripts and 4 polypeptides (1 unique). Gene sequence location is X:1481797..1483413. Its molecular function is described by: structural constituent of ribosome; ribosome binding. It is involved in the biological process described with: translat…
LOC140751989	LOC140751989	LOC140751989	uncharacterized LOC140751989			649.861	1.47945	HWP	0.7776	1.90259	0.057094	0.885172	NW_027332230.1	5566408	5757241	plus	protein-coding	XM_073086154.1	XP_072942255.1	1040		FBpp0311688	2.87e-97
LOC140751981	CrebA	CrebA	Cyclic-AMP response element binding protein A	CrebA	Cyclic-AMP response element binding protein A	2150.97	-0.41577	HWM	0.21908	-1.8978	0.057723	0.885172	NW_027332230.1	12406138	12573786	minus	protein-coding	XM_073086135.1	XP_072942236.1	370		FBpp0089339	5.61e-57	FBgn0004396	The gene Cyclic-AMP response element binding protein A is referred to in FlyBase by the symbol Dmel\CrebA (CG7450, FBgn0004396). It is a protein_coding_gene from Dmel. It has 2 annotated transcripts and 2 polypeptides (1 unique). Gene sequence location is 3L:15535395..15553214. Its molecular function is described by 7 unique terms, many of which group under: binding; nucleic acid binding; sequenc…
LOC140753473	LOC140753473	actin-binding protein IPP-like	actin-binding protein IPP-like			503.743	0.355888	HWP	0.187422	1.89886	0.0575829	0.885172	NW_027332233.1	9305294	9313308	plus	protein-coding	XM_073088093.1	XP_072944194.1	592		FBpp0080063	0
LOC140753854	LOC140753854	E(spl)mgamma-HLH	uncharacterized LOC140753854	E(spl)mgamma-HLH	Enhancer of split mgamma, helix-loop-helix	4546.56	-0.732492	HWM	0.386207	-1.89663	0.0578767	0.885172	NW_027332234.1	10489749	10492287	plus	protein-coding	XM_073088659.1	XP_072944760.1	409		FBpp0084329	3.41e-31	FBgn0002735	The gene Enhancer of split mgamma, helix-loop-helix is referred to in FlyBase by the symbol Dmel\E(spl)m≈í‚â•-HLH (CG8333, FBgn0002735). It is a protein_coding_gene from Dmel. It has one annotated transcript and one polypeptide. Gene sequence location is 3R:25999851..26000761. Its molecular function is described by 8 unique terms, many of which group under: binding; nucleic acid binding; sequence…
LOC140754696	LOC140754696	histone-lysine N-methyltransferase SETMAR-like	histone-lysine N-methyltransferase SETMAR-like			2.74315	2.35756	HWP	1.24195	1.89827	0.0576607	0.885172	NW_027332236.1	312664	615339	plus	protein-coding	XM_073089742.1	XP_072945843.1	351
LOC140754937	LOC140754937	carboxylic ester hydrolase-like	carboxylic ester hydrolase-like			5281.42	1.42418	HWP	0.74943	1.90035	0.0573867	0.885172	NW_027332237.1	11045212	11059460	minus	protein-coding	XM_073090092.1	XP_072946193.1	615		FBpp0307203	6.15e-110
LOC140756287	LOC140756287	LOC140756287	uncharacterized LOC140756287			85.2206	1.83797	HWP	0.967094	1.90051	0.0573666	0.885172	NW_027332239.1	8090423	8099435	plus	protein-coding	XM_073091771.1	XP_072947872.1	93
LOC140755778	LOC140755778	LOC140755778	uncharacterized LOC140755778			9.30655	-4.87319	HWM	2.56561	-1.89943	0.0575085	0.885172	NW_027332239.1	10564499	10569247	plus	protein-coding	XM_073091096.1	XP_072947197.1	313		FBpp0303873	7.95e-62
LOC140756469	slbo	slow border cells	CCAAT enhancer binding protein alpha slow border cells	slbo	slow border cells	3.09808	2.7879	HWP	1.46622	1.90142	0.0572472	0.885172	NW_027332240.1	9856668	9883446	minus	protein-coding	XM_073091984.1	XP_072948085.1	278		FBpp0308452	1.29e-46	FBgn0005638	The gene slow border cells is referred to in FlyBase by the symbol Dmel\slbo (CG4354, FBgn0005638). It is a protein_coding_gene from Dmel. It has 2 annotated transcripts and 2 polypeptides (1 unique). Gene sequence location is 2R:24331522..24334307. Its molecular function is described by: RNA polymerase II cis-regulatory region sequence-specific DNA binding; DNA-binding transcription factor activ…
LOC140750191	lft	lowfat	Limb expression 1 family member lowfat	lft	lowfat	916.324	-1.01895	HWM	0.537547	-1.89555	0.0580192	0.886111	NW_027332211.1	3062657	3108759	plus	protein-coding	XM_073083591.1	XP_072939692.1	275		FBpp0291652	5.79e-124	FBgn0032230	The gene lowfat is referred to in FlyBase by the symbol Dmel\lft (CG13139, FBgn0032230). It is a protein_coding_gene from Dmel. It has 2 annotated transcripts and 2 polypeptides (1 unique). Gene sequence location is 2L:10364471..10366410. Its molecular function is unknown. It is involved in the biological process described with: imaginal disc-derived wing morphogenesis; autophagosome maturation. …
LOC140746020	pigs	pickled eggs	GAS2-like protein pickled eggs	pigs	pickled eggs	1055.45	1.13092	HWP	0.597543	1.89262	0.0584089	0.888672	NW_027332220.1	764243	871351	minus	protein-coding	XM_073078003.1	XP_072934104.1	780		FBpp0310031	5.95e-129	FBgn0029881	The gene pickled eggs is referred to in FlyBase by the symbol Dmel\pigs (CG3973, FBgn0029881). It is a protein_coding_gene from Dmel. It has 3 annotated transcripts and 3 polypeptides (1 unique). Gene sequence location is X:6600062..6653015. Its molecular function is described by: actin filament binding; microtubule binding. It is involved in the biological process described with 8 unique terms, …
LOC140751625	LOC140751625	Elongase 68alpha	very long chain fatty acid elongase 4-like	Elo68alpha	Elongase 68alpha	3.49113	2.15974	HWP	1.14111	1.89266	0.0584037	0.888672	NW_027332230.1	15202447	15235762	plus	protein-coding	XM_073085593.1	XP_072941694.1	294		FBpp0075961	3.08e-80	FBgn0052072	The gene Elongase 68alpha is referred to in FlyBase by the symbol Dmel\Elo68≈í¬± (CG32072, FBgn0052072). It is a protein_coding_gene from Dmel. It has one annotated transcript and one polypeptide. Gene sequence location is 3L:11101875..11103030. Its molecular function is described by: fatty acid elongase activity. It is involved in the biological process described with 9 unique terms, many of whi…
LOC140755064	LOC140755064	LOC140755064	uncharacterized LOC140755064			279.137	0.659739	HWP	0.348616	1.89245	0.058431	0.888672	NW_027332237.1	4204626	4210271	plus	protein-coding	XM_073090249.1	XP_072946350.1	1200
LOC140749540	LOC140749540	phospholipase A1-like	phospholipase A1-like			146.799	0.581641	HWP	0.307456	1.89178	0.0585197	0.888783	NW_027332226.1	13036360	13047062	minus	protein-coding	XM_073082622.1	XP_072938723.1	346		FBpp0311764	1.03e-41
LOC140754944	simj	simjang	transcriptional repressor p66-beta simjang	simj	simjang	639.038	-0.331315	HWM	0.175277	-1.89023	0.0587268	0.890689	NW_027332237.1	5650181	5669533	minus	protein-coding	XM_073090101.1	XP_072946202.1	675		FBpp0075992	1.26e-72	FBgn0010762	The gene simjang is referred to in FlyBase by the symbol Dmel\simj (CG32067, FBgn0010762). It is a protein_coding_gene from Dmel. It has 5 annotated transcripts and 5 polypeptides (4 unique). Gene sequence location is 3L:10664739..10690734. Its molecular function is described by: protein binding. It is involved in the biological process described with: positive regulation of synaptic assembly at …
LOC140744956	LOC140744956	organic cation transporter protein-like	organic cation transporter protein-like			174.189	1.04239	HWP	0.551653	1.88958	0.0588142	0.890779	NW_027332217.1	9320358	9322675	minus	protein-coding	XM_073076686.1	XP_072932787.1	486		FBpp0309574	6.26e-116
LOC140746216	LOC140746216	LOC140746216	uncharacterized LOC140746216			3.80275	2.93587	HWP	1.55715	1.88541	0.0593751	0.895738	NW_027332220.1	5678936	6166698	minus	protein-coding	XM_073078267.1	XP_072934368.1	512		FBpp0311748	3.86e-106
LOC140749040	LOC140749040	integral membrane protein DGCR2/IDD-like	integral membrane protein DGCR2/IDD-like			15.5457	1.13689	HWP	0.603008	1.88537	0.0593795	0.895738	NW_027332225.1	1205932	1246199	minus	protein-coding	XM_073082048.1	XP_072938149.1	133		FBpp0311955	1.34e-56
LOC140749819	Swt1	Swt1 RNA endoribonuclease	Swt1 RNA endoribonuclease	Swt1	Swt1 RNA endoribonuclease	11.0398	1.69453	HWP	0.899008	1.88489	0.0594449	0.895738	NW_027332226.1	1530854	1539366	plus	protein-coding	XM_073083012.1	XP_072939113.1	799		FBpp0089022	1.58e-14	FBgn0030892	The gene Swt1 RNA endoribonuclease is referred to in FlyBase by the symbol Dmel\Swt1 (CG7206, FBgn0030892). It is a protein_coding_gene from Dmel. It has 2 annotated transcripts and 2 polypeptides (all unique). Gene sequence location is X:18088725..18090509. Its molecular function is described by: RNA endonuclease activity. It is involved in the biological process described with: nuclear mRNA sur…
LOC140750438	mamo	mamo	maternal gene required for meiosis	mamo	maternal gene required for meiosis	326.648	0.857496	HWP	0.454977	1.8847	0.0594698	0.895738	NW_027332227.1	9152459	9199676	plus	protein-coding	XM_073083950.1	XP_072940051.1	824		FBpp0311886	5.27e-59	FBgn0267033	The gene maternal gene required for meiosis is referred to in FlyBase by the symbol Dmel\mamo (CG45477, FBgn0267033). It is a protein_coding_gene from Dmel. It has 7 annotated transcripts and 7 polypeptides (4 unique). Gene sequence location is X:13846116..13990527. Its molecular function is described by: chromatin binding; sequence-specific DNA binding. It is involved in the biological process d…
LOC140746225	sqh	spaghetti squash	Myosin regulatory light chain sqh	sqh	spaghetti squash	5113.76	-0.223505	HWM	0.118715	-1.88271	0.0597402	0.898572	NW_027332220.1	6689193	6692722	plus	protein-coding	XM_073078281.1	XP_072934382.1	174		FBpp0311461	1.34e-117	FBgn0003514	The gene spaghetti squash is referred to in FlyBase by the symbol Dmel\sqh (CG3595, FBgn0003514). It is a protein_coding_gene from Dmel. It has 5 annotated transcripts and 5 polypeptides (1 unique). Gene sequence location is X:6223061..6225140. Its molecular function is described by: myosin heavy chain binding; ATPase activator activity; calcium ion binding. It is involved in the biological proce…
LOC140742682	MTA1-like	MTA1-like	metastasis associated 1-like	MTA1-like	Metastasis associated 1-like	2381.45	-0.252647	HWM	0.134336	-1.8807	0.0600123	0.899203	NW_027332214.1	3232975	3309128	plus	protein-coding	XM_073073641.1	XP_072929742.1	842		FBpp0078382	0	FBgn0027951	The gene Metastasis associated 1-like is referred to in FlyBase by the symbol Dmel\MTA1-like (CG2244, FBgn0027951). It is a protein_coding_gene from Dmel. It has 4 annotated transcripts and 4 polypeptides (all unique). Gene sequence location is 3R:5638655..5648738. Its molecular function is described by 6 unique terms, many of which group under: binding; molecular adaptor activity; transcription …
LOC140745894	LOC140745894	LOC140745894	uncharacterized LOC140745894			2831.83	-0.176424	HWM	0.0938007	-1.88084	0.0599939	0.899203	NW_027332219.1	5999032	6012769	plus	protein-coding	XM_073077837.1	XP_072933938.1	1073
LOC140748137	Atg14	Autophagy-related 14	autophagy related protein 14	Atg14	Autophagy-related 14	205.986	-0.389565	HWM	0.207152	-1.88058	0.0600292	0.899203	NW_027332223.1	580299	586325	plus	protein-coding	XM_073080871.1	XP_072936972.1	419		FBpp0084739	9.02e-22	FBgn0039636	The gene Autophagy-related 14 is referred to in FlyBase by the symbol Dmel\Atg14 (CG11877, FBgn0039636). It is a protein_coding_gene from Dmel. It has one annotated transcript and one polypeptide. Gene sequence location is 3R:29116391..29118390. Its molecular function is described by: phosphatidylinositol 3-kinase regulator activity; protein-membrane adaptor activity. It is involved in the biolog…
LOC140751023	LOC140751023	LOC140751023	uncharacterized LOC140751023			26.4783	2.55885	HWP	1.36156	1.87935	0.0601961	0.899236	NW_027332228.1	8365926	8378867	minus	protein-coding	XM_073084822.1	XP_072940923.1	206
LOC140756678	LOC140756678	myrosinase 1-like	myrosinase 1-like			2.89778	3.35504	HWP	1.78496	1.87962	0.06016	0.899236	NW_027332240.1	3926830	3934859	plus	protein-coding	XM_073092237.1	XP_072948338.1	527		FBpp0075080	4.02e-133
LOC140754502	Rrp42	Rrp42	exosome complex component Rrp42	Rrp42	Rrp42	760.12	-0.301801	HWM	0.160728	-1.87771	0.0604211	0.901363	NW_027332211.1	12927703	12930909	plus	protein-coding	XM_073089531.1	XP_072945632.1	310		FBpp0086348	1.23e-104	FBgn0034065	The gene Rrp42 is referred to in FlyBase by the symbol Dmel\Rrp42 (CG8395, FBgn0034065). It is a protein_coding_gene from Dmel. It has one annotated transcript and one polypeptide. Gene sequence location is 2R:16014908..16016050. Its molecular function is described by: mRNA 3'-UTR AU-rich region binding. It is involved in the biological process described with 8 unique terms, many of which group u…
LOC140745737	Polr1B	Polr1B	RNA polymerase I subunit Rpl135	Polr1B	RNA polymerase I subunit B	1302.42	-0.312857	HWM	0.166799	-1.87565	0.0607032	0.901848	NW_027332210.1	2227285	2246643	plus	protein-coding	XM_073077634.1	XP_072933735.1	1128		FBpp0077714	0	FBgn0003278	The gene RNA polymerase I subunit B is referred to in FlyBase by the symbol Dmel\Polr1B (CG4033, FBgn0003278). It is a protein_coding_gene from Dmel. It has one annotated transcript and one polypeptide. Gene sequence location is 2L:404285..407969. Its molecular function is described by: DNA binding; DNA-directed RNA polymerase activity; ribonucleoside binding. It is involved in the biological pro…
LOC140745438	RpS27	Ribosomal protein S27	ribosomal protein S27	RpS27	Ribosomal protein S27	17684.4	-0.384551	HWM	0.205033	-1.87556	0.0607161	0.901848	NW_027332218.1	7345489	7349059	plus	protein-coding	XM_073077295.1	XP_072933396.1	105		FBpp0293236	2.57e-50	FBgn0039300	The gene Ribosomal protein S27 is referred to in FlyBase by the symbol Dmel\RpS27 (CG10423, FBgn0039300). It is a protein_coding_gene from Dmel. It has 2 annotated transcripts and 2 polypeptides (1 unique). Gene sequence location is 3R:25245955..25247514. Its molecular function is described by: structural constituent of ribosome; RNA binding. It is involved in the biological process described wit…
LOC140752509	NijC	Ninjurin C	Ninjurin C	NijC	Ninjurin C	23.6439	1.94384	HWP	1.03637	1.87562	0.0607076	0.901848	NW_027332231.1	3373137	3378813	plus	protein-coding	XM_073086841.1	XP_072942942.1	177		FBpp0112140	4.64e-56	FBgn0038079	The gene Ninjurin C is referred to in FlyBase by the symbol Dmel\NijC (CG14394, FBgn0038079). It is a protein_coding_gene from Dmel. It has 6 annotated transcripts and 6 polypeptides (all unique). Gene sequence location is 3R:12695129..12697379. Its molecular function is unknown. It is involved in the biological process described with: cell adhesion; tissue regeneration. 7 alleles are reported. N…
LOC140752358	Srp54	Srp54	splicing regulatory protein 54	Srp54	Splicing regulatory protein 54	3074.7	-0.272775	HWM	0.145475	-1.87506	0.0607839	0.901848	NW_027332231.1	9689185	9693679	minus	protein-coding	XM_073086625.1	XP_072942726.1	606		FBpp0079471	1.92e-110	FBgn0024285	The gene Splicing regulatory protein 54 is referred to in FlyBase by the symbol Dmel\Srp54 (CG4602, FBgn0024285). It is a protein_coding_gene from Dmel. It has one annotated transcript and one polypeptide. Gene sequence location is 2L:9912911..9915044. Its molecular function is described by: nucleic acid binding; poly-pyrimidine tract binding; mRNA binding; RNA binding. It is involved in the biol…
[truncated: 13,771 more rows]
