# Supplementary material for: WntA expression and wing transcriptomics illuminate the evolution of stripe patterns in skipper butterflies
Source: Biol Open. 2025 Nov 26;14(11):bio062297. doi: 10.1242/bio.062297 (PMC12690525; doi:10.1242/bio.062297)
Supplement: Table S8. — Table containing the DESeq2 Results from the hindwing medial vs hindwing distal compartment analysis at 12% pupal development [file biolopen-14-062297-TableS8.xlsx]

## Sheet: Table_S8
Geneid	Symbol	gene_label	NCBI Name	FB_gene_symbol	FB_gene_fullname	baseMean	log2FoldChange	Enriched in	lfcSE	stat	pvalue	padj	Scaffold	Begin	End	Orientation	Gene Type	Transcripts accession	Protein accession	Protein length	Locus tag	Flybase_prot	Eval	FlyBase_FBgn	summary_text
LOC140756859	fj	four-jointed	four-jointed box kinase	fj	four-jointed	3456.38	2.18116	HWD	0.29584	7.37276	1.67135e-13	2.09119e-09	NW_027332241.1	184681	227403	plus	protein-coding	XM_073092391.1	XP_072948492.1	573		FBpp0085933	3.58e-136	FBgn0000658	The gene four-jointed is referred to in FlyBase by the symbol Dmel\fj (CG10917, FBgn0000658). It is a protein_coding_gene from Dmel. It has one annotated transcript and one polypeptide. Gene sequence location is 2R:18232761..18236311. Its molecular function is described by: protein serine/threonine kinase activity; Wnt-protein binding. It is involved in the biological process described with 11 un…
LOC140747303	LOC140747303	LOC140747303	uncharacterized LOC140747303			2535.05	3.35743	HWD	0.583647	5.7525	8.79336e-09	5.50112e-05	NW_027332222.1	5779849	6224987	plus	protein-coding	XM_073079640.1	XP_072935741.1	216		FBpp0082040	2.12e-120
LOC140748368	Wnt6	Wnt6	Wnt oncogene analog 6	Wnt6	Wnt oncogene analog 6	451.471	3.1266	HWD	0.605044	5.16756	2.37175e-07	0.000989177	NW_027332223.1	4070434	4115313	minus	protein-coding	XM_073081229.1	XP_072937330.1	352		FBpp0306846	1.07e-88	FBgn0031902	The gene Wnt oncogene analog 6 is referred to in FlyBase by the symbol Dmel\Wnt6 (CG4969, FBgn0031902). It is a protein_coding_gene from Dmel. It has 2 annotated transcripts and 2 polypeptides (1 unique). Gene sequence location is 2L:7333714..7352542. Its molecular function is described by: frizzled binding; signaling receptor binding; cytokine activity. It is involved in the biological process d…
LOC140751923	LOC140751923	LOC140751923	uncharacterized LOC140751923			13.1276	15.3273	HWD	3.17995	4.81997	1.43583e-06	0.00449129	NW_027332230.1	1107333	1112000	plus	protein-coding	XM_073086036.1	XP_072942137.1	190
LOC140757898	LOC140757898	Cuticular protein 64Ab	uncharacterized LOC140757898	Cpr64Ab	Cuticular protein 64Ab	3753.39	2.41882	HWD	0.513	4.71506	2.41644e-06	0.0055097	NW_027332213.1	803007	824512	plus	protein-coding	XM_073093772.1	XP_072949873.1	270		FBpp0073109	2.8e-22	FBgn0035511	The gene Cuticular protein 64Ab is referred to in FlyBase by the symbol Dmel\Cpr64Ab (CG15007, FBgn0035511). It is a protein_coding_gene from Dmel. It has one annotated transcript and one polypeptide. Gene sequence location is 3L:4210880..4211540. Its molecular function is described by: structural constituent of chitin-based larval cuticle. It is involved in the biological process described with:…
LOC140748626	LOC140748626	LOC140748626	uncharacterized LOC140748626			310421	3.63108	HWD	0.773089	4.69684	2.64212e-06	0.0055097	NW_027332224.1	5305182	5309518	plus	protein-coding	XM_073081469.1	XP_072937570.1	92		FBpp0288719	1.58e-07
LOC140747421	LOC140747421	LOC140747421	uncharacterized LOC140747421			2943.54	1.08387	HWD	0.245256	4.41935	9.89979e-06	0.0176952	NW_027332222.1	8106103	8168378	minus	protein-coding	XM_073079862.1	XP_072935963.1	479
LOC140756150	LOC140756150	LOC140756150	uncharacterized LOC140756150			259.675	3.2266	HWD	0.737176	4.37698	1.20337e-05	0.0188206	NW_027332211.1	17802933	17955113	minus	protein-coding	XM_073091591.1	XP_072947692.1	1160
LOC140752710	L	Lobe	zinc finger protein Lobe	L	Lobe	85.4944	-2.18908	HWM	0.516343	-4.23959	2.23927e-05	0.0311308	NW_027332211.1	8619226	8698456	plus	protein-coding	XM_073087046.1	XP_072943147.1	966		FBpp0292052	3.57e-66	FBgn0288433	The gene Lobe is referred to in FlyBase by the symbol Dmel\L (CG42702, FBgn0288433). It is a protein_coding_gene from Dmel. It has 2 annotated transcripts and 2 polypeptides (all unique). Gene sequence location is 2R:14435899..14465881. Its molecular function is unknown. It is involved in the biological process described with: negative regulation of DNA-templated transcription; spiracle morphogen…
LOC140748579	LOC140748579	LOC140748579	uncharacterized LOC140748579			460206	3.17596	HWD	0.758043	4.18968	2.79343e-05	0.0349514	NW_027332224.1	2729483	2734702	plus	protein-coding	XM_073081403.1	XP_072937504.1	151
LOC140751561	LOC140751561	LOC140751561	uncharacterized LOC140751561			28118.2	2.36449	HWD	0.569365	4.15285	3.28355e-05	0.0373489	NW_027332230.1	14782674	14901360	plus	protein-coding	XM_073085473.1	XP_072941574.1	2706
LOC140746434	ct	cut	homeobox protein, cut	ct	cut	875.464	3.44391	HWD	0.835909	4.11995	3.78951e-05	0.0395119	NW_027332220.1	11588539	11784892	plus	protein-coding	XM_073078575.1	XP_072934676.1	1396		FBpp0293664	4.88e-168	FBgn0004198	The gene cut is referred to in FlyBase by the symbol Dmel\ct (CG11387, FBgn0004198). It is a protein_coding_gene from Dmel. It has 3 annotated transcripts and 3 polypeptides (all unique). Gene sequence location is X:7608428..7678859. Its molecular function is described by: transcription cis-regulatory region binding; RNA polymerase II transcription regulatory region sequence-specific DNA binding;…
LOC140748138	LOC140748138	ninaC	neither inactivation nor afterpotential protein C-like	ninaC	neither inactivation nor afterpotential C	40.2444	2.83523	HWD	0.693173	4.09022	4.30965e-05	0.0414787	NW_027332223.1	4193689	4200838	plus	protein-coding	XM_073080872.1	XP_072936973.1	1064		FBpp0306864	0	FBgn0002938	The gene neither inactivation nor afterpotential C is referred to in FlyBase by the symbol Dmel\ninaC (CG5125, FBgn0002938). It is a protein_coding_gene from Dmel. It has 4 annotated transcripts and 4 polypeptides (2 unique). Gene sequence location is 2L:7377702..7384344. Its molecular function is described by 8 unique terms, many of which group under: binding; protein binding; transferase activi…
LOC140756885	LOC140756885	organic cation transporter protein-like	organic cation transporter protein-like			859.18	4.50986	HWD	1.11923	4.02942	5.5914e-05	0.0499711	NW_027332241.1	5590063	5646048	plus	protein-coding	XM_073092418.1	XP_072948519.1	656		FBpp0288885	0
LOC140747887	LOC140747887	LOC140747887	uncharacterized LOC140747887			67.3906	-15.873	HWM	4.09035	-3.88061	0.000104196	0.0814814	NW_027332223.1	14332423	14333082	minus	protein-coding	XM_073080504.1	XP_072936605.1	219		FBpp0305270	1.93e-26
LOC140754937	LOC140754937	carboxylic ester hydrolase-like	carboxylic ester hydrolase-like			5281.42	2.60849	HWD	0.670141	3.89245	9.92356e-05	0.0814814	NW_027332237.1	11045212	11059460	minus	protein-coding	XM_073090092.1	XP_072946193.1	615		FBpp0307203	6.15e-110
LOC140756278	LOC140756278	LOC140756278	uncharacterized LOC140756278			718319	2.88311	HWD	0.753637	3.8256	0.000130455	0.096015	NW_027332239.1	8118785	8119615	plus	protein-coding	XM_073091762.1	XP_072947863.1	217
LOC140743792	LOC140743792	LOC140743792	uncharacterized LOC140743792			62.056	7.22117	HWD	1.93548	3.73095	0.000190759	0.123758	NW_027332209.1	6412769	6439584	plus	protein-coding	XM_073075382.1	XP_072931483.1	489		FBpp0073154	0
LOC140748328	Wnt10	Wnt10	Wnt oncogene analog 10	Wnt10	Wnt oncogene analog 10	393.892	3.07295	HWD	0.827131	3.71519	0.000203053	0.123758	NW_027332223.1	4150162	4191285	plus	protein-coding	XM_073081170.1	XP_072937271.1	373		FBpp0428416	1.6e-104	FBgn0031903	The gene Wnt oncogene analog 10 is referred to in FlyBase by the symbol Dmel\Wnt10 (CG4971, FBgn0031903). It is a protein_coding_gene from Dmel. It has one annotated transcript and one polypeptide. Gene sequence location is 2L:7363379..7377528. Its molecular function is described by: signaling receptor binding; cytokine activity; frizzled binding. It is involved in the biological process describe…
LOC140750744	LOC140750744	Cytochrome P450 4c3	cytochrome P450 4C1-like	Cyp4c3	Cytochrome P450 4c3	3575.6	3.76614	HWD	1.01528	3.70945	0.000207714	0.123758	NW_027332228.1	5468286	5474430	minus	protein-coding	XM_073084447.1	XP_072940548.1	505		FBpp0085074	1.02e-78	FBgn0015032	The gene Cytochrome P450 4c3 is referred to in FlyBase by the symbol Dmel\Cyp4c3 (CG1438, FBgn0015032). It is a protein_coding_gene from Dmel. It has one annotated transcript and one polypeptide. Gene sequence location is 3R:30894038..30900688. Its molecular function is described by: iron ion binding; heme binding; oxidoreductase activity, acting on paired donors, with incorporation or reduction …
LOC140750713	LOC140750713	grain	GATA-binding factor C-like	grn	grain	922.486	-0.793591	HWM	0.212168	-3.74039	0.000183732	0.123758	NW_027332228.1	12217977	12332488	plus	protein-coding	XM_073084408.1	XP_072940509.1	487		FBpp0081304	4.79e-92	FBgn0001138	The gene grain is referred to in FlyBase by the symbol Dmel\grn (CG9656, FBgn0001138). It is a protein_coding_gene from Dmel. It has 3 annotated transcripts and 3 polypeptides (all unique). Gene sequence location is 3R:8147368..8181444. Its molecular function is described by: DNA-binding transcription factor activity; RNA polymerase II cis-regulatory region sequence-specific DNA binding; DNA-bind…
LOC140748367	wg	wingless	Wnt family member 1 wingless	wg	wingless	1192.48	2.94811	HWD	0.797466	3.69684	0.000218296	0.124151	NW_027332223.1	4039583	4062661	plus	protein-coding	XM_073081228.1	XP_072937329.1	394		FBpp0079060	0	FBgn0284084	The gene wingless is referred to in FlyBase by the symbol Dmel\wg (CG4889, FBgn0284084). It is a protein_coding_gene from Dmel. It has one annotated transcript and one polypeptide. Gene sequence location is 2L:7307159..7316265. Its molecular function is described by 9 unique terms, many of which group under: binding; protein binding; carbohydrate derivative binding; signaling receptor binding; si…
LOC140750579	GV1	GV1	GV1	GV1	GV1	9893.54	2.87884	HWD	0.788356	3.6517	0.000260511	0.14013	NW_027332228.1	11641301	11725183	minus	protein-coding	XM_073084215.1	XP_072940316.1	216		FBpp0072667	2.25e-07	FBgn0027790	The gene GV1 is referred to in FlyBase by the symbol Dmel\GV1 (CG12023, FBgn0027790). It is a protein_coding_gene from Dmel. It has 2 annotated transcripts and 2 polypeptides (all unique). Gene sequence location is 3L:1810588..1822903. Its molecular function is described by: DNA binding. It is involved in the biological process described with: . 6 alleles are reported. No phenotypic data is avail…
LOC140752544	LOC140752544	dumpy	uncharacterized LOC140752544	dpy	dumpy	11.5628	6.19454	HWD	1.70009	3.64366	0.000268792	0.14013	NW_027332231.1	6261281	6262576	plus	protein-coding	XM_073086882.1	XP_072942983.1	339		FBpp0304630	9.36e-08	FBgn0053196	The gene dumpy is referred to in FlyBase by the symbol Dmel\dpy (CG33196, FBgn0053196). It is a protein_coding_gene from Dmel. It has 16 annotated transcripts and 16 polypeptides (all unique). Gene sequence location is 2L:4477462..4614300. Its molecular function is described by: calcium ion binding; zinc ion binding; extracellular matrix structural constituent. It is involved in the biological pr…
LOC140752071	LOC140752071	LOC140752071	uncharacterized LOC140752071			179.474	3.33411	HWD	0.933049	3.57335	0.000352449	0.176394	NW_027332231.1	11323798	11426275	minus	protein-coding	XM_073086223.1	XP_072942324.1	250		FBpp0308266	6.17e-09
LOC140748245	LOC140748245	Edg84A	pupal cuticle protein Edg-84A-like	Edg84A	Ecdysone-dependent gene 84A	12308.9	3.25552	HWD	0.920908	3.53512	0.000407586	0.195512	NW_027332223.1	14362972	14364097	minus	protein-coding	XM_073081015.1	XP_072937116.1	174		FBpp0081186	4.66e-27	FBgn0000552	The gene Ecdysone-dependent gene 84A is referred to in FlyBase by the symbol Dmel\Edg84A (CG2345, FBgn0000552). It is a protein_coding_gene from Dmel. It has one annotated transcript and one polypeptide. Gene sequence location is 3R:6684445..6685157. Its molecular function is described by: structural constituent of chitin-based larval cuticle; structural constituent of pupal chitin-based cuticle.…
LOC140748578	LOC140748578	LOC140748578	uncharacterized LOC140748578			363.673	3.96641	HWD	1.12491	3.52599	0.000421901	0.195512	NW_027332224.1	2664477	2665449	plus	protein-coding	XM_073081402.1	XP_072937503.1	222
LOC140748576	LOC140748576	LOC140748576	uncharacterized LOC140748576			803.972	3.52455	HWD	1.01927	3.45791	0.000544377	0.243259	NW_027332224.1	2660492	2661557	plus	protein-coding	XM_073081400.1	XP_072937501.1	239
LOC140743330	ple	pale	tyrosine hydroxylase ple	ple	pale	12537.5	3.2256	HWD	0.941812	3.42488	0.000615065	0.251507	NW_027332215.1	8133582	8142326	plus	protein-coding	XM_073074500.1	XP_072930601.1	561		FBpp0311654	0	FBgn0005626	The gene pale is referred to in FlyBase by the symbol Dmel\ple (CG10118, FBgn0005626). It is a protein_coding_gene from Dmel. It has 3 annotated transcripts and 3 polypeptides (2 unique). Gene sequence location is 3L:6713356..6719525. Its molecular function is described by: tyrosine 3-monooxygenase activity; monooxygenase activity; oxidoreductase activity, acting on paired donors, with incorporat…
LOC140744462	LOC140744462	Socs16D	suppressor of cytokine signaling 2-like	Socs16D	Suppressor of Cytokine Signaling at 16D	1294.42	1.04198	HWD	0.305326	3.41269	0.00064324	0.251507	NW_027332216.1	12437339	12483237	minus	protein-coding	XM_073076064.1	XP_072932165.1	278		FBpp0074247	8.95e-09	FBgn0030869	The gene Suppressor of Cytokine Signaling at 16D is referred to in FlyBase by the symbol Dmel\Socs16D (CG8146, FBgn0030869). It is a protein_coding_gene from Dmel. It has 2 annotated transcripts and 2 polypeptides (all unique). Gene sequence location is X:17820764..17827564. Its molecular function is described by: myosin binding; signaling adaptor activity. It is involved in the biological proces…
LOC140753426	Doc1	Dorsocross1	Dorsocross1	Doc1	Dorsocross1	177.38	2.75018	HWD	0.803047	3.42468	0.000615526	0.251507	NW_027332233.1	3680038	3719834	plus	protein-coding	XM_073088010.1	XP_072944111.1	365		FBpp0303938	2.14e-97	FBgn0028789	The gene Dorsocross1 is referred to in FlyBase by the symbol Dmel\Doc1 (CG5133, FBgn0028789). It is a protein_coding_gene from Dmel. It has 2 annotated transcripts and 2 polypeptides (all unique). Gene sequence location is 3L:9041375..9045042. Its molecular function is described by: RNA polymerase II cis-regulatory region sequence-specific DNA binding; DNA-binding transcription factor activity, R…
LOC140753398	LOC140753398	LOC140753398	uncharacterized LOC140753398			2201.34	1.28711	HWD	0.37688	3.41518	0.000637389	0.251507	NW_027332233.1	14286914	14288583	minus	protein-coding	XM_073087965.1	XP_072944066.1	102
LOC140748592	Dll	Distal-less	homeotic protein distal-less-like	Dll	Distal-less	2047.09	1.84472	HWD	0.547349	3.37029	0.000750887	0.2847	NW_027332224.1	3553130	3692408	plus	protein-coding	XM_073081421.1	XP_072937522.1	378		FBpp0072285	1.59e-87	FBgn0000157	The gene Distal-less is referred to in FlyBase by the symbol Dmel\Dll (CG3629, FBgn0000157). It is a protein_coding_gene from Dmel. It has 3 annotated transcripts and 3 polypeptides (all unique). Gene sequence location is 2R:24814822..24835667. Its molecular function is described by: RNA polymerase II cis-regulatory region sequence-specific DNA binding; DNA-binding transcription factor activity, …
LOC140753718	LOC140753718	frizzled 3	frizzled-10-like	fz3	frizzled 3	1711.98	1.57543	HWD	0.469146	3.35808	0.00078487	0.288832	NW_027332234.1	1691030	1717619	minus	protein-coding	XM_073088481.1	XP_072944582.1	515		FBpp0311620	2.86e-52	FBgn0027343	The gene frizzled 3 is referred to in FlyBase by the symbol Dmel\fz3 (CG16785, FBgn0027343). It is a protein_coding_gene from Dmel. It has 3 annotated transcripts and 3 polypeptides (2 unique). Gene sequence location is X:769945..784222. Its molecular function is described by: Wnt-protein binding; RNA binding; nucleic acid binding; transmembrane signaling receptor activity. It is involved in the …
LOC140755103	Nox	NADPH oxidase	NADPH oxidase	Nox	NADPH oxidase	31.7089	-1.88534	HWM	0.564035	-3.34259	0.000830001	0.296714	NW_027332237.1	10786389	10852130	minus	protein-coding	XM_073090302.1	XP_072946403.1	1129		FBpp0311201	0	FBgn0085428	The gene NADPH oxidase is referred to in FlyBase by the symbol Dmel\Nox (CG34399, FBgn0085428). It is a protein_coding_gene from Dmel. It has 4 annotated transcripts and 4 polypeptides (2 unique). Gene sequence location is 2R:16307269..16316485. Its molecular function is described by: superoxide-generating NAD(P)H oxidase activity; oxidoreductase activity; calcium ion binding. It is involved in t…
LOC140746018	LOC140746018	LOC140746018	uncharacterized LOC140746018			1441.17	1.16314	HWD	0.351436	3.30969	0.000934	0.324617	NW_027332220.1	710127	718755	minus	protein-coding	XM_073077999.1	XP_072934100.1	206
LOC140747931	LOC140747931	larval/pupal rigid cuticle protein 66-like	larval/pupal rigid cuticle protein 66-like			10741.4	5.05877	HWD	1.53378	3.29824	0.000972938	0.329011	NW_027332223.1	14230850	14231781	minus	protein-coding	XM_073080586.1	XP_072936687.1	134		FBpp0305270	5.65e-20
LOC140746443	LOC140746443	clavesin-2-like	clavesin-2-like			409.607	4.0166	HWD	1.22404	3.28143	0.00103281	0.33903	NW_027332220.1	11963181	11973811	plus	protein-coding	XM_073078597.1	XP_072934698.1	303		FBpp0085226	1.31e-67
LOC140755117	Poxn	Pox neuro	paired box pox-neuro	Poxn	Pox neuro	146.968	-1.18231	HWM	0.361015	-3.27496	0.00105676	0.33903	NW_027332237.1	5850262	5934939	plus	protein-coding	XM_073090318.1	XP_072946419.1	376		FBpp0302942	8.5e-75	FBgn0003130	The gene Pox neuro is referred to in FlyBase by the symbol Dmel\Poxn (CG8246, FBgn0003130). It is a protein_coding_gene from Dmel. It has 2 annotated transcripts and 2 polypeptides (1 unique). Gene sequence location is 2R:15826693..15835055. Its molecular function is described by: DNA binding; DNA-binding transcription factor activity, RNA polymerase II-specific; RNA polymerase II cis-regulatory …
LOC140744847	LOC140744847	juvenile hormone-binding protein-like	juvenile hormone-binding protein-like			114102	1.71484	HWD	0.529755	3.23705	0.00120774	0.351424	NW_027332217.1	6250098	6261490	minus	protein-coding	XM_073076537.1	XP_072932638.1	269
LOC140746399	LOC140746399	uncharacterized protein CG3556	uncharacterized protein CG3556			256.159	2.21186	HWD	0.682047	3.24298	0.00118288	0.351424	NW_027332220.1	10241344	10357237	plus	protein-coding	XM_073078529.1	XP_072934630.1	469		FBpp0301042	1.83e-160
LOC140747763	ush	u-shaped	Zinc finger protein ush	ush	u-shaped	570.008	-0.91741	HWM	0.282654	-3.2457	0.00117163	0.351424	NW_027332223.1	1868419	2093068	minus	protein-coding	XM_073080362.1	XP_072936463.1	792		FBpp0077723	1.29e-60	FBgn0003963	The gene u-shaped is referred to in FlyBase by the symbol Dmel\ush (CG2762, FBgn0003963). It is a protein_coding_gene from Dmel. It has 5 annotated transcripts and 5 polypeptides (4 unique). Gene sequence location is 2L:476220..540560. Its molecular function is described by: DNA-binding transcription repressor activity; RNA polymerase II-specific DNA-binding transcription factor binding; protein …
LOC140756064	LOC140756064	LOC140756064	uncharacterized LOC140756064			505631	2.53207	HWD	0.778201	3.25375	0.00113892	0.351424	NW_027332239.1	8569187	8570018	minus	protein-coding	XM_073091462.1	XP_072947563.1	222
LOC140756285	LOC140756285	LOC140756285	uncharacterized LOC140756285			193452	2.1379	HWD	0.662506	3.22699	0.001251	0.355739	NW_027332239.1	8115228	8115745	minus	protein-coding	XM_073091768.1	XP_072947869.1	133
LOC140743970	Cpr100A	Cuticular protein 100A	Cuticular protein 100A	Cpr100A	Cuticular protein 100A	83698.3	2.12683	HWD	0.665768	3.19455	0.00140049	0.3894	NW_027332209.1	6725795	6727005	minus	protein-coding	XM_073075413.1	XP_072931514.1	274		FBpp0085072	1.62e-52	FBgn0039805	The gene Cuticular protein 100A is referred to in FlyBase by the symbol Dmel\Cpr100A (CG12045, FBgn0039805). It is a protein_coding_gene from Dmel. It has one annotated transcript and one polypeptide. Gene sequence location is 3R:30867521..30869184. Its molecular function is described by: structural constituent of chitin-based larval cuticle. It is involved in the biological process described wit…
LOC140746330	LOC140746330	stuck in traffic	very long chain fatty acid elongase AAEL008004-like	sit	stuck in traffic	936.593	4.10275	HWD	1.3108	3.12995	0.00174834	0.447478	NW_027332220.1	8599047	8611851	minus	protein-coding	XM_073078441.1	XP_072934542.1	265		FBpp0083674	2.34e-70	FBgn0038986	The gene stuck in traffic is referred to in FlyBase by the symbol Dmel\sit (CG5278, FBgn0038986). It is a protein_coding_gene from Dmel. It has one annotated transcript and one polypeptide. Gene sequence location is 3R:22558342..22562572. Its molecular function is described by: fatty acid elongase activity. It is involved in the biological process described with 9 unique terms, many of which grou…
LOC140749458	LOC140749458	Serine protease 7	phenoloxidase-activating enzyme 1-like	Sp7	Serine protease 7	34343.7	0.392219	HWD	0.124929	3.13953	0.0016922	0.447478	NW_027332226.1	5558339	5565775	plus	protein-coding	XM_073082496.1	XP_072938597.1	377		FBpp0308322	1.17e-86	FBgn0037515	The gene Serine protease 7 is referred to in FlyBase by the symbol Dmel\Sp7 (CG3066, FBgn0037515). It is a protein_coding_gene from Dmel. It has 3 annotated transcripts and 3 polypeptides (1 unique). Gene sequence location is 3R:7759786..7763947. Its molecular function is described by: serine-type endopeptidase activity. It is involved in the biological process described with: proteolysis; positi…
LOC140756166	LOC140756166	LOC140756166	uncharacterized LOC140756166			333.313	4.60454	HWD	1.47144	3.12927	0.00175243	0.447478	NW_027332239.1	8252204	8255033	plus	lncRNA	XR_012103875.1
LOC140756119	LOC140756119	LOC140756119	uncharacterized LOC140756119			52.5977	-3.65262	HWM	1.16101	-3.14606	0.00165487	0.447478	NW_027332239.1	9586602	9609517	plus	protein-coding	XM_073091543.1	XP_072947644.1	443		FBpp0087188	2.63e-10
LOC140742957	LOC140742957	deathstar	uncharacterized LOC140742957	dths	deathstar	52.882	-1.36398	HWM	0.443782	-3.07353	0.00211542	0.529363	NW_027332214.1	10958893	11043487	plus	protein-coding	XM_073074066.1	XP_072930167.1	289		FBpp0112107	9.7e-91	FBgn0263353	The gene deathstar is referred to in FlyBase by the symbol Dmel\dths (CG11000, FBgn0263353). It is a protein_coding_gene from Dmel. It has 2 annotated transcripts and 2 polypeptides (1 unique). Gene sequence location is 3R:5802328..5813258. Its molecular function is unknown. It is involved in the biological process described with: regulation of cell differentiation. 12 alleles are reported. The p…
LOC140744832	LOC140744832	protein takeout-like	protein takeout-like			37607.5	4.64889	HWD	1.52728	3.04389	0.00233539	0.551328	NW_027332217.1	5923362	5928488	plus	protein-coding	XM_073076523.1	XP_072932624.1	239		FBpp0308366	3.55e-21
LOC140753317	Cht10	Chitinase 10	Chitinase 10	Cht10	Chitinase 10	94988.7	1.72374	HWD	0.565911	3.04596	0.00231939	0.551328	NW_027332233.1	9612371	9641121	plus	protein-coding	XM_073087840.1	XP_072943941.1	2932		FBpp0110419	0	FBgn0250907	The gene Chitinase 10 is referred to in FlyBase by the symbol Dmel\Cht10 (CG18140, FBgn0250907). It is a protein_coding_gene from Dmel. It has 3 annotated transcripts and 3 polypeptides (1 unique). Gene sequence location is 2L:22999574..23025915. Its molecular function is described by: chitin binding; chitinase activity; hydrolase activity, hydrolyzing O-glycosyl compounds. It is involved in the …
LOC140757002	snsl	snustorr snarlik	snustorr snarlik	snsl	snustorr snarlik	557.965	2.88542	HWD	0.945058	3.05317	0.00226439	0.551328	NW_027332241.1	102851	110632	plus	protein-coding	XM_073092552.1	XP_072948653.1	219		FBpp0111934	7.95e-25	FBgn0031646	The gene snustorr snarlik is referred to in FlyBase by the symbol Dmel\snsl (CG2837, FBgn0031646). It is a protein_coding_gene from Dmel. It has 4 annotated transcripts and 4 polypeptides (1 unique). Gene sequence location is 2L:4903865..4906762. Its molecular function is described by: . It is involved in the biological process described with: cuticle development. 10 alleles are reported. The phe…
LOC140749945	LOC140749945	Ldsdh1	17-beta-hydroxysteroid dehydrogenase 13-like	Ldsdh1	Lipid droplet subset dehydrogenase 1	2341.6	1.99738	HWD	0.660312	3.02491	0.00248708	0.576266	NW_027332211.1	2451649	2494622	minus	protein-coding	XM_073083211.1	XP_072939312.1	331		FBpp0071071	4.39e-102	FBgn0029994	The gene Lipid droplet subset dehydrogenase 1 is referred to in FlyBase by the symbol Dmel\Ldsdh1 (CG2254, FBgn0029994). It is a protein_coding_gene from Dmel. It has one annotated transcript and one polypeptide. Gene sequence location is X:8078350..8081605. Its molecular function is described by: oxidoreductase activity, acting on the CH-OH group of donors, NAD or NADP as acceptor. The biologica…
LOC140751611	LOC140751611	proton-coupled amino acid transporter-like protein pathetic	proton-coupled amino acid transporter-like protein pathetic			1203.8	1.63498	HWD	0.54655	2.99145	0.00277653	0.631635	NW_027332230.1	15139563	15165352	minus	protein-coding	XM_073085578.1	XP_072941679.1	474		FBpp0086994	4.51e-152
LOC140751039	LOC140751039	LOC140751039	uncharacterized LOC140751039			23195.2	1.03194	HWD	0.346441	2.9787	0.00289474	0.646767	NW_027332228.1	1262093	1282882	minus	protein-coding	XM_073084852.1	XP_072940953.1	501		FBpp0075066	1.79e-17
LOC140747885	LOC140747885	LOC140747885	uncharacterized LOC140747885			59164.6	3.70526	HWD	1.26732	2.92369	0.00345912	0.759308	NW_027332223.1	14307964	14313962	plus	protein-coding	XM_073080502.1	XP_072936603.1	328		FBpp0305270	1.27e-24
LOC140750401	egr	eiger	TNF superfamily member 12 eiger	egr	eiger	316.469	2.14322	HWD	0.739709	2.89738	0.00376295	0.792725	NW_027332211.1	3619390	3676393	plus	protein-coding	XM_073083900.1	XP_072940001.1	482		FBpp0087494	4.4e-08	FBgn0033483	The gene eiger is referred to in FlyBase by the symbol Dmel\egr (CG12919, FBgn0033483). It is a protein_coding_gene from Dmel. It has 2 annotated transcripts and 2 polypeptides (all unique). Gene sequence location is 2R:10078366..10084210. Its molecular function is described by: tumor necrosis factor receptor binding; signaling receptor binding; protein binding; receptor ligand activity; tumor ne…
LOC140751145	LOC140751145	LOC140751145	uncharacterized LOC140751145			151918	2.30247	HWD	0.79513	2.89572	0.00378293	0.792725	NW_027332211.1	5871232	5873886	minus	protein-coding	XM_073085018.1	XP_072941119.1	401
LOC140752546	LOC140752546	EbpIII	uncharacterized LOC140752546	EbpIII	Ejaculatory bulb protein III	127635	2.34231	HWD	0.809317	2.89419	0.00380143	0.792725	NW_027332231.1	6485368	6498208	minus	protein-coding	XM_073086884.1	XP_072942985.1	388		FBpp0309999	3.96e-30	FBgn0011695	The gene Ejaculatory bulb protein III is referred to in FlyBase by the symbol Dmel\EbpIII (CG11390, FBgn0011695). It is a protein_coding_gene from Dmel. It has 3 annotated transcripts and 3 polypeptides (1 unique). Gene sequence location is 2R:24026172..24027518. Its molecular function is unknown. It is involved in the biological process described with: mating plug formation; response to virus; m…
LOC140744764	Sb	Stubble	serine proteinase stubble	Sb	Stubble	183.148	1.3333	HWD	0.463782	2.87484	0.00404228	0.815759	NW_027332217.1	3122095	3296833	minus	protein-coding	XM_073076414.1	XP_072932515.1	574		FBpp0310459	2.44e-150	FBgn0003319	The gene Stubble is referred to in FlyBase by the symbol Dmel\Sb (CG4316, FBgn0003319). It is a protein_coding_gene from Dmel. It has 2 annotated transcripts and 2 polypeptides (1 unique). Gene sequence location is 3R:16116161..16145284. Its molecular function is described by: serine-type endopeptidase activity. It is involved in the biological process described with: actin filament bundle assemb…
LOC140751751	LOC140751751	Sarcoglycan delta	delta-sarcoglycan-like	Scgdelta	Sarcoglycan delta	76.6723	-1.67296	HWM	0.581798	-2.8755	0.00403382	0.815759	NW_027332230.1	10368887	10393897	minus	protein-coding	XM_073085789.1	XP_072941890.1	312		FBpp0311618	3.8e-65	FBgn0025391	The gene Sarcoglycan delta is referred to in FlyBase by the symbol Dmel\Scg≈í¬• (CG14808, FBgn0025391). It is a protein_coding_gene from Dmel. It has 4 annotated transcripts and 4 polypeptides (1 unique). Gene sequence location is X:1735945..1754065. Its molecular function is described by: structural constituent of muscle. It is involved in the biological process described with: sarcomere organiz…
LOC140754763	LOC140754763	LOC140754763	uncharacterized LOC140754763			6256.92	0.94964	HWD	0.33108	2.86831	0.00412673	0.819581	NW_027332211.1	13837865	13840361	minus	protein-coding	XM_073089855.1	XP_072945956.1	307
LOC140750112	LOC140750112	LOC140750112	uncharacterized LOC140750112			9052.04	1.30231	HWD	0.455762	2.85743	0.00427086	0.834952	NW_027332211.1	2875746	2886169	plus	protein-coding	XM_073083480.1	XP_072939581.1	198
LOC140742992	LOC140742992	sidestep	protein turtle homolog A-like	side	sidestep	44.6636	1.91755	HWD	0.675614	2.83823	0.00453643	0.849578	NW_027332214.1	12625067	12699609	plus	protein-coding	XM_073074117.1	XP_072930218.1	810		FBpp0301134	6.98e-118	FBgn0016061	The gene sidestep is referred to in FlyBase by the symbol Dmel\side (CG31062, FBgn0016061). It is a protein_coding_gene from Dmel. It has 4 annotated transcripts and 4 polypeptides (all unique). Gene sequence location is 3R:27375088..27437482. Its molecular function is unknown. It is involved in the biological process described with: motor neuron axon guidance. 26 alleles are reported. The phenot…
LOC140749871	LOC140749871	aldehyde dehydrogenase X, mitochondrial-like	aldehyde dehydrogenase X, mitochondrial-like			55.2747	-1.18485	HWM	0.417594	-2.83732	0.00454937	0.849578	NW_027332226.1	5964952	5972825	minus	protein-coding	XM_073083105.1	XP_072939206.1	488		FBpp0084452	0
LOC140753186	rut	Adenylate cyclase 1	adenylate cyclase rutabaga	Adcy1	Adenylate cyclase 1	4121	0.647274	HWD	0.227924	2.83987	0.00451313	0.849578	NW_027332233.1	7456774	7600934	minus	protein-coding	XM_073087621.1	XP_072943722.1	1719		FBpp0305813	0	FBgn0003301	The gene Adenylate cyclase 1 is referred to in FlyBase by the symbol Dmel\Adcy1 (CG9533, FBgn0003301). It is a protein_coding_gene from Dmel. It has 7 annotated transcripts and 7 polypeptides (6 unique). Gene sequence location is X:14787478..14826073. Its molecular function is described by: adenylate cyclase activity; calcium- and calmodulin-responsive adenylate cyclase activity; phosphorus-oxyge…
LOC140747415	opa	odd paired	Zic family member odd paired	opa	odd paired	554.781	-1.01568	HWM	0.360245	-2.81942	0.004811	0.885225	NW_027332222.1	7979315	8007749	plus	protein-coding	XM_073079850.1	XP_072935951.1	446		FBpp0078477	4.52e-110	FBgn0003002	The gene odd paired is referred to in FlyBase by the symbol Dmel\opa (CG1133, FBgn0003002). It is a protein_coding_gene from Dmel. It has 2 annotated transcripts and 2 polypeptides (all unique). Gene sequence location is 3R:4852813..4869979. Its molecular function is described by: RNA polymerase II transcription regulatory region sequence-specific DNA binding; DNA-binding transcription factor act…
LOC140750720	LOC140750720	LOC140750720	uncharacterized LOC140750720			230.832	3.00063	HWD	1.07316	2.79607	0.00517282	0.938004	NW_027332228.1	930389	936883	plus	protein-coding	XM_073084420.1	XP_072940521.1	717
LOC140748238	LOC140748238	LOC140748238	uncharacterized LOC140748238			26253.3	3.55638	HWD	1.275	2.78932	0.00528185	0.944093	NW_027332223.1	14234331	14238343	minus	protein-coding	XM_073081007.1	XP_072937108.1	214		FBpp0305270	5.81e-19
LOC140757774	LOC140757774	Reduction in Cnn dots 1	uncharacterized LOC140757774	Rcd1	Reduction in Cnn dots 1	120.863	-0.0523463	HWM	0.161873	-0.323379	0.746408	1	NW_027332209.1	12863	19176	plus	protein-coding	XM_073093649.1	XP_072949750.1	619		FBpp0302790	7.3e-19	FBgn0033897	The gene Reduction in Cnn dots 1 is referred to in FlyBase by the symbol Dmel\Rcd1 (CG8233, FBgn0033897). It is a protein_coding_gene from Dmel. It has 8 annotated transcripts and 8 polypeptides (all unique). Gene sequence location is 2R:14148263..14153123. Its molecular function is described by: hydrolase activity. It is involved in the biological process described with: centriole replication; p…
LOC140742299	eag	ether a go-go	potassium voltage-gated channel protein ether a go-go	eag	ether a go-go	7.01704	-0.105568	HWM	1.1229	-0.0940137	0.925098	1	NW_027332209.1	23220	42273	plus	protein-coding	XM_073073173.1	XP_072929274.1	1008		FBpp0301719	0	FBgn0000535	The gene ether a go-go is referred to in FlyBase by the symbol Dmel\eag (CG10952, FBgn0000535). It is a protein_coding_gene from Dmel. It has 7 annotated transcripts and 7 polypeptides (all unique). Gene sequence location is X:14955477..15009989. Its molecular function is described by: monoatomic ion channel activity; voltage-gated potassium channel activity; transmembrane transporter binding; vo…
LOC140742319	Akt	Akt kinase	AKT serine/threonine protein kinase	Akt	Akt kinase	4152.53	-0.0817861	HWM	0.131181	-0.623461	0.532981	1	NW_027332209.1	43800	55054	minus	protein-coding	XM_073073213.1	XP_072929314.1	504		FBpp0082682	0	FBgn0010379	The gene Akt kinase is referred to in FlyBase by the symbol Dmel\Akt (CG4006, FBgn0010379). It is a protein_coding_gene from Dmel. It has 5 annotated transcripts and 5 polypeptides (2 unique). Gene sequence location is 3R:16099228..16105670. Its molecular function is described by: protein binding; protein kinase activity; protein serine/threonine kinase activity; ATP binding. It is involved in th…
LOC140742323	LOC140742323	stoned B	protein stoned-B-like	stnB	stoned B	41.8015	0.647548	HWD	0.41918	1.5448	0.122396	1	NW_027332209.1	59799	76944	plus	protein-coding	XM_073073226.1	XP_072929327.1	1193		FBpp0310837	7.88e-11	FBgn0016975	The gene stoned B is referred to in FlyBase by the symbol Dmel\stnB (CG12473, FBgn0016975). It is a protein_coding_gene from Dmel. It has 4 annotated transcripts and 4 polypeptides (2 unique). Gene sequence location is X:22980722..23004648. Its molecular function is described by: clathrin adaptor activity; protein binding; scaffold protein binding. It is involved in the biological process describ…
LOC140742333	LOC140742333	LOC140742333	uncharacterized LOC140742333			18.6451	1.30075	HWD	0.882355	1.47418	0.140433	1	NW_027332209.1	78327	86129	plus	protein-coding	XM_073073245.1	XP_072929346.1	1078		FBpp0308818	5.02e-10
LOC140742358	eEF1gamma	eEF1gamma	elongation factor 1-gamma	eEF1gamma	eukaryotic translation elongation factor 1 gamma	30347.7	-0.208757	HWM	0.159687	-1.30729	0.191115	1	NW_027332209.1	87227	107100	minus	protein-coding	XM_073073272.1	XP_072929373.1	424		FBpp0291632	0	FBgn0029176	The gene eukaryotic translation elongation factor 1 gamma is referred to in FlyBase by the symbol Dmel\eEF1≈í‚â• (CG11901, FBgn0029176). It is a protein_coding_gene from Dmel. It has 3 annotated transcripts and 3 polypeptides (1 unique). Gene sequence location is 3R:29220172..29222109. Its molecular function is described by: translation elongation factor activity; microtubule binding. It is invol…
LOC140742611	LOC140742611	Calcineurin B2	calcineurin subunit B type 2	CanB2	Calcineurin B2	2695.12	0.071367	HWD	0.109294	0.652983	0.513767	1	NW_027332209.1	107275	117696	plus	protein-coding	XM_073073544.1	XP_072929645.1	182		FBpp0301600	2.74e-113	FBgn0015614	The gene Calcineurin B2 is referred to in FlyBase by the symbol Dmel\CanB2 (CG11217, FBgn0015614). It is a protein_coding_gene from Dmel. It has 2 annotated transcripts and 2 polypeptides (1 unique). Gene sequence location is 2R:7786010..7789053. Its molecular function is described by: calmodulin binding; protein binding; calcium-dependent protein serine/threonine phosphatase regulator activity; …
LOC140742632	mRpL14	mRpL14	mitochondrial ribosomal protein L14	mRpL14	mitochondrial ribosomal protein L14	216.394	-0.112595	HWM	0.22815	-0.493513	0.62165	1	NW_027332209.1	118304	119260	minus	protein-coding	XM_073073572.1	XP_072929673.1	150		FBpp0305877	1.35e-68	FBgn0040389	The gene mitochondrial ribosomal protein L14 is referred to in FlyBase by the symbol Dmel\mRpL14 (CG14048, FBgn0040389). It is a protein_coding_gene from Dmel. It has 2 annotated transcripts and 2 polypeptides (1 unique). Gene sequence location is X:2343997..2344649. Its molecular function is described by: structural constituent of ribosome. It is involved in the biological process described with…
LOC140742394	LOC140742394	LOC140742394	uncharacterized LOC140742394			1408.53	0.0775951	HWD	0.410529	0.189012	0.850083	1	NW_027332209.1	347810	354965	minus	protein-coding	XM_073073326.1	XP_072929427.1	186
LOC140742450	LOC140742450	LOC140742450	uncharacterized LOC140742450			0.547135	0.704333	HWD	2.34918	0.29982	0.764314	1	NW_027332209.1	355830	358472	minus	protein-coding	XM_073073382.1	XP_072929483.1	179
LOC140757786	LOC140757786	LOC140757786	uncharacterized LOC140757786			0.21744	-0.39986	HWM	5.13428	-0.0778803	0.937923	1	NW_027332209.1	360548	378204	plus	protein-coding	XM_073093659.1	XP_072949760.1	609
LOC140742428	LOC140742428	LOC140742428	uncharacterized LOC140742428			42.6768	0.559024	HWD	0.709421	0.788	0.430697	1	NW_027332209.1	395812	415295	plus	protein-coding	XM_073073374.1	XP_072929475.1	907		FBpp0110558	9.86e-12
LOC140757797	LOC140757797	LOC140757797	uncharacterized LOC140757797			3.63618	-0.908421	HWM	1.02693	-0.8846	0.376372	1	NW_027332209.1	417053	436953	minus	protein-coding	XM_073093671.1	XP_072949772.1	1034
LOC140742497	LOC140742497	Vha68-2	V-type proton ATPase catalytic subunit A	Vha68-2	Vacuolar H[+] ATPase 68 kDa subunit 2	4648.57	-0.0325422	HWM	0.17863	-0.182177	0.855444	1	NW_027332209.1	437457	453186	minus	protein-coding	XM_073073398.1	XP_072929499.1	617		FBpp0307597	0	FBgn0263598	The gene Vacuolar H[+] ATPase 68 kDa subunit 2 is referred to in FlyBase by the symbol Dmel\Vha68-2 (CG3762, FBgn0263598). It is a protein_coding_gene from Dmel. It has 6 annotated transcripts and 6 polypeptides (1 unique). Gene sequence location is 2L:12974322..12978607. Its molecular function is described by: ATP binding; ATP hydrolysis activity; proton-transporting ATPase activity, rotational …
LOC140742466	LOC140742466	monkey king protein	speckle targeted PIP5K1A-regulated poly(A) polymerase-like	mkg-p	monkey king protein	1950.92	-0.0280766	HWM	0.102092	-0.275011	0.783308	1	NW_027332209.1	454418	462403	plus	protein-coding	XM_073073383.1	XP_072929484.1	797		FBpp0312208	3.01e-34	FBgn0035889	The gene monkey king protein is referred to in FlyBase by the symbol Dmel\mkg-p (CG7163, FBgn0035889). It is a protein_coding_gene from Dmel. It has 3 annotated transcripts and 3 polypeptides (1 unique). Gene sequence location is 3L:8402168..8405277. Its molecular function is described by: RNA uridylyltransferase activity. The biological processes in which it is involved are not known. 4 alleles …
LOC140742539	LOC140742539	monkey king protein	speckle targeted PIP5K1A-regulated poly(A) polymerase-like	mkg-p	monkey king protein	353.746	-0.0372115	HWM	0.409177	-0.0909424	0.927538	1	NW_027332209.1	464041	468941	plus	protein-coding	XM_073073442.1	XP_072929543.1	390		FBpp0312208	2.21e-27	FBgn0035889	The gene monkey king protein is referred to in FlyBase by the symbol Dmel\mkg-p (CG7163, FBgn0035889). It is a protein_coding_gene from Dmel. It has 3 annotated transcripts and 3 polypeptides (1 unique). Gene sequence location is 3L:8402168..8405277. Its molecular function is described by: RNA uridylyltransferase activity. The biological processes in which it is involved are not known. 4 alleles …
LOC140742516	LOC140742516	acid phosphatase type 7	acid phosphatase type 7			627.593	-0.00610941	HWM	0.233813	-0.0261294	0.979154	1	NW_027332209.1	469054	483943	minus	protein-coding	XM_073073414.1	XP_072929515.1	439		FBpp0308868	0
LOC140742560	LOC140742560	LOC140742560	uncharacterized LOC140742560			1435.33	0.0451347	HWD	0.262611	0.171869	0.863541	1	NW_027332209.1	485806	616448	minus	protein-coding	XM_073073465.1	XP_072929566.1	1123
LOC140742604	Pits	Pits	Protein interacting with Ttk69 and Sin3A	Pits	Protein interacting with Ttk69 and Sin3A	4026.88	0.0328181	HWD	0.183039	0.179296	0.857706	1	NW_027332209.1	490421	499976	minus	protein-coding	XM_073073531.1	XP_072929632.1	422		FBpp0073495	6.28e-43	FBgn0030400	The gene Protein interacting with Ttk69 and Sin3A is referred to in FlyBase by the symbol Dmel\Pits (CG11138, FBgn0030400). It is a protein_coding_gene from Dmel. It has 3 annotated transcripts and 3 polypeptides (all unique). Gene sequence location is X:12569169..12583193. Its molecular function is described by: ubiquitin protein ligase activity; transcription corepressor activity. It is involve…
LOC140742573	LOC140742573	LOC140742573	uncharacterized LOC140742573			118.866	0.201105	HWD	0.277299	0.725229	0.468312	1	NW_027332209.1	528412	536832	minus	protein-coding	XM_073073479.1	XP_072929580.1	531
LOC140742639	mRRF1	mRRF1	mitochondrial ribosome recycling factor 1	mRRF1	mitochondrial ribosome recycling factor 1	1152.05	-0.11518	HWM	0.301028	-0.382623	0.702	1	NW_027332209.1	616964	617947	minus	protein-coding	XM_073073584.1	XP_072929685.1	250		FBpp0076172	2.59e-75	FBgn0035980	The gene mitochondrial ribosome recycling factor 1 is referred to in FlyBase by the symbol Dmel\mRRF1 (CG4447, FBgn0035980). It is a protein_coding_gene from Dmel. It has one annotated transcript and one polypeptide. Gene sequence location is 3L:9364350..9365240. Its molecular function is described by: ribosomal large subunit binding. It is involved in the biological process described with: mitoc…
LOC140742732	MTPAP	MTPAP	mitochondrial poly(A) polymerase	MTPAP	mitochondrial poly(A) polymerase	534.566	-0.0582379	HWM	0.161032	-0.361655	0.71761	1	NW_027332209.1	618250	627072	plus	protein-coding	XM_073073714.1	XP_072929815.1	605		FBpp0304567	2.3e-147	FBgn0024360	The gene mitochondrial poly(A) polymerase is referred to in FlyBase by the symbol Dmel\MTPAP (CG11418, FBgn0024360). It is a protein_coding_gene from Dmel. It has 3 annotated transcripts and 3 polypeptides (2 unique). Gene sequence location is X:1344872..1349357. Its molecular function is described by: RNA binding; poly(A) RNA polymerase activity. It is involved in the biological process describe…
LOC140742748	THADA	THADA	Thyroid adenoma-associated protein homolog	THADA	THADA	1064.44	-0.111485	HWM	0.25175	-0.44284	0.657882	1	NW_027332209.1	627112	651772	minus	protein-coding	XM_073073739.1	XP_072929840.1	1805		FBpp0288416	2.64e-99	FBgn0031077	The gene THADA is referred to in FlyBase by the symbol Dmel\THADA (CG15618, FBgn0031077). It is a protein_coding_gene from Dmel. It has 2 annotated transcripts and 2 polypeptides (all unique). Gene sequence location is X:19859743..19865524. Its molecular function is described by: calcium channel inhibitor activity. It is involved in the biological process described with: tRNA nucleoside ribose me…
LOC140742741	LOC140742741	LOC140742741	uncharacterized LOC140742741			23219.2	-0.31861	HWM	1.08529	-0.293572	0.769085	1	NW_027332209.1	652690	656411	minus	protein-coding	XM_073073726.1	XP_072929827.1	564
LOC140742648	LOC140742648	Tetraspanin 42Ed	leukocyte surface antigen CD53-like	Tsp42Ed	Tetraspanin 42Ed	5.74953	-0.421429	HWM	0.850537	-0.495486	0.620257	1	NW_027332209.1	669188	680684	minus	protein-coding	XM_073073596.1	XP_072929697.1	227		FBpp0311637	1e-24	FBgn0029507	The gene Tetraspanin 42Ed is referred to in FlyBase by the symbol Dmel\Tsp42Ed (CG12846, FBgn0029507). It is a protein_coding_gene from Dmel. It has 2 annotated transcripts and 2 polypeptides (1 unique). Gene sequence location is 2R:7009498..7011739. Its molecular function is described by: . It is involved in the biological process described with: . 11 alleles are reported. No phenotypic data is …
LOC140742654	LOC140742654	LOC140742654	uncharacterized LOC140742654			2.30419	-0.506059	HWM	2.17201	-0.232991	0.815768	1	NW_027332209.1	684143	686353	minus	protein-coding	XM_073073607.1	XP_072929708.1	311
LOC140742662	LOC140742662	Tetraspanin 42Ed	leukocyte surface antigen CD53-like	Tsp42Ed	Tetraspanin 42Ed	289.752	-0.40349	HWM	0.783455	-0.515014	0.606544	1	NW_027332209.1	688197	698194	minus	protein-coding	XM_073073617.1	XP_072929718.1	219		FBpp0311637	7.56e-37	FBgn0029507	The gene Tetraspanin 42Ed is referred to in FlyBase by the symbol Dmel\Tsp42Ed (CG12846, FBgn0029507). It is a protein_coding_gene from Dmel. It has 2 annotated transcripts and 2 polypeptides (1 unique). Gene sequence location is 2R:7009498..7011739. Its molecular function is described by: . It is involved in the biological process described with: . 11 alleles are reported. No phenotypic data is …
LOC140742670	NijA	Ninjurin A	Ninjurin A	NijA	Ninjurin A	670.433	-0.0129742	HWM	0.409697	-0.0316677	0.974737	1	NW_027332209.1	708172	730866	plus	protein-coding	XM_073073630.1	XP_072929731.1	308		FBpp0089002	9.95e-48	FBgn0036101	The gene Ninjurin A is referred to in FlyBase by the symbol Dmel\NijA (CG6449, FBgn0036101). It is a protein_coding_gene from Dmel. It has 4 annotated transcripts and 4 polypeptides (all unique). Gene sequence location is 3L:10694360..10696877. Its molecular function is unknown. It is involved in the biological process described with: negative regulation of cell adhesion; programmed cell death; c…
LOC140742692	eIF5	eIF5	eukaryotic translation initiation factor 5	eIF5	eukaryotic translation initiation factor 5	3383.76	-0.0526844	HWM	0.109097	-0.482916	0.629155	1	NW_027332209.1	741793	777638	minus	protein-coding	XM_073073658.1	XP_072929759.1	456		FBpp0089139	4.58e-160	FBgn0030719	The gene eukaryotic translation initiation factor 5 is referred to in FlyBase by the symbol Dmel\eIF5 (CG9177, FBgn0030719). It is a protein_coding_gene from Dmel. It has 7 annotated transcripts and 7 polypeptides (1 unique). Gene sequence location is X:15987008..15991974. Its molecular function is described by: translation initiation factor activity; GDP-dissociation inhibitor activity; eukaryot…
LOC140742721	LOC140742721	mitochondrial import inner membrane translocase subunit TIM44	mitochondrial import inner membrane translocase subunit TIM44			864.809	-0.0415776	HWM	0.144443	-0.287848	0.773463	1	NW_027332209.1	777895	781774	plus	protein-coding	XM_073073702.1	XP_072929803.1	436		FBpp0307026	0
LOC140742757	LOC140742757	DCX-EMAP	echinoderm microtubule-associated protein-like 2	DCX-EMAP	Doublecortin-domain-containing echinoderm-microtubule-associated protein	1503.09	-0.0568191	HWM	0.229724	-0.247336	0.804648	1	NW_027332209.1	785236	881332	minus	protein-coding	XM_073073749.1	XP_072929850.1	873		FBpp0288784	1.33e-131	FBgn0259099	The gene Doublecortin-domain-containing echinoderm-microtubule-associated protein is referred to in FlyBase by the symbol Dmel\DCX-EMAP (CG42247, FBgn0259099). It is a protein_coding_gene from Dmel. It has 4 annotated transcripts and 4 polypeptides (all unique). Gene sequence location is 3L:14903805..14942907. Its molecular function is described by: microtubule binding; microtubule stabilizing ac…
LOC140742821	LOC140742821	Niemann-Pick type C-2g	MD-2-related lipid-recognition protein-like	Npc2g	Niemann-Pick type C-2g	5.90211	-1.8634	HWM	1.06899	-1.74314	0.0813086	1	NW_027332209.1	920989	924397	minus	protein-coding	XM_073073851.1	XP_072929952.1	164		FBpp0297402	1.12e-27	FBgn0039800	The gene Niemann-Pick type C-2g is referred to in FlyBase by the symbol Dmel\Npc2g (CG11314, FBgn0039800). It is a protein_coding_gene from Dmel. It has 2 annotated transcripts and 2 polypeptides (1 unique). Gene sequence location is 3R:30744605..30745263. Its molecular function is described by: sterol binding. It is involved in the biological process described with: mesoderm development; intrace…
LOC140742784	LOC140742784	LOC140742784	uncharacterized LOC140742784			1984.7	0.0376815	HWD	0.210236	0.179234	0.857754	1	NW_027332209.1	925394	989842	minus	protein-coding	XM_073073786.1	XP_072929887.1	1239
LOC140742967	LOC140742967	neuroglobin-like	neuroglobin-like			0.407307	2.93818	HWD	5.06966	0.579562	0.56221	1	NW_027332209.1	1051765	1168848	plus	protein-coding	XM_073074084.1	XP_072930185.1	194
LOC140742829	LOC140742829	neuroglobin-like	neuroglobin-like			75.389	0.0548924	HWD	0.387042	0.141826	0.887218	1	NW_027332209.1	1179223	1211181	plus	protein-coding	XM_073073864.1	XP_072929965.1	192
LOC140742836	LOC140742836	RUN domain-containing protein 1-like	RUN domain-containing protein 1-like			185.81	-0.039067	HWM	0.257142	-0.151928	0.879244	1	NW_027332209.1	1229942	1232247	plus	protein-coding	XM_073073875.1	XP_072929976.1	547		FBpp0070180	3.18e-64
LOC140742952	LOC140742952	Fumarase 1	fumarate hydratase, mitochondrial-like	Fum1	Fumarase 1	1566.86	-0.125809	HWM	0.16579	-0.758845	0.447945	1	NW_027332209.1	1233476	1248396	minus	protein-coding	XM_073074052.1	XP_072930153.1	500		FBpp0070914	0	FBgn0286222	The gene Fumarase 1 is referred to in FlyBase by the symbol Dmel\Fum1 (CG4094, FBgn0286222). It is a protein_coding_gene from Dmel. It has 2 annotated transcripts and 2 polypeptides (all unique). Gene sequence location is X:6678424..6681845. Its molecular function is described by: lyase activity; fumarate hydratase activity; catalytic activity. It is involved in the biological process described w…
LOC140742892	PlexA	Plexin A	plexin A	PlexA	Plexin A	15278.7	-0.0765711	HWM	0.117856	-0.6497	0.515886	1	NW_027332209.1	1248819	1560752	plus	protein-coding	XM_073073958.1	XP_072930059.1	1896		FBpp0088287	0	FBgn0025741	The gene Plexin A is referred to in FlyBase by the symbol Dmel\PlexA (CG11081, FBgn0025741). It is a protein_coding_gene from Dmel. It has 4 annotated transcripts and 4 polypeptides (3 unique). Gene sequence location is 4:1009895..1027101. Its molecular function is described by 6 unique terms, many of which group under: binding; protein binding; molecular function activator activity; carbohydrate…
LOC140742858	LOC140742858	LOC140742858	uncharacterized LOC140742858			6.78357	1.45086	HWD	1.71276	0.84709	0.396945	1	NW_027332209.1	1409147	1414485	plus	protein-coding	XM_073073898.1	XP_072929999.1	480
LOC140742914	LOC140742914	LOC140742914	uncharacterized LOC140742914			3508.24	0.271195	HWD	0.531073	0.510655	0.609593	1	NW_027332209.1	1633097	1678264	plus	protein-coding	XM_073073987.1	XP_072930088.1	965
LOC140742926	LOC140742926	Connectin	uncharacterized LOC140742926	Con	Connectin	4.87133	0.575109	HWD	1.89419	0.303618	0.761419	1	NW_027332209.1	1755125	2047902	plus	protein-coding	XM_073074008.1	XP_072930109.1	515		FBpp0301699	1.22e-73	FBgn0005775	The gene Connectin is referred to in FlyBase by the symbol Dmel\Con (CG7503, FBgn0005775). It is a protein_coding_gene from Dmel. It has 2 annotated transcripts and 2 polypeptides (1 unique). Gene sequence location is 3L:4936758..5079033. Its molecular function is unknown. It is involved in the biological process described with: homophilic cell adhesion via plasma membrane adhesion molecules; syn…
LOC140757369	LOC140757369	LOC140757369	uncharacterized LOC140757369			2.75058	-0.620861	HWM	1.58097	-0.39271	0.694534	1	NW_027332209.1	1970734	1971524	plus	lncRNA	XR_012103968.1
LOC140742959	LOC140742959	Connectin	uncharacterized LOC140742959	Con	Connectin	2.9553	1.83205	HWD	1.46461	1.25088	0.210978	1	NW_027332209.1	2225543	2346636	plus	protein-coding	XM_073074072.1	XP_072930173.1	500		FBpp0301699	4.78e-64	FBgn0005775	The gene Connectin is referred to in FlyBase by the symbol Dmel\Con (CG7503, FBgn0005775). It is a protein_coding_gene from Dmel. It has 2 annotated transcripts and 2 polypeptides (1 unique). Gene sequence location is 3L:4936758..5079033. Its molecular function is unknown. It is involved in the biological process described with: homophilic cell adhesion via plasma membrane adhesion molecules; syn…
LOC140742881	Rh50	Rh50	Rhesus blood group-associated glycoprotein Rh50	Rh50	Rh50	5.51939	0.263863	HWD	1.2175	0.216725	0.828423	1	NW_027332209.1	2426674	2471419	plus	protein-coding	XM_073073930.1	XP_072930031.1	420		FBpp0073210	4.86e-124	FBgn0028699	The gene Rh50 is referred to in FlyBase by the symbol Dmel\Rh50 (CG7499, FBgn0028699). It is a protein_coding_gene from Dmel. It has 4 annotated transcripts and 4 polypeptides (3 unique). Gene sequence location is 3L:4910368..4920198. Its molecular function is described by: ammonium channel activity. It is involved in the biological process described with: ammonium homeostasis; cellular response …
LOC140742867	LOC140742867	LOC140742867	uncharacterized LOC140742867			195.243	0.307233	HWD	0.867477	0.354168	0.723213	1	NW_027332209.1	2571591	2595917	plus	protein-coding	XM_073073910.1	XP_072930011.1	463		FBpp0309598	3.7e-19
LOC140742973	LOC140742973	Odorant receptor 92a	odorant receptor 4-like	Or92a	Odorant receptor 92a	8.44142	-0.68897	HWM	2.82103	-0.244226	0.807056	1	NW_027332209.1	2665808	2675903	minus	protein-coding	XM_073074097.1	XP_072930198.1	409		FBpp0083295	9.79e-26	FBgn0038798	The gene Odorant receptor 92a is referred to in FlyBase by the symbol Dmel\Or92a (CG17916, FBgn0038798). It is a protein_coding_gene from Dmel. It has one annotated transcript and one polypeptide. Gene sequence location is 3R:20504788..20506186. Its molecular function is described by: olfactory receptor activity; odorant binding; ionotropic olfactory receptor activity. It is involved in the biolo…
LOC140742982	LOC140742982	putative molluscan insulin-related peptide(s) receptor	putative molluscan insulin-related peptide(s) receptor			343.46	-0.342167	HWM	0.733863	-0.466255	0.641033	1	NW_027332209.1	2683490	2695753	minus	protein-coding	XM_073074109.1	XP_072930210.1	917		FBpp0292333	3.13e-54
LOC140743003	LOC140743003	nxf2	uncharacterized LOC140743003	nxf2	nuclear RNA export factor 2	2092.78	-0.0231905	HWM	0.110938	-0.209041	0.834416	1	NW_027332209.1	2698609	2720986	plus	protein-coding	XM_073074134.1	XP_072930235.1	904		FBpp0303951	3.64e-22	FBgn0036640	The gene nuclear RNA export factor 2 is referred to in FlyBase by the symbol Dmel\nxf2 (CG4118, FBgn0036640). It is a protein_coding_gene from Dmel. It has 3 annotated transcripts and 3 polypeptides (2 unique). Gene sequence location is 3L:16576859..16580306. Its molecular function is described by: RNA binding; chromatin-protein adaptor activity; transcription corepressor activity; single-strande…
LOC140743046	LOC140743046	LOC140743046	uncharacterized LOC140743046			4.80274	0.415463	HWD	0.997947	0.416318	0.677177	1	NW_027332209.1	2705684	2706745	minus	lncRNA	XR_012102358.1
LOC140743014	smid	smallminded	nuclear valosin-containing protein-like smid	smid	smallminded	5661.27	-0.0012866	HWM	0.16583	-0.00775856	0.99381	1	NW_027332209.1	2716830	2720237	minus	protein-coding	XM_073074137.1	XP_072930238.1	870		FBpp0304234	0	FBgn0016983	The gene smallminded is referred to in FlyBase by the symbol Dmel\smid (CG8571, FBgn0016983). It is a protein_coding_gene from Dmel. It has 5 annotated transcripts and 5 polypeptides (4 unique). Gene sequence location is 3L:7381614..7385637. Its molecular function is described by: ATP hydrolysis activity; preribosome binding; ATP binding. It is involved in the biological process described with: r…
LOC140743030	Rpn12	Rpn12	regulatory particle non-ATPase 12	Rpn12	Regulatory particle non-ATPase 12	3987	0.00106786	HWD	0.121924	0.00875845	0.993012	1	NW_027332209.1	2720989	2724038	minus	protein-coding	XM_073074138.1	XP_072930239.1	268		FBpp0075068	6.23e-85	FBgn0028693	The gene Regulatory particle non-ATPase 12 is referred to in FlyBase by the symbol Dmel\Rpn12 (CG4157, FBgn0028693). It is a protein_coding_gene from Dmel. It has one annotated transcript and one polypeptide. Gene sequence location is 3L:16583028..16584022. Its molecular function is described by: . It is involved in the biological process described with: proteolysis; ubiquitin-dependent protein c…
LOC140743057	Cep164	centrosomal protein 164	centrosomal protein 164	Cep164	centrosomal protein 164	79.6741	0.253159	HWD	0.395568	0.639989	0.52218	1	NW_027332209.1	2725278	2744437	plus	protein-coding	XM_073074139.1	XP_072930240.1	1355		FBpp0312010	4.55e-42	FBgn0030716	The gene centrosomal protein 164 is referred to in FlyBase by the symbol Dmel\Cep164 (CG9170, FBgn0030716). It is a protein_coding_gene from Dmel. It has 3 annotated transcripts and 3 polypeptides (1 unique). Gene sequence location is X:15977967..15982944. Its molecular function is described by: . It is involved in the biological process described with: . 9 alleles are reported. No phenotypic dat…
LOC140743078	LOC140743078	LOC140743078	uncharacterized LOC140743078			345.639	0.407219	HWD	0.381324	1.06791	0.285562	1	NW_027332209.1	2747627	2763370	minus	protein-coding	XM_073074147.1	XP_072930248.1	257
LOC140743345	LOC140743345	Connectin	uncharacterized LOC140743345	Con	Connectin	70.3049	0.374986	HWD	0.608045	0.616707	0.537428	1	NW_027332209.1	2822918	2862209	plus	protein-coding	XM_073074521.1	XP_072930622.1	507		FBpp0301699	4e-70	FBgn0005775	The gene Connectin is referred to in FlyBase by the symbol Dmel\Con (CG7503, FBgn0005775). It is a protein_coding_gene from Dmel. It has 2 annotated transcripts and 2 polypeptides (1 unique). Gene sequence location is 3L:4936758..5079033. Its molecular function is unknown. It is involved in the biological process described with: homophilic cell adhesion via plasma membrane adhesion molecules; syn…
LOC140743353	LOC140743353	Connectin	uncharacterized LOC140743353	Con	Connectin	44.1113	2.54479	HWD	1.18398	2.14935	0.0316068	1	NW_027332209.1	3028601	3072953	plus	protein-coding	XM_073074532.1	XP_072930633.1	498		FBpp0301699	2.7e-71	FBgn0005775	The gene Connectin is referred to in FlyBase by the symbol Dmel\Con (CG7503, FBgn0005775). It is a protein_coding_gene from Dmel. It has 2 annotated transcripts and 2 polypeptides (1 unique). Gene sequence location is 3L:4936758..5079033. Its molecular function is unknown. It is involved in the biological process described with: homophilic cell adhesion via plasma membrane adhesion molecules; syn…
LOC140743235	LOC140743235	LOC140743235	uncharacterized LOC140743235			1.24629	-0.83821	HWM	1.97176	-0.425107	0.670759	1	NW_027332209.1	3045420	3048488	plus	protein-coding	XM_073074359.1	XP_072930460.1	869
LOC140757848	LOC140757848	LOC140757848	uncharacterized LOC140757848			1.28817	0	HWM	5.13428	0	1	1	NW_027332209.1	3104092	3107973	plus	protein-coding	XM_073093721.1	XP_072949822.1	179
LOC140743276	LOC140743276	pudgy	uncharacterized LOC140743276	pdgy	pudgy	178.159	0.16288	HWD	1.05939	0.153749	0.877808	1	NW_027332209.1	3142664	3149033	plus	protein-coding	XM_073074441.1	XP_072930542.1	570		FBpp0300995	1.36e-150	FBgn0027601	The gene pudgy is referred to in FlyBase by the symbol Dmel\pdgy (CG9009, FBgn0027601). It is a protein_coding_gene from Dmel. It has 4 annotated transcripts and 4 polypeptides (1 unique). Gene sequence location is X:14933670..14953532. Its molecular function is described by: long-chain fatty acid-CoA ligase activity. It is involved in the biological process described with: fatty-acyl-CoA biosynt…
LOC140743386	LOC140743386	LOC140743386	uncharacterized LOC140743386			310.633	-0.542325	HWM	0.861054	-0.629839	0.5288	1	NW_027332209.1	3225587	3243479	minus	protein-coding	XM_073074596.1	XP_072930697.1	110
LOC140743323	LOC140743323	pudgy	uncharacterized LOC140743323	pdgy	pudgy	7.25746	-0.550075	HWM	1.68708	-0.326051	0.744386	1	NW_027332209.1	3256663	3270475	minus	protein-coding	XM_073074494.1	XP_072930595.1	563		FBpp0300995	5.33e-155	FBgn0027601	The gene pudgy is referred to in FlyBase by the symbol Dmel\pdgy (CG9009, FBgn0027601). It is a protein_coding_gene from Dmel. It has 4 annotated transcripts and 4 polypeptides (1 unique). Gene sequence location is X:14933670..14953532. Its molecular function is described by: long-chain fatty acid-CoA ligase activity. It is involved in the biological process described with: fatty-acyl-CoA biosynt…
LOC140743248	LOC140743248	pudgy	uncharacterized LOC140743248	pdgy	pudgy	658.882	0.208008	HWD	0.328716	0.632791	0.52687	1	NW_027332209.1	3274293	3292398	minus	protein-coding	XM_073074381.1	XP_072930482.1	574		FBpp0300995	1.94e-165	FBgn0027601	The gene pudgy is referred to in FlyBase by the symbol Dmel\pdgy (CG9009, FBgn0027601). It is a protein_coding_gene from Dmel. It has 4 annotated transcripts and 4 polypeptides (1 unique). Gene sequence location is X:14933670..14953532. Its molecular function is described by: long-chain fatty acid-CoA ligase activity. It is involved in the biological process described with: fatty-acyl-CoA biosynt…
LOC140743373	LOC140743373	pudgy	uncharacterized LOC140743373	pdgy	pudgy	1023.48	0.129048	HWD	0.78145	0.165139	0.868835	1	NW_027332209.1	3294194	3322029	minus	protein-coding	XM_073074569.1	XP_072930670.1	568		FBpp0300995	4.17e-130	FBgn0027601	The gene pudgy is referred to in FlyBase by the symbol Dmel\pdgy (CG9009, FBgn0027601). It is a protein_coding_gene from Dmel. It has 4 annotated transcripts and 4 polypeptides (1 unique). Gene sequence location is X:14933670..14953532. Its molecular function is described by: long-chain fatty acid-CoA ligase activity. It is involved in the biological process described with: fatty-acyl-CoA biosynt…
LOC140743299	LOC140743299	pudgy	uncharacterized LOC140743299	pdgy	pudgy	501.763	0.0767898	HWD	0.440941	0.17415	0.861748	1	NW_027332209.1	3326578	3338017	minus	protein-coding	XM_073074464.1	XP_072930565.1	565		FBpp0300995	1.75e-132	FBgn0027601	The gene pudgy is referred to in FlyBase by the symbol Dmel\pdgy (CG9009, FBgn0027601). It is a protein_coding_gene from Dmel. It has 4 annotated transcripts and 4 polypeptides (1 unique). Gene sequence location is X:14933670..14953532. Its molecular function is described by: long-chain fatty acid-CoA ligase activity. It is involved in the biological process described with: fatty-acyl-CoA biosynt…
LOC140743379	LOC140743379	mitochondrial genome maintenance exonuclease 1-like	mitochondrial genome maintenance exonuclease 1-like			2355.71	0.118922	HWD	0.398147	0.298687	0.765179	1	NW_027332209.1	3340242	3350682	minus	protein-coding	XM_073074584.1	XP_072930685.1	404
LOC140743242	LOC140743242	Connectin	uncharacterized LOC140743242	Con	Connectin	1193.37	-0.0852602	HWM	0.320158	-0.266306	0.790003	1	NW_027332209.1	3351547	3422206	plus	protein-coding	XM_073074369.1	XP_072930470.1	581		FBpp0301699	1.34e-65	FBgn0005775	The gene Connectin is referred to in FlyBase by the symbol Dmel\Con (CG7503, FBgn0005775). It is a protein_coding_gene from Dmel. It has 2 annotated transcripts and 2 polypeptides (1 unique). Gene sequence location is 3L:4936758..5079033. Its molecular function is unknown. It is involved in the biological process described with: homophilic cell adhesion via plasma membrane adhesion molecules; syn…
LOC140743369	LOC140743369	LOC140743369	uncharacterized LOC140743369			28.6747	-0.262284	HWM	1.89492	-0.138414	0.889913	1	NW_027332209.1	3434423	3435974	plus	protein-coding	XM_073074555.1	XP_072930656.1	440
LOC140743363	LOC140743363	Connectin	uncharacterized LOC140743363	Con	Connectin	3.85742	1.83134	HWD	1.91648	0.955573	0.339288	1	NW_027332209.1	3544103	3610533	plus	protein-coding	XM_073074543.1	XP_072930644.1	491		FBpp0301699	6.22e-64	FBgn0005775	The gene Connectin is referred to in FlyBase by the symbol Dmel\Con (CG7503, FBgn0005775). It is a protein_coding_gene from Dmel. It has 2 annotated transcripts and 2 polypeptides (1 unique). Gene sequence location is 3L:4936758..5079033. Its molecular function is unknown. It is involved in the biological process described with: homophilic cell adhesion via plasma membrane adhesion molecules; syn…
LOC140743098	LOC140743098	brother of ihog	interference hedgehog-like	boi	brother of ihog	3419.89	0.134476	HWD	0.157299	0.85491	0.392601	1	NW_027332209.1	3811026	3897390	minus	protein-coding	XM_073074162.1	XP_072930263.1	775		FBpp0292890	2.41e-103	FBgn0040388	The gene brother of ihog is referred to in FlyBase by the symbol Dmel\boi (CG32796, FBgn0040388). It is a protein_coding_gene from Dmel. It has 5 annotated transcripts and 5 polypeptides (3 unique). Gene sequence location is X:2444167..2470043. Its molecular function is described by: coreceptor activity; hedgehog family protein binding. It is involved in the biological process described with 9 un…
LOC140757722	LOC140757722	LOC140757722	uncharacterized LOC140757722			0.355403	0	HWM	5.13428	0	1	1	NW_027332209.1	3813437	3814807	plus	protein-coding	XM_073093606.1	XP_072949707.1	280
LOC140743108	Grp170	Grp170 co-chaperone	hypoxia up-regulated Grp170 co-chaperone protein	Grp170	Grp170 co-chaperone	7723.32	0.00663424	HWD	0.117394	0.0565124	0.954934	1	NW_027332209.1	3903521	3913163	minus	protein-coding	XM_073074171.1	XP_072930272.1	914		FBpp0290016	0	FBgn0023529	The gene Grp170 co-chaperone is referred to in FlyBase by the symbol Dmel\Grp170 (CG2918, FBgn0023529). It is a protein_coding_gene from Dmel. It has 2 annotated transcripts and 2 polypeptides (1 unique). Gene sequence location is X:2271008..2275068. Its molecular function is described by: ATP-dependent protein folding chaperone; ATP hydrolysis activity; ATP binding; adenyl-nucleotide exchange fa…
LOC140743119	LOC140743119	CHES-1-like	uncharacterized LOC140743119	CHES-1-like	Checkpoint suppressor 1-like	906.226	0.185368	HWD	0.409434	0.452741	0.650736	1	NW_027332209.1	3922457	3946270	plus	protein-coding	XM_073074182.1	XP_072930283.1	380		FBpp0305405	1.21e-41	FBgn0029504	The gene Checkpoint suppressor 1-like is referred to in FlyBase by the symbol Dmel\CHES-1-like (CG12690, FBgn0029504). It is a protein_coding_gene from Dmel. It has 4 annotated transcripts and 4 polypeptides (2 unique). Gene sequence location is X:7682338..7709385. Its molecular function is described by: sequence-specific DNA binding; transcription cis-regulatory region binding; RNA polymerase II…
LOC140757865	Sou	Souji	required for meiotic nuclear division 5 protein souji	Sou	Souji	2099.87	0.177778	HWD	0.13401	1.32661	0.184639	1	NW_027332209.1	3946470	3958734	minus	protein-coding	XM_073093738.1	XP_072949839.1	1309		FBpp0071476	2.11e-35	FBgn0034573	The gene Souji is referred to in FlyBase by the symbol Dmel\Sou (CG3295, FBgn0034573). It is a protein_coding_gene from Dmel. It has one annotated transcript and one polypeptide. Gene sequence location is 2R:21015594..21017446. Its molecular function is described by: ubiquitin protein ligase activity; ubiquitin-protein transferase activity. It is involved in the biological process described with:…
LOC140743127	Phb2	Prohibitin 2	prohibitin 2	Phb2	Prohibitin 2	4190.35	-0.0778138	HWM	0.226747	-0.343175	0.731467	1	NW_027332209.1	3958997	3960265	plus	protein-coding	XM_073074190.1	XP_072930291.1	299		FBpp0111776	1.78e-163	FBgn0010551	The gene Prohibitin 2 is referred to in FlyBase by the symbol Dmel\Phb2 (CG15081, FBgn0010551). It is a protein_coding_gene from Dmel. It has 6 annotated transcripts and 6 polypeptides (3 unique). Gene sequence location is 2R:18819467..18822250. Its molecular function is unknown. It is involved in the biological process described with: mitochondrion organization. 10 alleles are reported. The phen…
LOC140743138	NdufV3	NdufV3	NADH:ubiquinone oxidoreductase subunit V3	NdufV3	NADH:ubiquinone oxidoreductase subunit V3	386.193	-0.0303819	HWM	0.171149	-0.177517	0.859102	1	NW_027332209.1	3961434	3961891	minus	protein-coding	XM_073074199.1	XP_072930300.1	102		FBpp0073308	8.53e-19	FBgn0030292	The gene NADH:ubiquinone oxidoreductase subunit V3 is referred to in FlyBase by the symbol Dmel\NdufV3 (CG11752, FBgn0030292). It is a protein_coding_gene from Dmel. It has one annotated transcript and one polypeptide. Gene sequence location is X:11349998..11350474. Its molecular function is unknown. It is involved in the biological process described with: mitochondrial electron transport, NADH t…
LOC140743147	LOC140743147	XNP	transcriptional regulator ATRX homolog	XNP	XNP	4086.87	0.0702964	HWD	0.122832	0.572299	0.56712	1	NW_027332209.1	3962432	3989383	plus	protein-coding	XM_073074210.1	XP_072930311.1	2449		FBpp0084213	0	FBgn0039338	The gene XNP is referred to in FlyBase by the symbol Dmel\XNP (CG4548, FBgn0039338). It is a protein_coding_gene from Dmel. It has 4 annotated transcripts and 4 polypeptides (2 unique). Gene sequence location is 3R:25477868..25482834. Its molecular function is described by: ATP-dependent chromatin remodeler activity; transcription coregulator activity; ATP hydrolysis activity; ATP binding; DNA tr…
LOC140743191	LOC140743191	LOC140743191	uncharacterized LOC140743191			236.466	-0.104043	HWM	0.197303	-0.527324	0.597969	1	NW_027332209.1	3989380	3990305	minus	protein-coding	XM_073074260.1	XP_072930361.1	180
LOC140743205	Rev1	DNA polymerase Rev1	Rev1 DNA directed polymerase	Rev1	DNA polymerase Rev1	242.717	-0.0226716	HWM	0.348107	-0.0651285	0.948072	1	NW_027332209.1	3990560	3993553	plus	protein-coding	XM_073074303.1	XP_072930404.1	948		FBpp0072456	0	FBgn0035150	The gene DNA polymerase Rev1 is referred to in FlyBase by the symbol Dmel\Rev1 (CG12189, FBgn0035150). It is a protein_coding_gene from Dmel. It has one annotated transcript and one polypeptide. Gene sequence location is 3L:654363..657971. Its molecular function is described by: DNA-directed DNA polymerase activity; damaged DNA binding; deoxycytidyl transferase activity; nucleotidyltransferase ac…
LOC140743207	mlt	mulet	tubulin folding cofactor E like protein mlt	mlt	mulet	1268.58	0.572939	HWD	0.359668	1.59296	0.111169	1	NW_027332209.1	3995157	4023431	minus	protein-coding	XM_073074314.1	XP_072930415.1	464		FBpp0304278	1.52e-159	FBgn0265512	The gene mulet is referred to in FlyBase by the symbol Dmel\mlt (CG12214, FBgn0265512). It is a protein_coding_gene from Dmel. It has 3 annotated transcripts and 3 polypeptides (1 unique). Gene sequence location is 2R:10155916..10158931. Its molecular function is described by: alpha-tubulin binding. It is involved in the biological process described with: positive regulation of microtubule depoly…
LOC140743196	LOC140743196	LOC140743196	uncharacterized LOC140743196			3.76709	0.956048	HWD	1.61684	0.591305	0.554316	1	NW_027332209.1	4033855	4036397	plus	protein-coding	XM_073074274.1	XP_072930375.1	283		FBpp0072222	3.79e-14
LOC140743219	LOC140743219	persulfide dioxygenase ETHE1, mitochondrial	persulfide dioxygenase ETHE1, mitochondrial			219.603	0.110753	HWD	0.139513	0.793858	0.427278	1	NW_027332209.1	4047607	4053727	plus	protein-coding	XM_073074334.1	XP_072930435.1	264		FBpp0288428	1.06e-113
LOC140743396	Appl	Appl	amyloid-beta-like protein	Appl	beta amyloid protein precursor-like	4764.15	0.1199	HWD	0.259267	0.462459	0.643752	1	NW_027332209.1	4071663	4263253	plus	protein-coding	XM_073074623.1	XP_072930724.1	799		FBpp0428604	2.75e-108	FBgn0000108	The gene beta amyloid protein precursor-like is referred to in FlyBase by the symbol Dmel\Appl (CG7727, FBgn0000108). It is a protein_coding_gene from Dmel. It has 7 annotated transcripts and 7 polypeptides (6 unique). Gene sequence location is X:530301..579044. Its molecular function is described by: heparin binding; transition metal ion binding; protein binding. It is involved in the biological…
LOC140743446	LOC140743446	LOC140743446	uncharacterized LOC140743446			688.955	0.551454	HWD	0.456796	1.20722	0.227347	1	NW_027332209.1	4311060	4430670	minus	protein-coding	XM_073074721.1	XP_072930822.1	178		FBpp0305178	7.59e-22
LOC140743415	Vha36-1	Vha36-1	V-type proton ATPase subunit Vha36-1	Vha36-1	Vacuolar H[+] ATPase 36kD subunit 1	998.953	0.0179011	HWD	0.186427	0.0960219	0.923503	1	NW_027332209.1	4594802	4599829	minus	protein-coding	XM_073074662.1	XP_072930763.1	246		FBpp0086468	1.93e-156	FBgn0022097	The gene Vacuolar H[+] ATPase 36kD subunit 1 is referred to in FlyBase by the symbol Dmel\Vha36-1 (CG8186, FBgn0022097). It is a protein_coding_gene from Dmel. It has one annotated transcript and one polypeptide. Gene sequence location is 2R:15541435..15542498. Its molecular function is described by: proton-transporting ATPase activity, rotational mechanism. It is involved in the biological proce…
LOC140743421	LOC140743421	LOC140743421	uncharacterized LOC140743421			259.051	-0.122184	HWM	0.162997	-0.749609	0.45349	1	NW_027332209.1	4600850	4605172	plus	protein-coding	XM_073074675.1	XP_072930776.1	419		FBpp0081844	2.14e-25
LOC140743433	LOC140743433	LOC140743433	uncharacterized LOC140743433			365.044	-0.03566	HWM	0.201455	-0.177012	0.859499	1	NW_027332209.1	4607219	4611495	minus	protein-coding	XM_073074697.1	XP_072930798.1	285
LOC140743441	LOC140743441	cypher	uncharacterized LOC140743441	cyr	cypher	459.488	0.591809	HWD	0.667052	0.887201	0.374971	1	NW_027332209.1	4613322	4651380	plus	protein-coding	XM_073074707.1	XP_072930808.1	508		FBpp0309146	6.28e-65	FBgn0030001	The gene cypher is referred to in FlyBase by the symbol Dmel\cyr (CG15335, FBgn0030001). It is a protein_coding_gene from Dmel. It has 3 annotated transcripts and 3 polypeptides (2 unique). Gene sequence location is X:8121280..8135713. Its molecular function is described by: . It is involved in the biological process described with: cell morphogenesis; epithelial cell morphogenesis. 12 alleles ar…
LOC140743462	beta-Spec	beta Spectrin	spectrin beta chain	beta-Spec	beta Spectrin	5731.98	-0.0451771	HWM	0.300059	-0.150561	0.880322	1	NW_027332209.1	4653781	4726543	plus	protein-coding	XM_073074752.1	XP_072930853.1	2414		FBpp0306507	0	FBgn0250788	The gene beta Spectrin is referred to in FlyBase by the symbol Dmel\≈í‚â§-Spec (CG5870, FBgn0250788). It is a protein_coding_gene from Dmel. It has 3 annotated transcripts and 3 polypeptides (all unique). Gene sequence location is X:17657372..17669371. Its molecular function is described by 7 unique terms, many of which group under: binding; cytoskeletal protein binding; protein binding; actin bi…
LOC140757873	LOC140757873	transmembrane protease serine 9-like	transmembrane protease serine 9-like			5.44533	0.122107	HWD	0.883707	0.138176	0.890101	1	NW_027332209.1	4729749	4741353	plus	protein-coding	XM_073093745.1	XP_072949846.1	573		FBpp0076774	3.17e-38
LOC140743469	LOC140743469	brachyurin-like	brachyurin-like			0.312501	0	HWM	5.13428	0	1	1	NW_027332209.1	4741913	4746391	plus	protein-coding	XM_073074765.1	XP_072930866.1	293		FBpp0076752	2.56e-43
LOC140743477	Unc-76	Uncoordinated 76	fasciculation and elongation protein Unc-76	Unc-76	Uncoordinated 76	298.779	0.253757	HWD	0.271709	0.933932	0.350339	1	NW_027332209.1	4749758	4800162	minus	protein-coding	XM_073074778.1	XP_072930879.1	395		FBpp0305896	9.2e-151	FBgn0040395	The gene Uncoordinated 76 is referred to in FlyBase by the symbol Dmel\Unc-76 (CG3981, FBgn0040395). It is a protein_coding_gene from Dmel. It has 4 annotated transcripts and 4 polypeptides (2 unique). Gene sequence location is X:2080610..2093948. Its molecular function is described by: kinesin binding. It is involved in the biological process described with: axo-dendritic transport. 22 alleles a…
LOC140743486	LOC140743486	DnaJ-like-60	dnaJ-like protein 60	DnaJ-60	DnaJ-like-60	174.021	0.0184806	HWD	0.129873	0.142298	0.886845	1	NW_027332209.1	4801038	4807035	plus	protein-coding	XM_073074788.1	XP_072930889.1	273		FBpp0290487	5.82e-29	FBgn0260775	The gene DnaJ-like-60 is referred to in FlyBase by the symbol Dmel\DnaJ-60 (CG42567, FBgn0260775). It is a protein_coding_gene from Dmel. It has 2 annotated transcripts and 2 polypeptides (1 unique). Gene sequence location is 2R:24157668..24159312. Its molecular function is described by: unfolded protein binding. It is involved in the biological process described with: spermatogenesis; response t…
LOC140743528	LOC140743528	speck	arylalkylamine N-acetyltransferase 1-like	speck	speck	79.573	-0.616157	HWM	0.342864	-1.79709	0.0723221	1	NW_027332209.1	4807922	4825545	minus	protein-coding	XM_073074868.1	XP_072930969.1	231		FBpp0072163	5.88e-26	FBgn0287831	The gene speck is referred to in FlyBase by the symbol Dmel\speck (CG3318, FBgn0287831). It is a protein_coding_gene from Dmel. It has 3 annotated transcripts and 3 polypeptides (2 unique). Gene sequence location is 2R:24139563..24157762. Its molecular function is described by: acyltransferase activity, transferring groups other than amino-acyl groups; aralkylamine N-acetyltransferase activity; N…
LOC140743541	LOC140743541	LOC140743541	uncharacterized LOC140743541			31.8647	0.0571187	HWD	0.704446	0.081083	0.935376	1	NW_027332209.1	4824899	4826701	plus	lncRNA	XR_012102472.1
LOC140743510	LOC140743510	speck	arylalkylamine N-acetyltransferase 1-like	speck	speck	317.836	-0.214893	HWM	0.752068	-0.285736	0.775081	1	NW_027332209.1	4828624	4833901	minus	protein-coding	XM_073074842.1	XP_072930943.1	231		FBpp0072163	9.34e-26	FBgn0287831	The gene speck is referred to in FlyBase by the symbol Dmel\speck (CG3318, FBgn0287831). It is a protein_coding_gene from Dmel. It has 3 annotated transcripts and 3 polypeptides (2 unique). Gene sequence location is 2R:24139563..24157762. Its molecular function is described by: acyltransferase activity, transferring groups other than amino-acyl groups; aralkylamine N-acetyltransferase activity; N…
LOC140743499	LOC140743499	speck	arylalkylamine N-acetyltransferase 1-like	speck	speck	10880.7	1.51238	HWD	0.759596	1.99103	0.0464778	1	NW_027332209.1	4836764	4883062	minus	protein-coding	XM_073074818.1	XP_072930919.1	262		FBpp0072163	4.62e-36	FBgn0287831	The gene speck is referred to in FlyBase by the symbol Dmel\speck (CG3318, FBgn0287831). It is a protein_coding_gene from Dmel. It has 3 annotated transcripts and 3 polypeptides (2 unique). Gene sequence location is 2R:24139563..24157762. Its molecular function is described by: acyltransferase activity, transferring groups other than amino-acyl groups; aralkylamine N-acetyltransferase activity; N…
LOC140743552	Nab2	Nab2	Nuclear polyadenosine RNA-binding 2	Nab2	Nuclear polyadenosine RNA-binding 2	1552.56	0.0677362	HWD	0.0811251	0.83496	0.403741	1	NW_027332209.1	4932019	4942308	minus	protein-coding	XM_073074919.1	XP_072931020.1	999		FBpp0084017	1.89e-32	FBgn0028471	The gene Nuclear polyadenosine RNA-binding 2 is referred to in FlyBase by the symbol Dmel\Nab2 (CG5720, FBgn0028471). It is a protein_coding_gene from Dmel. It has one annotated transcript and one polypeptide. Gene sequence location is 3R:24314660..24318419. Its molecular function is described by: metal ion binding; sequence-specific mRNA binding; poly(A) binding. It is involved in the biological…
LOC140743556	moody	moody	G-protein coupled receptor moody	moody	moody	75.4477	0.224116	HWD	0.526996	0.42527	0.67064	1	NW_027332209.1	4942870	5011936	minus	protein-coding	XM_073074933.1	XP_072931034.1	438		FBpp0292164	5.51e-147	FBgn0025631	The gene moody is referred to in FlyBase by the symbol Dmel\moody (CG4322, FBgn0025631). It is a protein_coding_gene from Dmel. It has 6 annotated transcripts and 6 polypeptides (2 unique). Gene sequence location is X:2044292..2050120. Its molecular function is described by: G protein-coupled receptor activity. It is involved in the biological process described with 9 unique terms, many of which …
LOC140743571	LOC140743571	G-protein coupled receptor moody	G-protein coupled receptor moody			7.07586	0.159395	HWD	0.829208	0.192226	0.847566	1	NW_027332209.1	5097718	5228187	plus	protein-coding	XM_073074964.1	XP_072931065.1	438		FBpp0309107	7.35e-92
LOC140743564	LOC140743564	G-protein coupled receptor moody-like	G-protein coupled receptor moody-like			27.7114	-0.012148	HWM	0.471806	-0.0257478	0.979458	1	NW_027332209.1	5228196	5236170	plus	protein-coding	XM_073074952.1	XP_072931053.1	431		FBpp0309107	1.09e-103
LOC140743578	WDR79	WD repeat domain 79	Telomerase Cajal body protein 1 homolog	WDR79	WD repeat domain 79	611.269	-0.0451213	HWM	0.206448	-0.21856	0.826993	1	NW_027332209.1	5301261	5306166	minus	protein-coding	XM_073074977.1	XP_072931078.1	696		FBpp0305599	5.79e-96	FBgn0031782	The gene WD repeat domain 79 is referred to in FlyBase by the symbol Dmel\WDR79 (CG9226, FBgn0031782). It is a protein_coding_gene from Dmel. It has 2 annotated transcripts and 2 polypeptides (all unique). Gene sequence location is 2L:6125879..6127775. Its molecular function is described by: box C/D sno(s)RNA binding; protein-RNA adaptor activity; RNA binding. It is involved in the biological pro…
LOC140743605	Hsl	Hormone-sensitive lipase	hormone-sensitive lipase	Hsl	Hormone-sensitive lipase	67.7739	0.431523	HWD	0.652063	0.661781	0.508111	1	NW_027332209.1	5306524	5321909	plus	protein-coding	XM_073075025.1	XP_072931126.1	822		FBpp0085584	0	FBgn0034491	The gene Hormone-sensitive lipase is referred to in FlyBase by the symbol Dmel\Hsl (CG11055, FBgn0034491). It is a protein_coding_gene from Dmel. It has 3 annotated transcripts and 3 polypeptides (1 unique). Gene sequence location is 2R:20257650..20261726. Its molecular function is described by: triacylglycerol lipase activity; hydrolase activity; sterol ester esterase activity; monoacylglycerol …
LOC140743634	san	separation anxiety	Probable N-acetyltransferase san	san	separation anxiety	3177.88	0.00917702	HWD	0.118	0.0777711	0.93801	1	NW_027332209.1	5326174	5329324	minus	protein-coding	XM_073075063.1	XP_072931164.1	177		FBpp0087227	1.72e-102	FBgn0024188	The gene separation anxiety is referred to in FlyBase by the symbol Dmel\san (CG12352, FBgn0024188). It is a protein_coding_gene from Dmel. It has one annotated transcript and one polypeptide. Gene sequence location is 2R:11360706..11361871. Its molecular function is described by: acyltransferase activity, transferring groups other than amino-acyl groups; protein-N-terminal amino-acid acetyltrans…
LOC140743626	LOC140743626	Cytochrome P450 301a1	probable cytochrome P450 301a1, mitochondrial	Cyp301a1	Cytochrome P450 301a1	1.5285	0.455109	HWD	1.86976	0.243405	0.807692	1	NW_027332209.1	5329685	5335704	plus	protein-coding	XM_073075052.1	XP_072931153.1	572		FBpp0086937	3.97e-59	FBgn0033753	The gene Cytochrome P450 301a1 is referred to in FlyBase by the symbol Dmel\Cyp301a1 (CG8587, FBgn0033753). It is a protein_coding_gene from Dmel. It has one annotated transcript and one polypeptide. Gene sequence location is 2R:12566185..12569061. Its molecular function is described by: iron ion binding; heme binding; oxidoreductase activity, acting on paired donors, with incorporation or reduct…
LOC140743644	LOC140743644	lin-52	protein lin-52 homolog	lin-52	lin-52	1105.77	-0.0481426	HWM	0.292441	-0.164624	0.86924	1	NW_027332209.1	5336304	5338540	minus	protein-coding	XM_073075074.1	XP_072931175.1	124		FBpp0308792	5.17e-19	FBgn0029800	The gene lin-52 is referred to in FlyBase by the symbol Dmel\lin-52 (CG15929, FBgn0029800). It is a protein_coding_gene from Dmel. It has 2 annotated transcripts and 2 polypeptides (1 unique). Gene sequence location is X:5753390..5754958. Its molecular function is unknown. It is involved in the biological process described with: negative regulation of execution phase of apoptosis; compound eye de…
LOC140743585	RpS19a	LDL receptor protein 1	Ribosomal protein S19a	LRP1	LDL receptor protein 1	33097.6	-0.198301	HWM	0.167967	-1.1806	0.237763	1	NW_027332209.1	5338873	5390057	plus	protein-coding	XM_073074990.1	XP_072931091.1	2163		FBpp0311205	1.15e-94	FBgn0053087	The gene LDL receptor protein 1 is referred to in FlyBase by the symbol Dmel\LRP1 (CG33087, FBgn0053087). It is a protein_coding_gene from Dmel. It has 2 annotated transcripts and 2 polypeptides (all unique). Gene sequence location is 2R:8174165..8226438. Its molecular function is described by: low-density lipoprotein particle receptor activity; calcium ion binding. It is involved in the biologic…
LOC140743599	LOC140743599	Sph242	uncharacterized LOC140743599	Sph242	Serine protease homolog 242	162.224	-0.343799	HWM	0.792138	-0.434014	0.664278	1	NW_027332209.1	5388418	5396956	minus	protein-coding	XM_073075016.1	XP_072931117.1	781		FBpp0305572	2.73e-15	FBgn0058160	The gene Serine protease homolog 242 is referred to in FlyBase by the symbol Dmel\Sph242 (CG40160, FBgn0058160). It is a protein_coding_gene from Dmel. It has 6 annotated transcripts and 6 polypeptides (1 unique). Gene sequence location is 3L:26215815..26229433. Its molecular function is described by: peptidase activator activity. It is involved in the biological process described with: zymogen a…
LOC140743654	Fas2	Fasciclin 2	neural cell adhesion molecule fasciclin 2	Fas2	Fasciclin 2	6210.09	0.699822	HWD	0.311189	2.24887	0.024521	1	NW_027332209.1	5512678	5661008	plus	protein-coding	XM_073075086.1	XP_072931187.1	870		FBpp0310127	0	FBgn0000635	The gene Fasciclin 2 is referred to in FlyBase by the symbol Dmel\Fas2 (CG3665, FBgn0000635). It is a protein_coding_gene from Dmel. It has 7 annotated transcripts and 7 polypeptides (all unique). Gene sequence location is X:4132887..4206093. Its molecular function is described by: cell-cell adhesion mediator activity; protein binding. It is involved in the biological process described with 29 un…
LOC140757884	LOC140757884	Fasciclin 2	fasciclin-2-like	Fas2	Fasciclin 2	17.291	0.190618	HWD	0.62744	0.303802	0.761279	1	NW_027332209.1	5753976	5795425	plus	protein-coding	XM_073093755.1	XP_072949856.1	811		FBpp0307830	1.3e-83	FBgn0000635	The gene Fasciclin 2 is referred to in FlyBase by the symbol Dmel\Fas2 (CG3665, FBgn0000635). It is a protein_coding_gene from Dmel. It has 7 annotated transcripts and 7 polypeptides (all unique). Gene sequence location is X:4132887..4206093. Its molecular function is described by: cell-cell adhesion mediator activity; protein binding. It is involved in the biological process described with 29 un…
LOC140743674	GlcAT-I	Glucuronyltransferase I	Glucuronyltransferase I	GlcAT-I	Glucuronyltransferase I	590.998	0.11813	HWD	0.265872	0.444311	0.656818	1	NW_027332209.1	5823425	5835406	minus	protein-coding	XM_073075121.1	XP_072931222.1	286		FBpp0070612	5.81e-91	FBgn0066114	The gene Glucuronyltransferase I is referred to in FlyBase by the symbol Dmel\GlcAT-I (CG32775, FBgn0066114). It is a protein_coding_gene from Dmel. It has one annotated transcript and one polypeptide. Gene sequence location is X:4131211..4132833. Its molecular function is described by: galactosylgalactosylxylosylprotein 3-beta-glucuronosyltransferase activity. It is involved in the biological pr…
LOC140743680	rsh	rsh	Rap GTPase activating protein radish	rsh	rsh GTPase activating protein	38.716	-0.24784	HWM	1.26901	-0.195302	0.845157	1	NW_027332209.1	6041016	6161015	plus	protein-coding	XM_073075161.1	XP_072931262.1	1514		FBpp0309312	0	FBgn0265597	The gene rsh GTPase activating protein is referred to in FlyBase by the symbol Dmel\rsh (CG44424, FBgn0265597). It is a protein_coding_gene from Dmel. It has 6 annotated transcripts and 6 polypeptides (all unique). Gene sequence location is X:12988615..13079070. Its molecular function is described by: GTPase activator activity. It is involved in the biological process described with: anesthesia-r…
LOC140743700	Actn	alpha actinin	alpha actinin	Actn	alpha actinin	2712.78	0.151248	HWD	0.190668	0.79325	0.427632	1	NW_027332209.1	6162093	6213616	plus	protein-coding	XM_073075200.1	XP_072931301.1	924		FBpp0070330	0	FBgn0000667	The gene alpha actinin is referred to in FlyBase by the symbol Dmel\Actn (CG4376, FBgn0000667). It is a protein_coding_gene from Dmel. It has 9 annotated transcripts and 9 polypeptides (4 unique). Gene sequence location is X:2023822..2042311. Its molecular function is described by: protein binding; actin binding; calcium ion binding; actin filament binding. It is involved in the biological proces…
LOC140743696	LOC140743696	LOC140743696	uncharacterized LOC140743696			0.687877	1.48427	HWD	2.59427	0.572136	0.56723	1	NW_027332209.1	6172745	6176036	plus	lncRNA	XR_012102495.1
LOC140743690	LOC140743690	LOC140743690	uncharacterized LOC140743690			2.04695	-0.164518	HWM	2.92984	-0.0561527	0.95522	1	NW_027332209.1	6175562	6178215	minus	lncRNA	XR_012102494.1
LOC140743711	Grx5	Glutaredoxin 5	Glutaredoxin 5	Grx5	Glutaredoxin 5	956.085	0.0650636	HWD	0.148674	0.437626	0.661658	1	NW_027332209.1	6214105	6215725	minus	protein-coding	XM_073075211.1	XP_072931312.1	144		FBpp0073806	1.52e-62	FBgn0030584	The gene Glutaredoxin 5 is referred to in FlyBase by the symbol Dmel\Grx5 (CG14407, FBgn0030584). It is a protein_coding_gene from Dmel. It has one annotated transcript and one polypeptide. Gene sequence location is X:14837471..14838198. Its molecular function is described by: 2 iron, 2 sulfur cluster binding; protein-glutathione oxidoreductase (glutathione) activity; disulfide oxidoreductase act…
LOC140743728	LOC140743728	PPP4R2r	uncharacterized LOC140743728	PPP4R2r	Protein phosphatase 4 regulatory subunit 2-related protein	3783.09	0.0261648	HWD	0.235644	0.111035	0.911589	1	NW_027332209.1	6216175	6218321	plus	protein-coding	XM_073075247.1	XP_072931348.1	482		FBpp0089154	4.62e-66	FBgn0030208	The gene Protein phosphatase 4 regulatory subunit 2-related protein is referred to in FlyBase by the symbol Dmel\PPP4R2r (CG2890, FBgn0030208). It is a protein_coding_gene from Dmel. It has 4 annotated transcripts and 4 polypeptides (2 unique). Gene sequence location is X:10478838..10481943. Its molecular function is described by: protein phosphatase regulator activity. It is involved in the biol…
LOC140743722	LOC140743722	pudgy	probable 4-coumarate--CoA ligase 1	pdgy	pudgy	1.29597	-1.22851	HWM	2.5653	-0.478893	0.632014	1	NW_027332209.1	6219079	6233420	minus	protein-coding	XM_073075236.1	XP_072931337.1	587		FBpp0300995	2.17e-123	FBgn0027601	The gene pudgy is referred to in FlyBase by the symbol Dmel\pdgy (CG9009, FBgn0027601). It is a protein_coding_gene from Dmel. It has 4 annotated transcripts and 4 polypeptides (1 unique). Gene sequence location is X:14933670..14953532. Its molecular function is described by: long-chain fatty acid-CoA ligase activity. It is involved in the biological process described with: fatty-acyl-CoA biosynt…
LOC140743717	LOC140743717	ATP-binding cassette sub-family B member 10, mitochondrial	ATP-binding cassette sub-family B member 10, mitochondrial			156.915	0.0600836	HWD	0.452431	0.132802	0.89435	1	NW_027332209.1	6239669	6265392	minus	protein-coding	XM_073075221.1	XP_072931322.1	698		FBpp0070078	0
LOC140743739	LOC140743739	Acbp8	Golgi resident protein GCP60	Acbp8	Acyl-CoA binding protein 8	527.282	0.0488854	HWD	0.0946664	0.516397	0.605577	1	NW_027332209.1	6273848	6281217	minus	protein-coding	XM_073075271.1	XP_072931372.1	480		FBpp0301157	1.11e-124	FBgn0031061	The gene Acyl-CoA binding protein 8 is referred to in FlyBase by the symbol Dmel\Acbp8 (CG14232, FBgn0031061). It is a protein_coding_gene from Dmel. It has 2 annotated transcripts and 2 polypeptides (1 unique). Gene sequence location is X:19701927..19704259. Its molecular function is described by: fatty-acyl-CoA binding. The biological processes in which it is involved are not known. 6 alleles a…
LOC140743744	Nprl3	Nprl3	GATOR complex protein Nprl3	Nprl3	Nitrogen permease regulator-like 3	1692.33	0.0781738	HWD	0.125117	0.624805	0.532099	1	NW_027332209.1	6281536	6291193	plus	protein-coding	XM_073075295.1	XP_072931396.1	794		FBpp0305239	3.75e-134	FBgn0036397	The gene Nitrogen permease regulator-like 3 is referred to in FlyBase by the symbol Dmel\Nprl3 (CG8783, FBgn0036397). It is a protein_coding_gene from Dmel. It has 3 annotated transcripts and 3 polypeptides (1 unique). Gene sequence location is 3L:13999380..14001880. Its molecular function is described by: protein binding. It is involved in the biological process described with 10 unique terms, m…
LOC140743815	LOC140743815	motile sperm domain-containing protein 1-like	motile sperm domain-containing protein 1-like			455.472	0.0835704	HWD	0.366868	0.227794	0.819806	1	NW_027332209.1	6292008	6294837	plus	protein-coding	XM_073075402.1	XP_072931503.1	213
LOC140743806	LOC140743806	beta4GalNAcTB	beta-1,4-N-acetylgalactosaminyltransferase bre-4-like	beta4GalNAcTB	beta1,4-N-acetylgalactosaminyltransferase B	231.781	0.1581	HWD	0.207268	0.76278	0.445595	1	NW_027332209.1	6295410	6299838	minus	protein-coding	XM_073075397.1	XP_072931498.1	317		FBpp0084788	8.64e-100	FBgn0039625	The gene beta1,4-N-acetylgalactosaminyltransferase B is referred to in FlyBase by the symbol Dmel\≈í‚â§4GalNAcTB (CG14517, FBgn0039625). It is a protein_coding_gene from Dmel. It has one annotated transcript and one polypeptide. Gene sequence location is 3R:29032660..29034008. Its molecular function is described by: glycosyltransferase activity; N-acetyl-beta-glucosaminyl-derivative 4-beta-N-acet…
LOC140743752	LOC140743752	LOC140743752	uncharacterized LOC140743752			200.129	0.208998	HWD	0.381954	0.547182	0.584254	1	NW_027332209.1	6300427	6307333	plus	protein-coding	XM_073075308.1	XP_072931409.1	527
LOC140743764	LOC140743764	Ankyrin 2	uncharacterized LOC140743764	Ank2	Ankyrin 2	528.036	0.0815672	HWD	0.133502	0.610983	0.541211	1	NW_027332209.1	6316914	6319939	plus	protein-coding	XM_073075333.1	XP_072931434.1	531		FBpp0428430	5.46e-23	FBgn0261788	The gene Ankyrin 2 is referred to in FlyBase by the symbol Dmel\Ank2 (CG42734, FBgn0261788). It is a protein_coding_gene from Dmel. It has 22 annotated transcripts and 22 polypeptides (all unique). Gene sequence location is 3L:7655389..7718395. Its molecular function is unknown. It is involved in the biological process described with 9 unique terms, many of which group under: system process; mult…
LOC140743773	Dip-C	Dipeptidase C	dipeptidase C	Dip-C	Dipeptidase C	568.777	-0.153666	HWM	0.119723	-1.28351	0.199313	1	NW_027332209.1	6319662	6330305	minus	protein-coding	XM_073075345.1	XP_072931446.1	475		FBpp0311237	0	FBgn0000455	The gene Dipeptidase C is referred to in FlyBase by the symbol Dmel\Dip-C (CG5663, FBgn0000455). It is a protein_coding_gene from Dmel. It has 2 annotated transcripts and 2 polypeptides (1 unique). Gene sequence location is 3R:12411809..12413759. Its molecular function is described by: peptidase activity; proline dipeptidase activity; metalloaminopeptidase activity; manganese ion binding. It is i…
LOC140743775	LOC140743775	organic solute transporter alpha-like protein	organic solute transporter alpha-like protein			75.3155	-0.0595876	HWM	1.00352	-0.0593787	0.95265	1	NW_027332209.1	6338555	6367907	plus	protein-coding	XM_073075360.1	XP_072931461.1	373		FBpp0074790	5.58e-13
LOC140743760	LOC140743760	LOC140743760	uncharacterized LOC140743760			181.067	0.103038	HWD	0.762912	0.135059	0.892566	1	NW_027332209.1	6367898	6373790	minus	protein-coding	XM_073075321.1	XP_072931422.1	1073		FBpp0303631	1.34e-88
LOC140743782	LOC140743782	LOC140743782	uncharacterized LOC140743782			110.77	0.452338	HWD	0.585155	0.773023	0.439509	1	NW_027332209.1	6375516	6382022	plus	protein-coding	XM_073075372.1	XP_072931473.1	929		FBpp0303175	1.15e-48
LOC140757901	LOC140757901	LOC140757901	uncharacterized LOC140757901			0.475663	-1.68924	HWM	4.09218	-0.412796	0.679756	1	NW_027332209.1	6386303	6395130	plus	protein-coding	XM_073093778.1	XP_072949879.1	1383
LOC140757910	LOC140757910	LOC140757910	uncharacterized LOC140757910			0.49191	0	HWM	5.13428	0	1	1	NW_027332209.1	6407787	6412337	plus	protein-coding	XM_073093788.1	XP_072949889.1	191
LOC140743831	Setd3	SET domain containing 3	SET domain containing 3	Setd3	SET domain containing 3	518.825	0.112513	HWD	0.119385	0.942436	0.345969	1	NW_027332209.1	6441066	6468672	minus	protein-coding	XM_073075403.1	XP_072931504.1	497		FBpp0070998	5.72e-79	FBgn0052732	The gene SET domain containing 3 is referred to in FlyBase by the symbol Dmel\Setd3 (CG32732, FBgn0052732). It is a protein_coding_gene from Dmel. It has one annotated transcript and one polypeptide. Gene sequence location is X:6958032..6968750. Its molecular function is described by: transcription coactivator activity; histone H3K4 methyltransferase activity; protein-L-histidine N-tele-methyltra…
LOC140743799	LOC140743799	LOC140743799	uncharacterized LOC140743799			650.17	-1.13076	HWM	0.47059	-2.40286	0.0162675	1	NW_027332209.1	6454312	6465923	plus	protein-coding	XM_073075387.1	XP_072931488.1	1127		FBpp0311827	1.16e-07
LOC140743847	Atf3	Atf3	Activating transcription factor 3	Atf3	Activating transcription factor 3	684.029	0.194283	HWD	0.437432	0.444145	0.656938	1	NW_027332209.1	6574886	6591126	plus	protein-coding	XM_073075404.1	XP_072931505.1	405		FBpp0311616	2.31e-28	FBgn0028550	The gene Activating transcription factor 3 is referred to in FlyBase by the symbol Dmel\Atf3 (CG11405, FBgn0028550). It is a protein_coding_gene from Dmel. It has 3 annotated transcripts and 3 polypeptides (2 unique). Gene sequence location is X:1242740..1275284. Its molecular function is described by 6 unique terms, many of which group under: DNA binding; binding; nucleic acid binding; transcrip…
LOC140743863	Tip60	Tip60	Histone acetyltransferase Tip60	Tip60	Tat interactive protein 60kDa	447.788	0.0794923	HWD	0.252146	0.315263	0.752562	1	NW_027332209.1	6592611	6608320	minus	protein-coding	XM_073075405.1	XP_072931506.1	546		FBpp0305388	0	FBgn0026080	The gene Tat interactive protein 60kDa is referred to in FlyBase by the symbol Dmel\Tip60 (CG6121, FBgn0026080). It is a protein_coding_gene from Dmel. It has 3 annotated transcripts and 3 polypeptides (2 unique). Gene sequence location is X:4114800..4117487. Its molecular function is described by: histone H4K16 acetyltransferase activity; euchromatin binding; histone acetyltransferase activity. …
LOC140743905	LOC140743905	Tim9a	mitochondrial import inner membrane translocase subunit Tim9-like	Tim9a	Tim9a	486.807	-0.0386809	HWM	0.185592	-0.208419	0.834902	1	NW_027332209.1	6608531	6609904	plus	protein-coding	XM_073075408.1	XP_072931509.1	90		FBpp0309846	9.46e-38	FBgn0030480	The gene Tim9a is referred to in FlyBase by the symbol Dmel\Tim9a (CG1660, FBgn0030480). It is a protein_coding_gene from Dmel. It has 2 annotated transcripts and 2 polypeptides (1 unique). Gene sequence location is X:13385210..13385893. Its molecular function is described by: unfolded protein binding. It is involved in the biological process described with: protein insertion into mitochondrial i…
LOC140743889	LOC140743889	LOC140743889	uncharacterized LOC140743889			35.4894	-0.149262	HWM	0.565085	-0.264141	0.791671	1	NW_027332209.1	6610000	6613746	minus	protein-coding	XM_073075407.1	XP_072931508.1	296
LOC140757920	LOC140757920	Ugt36D1	uncharacterized LOC140757920	Ugt36D1	UDP-glycosyltransferase family 36 member D1	2113.43	0.154754	HWD	0.246266	0.628401	0.529741	1	NW_027332209.1	6614259	6632484	minus	protein-coding	XM_073093816.1	XP_072949917.1	1195		FBpp0300799	5.67e-112	FBgn0032713	The gene UDP-glycosyltransferase family 36 member D1 is referred to in FlyBase by the symbol Dmel\Ugt36D1 (CG17323, FBgn0032713). It is a protein_coding_gene from Dmel. It has 4 annotated transcripts and 4 polypeptides (1 unique). Gene sequence location is 2L:18823548..18826716. Its molecular function is described by: UDP-glycosyltransferase activity. It is involved in the biological process desc…
LOC140743922	LOC140743922	Ugt36D1	UDP-glucosyltransferase 2-like	Ugt36D1	UDP-glycosyltransferase family 36 member D1	2.48072	-1.1263	HWM	1.37418	-0.819612	0.412437	1	NW_027332209.1	6635235	6638988	minus	protein-coding	XM_073075409.1	XP_072931510.1	507		FBpp0300799	9.6e-109	FBgn0032713	The gene UDP-glycosyltransferase family 36 member D1 is referred to in FlyBase by the symbol Dmel\Ugt36D1 (CG17323, FBgn0032713). It is a protein_coding_gene from Dmel. It has 4 annotated transcripts and 4 polypeptides (1 unique). Gene sequence location is 2L:18823548..18826716. Its molecular function is described by: UDP-glycosyltransferase activity. It is involved in the biological process desc…
LOC140743938	LOC140743938	Ugt36D1	UDP-glycosyltransferase UGT5-like	Ugt36D1	UDP-glycosyltransferase family 36 member D1	0.619266	3.06999	HWD	3.33033	0.921827	0.356619	1	NW_027332209.1	6642172	6644710	minus	protein-coding	XM_073075410.1	XP_072931511.1	506		FBpp0300799	7.72e-92	FBgn0032713	The gene UDP-glycosyltransferase family 36 member D1 is referred to in FlyBase by the symbol Dmel\Ugt36D1 (CG17323, FBgn0032713). It is a protein_coding_gene from Dmel. It has 4 annotated transcripts and 4 polypeptides (1 unique). Gene sequence location is 2L:18823548..18826716. Its molecular function is described by: UDP-glycosyltransferase activity. It is involved in the biological process desc…
LOC140743954	LOC140743954	Ugt36D1	UDP-glycosyltransferase UGT5-like	Ugt36D1	UDP-glycosyltransferase family 36 member D1	728.642	0.209506	HWD	0.408753	0.512548	0.608268	1	NW_027332209.1	6647546	6654388	minus	protein-coding	XM_073075411.1	XP_072931512.1	525		FBpp0300799	5.16e-98	FBgn0032713	The gene UDP-glycosyltransferase family 36 member D1 is referred to in FlyBase by the symbol Dmel\Ugt36D1 (CG17323, FBgn0032713). It is a protein_coding_gene from Dmel. It has 4 annotated transcripts and 4 polypeptides (1 unique). Gene sequence location is 2L:18823548..18826716. Its molecular function is described by: UDP-glycosyltransferase activity. It is involved in the biological process desc…
LOC140757924	LOC140757924	Jonah 65Aiv	transmembrane protease serine 9-like	Jon65Aiv	Jonah 65Aiv	1.45706	1.48269	HWD	2.47215	0.59976	0.548666	1	NW_027332209.1	6657633	6668577	minus	protein-coding	XM_073093829.1	XP_072949930.1	568		FBpp0076748	6.42e-47	FBgn0250815	The gene Jonah 65Aiv is referred to in FlyBase by the symbol Dmel\Jon65Aiv (CG6467, FBgn0250815). It is a protein_coding_gene from Dmel. It has one annotated transcript and one polypeptide. Gene sequence location is 3L:6039155..6040135. Its molecular function is described by: serine-type endopeptidase activity; serine hydrolase activity. It is involved in the biological process described with: in…
LOC140743994	Sema2a	Semaphorin 2a	Semaphorin 2a	Sema2a	Semaphorin 2a	771.718	0.108379	HWD	0.223116	0.485749	0.627145	1	NW_027332209.1	6766522	7249819	plus	protein-coding	XM_073075433.1	XP_072931534.1	730		FBpp0311494	0	FBgn0011260	The gene Semaphorin 2a is referred to in FlyBase by the symbol Dmel\Sema2a (CG4700, FBgn0011260). It is a protein_coding_gene from Dmel. It has 4 annotated transcripts and 4 polypeptides (2 unique). Gene sequence location is 2R:16500178..16533459. Its molecular function is described by: semaphorin receptor binding; chemorepellent activity; protein binding. It is involved in the biological process…
LOC140743982	LOC140743982	uncharacterized oxidoreductase TM_0325-like	uncharacterized oxidoreductase TM_0325-like			515.564	0.139433	HWD	1.34707	0.103508	0.91756	1	NW_027332209.1	6838900	6839914	plus	protein-coding	XM_073075423.1	XP_072931524.1	254		FBpp0307202	1.1e-63
LOC140744012	LOC140744012	collagenase-like	collagenase-like			0.414822	-0.211354	HWM	4.33097	-0.0488007	0.961078	1	NW_027332209.1	7296048	7299535	plus	protein-coding	XM_073075448.1	XP_072931549.1	298		FBpp0076752	5.71e-39
LOC140744029	Rpt3	Rpt3	26S proteasome regulatory subunit Rpt3	Rpt3	Regulatory particle triple-A ATPase 3	4541.29	-0.0569772	HWM	0.243857	-0.23365	0.815257	1	NW_027332209.1	7300886	7305536	plus	protein-coding	XM_073075472.1	XP_072931573.1	415		FBpp0312031	0	FBgn0028686	The gene Regulatory particle triple-A ATPase 3 is referred to in FlyBase by the symbol Dmel\Rpt3 (CG16916, FBgn0028686). It is a protein_coding_gene from Dmel. It has 2 annotated transcripts and 2 polypeptides (1 unique). Gene sequence location is X:11125101..11126785. Its molecular function is described by: ATP binding; proteasome-activating activity; ATP hydrolysis activity. It is involved in t…
LOC140744040	mbt	mushroom bodies tiny	serine/threonine-protein kinase PAK mbt	mbt	mushroom bodies tiny	530.196	-0.011331	HWM	0.147935	-0.0765941	0.938946	1	NW_027332209.1	7309165	7316522	minus	protein-coding	XM_073075483.1	XP_072931584.1	569		FBpp0074060	1.17e-163	FBgn0025743	The gene mushroom bodies tiny is referred to in FlyBase by the symbol Dmel\mbt (CG18582, FBgn0025743). It is a protein_coding_gene from Dmel. It has one annotated transcript and one polypeptide. Gene sequence location is X:16610685..16614856. Its molecular function is described by: protein kinase activity; ATP binding; protein serine/threonine kinase activity; small GTPase binding; protein bindin…
LOC140744052	LOC140744052	CWF19-like protein 2 homolog	CWF19-like protein 2 homolog			1293.16	0.0477567	HWD	0.123776	0.385832	0.699621	1	NW_027332209.1	7317314	7320735	plus	protein-coding	XM_073075506.1	XP_072931607.1	595		FBpp0309306	2.52e-131
LOC140744065	LOC140744065	dnaJ homolog subfamily C member 17	dnaJ homolog subfamily C member 17			821.349	0.0023356	HWD	0.137847	0.0169434	0.986482	1	NW_027332209.1	7320791	7322134	minus	protein-coding	XM_073075527.1	XP_072931628.1	293		FBpp0081841	1.1e-89
LOC140744071	mRpS2	mRpS2	mitochondrial ribosomal protein S2	mRpS2	mitochondrial ribosomal protein S2	682.615	-0.0261055	HWM	0.181298	-0.143992	0.885506	1	NW_027332209.1	7322843	7324791	plus	protein-coding	XM_073075539.1	XP_072931640.1	250		FBpp0077099	2.5e-128	FBgn0031639	The gene mitochondrial ribosomal protein S2 is referred to in FlyBase by the symbol Dmel\mRpS2 (CG2937, FBgn0031639). It is a protein_coding_gene from Dmel. It has one annotated transcript and one polypeptide. Gene sequence location is 2L:4849439..4850419. Its molecular function is described by: structural constituent of ribosome. It is involved in the biological process described with: mitochond…
LOC140744081	LOC140744081	leucine-rich repeat-containing protein 58	leucine-rich repeat-containing protein 58			351.026	0.0662459	HWD	0.212697	0.311457	0.755453	1	NW_027332209.1	7325226	7335253	minus	protein-coding	XM_073075549.1	XP_072931650.1	357		FBpp0307841	5.19e-138
LOC140744092	LOC140744092	shaggy	glycogen synthase kinase-3 beta-like	sgg	shaggy	5438.29	-0.101369	HWM	0.138318	-0.732865	0.463641	1	NW_027332209.1	7336599	7373947	plus	protein-coding	XM_073075559.1	XP_072931660.1	453		FBpp0304140	0	FBgn0003371	The gene shaggy is referred to in FlyBase by the symbol Dmel\sgg (CG2621, FBgn0003371). It is a protein_coding_gene from Dmel. It has 19 annotated transcripts and 19 polypeptides (12 unique). Gene sequence location is X:2633952..2679553. Its molecular function is described by: ATP binding; protein serine/threonine kinase activity; protein binding; protein kinase activity. It is involved in the bi…
LOC140744120	Vps39	Vps39	vacuolar protein sorting 39	Vps39	Vacuolar protein sorting 39	1319.99	0.0348209	HWD	0.16316	0.213416	0.831003	1	NW_027332209.1	7375892	7389831	plus	protein-coding	XM_073075601.1	XP_072931702.1	849		FBpp0083022	0	FBgn0038593	The gene Vacuolar protein sorting 39 is referred to in FlyBase by the symbol Dmel\Vps39 (CG7146, FBgn0038593). It is a protein_coding_gene from Dmel. It has one annotated transcript and one polypeptide. Gene sequence location is 3R:18271189..18274446. Its molecular function is described by: small GTPase binding. It is involved in the biological process described with 9 unique terms, many of which…
LOC140744130	LOC140744130	LOC140744130	uncharacterized LOC140744130			1.25863	-1.13743	HWM	1.80889	-0.628801	0.529479	1	NW_027332209.1	7380742	7381810	plus	lncRNA	XR_012102528.1
LOC140744137	Mf	Myofilin	myofilin	Mf	Myofilin	17.7882	-1.3829	HWM	1.26404	-1.09404	0.273939	1	NW_027332209.1	7458651	7467572	plus	protein-coding	XM_073075617.1	XP_072931718.1	345		FBpp0306948	2.15e-63	FBgn0038294	The gene Myofilin is referred to in FlyBase by the symbol Dmel\Mf (CG6803, FBgn0038294). It is a protein_coding_gene from Dmel. It has 17 annotated transcripts and 17 polypeptides (11 unique). Gene sequence location is 3R:15170625..15181510. Its molecular function is unknown. The biological processes in which it is involved are not known. 11 alleles are reported. No phenotypic data is available. …
LOC140744195	LOC140744195	LOC140744195	uncharacterized LOC140744195			1353.62	0.00349103	HWD	0.282405	0.0123618	0.990137	1	NW_027332209.1	7469221	7472160	plus	protein-coding	XM_073075694.1	XP_072931795.1	213
LOC140744181	LOC140744181	flapwing	serine/threonine-protein phosphatase PP1-beta catalytic subunit	flw	flapwing	2402.74	-0.067036	HWM	0.0864627	-0.775316	0.438153	1	NW_027332209.1	7471671	7477175	minus	protein-coding	XM_073075677.1	XP_072931778.1	346		FBpp0071381	0	FBgn0000711	The gene flapwing is referred to in FlyBase by the symbol Dmel\flw (CG2096, FBgn0000711). It is a protein_coding_gene from Dmel. It has 4 annotated transcripts and 4 polypeptides (3 unique). Gene sequence location is X:10385960..10409817. Its molecular function is described by: myosin phosphatase activity; protein serine/threonine phosphatase activity; hydrolase activity. It is involved in the bi…
LOC140744204	LOC140744204	LOC140744204	uncharacterized LOC140744204			1129.4	0.0779814	HWD	0.129509	0.602132	0.547086	1	NW_027332209.1	7477581	7495516	plus	protein-coding	XM_073075708.1	XP_072931809.1	1618		FBpp0311967	5.53e-72
LOC140744224	LOC140744224	LOC140744224	uncharacterized LOC140744224			62.6162	1.3818	HWD	0.67754	2.03944	0.0414064	1	NW_027332209.1	7497742	7503566	minus	protein-coding	XM_073075756.1	XP_072931857.1	418		FBpp0311621	4.96e-10
LOC140744237	Tis11	Tis11 zinc finger protein	Tis11 zinc finger protein	Tis11	Tis11 zinc finger protein	7344.94	0.135383	HWD	0.214339	0.631632	0.527627	1	NW_027332209.1	7614966	7656911	plus	protein-coding	XM_073075771.1	XP_072931872.1	272		FBpp0311375	5.44e-49	FBgn0011837	The gene Tis11 zinc finger protein is referred to in FlyBase by the symbol Dmel\Tis11 (CG4070, FBgn0011837). It is a protein_coding_gene from Dmel. It has 3 annotated transcripts and 3 polypeptides (1 unique). Gene sequence location is X:12659415..12682560. Its molecular function is described by: mRNA 3'-UTR AU-rich region binding; mRNA binding; mRNA 3'-UTR binding; metal ion binding. It is invol…
LOC140742223	LOC140742223	probable methylmalonate-semialdehyde/malonate-semialdehyde dehydrogenase [acylating], mitochondrial	probable methylmalonate-semialdehyde/malonate-semialdehyde dehydrogenase [acylating], mitochondrial			1725.25	-0.108951	HWM	0.142081	-0.766819	0.443189	1	NW_027332209.1	7695289	7703938	plus	protein-coding	XM_073076703.1	XP_072932804.1	522		FBpp0070087	0
LOC140750393	DNaseII	Deoxyribonuclease II	deoxyribonuclease II	DNaseII	Deoxyribonuclease II	1785.11	0.257238	HWD	0.155804	1.65103	0.0987319	1	NW_027332209.1	7704589	7711862	plus	protein-coding	XM_073087545.1	XP_072943646.1	430		FBpp0082962	2.18e-58	FBgn0000477	The gene Deoxyribonuclease II is referred to in FlyBase by the symbol Dmel\DNaseII (CG7780, FBgn0000477). It is a protein_coding_gene from Dmel. It has one annotated transcript and one polypeptide. Gene sequence location is 3R:18019375..18021161. Its molecular function is described by: DNA endonuclease activity; deoxyribonuclease II activity. It is involved in the biological process described wit…
LOC140757263	LOC140757263	LOC140757263	uncharacterized LOC140757263			311.257	0.563731	HWD	0.275232	2.0482	0.0405399	1	NW_027332209.1	7711869	7786964	minus	protein-coding	XM_073093257.1	XP_072949358.1	341		FBpp0305206	5.28e-43
LOC140744401	TRNAG-CCC	transfer RNA glycine (anticodon CCC)	transfer RNA glycine (anticodon CCC)			0.375747	-2.3719	HWM	5.04713	-0.46995	0.638391	1	NW_027332209.1	7714144	7714214	plus	tRNA
LOC140748455	TRNAG-CCC	transfer RNA glycine (anticodon CCC)	transfer RNA glycine (anticodon CCC)			0.375747	-2.3719	HWM	5.04713	-0.46995	0.638391	1	NW_027332223.1	4131035	4131105	minus	tRNA
LOC140754190	TRNAG-CCC	transfer RNA glycine (anticodon CCC)	transfer RNA glycine (anticodon CCC)			0.375747	-2.3719	HWM	5.04713	-0.46995	0.638391	1	NW_027332234.1	2002028	2002098	plus	tRNA
LOC140755288	TRNAG-CCC	transfer RNA glycine (anticodon CCC)	transfer RNA glycine (anticodon CCC)			0.375747	-2.3719	HWM	5.04713	-0.46995	0.638391	1	NW_027332237.1	2573580	2573650	plus	tRNA
LOC140742224	Hers	Hers	Histone gene-specific Epigenetic Repressor in late S phase	Hers	Histone gene-specific Epigenetic Repressor in late S phase	3088.25	0.159197	HWD	0.15792	1.00809	0.313413	1	NW_027332209.1	7803596	8172123	plus	protein-coding	XM_073073420.1	XP_072929521.1	2071		FBpp0305208	4.46e-62	FBgn0052529	The gene Histone gene-specific Epigenetic Repressor in late S phase is referred to in FlyBase by the symbol Dmel\Hers (CG32529, FBgn0052529). It is a protein_coding_gene from Dmel. It has 8 annotated transcripts and 8 polypeptides (4 unique). Gene sequence location is X:19866146..19908108. Its molecular function is described by: chromatin binding; transcription cis-regulatory region binding. It i…
LOC140748470	LOC140748470	LOC140748470	uncharacterized LOC140748470			497.595	0.153224	HWD	0.223785	0.684694	0.493537	1	NW_027332209.1	8172526	8173944	minus	lncRNA	XR_012102974.1
LOC140747635	Ykt6	YKT6 v-SNARE	YKT6 v-SNARE homolog	Ykt6	YKT6 v-SNARE	1797.13	0.0561989	HWD	0.123179	0.45624	0.648218	1	NW_027332209.1	8174148	8175994	minus	protein-coding	XM_073080542.1	XP_072936643.1	198		FBpp0071049	2.43e-103	FBgn0260858	The gene YKT6 v-SNARE is referred to in FlyBase by the symbol Dmel\Ykt6 (CG1515, FBgn0260858). It is a protein_coding_gene from Dmel. It has one annotated transcript and one polypeptide. Gene sequence location is X:7920409..7921966. Its molecular function is described by: protein-cysteine S-palmitoyltransferase activity; SNAP receptor activity. It is involved in the biological process described w…
LOC140746871	Prosbeta4	Proteasome beta4 subunit	Proteasome beta4 subunit	Prosbeta4	Proteasome beta4 subunit	3620.88	-0.106607	HWM	0.220556	-0.483357	0.628842	1	NW_027332209.1	8176969	8178642	plus	protein-coding	XM_073079386.1	XP_072935487.1	205		FBpp0307141	6.5e-78	FBgn0032596	The gene Proteasome beta4 subunit is referred to in FlyBase by the symbol Dmel\Pros≈í‚â§4 (CG17331, FBgn0032596). It is a protein_coding_gene from Dmel. It has 2 annotated transcripts and 2 polypeptides (1 unique). Gene sequence location is 2L:16731180..16732133. Its molecular function is unknown. It is involved in the biological process described with: proteasome-mediated ubiquitin-dependent pro…
LOC140746105	Taf8	TBP-associated factor 8	TBP-associated factor 8	Taf8	TBP-associated factor 8	848.833	0.00288089	HWD	0.494855	0.00582168	0.995355	1	NW_027332209.1	8179089	8181645	minus	protein-coding	XM_073078508.1	XP_072934609.1	277		FBpp0074288	9.5e-94	FBgn0022724	The gene TBP-associated factor 8 is referred to in FlyBase by the symbol Dmel\Taf8 (CG7128, FBgn0022724). It is a protein_coding_gene from Dmel. It has one annotated transcript and one polypeptide. Gene sequence location is X:18101970..18103482. Its molecular function is described by: protein heterodimerization activity; protein binding. It is involved in the biological process described with: tr…
LOC140744696	LOC140744696	mitochondrial tRNA-specific 2-thiouridylase 1	mitochondrial tRNA-specific 2-thiouridylase 1			325.786	-0.0600776	HWM	0.209042	-0.287395	0.77381	1	NW_027332209.1	8182086	8184448	plus	protein-coding	XM_073076704.1	XP_072932805.1	373		FBpp0070168	5.07e-133
LOC140749036	drosha	drosha	ribonuclease 3 drosha	drosha	drosha	799.2	0.121461	HWD	0.234367	0.51825	0.604284	1	NW_027332209.1	8185270	8208792	plus	protein-coding	XM_073082408.1	XP_072938509.1	1419		FBpp0087926	0	FBgn0026722	The gene drosha is referred to in FlyBase by the symbol Dmel\drosha (CG8730, FBgn0026722). It is a protein_coding_gene from Dmel. It has one annotated transcript and one polypeptide. Gene sequence location is 2R:7932429..7936840. Its molecular function is described by: double-stranded RNA binding; ribonuclease III activity; RNA binding. It is involved in the biological process described with 8 un…
LOC140749889	LOC140749889	LOC140749889	uncharacterized LOC140749889			66.387	-0.090695	HWM	0.328484	-0.276102	0.78247	1	NW_027332209.1	8212514	8222485	minus	protein-coding	XM_073083526.1	XP_072939627.1	819		FBpp0311469	2.79e-90
LOC140751493	LOC140751493	transmembrane protein 185B	transmembrane protein 185B			1046.21	0.203338	HWD	0.262854	0.773577	0.439181	1	NW_027332209.1	8224145	8231004	minus	protein-coding	XM_073085763.1	XP_072941864.1	361		FBpp0074442	1.09e-149
LOC140750628	APP-BP1	APP-BP1	Nedd8-activating enzyme E1 regulatory subunit APP-BP1	APP-BP1	beta-Amyloid precursor protein binding protein 1	1871.19	-0.0404397	HWM	0.12612	-0.320644	0.748481	1	NW_027332209.1	8231486	8233305	plus	protein-coding	XM_073084660.1	XP_072940761.1	535		FBpp0075938	2.71e-165	FBgn0261112	The gene beta-Amyloid precursor protein binding protein 1 is referred to in FlyBase by the symbol Dmel\APP-BP1 (CG7828, FBgn0261112). It is a protein_coding_gene from Dmel. It has 2 annotated transcripts and 2 polypeptides (1 unique). Gene sequence location is 3L:11098412..11100578. Its molecular function is described by: protein binding; protein heterodimerization activity; NEDD8 activating enzy…
LOC140752857	LOC140752857	Naa30A	uncharacterized LOC140752857	Naa30A	N(alpha)-acetyltransferase 30 A	1509.56	-0.0140465	HWM	0.181393	-0.0774368	0.938276	1	NW_027332209.1	8234140	8236078	minus	protein-coding	XM_073087546.1	XP_072943647.1	295		FBpp0070202	2.54e-76	FBgn0024362	The gene N(alpha)-acetyltransferase 30 A is referred to in FlyBase by the symbol Dmel\Naa30A (CG11412, FBgn0024362). It is a protein_coding_gene from Dmel. It has 2 annotated transcripts and 2 polypeptides (all unique). Gene sequence location is X:1342106..1344770. Its molecular function is described by: protein-N-terminal amino-acid acetyltransferase activity; acyltransferase activity, transferr…
LOC140753617	Sik2	Salt-inducible kinase 2	Salt-inducible kinase 2	Sik2	Salt-inducible kinase 2	167.098	-0.204782	HWM	0.399025	-0.513206	0.607807	1	NW_027332209.1	8238363	8288600	plus	protein-coding	XM_073088738.1	XP_072944839.1	1232		FBpp0070326	1.39e-172	FBgn0025625	The gene Salt-inducible kinase 2 is referred to in FlyBase by the symbol Dmel\Sik2 (CG4290, FBgn0025625). It is a protein_coding_gene from Dmel. It has one annotated transcript and one polypeptide. Gene sequence location is X:2055310..2061915. Its molecular function is described by: protein serine/threonine kinase activity; ATP binding; protein kinase activity. It is involved in the biological pr…
LOC140755889	LOC140755889	5,10-methylenetetrahydrofolate reductase	5,10-methylenetetrahydrofolate reductase			12.6587	-0.569759	HWM	0.511804	-1.11324	0.265606	1	NW_027332209.1	8293956	8295587	plus	protein-coding	XM_073091602.1	XP_072947703.1	274		FBpp0075903	4.75e-14
LOC140754462	LOC140754462	cytochrome c oxidase assembly factor 6 homolog	cytochrome c oxidase assembly factor 6 homolog			1067.41	0.0362164	HWD	0.185861	0.194858	0.845504	1	NW_027332209.1	8295689	8302410	plus	protein-coding	XM_073089815.1	XP_072945916.1	1447		FBpp0084533	3.38e-27
LOC140756752	Sbat	Sabbat	LSMD1 domain-containing protein Sbat	Sbat	Sabbat	543.243	-0.0330837	HWM	0.252313	-0.131121	0.895679	1	NW_027332209.1	8302462	8304460	minus	protein-coding	XM_073092608.1	XP_072948709.1	105		FBpp0304730	2.47e-26	FBgn0051950	The gene Sabbat is referred to in FlyBase by the symbol Dmel\Sbat (CG31950, FBgn0051950). It is a protein_coding_gene from Dmel. It has 2 annotated transcripts and 2 polypeptides (1 unique). Gene sequence location is 2L:2878344..2879001. Its molecular function is described by: RNA binding. The biological processes in which it is involved are not known. 4 alleles are reported. No phenotypic data i…
LOC140757169	AlkB	AlkB	alpha-ketoglutarate-dependent dioxygenase AlkB	AlkB	AlkB	175.079	-0.0498446	HWM	0.227921	-0.218692	0.82689	1	NW_027332209.1	8304812	8306796	plus	protein-coding	XM_073092736.1	XP_072948837.1	350		FBpp0402790	2.43e-91	FBgn0065035	The gene AlkB is referred to in FlyBase by the symbol Dmel\AlkB (CG33250, FBgn0065035). It is a protein_coding_gene from Dmel. It has 2 annotated transcripts and 2 polypeptides (1 unique). Gene sequence location is X:15858134..15859487. Its molecular function is described by: ferrous iron binding; class I DNA-(apurinic or apyrimidinic site) endonuclease activity; oxidative RNA demethylase activit…
LOC140757420	LOC140757420	LOC140757420	uncharacterized LOC140757420			0.334441	-0.399859	HWM	5.13428	-0.0778801	0.937923	1	NW_027332209.1	8374280	8376192	plus	protein-coding	XM_073093122.1	XP_072949223.1	253
LOC140757944	LOC140757944	LOC140757944	uncharacterized LOC140757944			1.50196	2.50112	HWD	2.25755	1.10789	0.267908	1	NW_027332209.1	8388836	8393915	minus	protein-coding	XM_073093865.1	XP_072949966.1	481		FBpp0292792	8.79e-21
LOC140757305	LOC140757305	forked end	uncharacterized LOC140757305	fend	forked end	5368.18	-0.57572	HWM	0.399082	-1.44261	0.149129	1	NW_027332209.1	8785609	8848394	minus	protein-coding	XM_073092988.1	XP_072949089.1	421		FBpp0305496	4.6e-15	FBgn0030090	The gene forked end is referred to in FlyBase by the symbol Dmel\fend (CG12664, FBgn0030090). It is a protein_coding_gene from Dmel. It has 2 annotated transcripts and 2 polypeptides (1 unique). Gene sequence location is X:9121973..9135099. Its molecular function is unknown. It is involved in the biological process described with: motor neuron axon guidance. 17 alleles are reported. The phenotype…
LOC140757385	Prosalpha7	Proteasome alpha7 subunit	proteasome alpha7 subunit	Prosalpha7	Proteasome alpha7 subunit	3947.08	-0.0475654	HWM	0.225443	-0.210987	0.832898	1	NW_027332209.1	9090219	9093283	plus	protein-coding	XM_073093095.1	XP_072949196.1	255		FBpp0089041	1.29e-106	FBgn0023175	The gene Proteasome alpha7 subunit is referred to in FlyBase by the symbol Dmel\Pros≈í¬±7 (CG1519, FBgn0023175). It is a protein_coding_gene from Dmel. It has one annotated transcript and one polypeptide. Gene sequence location is 2R:9846636..9847836. Its molecular function is unknown. It is involved in the biological process described with: proteolysis involved in protein catabolic process; prot…
LOC140757459	LOC140757459	Odorant receptor 85b	odorant receptor 85c-like	Or85b	Odorant receptor 85b	3.57864	0.881614	HWD	1.99198	0.442583	0.658068	1	NW_027332209.1	9094204	9100967	plus	protein-coding	XM_073093217.1	XP_072949318.1	399		FBpp0081383	5.16e-23	FBgn0037590	The gene Odorant receptor 85b is referred to in FlyBase by the symbol Dmel\Or85b (CG11735, FBgn0037590). It is a protein_coding_gene from Dmel. It has one annotated transcript and one polypeptide. Gene sequence location is 3R:8510077..8511358. Its molecular function is described by: olfactory receptor activity; odorant binding; ionotropic olfactory receptor activity. It is involved in the biologi…
LOC140757541	LOC140757541	Odorant receptor 85b	odorant receptor 4-like	Or85b	Odorant receptor 85b	0.479571	-0.240504	HWM	5.00892	-0.0480152	0.961704	1	NW_027332209.1	9106379	9118347	plus	protein-coding	XM_073093336.1	XP_072949437.1	327		FBpp0081383	9.9e-20	FBgn0037590	The gene Odorant receptor 85b is referred to in FlyBase by the symbol Dmel\Or85b (CG11735, FBgn0037590). It is a protein_coding_gene from Dmel. It has one annotated transcript and one polypeptide. Gene sequence location is 3R:8510077..8511358. Its molecular function is described by: olfactory receptor activity; odorant binding; ionotropic olfactory receptor activity. It is involved in the biologi…
LOC140757645	LOC140757645	LOC140757645	uncharacterized LOC140757645			4.17544	0.335644	HWD	0.977476	0.343378	0.731314	1	NW_027332209.1	9107709	9111213	minus	lncRNA	XR_012104004.1
LOC140757689	LOC140757689	Odorant receptor 85b	odorant receptor 85b-like	Or85b	Odorant receptor 85b	0.458653	-2.07375	HWM	5.05847	-0.409956	0.681838	1	NW_027332209.1	9135470	9137712	plus	protein-coding	XM_073093613.1	XP_072949714.1	197		FBpp0081383	1.78e-21	FBgn0037590	The gene Odorant receptor 85b is referred to in FlyBase by the symbol Dmel\Or85b (CG11735, FBgn0037590). It is a protein_coding_gene from Dmel. It has one annotated transcript and one polypeptide. Gene sequence location is 3R:8510077..8511358. Its molecular function is described by: olfactory receptor activity; odorant binding; ionotropic olfactory receptor activity. It is involved in the biologi…
LOC140742351	ASPP	ASPP	Ankyrin-repeat, SH3-domain, and Proline-rich-region containing Protein	ASPP	Ankyrin-repeat, SH3-domain, and Proline-rich-region containing Protein	2270.9	-0.0189473	HWM	0.202529	-0.0935538	0.925464	1	NW_027332209.1	9137844	9539475	minus	protein-coding	XM_073073299.1	XP_072929400.1	1281		FBpp0071548	2.2e-116	FBgn0034606	The gene Ankyrin-repeat, SH3-domain, and Proline-rich-region containing Protein is referred to in FlyBase by the symbol Dmel\ASPP (CG18375, FBgn0034606). It is a protein_coding_gene from Dmel. It has 3 annotated transcripts and 3 polypeptides (all unique). Gene sequence location is 2R:21217856..21251150. Its molecular function is described by: protein tyrosine kinase activator activity; p53 bindi…
LOC140757804	LOC140757804	inositol-tetrakisphosphate 1-kinase-like	inositol-tetrakisphosphate 1-kinase-like			323.336	0.091273	HWD	0.23383	0.390339	0.696286	1	NW_027332209.1	9546639	9550743	minus	protein-coding	XM_073093703.1	XP_072949804.1	370
LOC140757889	LOC140757889	LOC140757889	uncharacterized LOC140757889			412.528	-0.0643893	HWM	0.140508	-0.458262	0.646764	1	NW_027332209.1	9550939	9553921	plus	protein-coding	XM_073093796.1	XP_072949897.1	310
LOC140757959	LOC140757959	LOC140757959	uncharacterized LOC140757959			1313.14	-0.0470782	HWM	0.0840547	-0.56009	0.575418	1	NW_027332209.1	9555327	9566289	plus	protein-coding	XM_073073057.1	XP_072929158.1	795		FBpp0088854	2.56e-96
LOC140742279	LOC140742279	Homeodomain protein 2.0	homeobox protein DBX1-B-like	H2.0	Homeodomain protein 2.0	5.91296	2.44977	HWD	2.99167	0.818864	0.412864	1	NW_027332209.1	9567081	9571904	minus	protein-coding	XM_073073178.1	XP_072929279.1	198		FBpp0078858	1.09e-34	FBgn0001170	The gene Homeodomain protein 2.0 is referred to in FlyBase by the symbol Dmel\H2.0 (CG11607, FBgn0001170). It is a protein_coding_gene from Dmel. It has one annotated transcript and one polypeptide. Gene sequence location is 2L:6013059..6019402. Its molecular function is described by: DNA binding; sequence-specific DNA binding; DNA-binding transcription factor activity, RNA polymerase II-specific…
LOC140757964	LOC140757964	LOC140757964	uncharacterized LOC140757964			0.349551	1.52361	HWD	5.13428	0.296752	0.766656	1	NW_027332209.1	9594325	9594912	minus	protein-coding	XM_073093888.1	XP_072949989.1	195		FBpp0271908	3.66e-11
LOC140757442	LOC140757442	LOC140757442	uncharacterized LOC140757442			0.444604	1.39568	HWD	4.16309	0.335252	0.737435	1	NW_027332209.1	9596738	9598479	plus	protein-coding	XM_073093147.1	XP_072949248.1	273		FBpp0076168	6.12e-19
LOC140742680	LOC140742680	ZAP3	uncharacterized LOC140742680	ZAP3	ZAP3	4407.81	0.0341669	HWD	0.0951969	0.358908	0.719664	1	NW_027332209.1	9606948	9634527	minus	protein-coding	XM_073073678.1	XP_072929779.1	1138		FBpp0300807	9.78e-87	FBgn0052685	The gene ZAP3 is referred to in FlyBase by the symbol Dmel\ZAP3 (CG32685, FBgn0052685). It is a protein_coding_gene from Dmel. It has 4 annotated transcripts and 4 polypeptides (all unique). Gene sequence location is X:10071858..10082492. Its molecular function is described by: protein phosphatase 1 binding. It is involved in the biological process described with: regulation of telomere maintenan…
LOC140742925	LOC140742925	LOC140742925	uncharacterized LOC140742925			688.876	-0.325439	HWM	0.527349	-0.617123	0.537154	1	NW_027332209.1	9608478	9620399	plus	protein-coding	XM_073074041.1	XP_072930142.1	317		FBpp0300613	1.24e-132
LOC140757445	LOC140757445	LOC140757445	uncharacterized LOC140757445			11.1962	0.360461	HWD	1.04932	0.343519	0.731208	1	NW_027332209.1	9621056	9626085	plus	protein-coding	XM_073093162.1	XP_072949263.1	198		FBpp0083579	1.06e-07
LOC140743234	LOC140743234	LOC140743234	uncharacterized LOC140743234			1704.77	0.073733	HWD	0.137169	0.537536	0.590898	1	NW_027332209.1	9639497	9644679	plus	protein-coding	XM_073074391.1	XP_072930492.1	497
LOC140743304	LOC140743304	ribokinase-like	ribokinase-like			411.567	0.0415154	HWD	0.162622	0.255288	0.798501	1	NW_027332209.1	9644666	9647490	minus	protein-coding	XM_073074499.1	XP_072930600.1	314		FBpp0070110	1.93e-80
LOC140743085	mRpL17	mRpL17	mitochondrial ribosomal protein L17	mRpL17	mitochondrial ribosomal protein L17	759.005	-0.0974532	HWM	0.15318	-0.636199	0.524647	1	NW_027332209.1	9649806	9651506	minus	protein-coding	XM_073074181.1	XP_072930282.1	200		FBpp0302563	2.44e-77	FBgn0035122	The gene mitochondrial ribosomal protein L17 is referred to in FlyBase by the symbol Dmel\mRpL17 (CG13880, FBgn0035122). It is a protein_coding_gene from Dmel. It has 2 annotated transcripts and 2 polypeptides (1 unique). Gene sequence location is 3L:264779..265932. Its molecular function is described by: structural constituent of ribosome. It is involved in the biological process described with:…
LOC140743183	Grip163	Grip163	gamma-tubulin complex component 6	Grip163	Grip163	1015.89	0.0428411	HWD	0.199252	0.21501	0.82976	1	NW_027332209.1	9651815	9666232	plus	protein-coding	XM_073074279.1	XP_072930380.1	1696		FBpp0075793	1.59e-52	FBgn0026432	The gene Grip163 is referred to in FlyBase by the symbol Dmel\Grip163 (CG5688, FBgn0026432). It is a protein_coding_gene from Dmel. It has one annotated transcript and one polypeptide. Gene sequence location is 3L:11993274..11998138. Its molecular function is described by: gamma-tubulin binding; microtubule minus-end binding. It is involved in the biological process described with 7 unique terms,…
LOC140743464	LOC140743464	LOC140743464	uncharacterized LOC140743464			1408.52	0.300313	HWD	0.457793	0.656003	0.511822	1	NW_027332209.1	9667088	9669210	plus	protein-coding	XM_073074793.1	XP_072930894.1	125		FBpp0308822	5.07e-09
LOC140743534	LOC140743534	LOC140743534	uncharacterized LOC140743534			7.32021	-0.31302	HWM	1.15853	-0.270188	0.787016	1	NW_027332209.1	9728699	9739286	plus	protein-coding	XM_073074918.1	XP_072931019.1	678		FBpp0310224	1.1e-33
LOC140743670	LOC140743670	nonsense-mediated mRNA decay factor SMG9	nonsense-mediated mRNA decay factor SMG9			1067.14	-0.00180286	HWM	0.233039	-0.00773628	0.993827	1	NW_027332209.1	9739451	9745612	minus	protein-coding	XM_073075160.1	XP_072931261.1	471
LOC140743593	LOC140743593	LOC140743593	uncharacterized LOC140743593			1986.26	0.0881044	HWD	0.0937178	0.940103	0.347165	1	NW_027332209.1	9745759	9750812	plus	protein-coding	XM_073075038.1	XP_072931139.1	280
LOC140743725	LOC140743725	Obp19d	general odorant-binding protein 19d-like	Obp19d	Odorant-binding protein 19d	17.698	0.185142	HWD	1.20279	0.153928	0.877667	1	NW_027332209.1	9752947	9755458	minus	protein-coding	XM_073075282.1	XP_072931383.1	147		FBpp0076996	4.58e-12	FBgn0011280	The gene Odorant-binding protein 19d is referred to in FlyBase by the symbol Dmel\Obp19d (CG1668, FBgn0011280). It is a protein_coding_gene from Dmel. It has 2 annotated transcripts and 2 polypeptides (1 unique). Gene sequence location is X:20419613..20420979. Its molecular function is described by: pheromone binding; odorant binding. It is involved in the biological process described with: senso…
LOC140743911	LOC140743911	Obp19a	general odorant-binding protein 72-like	Obp19a	Odorant-binding protein 19a	0.866964	-0.182779	HWM	2.33379	-0.0783185	0.937575	1	NW_027332209.1	9758217	9760802	minus	protein-coding	XM_073075412.1	XP_072931513.1	140		FBpp0297995	4.87e-19	FBgn0031109	The gene Odorant-binding protein 19a is referred to in FlyBase by the symbol Dmel\Obp19a (CG11748, FBgn0031109). It is a protein_coding_gene from Dmel. It has one annotated transcript and one polypeptide. Gene sequence location is X:20415744..20416521. Its molecular function is described by: odorant binding; dibutyl phthalate binding. It is involved in the biological process described with: olfac…
LOC140744115	LOC140744115	lush	uncharacterized LOC140744115	lush	lush	3.67081	-0.165302	HWM	1.95501	-0.084553	0.932617	1	NW_027332209.1	9763017	9772120	plus	protein-coding	XM_073075629.1	XP_072931730.1	287		FBpp0290704	2.43e-13	FBgn0020277	The gene lush is referred to in FlyBase by the symbol Dmel\lush (CG8807, FBgn0020277). It is a protein_coding_gene from Dmel. It has 2 annotated transcripts and 2 polypeptides (1 unique). Gene sequence location is 3L:19604398..19606090. Its molecular function is described by: odorant binding; dibutyl phthalate binding; diphenyl phthalate binding. It is involved in the biological process described…
LOC140744036	LOC140744036	lush	general odorant-binding protein 72-like	lush	lush	2.17508	-1.34122	HWM	1.68005	-0.798324	0.424682	1	NW_027332209.1	9765829	9767141	plus	protein-coding	XM_073075519.1	XP_072931620.1	121		FBpp0290704	8.84e-09	FBgn0020277	The gene lush is referred to in FlyBase by the symbol Dmel\lush (CG8807, FBgn0020277). It is a protein_coding_gene from Dmel. It has 2 annotated transcripts and 2 polypeptides (1 unique). Gene sequence location is 3L:19604398..19606090. Its molecular function is described by: odorant binding; dibutyl phthalate binding; diphenyl phthalate binding. It is involved in the biological process described…
LOC140744332	LOC140744332	Obp28a	general odorant-binding protein 28a-like	Obp28a	Odorant-binding protein 28a	4.93719	0.269516	HWD	1.46498	0.183972	0.854035	1	NW_027332209.1	9779506	9782875	plus	protein-coding	XM_073075933.1	XP_072932034.1	151		FBpp0079083	4.38e-06	FBgn0011283	The gene Odorant-binding protein 28a is referred to in FlyBase by the symbol Dmel\Obp28a (CG6641, FBgn0011283). It is a protein_coding_gene from Dmel. It has one annotated transcript and one polypeptide. Gene sequence location is 2L:7496791..7497365. Its molecular function is described by: pheromone binding; odorant binding. It is involved in the biological process described with: sensory percept…
LOC140744425	LOC140744425	Obp28a	uncharacterized LOC140744425	Obp28a	Odorant-binding protein 28a	4.31659	-0.0765792	HWM	2.06957	-0.0370024	0.970483	1	NW_027332209.1	9789136	9800311	plus	protein-coding	XM_073076046.1	XP_072932147.1	275		FBpp0079083	1.28e-08	FBgn0011283	The gene Odorant-binding protein 28a is referred to in FlyBase by the symbol Dmel\Obp28a (CG6641, FBgn0011283). It is a protein_coding_gene from Dmel. It has one annotated transcript and one polypeptide. Gene sequence location is 2L:7496791..7497365. Its molecular function is described by: pheromone binding; odorant binding. It is involved in the biological process described with: sensory percept…
LOC140744505	spri	sprint	Src homology 2 domain-containing protein sprint	spri	sprint	1992.02	0.0499071	HWD	0.153321	0.325508	0.744797	1	NW_027332209.1	9801887	10118561	plus	protein-coding	XM_073076161.1	XP_072932262.1	1669		FBpp0307842	6.72e-112	FBgn0085443	The gene sprint is referred to in FlyBase by the symbol Dmel\spri (CG34414, FBgn0085443). It is a protein_coding_gene from Dmel. It has 13 annotated transcripts and 13 polypeptides (8 unique). Gene sequence location is X:10490069..10585422. Its molecular function is described by: guanyl-nucleotide exchange factor activity; receptor tyrosine kinase binding; small GTPase binding; protein kinase bin…
LOC140757461	LOC140757461	LOC140757461	uncharacterized LOC140757461			2.52675	-0.105945	HWM	1.3669	-0.0775081	0.938219	1	NW_027332209.1	9802205	9809830	minus	protein-coding	XM_073093187.1	XP_072949288.1	307		FBpp0079276	6.08e-10
LOC140745378	LOC140745378	LOC140745378	uncharacterized LOC140745378			3.11776	-0.564611	HWM	1.12728	-0.50086	0.616469	1	NW_027332209.1	10121913	10124093	plus	protein-coding	XM_073077236.1	XP_072933337.1	226
LOC140745233	LOC140745233	GILT-like protein 1	GILT-like protein 1			283.95	1.5099	HWD	0.962715	1.56838	0.116792	1	NW_027332209.1	10125015	10130724	plus	protein-coding	XM_073077004.1	XP_072933105.1	227		FBpp0081582	3.86e-35
LOC140745306	LOC140745306	gamma-interferon-inducible lysosomal thiol reductase-like	gamma-interferon-inducible lysosomal thiol reductase-like			54.3558	2.11685	HWD	1.15291	1.83609	0.0663437	1	NW_027332209.1	10135345	10140440	plus	protein-coding	XM_073077110.1	XP_072933211.1	209		FBpp0081582	9.3e-37
LOC140745123	LOC140745123	CLIP domain-containing serine protease B4-like	CLIP domain-containing serine protease B4-like			967.043	-0.0130304	HWM	1.38861	-0.00938381	0.992513	1	NW_027332209.1	10141138	10149775	minus	protein-coding	XM_073076921.1	XP_072933022.1	363		FBpp0080715	6.37e-93
LOC140757469	LOC140757469	LOC140757469	uncharacterized LOC140757469			0.565406	-0.399864	HWM	4.14726	-0.0964166	0.92319	1	NW_027332209.1	10154333	10160428	plus	protein-coding	XM_073093197.1	XP_072949298.1	430
LOC140757979	LOC140757979	cilia- and flagella-associated protein 61-like	cilia- and flagella-associated protein 61-like			8.59957	-0.0941388	HWM	0.694176	-0.135612	0.892128	1	NW_027332209.1	10161748	10182483	minus	protein-coding	XM_073093910.1	XP_072950011.1	1437		FBpp0271819	4.31e-22
LOC140745456	LOC140745456	fascetto	protein regulator of cytokinesis 1-like	feo	fascetto	3116.3	0.029555	HWD	0.330566	0.0894074	0.928758	1	NW_027332209.1	10184252	10196007	minus	protein-coding	XM_073077357.1	XP_072933458.1	769		FBpp0073266	8.22e-57	FBgn0030241	The gene fascetto is referred to in FlyBase by the symbol Dmel\feo (CG11207, FBgn0030241). It is a protein_coding_gene from Dmel. It has one annotated transcript and one polypeptide. Gene sequence location is X:10852446..10854869. Its molecular function is described by: microtubule binding. It is involved in the biological process described with: mitotic spindle organization; microtubule cytoskel…
LOC140745526	LOC140745526	LOC140745526	uncharacterized LOC140745526			50.4262	1.30695	HWD	1.37636	0.949572	0.34233	1	NW_027332209.1	10206642	10208585	plus	protein-coding	XM_073077479.1	XP_072933580.1	209		FBpp0070206	1.9e-20
LOC140757991	LOC140757991	LOC140757991	uncharacterized LOC140757991			333.151	0.855876	HWD	1.4425	0.593328	0.552961	1	NW_027332209.1	10223893	10242320	minus	protein-coding	XM_073093931.1	XP_072950032.1	1485		FBpp0080135	1.26e-17
LOC140745718	LOC140745718	LOC140745718	uncharacterized LOC140745718			26.1876	0.806115	HWD	0.673788	1.19639	0.231544	1	NW_027332209.1	10250994	10264021	minus	protein-coding	XM_073077639.1	XP_072933740.1	777		FBpp0311615	2.75e-07
LOC140745852	LOC140745852	LOC140745852	uncharacterized LOC140745852			90.9786	-1.61075	HWM	1.23759	-1.30152	0.19308	1	NW_027332209.1	10286574	10296972	minus	protein-coding	XM_073077815.1	XP_072933916.1	430
LOC140745933	LOC140745933	LOC140745933	uncharacterized LOC140745933			194.058	2.33142	HWD	1.31819	1.76866	0.0769514	1	NW_027332209.1	10311973	10313344	minus	protein-coding	XM_073077938.1	XP_072934039.1	309
LOC140746019	LOC140746019	LOC140746019	uncharacterized LOC140746019			21.6327	3.68424	HWD	1.52369	2.41796	0.0156076	1	NW_027332209.1	10322477	10325000	minus	protein-coding	XM_073078041.1	XP_072934142.1	479
LOC140746106	LOC140746106	LOC140746106	uncharacterized LOC140746106			1.5479	-0.721182	HWM	2.67532	-0.269569	0.787492	1	NW_027332209.1	10327837	10336207	plus	protein-coding	XM_073078147.1	XP_072934248.1	1295
LOC140746269	LOC140746269	LOC140746269	uncharacterized LOC140746269			20.2502	0.0519708	HWD	1.52075	0.0341744	0.972738	1	NW_027332209.1	10356213	10364310	minus	protein-coding	XM_073078389.1	XP_072934490.1	247
LOC140746595	mldr	mulder	mitochondrial ribonuclease P catalytic subunit	mldr	mulder	480.915	-0.0394762	HWM	0.162195	-0.243387	0.807705	1	NW_027332209.1	10364635	10367699	minus	protein-coding	XM_073078736.1	XP_072934837.1	531		FBpp0293947	1.62e-72	FBgn0029858	The gene mulder is referred to in FlyBase by the symbol Dmel\mldr (CG15896, FBgn0029858). It is a protein_coding_gene from Dmel. It has 2 annotated transcripts and 2 polypeptides (1 unique). Gene sequence location is X:6291303..6294177. Its molecular function is described by: ribonuclease P activity. It is involved in the biological process described with: mitochondrial tRNA processing; mitochond…
LOC140746891	crn	crooked neck	pre-mRNA splicing factor crn	crn	crooked neck	2206.83	-0.0476853	HWM	0.180445	-0.264265	0.791576	1	NW_027332209.1	10368360	10371432	plus	protein-coding	XM_073079072.1	XP_072935173.1	700		FBpp0070402	0	FBgn0000377	The gene crooked neck is referred to in FlyBase by the symbol Dmel\crn (CG3193, FBgn0000377). It is a protein_coding_gene from Dmel. It has one annotated transcript and one polypeptide. Gene sequence location is X:2247594..2249983. Its molecular function is described by: RNA binding. It is involved in the biological process described with 8 unique terms, many of which group under: RNA splicing; m…
LOC140747069	Naa20A	Naa20A	N-alpha-acetyltransferase 20 A	Naa20A	N(alpha)-acetyltransferase 20 A	1312.16	-0.0301595	HWM	0.111907	-0.269505	0.787541	1	NW_027332209.1	10371483	10373351	minus	protein-coding	XM_073079348.1	XP_072935449.1	173		FBpp0304760	1.45e-109	FBgn0031043	The gene N(alpha)-acetyltransferase 20 A is referred to in FlyBase by the symbol Dmel\Naa20A (CG14222, FBgn0031043). It is a protein_coding_gene from Dmel. It has 4 annotated transcripts and 4 polypeptides (2 unique). Gene sequence location is X:19621451..19623074. Its molecular function is described by: protein-N-terminal amino-acid acetyltransferase activity; acyltransferase activity, transferr…
LOC140757476	LOC140757476	LOC140757476	uncharacterized LOC140757476			5.71258	0.147071	HWD	0.94762	0.1552	0.876664	1	NW_027332209.1	10374532	10375639	minus	lncRNA	XR_012103987.1
LOC140746655	e(y)3	enhancer of yellow 3	PHD finger protein enhancer of yellow 3	e(y)3	enhancer of yellow 3	3573.79	0.152507	HWD	0.161836	0.942358	0.34601	1	NW_027332209.1	10376356	10397237	plus	protein-coding	XM_073078782.1	XP_072934883.1	2494		FBpp0306394	5.88e-43	FBgn0087008	The gene enhancer of yellow 3 is referred to in FlyBase by the symbol Dmel\e(y)3 (CG12238, FBgn0087008). It is a protein_coding_gene from Dmel. It has 5 annotated transcripts and 5 polypeptides (3 unique). Gene sequence location is X:19626548..19638369. Its molecular function is described by: transcription coactivator activity; transcription corepressor activity; chromatin binding. It is involved…
LOC140747152	LOC140747152	LOC140747152	uncharacterized LOC140747152			777.119	-0.0260063	HWM	0.0795522	-0.326908	0.743737	1	NW_027332209.1	10397281	10413768	minus	protein-coding	XM_073079462.1	XP_072935563.1	743		FBpp0308797	1.78e-120
LOC140747238	CoRest	CoRest	REST corepressor	CoRest	CoRest	2840.02	0.154127	HWD	0.145382	1.06015	0.289076	1	NW_027332209.1	10415506	10426562	plus	protein-coding	XM_073079583.1	XP_072935684.1	496		FBpp0292001	2.41e-95	FBgn0261573	The gene CoRest is referred to in FlyBase by the symbol Dmel\CoRest (CG42687, FBgn0261573). It is a protein_coding_gene from Dmel. It has 10 annotated transcripts and 10 polypeptides (6 unique). Gene sequence location is X:19521929..19530896. Its molecular function is described by: chromatin binding; transcription corepressor activity; protein binding. It is involved in the biological process des…
LOC140757481	LOC140757481	cilia- and flagella-associated protein 61-like	cilia- and flagella-associated protein 61-like			5.87243	0.0409117	HWD	1.17637	0.034778	0.972257	1	NW_027332209.1	10426867	10444970	plus	protein-coding	XM_073093218.1	XP_072949319.1	1386		FBpp0311002	3.73e-33
LOC140747674	LOC140747674	multiple coagulation factor deficiency protein 2 homolog	multiple coagulation factor deficiency protein 2 homolog			3.24243	-0.6189	HWM	1.16356	-0.531903	0.594793	1	NW_027332209.1	10498126	10503582	plus	protein-coding	XM_073080245.1	XP_072936346.1	174		FBpp0083397	1.3e-15
LOC140747476	LOC140747476	LOC140747476	uncharacterized LOC140747476			4.6488	-1.25734	HWM	1.2822	-0.980612	0.326784	1	NW_027332209.1	10503637	10509661	minus	protein-coding	XM_073079991.1	XP_072936092.1	253		FBpp0081700	2.07e-10
LOC140747742	LOC140747742	LOC140747742	uncharacterized LOC140747742			9.41868	0.647746	HWD	0.823747	0.786342	0.431667	1	NW_027332209.1	10517431	10519636	plus	protein-coding	XM_073080373.1	XP_072936474.1	537
LOC140747828	LOC140747828	LOC140747828	uncharacterized LOC140747828			1661.68	-0.10294	HWM	0.225425	-0.45665	0.647923	1	NW_027332209.1	10519265	10544669	minus	protein-coding	XM_073080477.1	XP_072936578.1	178
LOC140747959	LOC140747959	transmembrane protein 151B-like	transmembrane protein 151B-like			4.48279	1.13267	HWD	1.36416	0.830306	0.406366	1	NW_027332209.1	10567091	10632215	plus	protein-coding	XM_073080662.1	XP_072936763.1	596
LOC140748045	LOC140748045	Usf	upstream stimulatory factor 1-like	Usf	Usf	974.053	0.120899	HWD	0.211466	0.57172	0.567512	1	NW_027332209.1	10715308	10720576	plus	protein-coding	XM_073080776.1	XP_072936877.1	248		FBpp0301043	4.52e-12	FBgn0029711	The gene Usf is referred to in FlyBase by the symbol Dmel\Usf (CG17592, FBgn0029711). It is a protein_coding_gene from Dmel. It has 2 annotated transcripts and 2 polypeptides (1 unique). Gene sequence location is X:4544617..4548794. Its molecular function is described by: RNA polymerase II cis-regulatory region sequence-specific DNA binding; protein dimerization activity; DNA-binding transcriptio…
LOC140748125	LOC140748125	Phaser	uncharacterized LOC140748125	Phs	Phaser	213.061	-0.117985	HWM	0.186493	-0.632649	0.526963	1	NW_027332209.1	10720954	10727191	minus	protein-coding	XM_073080895.1	XP_072936996.1	869		FBpp0075323	4.29e-23	FBgn0036522	The gene Phaser is referred to in FlyBase by the symbol Dmel\Phs (CG7372, FBgn0036522). It is a protein_coding_gene from Dmel. It has one annotated transcript and one polypeptide. Gene sequence location is 3L:15619901..15624130. Its molecular function is described by: RNA polymerase II cis-regulatory region sequence-specific DNA binding; DNA-binding transcription factor activity, RNA polymerase I…
LOC140748212	LOC140748212	protein FAM177A1	protein FAM177A1			782.555	0.0753449	HWD	0.18338	0.410868	0.681169	1	NW_027332209.1	10728330	10730270	plus	protein-coding	XM_073081009.1	XP_072937110.1	145		FBpp0070975	1.25e-15
LOC140748294	Cph	Chronophage	BCL11 transcription factor chronophage	Cph	Chronophage	63.9416	-0.0281936	HWM	1.05336	-0.0267653	0.978647	1	NW_027332209.1	10968217	11019366	plus	protein-coding	XM_073081139.1	XP_072937240.1	866		FBpp0308848	6.41e-132	FBgn0029939	The gene Chronophage is referred to in FlyBase by the symbol Dmel\Cph (CG9650, FBgn0029939). It is a protein_coding_gene from Dmel. It has 5 annotated transcripts and 5 polypeptides (all unique). Gene sequence location is X:7137723..7241932. Its molecular function is described by: DNA-binding transcription factor binding; DNA-binding transcription factor activity; RNA polymerase II cis-regulatory…
LOC140748361	LOC140748361	putative ATP-dependent RNA helicase DHX57	putative ATP-dependent RNA helicase DHX57			551.191	0.0203128	HWD	0.214751	0.0945873	0.924643	1	NW_027332209.1	11155737	11170682	minus	protein-coding	XM_073081249.1	XP_072937350.1	1264		FBpp0308815	0
LOC140748471	Ork1	Ork1	open rectifier K[+] channel 1	Ork1	Open rectifier K[+] channel 1	85.6362	-0.0684102	HWM	1.21402	-0.05635	0.955063	1	NW_027332209.1	11182925	11216837	plus	protein-coding	XM_073081319.1	XP_072937420.1	1011		FBpp0312045	2.75e-111	FBgn0017561	The gene Open rectifier K[+] channel 1 is referred to in FlyBase by the symbol Dmel\Ork1 (CG1615, FBgn0017561). It is a protein_coding_gene from Dmel. It has 4 annotated transcripts and 4 polypeptides (2 unique). Gene sequence location is X:10878054..10891250. Its molecular function is described by: potassium channel activity; potassium ion leak channel activity; outward rectifier potassium chann…
LOC140748570	IP3K2	IP3K2	Inositol 1,4,5-triphosphate kinase 2	IP3K2	Inositol 1,4,5-triphosphate kinase 2	2429.51	0.0815809	HWD	0.206853	0.39439	0.693293	1	NW_027332209.1	11217381	11414781	minus	protein-coding	XM_073081427.1	XP_072937528.1	561		FBpp0311962	1.46e-172	FBgn0283680	The gene Inositol 1,4,5-triphosphate kinase 2 is referred to in FlyBase by the symbol Dmel\IP3K2 (CG45017, FBgn0283680). It is a protein_coding_gene from Dmel. It has 6 annotated transcripts and 6 polypeptides (3 unique). Gene sequence location is X:13303633..13329303. Its molecular function is described by: inositol hexakisphosphate kinase activity; inositol-1,4,5-trisphosphate 3-kinase activity…
LOC140749154	sbr	small bristles	nuclear RNA export factor small bristles	sbr	small bristles	2554.04	0.101431	HWD	0.161076	0.629709	0.528885	1	NW_027332209.1	11422685	11433596	minus	protein-coding	XM_073082229.1	XP_072938330.1	614		FBpp0073267	2.65e-153	FBgn0003321	The gene small bristles is referred to in FlyBase by the symbol Dmel\sbr (CG1664, FBgn0003321). It is a protein_coding_gene from Dmel. It has 3 annotated transcripts and 3 polypeptides (2 unique). Gene sequence location is X:10832752..10847092. Its molecular function is described by: protein binding; nucleic acid binding; ribonucleoprotein complex binding; RNA binding. It is involved in the biolo…
LOC140749317	mnb	minibrain	minibrain	mnb	minibrain	4378.32	0.0729	HWD	0.12862	0.566784	0.570861	1	NW_027332209.1	11434879	11617515	plus	protein-coding	XM_073082412.1	XP_072938513.1	555		FBpp0289735	0	FBgn0259168	The gene minibrain is referred to in FlyBase by the symbol Dmel\mnb (CG42273, FBgn0259168). It is a protein_coding_gene from Dmel. It has 5 annotated transcripts and 5 polypeptides (all unique). Gene sequence location is X:17862697..17887222. Its molecular function is described by 6 unique terms, many of which group under: kinase activity; catalytic activity; catalytic activity, acting on a prote…
LOC140749247	LOC140749247	uncharacterized protein CG43867	uncharacterized protein CG43867			354.381	-0.0414918	HWM	0.400531	-0.103592	0.917493	1	NW_027332209.1	11619793	12064638	plus	protein-coding	XM_073082324.1	XP_072938425.1	1470		FBpp0310016	0
LOC140749769	LOC140749769	Aldehyde oxidase 3	uncharacterized LOC140749769	AOX3	Aldehyde oxidase 3	708.433	0.307395	HWD	0.757412	0.405849	0.684853	1	NW_027332209.1	12067277	12083003	minus	protein-coding	XM_073082962.1	XP_072939063.1	1272		FBpp0390664	0	FBgn0038349	The gene Aldehyde oxidase 3 is referred to in FlyBase by the symbol Dmel\AOX3 (CG6045, FBgn0038349). It is a protein_coding_gene from Dmel. It has 2 annotated transcripts and 2 polypeptides (1 unique). Gene sequence location is 3R:15542748..15548188. Its molecular function is described by 8 unique terms, many of which group under: small molecule binding; binding; ion binding; anion binding; catal…
LOC140750002	LOC140750002	LOC140750002	uncharacterized LOC140750002			20642.1	0.0831153	HWD	0.204747	0.405941	0.684786	1	NW_027332209.1	12096473	12105983	minus	protein-coding	XM_073083322.1	XP_072939423.1	178
LOC140749837	LOC140749837	LOC140749837	uncharacterized LOC140749837			538.781	0.135129	HWD	0.24928	0.542077	0.587766	1	NW_027332209.1	12113493	12119371	minus	protein-coding	XM_073083088.1	XP_072939189.1	364		FBpp0303961	7.74e-59
LOC140749915	LOC140749915	LOC140749915	uncharacterized LOC140749915			594.489	-0.0243611	HWM	0.223561	-0.108969	0.913227	1	NW_027332209.1	12119961	12126563	plus	protein-coding	XM_073083206.1	XP_072939307.1	706		FBpp0070325	3.54e-22
LOC140750169	PCB	Pyruvate carboxylase	Pyruvate carboxylase	Pcb	Pyruvate carboxylase	1019.91	0.543326	HWD	0.32806	1.65618	0.0976856	1	NW_027332209.1	12131996	12171120	minus	protein-coding	XM_073083596.1	XP_072939697.1	1199		FBpp0290074	0	FBgn0027580	The gene Pyruvate carboxylase is referred to in FlyBase by the symbol Dmel\Pcb (CG1516, FBgn0027580). It is a protein_coding_gene from Dmel. It has 10 annotated transcripts and 10 polypeptides (2 unique). Gene sequence location is 2R:9850703..9861543. Its molecular function is described by: metal ion binding; pyruvate carboxylase activity; catalytic activity; ATP binding. It is involved in the bi…
LOC140750241	LOC140750241	LOC140750241	uncharacterized LOC140750241			269.564	0.00986807	HWD	0.163824	0.060236	0.951968	1	NW_027332209.1	12171785	12176537	plus	protein-coding	XM_073083710.1	XP_072939811.1	559		FBpp0082593	6.71e-67
LOC140750394	Ugt50B3	Ugt50B3	UDP-glycosyltransferase family 50 member B3	Ugt50B3	UDP-glycosyltransferase family 50 member B3	294.275	0.0618443	HWD	1.48507	0.0416441	0.966782	1	NW_027332209.1	12180115	12240298	plus	protein-coding	XM_073083924.1	XP_072940025.1	544		FBpp0307246	0	FBgn0050438	The gene UDP-glycosyltransferase family 50 member B3 is referred to in FlyBase by the symbol Dmel\Ugt50B3 (CG30438, FBgn0050438). It is a protein_coding_gene from Dmel. It has 5 annotated transcripts and 5 polypeptides (2 unique). Gene sequence location is 2R:5496674..5549543. Its molecular function is described by: UDP-glycosyltransferase activity. It is involved in the biological process descri…
LOC140750604	LOC140750604	Aldehyde oxidase 3	xanthine dehydrogenase-like	AOX3	Aldehyde oxidase 3	1.37247	3.04969	HWD	2.09102	1.45847	0.14471	1	NW_027332209.1	12243817	12282907	minus	protein-coding	XM_073084292.1	XP_072940393.1	1778		FBpp0390664	0	FBgn0038349	The gene Aldehyde oxidase 3 is referred to in FlyBase by the symbol Dmel\AOX3 (CG6045, FBgn0038349). It is a protein_coding_gene from Dmel. It has 2 annotated transcripts and 2 polypeptides (1 unique). Gene sequence location is 3R:15542748..15548188. Its molecular function is described by 8 unique terms, many of which group under: small molecule binding; binding; ion binding; anion binding; catal…
LOC140750682	LOC140750682	pancreatic lipase-related protein 3-like	pancreatic lipase-related protein 3-like			0.400244	0	HWM	5.13428	0	1	1	NW_027332209.1	12263884	12322249	plus	protein-coding	XM_073084409.1	XP_072940510.1	356		FBpp0300869	1.09e-43
LOC140750317	LOC140750317	Aldehyde oxidase 1	xanthine dehydrogenase-like	AOX1	Aldehyde oxidase 1	12.4619	0.113477	HWD	2.6757	0.0424102	0.966172	1	NW_027332209.1	12288322	12303243	minus	protein-coding	XM_073083809.1	XP_072939910.1	1283		FBpp0082608	0	FBgn0267408	The gene Aldehyde oxidase 1 is referred to in FlyBase by the symbol Dmel\AOX1 (CG18522, FBgn0267408). It is a protein_coding_gene from Dmel. It has one annotated transcript and one polypeptide. Gene sequence location is 3R:15532137..15537292. Its molecular function is described by 9 unique terms, many of which group under: binding; oxidoreductase activity; small molecule binding; oxidoreductase a…
LOC140757512	LOC140757512	LOC140757512	uncharacterized LOC140757512			0.192799	1.52366	HWD	5.13428	0.296762	0.766648	1	NW_027332209.1	12336952	12344107	minus	protein-coding	XM_073093262.1	XP_072949363.1	153
LOC140750862	DAAM	DAAM	disheveled-associated activator of morphogenesis-like protein	DAAM	Dishevelled Associated Activator of Morphogenesis	191.77	0.705305	HWD	0.593928	1.18753	0.23502	1	NW_027332209.1	12466127	12567850	minus	protein-coding	XM_073084618.1	XP_072940719.1	1203		FBpp0292356	0	FBgn0025641	The gene Dishevelled Associated Activator of Morphogenesis is referred to in FlyBase by the symbol Dmel\DAAM (CG14622, FBgn0025641). It is a protein_coding_gene from Dmel. It has 6 annotated transcripts and 6 polypeptides (3 unique). Gene sequence location is X:1289713..1322362. Its molecular function is described by: actin binding; small GTPase binding. It is involved in the biological process d…
LOC140751020	LOC140751020	Aven	uncharacterized LOC140751020	Aven	Apoptosis and caspase activation inhibitor	878.046	-0.0509011	HWM	0.297854	-0.170893	0.864308	1	NW_027332209.1	12644048	12647529	plus	protein-coding	XM_073084859.1	XP_072940960.1	407		FBpp0311951	9.05e-07	FBgn0030410	The gene Apoptosis and caspase activation inhibitor is referred to in FlyBase by the symbol Dmel\Aven (CG15727, FBgn0030410). It is a protein_coding_gene from Dmel. It has 2 annotated transcripts and 2 polypeptides (1 unique). Gene sequence location is X:12628370..12629640. Its molecular function is described by: . It is involved in the biological process described with: negative regulation of G2…
LOC140750941	LOC140750941	LOC140750941	uncharacterized LOC140750941			805.587	-0.0824755	HWM	0.141226	-0.583995	0.559224	1	NW_027332209.1	12648796	12652534	minus	protein-coding	XM_073084740.1	XP_072940841.1	650
LOC140751093	LOC140751093	LOC140751093	uncharacterized LOC140751093			1242.54	0.105901	HWD	0.159097	0.665636	0.505644	1	NW_027332209.1	12658892	12670874	plus	protein-coding	XM_073084977.1	XP_072941078.1	1217
LOC140751494	Gmd	Gmd	GDP-mannose 4,6 dehydratase	Gmd	GDP-mannose 4,6-dehydratase	929.094	0.0115224	HWD	0.191273	0.0602404	0.951964	1	NW_027332209.1	12672372	12682716	minus	protein-coding	XM_073085413.1	XP_072941514.1	357		FBpp0078685	0	FBgn0031661	The gene GDP-mannose 4,6-dehydratase is referred to in FlyBase by the symbol Dmel\Gmd (CG8890, FBgn0031661). It is a protein_coding_gene from Dmel. It has one annotated transcript and one polypeptide. Gene sequence location is 2L:4975300..4977023. Its molecular function is described by: GDP-mannose 4,6-dehydratase activity. It is involved in the biological process described with: 'de novo' GDP-L-…
LOC140751294	IntS11	Integrator 11	integrator complex subunit 11	IntS11	Integrator 11	1898.81	-0.0465825	HWM	0.113481	-0.410488	0.681448	1	NW_027332209.1	12683503	12685570	plus	protein-coding	XM_073085231.1	XP_072941332.1	595		FBpp0084842	0	FBgn0039691	The gene Integrator 11 is referred to in FlyBase by the symbol Dmel\IntS11 (CG1972, FBgn0039691). It is a protein_coding_gene from Dmel. It has one annotated transcript and one polypeptide. Gene sequence location is 3R:29745337..29747513. Its molecular function is described by: inositol hexakisphosphate binding; RNA endonuclease activity. It is involved in the biological process described with: s…
LOC140751389	TTLL15	TTLL15	tubulin tyrosine ligase-like 15	TTLL15	Tubulin tyrosine ligase-like 15	1045.9	-0.0208781	HWM	0.225913	-0.0924165	0.926367	1	NW_027332209.1	12685520	12699543	minus	protein-coding	XM_073085317.1	XP_072941418.1	519		FBpp0081758	9.07e-147	FBgn0037838	The gene Tubulin tyrosine ligase-like 15 is referred to in FlyBase by the symbol Dmel\TTLL15 (CG4089, FBgn0037838). It is a protein_coding_gene from Dmel. It has one annotated transcript and one polypeptide. Gene sequence location is 3R:10815288..10817490. Its molecular function is described by: tubulin-glutamic acid ligase activity. It is involved in the biological process described with: protei…
LOC140757521	Actbeta	Activin-beta	inhibin subunit beta	Actbeta	Activin-beta	10.7318	1.08103	HWD	1.26485	0.854666	0.392736	1	NW_027332209.1	12705872	12714848	minus	protein-coding	XM_073093271.1	XP_072949372.1	210		FBpp0088273	3.55e-51	FBgn0024913	The gene Activin-beta is referred to in FlyBase by the symbol Dmel\Act≈í‚â§ (CG11062, FBgn0024913). It is a protein_coding_gene from Dmel. It has one annotated transcript and one polypeptide. Gene sequence location is 4:1077331..1084796. Its molecular function is described by: protein binding; growth factor activity; cytokine activity. It is involved in the biological process described with 10 un…
LOC140751642	LOC140751642	LOC140751642	uncharacterized LOC140751642			263.501	0.217593	HWD	0.213365	1.01982	0.307816	1	NW_027332209.1	12740371	12745914	minus	protein-coding	XM_073085655.1	XP_072941756.1	554		FBpp0082593	3.51e-61
LOC140751569	IKKbeta	I-kappaB kinase beta	inhibitor of nuclear factor kappa B kinase subunit beta	IKKbeta	I-kappaB kinase beta	849.066	0.00920527	HWD	0.231534	0.0397577	0.968286	1	NW_027332209.1	12747163	12750469	plus	protein-coding	XM_073085542.1	XP_072941643.1	764		FBpp0293344	1.46e-52	FBgn0024222	The gene I-kappaB kinase beta is referred to in FlyBase by the symbol Dmel\IKK≈í‚â§ (CG4201, FBgn0024222). It is a protein_coding_gene from Dmel. It has one annotated transcript and one polypeptide. Gene sequence location is 3R:16046347..16049421. Its molecular function is described by: ATP binding; IkappaB kinase activity; protein serine/threonine kinase activity; protein kinase activity; protei…
LOC140751714	LOC140751714	taxi	neurogenic differentiation factor 6-B-like	tx	taxi	15.1243	-1.22563	HWM	0.591655	-2.07153	0.0383095	1	NW_027332209.1	12755358	12756097	plus	protein-coding	XM_073085764.1	XP_072941865.1	155		FBpp0308670	1.11e-23	FBgn0288888	The gene taxi is referred to in FlyBase by the symbol Dmel\tx (CG5441, FBgn0288888). It is a protein_coding_gene from Dmel. It has 2 annotated transcripts and 2 polypeptides (1 unique). Gene sequence location is 3R:26440778..26448991. Its molecular function is described by: protein dimerization activity; bHLH transcription factor binding; DNA-binding transcription factor activity, RNA polymerase …
LOC140742227	Rrp47	Rrp47	Ribosomal RNA processing 47	Rrp47	Ribosomal RNA processing 47	104.36	-0.0317061	HWM	0.315759	-0.100412	0.920017	1	NW_027332209.1	12795686	12796132	plus	protein-coding	XM_073073067.1	XP_072929168.1	148		FBpp0309613	1.07e-10	FBgn0030711	The gene Ribosomal RNA processing 47 is referred to in FlyBase by the symbol Dmel\Rrp47 (CG8928, FBgn0030711). It is a protein_coding_gene from Dmel. It has 2 annotated transcripts and 2 polypeptides (1 unique). Gene sequence location is X:15944897..15946249. Its molecular function is described by: DNA binding; RNA binding. It is involved in the biological process described with: maturation of 5.…
LOC140751776	LOC140751776	ADP-dependent glucokinase	ADP-dependent glucokinase			3208.72	-0.0875443	HWM	0.161548	-0.54191	0.587881	1	NW_027332209.1	12799305	12802868	minus	protein-coding	XM_073085854.1	XP_072941955.1	489		FBpp0293214	8.08e-143
LOC140751854	Rpn2	Rpn2	Regulatory particle non-ATPase 2	Rpn2	Regulatory particle non-ATPase 2	10268.3	0.00624127	HWD	0.192737	0.0323824	0.974167	1	NW_027332209.1	12803454	12807693	minus	protein-coding	XM_073085972.1	XP_072942073.1	1000		FBpp0306599	0	FBgn0028692	The gene Regulatory particle non-ATPase 2 is referred to in FlyBase by the symbol Dmel\Rpn2 (CG11888, FBgn0028692). It is a protein_coding_gene from Dmel. It has 3 annotated transcripts and 3 polypeptides (2 unique). Gene sequence location is 3R:29153524..29157255. Its molecular function is described by: enzyme regulator activity; zinc ion binding. It is involved in the biological process describ…
LOC140751935	SrpRalpha	SrpRalpha	signal recognition particle receptor alpha	SrpRalpha	Signal recognition particle receptor alpha	768.499	-0.148387	HWM	0.253514	-0.585319	0.558333	1	NW_027332209.1	12808123	12816130	plus	protein-coding	XM_073086092.1	XP_072942193.1	609		FBpp0073336	0	FBgn0010391	The gene Signal recognition particle receptor alpha is referred to in FlyBase by the symbol Dmel\SrpR≈í¬± (CG2522, FBgn0010391). It is a protein_coding_gene from Dmel. It has one annotated transcript and one polypeptide. Gene sequence location is X:11126877..11129087. Its molecular function is described by: GTP binding; RNA binding; signal recognition particle binding; GTPase activity; ATP hydrol…
LOC140757551	LOC140757551	LOC140757551	uncharacterized LOC140757551			11.572	-0.0178005	HWM	1.88252	-0.00945567	0.992456	1	NW_027332209.1	12820284	12822573	plus	protein-coding	XM_073093315.1	XP_072949416.1	235
LOC140752946	mael	maelstrom	germ-plasm component protein maelstrom	mael	maelstrom	1239.26	0.00315761	HWD	0.14546	0.0217078	0.982681	1	NW_027332209.1	12824962	12834791	minus	protein-coding	XM_073087286.1	XP_072943387.1	439		FBpp0312456	3.05e-26	FBgn0016034	The gene maelstrom is referred to in FlyBase by the symbol Dmel\mael (CG11254, FBgn0016034). It is a protein_coding_gene from Dmel. It has 4 annotated transcripts and 4 polypeptides (2 unique). Gene sequence location is 3L:22721203..22726234. Its molecular function is described by: transcription cis-regulatory region binding; sequence-specific DNA binding. It is involved in the biological process…
LOC140752007	FucT6	FucT6	alpha-(1,6)-fucosyltransferase 8	FucT6	alpha1,6-fucosyltransferase	72.0806	0.140812	HWD	0.579101	0.243156	0.807884	1	NW_027332209.1	12836556	12867055	plus	protein-coding	XM_073086196.1	XP_072942297.1	577		FBpp0073457	0	FBgn0030327	The gene alpha1,6-fucosyltransferase is referred to in FlyBase by the symbol Dmel\FucT6 (CG2448, FBgn0030327). It is a protein_coding_gene from Dmel. It has one annotated transcript and one polypeptide. Gene sequence location is X:11706575..11709951. Its molecular function is described by: alpha-(1->6)-fucosyltransferase activity; glycoprotein 6-alpha-L-fucosyltransferase activity. It is involved…
LOC140752104	LOC140752104	C901	uncharacterized LOC140752104	C901	C901	377.131	-0.499622	HWM	0.454205	-1.09999	0.271335	1	NW_027332209.1	12875027	12881374	plus	protein-coding	XM_073086314.1	XP_072942415.1	348		FBpp0073256	2e-131	FBgn0021742	The gene C901 is referred to in FlyBase by the symbol Dmel\C901 (CG1567, FBgn0021742). It is a protein_coding_gene from Dmel. It has one annotated transcript and one polypeptide. Gene sequence location is X:10964032..10967134. Its molecular function is described by: Notch binding. It is involved in the biological process described with: negative regulation of Notch signaling pathway; Notch signal…
LOC140752332	Nep5	Neprilysin 5	M13 family metallopeptidase neprilysin 5	Nep5	Neprilysin 5	0.567182	1.49092	HWD	3.477	0.428795	0.668073	1	NW_027332209.1	12909320	12918527	minus	protein-coding	XM_073086631.1	XP_072942732.1	785		FBpp0304093	0	FBgn0039478	The gene Neprilysin 5 is referred to in FlyBase by the symbol Dmel\Nep5 (CG6265, FBgn0039478). It is a protein_coding_gene from Dmel. It has 4 annotated transcripts and 4 polypeptides (2 unique). Gene sequence location is 3R:27057908..27064199. Its molecular function is described by: metalloendopeptidase activity; metallopeptidase activity. It is involved in the biological process described with:…
LOC140752418	LOC140752418	LOC140752418	uncharacterized LOC140752418			7.02873	3.33668	HWD	2.02949	1.64409	0.100157	1	NW_027332209.1	12956716	12962682	minus	protein-coding	XM_073086741.1	XP_072942842.1	237		FBpp0080135	7.2e-14
LOC140752494	LOC140752494	LOC140752494	uncharacterized LOC140752494			24.9532	3.71053	HWD	1.38239	2.68413	0.00727186	1	NW_027332209.1	12989623	12991461	plus	protein-coding	XM_073086861.1	XP_072942962.1	314		FBpp0080135	3.96e-13
LOC140752589	LOC140752589	LOC140752589	uncharacterized LOC140752589			17.964	-0.666566	HWM	0.739617	-0.901231	0.367465	1	NW_027332209.1	12992615	13001654	plus	protein-coding	XM_073086974.1	XP_072943075.1	185
LOC140752744	LOC140752744	LOC140752744	uncharacterized LOC140752744			444.424	-0.153482	HWM	0.401313	-0.38245	0.702127	1	NW_027332209.1	13004880	13056744	minus	protein-coding	XM_073087121.1	XP_072943222.1	172
LOC140753087	LOC140753087	LOC140753087	uncharacterized LOC140753087			3.77863	-0.213651	HWM	2.10152	-0.101665	0.919023	1	NW_027332209.1	13058176	13063143	plus	lncRNA	XR_012103538.1
LOC140752858	LOC140752858	LOC140752858	uncharacterized LOC140752858			0.897853	0.0656207	HWD	2.28371	0.0287343	0.977077	1	NW_027332209.1	13066891	13072944	plus	lncRNA	XR_012103504.1
LOC140753013	LOC140753013	LOC140753013	uncharacterized LOC140753013			296.383	0.0785189	HWD	1.49679	0.0524583	0.958163	1	NW_027332209.1	13077543	13082959	minus	protein-coding	XM_073087395.1	XP_072943496.1	177
LOC140757572	LOC140757572	LOC140757572	uncharacterized LOC140757572			3.58498	-0.992976	HWM	1.17079	-0.848125	0.396368	1	NW_027332209.1	13088397	13094133	minus	protein-coding	XM_073093345.1	XP_072949446.1	182
LOC140753139	LOC140753139	LOC140753139	uncharacterized LOC140753139			397.567	0.0174326	HWD	0.440899	0.0395387	0.968461	1	NW_027332209.1	13104880	13112450	plus	protein-coding	XM_073087587.1	XP_072943688.1	189
LOC140753212	LOC140753212	LOC140753212	uncharacterized LOC140753212			333.757	0.0131934	HWD	0.467808	0.0282026	0.977501	1	NW_027332209.1	13117038	13121060	plus	protein-coding	XM_073087711.1	XP_072943812.1	181
LOC140753293	LOC140753293	LOC140753293	uncharacterized LOC140753293			20.5489	0.225667	HWD	1.1822	0.190887	0.848614	1	NW_027332209.1	13122807	13127464	plus	protein-coding	XM_073087830.1	XP_072943931.1	206
LOC140753462	LOC140753462	LOC140753462	uncharacterized LOC140753462			2.81647	0.0297758	HWD	1.308	0.0227644	0.981838	1	NW_027332209.1	13131173	13138515	plus	protein-coding	XM_073088117.1	XP_072944218.1	188
LOC140753416	LOC140753416	LOC140753416	uncharacterized LOC140753416			0.967008	-0.00356863	HWM	1.84992	-0.00192907	0.998461	1	NW_027332209.1	13138801	13139421	plus	lncRNA	XR_012103569.1
LOC140753570	Sym	Symplekin	symplekin scaffold protein	Sym	Symplekin	1349.66	-0.016457	HWM	0.204135	-0.0806184	0.935745	1	NW_027332209.1	13140841	13155045	plus	protein-coding	XM_073088323.1	XP_072944424.1	1154		FBpp0078372	0	FBgn0037371	The gene Symplekin is referred to in FlyBase by the symbol Dmel\Sym (CG2097, FBgn0037371). It is a protein_coding_gene from Dmel. It has one annotated transcript and one polypeptide. Gene sequence location is 3R:5738178..5742476. Its molecular function is described by: protein binding. It is involved in the biological process described with: co-transcriptional mRNA 3'-end processing, cleavage and…
LOC140753653	LOC140753653	Aldehyde oxidase 2	uncharacterized LOC140753653	AOX2	Aldehyde oxidase 2	702.752	-0.00244701	HWM	0.514459	-0.00475648	0.996205	1	NW_027332209.1	13157114	13179415	minus	protein-coding	XM_073088422.1	XP_072944523.1	1260		FBpp0311435	0	FBgn0038348	The gene Aldehyde oxidase 2 is referred to in FlyBase by the symbol Dmel\AOX2 (CG18519, FBgn0038348). It is a protein_coding_gene from Dmel. It has one annotated transcript and one polypeptide. Gene sequence location is 3R:15537713..15542414. Its molecular function is described by 8 unique terms, many of which group under: binding; small molecule binding; ion binding; catalytic activity; cation b…
LOC140757585	LOC140757585	LOC140757585	uncharacterized LOC140757585			1.94527	1.49159	HWD	2.8855	0.516926	0.605208	1	NW_027332209.1	13187083	13195359	plus	protein-coding	XM_073093369.1	XP_072949470.1	179
LOC140757586	LOC140757586	LOC140757586	uncharacterized LOC140757586			0.61282	1.98395	HWD	2.91621	0.680316	0.496304	1	NW_027332209.1	13198971	13214174	minus	protein-coding	XM_073093385.1	XP_072949486.1	159
LOC140757587	LOC140757587	Aldehyde oxidase 1	xanthine dehydrogenase/oxidase-like	AOX1	Aldehyde oxidase 1	1.0348	-1.30656	HWM	2.67319	-0.488764	0.625009	1	NW_027332209.1	13237306	13250277	minus	protein-coding	XM_073093411.1	XP_072949512.1	1261		FBpp0082608	0	FBgn0267408	The gene Aldehyde oxidase 1 is referred to in FlyBase by the symbol Dmel\AOX1 (CG18522, FBgn0267408). It is a protein_coding_gene from Dmel. It has one annotated transcript and one polypeptide. Gene sequence location is 3R:15532137..15537292. Its molecular function is described by 9 unique terms, many of which group under: binding; oxidoreductase activity; small molecule binding; oxidoreductase a…
LOC140757597	LOC140757597	Aldehyde oxidase 1	xanthine dehydrogenase/oxidase-like	AOX1	Aldehyde oxidase 1	0.213646	-0.399854	HWM	5.13428	-0.0778792	0.937924	1	NW_027332209.1	13253779	13267634	minus	protein-coding	XM_073093423.1	XP_072949524.1	1261		FBpp0082608	0	FBgn0267408	The gene Aldehyde oxidase 1 is referred to in FlyBase by the symbol Dmel\AOX1 (CG18522, FBgn0267408). It is a protein_coding_gene from Dmel. It has one annotated transcript and one polypeptide. Gene sequence location is 3R:15532137..15537292. Its molecular function is described by 9 unique terms, many of which group under: binding; oxidoreductase activity; small molecule binding; oxidoreductase a…
LOC140753884	LOC140753884	LOC140753884	uncharacterized LOC140753884			25.042	-0.416313	HWM	0.84187	-0.494509	0.620947	1	NW_027332209.1	13272600	13287309	minus	protein-coding	XM_073088739.1	XP_072944840.1	164
LOC140754008	LOC140754008	Alkaline phosphatase 12	alkaline phosphatase-like	Alp12	Alkaline phosphatase 12	24.9816	-0.587688	HWM	0.814517	-0.721518	0.470591	1	NW_027332209.1	13299167	13308005	minus	protein-coding	XM_073088942.1	XP_072945043.1	519		FBpp0306282	5.42e-147	FBgn0032779	The gene Alkaline phosphatase 12 is referred to in FlyBase by the symbol Dmel\Alp12 (CG16771, FBgn0032779). It is a protein_coding_gene from Dmel. It has 5 annotated transcripts and 5 polypeptides (1 unique). Gene sequence location is 2L:19424050..19429224. Its molecular function is described by: phosphatase activity; alkaline phosphatase activity. The biological processes in which it is involved…
LOC140742242	LOC140742242	Cytochrome b5	uncharacterized LOC140742242	Cyt-b5	Cytochrome b5	2067.34	0.0332658	HWD	0.146399	0.227226	0.820248	1	NW_027332209.1	13321843	13333875	minus	protein-coding	XM_073073091.1	XP_072929192.1	253		FBpp0087979	7.84e-30	FBgn0264294	The gene Cytochrome b5 is referred to in FlyBase by the symbol Dmel\Cyt-b5 (CG2140, FBgn0264294). It is a protein_coding_gene from Dmel. It has 2 annotated transcripts and 2 polypeptides (all unique). Gene sequence location is 2R:7533506..7535936. Its molecular function is described by: heme binding. It is involved in the biological process described with: xenobiotic metabolic process; response t…
LOC140754099	LOC140754099	probable methyltransferase-like protein 25	probable methyltransferase-like protein 25			993.44	-0.0739187	HWM	0.402352	-0.183717	0.854236	1	NW_027332209.1	13335131	13346336	plus	protein-coding	XM_073089046.1	XP_072945147.1	601		FBpp0099380	2.96e-63
LOC140757609	LOC140757609	LOC140757609	uncharacterized LOC140757609			0.214972	1.52364	HWD	5.13428	0.296759	0.766651	1	NW_027332209.1	13358842	13395205	plus	protein-coding	XM_073093448.1	XP_072949549.1	205
LOC140754175	LOC140754175	Niemann-Pick type C-2a	ecdysteroid-regulated 16 kDa protein-like	Npc2a	Niemann-Pick type C-2a	1283.02	0.0884024	HWD	0.291937	0.302814	0.762032	1	NW_027332209.1	13408272	13426152	plus	protein-coding	XM_073089155.1	XP_072945256.1	146		FBpp0077492	5.7e-47	FBgn0031381	The gene Niemann-Pick type C-2a is referred to in FlyBase by the symbol Dmel\Npc2a (CG7291, FBgn0031381). It is a protein_coding_gene from Dmel. It has one annotated transcript and one polypeptide. Gene sequence location is 2L:1988290..1988940. Its molecular function is described by 7 unique terms, many of which group under: binding; lipid binding; carbohydrate derivative binding; sterol binding;…
LOC140754262	LOC140754262	LOC140754262	uncharacterized LOC140754262			483.746	0.0505394	HWD	0.248711	0.203205	0.838975	1	NW_027332209.1	13432586	13435557	minus	protein-coding	XM_073089268.1	XP_072945369.1	423
LOC140757617	LOC140757617	mitochondrial 2-oxodicarboxylate carrier	mitochondrial 2-oxodicarboxylate carrier			5.42575	0.0348099	HWD	1.34654	0.0258514	0.979376	1	NW_027332209.1	13436039	13441860	minus	protein-coding	XM_073093461.1	XP_072949562.1	311		FBpp0070129	1.47e-136
LOC140754343	pcx	pecanex	pecanex	pcx	pecanex	95.469	-0.00214738	HWM	0.385358	-0.00557244	0.995554	1	NW_027332209.1	13442033	13467634	plus	protein-coding	XM_073089375.1	XP_072945476.1	2805		FBpp0304655	0	FBgn0003048	The gene pecanex is referred to in FlyBase by the symbol Dmel\pcx (CG3443, FBgn0003048). It is a protein_coding_gene from Dmel. It has 3 annotated transcripts and 3 polypeptides (2 unique). Gene sequence location is X:2225296..2238045. Its molecular function is unknown. It is involved in the biological process described with: endoplasmic reticulum organization. 25 alleles are reported. The phenot…
LOC140755468	LOC140755468	thioredoxin, mitochondrial	thioredoxin, mitochondrial			1013	-0.00667019	HWM	0.251804	-0.0264896	0.978867	1	NW_027332209.1	13473794	13482640	minus	protein-coding	XM_073090780.1	XP_072946881.1	143		FBpp0070224	8.04e-44
LOC140754491	Klc	Kinesin light chain	kinesin light chain	Klc	Kinesin light chain	3382.34	-0.0113919	HWM	0.267766	-0.0425442	0.966065	1	NW_027332209.1	13482915	13542081	plus	protein-coding	XM_073089547.1	XP_072945648.1	557		FBpp0303945	0	FBgn0010235	The gene Kinesin light chain is referred to in FlyBase by the symbol Dmel\Klc (CG5433, FBgn0010235). It is a protein_coding_gene from Dmel. It has 3 annotated transcripts and 3 polypeptides (2 unique). Gene sequence location is 3L:12746616..12750056. Its molecular function is described by: kinesin binding; protein binding. It is involved in the biological process described with: dorsal appendage …
LOC140742250	btn	buttonless	buttonless	btn	buttonless	0.291715	-2.23013	HWM	5.05224	-0.441414	0.658914	1	NW_027332209.1	13548493	13550628	plus	protein-coding	XM_073073102.1	XP_072929203.1	162		FBpp0083671	8.27e-28	FBgn0014949	The gene buttonless is referred to in FlyBase by the symbol Dmel\btn (CG5264, FBgn0014949). It is a protein_coding_gene from Dmel. It has one annotated transcript and one polypeptide. Gene sequence location is 3R:22586149..22586625. Its molecular function is described by: DNA-binding transcription factor activity; DNA binding; DNA-binding transcription factor activity, RNA polymerase II-specific;…
LOC140755799	east	east	enhanced adult sensory threshold	east	enhanced adult sensory threshold	3153.24	0.134237	HWD	0.168274	0.797729	0.425028	1	NW_027332209.1	13551253	13568248	minus	protein-coding	XM_073091166.1	XP_072947267.1	2114		FBpp0292166	2.86e-67	FBgn0261954	The gene enhanced adult sensory threshold is referred to in FlyBase by the symbol Dmel\east (CG4399, FBgn0261954). It is a protein_coding_gene from Dmel. It has 6 annotated transcripts and 6 polypeptides (3 unique). Gene sequence location is X:2010860..2024647. Its molecular function is unknown. It is involved in the biological process described with: female meiosis chromosome segregation; metamo…
LOC140756004	mRpL49	mRpL49	mitochondrial ribosomal protein L49	mRpL49	mitochondrial ribosomal protein L49	1237.42	-0.0234915	HWM	0.295725	-0.0794371	0.936685	1	NW_027332209.1	13568235	13569289	plus	protein-coding	XM_073091426.1	XP_072947527.1	225		FBpp0309878	1.22e-36	FBgn0030433	The gene mitochondrial ribosomal protein L49 is referred to in FlyBase by the symbol Dmel\mRpL49 (CG4647, FBgn0030433). It is a protein_coding_gene from Dmel. It has 2 annotated transcripts and 2 polypeptides (1 unique). Gene sequence location is X:12907105..12907942. Its molecular function is described by: structural constituent of ribosome; translation initiation factor activity. It is involved…
LOC140756165	Brms1	Brms1	breast cancer metastasis-suppressor 1-like protein	Brms1	BRMS1 transcriptional repressor	922.516	-0.137099	HWM	0.289128	-0.47418	0.635371	1	NW_027332209.1	13594269	13708450	minus	protein-coding	XM_073091633.1	XP_072947734.1	226		FBpp0073526	1.09e-74	FBgn0030434	The gene BRMS1 transcriptional repressor is referred to in FlyBase by the symbol Dmel\Brms1 (CG4400, FBgn0030434). It is a protein_coding_gene from Dmel. It has one annotated transcript and one polypeptide. Gene sequence location is X:12907986..12909622. Its molecular function is described by: histone deacetylase binding. It is involved in the biological process described with: negative regulatio…
LOC140756090	LOC140756090	LOC140756090	uncharacterized LOC140756090			74.2802	-0.105271	HWM	0.286026	-0.368048	0.712837	1	NW_027332209.1	13631526	13636462	plus	protein-coding	XM_073091539.1	XP_072947640.1	274		FBpp0073527	1.33e-19
LOC140756246	sdt	stardust	MAGUK p55 family member stardust	sdt	stardust	2849.68	0.354819	HWD	0.17669	2.00814	0.0446285	1	NW_027332209.1	13710540	13892830	minus	protein-coding	XM_073091756.1	XP_072947857.1	1252		FBpp0305869	0	FBgn0261873	The gene stardust is referred to in FlyBase by the symbol Dmel\sdt (CG32717, FBgn0261873). It is a protein_coding_gene from Dmel. It has 14 annotated transcripts and 14 polypeptides (12 unique). Gene sequence location is X:8178549..8240474. Its molecular function is described by: guanylate kinase activity; protein binding. It is involved in the biological process described with 13 unique terms, m…
LOC140756338	slpr	slipper	mitogen-activated protein kinase kinase kinase slipper	slpr	slipper	336.437	0.132588	HWD	0.230845	0.574361	0.565723	1	NW_027332209.1	13893583	13962621	plus	protein-coding	XM_073091833.1	XP_072947934.1	968		FBpp0292850	0	FBgn0030018	The gene slipper is referred to in FlyBase by the symbol Dmel\slpr (CG2272, FBgn0030018). It is a protein_coding_gene from Dmel. It has 4 annotated transcripts and 4 polypeptides (2 unique). Gene sequence location is X:8170229..8177185. Its molecular function is described by: protein homodimerization activity; protein kinase activity; MAP kinase kinase kinase activity; JUN kinase kinase kinase ac…
LOC140757752	LOC140757752	LOC140757752	uncharacterized LOC140757752			396.59	0.110095	HWD	0.217854	0.505364	0.613303	1	NW_027332209.1	13952394	13955171	plus	protein-coding	XM_073093633.1	XP_072949734.1	129
LOC140756474	fne	found in neurons	ELAV like RNA binding protein found in neurons	fne	found in neurons	1523.69	-0.0110908	HWM	0.154506	-0.0717827	0.942775	1	NW_027332209.1	13989875	13991836	minus	protein-coding	XM_073092023.1	XP_072948124.1	378		FBpp0428415	6.3e-76	FBgn0086675	The gene found in neurons is referred to in FlyBase by the symbol Dmel\fne (CG4396, FBgn0086675). It is a protein_coding_gene from Dmel. It has 11 annotated transcripts and 11 polypeptides (3 unique). Gene sequence location is X:12917477..12950417. Its molecular function is described by: RNA binding; poly(U) RNA binding; mRNA binding; nucleic acid binding. It is involved in the biological process…
LOC140757005	mRpL33	mRpL33	mitochondrial ribosomal protein L33	mRpL33	mitochondrial ribosomal protein L33	565.29	-0.0390163	HWM	0.20557	-0.189796	0.849469	1	NW_027332209.1	13992511	13995265	plus	protein-coding	XM_073092588.1	XP_072948689.1	65		FBpp0070623	2.78e-30	FBgn0040907	The gene mitochondrial ribosomal protein L33 is referred to in FlyBase by the symbol Dmel\mRpL33 (CG3712, FBgn0040907). It is a protein_coding_gene from Dmel. It has one annotated transcript and one polypeptide. Gene sequence location is X:4321764..4322231. Its molecular function is described by: structural constituent of ribosome. It is involved in the biological process described with: mitochon…
LOC140757118	norpA	no receptor potential A	no receptor potential A	norpA	no receptor potential A	10.2668	0.0141138	HWD	0.559729	0.0252155	0.979883	1	NW_027332209.1	13998724	14083346	minus	protein-coding	XM_073092657.1	XP_072948758.1	1076		FBpp0100136	0	FBgn0262738	The gene no receptor potential A is referred to in FlyBase by the symbol Dmel\norpA (CG3620, FBgn0262738). It is a protein_coding_gene from Dmel. It has 6 annotated transcripts and 6 polypeptides (2 unique). Gene sequence location is X:4322626..4365408. Its molecular function is described by: GTPase activator activity; phospholipase C activity; phosphoric diester hydrolase activity; calcium ion b…
LOC140756718	LOC140756718	crooked legs	uncharacterized LOC140756718	crol	crooked legs	5.10513	-0.274729	HWM	1.17507	-0.233797	0.815142	1	NW_027332209.1	14083789	14094276	minus	protein-coding	XM_073092297.1	XP_072948398.1	710		FBpp0307448	1.16e-19	FBgn0020309	The gene crooked legs is referred to in FlyBase by the symbol Dmel\crol (CG14938, FBgn0020309). It is a protein_coding_gene from Dmel. It has 9 annotated transcripts and 9 polypeptides (7 unique). Gene sequence location is 2L:11794327..11809438. Its molecular function is described by: RNA polymerase II cis-regulatory region sequence-specific DNA binding; DNA-binding transcription factor activity,…
LOC140756624	LOC140756624	chymotrypsin-2-like	chymotrypsin-2-like			0.224839	0	HWM	5.13428	0	1	1	NW_027332209.1	14088236	14096584	plus	protein-coding	XM_073092205.1	XP_072948306.1	259		FBpp0112313	4.16e-29
LOC140742268	LOC140742268	LOC140742268	uncharacterized LOC140742268			2.74023	1.78988	HWD	1.34461	1.33115	0.18314	1	NW_027332209.1	14102872	14112272	minus	protein-coding	XM_073073124.1	XP_072929225.1	520		FBpp0082847	1.67e-31
LOC140756916	shtd	shattered	anaphase promoting complex subunit 1	shtd	shattered	689.951	-0.00225218	HWM	0.264664	-0.00850957	0.99321	1	NW_027332209.1	14117112	14138467	minus	protein-coding	XM_073092488.1	XP_072948589.1	2084		FBpp0073893	0	FBgn0004391	The gene shattered is referred to in FlyBase by the symbol Dmel\shtd (CG9198, FBgn0004391). It is a protein_coding_gene from Dmel. It has one annotated transcript and one polypeptide. Gene sequence location is X:15455544..15462441. Its molecular function is described by: molecular adaptor activity. It is involved in the biological process described with: metaphase/anaphase transition of mitotic c…
LOC140757088	LOC140757088	bobby sox	uncharacterized LOC140757088	bbx	bobby sox	705.404	0.0700607	HWD	0.413948	0.16925	0.8656	1	NW_027332209.1	14140118	14172958	minus	protein-coding	XM_073092643.1	XP_072948744.1	542		FBpp0304134	3.03e-51	FBgn0024251	The gene bobby sox is referred to in FlyBase by the symbol Dmel\bbx (CG1414, FBgn0024251). It is a protein_coding_gene from Dmel. It has 4 annotated transcripts and 4 polypeptides (1 unique). Gene sequence location is X:21363028..21373145. Its molecular function is described by: RNA polymerase II transcription regulatory region sequence-specific DNA binding; DNA-binding transcription factor activ…
LOC140757625	LOC140757625	Dopamine 2-like receptor	dopamine D2-like receptor	Dop2R	Dopamine 2-like receptor	0.300255	-0.399862	HWM	5.13428	-0.0778807	0.937923	1	NW_027332209.1	14179847	14228358	minus	protein-coding	XM_073093472.1	XP_072949573.1	549		FBpp0309864	4.51e-179	FBgn0053517	The gene Dopamine 2-like receptor is referred to in FlyBase by the symbol Dmel\Dop2R (CG33517, FBgn0053517). It is a protein_coding_gene from Dmel. It has 6 annotated transcripts and 6 polypeptides (all unique). Gene sequence location is X:20004680..20062706. Its molecular function is described by: G protein-coupled amine receptor activity; G protein-coupled receptor activity; dopamine neurotrans…
LOC140757763	LOC140757763	LOC140757763	uncharacterized LOC140757763			4.83376	0.227684	HWD	2.73696	0.0831884	0.933702	1	NW_027332209.1	14575237	14581724	minus	protein-coding	XM_073093640.1	XP_072949741.1	336
LOC140744263	LOC140744263	U6 spliceosomal RNA	U6 spliceosomal RNA			4.86503	0.823714	HWD	0.961408	0.856779	0.391567	1	NW_027332209.1	14679163	14679269	minus	snRNA	XR_012102540.1
LOC140757632	LOC140757632	Aldehyde oxidase 3	xanthine dehydrogenase/oxidase-like	AOX3	Aldehyde oxidase 3	2.63244	-0.684141	HWM	2.87475	-0.237983	0.811894	1	NW_027332209.1	14748397	14764953	plus	protein-coding	XM_073093487.1	XP_072949588.1	1260		FBpp0390664	0	FBgn0038349	The gene Aldehyde oxidase 3 is referred to in FlyBase by the symbol Dmel\AOX3 (CG6045, FBgn0038349). It is a protein_coding_gene from Dmel. It has 2 annotated transcripts and 2 polypeptides (1 unique). Gene sequence location is 3R:15542748..15548188. Its molecular function is described by 8 unique terms, many of which group under: small molecule binding; binding; ion binding; anion binding; catal…
LOC140757146	LOC140757146	LOC140757146	uncharacterized LOC140757146			14.6445	1.18672	HWD	1.20416	0.985524	0.324367	1	NW_027332209.1	14766217	14768024	minus	protein-coding	XM_073092684.1	XP_072948785.1	380
LOC140757155	LOC140757155	Aldehyde oxidase 3	xanthine dehydrogenase-like	AOX3	Aldehyde oxidase 3	297.669	0.578382	HWD	0.841512	0.687313	0.491885	1	NW_027332209.1	14772038	14783017	minus	protein-coding	XM_073092693.1	XP_072948794.1	1258		FBpp0390664	0	FBgn0038349	The gene Aldehyde oxidase 3 is referred to in FlyBase by the symbol Dmel\AOX3 (CG6045, FBgn0038349). It is a protein_coding_gene from Dmel. It has 2 annotated transcripts and 2 polypeptides (1 unique). Gene sequence location is 3R:15542748..15548188. Its molecular function is described by 8 unique terms, many of which group under: small molecule binding; binding; ion binding; anion binding; catal…
LOC140757164	LOC140757164	LOC140757164	uncharacterized LOC140757164			5030.86	1.714	HWD	1.65579	1.03515	0.300598	1	NW_027332209.1	14807766	14818608	plus	protein-coding	XM_073092702.1	XP_072948803.1	155
LOC140757175	LOC140757175	LOC140757175	uncharacterized LOC140757175			9.67315	-0.0279562	HWM	0.834774	-0.0334896	0.973284	1	NW_027332209.1	14860494	14883617	plus	protein-coding	XM_073092713.1	XP_072948814.1	490
LOC140757640	LOC140757640	LOC140757640	uncharacterized LOC140757640			9.1475	-0.699628	HWM	1.06204	-0.658759	0.510051	1	NW_027332209.1	14888190	14904483	plus	protein-coding	XM_073093498.1	XP_072949599.1	173
LOC140757181	LOC140757181	hemolymph lipopolysaccharide-binding protein-like	hemolymph lipopolysaccharide-binding protein-like			98.6522	-0.142741	HWM	0.512584	-0.278474	0.780648	1	NW_027332209.1	14906585	14915814	plus	protein-coding	XM_073092723.1	XP_072948824.1	186
LOC140757192	tko	technical knockout	30S ribosomal protein S12 technical knockout	tko	technical knockout	317.179	-0.0109535	HWM	0.237113	-0.0461952	0.963155	1	NW_027332209.1	14918382	14930268	plus	protein-coding	XM_073092732.1	XP_072948833.1	169		FBpp0300988	9.63e-64	FBgn0003714	The gene technical knockout is referred to in FlyBase by the symbol Dmel\tko (CG7925, FBgn0003714). It is a protein_coding_gene from Dmel. It has 2 annotated transcripts and 2 polypeptides (all unique). Gene sequence location is X:2442313..2443976. Its molecular function is described by: structural constituent of ribosome. It is involved in the biological process described with 8 unique terms, ma…
LOC140757646	LOC140757646	giant	uncharacterized LOC140757646	gt	giant	0.979264	-0.22889	HWM	2.8658	-0.0798694	0.936341	1	NW_027332209.1	14932100	14932973	minus	protein-coding	XM_073093512.1	XP_072949613.1	216		FBpp0070444	2.49e-06	FBgn0001150	The gene giant is referred to in FlyBase by the symbol Dmel\gt (CG7952, FBgn0001150). It is a protein_coding_gene from Dmel. It has one annotated transcript and one polypeptide. Gene sequence location is X:2427113..2428967. Its molecular function is described by: RNA polymerase II transcription regulatory region sequence-specific DNA binding; DNA-binding transcription factor activity; RNA polymer…
LOC140757204	smg	smaug	sterile alpha motif domain containing protein 4 smaug	smg	smaug	754.967	-0.0647158	HWM	0.11558	-0.55992	0.575534	1	NW_027332209.1	14948196	14959841	plus	protein-coding	XM_073092741.1	XP_072948842.1	572		FBpp0288542	1.51e-36	FBgn0016070	The gene smaug is referred to in FlyBase by the symbol Dmel\smg (CG5263, FBgn0016070). It is a protein_coding_gene from Dmel. It has 5 annotated transcripts and 5 polypeptides (2 unique). Gene sequence location is 3L:8990317..8997989. Its molecular function is described by 6 unique terms, many of which group under: binding; RNA binding; nucleic acid binding; translation repressor activity; transl…
LOC140757223	LOC140757223	Silence-associated factor	uncharacterized LOC140757223	Saft	Silence-associated factor	145.753	0.191702	HWD	0.501681	0.38212	0.702372	1	NW_027332209.1	14959833	14961638	minus	protein-coding	XM_073092762.1	XP_072948863.1	465		FBpp0112097	3.64e-44	FBgn0037120	The gene Silence-associated factor is referred to in FlyBase by the symbol Dmel\Saft (CG11247, FBgn0037120). It is a protein_coding_gene from Dmel. It has 4 annotated transcripts and 4 polypeptides (2 unique). Gene sequence location is 3L:21724326..21728806. Its molecular function is described by: RNA polymerase II transcription regulatory region sequence-specific DNA binding; zinc ion binding; D…
LOC140757214	LOC140757214	crooked legs	uncharacterized LOC140757214	crol	crooked legs	274.075	0.0364191	HWD	0.237537	0.15332	0.878146	1	NW_027332209.1	14962025	14964437	plus	protein-coding	XM_073092753.1	XP_072948854.1	481		FBpp0079846	2.21e-52	FBgn0020309	The gene crooked legs is referred to in FlyBase by the symbol Dmel\crol (CG14938, FBgn0020309). It is a protein_coding_gene from Dmel. It has 9 annotated transcripts and 9 polypeptides (7 unique). Gene sequence location is 2L:11794327..11809438. Its molecular function is described by: RNA polymerase II cis-regulatory region sequence-specific DNA binding; DNA-binding transcription factor activity,…
LOC140757232	mdu	meduse	mitotic spindle positioning protein meduse	mdu	meduse	1601.1	-0.0561242	HWM	0.259695	-0.216116	0.828897	1	NW_027332209.1	14966017	14971246	plus	protein-coding	XM_073092776.1	XP_072948877.1	301		FBpp0073485	4.29e-26	FBgn0030396	The gene meduse is referred to in FlyBase by the symbol Dmel\mdu (CG2556, FBgn0030396). It is a protein_coding_gene from Dmel. It has one annotated transcript and one polypeptide. Gene sequence location is X:12497188..12516565. Its molecular function is described by: actin binding. The biological processes in which it is involved are not known. 16 alleles are reported. No phenotypic data is avail…
LOC140757652	LOC140757652	LOC140757652	uncharacterized LOC140757652			0.426641	-1.06166	HWM	5.11608	-0.207513	0.835609	1	NW_027332209.1	15037199	15039629	plus	protein-coding	XM_073093525.1	XP_072949626.1	709
LOC140757660	LOC140757660	LOC140757660	uncharacterized LOC140757660			0.409219	-0.107634	HWM	4.24219	-0.0253723	0.979758	1	NW_027332209.1	15044105	15046236	plus	protein-coding	XM_073093538.1	XP_072949639.1	599
LOC140757665	LOC140757665	LOC140757665	uncharacterized LOC140757665			11.9253	0.561912	HWD	2.3063	0.243642	0.807508	1	NW_027332209.1	15054756	15055785	plus	protein-coding	XM_073093552.1	XP_072949653.1	122
LOC140757672	LOC140757672	LOC140757672	uncharacterized LOC140757672			14.1983	0.406634	HWD	1.72812	0.235304	0.813973	1	NW_027332209.1	15058783	15061843	plus	protein-coding	XM_073093566.1	XP_072949667.1	209
LOC140757677	LOC140757677	LOC140757677	uncharacterized LOC140757677			349.322	1.48034	HWD	1.42755	1.03698	0.299745	1	NW_027332209.1	15071222	15072583	plus	protein-coding	XM_073093580.1	XP_072949681.1	126
LOC140757685	LOC140757685	LOC140757685	uncharacterized LOC140757685			0.25469	2.35684	HWD	5.10515	0.461661	0.644325	1	NW_027332209.1	15080581	15081308	minus	protein-coding	XM_073093592.1	XP_072949693.1	171
LOC140742281	LOC140742281	LOC140742281	uncharacterized LOC140742281			2.06795	1.54924	HWD	2.443	0.634153	0.525981	1	NW_027332209.1	15088707	15094132	plus	protein-coding	XM_073073151.1	XP_072929252.1	345
LOC140757706	LOC140757706	LOC140757706	uncharacterized LOC140757706			1.11021	0	HWM	3.34958	0	1	1	NW_027332209.1	15104488	15106400	plus	protein-coding	XM_073093605.1	XP_072949706.1	114
LOC140757237	LOC140757237	LOC140757237	uncharacterized LOC140757237			6.9689	0.993797	HWD	1.41649	0.701592	0.482934	1	NW_027332209.1	15108766	15118329	plus	protein-coding	XM_073092789.1	XP_072948890.1	179
LOC140757243	LOC140757243	LOC140757243	uncharacterized LOC140757243			0.51612	1.39805	HWD	3.40116	0.411051	0.681035	1	NW_027332209.1	15114858	15116603	plus	lncRNA	XR_012103951.1
LOC140757245	LOC140757245	XRCC1	DNA repair protein XRCC1-like	XRCC1	XRCC1	498.147	0.0335208	HWD	0.233031	0.143847	0.885621	1	NW_027332209.1	15121013	15132286	plus	protein-coding	XM_073092830.1	XP_072948931.1	651		FBpp0070730	5.63e-18	FBgn0026751	The gene XRCC1 is referred to in FlyBase by the symbol Dmel\XRCC1 (CG4208, FBgn0026751). It is a protein_coding_gene from Dmel. It has one annotated transcript and one polypeptide. Gene sequence location is X:5329876..5332435. Its molecular function is described by: damaged DNA binding. It is involved in the biological process described with: single strand break repair; double-strand break repair…
LOC140757248	eIF3f1	eIF3f1	eukaryotic translation initiation factor 3 subunit f1	eIF3f1	eukaryotic translation initiation factor 3 subunit f1	6820.76	-0.195005	HWM	0.228004	-0.85527	0.392402	1	NW_027332209.1	15132481	15135640	minus	protein-coding	XM_073092854.1	XP_072948955.1	279		FBpp0078532	5e-148	FBgn0037270	The gene eukaryotic translation initiation factor 3 subunit f1 is referred to in FlyBase by the symbol Dmel\eIF3f1 (CG9769, FBgn0037270). It is a protein_coding_gene from Dmel. It has one annotated transcript and one polypeptide. Gene sequence location is 3R:4712882..4714182. Its molecular function is described by: peptidase activity; metal-dependent deubiquitinase activity; translation initiatio…
LOC140757258	LOC140757258	bolA-like protein 3	bolA-like protein 3			425.135	0.0500671	HWD	0.270908	0.184812	0.853376	1	NW_027332209.1	15136821	15138374	minus	protein-coding	XM_073092865.1	XP_072948966.1	114		FBpp0086996	4.32e-09
LOC140757244	LOC140757244	ribosome biogenesis protein BOP1 homolog	ribosome biogenesis protein BOP1 homolog			1238.96	-0.0839126	HWM	0.144272	-0.581628	0.560817	1	NW_027332209.1	15138481	15150344	plus	protein-coding	XM_073092814.1	XP_072948915.1	841		FBpp0088519	0
LOC140757268	LOC140757268	CdGAPr	rho GTPase-activating protein 4-like	CdGAPr	Cd GTPase activating protein-related	652.474	0.0789702	HWD	0.184728	0.427495	0.669019	1	NW_027332209.1	15152552	15180230	plus	protein-coding	XM_073092878.1	XP_072948979.1	827		FBpp0290189	4.99e-16	FBgn0032821	The gene Cd GTPase activating protein-related is referred to in FlyBase by the symbol Dmel\CdGAPr (CG10538, FBgn0032821). It is a protein_coding_gene from Dmel. It has 4 annotated transcripts and 4 polypeptides (3 unique). Gene sequence location is 2L:19774874..19791882. Its molecular function is described by: GTPase activator activity. It is involved in the biological process described with: sma…
LOC140742289	LOC140742289	LOC140742289	uncharacterized LOC140742289			252.509	0.19459	HWD	0.319563	0.608924	0.542575	1	NW_027332209.1	15180369	15182641	plus	protein-coding	XM_073073162.1	XP_072929263.1	162
LOC140757274	chn	charlatan	zinc finger transcriptional factor charlatan	chn	charlatan	11.2569	1.16456	HWD	0.913357	1.27503	0.202297	1	NW_027332209.1	15183657	15192214	minus	protein-coding	XM_073092889.1	XP_072948990.1	663		FBpp0086547	4.28e-33	FBgn0015371	The gene charlatan is referred to in FlyBase by the symbol Dmel\chn (CG11798, FBgn0015371). It is a protein_coding_gene from Dmel. It has 9 annotated transcripts and 9 polypeptides (7 unique). Gene sequence location is 2R:15115236..15144783. Its molecular function is described by: sequence-specific DNA binding; DNA-binding transcription repressor activity, RNA polymerase II-specific; protein bind…
LOC140757300	Dhit	Double hit	regulator of G protein signaling double hit	Dhit	Double hit	8.65103	0.762449	HWD	0.864462	0.881992	0.377781	1	NW_027332209.1	15191243	15207260	plus	protein-coding	XM_073092940.1	XP_072949041.1	271		FBpp0309243	6.16e-79	FBgn0028743	The gene Double hit is referred to in FlyBase by the symbol Dmel\Dhit (CG5036, FBgn0028743). It is a protein_coding_gene from Dmel. It has 2 annotated transcripts and 2 polypeptides (all unique). Gene sequence location is 2R:17792870..17800677. Its molecular function is described by: G-protein alpha-subunit binding; GDP-dissociation inhibitor activity; GTPase activator activity. The biological pr…
LOC140757335	LOC140757335	LOC140757335	uncharacterized LOC140757335			90.8139	0.188516	HWD	1.56288	0.12062	0.903992	1	NW_027332209.1	15197009	15202964	minus	lncRNA	XR_012103960.1
LOC140744797	LOC140744797	LOC140744797	uncharacterized LOC140744797			174.316	0.0930549	HWD	0.196857	0.472702	0.636426	1	NW_027332210.1	4426	5403	minus	lncRNA	XR_012102587.1
LOC140744426	LOC140744426	LOC140744426	uncharacterized LOC140744426			111.648	0.185317	HWD	0.400237	0.463018	0.643351	1	NW_027332210.1	5520	7971	minus	protein-coding	XM_073076010.1	XP_072932111.1	211
LOC140744433	LOC140744433	LOC140744433	uncharacterized LOC140744433			323.845	0.195218	HWD	0.522444	0.373662	0.708656	1	NW_027332210.1	8155	12721	plus	protein-coding	XM_073076021.1	XP_072932122.1	427		FBpp0081563	4.32e-09
LOC140745278	LOC140745278	LOC140745278	uncharacterized LOC140745278			636.128	0.111315	HWD	0.373169	0.298297	0.765476	1	NW_027332210.1	12746	22366	minus	protein-coding	XM_073077047.1	XP_072933148.1	299
LOC140744443	m-cup	mann-cup	ankyrin repeat protein mann-cup	m-cup	mann-cup	235.902	-0.0364731	HWM	0.18838	-0.193614	0.846478	1	NW_027332210.1	22708	35822	plus	protein-coding	XM_073076032.1	XP_072932133.1	784		FBpp0082855	3.72e-128	FBgn0038488	The gene mann-cup is referred to in FlyBase by the symbol Dmel\m-cup (CG11896, FBgn0038488). It is a protein_coding_gene from Dmel. It has 2 annotated transcripts and 2 polypeptides (all unique). Gene sequence location is 3R:17144475..17149412. Its molecular function is described by: ubiquitin-like ligase-substrate adaptor activity. It is involved in the biological process described with: proteas…
LOC140745269	knk	knickkopf	cytochrome and DOMON domain-containing protein knickkopf	knk	knickkopf	1041.72	-0.0155954	HWM	0.370404	-0.0421037	0.966416	1	NW_027332210.1	39871	50846	minus	protein-coding	XM_073077027.1	XP_072933128.1	690		FBpp0081672	0	FBgn0001321	The gene knickkopf is referred to in FlyBase by the symbol Dmel\knk (CG6217, FBgn0001321). It is a protein_coding_gene from Dmel. It has one annotated transcript and one polypeptide. Gene sequence location is 3R:10122365..10125664. Its molecular function is unknown. It is involved in the biological process described with 11 unique terms, many of which group under: developmental process; multicell…
LOC140745292	Skel	Skeletor	DM13 and DOMON_DOH domain-containing protein skeletor	Skel	Skeletor	1587.14	0.448289	HWD	0.611171	0.733492	0.463259	1	NW_027332210.1	56803	185201	plus	protein-coding	XM_073077065.1	XP_072933166.1	1464		FBpp0296946	0	FBgn0262717	The gene Skeletor is referred to in FlyBase by the symbol Dmel\Skel (CG43161, FBgn0262717). It is a protein_coding_gene from Dmel. It has 4 annotated transcripts and 4 polypeptides (all unique). Gene sequence location is 3R:10686943..10696270. Its molecular function is described by: structural molecule activity. It is involved in the biological process described with: spindle assembly; nucleus or…
LOC140745262	LOC140745262	LOC140745262	uncharacterized LOC140745262			0.322672	-1.05333	HWM	5.06099	-0.208127	0.83513	1	NW_027332210.1	104684	105815	minus	protein-coding	XM_073077014.1	XP_072933115.1	271
LOC140744449	flip	flippy	ankyrin repeat and SAM domain-containing protein flippy	flip	flippy	21.3889	0.950111	HWD	2.14647	0.442639	0.658027	1	NW_027332210.1	185201	204209	minus	protein-coding	XM_073076047.1	XP_072932148.1	415		FBpp0112103	3.4e-28	FBgn0037229	The gene flippy is referred to in FlyBase by the symbol Dmel\flip (CG9766, FBgn0037229). It is a protein_coding_gene from Dmel. It has one annotated transcript and one polypeptide. Gene sequence location is 3R:4269221..4277928. Its molecular function is described by: . It is involved in the biological process described with: regulation of gene expression. 6 alleles are reported. The phenotypes of…
LOC140745311	LOC140745311	LOC140745311	uncharacterized LOC140745311			5.25938	1.00049	HWD	1.81319	0.551782	0.581098	1	NW_027332210.1	192822	193814	minus	protein-coding	XM_073077087.1	XP_072933188.1	213
LOC140745386	cpx	complexin	synaptic transmission protein complexin	cpx	complexin	1895.86	0.272368	HWD	0.158333	1.72022	0.0853922	1	NW_027332210.1	208680	528942	plus	protein-coding	XM_073077217.1	XP_072933318.1	141		FBpp0290985	1.69e-50	FBgn0041605	The gene complexin is referred to in FlyBase by the symbol Dmel\cpx (CG32490, FBgn0041605). It is a protein_coding_gene from Dmel. It has 21 annotated transcripts and 21 polypeptides (10 unique). Gene sequence location is 3R:4280221..4304604. Its molecular function is described by: SNARE binding; syntaxin binding. It is involved in the biological process described with 8 unique terms, many of whi…
LOC140744802	LOC140744802	LOC140744802	uncharacterized LOC140744802			0.497615	-1.06166	HWM	5.11608	-0.207513	0.835609	1	NW_027332210.1	440084	442207	minus	protein-coding	XM_073076471.1	XP_072932572.1	137
LOC140745410	LOC140745410	heparanase	heparanase			1.96891	-0.113937	HWM	2.91487	-0.039088	0.96882	1	NW_027332210.1	529199	534252	minus	protein-coding	XM_073077255.1	XP_072933356.1	826		FBpp0083001	3.98e-36
LOC140745374	Hr96	Hr96	Nuclear hormone receptor HR96	Hr96	Hormone receptor-like in 96	365.33	0.0415138	HWD	0.156186	0.265797	0.790396	1	NW_027332210.1	537052	550651	plus	protein-coding	XM_073077193.1	XP_072933294.1	569		FBpp0084131	1.89e-103	FBgn0015240	The gene Hormone receptor-like in 96 is referred to in FlyBase by the symbol Dmel\Hr96 (CG11783, FBgn0015240). It is a protein_coding_gene from Dmel. It has one annotated transcript and one polypeptide. Gene sequence location is 3R:25025235..25029351. Its molecular function is described by 6 unique terms, many of which group under: DNA binding; nucleic acid binding; binding; transcription regulat…
LOC140745402	lqfR	liquid facets-Related	clathrin interactor lqfR	lqfR	liquid facets-Related	1202.29	-0.0297157	HWM	0.144351	-0.205858	0.836902	1	NW_027332210.1	557109	577813	minus	protein-coding	XM_073077244.1	XP_072933345.1	1494		FBpp0288790	9.41e-169	FBgn0261279	The gene liquid facets-Related is referred to in FlyBase by the symbol Dmel\lqfR (CG42250, FBgn0261279). It is a protein_coding_gene from Dmel. It has 2 annotated transcripts and 2 polypeptides (all unique). Gene sequence location is 3R:22411301..22419051. Its molecular function is described by: phospholipid binding; clathrin binding. It is involved in the biological process described with: oogen…
LOC140745319	TBC1d7	TBC1d7	TBC1 domain family member 7	TBC1d7	TBC1 domain family member 7	725.886	-0.0377703	HWM	0.168604	-0.224018	0.822743	1	NW_027332210.1	579001	582856	minus	protein-coding	XM_073077098.1	XP_072933199.1	294		FBpp0083936	1.95e-53	FBgn0039158	The gene TBC1 domain family member 7 is referred to in FlyBase by the symbol Dmel\TBC1d7 (CG6182, FBgn0039158). It is a protein_coding_gene from Dmel. It has one annotated transcript and one polypeptide. Gene sequence location is 3R:24161727..24163215. Its molecular function is described by: TSC1-TSC2 complex binding; GTPase activator activity. It is involved in the biological process described w…
LOC140744455	dtr	dtr	defective transmitter release	dtr	defective transmitter release	3.17275	-1.68744	HWM	1.2005	-1.40562	0.159838	1	NW_027332210.1	583272	595072	plus	protein-coding	XM_073076059.1	XP_072932160.1	1874		FBpp0081044	1.23e-74	FBgn0023090	The gene defective transmitter release is referred to in FlyBase by the symbol Dmel\dtr (CG31623, FBgn0023090). It is a protein_coding_gene from Dmel. It has one annotated transcript and one polypeptide. Gene sequence location is 2L:21361216..21367288. Its molecular function is described by: dynein complex binding. It is involved in the biological process described with: chemical synaptic transmi…
LOC140745328	S	Star	EGF receptor activation regulator Star	S	Star	657.306	0.13279	HWD	0.175664	0.755932	0.44969	1	NW_027332210.1	599138	607698	minus	protein-coding	XM_073077111.1	XP_072933212.1	318		FBpp0077659	8.19e-32	FBgn0003310	The gene Star is referred to in FlyBase by the symbol Dmel\S (CG4385, FBgn0003310). It is a protein_coding_gene from Dmel. It has 2 annotated transcripts and 2 polypeptides (1 unique). Gene sequence location is 2L:1049674..1077815. Its molecular function is unknown. It is involved in the biological process described with 18 unique terms, many of which group under: imaginal disc-derived appendage …
LOC140745335	LOC140745335	protein Skeletor, isoforms B/C	protein Skeletor, isoforms B/C			1597.73	0.760173	HWD	0.757103	1.00405	0.315352	1	NW_027332210.1	608101	670942	minus	protein-coding	XM_073077125.1	XP_072933226.1	703		FBpp0297661	0
LOC140745351	LOC140745351	shootin-1-like	shootin-1-like			1288.92	0.102564	HWD	0.302912	0.338594	0.734915	1	NW_027332210.1	688273	705568	plus	protein-coding	XM_073077140.1	XP_072933241.1	592
LOC140745362	LOC140745362	aminopeptidase N-like	aminopeptidase N-like			268.875	-0.597319	HWM	1.17375	-0.508897	0.610824	1	NW_027332210.1	708741	750808	minus	protein-coding	XM_073077163.1	XP_072933264.1	964		FBpp0422992	0
LOC140745419	LOC140745419	LOC140745419	uncharacterized LOC140745419			595.065	0.184594	HWD	0.471542	0.391468	0.695451	1	NW_027332210.1	760168	791694	minus	protein-coding	XM_073077268.1	XP_072933369.1	559
LOC140745441	LOC140745441	LOC140745441	uncharacterized LOC140745441			2690.75	-0.105485	HWM	0.155648	-0.677715	0.497952	1	NW_027332210.1	792128	797755	plus	protein-coding	XM_073077305.1	XP_072933406.1	698		FBpp0080510	5.25e-21
LOC140745536	snu	snustorr	ABC-type transporter snustorr	snu	snustorr	5443.66	0.312042	HWD	0.319695	0.976063	0.329033	1	NW_027332210.1	799986	935139	minus	protein-coding	XM_073077456.1	XP_072933557.1	787		FBpp0084677	0	FBgn0039594	The gene snustorr is referred to in FlyBase by the symbol Dmel\snu (CG9990, FBgn0039594). It is a protein_coding_gene from Dmel. It has 6 annotated transcripts and 6 polypeptides (all unique). Gene sequence location is 3R:28675041..28695939. Its molecular function is described by: ABC-type transporter activity; ATP binding; ATP hydrolysis activity. It is involved in the biological process describ…
LOC140745555	mRpS18C	mRpS18C	mitochondrial ribosomal protein S18C	mRpS18C	mitochondrial ribosomal protein S18C	440.076	0.10467	HWD	0.137698	0.760146	0.447167	1	NW_027332210.1	937557	938204	plus	protein-coding	XM_073077483.1	XP_072933584.1	134		FBpp0084989	7e-47	FBgn0039765	The gene mitochondrial ribosomal protein S18C is referred to in FlyBase by the symbol Dmel\mRpS18C (CG9688, FBgn0039765). It is a protein_coding_gene from Dmel. It has one annotated transcript and one polypeptide. Gene sequence location is 3R:30423974..30424556. Its molecular function is described by: small ribosomal subunit rRNA binding; structural constituent of ribosome. It is involved in the …
LOC140744464	LOC140744464	LOC140744464	uncharacterized LOC140744464			210.662	0.014468	HWD	0.188386	0.0767994	0.938783	1	NW_027332210.1	938568	940129	minus	protein-coding	XM_073076069.1	XP_072932170.1	461
LOC140745459	SdhB	SdhB	Succinate dehydrogenase, subunit B (iron-sulfur)	SdhB	Succinate dehydrogenase, subunit B (iron-sulfur)	879.149	0.0286863	HWD	0.129998	0.220667	0.825352	1	NW_027332210.1	942031	944626	plus	protein-coding	XM_073077329.1	XP_072933430.1	282		FBpp0085489	1.05e-146	FBgn0014028	The gene Succinate dehydrogenase, subunit B (iron-sulfur) is referred to in FlyBase by the symbol Dmel\SdhB (CG3283, FBgn0014028). It is a protein_coding_gene from Dmel. It has one annotated transcript and one polypeptide. Gene sequence location is 2R:6807626..6809172. Its molecular function is described by 8 unique terms, many of which group under: binding; small molecule binding; metal cluster …
LOC140745467	LOC140745467	Biorientation Defective 1	uncharacterized LOC140745467	BOD1	Biorientation Defective 1	429.752	0.262788	HWD	0.293502	0.895355	0.370597	1	NW_027332210.1	948567	957153	minus	protein-coding	XM_073077340.1	XP_072933441.1	1329		FBpp0290366	2.93e-41	FBgn0039560	The gene Biorientation Defective 1 is referred to in FlyBase by the symbol Dmel\BOD1 (CG5514, FBgn0039560). It is a protein_coding_gene from Dmel. It has 5 annotated transcripts and 5 polypeptides (3 unique). Gene sequence location is 3R:27938245..27942778. Its molecular function is unknown. It is involved in the biological process described with: replication fork processing; synaptic assembly at…
LOC140745481	LOC140745481	LOC140745481	uncharacterized LOC140745481			637.035	0.00836481	HWD	0.26149	0.031989	0.974481	1	NW_027332210.1	957420	960913	plus	protein-coding	XM_073077366.1	XP_072933467.1	216
LOC140745475	GatA	GatA	glutamyl-tRNA(Gln) amidotransferase subunit A, mitochondrial	GatA	Glutamyl-tRNA amidotransferase, subunit A	305.464	0.0241249	HWD	0.266271	0.0906027	0.927808	1	NW_027332210.1	957613	959374	plus	protein-coding	XM_073077352.1	XP_072933453.1	494		FBpp0083132	0	FBgn0260779	The gene Glutamyl-tRNA amidotransferase, subunit A is referred to in FlyBase by the symbol Dmel\GatA (CG6007, FBgn0260779). It is a protein_coding_gene from Dmel. It has one annotated transcript and one polypeptide. Gene sequence location is 3R:19026174..19028857. Its molecular function is described by: catalytic activity; serine hydrolase activity; glutaminyl-tRNA synthase (glutamine-hydrolyzing…
LOC140745511	Non2	Novel nucleolar protein 2	upstream activation factor subunit spp27 homolog Non2	Non2	Novel nucleolar protein 2	2380.68	0.0507547	HWD	0.167387	0.303218	0.761723	1	NW_027332210.1	976119	979900	minus	protein-coding	XM_073077400.1	XP_072933501.1	242		FBpp0072839	1.07e-47	FBgn0035370	The gene Novel nucleolar protein 2 is referred to in FlyBase by the symbol Dmel\Non2 (CG1240, FBgn0035370). It is a protein_coding_gene from Dmel. It has one annotated transcript and one polypeptide. Gene sequence location is 3L:2766999..2768392. Its molecular function is described by: . The biological processes in which it is involved are not known. 7 alleles are reported. The phenotype of these…
LOC140745501	l(3)07882	lethal (3) 07882	Nucleolar protein 14 homolog l(3)07882	l(3)07882	lethal (3) 07882	1551.93	-0.134851	HWM	0.182775	-0.737796	0.460638	1	NW_027332210.1	980079	989623	plus	protein-coding	XM_073077389.1	XP_072933490.1	987		FBpp0312516	1.56e-86	FBgn0010926	The gene lethal (3) 07882 is referred to in FlyBase by the symbol Dmel\l(3)07882 (CG5824, FBgn0010926). It is a protein_coding_gene from Dmel. It has 2 annotated transcripts and 2 polypeptides (1 unique). Gene sequence location is 3R:17535533..17539963. Its molecular function is described by: snoRNA binding. It is involved in the biological process described with: maturation of SSU-rRNA; ribosoma…
LOC140745527	LOC140745527	Translocator protein	translocator protein-like	Tspo	Translocator protein	195.03	-0.0525206	HWM	0.532018	-0.0987196	0.921361	1	NW_027332210.1	990301	993546	minus	protein-coding	XM_073077446.1	XP_072933547.1	167		FBpp0077726	1.24e-48	FBgn0031263	The gene Translocator protein is referred to in FlyBase by the symbol Dmel\Tspo (CG2789, FBgn0031263). It is a protein_coding_gene from Dmel. It has one annotated transcript and one polypeptide. Gene sequence location is 2L:559612..560523. Its molecular function is unknown. It is involved in the biological process described with: regulation of oxidative phosphorylation; determination of adult lif…
LOC140745515	LOC140745515	Translocator protein	translocator protein-like	Tspo	Translocator protein	594.752	-0.0588568	HWM	0.163973	-0.358941	0.719639	1	NW_027332210.1	993880	1000694	plus	protein-coding	XM_073077415.1	XP_072933516.1	174		FBpp0077726	1.82e-51	FBgn0031263	The gene Translocator protein is referred to in FlyBase by the symbol Dmel\Tspo (CG2789, FBgn0031263). It is a protein_coding_gene from Dmel. It has one annotated transcript and one polypeptide. Gene sequence location is 2L:559612..560523. Its molecular function is unknown. It is involved in the biological process described with: regulation of oxidative phosphorylation; determination of adult lif…
LOC140745562	LOC140745562	Ccdc114	coiled-coil domain-containing protein 63-like	Ccdc114	Coiled-coil domain containing protein 114	0.366622	-1.06165	HWM	5.11608	-0.207512	0.83561	1	NW_027332210.1	1024508	1046085	minus	protein-coding	XM_073077494.1	XP_072933595.1	559		FBpp0082802	9.28e-42	FBgn0038452	The gene Coiled-coil domain containing protein 114 is referred to in FlyBase by the symbol Dmel\Ccdc114 (CG14905, FBgn0038452). It is a protein_coding_gene from Dmel. It has one annotated transcript and one polypeptide. Gene sequence location is 3R:16622735..16624717. Its molecular function is described by: . The biological processes in which it is involved are not known. 4 alleles are reported. …
LOC140745567	Octalpha2R	Octalpha2R	alpha2-adrenergic-like octopamine receptor	Octalpha2R	alpha2-adrenergic-like octopamine receptor	0.719994	0.561892	HWD	4.25246	0.132133	0.894879	1	NW_027332210.1	1060185	1573302	plus	protein-coding	XM_073077507.1	XP_072933608.1	562		FBpp0083092	0	FBgn0038653	The gene alpha2-adrenergic-like octopamine receptor is referred to in FlyBase by the symbol Dmel\Oct≈í¬±2R (CG18208, FBgn0038653). It is a protein_coding_gene from Dmel. It has 3 annotated transcripts and 3 polypeptides (all unique). Gene sequence location is 3R:18799280..18849224. Its molecular function is described by: G protein-coupled receptor activity; G protein-coupled amine receptor activi…
LOC140745581	Rpt4	Rpt4	Regulatory particle triple-A ATPase 4	Rpt4	Regulatory particle triple-A ATPase 4	3258.08	-0.0962915	HWM	0.2058	-0.467888	0.639865	1	NW_027332210.1	1613502	1621986	plus	protein-coding	XM_073077523.1	XP_072933624.1	396		FBpp0293948	0	FBgn0028685	The gene Regulatory particle triple-A ATPase 4 is referred to in FlyBase by the symbol Dmel\Rpt4 (CG3455, FBgn0028685). It is a protein_coding_gene from Dmel. It has one annotated transcript and one polypeptide. Gene sequence location is X:6289470..6291245. Its molecular function is described by: RNA polymerase I transcription regulatory region sequence-specific DNA binding; ATP hydrolysis activi…
LOC140745591	LOC140745591	TGF-beta-activated kinase 1 and MAP3K7-binding protein 1-like	TGF-beta-activated kinase 1 and MAP3K7-binding protein 1-like			445.725	0.0400701	HWD	0.168331	0.238043	0.811847	1	NW_027332210.1	1622492	1629334	minus	protein-coding	XM_073077534.1	XP_072933635.1	458
LOC140745599	LOC140745599	bicaudal	transcription factor BTF3 homolog 4-like	bic	bicaudal	16620.8	-0.00432168	HWM	0.0963996	-0.0448309	0.964242	1	NW_027332210.1	1631505	1632954	minus	protein-coding	XM_073077540.1	XP_072933641.1	178		FBpp0086896	7.4e-73	FBgn0000181	The gene bicaudal is referred to in FlyBase by the symbol Dmel\bic (CG3644, FBgn0000181). It is a protein_coding_gene from Dmel. It has 2 annotated transcripts and 2 polypeptides (1 unique). Gene sequence location is 2R:12870249..12871794. Its molecular function is described by: protein binding. It is involved in the biological process described with 6 unique terms, many of which group under: cel…
LOC140745608	LOC140745608	LOC140745608	uncharacterized LOC140745608			1.58924	-3.91949	HWM	1.59769	-2.45323	0.0141581	1	NW_027332210.1	1648828	1649885	minus	lncRNA	XR_012102676.1
LOC140745615	LOC140745615	empty spiracles	homeotic protein empty spiracles-like	ems	empty spiracles	39.9676	0.732277	HWD	1.09909	0.666254	0.505248	1	NW_027332210.1	1802604	1852172	minus	protein-coding	XM_073077554.1	XP_072933655.1	272		FBpp0082326	3.32e-59	FBgn0000576	The gene empty spiracles is referred to in FlyBase by the symbol Dmel\ems (CG2988, FBgn0000576). It is a protein_coding_gene from Dmel. It has one annotated transcript and one polypeptide. Gene sequence location is 3R:13901853..13904620. Its molecular function is described by: RNA polymerase II transcription regulatory region sequence-specific DNA binding; RNA polymerase II cis-regulatory region …
LOC140745889	LOC140745889	LOC140745889	uncharacterized LOC140745889			0.62754	-0.185859	HWM	2.65678	-0.0699562	0.944228	1	NW_027332210.1	1858871	1860313	plus	lncRNA	XR_012102714.1
LOC140745893	LOC140745893	LOC140745893	uncharacterized LOC140745893			0.377304	-0.74523	HWM	4.25407	-0.175181	0.860938	1	NW_027332210.1	1860555	1861759	minus	lncRNA	XR_012102715.1
LOC140745882	beta4GalT7	beta4GalT7	beta-1,4-galactosyltransferase 7	beta4GalT7	beta-4-galactosyltransferase 7	536.876	0.0117911	HWD	0.244407	0.0482437	0.961522	1	NW_027332210.1	1870243	1875330	plus	protein-coding	XM_073077816.1	XP_072933917.1	303		FBpp0084130	1.16e-101	FBgn0039258	The gene beta-4-galactosyltransferase 7 is referred to in FlyBase by the symbol Dmel\≈í‚â§4GalT7 (CG11780, FBgn0039258). It is a protein_coding_gene from Dmel. It has one annotated transcript and one polypeptide. Gene sequence location is 3R:25023256..25024482. Its molecular function is described by: glycosyltransferase activity; xylosylprotein 4-beta-galactosyltransferase activity; metal ion bin…
LOC140745633	Nmnat	Nmnat	nicotinamide mononucleotide adenylyltransferase	Nmnat	Nicotinamide mononucleotide adenylyltransferase	643.251	0.0222451	HWD	0.215833	0.103066	0.91791	1	NW_027332210.1	1888613	1907417	minus	protein-coding	XM_073077571.1	XP_072933672.1	462		FBpp0422970	5.65e-91	FBgn0039254	The gene Nicotinamide mononucleotide adenylyltransferase is referred to in FlyBase by the symbol Dmel\Nmnat (CG13645, FBgn0039254). It is a protein_coding_gene from Dmel. It has 4 annotated transcripts and 4 polypeptides (all unique). Gene sequence location is 3R:24945237..24947400. Its molecular function is described by: catalytic activity; unfolded protein binding; nucleotidyltransferase activi…
LOC140745659	MetRS-m	MetRS-m	Methionyl-tRNA synthetase, mitochondrial	MetRS-m	Methionyl-tRNA synthetase, mitochondrial	487.04	-0.000832095	HWM	0.240234	-0.00346369	0.997236	1	NW_027332210.1	1908132	1920840	plus	protein-coding	XM_073077593.1	XP_072933694.1	561		FBpp0312479	0	FBgn0027083	The gene Methionyl-tRNA synthetase, mitochondrial is referred to in FlyBase by the symbol Dmel\MetRS-m (CG31322, FBgn0027083). It is a protein_coding_gene from Dmel. It has 3 annotated transcripts and 3 polypeptides (1 unique). Gene sequence location is 3R:14249043..14259991. Its molecular function is described by: nucleotide binding; methionine-tRNA ligase activity; ATP binding; aminoacyl-tRNA l…
LOC140745790	Gprk2	Gprk2	G protein-coupled receptor kinase 2	Gprk2	G protein-coupled receptor kinase 2	15.4262	0.706446	HWD	0.750338	0.941504	0.346447	1	NW_027332210.1	1932751	2012466	minus	protein-coding	XM_073077702.1	XP_072933803.1	643		FBpp0306622	0	FBgn0261988	The gene G protein-coupled receptor kinase 2 is referred to in FlyBase by the symbol Dmel\Gprk2 (CG17998, FBgn0261988). It is a protein_coding_gene from Dmel. It has 2 annotated transcripts and 2 polypeptides (1 unique). Gene sequence location is 3R:31405245..31457873. Its molecular function is described by: G protein-coupled receptor kinase activity; phosphatidylinositol-4-phosphate binding; ATP…
LOC140745675	TAF1B	TAF1B	TATA box-binding protein-associated factor RNA polymerase I subunit B	TAF1B	TATA box-binding protein-associated factor RNA polymerase I subunit B	373.257	-0.168518	HWM	0.169716	-0.992946	0.320737	1	NW_027332210.1	2013211	2019598	plus	protein-coding	XM_073077594.1	XP_072933695.1	1031		FBpp0305959	2.91e-31	FBgn0037792	The gene TATA box-binding protein-associated factor RNA polymerase I subunit B is referred to in FlyBase by the symbol Dmel\TAF1B (CG6241, FBgn0037792). It is a protein_coding_gene from Dmel. It has 3 annotated transcripts and 3 polypeptides (2 unique). Gene sequence location is 3R:10140103..10144184. Its molecular function is described by: RNA polymerase I core promoter sequence-specific DNA bin…
LOC140744829	LOC140744829	LOC140744829	uncharacterized LOC140744829			0.487427	-0.335193	HWM	4.18921	-0.0800134	0.936227	1	NW_027332210.1	2020416	2021228	plus	lncRNA	XR_012102591.1
LOC140745860	tex	tex	THO complex 3 homolog tex	tex	tex	726.665	0.0177468	HWD	0.222233	0.0798566	0.936351	1	NW_027332210.1	2021635	2025829	plus	protein-coding	XM_073077796.1	XP_072933897.1	322		FBpp0081350	6.72e-164	FBgn0037569	The gene tex is referred to in FlyBase by the symbol Dmel\tex (CG9615, FBgn0037569). It is a protein_coding_gene from Dmel. It has one annotated transcript and one polypeptide. Gene sequence location is 3R:8307473..8308645. Its molecular function is unknown. It is involved in the biological process described with: mRNA export from nucleus. 6 alleles are reported. No phenotypic data is available. …
LOC140745817	LOC140745817	NADPH-dependent diflavin oxidoreductase 1	NADPH-dependent diflavin oxidoreductase 1			180.333	-0.151345	HWM	0.223733	-0.676454	0.498753	1	NW_027332210.1	2026462	2038975	minus	protein-coding	XM_073077738.1	XP_072933839.1	600		FBpp0076338	1.56e-157
LOC140745871	LOC140745871	U3 small nucleolar ribonucleoprotein protein IMP4	U3 small nucleolar ribonucleoprotein protein IMP4			698.345	-0.159527	HWM	0.136752	-1.16655	0.243394	1	NW_027332210.1	2030829	2035311	minus	protein-coding	XM_073077805.1	XP_072933906.1	309		FBpp0084144	2.03e-132
LOC140745691	LOC140745691	Y+L amino acid transporter 2	Y+L amino acid transporter 2			230.041	-0.146224	HWM	0.705723	-0.207198	0.835855	1	NW_027332210.1	2040621	2092633	plus	protein-coding	XM_073077595.1	XP_072933696.1	488		FBpp0085147	0
LOC140745778	LOC140745778	Protein on ecdysone puffs	zinc finger protein on ecdysone puffs-like	Pep	Protein on ecdysone puffs	7551.26	0.0599055	HWD	0.203538	0.294321	0.768513	1	NW_027332210.1	2099059	2120774	minus	protein-coding	XM_073077683.1	XP_072933784.1	653		FBpp0293516	3.84e-59	FBgn0004401	The gene Protein on ecdysone puffs is referred to in FlyBase by the symbol Dmel\Pep (CG6143, FBgn0004401). It is a protein_coding_gene from Dmel. It has 4 annotated transcripts and 4 polypeptides (3 unique). Gene sequence location is 3L:17638103..17645036. Its molecular function is described by: DNA binding; single-stranded RNA binding; single-stranded DNA binding. It is involved in the biologica…
LOC140745704	LOC140745704	erythroid differentiation-related factor 1	erythroid differentiation-related factor 1			1305.43	-0.0367055	HWM	0.0815672	-0.450003	0.652708	1	NW_027332210.1	2121063	2138363	plus	protein-coding	XM_073077603.1	XP_072933704.1	1554		FBpp0306019	3.31e-154
LOC140745721	LOC140745721	facilitated trehalose transporter Tret1	facilitated trehalose transporter Tret1			168.204	-0.335645	HWM	0.315243	-1.06472	0.287004	1	NW_027332210.1	2140769	2170681	plus	protein-coding	XM_073077618.1	XP_072933719.1	492		FBpp0112108	7.72e-138
LOC140744835	LOC140744835	LOC140744835	uncharacterized LOC140744835			0.441217	1.58979	HWD	5.09167	0.312233	0.754863	1	NW_027332210.1	2171843	2172318	plus	protein-coding	XM_073076529.1	XP_072932630.1	122
LOC140745835	LOC140745835	facilitated trehalose transporter Tret1	facilitated trehalose transporter Tret1			46.213	-0.298675	HWM	0.521613	-0.572599	0.566916	1	NW_027332210.1	2175792	2221789	plus	protein-coding	XM_073077757.1	XP_072933858.1	486		FBpp0297096	1.22e-127
LOC140745737	Polr1B	Polr1B	RNA polymerase I subunit Rpl135	Polr1B	RNA polymerase I subunit B	1302.42	-0.149972	HWM	0.149356	-1.00412	0.315319	1	NW_027332210.1	2227285	2246643	plus	protein-coding	XM_073077634.1	XP_072933735.1	1128		FBpp0077714	0	FBgn0003278	The gene RNA polymerase I subunit B is referred to in FlyBase by the symbol Dmel\Polr1B (CG4033, FBgn0003278). It is a protein_coding_gene from Dmel. It has one annotated transcript and one polypeptide. Gene sequence location is 2L:404285..407969. Its molecular function is described by: DNA binding; DNA-directed RNA polymerase activity; ribonucleoside binding. It is involved in the biological pro…
LOC140745745	Nop56	Nop56	Nop56 ribonucleoprotein	Nop56	Nop56	4859.13	-0.163454	HWM	0.18448	-0.886025	0.375604	1	NW_027332210.1	2246638	2253568	minus	protein-coding	XM_073077643.1	XP_072933744.1	458		FBpp0083625	0	FBgn0038964	The gene Nop56 is referred to in FlyBase by the symbol Dmel\Nop56 (CG13849, FBgn0038964). It is a protein_coding_gene from Dmel. It has one annotated transcript and one polypeptide. Gene sequence location is 3R:22419095..22421068. Its molecular function is described by: snoRNA binding. It is involved in the biological process described with: rRNA processing. 8 alleles are reported. The phenotypes…
LOC140745765	LOC140745765	LOC140745765	uncharacterized LOC140745765			1702.54	0.0255709	HWD	0.388386	0.0658388	0.947506	1	NW_027332210.1	2254382	2258464	plus	protein-coding	XM_073077661.1	XP_072933762.1	824
LOC140745853	LOC140745853	retinol dehydrogenase 14	retinol dehydrogenase 14			11.0248	-0.391469	HWM	1.9975	-0.195979	0.844626	1	NW_027332210.1	2259137	2273042	minus	protein-coding	XM_073077785.1	XP_072933886.1	339		FBpp0310903	1.84e-128
LOC140745843	LOC140745843	sperm flagellar protein 1-like	sperm flagellar protein 1-like			0.258676	-0.399848	HWM	5.13428	-0.0778781	0.937925	1	NW_027332210.1	2281376	2288525	plus	protein-coding	XM_073077770.1	XP_072933871.1	380		FBpp0074037	2e-26
LOC140745771	LOC140745771	LOC140745771	uncharacterized LOC140745771			0.510537	-0.399877	HWM	5.13428	-0.0778838	0.937921	1	NW_027332210.1	2288564	2307677	minus	protein-coding	XM_073077670.1	XP_072933771.1	705
LOC140745755	srl	spargel	PGC-1 family member spargel	srl	spargel	109.626	0.288412	HWD	0.338879	0.851076	0.394727	1	NW_027332210.1	2304216	2318298	plus	protein-coding	XM_073077653.1	XP_072933754.1	1597		FBpp0290462	1.31e-28	FBgn0037248	The gene spargel is referred to in FlyBase by the symbol Dmel\srl (CG9809, FBgn0037248). It is a protein_coding_gene from Dmel. It has 3 annotated transcripts and 3 polypeptides (2 unique). Gene sequence location is 3R:4422483..4429335. Its molecular function is described by: mRNA binding; nucleic acid binding; RNA binding; transcription coregulator activity; transcription coactivator activity. I…
LOC140745896	LOC140745896	H6-like-homeobox	homeobox protein Hmx-like	Hmx	H6-like-homeobox	0.927057	-0.799795	HWM	1.79771	-0.444897	0.656394	1	NW_027332210.1	2335444	2369621	plus	protein-coding	XM_073077847.1	XP_072933948.1	341		FBpp0312056	5.07e-41	FBgn0264005	The gene H6-like-homeobox is referred to in FlyBase by the symbol Dmel\Hmx (CG43748, FBgn0264005). It is a protein_coding_gene from Dmel. It has 3 annotated transcripts and 3 polypeptides (2 unique). Gene sequence location is 3R:17558930..17569097. Its molecular function is described by: DNA-binding transcription factor activity, RNA polymerase II-specific; DNA binding; RNA polymerase II transcri…
LOC140745902	LOC140745902	myrosinase 1-like	myrosinase 1-like			910.253	-0.0902295	HWM	0.291888	-0.309123	0.757228	1	NW_027332210.1	2449875	2459723	minus	protein-coding	XM_073077859.1	XP_072933960.1	509		FBpp0075080	1.56e-160
LOC140745916	LOC140745916	Tetraspanin 3A	tetraspanin-33-like	Tsp3A	Tetraspanin 3A	24.7213	0.449121	HWD	0.584299	0.768649	0.442102	1	NW_027332210.1	2474589	2484205	plus	protein-coding	XM_073077879.1	XP_072933980.1	285		FBpp0297988	2.28e-139	FBgn0040334	The gene Tetraspanin 3A is referred to in FlyBase by the symbol Dmel\Tsp3A (CG10742, FBgn0040334). It is a protein_coding_gene from Dmel. It has 2 annotated transcripts and 2 polypeptides (1 unique). Gene sequence location is X:2617758..2619738. Its molecular function is described by: . It is involved in the biological process described with: positive regulation of Notch signaling pathway; intrac…
LOC140744846	LOC140744846	LOC140744846	uncharacterized LOC140744846			43.1952	0.045946	HWD	1.12857	0.0407116	0.967526	1	NW_027332210.1	2497018	2501562	minus	protein-coding	XM_073076541.1	XP_072932642.1	411
LOC140745937	LOC140745937	Eip93F	uncharacterized LOC140745937	Eip93F	Ecdysone-induced protein 93F	6326.43	0.112569	HWD	0.203409	0.553412	0.579981	1	NW_027332210.1	2578320	2865759	plus	protein-coding	XM_073077914.1	XP_072934015.1	719		FBpp0083567	9.54e-38	FBgn0264490	The gene Ecdysone-induced protein 93F is referred to in FlyBase by the symbol Dmel\Eip93F (CG18389, FBgn0264490). It is a protein_coding_gene from Dmel. It has 3 annotated transcripts and 3 polypeptides (all unique). Gene sequence location is 3R:21949114..22014539. Its molecular function is described by: DNA binding. It is involved in the biological process described with: regulation of transcrip…
LOC140745925	dsd	distracted	attractin-like protein dsd	dsd	distracted	54.6901	0.357176	HWD	0.62948	0.567414	0.570433	1	NW_027332210.1	2876743	2914281	plus	protein-coding	XM_073077890.1	XP_072933991.1	1264		FBpp0307234	0	FBgn0039528	The gene distracted is referred to in FlyBase by the symbol Dmel\dsd (CG5634, FBgn0039528). It is a protein_coding_gene from Dmel. It has 2 annotated transcripts and 2 polypeptides (1 unique). Gene sequence location is 3R:27597563..27607396. Its molecular function is described by: ubiquitin protein ligase binding. It is involved in the biological process described with: synaptic target recognitio…
LOC140745934	LOC140745934	LOC140745934	uncharacterized LOC140745934			25.0602	-0.194177	HWM	1.73538	-0.111893	0.910908	1	NW_027332210.1	2922993	2931421	plus	protein-coding	XM_073077901.1	XP_072934002.1	493		FBpp0071403	9.52e-17
LOC140745959	Vps16B	Vps16B	Vacuolar protein sorting 16B	Vps16B	Vacuolar protein sorting 16B	620.329	-0.0336567	HWM	0.407689	-0.0825548	0.934206	1	NW_027332210.1	2936506	2945413	minus	protein-coding	XM_073077949.1	XP_072934050.1	416		FBpp0084899	2.87e-37	FBgn0039702	The gene Vacuolar protein sorting 16B is referred to in FlyBase by the symbol Dmel\Vps16B (CG18112, FBgn0039702). It is a protein_coding_gene from Dmel. It has one annotated transcript and one polypeptide. Gene sequence location is 3R:29814921..29816451. Its molecular function is described by: protein binding. It is involved in the biological process described with 8 unique terms, many of which g…
LOC140745993	LOC140745993	nebulosa	facilitated trehalose transporter Tret1-like	nebu	nebulosa	6.72454	-0.00414469	HWM	1.60074	-0.00258923	0.997934	1	NW_027332210.1	2949044	2965397	plus	protein-coding	XM_073077970.1	XP_072934071.1	465		FBpp0075675	4.04e-62	FBgn0036316	The gene nebulosa is referred to in FlyBase by the symbol Dmel\nebu (CG10960, FBgn0036316). It is a protein_coding_gene from Dmel. It has 3 annotated transcripts and 3 polypeptides (2 unique). Gene sequence location is 3L:12824880..12843106. Its molecular function is described by: fructose transmembrane transporter activity; dehydroascorbic acid transmembrane transporter activity; transmembrane t…
LOC140744855	LOC140744855	facilitated trehalose transporter Tret1-like	facilitated trehalose transporter Tret1-like			0.231804	1.52364	HWD	5.13428	0.296757	0.766652	1	NW_027332210.1	2967137	2973470	plus	protein-coding	XM_073076551.1	XP_072932652.1	470		FBpp0086060	1.54e-57
LOC140746001	LOC140746001	facilitated trehalose transporter Tret1-like	facilitated trehalose transporter Tret1-like			2.66404	0.429087	HWD	1.22206	0.351117	0.7255	1	NW_027332210.1	2982578	2988780	plus	protein-coding	XM_073077981.1	XP_072934082.1	382		FBpp0086060	1.72e-43
LOC140744486	LOC140744486	ornithine carbamoyltransferase, mitochondrial-like	ornithine carbamoyltransferase, mitochondrial-like			0.269627	-1.32059	HWM	5.09984	-0.258947	0.795676	1	NW_027332210.1	2989218	3003537	plus	protein-coding	XM_073076104.1	XP_072932205.1	330
LOC140746028	mRpS25	mRpS25	mitochondrial ribosomal protein S25	mRpS25	mitochondrial ribosomal protein S25	602.964	-0.112858	HWM	0.1776	-0.63546	0.525128	1	NW_027332210.1	3004062	3004713	minus	protein-coding	XM_073078011.1	XP_072934112.1	167		FBpp0073762	3.51e-82	FBgn0030572	The gene mitochondrial ribosomal protein S25 is referred to in FlyBase by the symbol Dmel\mRpS25 (CG14413, FBgn0030572). It is a protein_coding_gene from Dmel. It has one annotated transcript and one polypeptide. Gene sequence location is X:14582136..14582982. Its molecular function is described by: structural constituent of ribosome. It is involved in the biological process described with: mitoc…
LOC140744496	LOC140744496	Tret1l	facilitated trehalose transporter Tret1-like	Tret1l	Trehalose transporter 1-like	1.02258	-1.4225	HWM	3.36849	-0.422297	0.672808	1	NW_027332210.1	3044697	3048783	plus	protein-coding	XM_073076114.1	XP_072932215.1	431		FBpp0087180	6.35e-68	FBgn0033644	The gene Trehalose transporter 1-like is referred to in FlyBase by the symbol Dmel\Tret1l (CG8234, FBgn0033644). It is a protein_coding_gene from Dmel. It has one annotated transcript and one polypeptide. Gene sequence location is 2R:11675935..11678014. Its molecular function is described by: sugar transmembrane transporter activity; transmembrane transporter activity. It is involved in the biolo…
LOC140744506	LOC140744506	facilitated trehalose transporter Tret1-like	facilitated trehalose transporter Tret1-like			0.898852	-0.39987	HWM	4.00366	-0.0998762	0.920443	1	NW_027332210.1	3051812	3066050	plus	protein-coding	XM_073076128.1	XP_072932229.1	893		FBpp0297096	1.97e-67
LOC140744876	Loxl2	Lysyl oxidase-like 2	Lysyl oxidase-like 2	Loxl2	Lysyl oxidase-like 2	0.847076	1.52356	HWD	5.1248	0.297292	0.766243	1	NW_027332210.1	3262073	3275092	plus	protein-coding	XM_073076572.1	XP_072932673.1	493		FBpp0071659	1.72e-172	FBgn0034660	The gene Lysyl oxidase-like 2 is referred to in FlyBase by the symbol Dmel\Loxl2 (CG4402, FBgn0034660). It is a protein_coding_gene from Dmel. It has one annotated transcript and one polypeptide. Gene sequence location is 2R:21789623..21791580. Its molecular function is described by: protein-lysine 6-oxidase activity; copper ion binding; oxidoreductase activity, acting on the CH-NH2 group of dono…
LOC140746053	osy	oskyddad	ABC transporter oskyddad	osy	oskyddad	1855.28	0.542734	HWD	0.655713	0.8277	0.40784	1	NW_027332210.1	3276688	3351976	minus	protein-coding	XM_073078048.1	XP_072934149.1	791		FBpp0311936	0	FBgn0053970	The gene oskyddad is referred to in FlyBase by the symbol Dmel\osy (CG33970, FBgn0053970). It is a protein_coding_gene from Dmel. It has 3 annotated transcripts and 3 polypeptides (2 unique). Gene sequence location is 3R:26318355..26362588. Its molecular function is described by: ATP binding; ABC-type transporter activity; ATP hydrolysis activity. The biological processes in which it is involved …
LOC140746064	LOC140746064	ABC transporter G family member 20-like	ABC transporter G family member 20-like			254.515	-0.283874	HWM	1.17848	-0.240882	0.809647	1	NW_027332210.1	3364175	3426008	plus	protein-coding	XM_073078058.1	XP_072934159.1	717		FBpp0078797	0
LOC140746072	tws	twins	protein phosphatase 2 regulatory subunit tws	tws	twins	7079.67	0.194394	HWD	0.132408	1.46814	0.142065	1	NW_027332210.1	3427536	3461804	minus	protein-coding	XM_073078067.1	XP_072934168.1	485		FBpp0311386	0	FBgn0004889	The gene twins is referred to in FlyBase by the symbol Dmel\tws (CG6235, FBgn0004889). It is a protein_coding_gene from Dmel. It has 9 annotated transcripts and 9 polypeptides (2 unique). Gene sequence location is 3R:10126129..10139772. Its molecular function is described by: protein phosphatase regulator activity. It is involved in the biological process described with 13 unique terms, many of w…
LOC140746088	LOC140746088	UQCR-11L	cytochrome b-c1 complex subunit 6, mitochondrial-like	UQCR-11L	Ubiquinol-cytochrome c reductase 11 kDa subunit-like	0.599415	-0.855309	HWM	2.89919	-0.295017	0.767981	1	NW_027332210.1	3462717	3473985	plus	protein-coding	XM_073078092.1	XP_072934193.1	74		FBpp0305217	2.78e-10	FBgn0050354	The gene Ubiquinol-cytochrome c reductase 11 kDa subunit-like is referred to in FlyBase by the symbol Dmel\UQCR-11L (CG30354, FBgn0050354). It is a protein_coding_gene from Dmel. It has 2 annotated transcripts and 2 polypeptides (1 unique). Gene sequence location is 2R:8677219..8677661. Its molecular function is unknown. It is involved in the biological process described with: mitochondrial elect…
LOC140746098	SmD2	SmD2	small ribonucleoprotein particle protein SmD2	SmD2	Small ribonucleoprotein particle protein SmD2	3689.6	-0.0900596	HWM	0.225523	-0.399336	0.689645	1	NW_027332210.1	3499574	3501430	minus	protein-coding	XM_073078104.1	XP_072934205.1	119		FBpp0081234	6.91e-57	FBgn0261789	The gene Small ribonucleoprotein particle protein SmD2 is referred to in FlyBase by the symbol Dmel\SmD2 (CG1249, FBgn0261789). It is a protein_coding_gene from Dmel. It has one annotated transcript and one polypeptide. Gene sequence location is 3R:6345000..6345911. Its molecular function is described by: RNA binding. It is involved in the biological process described with: RNA splicing; mitotic …
LOC140746115	Meltrin	Meltrin	disintegrin and metalloproteinase domain-containing protein meltrin	Meltrin	Meltrin	462.136	0.213149	HWD	0.276825	0.769977	0.441313	1	NW_027332210.1	3506259	3629291	minus	protein-coding	XM_073078127.1	XP_072934228.1	1574		FBpp0290713	0	FBgn0265140	The gene Meltrin is referred to in FlyBase by the symbol Dmel\Meltrin (CG7649, FBgn0265140). It is a protein_coding_gene from Dmel. It has 2 annotated transcripts and 2 polypeptides (all unique). Gene sequence location is 3R:14664907..14697292. Its molecular function is described by: metallopeptidase activity; metalloendopeptidase activity; identical protein binding. It is involved in the biologi…
LOC140746130	LOC140746130	LOC140746130	uncharacterized LOC140746130			2.91164	0.45339	HWD	1.25299	0.361847	0.717466	1	NW_027332210.1	3629564	3633983	plus	protein-coding	XM_073078151.1	XP_072934252.1	240
LOC140746147	LOC140746147	LOC140746147	uncharacterized LOC140746147			34.7767	-0.16103	HWM	1.33778	-0.120371	0.904189	1	NW_027332210.1	3639199	3645907	plus	protein-coding	XM_073078170.1	XP_072934271.1	663
LOC140746160	mino	minotaur	glycerol-3-phosphate acyltransferase mino	mino	minotaur	2429.89	-0.0143736	HWM	0.171203	-0.0839563	0.933091	1	NW_027332210.1	3646613	3707730	minus	protein-coding	XM_073078190.1	XP_072934291.1	868		FBpp0084619	5.56e-133	FBgn0027579	The gene minotaur is referred to in FlyBase by the symbol Dmel\mino (CG5508, FBgn0027579). It is a protein_coding_gene from Dmel. It has 4 annotated transcripts and 4 polypeptides (3 unique). Gene sequence location is 3R:27925191..27933077. Its molecular function is described by: glycerol-3-phosphate O-acyltransferase activity; O-acyltransferase activity; acyltransferase activity. It is involved …
LOC140746170	Vps24	Vps24	vacuolar protein sorting 24	Vps24	Vacuolar protein sorting 24	566.647	0.0719601	HWD	0.18325	0.392689	0.694549	1	NW_027332210.1	3727232	3733827	plus	protein-coding	XM_073078202.1	XP_072934303.1	220		FBpp0312584	4.18e-102	FBgn0037231	The gene Vacuolar protein sorting 24 is referred to in FlyBase by the symbol Dmel\Vps24 (CG9779, FBgn0037231). It is a protein_coding_gene from Dmel. It has 2 annotated transcripts and 2 polypeptides (1 unique). Gene sequence location is 3R:4307435..4310947. Its molecular function is described by: . It is involved in the biological process described with: intralumenal vesicle formation; endosome …
LOC140746176	LOC140746176	solute carrier family 53 member 1	solute carrier family 53 member 1			487.326	-0.0117273	HWM	0.151089	-0.0776186	0.938131	1	NW_027332210.1	3734521	3750069	minus	protein-coding	XM_073078216.1	XP_072934317.1	673		FBpp0309976	0
LOC140746188	Csl4	Csl4	exosome component 1 Csl4	Csl4	Csl4	693.024	-0.105033	HWM	0.17392	-0.603913	0.545901	1	NW_027332210.1	3750598	3753385	minus	protein-coding	XM_073078235.1	XP_072934336.1	232		FBpp0079813	7.4e-53	FBgn0032346	The gene Csl4 is referred to in FlyBase by the symbol Dmel\Csl4 (CG6249, FBgn0032346). It is a protein_coding_gene from Dmel. It has one annotated transcript and one polypeptide. Gene sequence location is 2L:11122574..11123567. Its molecular function is described by: RNA binding. It is involved in the biological process described with: regulation of gene expression; RNA processing. 9 alleles are …
LOC140746205	alphaCOP	alphaCOP	coatomer subunit alpha	alphaCOP	Coat Protein (coatomer) alpha	2739.61	-0.183577	HWM	0.269721	-0.68062	0.496112	1	NW_027332210.1	3753604	3773051	plus	protein-coding	XM_073078257.1	XP_072934358.1	1225		FBpp0072694	0	FBgn0025725	The gene Coat Protein (coatomer) alpha is referred to in FlyBase by the symbol Dmel\≈í¬±COP (CG7961, FBgn0025725). It is a protein_coding_gene from Dmel. It has 2 annotated transcripts and 2 polypeptides (1 unique). Gene sequence location is 3L:1641066..1645199. Its molecular function is described by: structural molecule activity. It is involved in the biological process described with 8 unique t…
LOC140746196	LOC140746196	facilitated trehalose transporter Tret1-like	facilitated trehalose transporter Tret1-like			3277.2	1.51125	HWD	0.780052	1.93737	0.0527002	1	NW_027332210.1	3773041	3783367	minus	protein-coding	XM_073078247.1	XP_072934348.1	471		FBpp0297096	3.07e-99
LOC140744885	slou	slouch	homeodomain transcription factor slouch	slou	slouch	5.14889	1.17492	HWD	1.84665	0.636241	0.524619	1	NW_027332210.1	3802793	3826471	plus	protein-coding	XM_073076584.1	XP_072932685.1	284		FBpp0083521	2.94e-65	FBgn0002941	The gene slouch is referred to in FlyBase by the symbol Dmel\slou (CG6534, FBgn0002941). It is a protein_coding_gene from Dmel. It has 2 annotated transcripts and 2 polypeptides (all unique). Gene sequence location is 3R:21548661..21557182. Its molecular function is described by: DNA binding; DNA-binding transcription factor activity, RNA polymerase II-specific; RNA polymerase II cis-regulatory r…
LOC140744893	LOC140744893	LOC140744893	uncharacterized LOC140744893			0.563804	0.163312	HWD	2.88898	0.0565293	0.95492	1	NW_027332210.1	3887832	3892257	minus	protein-coding	XM_073076594.1	XP_072932695.1	225
LOC140746215	LOC140746215	LOC140746215	uncharacterized LOC140746215			1409.08	0.0765718	HWD	0.201064	0.380833	0.703327	1	NW_027332210.1	3911805	3931918	minus	protein-coding	XM_073078269.1	XP_072934370.1	584		FBpp0073882	2.35e-42
LOC140746238	sp3	spermathreecae	phosphatidylinositide phosphatase spermathreecae	sp3	spermathreecae	63.5697	0.206568	HWD	0.585333	0.352907	0.724158	1	NW_027332210.1	3932325	3959039	plus	protein-coding	XM_073078307.1	XP_072934408.1	1145		FBpp0290429	0	FBgn0038890	The gene spermathreecae is referred to in FlyBase by the symbol Dmel\sp3 (CG7956, FBgn0038890). It is a protein_coding_gene from Dmel. It has 5 annotated transcripts and 5 polypeptides (all unique). Gene sequence location is 3R:21520928..21528598. Its molecular function is described by: phosphatase activity; phosphatidylinositol-4-phosphate phosphatase activity. It is involved in the biological p…
LOC140746254	LOC140746254	LOC140746254	uncharacterized LOC140746254			218.357	0.0538695	HWD	0.456015	0.118131	0.905964	1	NW_027332210.1	3966424	3967806	plus	protein-coding	XM_073078330.1	XP_072934431.1	341		FBpp0082593	2.35e-24
LOC140746248	LOC140746248	LOC140746248	uncharacterized LOC140746248			236.305	-0.0725985	HWM	0.424135	-0.171168	0.864091	1	NW_027332210.1	3967928	3969632	plus	protein-coding	XM_073078318.1	XP_072934419.1	363		FBpp0071108	1.84e-30
LOC140746262	LOC140746262	Transmembrane protein 216	transmembrane protein 216-like	TMEM216	Transmembrane protein 216	173.289	-0.0803809	HWM	0.177239	-0.453518	0.650176	1	NW_027332210.1	3970744	3973362	minus	protein-coding	XM_073078343.1	XP_072934444.1	144		FBpp0289771	8.07e-34	FBgn0037614	The gene Transmembrane protein 216 is referred to in FlyBase by the symbol Dmel\TMEM216 (CG8116, FBgn0037614). It is a protein_coding_gene from Dmel. It has 3 annotated transcripts and 3 polypeptides (1 unique). Gene sequence location is 3R:8716243..8721320. Its molecular function is described by: . It is involved in the biological process described with: non-motile cilium assembly; cilium assemb…
LOC140746273	Ent2	Ent2	Equilibrative nucleoside transporter 2	Ent2	Equilibrative nucleoside transporter 2	2122.85	-0.0361841	HWM	0.286665	-0.126224	0.899554	1	NW_027332210.1	3974189	4033027	plus	protein-coding	XM_073078355.1	XP_072934456.1	500		FBpp0078920	4.41e-138	FBgn0263916	The gene Equilibrative nucleoside transporter 2 is referred to in FlyBase by the symbol Dmel\Ent2 (CG31911, FBgn0263916). It is a protein_coding_gene from Dmel. It has 2 annotated transcripts and 2 polypeptides (1 unique). Gene sequence location is 2L:6562325..6564709. Its molecular function is described by: nucleoside transmembrane transporter activity. It is involved in the biological process d…
LOC140744904	Osi20	Osiris 20	DUF1676 domain-containing protein Osi20	Osi20	Osiris 20	0.822165	-2.3163	HWM	2.8176	-0.822082	0.41103	1	NW_027332210.1	4041242	4042496	minus	protein-coding	XM_073076615.1	XP_072932716.1	293		FBpp0081205	1.98e-63	FBgn0037430	The gene Osiris 20 is referred to in FlyBase by the symbol Dmel\Osi20 (CG15188, FBgn0037430). It is a protein_coding_gene from Dmel. It has one annotated transcript and one polypeptide. Gene sequence location is 3R:6340095..6341424. Its molecular function is described by: . It is involved in the biological process described with: open tracheal system development. 7 alleles are reported. The pheno…
LOC140744915	Osi19	Osiris 19	DUF1676 domain-containing protein Osi19	Osi19	Osiris 19	1.12983	-0.349748	HWM	3.10837	-0.112518	0.910413	1	NW_027332210.1	4049081	4050537	minus	protein-coding	XM_073076627.1	XP_072932728.1	255		FBpp0290708	1.11e-64	FBgn0037429	The gene Osiris 19 is referred to in FlyBase by the symbol Dmel\Osi19 (CG15189, FBgn0037429). It is a protein_coding_gene from Dmel. It has 2 annotated transcripts and 2 polypeptides (all unique). Gene sequence location is 3R:6335362..6337196. Its molecular function is described by: . It is involved in the biological process described with: open tracheal system development. 17 alleles are reporte…
LOC140744923	LOC140744923	LOC140744923	uncharacterized LOC140744923			9.33861	1.24836	HWD	0.866803	1.44019	0.149815	1	NW_027332210.1	4064651	4065790	plus	protein-coding	XM_073076649.1	XP_072932750.1	278
LOC140746288	LOC140746288	LOC140746288	uncharacterized LOC140746288			61.0353	0.668413	HWD	0.58144	1.14958	0.250316	1	NW_027332210.1	4066643	4071777	plus	protein-coding	XM_073078381.1	XP_072934482.1	419		FBpp0076139	5.4e-22
LOC140746282	LOC140746282	lambik	uncharacterized LOC140746282	lbk	lambik	277.207	0.637343	HWD	0.328567	1.93977	0.052408	1	NW_027332210.1	4072713	4074841	plus	protein-coding	XM_073078366.1	XP_072934467.1	419		FBpp0291294	1.2e-22	FBgn0034083	The gene lambik is referred to in FlyBase by the symbol Dmel\lbk (CG8434, FBgn0034083). It is a protein_coding_gene from Dmel. It has one annotated transcript and one polypeptide. Gene sequence location is 2R:16150123..16169519. Its molecular function is described by: . The biological processes in which it is involved are not known. 77 alleles are reported. No phenotypic data is available. The ph…
LOC140746299	LOC140746299	LOC140746299	uncharacterized LOC140746299			1164.91	-0.228098	HWM	0.350851	-0.650129	0.515609	1	NW_027332210.1	4134479	4153764	minus	lncRNA	XR_012102756.1
LOC140746317	LOC140746317	LOC140746317	uncharacterized LOC140746317			7.64319	0.1696	HWD	0.941339	0.180169	0.85702	1	NW_027332210.1	4338095	4339357	minus	lncRNA	XR_012102757.1
LOC140746336	LOC140746336	vesicular integral-membrane protein VIP36	vesicular integral-membrane protein VIP36			2604.34	0.0439566	HWD	0.210028	0.209289	0.834223	1	NW_027332210.1	4340929	4351701	plus	protein-coding	XM_073078448.1	XP_072934549.1	327		FBpp0083961	2.31e-138
LOC140746303	mle	maleless	dosage compensation regulator mle	mle	maleless	1940.55	-0.117674	HWM	0.180871	-0.650593	0.515309	1	NW_027332210.1	4354075	4376906	plus	protein-coding	XM_073078411.1	XP_072934512.1	1261		FBpp0085367	0	FBgn0002774	The gene maleless is referred to in FlyBase by the symbol Dmel\mle (CG11680, FBgn0002774). It is a protein_coding_gene from Dmel. It has 2 annotated transcripts and 2 polypeptides (all unique). Gene sequence location is 2R:5974857..5980778. Its molecular function is described by 15 unique terms, many of which group under: binding; nucleic acid binding; RNA binding; catalytic activity; ribonucleos…
LOC140744940	robl	roadblock	dynein light chain roadblock	robl	roadblock	10.8951	0.171519	HWD	1.02622	0.167137	0.867262	1	NW_027332210.1	4377925	4378372	minus	protein-coding	XM_073076667.1	XP_072932768.1	97		FBpp0086076	8.68e-51	FBgn0024196	The gene roadblock is referred to in FlyBase by the symbol Dmel\robl (CG10751, FBgn0024196). It is a protein_coding_gene from Dmel. It has one annotated transcript and one polypeptide. Gene sequence location is 2R:17456472..17457129. Its molecular function is described by: dynein intermediate chain binding. It is involved in the biological process described with: dendrite morphogenesis; microtubu…
LOC140746324	LOC140746324	LOC140746324	uncharacterized LOC140746324			182.316	0.126449	HWD	0.334832	0.37765	0.705691	1	NW_027332210.1	4379070	4380658	minus	protein-coding	XM_073078438.1	XP_072934539.1	390		FBpp0071108	6.33e-34
LOC140746345	mRpS10	mRpS10	mitochondrial ribosomal protein S10	mRpS10	mitochondrial ribosomal protein S10	489.278	-0.0463167	HWM	0.166228	-0.278633	0.780526	1	NW_027332210.1	4380990	4382292	plus	protein-coding	XM_073078460.1	XP_072934561.1	171		FBpp0082512	1.9e-56	FBgn0038307	The gene mitochondrial ribosomal protein S10 is referred to in FlyBase by the symbol Dmel\mRpS10 (CG4247, FBgn0038307). It is a protein_coding_gene from Dmel. It has 2 annotated transcripts and 2 polypeptides (all unique). Gene sequence location is 3R:15229665..15230516. Its molecular function is described by: structural constituent of ribosome. It is involved in the biological process described …
LOC140746353	LOC140746353	transmembrane protein 216-like	transmembrane protein 216-like			47.1193	0.375731	HWD	0.858697	0.43756	0.661706	1	NW_027332210.1	4382410	4384707	minus	protein-coding	XM_073078474.1	XP_072934575.1	142		FBpp0081390	2.51e-36
LOC140746361	St2	Sulfotransferase 2	Sulfotransferase 2	St2	Sulfotransferase 2	55.6022	0.928736	HWD	1.39266	0.666878	0.50485	1	NW_027332210.1	4386076	4388795	plus	protein-coding	XM_073078485.1	XP_072934586.1	331		FBpp0311929	1.82e-109	FBgn0037665	The gene Sulfotransferase 2 is referred to in FlyBase by the symbol Dmel\St2 (CG16733, FBgn0037665). It is a protein_coding_gene from Dmel. It has 2 annotated transcripts and 2 polypeptides (1 unique). Gene sequence location is 3R:9251843..9253514. Its molecular function is described by: sulfotransferase activity. It is involved in the biological process described with: sulfation. 5 alleles are r…
LOC140744510	Gyc88E	Guanylyl cyclase at 88E	Guanylyl cyclase at 88E	Gyc88E	Guanylyl cyclase at 88E	2.38121	0.426547	HWD	1.45822	0.292511	0.769896	1	NW_027332210.1	4393269	4414259	minus	protein-coding	XM_073076141.1	XP_072932242.1	940		FBpp0297355	0	FBgn0038295	The gene Guanylyl cyclase at 88E is referred to in FlyBase by the symbol Dmel\Gyc88E (CG4154, FBgn0038295). It is a protein_coding_gene from Dmel. It has 3 annotated transcripts and 3 polypeptides (2 unique). Gene sequence location is 3R:15150375..15191242. Its molecular function is described by 11 unique terms, many of which group under: binding; protein binding; catalytic activity; small molecu…
LOC140744949	LOC140744949	Odorant receptor 85b	odorant receptor 4-like	Or85b	Odorant receptor 85b	3.88651	-0.591146	HWM	4.28669	-0.137903	0.890317	1	NW_027332210.1	4541351	4552264	plus	protein-coding	XM_073076679.1	XP_072932780.1	357		FBpp0081383	2.29e-31	FBgn0037590	The gene Odorant receptor 85b is referred to in FlyBase by the symbol Dmel\Or85b (CG11735, FBgn0037590). It is a protein_coding_gene from Dmel. It has one annotated transcript and one polypeptide. Gene sequence location is 3R:8510077..8511358. Its molecular function is described by: olfactory receptor activity; odorant binding; ionotropic olfactory receptor activity. It is involved in the biologi…
LOC140746370	LOC140746370	protein BCCIP homolog	protein BCCIP homolog			5235.16	-0.111498	HWM	0.124512	-0.895479	0.370531	1	NW_027332210.1	4552510	4556934	plus	protein-coding	XM_073078497.1	XP_072934598.1	288		FBpp0082298	8.77e-62
LOC140746379	polybromo	polybromo	protein polybromo	polybromo	polybromo	7215.67	-0.0515446	HWM	0.152111	-0.338863	0.734713	1	NW_027332210.1	4557346	4581500	minus	protein-coding	XM_073078509.1	XP_072934610.1	1742		FBpp0084115	0	FBgn0039227	The gene polybromo is referred to in FlyBase by the symbol Dmel\polybromo (CG11375, FBgn0039227). It is a protein_coding_gene from Dmel. It has one annotated transcript and one polypeptide. Gene sequence location is 3R:24799967..24805259. Its molecular function is described by: chromatin binding. It is involved in the biological process described with: vitelline membrane formation involved in cho…
LOC140746389	LOC140746389	LOC140746389	uncharacterized LOC140746389			333.102	0.0239942	HWD	0.274068	0.0875483	0.930236	1	NW_027332210.1	4582309	4586057	plus	protein-coding	XM_073078521.1	XP_072934622.1	513
LOC140744529	LOC140744529	LOC140744529	uncharacterized LOC140744529			24.5646	0.0721425	HWD	1.69231	0.0426296	0.965997	1	NW_027332210.1	4635386	4640923	plus	protein-coding	XM_073076162.1	XP_072932263.1	1845
LOC140746402	LOC140746402	ladybird early	uncharacterized LOC140746402	lbe	ladybird early	178.799	0.681543	HWD	1.74846	0.389796	0.696687	1	NW_027332210.1	4644836	4732688	minus	protein-coding	XM_073078538.1	XP_072934639.1	304		FBpp0083490	2.68e-72	FBgn0011278	The gene ladybird early is referred to in FlyBase by the symbol Dmel\lbe (CG6545, FBgn0011278). It is a protein_coding_gene from Dmel. It has one annotated transcript and one polypeptide. Gene sequence location is 3R:21441577..21446537. Its molecular function is described by: sequence-specific double-stranded DNA binding; DNA-binding transcription factor activity, RNA polymerase II-specific; DNA …
LOC140746458	nst	nesthocker	phosphoglucomutase 3-like protein nst	nst	nesthocker	2795.28	0.268551	HWD	0.33155	0.809986	0.417948	1	NW_027332210.1	4758964	4786850	plus	protein-coding	XM_073078613.1	XP_072934714.1	548		FBpp0075699	0	FBgn0036298	The gene nesthocker is referred to in FlyBase by the symbol Dmel\nst (CG10627, FBgn0036298). It is a protein_coding_gene from Dmel. It has one annotated transcript and one polypeptide. Gene sequence location is 3L:12527215..12530171. Its molecular function is described by: intramolecular phosphotransferase activity; magnesium ion binding; phosphoacetylglucosamine mutase activity. It is involved i…
LOC140746426	LOC140746426	2-aminoethanethiol dioxygenase	2-aminoethanethiol dioxygenase			80.6842	0.235287	HWD	0.375121	0.627228	0.53051	1	NW_027332210.1	4790714	4794200	minus	protein-coding	XM_073078569.1	XP_072934670.1	289		FBpp0076459	2.44e-33
LOC140746421	LOC140746421	Drop	uncharacterized LOC140746421	Dr	Drop	715.947	0.211109	HWD	0.414719	0.509042	0.610723	1	NW_027332210.1	5031710	5068956	minus	protein-coding	XM_073078562.1	XP_072934663.1	338		FBpp0084807	1.46e-50	FBgn0000492	The gene Drop is referred to in FlyBase by the symbol Dmel\Dr (CG1897, FBgn0000492). It is a protein_coding_gene from Dmel. It has one annotated transcript and one polypeptide. Gene sequence location is 3R:29556386..29565244. Its molecular function is described by: DNA-binding transcription factor activity, RNA polymerase II-specific; DNA binding; sequence-specific DNA binding; RNA polymerase II …
LOC140746411	LOC140746411	Drop	homeobox protein MSX-1-like	Dr	Drop	1729.83	-0.0654209	HWM	0.304975	-0.214512	0.830148	1	NW_027332210.1	5139640	5188446	plus	protein-coding	XM_073078550.1	XP_072934651.1	264		FBpp0084807	7.9e-48	FBgn0000492	The gene Drop is referred to in FlyBase by the symbol Dmel\Dr (CG1897, FBgn0000492). It is a protein_coding_gene from Dmel. It has one annotated transcript and one polypeptide. Gene sequence location is 3R:29556386..29565244. Its molecular function is described by: DNA-binding transcription factor activity, RNA polymerase II-specific; DNA binding; sequence-specific DNA binding; RNA polymerase II …
LOC140744538	LOC140744538	LOC140744538	uncharacterized LOC140744538			0.659346	1.07633	HWD	5.03667	0.213699	0.830782	1	NW_027332210.1	5218766	5223877	plus	protein-coding	XM_073076171.1	XP_072932272.1	994
LOC140746435	LOC140746435	LOC140746435	uncharacterized LOC140746435			151.694	1.62714	HWD	0.993047	1.63854	0.10131	1	NW_027332210.1	5226556	5229422	plus	protein-coding	XM_073078582.1	XP_072934683.1	146
LOC140746468	Tfb4	Transcription factor B4	transcription factor B4	Tfb4	Transcription factor B4	385.921	-0.109857	HWM	0.183697	-0.598037	0.549815	1	NW_027332210.1	5244646	5249633	plus	protein-coding	XM_073078621.1	XP_072934722.1	295		FBpp0077650	8.62e-128	FBgn0031309	The gene Transcription factor B4 is referred to in FlyBase by the symbol Dmel\Tfb4 (CG5041, FBgn0031309). It is a protein_coding_gene from Dmel. It has one annotated transcript and one polypeptide. Gene sequence location is 2L:1149445..1150677. Its molecular function is unknown. It is involved in the biological process described with 7 unique terms, many of which group under: response to stimulus…
LOC140746476	LOC140746476	LOC140746476	uncharacterized LOC140746476			4.03695	-0.686874	HWM	0.908304	-0.756216	0.44952	1	NW_027332210.1	5256070	5258551	minus	protein-coding	XM_073078631.1	XP_072934732.1	120
LOC140746533	LOC140746533	E3 ubiquitin-protein ligase MARCHF5	E3 ubiquitin-protein ligase MARCHF5			1039.63	-0.00558184	HWM	0.293957	-0.0189886	0.98485	1	NW_027332210.1	5261953	5279299	minus	protein-coding	XM_073078690.1	XP_072934791.1	325		FBpp0308635	2.4e-110
LOC140746484	LOC140746484	ileal sodium/bile acid cotransporter-like	ileal sodium/bile acid cotransporter-like			2410.26	0.264468	HWD	0.382335	0.691717	0.489115	1	NW_027332210.1	5280270	5318460	plus	protein-coding	XM_073078640.1	XP_072934741.1	464		FBpp0073848	1.06e-104
LOC140746507	Theg	Testicular haploid expressed gene	Testicular haploid expressed gene			22.633	0.298891	HWD	0.896966	0.333225	0.738965	1	NW_027332210.1	5319206	5321603	plus	protein-coding	XM_073078665.1	XP_072934766.1	223
LOC140746516	Idh3b	Idh3b	isocitrate dehydrogenase [NAD] subunit beta, mitochondrial	Idh3b	Isocitrate dehydrogenase (NAD+) 3 non-catalytic subunit beta	490.283	-0.181455	HWM	0.215369	-0.842531	0.399491	1	NW_027332210.1	5321903	5330653	minus	protein-coding	XM_073078672.1	XP_072934773.1	388		FBpp0290012	0	FBgn0038922	The gene Isocitrate dehydrogenase (NAD+) 3 non-catalytic subunit beta is referred to in FlyBase by the symbol Dmel\Idh3b (CG6439, FBgn0038922). It is a protein_coding_gene from Dmel. It has 2 annotated transcripts and 2 polypeptides (1 unique). Gene sequence location is 3R:22016391..22019382. Its molecular function is described by: enzyme activator activity. It is involved in the biological proce…
LOC140746543	Sfxn1-3	Sideroflexin 1/3	Sideroflexin-1-3	Sfxn1-3	Sideroflexin 1/3	4.99963	0.522286	HWD	0.95406	0.547435	0.58408	1	NW_027332210.1	5331068	5349850	plus	protein-coding	XM_073078700.1	XP_072934801.1	317		FBpp0078556	1.8e-128	FBgn0037239	The gene Sideroflexin 1/3 is referred to in FlyBase by the symbol Dmel\Sfxn1-3 (CG11739, FBgn0037239). It is a protein_coding_gene from Dmel. It has 4 annotated transcripts and 4 polypeptides (1 unique). Gene sequence location is 3R:4378600..4381210. Its molecular function is described by: L-serine transmembrane transporter activity; monoatomic ion transmembrane transporter activity; transmembran…
LOC140746567	LOC140746567	LOC140746567	uncharacterized LOC140746567			645.574	0.0644962	HWD	0.347358	0.185677	0.852698	1	NW_027332210.1	5350707	5363483	plus	protein-coding	XM_073078703.1	XP_072934804.1	815		FBpp0082061	4.7e-24
LOC140746578	Pbp95	PSEA-binding protein 95kD	proximal sequence element A Pbp95	Pbp95	PSEA-binding protein 95kD	389.33	0.0965318	HWD	0.212504	0.454258	0.649643	1	NW_027332210.1	5363830	5367319	minus	protein-coding	XM_073078708.1	XP_072934809.1	782		FBpp0081282	6.72e-32	FBgn0037540	The gene PSEA-binding protein 95kD is referred to in FlyBase by the symbol Dmel\Pbp95 (CG2702, FBgn0037540). It is a protein_coding_gene from Dmel. It has one annotated transcript and one polypeptide. Gene sequence location is 3R:8013791..8016610. Its molecular function is described by 6 unique terms, many of which group under: binding; nucleic acid binding; DNA binding; protein binding; cis-regu…
LOC140746585	Mlh1	Mlh1	DNA mismatch repair ATPase Mlh1	Mlh1	Mlh1	330.854	-0.0555212	HWM	0.197951	-0.280479	0.77911	1	NW_027332210.1	5367532	5375532	plus	protein-coding	XM_073078714.1	XP_072934815.1	743		FBpp0087867	1.1e-159	FBgn0011659	The gene Mlh1 is referred to in FlyBase by the symbol Dmel\Mlh1 (CG11482, FBgn0011659). It is a protein_coding_gene from Dmel. It has 2 annotated transcripts and 2 polypeptides (all unique). Gene sequence location is 2R:8170274..8172401. Its molecular function is described by: ATP-dependent DNA damage sensor activity; ATP hydrolysis activity; mismatched DNA binding; ATP binding. It is involved in…
LOC140746625	Mcm6	Mcm6	minichromosome maintenance 6	Mcm6	Minichromosome maintenance 6	2719.51	0.030116	HWD	0.247314	0.121773	0.903079	1	NW_027332210.1	5376412	5386352	minus	protein-coding	XM_073078751.1	XP_072934852.1	816		FBpp0070913	0	FBgn0025815	The gene Minichromosome maintenance 6 is referred to in FlyBase by the symbol Dmel\Mcm6 (CG4039, FBgn0025815). It is a protein_coding_gene from Dmel. It has one annotated transcript and one polypeptide. Gene sequence location is X:6674387..6677176. Its molecular function is described by 6 unique terms, many of which group under: binding; catalytic activity; helicase activity; nucleic acid binding…
LOC140746597	LOC140746597	LOC140746597	uncharacterized LOC140746597			182.555	-0.196618	HWM	0.233452	-0.842221	0.399664	1	NW_027332210.1	5386637	5388510	plus	protein-coding	XM_073078724.1	XP_072934825.1	229
LOC140746593	LOC140746593	glycerate kinase	glycerate kinase			154.686	0.0930664	HWD	0.456899	0.203692	0.838595	1	NW_027332210.1	5388386	5390062	minus	protein-coding	XM_073078721.1	XP_072934822.1	478		FBpp0307439	9.71e-93
LOC140746601	LOC140746601	telomerase reverse transcriptase-like	telomerase reverse transcriptase-like			30.6176	-0.395922	HWM	0.821888	-0.481723	0.630003	1	NW_027332210.1	5390332	5392895	plus	protein-coding	XM_073078727.1	XP_072934828.1	714
LOC140746607	Tsf2	Transferrin 2	transferrin 2	Tsf2	Transferrin 2	4476.86	0.0774346	HWD	0.104813	0.738791	0.460034	1	NW_027332210.1	5392853	5408448	minus	protein-coding	XM_073078733.1	XP_072934834.1	859		FBpp0075698	0	FBgn0036299	The gene Transferrin 2 is referred to in FlyBase by the symbol Dmel\Tsf2 (CG10620, FBgn0036299). It is a protein_coding_gene from Dmel. It has one annotated transcript and one polypeptide. Gene sequence location is 3L:12530436..12533724. Its molecular function is described by: iron ion binding. It is involved in the biological process described with: iron ion transport; septate junction assembly.…
LOC140746614	LOC140746614	LOC140746614	uncharacterized LOC140746614			3916.28	-0.0622775	HWM	0.147566	-0.422032	0.673001	1	NW_027332210.1	5408846	5412242	plus	protein-coding	XM_073078739.1	XP_072934840.1	429		FBpp0087437	2.61e-37
LOC140744983	LOC140744983	fabp	fatty acid-binding protein-like	fabp	fatty acid binding protein	37.9045	-0.24146	HWM	0.763636	-0.316197	0.751853	1	NW_027332210.1	5431654	5436287	minus	protein-coding	XM_073076721.1	XP_072932822.1	137		FBpp0099726	1.89e-13	FBgn0037913	The gene fatty acid binding protein is referred to in FlyBase by the symbol Dmel\fabp (CG6783, FBgn0037913). It is a protein_coding_gene from Dmel. It has 3 annotated transcripts and 3 polypeptides (all unique). Gene sequence location is 3R:11559896..11567054. Its molecular function is described by: lipid binding; fatty acid binding. It is involved in the biological process described with: fatty …
LOC140744991	LOC140744991	LOC140744991	uncharacterized LOC140744991			12.4257	-0.370456	HWM	1.1355	-0.326251	0.744235	1	NW_027332210.1	5488071	5489175	minus	lncRNA	XR_012102610.1
LOC140746631	LOC140746631	5-HT7	5-hydroxytryptamine receptor 1-like	5-HT7	5-hydroxytryptamine (serotonin) receptor 7	0.556461	1.52368	HWD	3.45004	0.441643	0.658748	1	NW_027332210.1	5669882	5854147	minus	protein-coding	XM_073078756.1	XP_072934857.1	569		FBpp0306575	2.97e-94	FBgn0004573	The gene 5-hydroxytryptamine (serotonin) receptor 7 is referred to in FlyBase by the symbol Dmel\5-HT7 (CG12073, FBgn0004573). It is a protein_coding_gene from Dmel. It has 2 annotated transcripts and 2 polypeptides (1 unique). Gene sequence location is 3R:30968236..31016875. Its molecular function is described by: neurotransmitter receptor activity; G protein-coupled serotonin receptor activity;…
LOC140744557	LOC140744557	LOC140744557	uncharacterized LOC140744557			6.55427	-0.365961	HWM	0.993758	-0.368259	0.71268	1	NW_027332210.1	5984400	5988060	minus	protein-coding	XM_073076195.1	XP_072932296.1	1173
LOC140746638	LOC140746638	LOC140746638	uncharacterized LOC140746638			33.9957	-0.664973	HWM	1.4101	-0.471578	0.637228	1	NW_027332210.1	5998111	6003992	minus	protein-coding	XM_073078760.1	XP_072934861.1	1064		FBpp0111557	1.91e-134
LOC140746652	LOC140746652	LOC140746652	uncharacterized LOC140746652			0.353553	-0.399866	HWM	4.4045	-0.0907857	0.927663	1	NW_027332210.1	6058370	6059940	plus	lncRNA	XR_012102791.1
LOC140746656	LOC140746656	BTB/POZ domain-containing protein KCTD9	BTB/POZ domain-containing protein KCTD9			434.967	0.127938	HWD	0.175372	0.729523	0.465682	1	NW_027332210.1	6063794	6067825	plus	protein-coding	XM_073078771.1	XP_072934872.1	403		FBpp0288661	2.73e-135
LOC140746664	lost	lost	methenyltetrahydrofolate synthase domain-containing protein lost	lost	lost	618.991	0.00916518	HWD	0.143158	0.0640214	0.948953	1	NW_027332210.1	6069558	6088885	plus	protein-coding	XM_073078774.1	XP_072934875.1	473		FBpp0078561	3.64e-74	FBgn0263594	The gene lost is referred to in FlyBase by the symbol Dmel\lost (CG14648, FBgn0263594). It is a protein_coding_gene from Dmel. It has one annotated transcript and one polypeptide. Gene sequence location is 3R:4403076..4407182. Its molecular function is unknown. It is involved in the biological process described with: mRNA splicing, via spliceosome; anterior/posterior pattern specification; pole p…
LOC140744563	LOC140744563	grass	uncharacterized LOC140744563	grass	Gram-positive Specific Serine protease	0.282093	-1.06164	HWM	5.11608	-0.20751	0.835611	1	NW_027332210.1	6089614	6114168	minus	protein-coding	XM_073076208.1	XP_072932309.1	1811		FBpp0084481	4.89e-14	FBgn0039494	The gene Gram-positive Specific Serine protease is referred to in FlyBase by the symbol Dmel\grass (CG5896, FBgn0039494). It is a protein_coding_gene from Dmel. It has 2 annotated transcripts and 2 polypeptides (all unique). Gene sequence location is 3R:27157948..27159781. Its molecular function is described by: calcium ion binding; serine hydrolase activity; serine-type endopeptidase activity. I…
LOC140745021	C15	C15	homeobox protein C15	C15	C15	27.7225	6.00744	HWD	2.22975	2.69422	0.00705527	1	NW_027332210.1	6118551	6166863	plus	protein-coding	XM_073076775.1	XP_072932876.1	359		FBpp0083510	2.93e-84	FBgn0004863	The gene C15 is referred to in FlyBase by the symbol Dmel\C15 (CG7937, FBgn0004863). It is a protein_coding_gene from Dmel. It has one annotated transcript and one polypeptide. Gene sequence location is 3R:21499986..21512814. Its molecular function is described by: sequence-specific DNA binding; DNA binding; DNA-binding transcription factor activity, RNA polymerase II-specific; DNA-binding transc…
LOC140746672	LOC140746672	LOC140746672	uncharacterized LOC140746672			1.20688	2.08793	HWD	2.05899	1.01405	0.310557	1	NW_027332210.1	6193962	6199884	minus	protein-coding	XM_073078775.1	XP_072934876.1	751
LOC140746687	LOC140746687	lateral signaling target protein 2 homolog	lateral signaling target protein 2 homolog			801.152	0.195407	HWD	0.218317	0.895062	0.370754	1	NW_027332210.1	6236925	6298829	plus	protein-coding	XM_073078799.1	XP_072934900.1	1115		FBpp0308371	3.13e-121
LOC140746680	LOC140746680	LOC140746680	uncharacterized LOC140746680			7.77089	0.974751	HWD	0.822551	1.18503	0.236004	1	NW_027332210.1	6278527	6281833	minus	protein-coding	XM_073078786.1	XP_072934887.1	779
LOC140746686	LOC140746686	LOC140746686	uncharacterized LOC140746686			1.8428	0.375877	HWD	1.20245	0.312593	0.75459	1	NW_027332210.1	6305015	6311833	plus	protein-coding	XM_073078796.1	XP_072934897.1	366
LOC140746712	LOC140746712	Peroxiredoxin 3	peroxiredoxin-2-like	Prx3	Peroxiredoxin 3	1933.14	-0.0512892	HWM	0.110815	-0.462835	0.643483	1	NW_027332210.1	6686401	6697671	plus	protein-coding	XM_073078811.1	XP_072934912.1	226		FBpp0082927	9.99e-94	FBgn0038519	The gene Peroxiredoxin 3 is referred to in FlyBase by the symbol Dmel\Prx3 (CG5826, FBgn0038519). It is a protein_coding_gene from Dmel. It has one annotated transcript and one polypeptide. Gene sequence location is 3R:17545222..17546531. Its molecular function is described by: peroxiredoxin activity; antioxidant activity; thioredoxin peroxidase activity; thioredoxin-dependent peroxiredoxin activ…
LOC140744596	LOC140744596	myrosinase 1-like	myrosinase 1-like			0.606822	-1.8258	HWM	3.30471	-0.552485	0.580616	1	NW_027332210.1	6699552	6710125	plus	protein-coding	XM_073076248.1	XP_072932349.1	616		FBpp0075080	3.24e-148
LOC140745039	LOC140745039	protein SHQ1 homolog	protein SHQ1 homolog			0.515156	1.52369	HWD	3.35436	0.454241	0.649655	1	NW_027332210.1	6726971	6729756	minus	protein-coding	XM_073076793.1	XP_072932894.1	510		FBpp0081123	4.75e-12
LOC140746717	LOC140746717	protein SHQ1 homolog	protein SHQ1 homolog			1.75144	1.4734	HWD	1.92379	0.765884	0.443745	1	NW_027332210.1	6734771	6738769	minus	protein-coding	XM_073078815.1	XP_072934916.1	510		FBpp0081123	5.81e-12
LOC140744627	LOC140744627	myrosinase 1-like	myrosinase 1-like			6.94383	0.04491	HWD	1.32861	0.0338022	0.973035	1	NW_027332210.1	6740652	6745295	plus	protein-coding	XM_073076251.1	XP_072932352.1	515		FBpp0075080	1.87e-159
LOC140746722	LOC140746722	protein SHQ1 homolog	protein SHQ1 homolog			865.197	-0.0232721	HWM	0.577228	-0.040317	0.96784	1	NW_027332210.1	6750039	6752145	minus	protein-coding	XM_073078821.1	XP_072934922.1	473		FBpp0081123	7.41e-26
LOC140746728	wfs1	wolfram syndrome 1	wolframin ER transmembrane glycoprotein wfs1	wfs1	wolfram syndrome 1	825.51	0.134425	HWD	0.15197	0.88455	0.376399	1	NW_027332210.1	6753698	6765382	plus	protein-coding	XM_073078828.1	XP_072934929.1	883		FBpp0291996	1.18e-172	FBgn0039003	The gene wolfram syndrome 1 is referred to in FlyBase by the symbol Dmel\wfs1 (CG4917, FBgn0039003). It is a protein_coding_gene from Dmel. It has 2 annotated transcripts and 2 polypeptides (all unique). Gene sequence location is 3R:22687542..22690380. Its molecular function is described by: ubiquitin protein ligase binding. It is involved in the biological process described with: adult locomotor…
LOC140746741	pll	pelle	serine/threonine-protein kinase pelle	pll	pelle	607.126	0.00064374	HWD	0.160359	0.00401438	0.996797	1	NW_027332210.1	6773726	6783849	minus	protein-coding	XM_073078842.1	XP_072934943.1	483		FBpp0306780	2.84e-85	FBgn0010441	The gene pelle is referred to in FlyBase by the symbol Dmel\pll (CG5974, FBgn0010441). It is a protein_coding_gene from Dmel. It has 2 annotated transcripts and 2 polypeptides (1 unique). Gene sequence location is 3R:27251131..27253182. Its molecular function is described by: ATP binding; protein serine/threonine kinase activity; protein kinase activity; protein domain specific binding; protein b…
LOC140746766	LOC140746766	myrosinase 1-like	myrosinase 1-like			194.445	1.00581	HWD	0.58987	1.70514	0.088168	1	NW_027332210.1	6784388	6819566	minus	protein-coding	XM_073078864.1	XP_072934965.1	490		FBpp0075080	5.19e-146
LOC140746833	LOC140746833	LOC140746833	uncharacterized LOC140746833			2.14423	-1.21977	HWM	1.49557	-0.815589	0.414735	1	NW_027332210.1	6843509	6844991	minus	lncRNA	XR_012102825.1
LOC140746800	LOC140746800	oxaloacetate tautomerase Fahd2a, mitochondrial	oxaloacetate tautomerase Fahd2a, mitochondrial			264.749	-0.138208	HWM	0.223433	-0.618565	0.536203	1	NW_027332210.1	6846977	6860766	minus	protein-coding	XM_073078900.1	XP_072935001.1	335		FBpp0083584	1.37e-86
LOC140746814	mRpL35	mRpL35	mitochondrial ribosomal protein L35	mRpL35	mitochondrial ribosomal protein L35	609.114	-0.038054	HWM	0.145509	-0.261523	0.793689	1	NW_027332210.1	6860993	6861788	minus	protein-coding	XM_073078912.1	XP_072935013.1	176		FBpp0083569	2.8e-42	FBgn0038923	The gene mitochondrial ribosomal protein L35 is referred to in FlyBase by the symbol Dmel\mRpL35 (CG13410, FBgn0038923). It is a protein_coding_gene from Dmel. It has one annotated transcript and one polypeptide. Gene sequence location is 3R:22023527..22024341. Its molecular function is described by: structural constituent of ribosome. It is involved in the biological process described with: mito…
LOC140744639	Mitofilin	Mitofilin	inner membrane mitochondrial protein mitofilin	Mitofilin	Mitofilin	1249.94	-0.0670094	HWM	0.12531	-0.534748	0.592824	1	NW_027332210.1	6861592	6904821	plus	protein-coding	XM_073076261.1	XP_072932362.1	1441		FBpp0307186	1.57e-98	FBgn0019960	The gene Mitofilin is referred to in FlyBase by the symbol Dmel\Mitofilin (CG6455, FBgn0019960). It is a protein_coding_gene from Dmel. It has 3 annotated transcripts and 3 polypeptides (2 unique). Gene sequence location is 3R:22019505..22023335. Its molecular function is described by: protein kinase binding; ATP-dependent protein binding. It is involved in the biological process described with: …
LOC140746747	LOC140746747	Cytochrome P450 4d2	cytochrome P450 4V2-like	Cyp4d2	Cytochrome P450 4d2	0.413114	1.48739	HWD	2.90882	0.511339	0.609114	1	NW_027332210.1	6926183	6942128	minus	protein-coding	XM_073078847.1	XP_072934948.1	521		FBpp0311678	2.76e-60	FBgn0011576	The gene Cytochrome P450 4d2 is referred to in FlyBase by the symbol Dmel\Cyp4d2 (CG3466, FBgn0011576). It is a protein_coding_gene from Dmel. It has 2 annotated transcripts and 2 polypeptides (1 unique). Gene sequence location is X:2176006..2178728. Its molecular function is described by: monooxygenase activity; oxidoreductase activity, acting on paired donors, with incorporation or reduction of…
LOC140746821	LOC140746821	Cytochrome P450 4c3	cytochrome P450 4V2-like	Cyp4c3	Cytochrome P450 4c3	1.03741	0.52253	HWD	1.7402	0.300269	0.763972	1	NW_027332210.1	6952547	6966222	plus	protein-coding	XM_073078918.1	XP_072935019.1	497		FBpp0085074	5.09e-64	FBgn0015032	The gene Cytochrome P450 4c3 is referred to in FlyBase by the symbol Dmel\Cyp4c3 (CG1438, FBgn0015032). It is a protein_coding_gene from Dmel. It has one annotated transcript and one polypeptide. Gene sequence location is 3R:30894038..30900688. Its molecular function is described by: iron ion binding; heme binding; oxidoreductase activity, acting on paired donors, with incorporation or reduction …
LOC140746787	LOC140746787	Cytochrome P450 4d2	cytochrome P450 4C1-like	Cyp4d2	Cytochrome P450 4d2	0.28441	1.52363	HWD	5.13428	0.296755	0.766653	1	NW_027332210.1	6971375	6975835	minus	protein-coding	XM_073078887.1	XP_072934988.1	413		FBpp0311678	2.81e-61	FBgn0011576	The gene Cytochrome P450 4d2 is referred to in FlyBase by the symbol Dmel\Cyp4d2 (CG3466, FBgn0011576). It is a protein_coding_gene from Dmel. It has 2 annotated transcripts and 2 polypeptides (1 unique). Gene sequence location is X:2176006..2178728. Its molecular function is described by: monooxygenase activity; oxidoreductase activity, acting on paired donors, with incorporation or reduction of…
LOC140746754	LOC140746754	Cytochrome P450 4c3	cytochrome P450 4V2-like	Cyp4c3	Cytochrome P450 4c3	5.44521	-0.817231	HWM	1.35499	-0.603125	0.546425	1	NW_027332210.1	6995047	7002905	minus	protein-coding	XM_073078852.1	XP_072934953.1	497		FBpp0085074	2.85e-63	FBgn0015032	The gene Cytochrome P450 4c3 is referred to in FlyBase by the symbol Dmel\Cyp4c3 (CG1438, FBgn0015032). It is a protein_coding_gene from Dmel. It has one annotated transcript and one polypeptide. Gene sequence location is 3R:30894038..30900688. Its molecular function is described by: iron ion binding; heme binding; oxidoreductase activity, acting on paired donors, with incorporation or reduction …
LOC140746781	LOC140746781	Cytochrome P450 4c3	cytochrome P450 4C1-like	Cyp4c3	Cytochrome P450 4c3	598.75	0.402026	HWD	1.23671	0.325077	0.745123	1	NW_027332210.1	7015317	7027296	minus	protein-coding	XM_073078880.1	XP_072934981.1	483		FBpp0085074	4.23e-70	FBgn0015032	The gene Cytochrome P450 4c3 is referred to in FlyBase by the symbol Dmel\Cyp4c3 (CG1438, FBgn0015032). It is a protein_coding_gene from Dmel. It has one annotated transcript and one polypeptide. Gene sequence location is 3R:30894038..30900688. Its molecular function is described by: iron ion binding; heme binding; oxidoreductase activity, acting on paired donors, with incorporation or reduction …
LOC140746759	LOC140746759	Cytochrome P450 4c3	cytochrome P450 4V2-like	Cyp4c3	Cytochrome P450 4c3	176.557	-0.0138864	HWM	0.472799	-0.0293706	0.976569	1	NW_027332210.1	7042440	7055869	plus	protein-coding	XM_073078859.1	XP_072934960.1	492		FBpp0085074	2.63e-58	FBgn0015032	The gene Cytochrome P450 4c3 is referred to in FlyBase by the symbol Dmel\Cyp4c3 (CG1438, FBgn0015032). It is a protein_coding_gene from Dmel. It has one annotated transcript and one polypeptide. Gene sequence location is 3R:30894038..30900688. Its molecular function is described by: iron ion binding; heme binding; oxidoreductase activity, acting on paired donors, with incorporation or reduction …
LOC140746855	LOC140746855	LOC140746855	uncharacterized LOC140746855			55.7588	0.144596	HWD	0.401517	0.360125	0.718754	1	NW_027332210.1	7056007	7060724	minus	lncRNA	XR_012102826.1
LOC140746847	LOC140746847	Phosphodiesterase 6	cGMP-specific 3',5'-cyclic phosphodiesterase-like	Pde6	Phosphodiesterase 6	24.8227	0.673063	HWD	0.659317	1.02085	0.307326	1	NW_027332210.1	7063097	7172988	minus	protein-coding	XM_073078944.1	XP_072935045.1	906		FBpp0311378	0	FBgn0038237	The gene Phosphodiesterase 6 is referred to in FlyBase by the symbol Dmel\Pde6 (CG8279, FBgn0038237). It is a protein_coding_gene from Dmel. It has 3 annotated transcripts and 3 polypeptides (2 unique). Gene sequence location is 3R:14513901..14558304. Its molecular function is described by: phosphoric diester hydrolase activity; 3',5'-cyclic-nucleotide phosphodiesterase activity; protein binding;…
LOC140746861	LOC140746861	golgin subfamily A member 7	golgin subfamily A member 7			321.983	0.151589	HWD	0.283367	0.534955	0.592681	1	NW_027332210.1	7194710	7199241	plus	protein-coding	XM_073078964.1	XP_072935065.1	162		FBpp0084384	5.21e-60
LOC140746886	Osi18	Osiris 18	DUF1676 domain-containing protein Osi18	Osi18	Osiris 18	0.975209	1.1496	HWD	1.85293	0.620426	0.534977	1	NW_027332210.1	7208883	7211430	plus	protein-coding	XM_073079016.1	XP_072935117.1	271		FBpp0078260	5.54e-48	FBgn0037428	The gene Osiris 18 is referred to in FlyBase by the symbol Dmel\Osi18 (CG1169, FBgn0037428). It is a protein_coding_gene from Dmel. It has one annotated transcript and one polypeptide. Gene sequence location is 3R:6330248..6331809. Its molecular function is described by: . It is involved in the biological process described with: open tracheal system development. 14 alleles are reported. No phenot…
LOC140745046	LOC140745046	LOC140745046	uncharacterized LOC140745046			3.33494	-0.138652	HWM	1.2475	-0.111144	0.911502	1	NW_027332210.1	7216340	7223055	plus	protein-coding	XM_073076804.1	XP_072932905.1	397
LOC140746867	Osi17	Osiris 17	DUF1676 domain-containing protein Osi17	Osi17	Osiris 17	129.284	-0.128406	HWM	0.389741	-0.329466	0.741803	1	NW_027332210.1	7226210	7268823	minus	protein-coding	XM_073078992.1	XP_072935093.1	631		FBpp0306605	1.28e-53	FBgn0037427	The gene Osiris 17 is referred to in FlyBase by the symbol Dmel\Osi17 (CG15598, FBgn0037427). It is a protein_coding_gene from Dmel. It has 4 annotated transcripts and 4 polypeptides (2 unique). Gene sequence location is 3R:6311772..6327308. Its molecular function is described by: . It is involved in the biological process described with: positive regulation of imaginal disc-derived wing size; op…
LOC140746877	LOC140746877	LOC140746877	uncharacterized LOC140746877			0.666054	-0.434614	HWM	2.71833	-0.159883	0.872973	1	NW_027332210.1	7270196	7271966	minus	protein-coding	XM_073079004.1	XP_072935105.1	474
LOC140746862	LOC140746862	Osiris 16	uncharacterized LOC140746862	Osi16	Osiris 16	1.76524	3.39352	HWD	4.51265	0.752002	0.45205	1	NW_027332210.1	7288963	7292998	minus	protein-coding	XM_073078979.1	XP_072935080.1	254		FBpp0078257	5.05e-65	FBgn0051561	The gene Osiris 16 is referred to in FlyBase by the symbol Dmel\Osi16 (CG31561, FBgn0051561). It is a protein_coding_gene from Dmel. It has one annotated transcript and one polypeptide. Gene sequence location is 3R:6305247..6306366. Its molecular function is described by: . It is involved in the biological process described with: . 7 alleles are reported. No phenotypic data is available. The phen…
LOC140745060	LOC140745060	Osiris 14	uncharacterized LOC140745060	Osi14	Osiris 14	0.26437	-0.399841	HWM	5.13428	-0.0778768	0.937926	1	NW_027332210.1	7315357	7323494	minus	protein-coding	XM_073076832.1	XP_072932933.1	179		FBpp0078255	1.31e-15	FBgn0040279	The gene Osiris 14 is referred to in FlyBase by the symbol Dmel\Osi14 (CG1155, FBgn0040279). It is a protein_coding_gene from Dmel. It has one annotated transcript and one polypeptide. Gene sequence location is 3R:6299128..6300738. Its molecular function is described by: . It is involved in the biological process described with: . 8 alleles are reported. No phenotypic data is available. The pheno…
LOC140746893	LOC140746893	LOC140746893	uncharacterized LOC140746893			89.4304	1.43655	HWD	1.39093	1.0328	0.301699	1	NW_027332210.1	7332712	7337000	minus	protein-coding	XM_073079044.1	XP_072935145.1	288		FBpp0078253	2.83e-14
LOC140746902	Osi12	Osiris 12	DUF1676 domain-containing protein Osi12	Osi12	Osiris 12	3.92458	-0.367127	HWM	1.57464	-0.233149	0.815645	1	NW_027332210.1	7345871	7360693	minus	protein-coding	XM_073079055.1	XP_072935156.1	239		FBpp0078251	3.34e-45	FBgn0037419	The gene Osiris 12 is referred to in FlyBase by the symbol Dmel\Osi12 (CG1154, FBgn0037419). It is a protein_coding_gene from Dmel. It has one annotated transcript and one polypeptide. Gene sequence location is 3R:6278531..6282495. Its molecular function is described by: . It is involved in the biological process described with: . 12 alleles are reported. No phenotypic data is available. The phen…
LOC140746911	Osi11	Osiris 11	Osiris 11	Osi11	Osiris 11	100.001	1.52367	HWD	2.22511	0.684761	0.493495	1	NW_027332210.1	7373736	7375525	plus	protein-coding	XM_073079066.1	XP_072935167.1	255		FBpp0078263	2.29e-53	FBgn0037418	The gene Osiris 11 is referred to in FlyBase by the symbol Dmel\Osi11 (CG15596, FBgn0037418). It is a protein_coding_gene from Dmel. It has one annotated transcript and one polypeptide. Gene sequence location is 3R:6267591..6268757. Its molecular function is described by: . It is involved in the biological process described with: . 10 alleles are reported. The phenotype of these alleles manifest …
LOC140746918	Osi10a	Osiris 10a	Osiris 10a	Osi10a	Osiris 10a	3.42959	0.107502	HWD	1.46194	0.0735336	0.941382	1	NW_027332210.1	7382596	7386038	minus	protein-coding	XM_073079078.1	XP_072935179.1	323		FBpp0423395	7.63e-35	FBgn0286976	The gene Osiris 10a is referred to in FlyBase by the symbol Dmel\Osi10a (CG46436, FBgn0286976). It is a protein_coding_gene from Dmel. It has one annotated transcript and one polypeptide. Gene sequence location is 3R:6263958..6265465. Its molecular function is described by: . It is involved in the biological process described with: . 6 alleles are reported. No phenotypic data is available. The ph…
LOC140746937	Osi8	Osiris 8	Osiris 8	Osi8	Osiris 8	1239.45	2.20437	HWD	1.55744	1.41538	0.156958	1	NW_027332210.1	7400730	7409311	plus	protein-coding	XM_073079112.1	XP_072935213.1	239		FBpp0078247	3.02e-37	FBgn0037415	The gene Osiris 8 is referred to in FlyBase by the symbol Dmel\Osi8 (CG15591, FBgn0037415). It is a protein_coding_gene from Dmel. It has one annotated transcript and one polypeptide. Gene sequence location is 3R:6255175..6256602. Its molecular function is described by: . It is involved in the biological process described with: . 12 alleles are reported. The phenotypes of these alleles manifest i…
LOC140746942	LOC140746942	Osiris 9	uncharacterized LOC140746942	Osi9	Osiris 9	26.2594	-0.322938	HWM	1.17121	-0.27573	0.782755	1	NW_027332210.1	7444274	7448149	plus	protein-coding	XM_073079125.1	XP_072935226.1	233		FBpp0078248	5.04e-30	FBgn0037416	The gene Osiris 9 is referred to in FlyBase by the symbol Dmel\Osi9 (CG15592, FBgn0037416). It is a protein_coding_gene from Dmel. It has one annotated transcript and one polypeptide. Gene sequence location is 3R:6260211..6262105. Its molecular function is described by: . It is involved in the biological process described with: open tracheal system development. 15 alleles are reported. The phenot…
LOC140746949	LOC140746949	Osiris 9	uncharacterized LOC140746949	Osi9	Osiris 9	26.1727	-1.86993	HWM	1.50867	-1.23945	0.215177	1	NW_027332210.1	7465134	7470493	plus	protein-coding	XM_073079136.1	XP_072935237.1	245		FBpp0078248	1.14e-09	FBgn0037416	The gene Osiris 9 is referred to in FlyBase by the symbol Dmel\Osi9 (CG15592, FBgn0037416). It is a protein_coding_gene from Dmel. It has one annotated transcript and one polypeptide. Gene sequence location is 3R:6260211..6262105. Its molecular function is described by: . It is involved in the biological process described with: open tracheal system development. 15 alleles are reported. The phenot…
LOC140746962	LOC140746962	Osiris 9	uncharacterized LOC140746962	Osi9	Osiris 9	58.5257	-1.56441	HWM	0.926339	-1.68881	0.0912568	1	NW_027332210.1	7480542	7482110	minus	protein-coding	XM_073079162.1	XP_072935263.1	266		FBpp0078248	1.57e-16	FBgn0037416	The gene Osiris 9 is referred to in FlyBase by the symbol Dmel\Osi9 (CG15592, FBgn0037416). It is a protein_coding_gene from Dmel. It has one annotated transcript and one polypeptide. Gene sequence location is 3R:6260211..6262105. Its molecular function is described by: . It is involved in the biological process described with: open tracheal system development. 15 alleles are reported. The phenot…
LOC140746970	LOC140746970	Osiris 9	uncharacterized LOC140746970	Osi9	Osiris 9	111.191	0.206705	HWD	1.13936	0.181422	0.856037	1	NW_027332210.1	7501444	7507321	plus	protein-coding	XM_073079174.1	XP_072935275.1	237		FBpp0078248	6.37e-41	FBgn0037416	The gene Osiris 9 is referred to in FlyBase by the symbol Dmel\Osi9 (CG15592, FBgn0037416). It is a protein_coding_gene from Dmel. It has one annotated transcript and one polypeptide. Gene sequence location is 3R:6260211..6262105. Its molecular function is described by: . It is involved in the biological process described with: open tracheal system development. 15 alleles are reported. The phenot…
LOC140746979	LOC140746979	Osiris 7	uncharacterized LOC140746979	Osi7	Osiris 7	57.5142	1.14253	HWD	1.58246	0.721996	0.470297	1	NW_027332210.1	7515732	7517162	minus	protein-coding	XM_073079187.1	XP_072935288.1	263		FBpp0078246	7.22e-62	FBgn0037414	The gene Osiris 7 is referred to in FlyBase by the symbol Dmel\Osi7 (CG1153, FBgn0037414). It is a protein_coding_gene from Dmel. It has one annotated transcript and one polypeptide. Gene sequence location is 3R:6248994..6251683. Its molecular function is described by: . The biological processes in which it is involved are not known. 7 alleles are reported. The phenotypes of these alleles manifes…
LOC140746985	LOC140746985	LOC140746985	uncharacterized LOC140746985			0.810022	0.430036	HWD	3.54936	0.121159	0.903565	1	NW_027332210.1	7537008	7542889	plus	protein-coding	XM_073079193.1	XP_072935294.1	144
LOC140746993	Osi5	Osiris 5	Osiris 5	Osi5	Osiris 5	1.83395	2.95867	HWD	2.18618	1.35335	0.175944	1	NW_027332210.1	7544553	7551294	minus	protein-coding	XM_073079209.1	XP_072935310.1	194		FBpp0292063	5.09e-22	FBgn0037413	The gene Osiris 5 is referred to in FlyBase by the symbol Dmel\Osi5 (CG15590, FBgn0037413). It is a protein_coding_gene from Dmel. It has 2 annotated transcripts and 2 polypeptides (all unique). Gene sequence location is 3R:6227512..6228828. Its molecular function is described by: . It is involved in the biological process described with: . 9 alleles are reported. No phenotypic data is available.…
LOC140747000	LOC140747000	LOC140747000	uncharacterized LOC140747000			199.256	2.24885	HWD	1.26826	1.77318	0.0761988	1	NW_027332210.1	7566384	7593436	plus	protein-coding	XM_073079221.1	XP_072935322.1	318
LOC140747014	LOC140747014	LOC140747014	uncharacterized LOC140747014			1.26957	1.31069	HWD	3.25052	0.403225	0.686782	1	NW_027332210.1	7594999	7600802	minus	lncRNA	XR_012102837.1
LOC140747066	Osi3	Osiris 3	Osiris 3	Osi3	Osiris 3	1328.03	-0.0808054	HWM	1.61	-0.0501896	0.959971	1	NW_027332210.1	7601122	7625747	minus	protein-coding	XM_073079305.1	XP_072935406.1	225		FBpp0302562	2.83e-22	FBgn0037411	The gene Osiris 3 is referred to in FlyBase by the symbol Dmel\Osi3 (CG1150, FBgn0037411). It is a protein_coding_gene from Dmel. It has 2 annotated transcripts and 2 polypeptides (1 unique). Gene sequence location is 3R:6215832..6218199. Its molecular function is described by: . It is involved in the biological process described with: . 12 alleles are reported. No phenotypic data is available. T…
LOC140747056	Osi1	Osiris 1	Osiris 1	Osi1	Osiris 1	0.631787	0	HWM	5.13428	0	1	1	NW_027332210.1	7652848	7678979	minus	protein-coding	XM_073079292.1	XP_072935393.1	268		FBpp0078237	2.06e-06	FBgn0037406	The gene Osiris 1 is referred to in FlyBase by the symbol Dmel\Osi1 (CG15585, FBgn0037406). It is a protein_coding_gene from Dmel. It has one annotated transcript and one polypeptide. Gene sequence location is 3R:6173549..6174971. Its molecular function is described by: . It is involved in the biological process described with: . 14 alleles are reported. No phenotypic data is available. The pheno…
LOC140744684	LOC140744684	LOC140744684	uncharacterized LOC140744684			0.231446	-0.399846	HWM	5.13428	-0.0778776	0.937925	1	NW_027332210.1	7679949	7683575	minus	protein-coding	XM_073076299.1	XP_072932400.1	211
LOC140747042	NPFR	Neuropeptide F receptor	Neuropeptide F receptor	NPFR	Neuropeptide F receptor	18.1318	0.241648	HWD	0.689227	0.350607	0.725883	1	NW_027332210.1	7718943	7784235	plus	protein-coding	XM_073079275.1	XP_072935376.1	383		FBpp0078239	3.34e-101	FBgn0037408	The gene Neuropeptide F receptor is referred to in FlyBase by the symbol Dmel\NPFR (CG1147, FBgn0037408). It is a protein_coding_gene from Dmel. It has 4 annotated transcripts and 4 polypeptides (all unique). Gene sequence location is 3R:6187315..6195403. Its molecular function is described by: G protein-coupled receptor activity; neuropeptide F receptor activity; neuropeptide binding; neuropepti…
LOC140745070	LOC140745070	LOC140745070	uncharacterized LOC140745070			30.2826	0.329889	HWD	1.35674	0.243149	0.80789	1	NW_027332210.1	7799686	7801152	minus	lncRNA	XR_012102618.1
LOC140745077	LOC140745077	Cecropin A1	cecropin-like	CecA1	Cecropin A1	9.13405	0.395398	HWD	1.28076	0.308721	0.757534	1	NW_027332210.1	7857026	7870834	minus	protein-coding	XM_073076849.1	XP_072932950.1	63		FBpp0084977	7.45e-08	FBgn0000276	The gene Cecropin A1 is referred to in FlyBase by the symbol Dmel\CecA1 (CG1365, FBgn0000276). It is a protein_coding_gene from Dmel. It has one annotated transcript and one polypeptide. Gene sequence location is 3R:30210874..30211273. Its molecular function is unknown. It is involved in the biological process described with 8 unique terms, many of which group under: response to stimulus; respons…
LOC140747026	Osi24	Osiris 24	Protein Osi24	Osi24	Osiris 24	339.384	0.00482764	HWD	0.276099	0.0174851	0.98605	1	NW_027332210.1	7917612	8012829	plus	protein-coding	XM_073079255.1	XP_072935356.1	505		FBpp0078240	4.41e-72	FBgn0037409	The gene Osiris 24 is referred to in FlyBase by the symbol Dmel\Osi24 (CG15589, FBgn0037409). It is a protein_coding_gene from Dmel. It has one annotated transcript and one polypeptide. Gene sequence location is 3R:6198811..6207678. Its molecular function is described by: . It is involved in the biological process described with: open tracheal system development. 11 alleles are reported. No pheno…
LOC140747149	Osi2	Osiris 2	DUF1676 domain-containing protein Osi2	Osi2	Osiris 2	62.922	-0.329043	HWM	0.435375	-0.755768	0.449788	1	NW_027332210.1	8019230	8042363	plus	protein-coding	XM_073079426.1	XP_072935527.1	345		FBpp0302561	5.61e-55	FBgn0037410	The gene Osiris 2 is referred to in FlyBase by the symbol Dmel\Osi2 (CG1148, FBgn0037410). It is a protein_coding_gene from Dmel. It has 3 annotated transcripts and 3 polypeptides (1 unique). Gene sequence location is 3R:6209373..6213493. Its molecular function is described by: . It is involved in the biological process described with: . 8 alleles are reported. No phenotypic data is available. Th…
LOC140747198	LOC140747198	LOC140747198	uncharacterized LOC140747198			0.779074	-0.887495	HWM	2.73148	-0.324914	0.745246	1	NW_027332210.1	8080040	8081710	minus	protein-coding	XM_073079482.1	XP_072935583.1	163
LOC140747141	LOC140747141	LOC140747141	uncharacterized LOC140747141			2143.65	-0.231258	HWM	0.253171	-0.913448	0.361007	1	NW_027332210.1	8084389	8102030	plus	protein-coding	XM_073079417.1	XP_072935518.1	469		FBpp0081453	1.66e-101
LOC140747181	LOC140747181	dead end	ADP-ribosylation factor-like protein 3	dnd	dead end	80.5736	0.121401	HWD	0.413799	0.293382	0.76923	1	NW_027332210.1	8103383	8106294	minus	protein-coding	XM_073079463.1	XP_072935564.1	184		FBpp0083549	1.9e-92	FBgn0038916	The gene dead end is referred to in FlyBase by the symbol Dmel\dnd (CG6560, FBgn0038916). It is a protein_coding_gene from Dmel. It has one annotated transcript and one polypeptide. Gene sequence location is 3R:21885676..21887355. Its molecular function is described by: GTP binding; GTPase activity. It is involved in the biological process described with: branch fusion, open tracheal system; cili…
LOC140747088	NHP2	NHP2	NHP2 ribonucleoprotein	NHP2	NHP2	2438.43	-0.156017	HWM	0.152036	-1.02618	0.304805	1	NW_027332210.1	8106558	8107969	plus	protein-coding	XM_073079340.1	XP_072935441.1	156		FBpp0305289	1.06e-62	FBgn0029148	The gene NHP2 is referred to in FlyBase by the symbol Dmel\NHP2 (CG5258, FBgn0029148). It is a protein_coding_gene from Dmel. It has 2 annotated transcripts and 2 polypeptides (1 unique). Gene sequence location is 3L:14801328..14802168. Its molecular function is described by: box H/ACA snoRNA binding; RNA binding. It is involved in the biological process described with: snRNA pseudouridine synthe…
LOC140747097	RhoBTB	RhoBTB	Rho-related BTB domain containing	RhoBTB	Rho-related BTB domain containing	18.6438	-0.236928	HWM	0.650848	-0.36403	0.715836	1	NW_027332210.1	8114665	8137164	minus	protein-coding	XM_073079352.1	XP_072935453.1	722		FBpp0303191	0	FBgn0036980	The gene Rho-related BTB domain containing is referred to in FlyBase by the symbol Dmel\RhoBTB (CG5701, FBgn0036980). It is a protein_coding_gene from Dmel. It has 3 annotated transcripts and 3 polypeptides (all unique). Gene sequence location is 3L:20376242..20382398. Its molecular function is described by: GTPase activity; protein kinase binding; GTP binding. It is involved in the biological pr…
LOC140744704	LOC140744704	LOC140744704	uncharacterized LOC140744704			0.61474	1.52366	HWD	3.96982	0.383811	0.701119	1	NW_027332210.1	8137896	8149174	plus	protein-coding	XM_073076337.1	XP_072932438.1	1355		FBpp0271859	3.08e-53
LOC140747136	LOC140747136	LOC140747136	uncharacterized LOC140747136			0.359449	1.52362	HWD	5.13428	0.296753	0.766655	1	NW_027332210.1	8149437	8151403	plus	protein-coding	XM_073079402.1	XP_072935503.1	122
LOC140747107	LOC140747107	myrosinase 1-like	myrosinase 1-like			1.31147	0	HWM	3.00255	0	1	1	NW_027332210.1	8152494	8157689	plus	protein-coding	XM_073079364.1	XP_072935465.1	503		FBpp0075080	1.45e-179
LOC140747129	Ublcp1	Ublcp1	Ubiquitin-like domain-containing C-terminal domain phosphatase 1	Ublcp1	Ubiquitin-like domain-containing C-terminal domain phosphatase 1	2053.25	-0.0905962	HWM	0.132062	-0.686014	0.492705	1	NW_027332210.1	8159601	8164039	plus	protein-coding	XM_073079392.1	XP_072935493.1	342		FBpp0083740	8.55e-149	FBgn0027526	The gene Ubiquitin-like domain-containing C-terminal domain phosphatase 1 is referred to in FlyBase by the symbol Dmel\Ublcp1 (CG6697, FBgn0027526). It is a protein_coding_gene from Dmel. It has one annotated transcript and one polypeptide. Gene sequence location is 3R:23061493..23062751. Its molecular function is described by: protein serine/threonine phosphatase activity; phosphoprotein phospha…
LOC140747226	5PtaseI	5PtaseI	inositol polyphosphate-5-phosphatase A	5PtaseI	Inositol polyphosphate-5-phosphatase type I	156.491	0.0955136	HWD	0.317292	0.301027	0.763394	1	NW_027332210.1	8171997	8211526	minus	protein-coding	XM_073079529.1	XP_072935630.1	732		FBpp0423117	6.61e-149	FBgn0259178	The gene Inositol polyphosphate-5-phosphatase type I is referred to in FlyBase by the symbol Dmel\5PtaseI (CG42283, FBgn0259178). It is a protein_coding_gene from Dmel. It has 3 annotated transcripts and 3 polypeptides (all unique). Gene sequence location is 3R:25040427..25045151. Its molecular function is described by: phosphatase activity; inositol-polyphosphate 5-phosphatase activity. It is in…
LOC140747242	Scgalpha	Sarcoglycan alpha	sarcoglycan alpha	Scgalpha	Sarcoglycan alpha	186.41	0.119346	HWD	0.332547	0.358885	0.719681	1	NW_027332210.1	8211861	8221545	plus	protein-coding	XM_073079548.1	XP_072935649.1	514		FBpp0079217	3.88e-86	FBgn0032013	The gene Sarcoglycan alpha is referred to in FlyBase by the symbol Dmel\Scg≈í¬± (CG7851, FBgn0032013). It is a protein_coding_gene from Dmel. It has 3 annotated transcripts and 3 polypeptides (all unique). Gene sequence location is 2L:8303429..8305376. Its molecular function is described by: structural constituent of muscle; calcium ion binding. It is involved in the biological process described …
LOC140747253	e	ebony	nonribosomal peptide synthetase ebony	e	ebony	49.4331	0.381166	HWD	1.45245	0.26243	0.79299	1	NW_027332210.1	8222447	8283600	minus	protein-coding	XM_073079571.1	XP_072935672.1	861		FBpp0083505	0	FBgn0000527	The gene ebony is referred to in FlyBase by the symbol Dmel\e (CG3331, FBgn0000527). It is a protein_coding_gene from Dmel. It has one annotated transcript and one polypeptide. Gene sequence location is 3R:21229839..21237177. Its molecular function is described by: beta-alanyl amine synthase activity. It is involved in the biological process described with 12 unique terms, many of which group und…
LOC140745092	LOC140745092	cilia- and flagella-associated protein 58-like	cilia- and flagella-associated protein 58-like			0.555805	-0.399853	HWM	3.3135	-0.120674	0.903949	1	NW_027332210.1	8300128	8322159	plus	protein-coding	XM_073076868.1	XP_072932969.1	856		FBpp0084479	6.74e-52
LOC140747262	CtBP	CtBP	C-terminal binding protein	CtBP	C-terminal Binding Protein	16157.6	0.0298623	HWD	0.0997965	0.299232	0.764763	1	NW_027332210.1	8323732	8502469	minus	protein-coding	XM_073079584.1	XP_072935685.1	576		FBpp0082167	0	FBgn0020496	The gene C-terminal Binding Protein is referred to in FlyBase by the symbol Dmel\CtBP (CG7583, FBgn0020496). It is a protein_coding_gene from Dmel. It has 10 annotated transcripts and 10 polypeptides (7 unique). Gene sequence location is 3R:13011649..13026275. Its molecular function is described by 8 unique terms, many of which group under: binding; protein binding; molecular adaptor activity; tr…
LOC140747293	Kaz	Katazuke	E3 ubiquitin-protein transferase Katazuke	Kaz	Katazuke	1502.33	0.060986	HWD	0.211219	0.288733	0.772786	1	NW_027332210.1	8503257	8513353	plus	protein-coding	XM_073079625.1	XP_072935726.1	393		FBpp0084110	2.21e-135	FBgn0051357	The gene Katazuke is referred to in FlyBase by the symbol Dmel\Kaz (CG31357, FBgn0051357). It is a protein_coding_gene from Dmel. It has one annotated transcript and one polypeptide. Gene sequence location is 3R:24828279..24829959. Its molecular function is described by: ubiquitin-protein transferase activity; ubiquitin protein ligase activity. It is involved in the biological process described w…
LOC140747311	Zip99C	Zip99C	Zinc transporter Zip99C	Zip99C	Zinc/iron regulated transporter-related protein 99C	515.537	0.382952	HWD	0.48095	0.796242	0.425892	1	NW_027332210.1	8514007	8536344	minus	protein-coding	XM_073079653.1	XP_072935754.1	392		FBpp0292153	2.59e-116	FBgn0039714	The gene Zinc/iron regulated transporter-related protein 99C is referred to in FlyBase by the symbol Dmel\Zip99C (CG7816, FBgn0039714). It is a protein_coding_gene from Dmel. It has 9 annotated transcripts and 9 polypeptides (1 unique). Gene sequence location is 3R:29863701..29868895. Its molecular function is described by: zinc ion transmembrane transporter activity; iron ion binding; metal ion …
LOC140747320	FipoQ	FipoQ	F-box/LRR-repeat protein FipoQ	FipoQ	F-box involved in polyQ pathogenesis	47.5505	1.30488	HWD	0.81836	1.5945	0.110824	1	NW_027332210.1	8539221	8560130	plus	protein-coding	XM_073079684.1	XP_072935785.1	516		FBpp0084796	0	FBgn0039667	The gene F-box involved in polyQ pathogenesis is referred to in FlyBase by the symbol Dmel\FipoQ (CG2010, FBgn0039667). It is a protein_coding_gene from Dmel. It has 3 annotated transcripts and 3 polypeptides (2 unique). Gene sequence location is 3R:29494782..29498923. Its molecular function is unknown. It is involved in the biological process described with: positive regulation of protein ubiqui…
LOC140747317	Trc8	TRC8 ring finger protein	TRC8 ring finger protein	Trc8	TRC8 ring finger protein	688.714	0.104762	HWD	0.229921	0.455646	0.648645	1	NW_027332210.1	8560593	8579772	minus	protein-coding	XM_073079669.1	XP_072935770.1	672		FBpp0305390	0	FBgn0039668	The gene TRC8 ring finger protein is referred to in FlyBase by the symbol Dmel\Trc8 (CG2304, FBgn0039668). It is a protein_coding_gene from Dmel. It has 4 annotated transcripts and 4 polypeptides (2 unique). Gene sequence location is 3R:29499025..29503797. Its molecular function is described by: ubiquitin protein ligase activity; protein binding; zinc ion binding. It is involved in the biological…
LOC140747328	LOC140747328	glass	protein glass-like	gl	glass	0.587709	-0.399895	HWM	5.13428	-0.0778871	0.937918	1	NW_027332210.1	8591241	8611693	plus	protein-coding	XM_073079716.1	XP_072935817.1	491		FBpp0083005	5.76e-102	FBgn0004618	The gene glass is referred to in FlyBase by the symbol Dmel\gl (CG7672, FBgn0004618). It is a protein_coding_gene from Dmel. It has 3 annotated transcripts and 3 polypeptides (all unique). Gene sequence location is 3R:18367927..18372738. Its molecular function is described by: RNA polymerase II cis-regulatory region sequence-specific DNA binding; DNA-binding transcription factor activity, RNA pol…
LOC140747340	Oga	O-GlcNAcase	O-GlcNAcase	Oga	O-GlcNAcase	221.402	0.127894	HWD	0.635338	0.201301	0.840463	1	NW_027332210.1	8615181	8636175	plus	protein-coding	XM_073079737.1	XP_072935838.1	1038		FBpp0083452	0	FBgn0038870	The gene O-GlcNAcase is referred to in FlyBase by the symbol Dmel\Oga (CG5871, FBgn0038870). It is a protein_coding_gene from Dmel. It has one annotated transcript and one polypeptide. Gene sequence location is 3R:21219077..21222843. Its molecular function is described by: beta-N-acetylglucosaminidase activity; [protein]-3-O-(N-acetyl-D-glucosaminyl)-L-serine/L-threonine O-N-acetyl-alpha-D-glucos…
LOC140747349	LOC140747349	flyers-cup	uncharacterized LOC140747349	f-cup	flyers-cup	12.0318	-0.342058	HWM	1.27108	-0.269107	0.787847	1	NW_027332210.1	8642058	8644185	minus	protein-coding	XM_073079750.1	XP_072935851.1	420		FBpp0306595	3.66e-11	FBgn0028487	The gene flyers-cup is referred to in FlyBase by the symbol Dmel\f-cup (CG9611, FBgn0028487). It is a protein_coding_gene from Dmel. It has 9 annotated transcripts and 9 polypeptides (8 unique). Gene sequence location is 3R:13695263..13700838. Its molecular function is unknown. It is involved in the biological process described with: intracellular signal transduction. 4 alleles are reported. No p…
LOC140745102	LOC140745102	LOC140745102	uncharacterized LOC140745102			2.25553	-0.893392	HWM	2.26148	-0.395048	0.692808	1	NW_027332210.1	8645382	8647389	minus	lncRNA	XR_012102622.1
LOC140747401	Nelf-A	Nelf-A	Negative elongation factor A	Nelf-A	Negative elongation factor A	1196.52	0.0712038	HWD	0.221755	0.321092	0.74814	1	NW_027332210.1	8648588	8677240	plus	protein-coding	XM_073079837.1	XP_072935938.1	585		FBpp0083453	9.18e-128	FBgn0038872	The gene Negative elongation factor A is referred to in FlyBase by the symbol Dmel\Nelf-A (CG5874, FBgn0038872). It is a protein_coding_gene from Dmel. It has 3 annotated transcripts and 3 polypeptides (all unique). Gene sequence location is 3R:21223704..21229512. Its molecular function is described by: RNA binding. It is involved in the biological process described with: negative regulation of t…
LOC140747423	LOC140747423	LOC140747423	uncharacterized LOC140747423			0.30852	-0.399852	HWM	5.13428	-0.0778789	0.937924	1	NW_027332210.1	8677230	8679222	minus	protein-coding	XM_073079866.1	XP_072935967.1	149
LOC140745109	LOC140745109	LOC140745109	uncharacterized LOC140745109			0.279375	-1.29643	HWM	5.10155	-0.254124	0.7994	1	NW_027332210.1	8679577	8681093	plus	protein-coding	XM_073076884.1	XP_072932985.1	362
LOC140745129	LOC140745129	probable sodium/potassium/calcium exchanger CG1090	probable sodium/potassium/calcium exchanger CG1090			0.402561	-0.472587	HWM	4.35614	-0.108487	0.913609	1	NW_027332210.1	8713021	8747442	plus	protein-coding	XM_073076904.1	XP_072933005.1	676		FBpp0307190	0
LOC140747353	LOC140747353	Casein kinase Ialpha	casein kinase I-like	CkIalpha	Casein kinase Ialpha	9886.82	0.00186417	HWD	0.10483	0.0177827	0.985812	1	NW_027332210.1	8756203	8792661	minus	protein-coding	XM_073079762.1	XP_072935863.1	376		FBpp0311373	3.02e-180	FBgn0015024	The gene Casein kinase Ialpha is referred to in FlyBase by the symbol Dmel\CkI≈í¬± (CG2028, FBgn0015024). It is a protein_coding_gene from Dmel. It has 6 annotated transcripts and 6 polypeptides (1 unique). Gene sequence location is X:12653626..12657834. Its molecular function is described by: protein binding; protein kinase activity; protein serine/threonine kinase activity; ATP binding. It is i…
LOC140747374	LOC140747374	succinyl-CoA:acetate/propanoyl-CoA:succinate CoA transferase	succinyl-CoA:acetate/propanoyl-CoA:succinate CoA transferase			1703.79	-0.125246	HWM	0.180576	-0.693592	0.487938	1	NW_027332210.1	8796464	8827706	minus	protein-coding	XM_073079800.1	XP_072935901.1	475		FBpp0306760	0
LOC140745139	LOC140745139	cytosolic beta-glucosidase-like	cytosolic beta-glucosidase-like			2.82344	-1.24346	HWM	1.3345	-0.931781	0.35145	1	NW_027332210.1	8833539	8837282	plus	protein-coding	XM_073076913.1	XP_072933014.1	508		FBpp0075080	1.08e-154
LOC140747382	Vha55	Vha55	V-type proton ATPase subunit Vha55	Vha55	Vacuolar H[+]-ATPase 55kD subunit	2874.14	-0.0831075	HWM	0.175745	-0.472888	0.636293	1	NW_027332210.1	8838894	8849274	plus	protein-coding	XM_073079813.1	XP_072935914.1	494		FBpp0290875	0	FBgn0005671	The gene Vacuolar H[+]-ATPase 55kD subunit is referred to in FlyBase by the symbol Dmel\Vha55 (CG17369, FBgn0005671). It is a protein_coding_gene from Dmel. It has 3 annotated transcripts and 3 polypeptides (1 unique). Gene sequence location is 3R:12623762..12627829. Its molecular function is described by: proton-transporting ATPase activity, rotational mechanism; ATP binding. It is involved in t…
LOC140747390	Pp2A-29B	Pp2A-29B	Protein phosphatase PP2A regulatory subunit A	Pp2A-29B	Protein phosphatase 2A at 29B	8392.11	-0.0475057	HWM	0.216209	-0.219721	0.826088	1	NW_027332210.1	8850824	8858384	minus	protein-coding	XM_073079824.1	XP_072935925.1	590		FBpp0293227	0	FBgn0260439	The gene Protein phosphatase 2A at 29B is referred to in FlyBase by the symbol Dmel\Pp2A-29B (CG17291, FBgn0260439). It is a protein_coding_gene from Dmel. It has 5 annotated transcripts and 5 polypeptides (3 unique). Gene sequence location is 2L:8366038..8370090. Its molecular function is described by: protein binding; protein phosphatase regulator activity. It is involved in the biological proc…
LOC140745147	LOC140745147	LOC140745147	uncharacterized LOC140745147			0.346997	2.11428	HWD	5.06311	0.417585	0.676251	1	NW_027332210.1	8858745	8860536	plus	protein-coding	XM_073076919.1	XP_072933020.1	185
LOC140747410	LOC140747410	ETHR	thyrotropin-releasing hormone receptor-like	ETHR	ETHR	37.6557	-0.856255	HWM	1.02461	-0.835689	0.40333	1	NW_027332210.1	8932624	9051816	plus	protein-coding	XM_073079848.1	XP_072935949.1	567		FBpp0308331	1.08e-140	FBgn0038874	The gene ETHR is referred to in FlyBase by the symbol Dmel\ETHR (CG5911, FBgn0038874). It is a protein_coding_gene from Dmel. It has 3 annotated transcripts and 3 polypeptides (2 unique). Gene sequence location is 3R:21247011..21265134. Its molecular function is described by 6 unique terms, many of which group under: signaling receptor activity; transmembrane signaling receptor activity; G protei…
LOC140747433	EMC6	EMC6	ER membrane protein complex subunit 6	EMC6	ER membrane protein complex subunit 6	1089.75	0.00890402	HWD	0.143509	0.0620449	0.950527	1	NW_027332210.1	9111008	9113109	minus	protein-coding	XM_073079888.1	XP_072935989.1	111		FBpp0084172	6.77e-46	FBgn0039259	The gene ER membrane protein complex subunit 6 is referred to in FlyBase by the symbol Dmel\EMC6 (CG11781, FBgn0039259). It is a protein_coding_gene from Dmel. It has one annotated transcript and one polypeptide. Gene sequence location is 3R:25024473..25025017. Its molecular function is described by: membrane insertase activity. It is involved in the biological process described with: tail-anchor…
LOC140747440	LOC140747440	NSD	uncharacterized LOC140747440	NSD	Nuclear receptor binding SET domain protein	2625.34	0.157638	HWD	0.148783	1.05952	0.289364	1	NW_027332210.1	9113667	9130596	plus	protein-coding	XM_073079899.1	XP_072936000.1	2180		FBpp0084636	4.05e-163	FBgn0039559	The gene Nuclear receptor binding SET domain protein is referred to in FlyBase by the symbol Dmel\NSD (CG4976, FBgn0039559). It is a protein_coding_gene from Dmel. It has 2 annotated transcripts and 2 polypeptides (all unique). Gene sequence location is 3R:27932982..27937853. Its molecular function is described by: transcription coactivator activity; histone H3K36 dimethyltransferase activity; hi…
LOC140747455	LOC140747455	LOC140747455	uncharacterized LOC140747455			1027.53	-0.0566044	HWM	0.281999	-0.200725	0.840914	1	NW_027332210.1	9131141	9135415	plus	protein-coding	XM_073079918.1	XP_072936019.1	263
LOC140747469	LOC140747469	LOC140747469	uncharacterized LOC140747469			252.491	-0.040512	HWM	0.235627	-0.171933	0.86349	1	NW_027332210.1	9135896	9143788	plus	protein-coding	XM_073079936.1	XP_072936037.1	255
LOC140745210	LOC140745210	LOC140745210	uncharacterized LOC140745210			2.80402	1.18085	HWD	1.07584	1.0976	0.272379	1	NW_027332210.1	9328420	9328870	plus	lncRNA	XR_012102635.1
LOC140747478	LOC140747478	LOC140747478	uncharacterized LOC140747478			980.103	-0.0147873	HWM	0.159872	-0.0924942	0.926305	1	NW_027332210.1	9371192	9396688	minus	protein-coding	XM_073079963.1	XP_072936064.1	221		FBpp0110463	1.7e-27
LOC140747488	LOC140747488	pyridoxal phosphate homeostasis protein	pyridoxal phosphate homeostasis protein			268.059	-0.0939848	HWM	0.37952	-0.247641	0.804412	1	NW_027332210.1	9397713	9400302	minus	protein-coding	XM_073079974.1	XP_072936075.1	255		FBpp0308325	2.69e-89
LOC140747493	htt	huntingtin	huntingtin	htt	huntingtin	192.935	0.00907612	HWD	0.407969	0.0222471	0.982251	1	NW_027332210.1	9400676	9436559	plus	protein-coding	XM_073079982.1	XP_072936083.1	3091		FBpp0307764	5.08e-17	FBgn0027655	The gene huntingtin is referred to in FlyBase by the symbol Dmel\htt (CG9995, FBgn0027655). It is a protein_coding_gene from Dmel. It has 2 annotated transcripts and 2 polypeptides (1 unique). Gene sequence location is 3R:28696242..28734816. Its molecular function is unknown. It is involved in the biological process described with: axo-dendritic transport; establishment of mitotic spindle orienta…
LOC140745217	LOC140745217	LOC140745217	uncharacterized LOC140745217			0.844016	0.497423	HWD	2.18145	0.228023	0.819628	1	NW_027332210.1	9443619	9452616	plus	protein-coding	XM_073076956.1	XP_072933057.1	268
LOC140744727	LOC140744727	LOC140744727	uncharacterized LOC140744727			1.24021	2.98537	HWD	2.18127	1.36864	0.171112	1	NW_027332210.1	9728335	9732597	minus	protein-coding	XM_073076372.1	XP_072932473.1	1420
LOC140747505	LOC140747505	LOC140747505	uncharacterized LOC140747505			0.974731	-0.547974	HWM	2.65115	-0.206693	0.83625	1	NW_027332210.1	10081859	10084783	plus	protein-coding	XM_073080008.1	XP_072936109.1	306		FBpp0304303	5.26e-07
LOC140747518	LOC140747518	sodium-coupled monocarboxylate transporter 1	sodium-coupled monocarboxylate transporter 1			17.7976	-0.440949	HWM	1.10092	-0.400527	0.688769	1	NW_027332210.1	10152109	10185673	minus	protein-coding	XM_073080029.1	XP_072936130.1	643		FBpp0308311	0
LOC140747526	mbc	myoblast city	dedicator of cytokinesis protein myoblast city	mbc	myoblast city	177.332	0.124586	HWD	0.410455	0.303531	0.761485	1	NW_027332210.1	10198150	10260365	minus	protein-coding	XM_073080037.1	XP_072936138.1	1975		FBpp0293271	0	FBgn0015513	The gene myoblast city is referred to in FlyBase by the symbol Dmel\mbc (CG10379, FBgn0015513). It is a protein_coding_gene from Dmel. It has 2 annotated transcripts and 2 polypeptides (all unique). Gene sequence location is 3R:23781765..23801634. Its molecular function is described by: guanyl-nucleotide exchange factor activity; small GTPase binding; protein binding. It is involved in the biolog…
LOC140747554	LOC140747554	HtrA2	uncharacterized LOC140747554	HtrA2	HTRA2-related serine protease	1572.55	-0.0965982	HWM	0.502874	-0.192092	0.84767	1	NW_027332210.1	10467806	10501802	minus	protein-coding	XM_073080084.1	XP_072936185.1	739		FBpp0303078	5.31e-133	FBgn0038233	The gene HTRA2-related serine protease is referred to in FlyBase by the symbol Dmel\HtrA2 (CG8464, FBgn0038233). It is a protein_coding_gene from Dmel. It has 2 annotated transcripts and 2 polypeptides (1 unique). Gene sequence location is 3R:14509049..14511712. Its molecular function is described by: serine-type endopeptidase activity; serine hydrolase activity; peptidase activity; protein bindi…
LOC140747559	LOC140747559	LOC140747559	uncharacterized LOC140747559			7.62269	0.263934	HWD	2.17803	0.12118	0.903548	1	NW_027332210.1	10480372	10481597	plus	lncRNA	XR_012102882.1
LOC140747566	Oamb	Oamb	Octopamine receptor in mushroom bodies	Oamb	Octopamine receptor in mushroom bodies	37.3918	-0.123323	HWM	0.304505	-0.404994	0.685482	1	NW_027332210.1	10502468	10616312	minus	protein-coding	XM_073080103.1	XP_072936204.1	519		FBpp0303557	1.23e-120	FBgn0024944	The gene Octopamine receptor in mushroom bodies is referred to in FlyBase by the symbol Dmel\Oamb (CG3856, FBgn0024944). It is a protein_coding_gene from Dmel. It has 6 annotated transcripts and 6 polypeptides (5 unique). Gene sequence location is 3R:20689018..20714577. Its molecular function is described by: octopamine receptor activity; neurotransmitter receptor activity; G protein-coupled rece…
LOC140747571	LOC140747571	LOC140747571	uncharacterized LOC140747571			90.6703	0.180506	HWD	0.490495	0.368008	0.712867	1	NW_027332210.1	10662097	10665602	minus	lncRNA	XR_012102883.1
LOC140747578	LOC140747578	nebulosa	facilitated trehalose transporter Tret1-like	nebu	nebulosa	36.5474	0.0659836	HWD	0.517163	0.127588	0.898475	1	NW_027332210.1	10705524	10726132	minus	protein-coding	XM_073080122.1	XP_072936223.1	550		FBpp0075675	7.69e-96	FBgn0036316	The gene nebulosa is referred to in FlyBase by the symbol Dmel\nebu (CG10960, FBgn0036316). It is a protein_coding_gene from Dmel. It has 3 annotated transcripts and 3 polypeptides (2 unique). Gene sequence location is 3L:12824880..12843106. Its molecular function is described by: fructose transmembrane transporter activity; dehydroascorbic acid transmembrane transporter activity; transmembrane t…
LOC140747590	LOC140747590	LOC140747590	uncharacterized LOC140747590			71.1521	-0.550168	HWM	0.524297	-1.04935	0.294019	1	NW_027332210.1	10738882	10754424	minus	protein-coding	XM_073080143.1	XP_072936244.1	525		FBpp0312535	6.45e-06
LOC140745253	LOC140745253	LOC140745253	uncharacterized LOC140745253			4.6132	-0.145003	HWM	1.1458	-0.126551	0.899295	1	NW_027332210.1	10758520	10759839	minus	protein-coding	XM_073076999.1	XP_072933100.1	238		FBpp0311525	3.76e-29
LOC140747617	LOC140747617	LOC140747617	uncharacterized LOC140747617			19.4555	0.336604	HWD	0.635784	0.529431	0.596506	1	NW_027332210.1	10760354	10785314	minus	protein-coding	XM_073080177.1	XP_072936278.1	528		FBpp0291718	1.02e-164
LOC140747756	Rsod	Related to Sod	superoxide dismutase family protein Rsod	Rsod	Related to Sod	3744.42	0.160848	HWD	0.296853	0.541844	0.587926	1	NW_027332210.1	10812953	10830252	minus	protein-coding	XM_073080351.1	XP_072936452.1	1136		FBpp0288489	0	FBgn0051028	The gene Related to Sod is referred to in FlyBase by the symbol Dmel\Rsod (CG31028, FBgn0051028). It is a protein_coding_gene from Dmel. It has one annotated transcript and one polypeptide. Gene sequence location is 3R:30166631..30171207. Its molecular function is described by: superoxide dismutase activity; metal ion binding. It is involved in the biological process described with: superoxide me…
LOC140747629	Mlc2	Myosin light chain 2	myosin regulatory light chain 2	Mlc2	Myosin light chain 2	19.0627	-0.00807274	HWM	0.845278	-0.00955039	0.99238	1	NW_027332210.1	10835115	10837572	plus	protein-coding	XM_073080180.1	XP_072936281.1	199		FBpp0088688	1.07e-78	FBgn0002773	The gene Myosin light chain 2 is referred to in FlyBase by the symbol Dmel\Mlc2 (CG2184, FBgn0002773). It is a protein_coding_gene from Dmel. It has one annotated transcript and one polypeptide. Gene sequence location is 3R:30171438..30174551. Its molecular function is described by: calcium ion binding; myosin heavy chain binding. It is involved in the biological process described with: myofibril…
LOC140747646	LOC140747646	FERRY endosomal RAB5 effector complex subunit 3	FERRY endosomal RAB5 effector complex subunit 3			246.132	0.0665718	HWD	0.255778	0.260272	0.794654	1	NW_027332210.1	10841499	10847926	plus	protein-coding	XM_073080181.1	XP_072936282.1	538		FBpp0084673	8.44e-123
LOC140747659	LOC140747659	LOC140747659	uncharacterized LOC140747659			2943.3	0.0901197	HWD	0.142161	0.633925	0.52613	1	NW_027332210.1	10849479	10859646	minus	protein-coding	XM_073080191.1	XP_072936292.1	1774
LOC140744762	LOC140744762	proliferation marker protein Ki-67-like	proliferation marker protein Ki-67-like			46.7644	0.0828013	HWD	0.554049	0.149448	0.8812	1	NW_027332210.1	10859772	10868971	minus	protein-coding	XM_073076416.1	XP_072932517.1	156
LOC140747696	LOC140747696	LOC140747696	uncharacterized LOC140747696			442.686	0.0997944	HWD	0.227621	0.438423	0.661079	1	NW_027332210.1	10870840	10873823	plus	protein-coding	XM_073080241.1	XP_072936342.1	519
LOC140747704	LOC140747704	Nucleophosmin	nucleoplasmin-like protein	Nph	Nucleophosmin	13332.6	-0.143659	HWM	0.30995	-0.46349	0.643013	1	NW_027332210.1	10873516	10877730	minus	protein-coding	XM_073080254.1	XP_072936355.1	188		FBpp0112220	1.25e-29	FBgn0039735	The gene Nucleophosmin is referred to in FlyBase by the symbol Dmel\Nph (CG7911, FBgn0039735). It is a protein_coding_gene from Dmel. It has 2 annotated transcripts and 2 polypeptides (1 unique). Gene sequence location is 3R:30003681..30004861. Its molecular function is described by: histone binding; RNA binding; chromatin binding. It is involved in the biological process described with: chromati…
LOC140747669	LOC140747669	trabid	ubiquitin thioesterase trabid-like	trbd	trabid	1031.07	0.057361	HWD	0.12984	0.441783	0.658646	1	NW_027332210.1	10879334	10893758	plus	protein-coding	XM_073080202.1	XP_072936303.1	780		FBpp0081569	1.39e-99	FBgn0037734	The gene trabid is referred to in FlyBase by the symbol Dmel\trbd (CG9448, FBgn0037734). It is a protein_coding_gene from Dmel. It has one annotated transcript and one polypeptide. Gene sequence location is 3R:9705996..9711037. Its molecular function is described by: K63-linked deubiquitinase activity; protein binding; cysteine-type deubiquitinase activity; K63-linked polyubiquitin modification-d…
LOC140747714	Unc-115a	Uncoordinated 115a	actin binding LIM protein Uncoordinated 115a	Unc-115a	Uncoordinated 115a	744.912	0.226174	HWD	0.170455	1.32689	0.184546	1	NW_027332210.1	10897110	11005754	plus	protein-coding	XM_073080277.1	XP_072936378.1	844		FBpp0312325	0	FBgn0051352	The gene Uncoordinated 115a is referred to in FlyBase by the symbol Dmel\Unc-115a (CG31352, FBgn0051352). It is a protein_coding_gene from Dmel. It has 8 annotated transcripts and 8 polypeptides (all unique). Gene sequence location is 3R:9694386..9705417. Its molecular function is described by: actin binding; actin filament binding. It is involved in the biological process described with: axon gu…
LOC140747747	LOC140747747	LOC140747747	uncharacterized LOC140747747			0.373012	-0.352571	HWM	3.47297	-0.101519	0.919139	1	NW_027332210.1	11004102	11007938	minus	protein-coding	XM_073080339.1	XP_072936440.1	125
LOC140747766	mfrn	mitoferrin	mitochondrial iron transporter mitoferrin	mfrn	mitoferrin	1105.49	-0.0441845	HWM	0.174979	-0.252513	0.800644	1	NW_027332210.1	11014942	11053982	plus	protein-coding	XM_073080374.1	XP_072936475.1	318		FBpp0084635	6.12e-113	FBgn0039561	The gene mitoferrin is referred to in FlyBase by the symbol Dmel\mfrn (CG4963, FBgn0039561). It is a protein_coding_gene from Dmel. It has one annotated transcript and one polypeptide. Gene sequence location is 3R:27942796..27948021. Its molecular function is described by: ferrous iron transmembrane transporter activity; iron ion transmembrane transporter activity. It is involved in the biologica…
LOC140747774	LOC140747774	Obp69a	general odorant-binding protein 69a-like	Obp69a	Odorant-binding protein 69a	9.08544	0.195878	HWD	1.04857	0.186805	0.851814	1	NW_027332210.1	11017759	11018293	minus	protein-coding	XM_073080386.1	XP_072936487.1	134		FBpp0075687	2.45e-16	FBgn0011279	The gene Odorant-binding protein 69a is referred to in FlyBase by the symbol Dmel\Obp69a (CG10436, FBgn0011279). It is a protein_coding_gene from Dmel. It has one annotated transcript and one polypeptide. Gene sequence location is 3L:12396171..12396957. Its molecular function is described by: phenylalkylamine binding; odorant binding; pheromone binding. It is involved in the biological process de…
LOC140744771	LOC140744771	Toll	uncharacterized LOC140744771	Tl	Toll	54.5971	-0.271017	HWM	0.5243	-0.516912	0.605217	1	NW_027332210.1	11053976	11074538	minus	protein-coding	XM_073076428.1	XP_072932529.1	968		FBpp0303188	4.27e-88	FBgn0262473	The gene Toll is referred to in FlyBase by the symbol Dmel\Tl (CG5490, FBgn0262473). It is a protein_coding_gene from Dmel. It has 3 annotated transcripts and 3 polypeptides (2 unique). Gene sequence location is 3R:26799041..26842403. Its molecular function is described by 7 unique terms, many of which group under: binding; protein binding; signaling receptor activity; molecular transducer activi…
LOC140747985	LOC140747985	Dscam3	cell adhesion molecule Dscam2-like	Dscam3	Down syndrome cell adhesion molecule 3	0.458508	0	HWM	5.13428	0	1	1	NW_027332211.1	28759	93566	minus	protein-coding	XM_073080666.1	XP_072936767.1	1905		FBpp0303244	0	FBgn0261046	The gene Down syndrome cell adhesion molecule 3 is referred to in FlyBase by the symbol Dmel\Dscam3 (CG31190, FBgn0261046). It is a protein_coding_gene from Dmel. It has 4 annotated transcripts and 4 polypeptides (all unique). Gene sequence location is 3R:17473935..17505667. Its molecular function is described by: cell-cell adhesion mediator activity; identical protein binding. It is involved in …
LOC140749310	LOC140749310	Dscam3	cell adhesion molecule Dscam2-like	Dscam3	Down syndrome cell adhesion molecule 3	2.34286	-2.82511	HWM	1.6731	-1.68855	0.0913052	1	NW_027332211.1	213808	419868	plus	protein-coding	XM_073082405.1	XP_072938506.1	1835		FBpp0303245	0	FBgn0261046	The gene Down syndrome cell adhesion molecule 3 is referred to in FlyBase by the symbol Dmel\Dscam3 (CG31190, FBgn0261046). It is a protein_coding_gene from Dmel. It has 4 annotated transcripts and 4 polypeptides (all unique). Gene sequence location is 3R:17473935..17505667. Its molecular function is described by: cell-cell adhesion mediator activity; identical protein binding. It is involved in …
LOC140749289	LOC140749289	LOC140749289	uncharacterized LOC140749289			4.61151	-0.397924	HWM	4.32263	-0.0920561	0.926653	1	NW_027332211.1	313224	316370	plus	protein-coding	XM_073082346.1	XP_072938447.1	765
LOC140749307	LOC140749307	LOC140749307	uncharacterized LOC140749307			0.432873	0	HWM	5.13428	0	1	1	NW_027332211.1	316245	318872	plus	protein-coding	XM_073082392.1	XP_072938493.1	283
LOC140749323	LOC140749323	Dscam3	cell adhesion molecule Dscam1-like	Dscam3	Down syndrome cell adhesion molecule 3	36.1727	-0.757509	HWM	1.00828	-0.751291	0.452478	1	NW_027332211.1	426790	614287	plus	protein-coding	XM_073082409.1	XP_072938510.1	1876		FBpp0303245	0	FBgn0261046	The gene Down syndrome cell adhesion molecule 3 is referred to in FlyBase by the symbol Dmel\Dscam3 (CG31190, FBgn0261046). It is a protein_coding_gene from Dmel. It has 4 annotated transcripts and 4 polypeptides (all unique). Gene sequence location is 3R:17473935..17505667. Its molecular function is described by: cell-cell adhesion mediator activity; identical protein binding. It is involved in …
LOC140749386	Syn2	Syntrophin-like 2	Syntrophin-like 2	Syn2	Syntrophin-like 2	263.621	0.255705	HWD	0.249249	1.0259	0.304938	1	NW_027332211.1	615726	637475	plus	protein-coding	XM_073082419.1	XP_072938520.1	540		FBpp0086244	0	FBgn0034135	The gene Syntrophin-like 2 is referred to in FlyBase by the symbol Dmel\Syn2 (CG4905, FBgn0034135). It is a protein_coding_gene from Dmel. It has 4 annotated transcripts and 4 polypeptides (3 unique). Gene sequence location is 2R:16552258..16558486. Its molecular function is described by: structural constituent of muscle; structural molecule activity. It is involved in the biological process desc…
LOC140749370	Corin	Corin	corin serine peptidase	Corin	Corin	32.8904	0.114562	HWD	0.756804	0.151376	0.879679	1	NW_027332211.1	642070	751896	minus	protein-coding	XM_073082413.1	XP_072938514.1	978		FBpp0307926	0	FBgn0033192	The gene Corin is referred to in FlyBase by the symbol Dmel\Corin (CG2105, FBgn0033192). It is a protein_coding_gene from Dmel. It has 2 annotated transcripts and 2 polypeptides (1 unique). Gene sequence location is 2R:7540111..7564435. Its molecular function is described by: serine-type endopeptidase activity. It is involved in the biological process described with: proteolysis. 10 alleles are r…
LOC140748013	LOC140748013	Peroxidase	uncharacterized LOC140748013	Pxd	Peroxidase	0.213909	0	HWM	5.13428	0	1	1	NW_027332211.1	799493	823939	minus	protein-coding	XM_073080699.1	XP_072936800.1	1241		FBpp0290741	2.26e-93	FBgn0004577	The gene Peroxidase is referred to in FlyBase by the symbol Dmel\Pxd (CG3477, FBgn0004577). It is a protein_coding_gene from Dmel. It has 3 annotated transcripts and 3 polypeptides (2 unique). Gene sequence location is 3R:17014576..17027987. Its molecular function is described by: heme binding; peroxidase activity. It is involved in the biological process described with: egg chorion assembly; res…
LOC140749402	LOC140749402	Peroxidase	peroxidase-like	Pxd	Peroxidase	1.11335	0.0900989	HWD	1.83747	0.0490342	0.960892	1	NW_027332211.1	826297	831821	minus	protein-coding	XM_073082435.1	XP_072938536.1	208		FBpp0307990	8.82e-37	FBgn0004577	The gene Peroxidase is referred to in FlyBase by the symbol Dmel\Pxd (CG3477, FBgn0004577). It is a protein_coding_gene from Dmel. It has 3 annotated transcripts and 3 polypeptides (2 unique). Gene sequence location is 3R:17014576..17027987. Its molecular function is described by: heme binding; peroxidase activity. It is involved in the biological process described with: egg chorion assembly; res…
LOC140748044	LOC140748044	Peroxidase	salivary peroxidase/catechol oxidase-like	Pxd	Peroxidase	0.207352	-1.88094	HWM	5.06713	-0.371204	0.710486	1	NW_027332211.1	854025	861014	plus	protein-coding	XM_073080731.1	XP_072936832.1	636		FBpp0307990	1.89e-82	FBgn0004577	The gene Peroxidase is referred to in FlyBase by the symbol Dmel\Pxd (CG3477, FBgn0004577). It is a protein_coding_gene from Dmel. It has 3 annotated transcripts and 3 polypeptides (2 unique). Gene sequence location is 3R:17014576..17027987. Its molecular function is described by: heme binding; peroxidase activity. It is involved in the biological process described with: egg chorion assembly; res…
LOC140749429	shop	shopper	sulfite oxidase	shop	shopper	302.228	0.000422348	HWD	0.277296	0.0015231	0.998785	1	NW_027332211.1	889535	897661	plus	protein-coding	XM_073082465.1	XP_072938566.1	546		FBpp0074426	1.43e-152	FBgn0030966	The gene shopper is referred to in FlyBase by the symbol Dmel\shop (CG7280, FBgn0030966). It is a protein_coding_gene from Dmel. It has one annotated transcript and one polypeptide. Gene sequence location is X:18846389..18848566. Its molecular function is described by: molybdenum ion binding; molybdopterin cofactor binding; oxidoreductase activity; sulfite oxidase activity; heme binding. It is in…
LOC140749444	LOC140749444	gamma-butyrobetaine dioxygenase-like	gamma-butyrobetaine dioxygenase-like			71.3785	0.0160615	HWD	0.579919	0.027696	0.977905	1	NW_027332211.1	898073	899539	plus	protein-coding	XM_073082483.1	XP_072938584.1	418		FBpp0310193	8.29e-125
LOC140749453	PolZ2	PolZ2	DNA polymerase zeta subunit 2	PolZ2	DNA polymerase zeta subunit 2	151.496	0.0287241	HWD	0.476308	0.0603058	0.951912	1	NW_027332211.1	900221	901162	minus	protein-coding	XM_073082494.1	XP_072938595.1	194		FBpp0078348	7.31e-18	FBgn0037345	The gene DNA polymerase zeta subunit 2 is referred to in FlyBase by the symbol Dmel\PolZ2 (CG2948, FBgn0037345). It is a protein_coding_gene from Dmel. It has one annotated transcript and one polypeptide. Gene sequence location is 3R:5588873..5589703. Its molecular function is described by: protein binding. The biological processes in which it is involved are not known. 5 alleles are reported. Th…
LOC140749464	ND-MWFE	ND-MWFE	NADH dehydrogenase (ubiquinone) MWFE subunit	ND-MWFE	NADH dehydrogenase (ubiquinone) MWFE subunit	790.987	-0.121667	HWM	0.20442	-0.595181	0.551722	1	NW_027332211.1	901611	904289	minus	protein-coding	XM_073082507.1	XP_072938608.1	70		FBpp0111653	5.76e-25	FBgn0085468	The gene NADH dehydrogenase (ubiquinone) MWFE subunit is referred to in FlyBase by the symbol Dmel\ND-MWFE (CG34439, FBgn0085468). It is a protein_coding_gene from Dmel. It has 2 annotated transcripts and 2 polypeptides (all unique). Gene sequence location is 2R:13158666..13160190. Its molecular function is described by: . It is involved in the biological process described with: mitochondrial ele…
LOC140749419	TppII	Tripeptidyl-peptidase II	Tripeptidyl-peptidase II	TppII	Tripeptidyl-peptidase II	3141.77	0.0037606	HWD	0.180048	0.0208867	0.983336	1	NW_027332211.1	904220	922686	plus	protein-coding	XM_073082452.1	XP_072938553.1	1333		FBpp0086887	0	FBgn0020370	The gene Tripeptidyl-peptidase II is referred to in FlyBase by the symbol Dmel\TppII (CG3991, FBgn0020370). It is a protein_coding_gene from Dmel. It has 4 annotated transcripts and 4 polypeptides (3 unique). Gene sequence location is 2R:13152885..13159141. Its molecular function is described by: serine-type endopeptidase activity; serine-type peptidase activity; serine hydrolase activity; tripep…
LOC140749471	LOC140749471	l(2)efl	uncharacterized LOC140749471	l(2)efl	lethal (2) essential for life	6124.33	0.0114137	HWD	0.633875	0.0180062	0.985634	1	NW_027332211.1	991132	992149	minus	protein-coding	XM_073082519.1	XP_072938620.1	256		FBpp0307666	3.35e-23	FBgn0011296	The gene lethal (2) essential for life is referred to in FlyBase by the symbol Dmel\l(2)efl (CG4533, FBgn0011296). It is a protein_coding_gene from Dmel. It has 2 annotated transcripts and 2 polypeptides (1 unique). Gene sequence location is 2R:23684651..23685543. Its molecular function is described by: unfolded protein binding. It is involved in the biological process described with: protein ref…
LOC140749477	LOC140749477	l(2)efl	alpha-crystallin A chain-like	l(2)efl	lethal (2) essential for life	7697.28	0.0341238	HWD	0.350154	0.0974537	0.922366	1	NW_027332211.1	1037898	1038813	plus	protein-coding	XM_073082534.1	XP_072938635.1	263		FBpp0307666	1.91e-11	FBgn0011296	The gene lethal (2) essential for life is referred to in FlyBase by the symbol Dmel\l(2)efl (CG4533, FBgn0011296). It is a protein_coding_gene from Dmel. It has 2 annotated transcripts and 2 polypeptides (1 unique). Gene sequence location is 2R:23684651..23685543. Its molecular function is described by: unfolded protein binding. It is involved in the biological process described with: protein ref…
LOC140749514	LOC140749514	metabotropic glycine receptor	metabotropic glycine receptor			0.580636	0.092936	HWD	5.04678	0.0184149	0.985308	1	NW_027332211.1	1173618	1339574	plus	protein-coding	XM_073082594.1	XP_072938695.1	997		FBpp0304311	0
LOC140747889	LOC140747889	LOC140747889	uncharacterized LOC140747889			0.24419	0	HWM	5.13428	0	1	1	NW_027332211.1	1414196	1415152	minus	protein-coding	XM_073080508.1	XP_072936609.1	280
LOC140748652	LOC140748652	LOC140748652	uncharacterized LOC140748652			1.53472	-1.89388	HWM	2.18275	-0.867657	0.385582	1	NW_027332211.1	1443940	1445039	plus	protein-coding	XM_073081499.1	XP_072937600.1	229
LOC140749489	LOC140749489	LOC140749489	uncharacterized LOC140749489			597.628	-0.09528	HWM	0.457862	-0.208098	0.835153	1	NW_027332211.1	1460192	1461284	minus	protein-coding	XM_073082557.1	XP_072938658.1	234
LOC140749496	LOC140749496	l(2)efl	protein lethal(2)essential for life-like	l(2)efl	lethal (2) essential for life	848.965	-0.112555	HWM	0.528008	-0.213169	0.831195	1	NW_027332211.1	1472871	1473789	minus	protein-coding	XM_073082570.1	XP_072938671.1	183		FBpp0307666	2.73e-48	FBgn0011296	The gene lethal (2) essential for life is referred to in FlyBase by the symbol Dmel\l(2)efl (CG4533, FBgn0011296). It is a protein_coding_gene from Dmel. It has 2 annotated transcripts and 2 polypeptides (1 unique). Gene sequence location is 2R:23684651..23685543. Its molecular function is described by: unfolded protein binding. It is involved in the biological process described with: protein ref…
LOC140749506	LOC140749506	l(2)efl	protein lethal(2)essential for life-like	l(2)efl	lethal (2) essential for life	179.573	1.41918	HWD	0.563496	2.51853	0.0117847	1	NW_027332211.1	1478963	1479746	minus	protein-coding	XM_073082581.1	XP_072938682.1	196		FBpp0307666	2.09e-39	FBgn0011296	The gene lethal (2) essential for life is referred to in FlyBase by the symbol Dmel\l(2)efl (CG4533, FBgn0011296). It is a protein_coding_gene from Dmel. It has 2 annotated transcripts and 2 polypeptides (1 unique). Gene sequence location is 2R:23684651..23685543. Its molecular function is described by: unfolded protein binding. It is involved in the biological process described with: protein ref…
LOC140749522	LOC140749522	LOC140749522	uncharacterized LOC140749522			7.71125	0.60449	HWD	0.597664	1.01142	0.311815	1	NW_027332211.1	1481585	1484472	minus	protein-coding	XM_073082606.1	XP_072938707.1	186
LOC140749539	LOC140749539	myrosinase 1-like	myrosinase 1-like			153.358	-0.3327	HWM	0.674765	-0.493061	0.621969	1	NW_027332211.1	1485353	1493863	plus	protein-coding	XM_073082625.1	XP_072938726.1	504		FBpp0075080	7.66e-157
LOC140749554	LOC140749554	Zinc transporter 35C	proton-coupled zinc antiporter SLC30A2-like	ZnT35C	Zinc transporter 35C	161.893	-0.0193977	HWM	0.331205	-0.0585671	0.953297	1	NW_027332211.1	1497469	1519770	minus	protein-coding	XM_073082647.1	XP_072938748.1	493		FBpp0080274	2.45e-135	FBgn0028516	The gene Zinc transporter 35C is referred to in FlyBase by the symbol Dmel\ZnT35C (CG3994, FBgn0028516). It is a protein_coding_gene from Dmel. It has 2 annotated transcripts and 2 polypeptides (all unique). Gene sequence location is 2L:15228728..15247714. Its molecular function is described by: zinc efflux transmembrane transporter activity; monoatomic cation transmembrane transporter activity; …
LOC140749575	LOC140749575	LOC140749575	uncharacterized LOC140749575			1.26465	-0.72105	HWM	1.78852	-0.403155	0.686834	1	NW_027332211.1	1571234	1572530	plus	lncRNA	XR_012103107.1
LOC140749581	LOC140749581	transmembrane protein 205	transmembrane protein 205			1352.26	1.04615	HWD	0.584292	1.79046	0.0733804	1	NW_027332211.1	1590972	1631223	plus	protein-coding	XM_073082690.1	XP_072938791.1	285		FBpp0309381	7.33e-49
LOC140749591	Fic	Fic	FIC domain protein adenylyltransferase	Fic	Fic domain-containing protein	508.059	0.0927841	HWD	0.227264	0.408266	0.683078	1	NW_027332211.1	1632577	1636427	plus	protein-coding	XM_073082701.1	XP_072938802.1	453		FBpp0078887	1.51e-167	FBgn0263278	The gene Fic domain-containing protein is referred to in FlyBase by the symbol Dmel\Fic (CG9523, FBgn0263278). It is a protein_coding_gene from Dmel. It has one annotated transcript and one polypeptide. Gene sequence location is 2L:6424336..6426371. Its molecular function is described by: AMPylase activity; protein-folding chaperone binding; Hsp70 protein binding; protein adenylylhydrolase activi…
LOC140749601	Klp10A	Klp10A	kinesin-like protein 10A	Klp10A	Kinesin-like protein at 10A	3374.58	0.0622811	HWD	0.0991553	0.628117	0.529927	1	NW_027332211.1	1637311	1699702	minus	protein-coding	XM_073082710.1	XP_072938811.1	807		FBpp0312027	0	FBgn0030268	The gene Kinesin-like protein at 10A is referred to in FlyBase by the symbol Dmel\Klp10A (CG1453, FBgn0030268). It is a protein_coding_gene from Dmel. It has 6 annotated transcripts and 6 polypeptides (1 unique). Gene sequence location is X:11129362..11137118. Its molecular function is described by 7 unique terms, many of which group under: isomerase activity; polypeptide conformation or assembly…
LOC140749610	JMJD6	JMJD6	Bifunctional arginine demethylase and lysyl-hydroxylase PSR	JMJD6	Jumonji domain containing 6	981.154	-0.0321679	HWM	0.102552	-0.313672	0.75377	1	NW_027332211.1	1700156	1702310	plus	protein-coding	XM_073082720.1	XP_072938821.1	387		FBpp0303404	0	FBgn0038948	The gene Jumonji domain containing 6 is referred to in FlyBase by the symbol Dmel\JMJD6 (CG5383, FBgn0038948). It is a protein_coding_gene from Dmel. It has 2 annotated transcripts and 2 polypeptides (all unique). Gene sequence location is 3R:22360782..22362371. Its molecular function is described by: P-TEFb complex binding; peptidyl-lysine 5-dioxygenase activity; histone H4R3 demethylase activit…
LOC140749620	COX5A	COX5A	Cytochrome c oxidase subunit 5A	COX5A	Cytochrome c oxidase subunit 5A	2691.71	-0.155463	HWM	0.130582	-1.19054	0.233834	1	NW_027332211.1	1702894	1704340	plus	protein-coding	XM_073082729.1	XP_072938830.1	152		FBpp0306911	4.08e-59	FBgn0019624	The gene Cytochrome c oxidase subunit 5A is referred to in FlyBase by the symbol Dmel\COX5A (CG14724, FBgn0019624). It is a protein_coding_gene from Dmel. It has 4 annotated transcripts and 4 polypeptides (1 unique). Gene sequence location is 3R:11819359..11820299. Its molecular function is unknown. It is involved in the biological process described with: positive regulation of cell cycle; mitoch…
LOC140749630	ewg	erect wing	DNA-binding protein Ewg	ewg	erect wing	64.4066	-0.0956041	HWM	0.280807	-0.340462	0.733509	1	NW_027332211.1	1708483	1727030	minus	protein-coding	XM_073082739.1	XP_072938840.1	561		FBpp0100035	4.48e-173	FBgn0005427	The gene erect wing is referred to in FlyBase by the symbol Dmel\ewg (CG3114, FBgn0005427). It is a protein_coding_gene from Dmel. It has 13 annotated transcripts and 13 polypeptides (12 unique). Gene sequence location is X:268509..279718. Its molecular function is described by: RNA polymerase II cis-regulatory region sequence-specific DNA binding; DNA-binding transcription factor activity; DNA b…
LOC140749732	Coq7	Coenzyme Q7	ubiquinone biosynthesis protein COQ7, mitochondrial	Coq7	Coenzyme Q7	403.948	-0.095532	HWM	0.215803	-0.442682	0.657995	1	NW_027332211.1	1726473	1730774	plus	protein-coding	XM_073082882.1	XP_072938983.1	192		FBpp0070924	4.43e-98	FBgn0029502	The gene Coenzyme Q7 is referred to in FlyBase by the symbol Dmel\Coq7 (CG14437, FBgn0029502). It is a protein_coding_gene from Dmel. It has one annotated transcript and one polypeptide. Gene sequence location is X:6771225..6773039. Its molecular function is described by: monooxygenase activity; 3-demethoxyubiquinol 3-hydroxylase activity; 3-demethoxyubiquinone 3-hydroxylase (NADH) activity. It i…
LOC140749718	shf	shifted	WNT inhibitory factor 1	shf	shifted	1647.71	0.135725	HWD	0.121011	1.12159	0.262038	1	NW_027332211.1	1728172	1739190	minus	protein-coding	XM_073082865.1	XP_072938966.1	368		FBpp0309087	6.32e-121	FBgn0003390	The gene shifted is referred to in FlyBase by the symbol Dmel\shf (CG3135, FBgn0003390). It is a protein_coding_gene from Dmel. It has 4 annotated transcripts and 4 polypeptides (all unique). Gene sequence location is X:6771463..6779659. Its molecular function is described by: signaling receptor binding; protein binding. It is involved in the biological process described with: synaptic target rec…
LOC140749757	Nrg	Neuroglian	Neuroglian	Nrg	Neuroglian	2701.51	0.266201	HWD	0.315797	0.842949	0.399257	1	NW_027332211.1	1744973	1799277	minus	protein-coding	XM_073082920.1	XP_072939021.1	1240		FBpp0305703	0	FBgn0264975	The gene Neuroglian is referred to in FlyBase by the symbol Dmel\Nrg (CG1634, FBgn0264975). It is a protein_coding_gene from Dmel. It has 9 annotated transcripts and 9 polypeptides (3 unique). Gene sequence location is X:8517373..8555170. Its molecular function is described by: cell adhesion molecule binding; calcium ion binding. It is involved in the biological process described with 21 unique t…
LOC140749785	LOC140749785	LOC140749785	uncharacterized LOC140749785			0.975673	-1.57505	HWM	2.19297	-0.718229	0.472616	1	NW_027332211.1	1801934	1803376	plus	protein-coding	XM_073082950.1	XP_072939051.1	390
LOC140749770	LOC140749770	Sfmbt	scm-like with four MBT domains protein 2	Sfmbt	Scm-related gene containing four mbt domains	658.105	-0.253438	HWM	0.141837	-1.78682	0.0739658	1	NW_027332211.1	1803363	1814147	minus	protein-coding	XM_073082930.1	XP_072939031.1	873		FBpp0080069	3.32e-36	FBgn0032475	The gene Scm-related gene containing four mbt domains is referred to in FlyBase by the symbol Dmel\Sfmbt (CG16975, FBgn0032475). It is a protein_coding_gene from Dmel. It has 4 annotated transcripts and 4 polypeptides (3 unique). Gene sequence location is 2L:13169649..13176785. Its molecular function is described by: methylated histone binding; chromatin binding; zinc ion binding; protein binding…
LOC140749832	Tmem63	Transmembrane protein 63	transmembrane protein 63	Tmem63	Transmembrane protein 63	482.166	0.125982	HWD	0.346586	0.363493	0.716236	1	NW_027332211.1	1815113	1818696	plus	protein-coding	XM_073083046.1	XP_072939147.1	746		FBpp0087859	0	FBgn0033259	The gene Transmembrane protein 63 is referred to in FlyBase by the symbol Dmel\Tmem63 (CG11210, FBgn0033259). It is a protein_coding_gene from Dmel. It has one annotated transcript and one polypeptide. Gene sequence location is 2R:8098684..8102306. Its molecular function is described by: mechanosensitive monoatomic cation channel activity; mechanosensitive monoatomic ion channel activity; calcium…
LOC140748057	LOC140748057	LOC140748057	uncharacterized LOC140748057			0.381733	-1.29646	HWM	5.10155	-0.25413	0.799395	1	NW_027332211.1	1832086	1833190	plus	protein-coding	XM_073080756.1	XP_072936857.1	303
LOC140749795	SsRbeta	SsRbeta	signal sequence receptor beta	SsRbeta	Signal sequence receptor beta	3568.45	-0.2089	HWM	0.186238	-1.12168	0.261997	1	NW_027332211.1	1837050	1838702	minus	protein-coding	XM_073082958.1	XP_072939059.1	190		FBpp0075209	9.31e-81	FBgn0011016	The gene Signal sequence receptor beta is referred to in FlyBase by the symbol Dmel\SsR≈í‚â§ (CG5474, FBgn0011016). It is a protein_coding_gene from Dmel. It has one annotated transcript and one polypeptide. Gene sequence location is 3L:16129617..16130983. Its molecular function is unknown. The biological processes in which it is involved are not known. 6 alleles are reported. No phenotypic data …
LOC140749815	LOC140749815	protein POLR1D-like	protein POLR1D-like			167.42	-0.0555435	HWM	0.274721	-0.202182	0.839775	1	NW_027332211.1	1839063	1840526	plus	protein-coding	XM_073083011.1	XP_072939112.1	110
LOC140749804	Zw10	Zeste-white 10	Zeste-white 10 kinetochore protein	Zw10	Zeste-white 10	952.066	-0.0860384	HWM	0.201396	-0.42721	0.669227	1	NW_027332211.1	1840528	1844381	plus	protein-coding	XM_073082967.1	XP_072939068.1	737		FBpp0070425	4.64e-66	FBgn0004643	The gene Zeste-white 10 is referred to in FlyBase by the symbol Dmel\Zw10 (CG9900, FBgn0004643). It is a protein_coding_gene from Dmel. It has one annotated transcript and one polypeptide. Gene sequence location is X:2604197..2606824. Its molecular function is described by: small GTPase binding; protein binding. It is involved in the biological process described with 10 unique terms, many of whic…
LOC140749808	LOC140749808	RCC1-like G exchanging factor-like protein	RCC1-like G exchanging factor-like protein			653.762	-0.0124369	HWM	0.164658	-0.0755314	0.939792	1	NW_027332211.1	1844816	1848077	plus	protein-coding	XM_073082983.1	XP_072939084.1	455		FBpp0077702	1.74e-139
LOC140749809	MED27	MED27	mediator complex subunit 27	MED27	Mediator complex subunit 27	337.141	0.047772	HWD	0.224562	0.212735	0.831534	1	NW_027332211.1	1848076	1849748	minus	protein-coding	XM_073082999.1	XP_072939100.1	301		FBpp0078361	3.74e-104	FBgn0037359	The gene Mediator complex subunit 27 is referred to in FlyBase by the symbol Dmel\MED27 (CG1245, FBgn0037359). It is a protein_coding_gene from Dmel. It has one annotated transcript and one polypeptide. Gene sequence location is 3R:5655139..5656336. Its molecular function is described by: transcription coregulator activity; protein binding; transcription coactivator activity. It is involved in th…
LOC140749823	LOC140749823	nAChRalpha6	neuronal acetylcholine receptor subunit alpha-7-like	nAChRalpha6	nicotinic Acetylcholine Receptor alpha6	64.8485	0.489738	HWD	1.25334	0.390746	0.695985	1	NW_027332211.1	1956878	2007562	plus	protein-coding	XM_073083025.1	XP_072939126.1	429		FBpp0079503	0	FBgn0032151	The gene nicotinic Acetylcholine Receptor alpha6 is referred to in FlyBase by the symbol Dmel\nAChR≈í¬±6 (CG4128, FBgn0032151). It is a protein_coding_gene from Dmel. It has 7 annotated transcripts and 7 polypeptides (6 unique). Gene sequence location is 2L:9793317..9886250. Its molecular function is described by 6 unique terms, many of which group under: channel activity; monoatomic cation chann…
LOC140748672	LOC140748672	LOC140748672	uncharacterized LOC140748672			1.42091	0.810133	HWD	1.48468	0.545661	0.585299	1	NW_027332211.1	2018980	2020117	minus	lncRNA	XR_012102966.1
LOC140749841	LOC140749841	LOC140749841	uncharacterized LOC140749841			1.37296	0.485549	HWD	1.6808	0.288881	0.772673	1	NW_027332211.1	2244542	2250429	minus	protein-coding	XM_073083057.1	XP_072939158.1	526
LOC140749909	Gli	Gliotactin	carboxyl ester lipase-like protein Gli	Gli	Gliotactin	1937.75	0.0655321	HWD	0.31294	0.209408	0.83413	1	NW_027332211.1	2354926	2375290	plus	protein-coding	XM_073083165.1	XP_072939266.1	867		FBpp0310295	0	FBgn0001987	The gene Gliotactin is referred to in FlyBase by the symbol Dmel\Gli (CG3903, FBgn0001987). It is a protein_coding_gene from Dmel. It has 5 annotated transcripts and 5 polypeptides (1 unique). Gene sequence location is 2L:15756002..15762758. Its molecular function is unknown. It is involved in the biological process described with 9 unique terms, many of which group under: post-embryonic developm…
LOC140749904	LOC140749904	armadillo repeat-containing protein 3	armadillo repeat-containing protein 3			52.2164	-0.0479378	HWM	0.970893	-0.0493749	0.960621	1	NW_027332211.1	2375085	2386270	minus	protein-coding	XM_073083152.1	XP_072939253.1	872		FBpp0086892	3.33e-20
LOC140749928	LOC140749928	Ldsdh1	17-beta-hydroxysteroid dehydrogenase 13-like	Ldsdh1	Lipid droplet subset dehydrogenase 1	4.41929	0.958501	HWD	1.81273	0.52876	0.596972	1	NW_027332211.1	2386292	2389396	plus	protein-coding	XM_073083185.1	XP_072939286.1	337		FBpp0071071	1.65e-73	FBgn0029994	The gene Lipid droplet subset dehydrogenase 1 is referred to in FlyBase by the symbol Dmel\Ldsdh1 (CG2254, FBgn0029994). It is a protein_coding_gene from Dmel. It has one annotated transcript and one polypeptide. Gene sequence location is X:8078350..8081605. Its molecular function is described by: oxidoreductase activity, acting on the CH-OH group of donors, NAD or NADP as acceptor. The biologica…
LOC140749918	LOC140749918	crooked legs	zinc finger protein 711-like	crol	crooked legs	227.637	-0.00108664	HWM	0.328852	-0.00330436	0.997364	1	NW_027332211.1	2389389	2391709	minus	protein-coding	XM_073083175.1	XP_072939276.1	454		FBpp0307448	5.09e-21	FBgn0020309	The gene crooked legs is referred to in FlyBase by the symbol Dmel\crol (CG14938, FBgn0020309). It is a protein_coding_gene from Dmel. It has 9 annotated transcripts and 9 polypeptides (7 unique). Gene sequence location is 2L:11794327..11809438. Its molecular function is described by: RNA polymerase II cis-regulatory region sequence-specific DNA binding; DNA-binding transcription factor activity,…
LOC140749936	LOC140749936	oxysterol-binding protein-related protein 1-like	oxysterol-binding protein-related protein 1-like			150.947	-0.023799	HWM	0.173693	-0.137018	0.891017	1	NW_027332211.1	2392031	2445448	plus	protein-coding	XM_073083198.1	XP_072939299.1	1047		FBpp0072110	0
LOC140748678	LOC140748678	firelighter	epidermal retinol dehydrogenase 2-like	firl	firelighter	0.934304	-0.443114	HWM	2.70191	-0.164	0.869731	1	NW_027332211.1	2505578	2521224	plus	protein-coding	XM_073081527.1	XP_072937628.1	322		FBpp0309547	4.77e-98	FBgn0032405	The gene firelighter is referred to in FlyBase by the symbol Dmel\firl (CG14946, FBgn0032405). It is a protein_coding_gene from Dmel. It has 3 annotated transcripts and 3 polypeptides (1 unique). Gene sequence location is 2L:12063457..12066775. Its molecular function is described by: oxidoreductase activity; oxidoreductase activity, acting on the CH-OH group of donors, NAD or NADP as acceptor. Th…
LOC140748692	LOC140748692	calaxin	calaxin			0.580843	-0.335754	HWM	3.37984	-0.0993401	0.920868	1	NW_027332211.1	2521362	2530835	minus	protein-coding	XM_073081547.1	XP_072937648.1	270		FBpp0290950	4.27e-77
LOC140749972	LOC140749972	LOC140749972	uncharacterized LOC140749972			263.545	-0.0411677	HWM	0.439328	-0.0937062	0.925343	1	NW_027332211.1	2534473	2643851	plus	protein-coding	XM_073083249.1	XP_072939350.1	287		FBpp0307236	1.49e-37
LOC140749959	LOC140749959	LOC140749959	uncharacterized LOC140749959			15.5579	0.291795	HWD	1.45399	0.200685	0.840945	1	NW_027332211.1	2535423	2538574	minus	lncRNA	XR_012103143.1
LOC140749987	LOC140749987	LOC140749987	uncharacterized LOC140749987			11.5117	0.417694	HWD	1.0237	0.408025	0.683256	1	NW_027332211.1	2619890	2620957	plus	lncRNA	XR_012103146.1
LOC140749991	Adi1	Adi1	acireductone dioxygenase 1	Adi1	Acireductone dioxygenase 1	351.88	0.00595108	HWD	0.290891	0.0204581	0.983678	1	NW_027332211.1	2650385	2656036	plus	protein-coding	XM_073083273.1	XP_072939374.1	186		FBpp0112333	6.53e-87	FBgn0052068	The gene Acireductone dioxygenase 1 is referred to in FlyBase by the symbol Dmel\Adi1 (CG32068, FBgn0052068). It is a protein_coding_gene from Dmel. It has one annotated transcript and one polypeptide. Gene sequence location is 3L:10663376..10664435. Its molecular function is described by: oxidoreductase activity; acireductone dioxygenase [iron(II)-requiring] activity. It is involved in the biolo…
LOC140748704	LOC140748704	LOC140748704	uncharacterized LOC140748704			0.235382	-0.399842	HWM	5.13428	-0.0778769	0.937926	1	NW_027332211.1	2659811	2684169	plus	protein-coding	XM_073081557.1	XP_072937658.1	111
LOC140750007	LOC140750007	Arginine kinase 1	arginine kinase	Argk1	Arginine kinase 1	666.805	-0.292067	HWM	0.453901	-0.64346	0.519926	1	NW_027332211.1	2707037	2712135	plus	protein-coding	XM_073083294.1	XP_072939395.1	385		FBpp0076271	0	FBgn0000116	The gene Arginine kinase 1 is referred to in FlyBase by the symbol Dmel\Argk1 (CG32031, FBgn0000116). It is a protein_coding_gene from Dmel. It has 7 annotated transcripts and 7 polypeptides (5 unique). Gene sequence location is 3L:9048781..9066027. Its molecular function is described by: transferase activity, transferring phosphorus-containing groups; arginine kinase activity; kinase activity; c…
LOC140750031	Chrac-16	Chrac-16	chromatin accessibility complex protein 1	Chrac-16	Chromatin accessibility complex 16kD protein	590.751	0.0888026	HWD	0.484961	0.183113	0.854709	1	NW_027332211.1	2714399	2716395	plus	protein-coding	XM_073083331.1	XP_072939432.1	131		FBpp0308688	2.56e-20	FBgn0043001	The gene Chromatin accessibility complex 16kD protein is referred to in FlyBase by the symbol Dmel\Chrac-16 (CG15736, FBgn0043001). It is a protein_coding_gene from Dmel. It has 2 annotated transcripts and 2 polypeptides (1 unique). Gene sequence location is X:12017225..12017961. Its molecular function is described by: protein heterodimerization activity. It is involved in the biological process …
LOC140750038	LOC140750038	LOC140750038	uncharacterized LOC140750038			24.0652	1.89757	HWD	1.1199	1.6944	0.0901889	1	NW_027332211.1	2730996	2756057	plus	protein-coding	XM_073083343.1	XP_072939444.1	238
LOC140748066	LOC140748066	Pal1	uncharacterized LOC140748066	Pal1	Peptidyl-alpha-hydroxyglycine-alpha-amidating lyase 1	12756.2	-0.019234	HWM	0.18588	-0.103475	0.917586	1	NW_027332211.1	2757311	2773386	plus	protein-coding	XM_073080767.1	XP_072936868.1	1624		FBpp0308509	7.5e-85	FBgn0283510	The gene Peptidyl-alpha-hydroxyglycine-alpha-amidating lyase 1 is referred to in FlyBase by the symbol Dmel\Pal1 (CG12130, FBgn0283510). It is a protein_coding_gene from Dmel. It has 3 annotated transcripts and 3 polypeptides (2 unique). Gene sequence location is 2R:9959549..9963853. Its molecular function is described by: catalytic activity; peptidylamidoglycolate lyase activity. It is involved …
LOC140750046	LOC140750046	methyltransferase-like protein 25B	methyltransferase-like protein 25B			149.141	0.0135328	HWD	0.153132	0.0883737	0.92958	1	NW_027332211.1	2778464	2783113	minus	protein-coding	XM_073083355.1	XP_072939456.1	456		FBpp0111965	3.23e-116
LOC140750052	PIG-Z	PIG-Z	phosphatidylinositol glycan anchor biosynthesis class Z	PIG-Z	Phosphatidylinositol glycan anchor biosynthesis class Z	434.793	-0.0237863	HWM	0.307512	-0.0773509	0.938344	1	NW_027332211.1	2785614	2789101	minus	protein-coding	XM_073083368.1	XP_072939469.1	654		FBpp0310802	1.65e-156	FBgn0266438	The gene Phosphatidylinositol glycan anchor biosynthesis class Z is referred to in FlyBase by the symbol Dmel\PIG-Z (CG45068, FBgn0266438). It is a protein_coding_gene from Dmel. It has one annotated transcript and one polypeptide. Gene sequence location is 2R:24411870..24415295. Its molecular function is described by: mannosyltransferase activity; alpha-1,2-mannosyltransferase activity; glycosyl…
LOC140750057	okr	okra	DNA repair and recombination protein RAD54-like okr	okr	okra	750.121	-0.0397546	HWM	0.147436	-0.26964	0.787437	1	NW_027332211.1	2805457	2808052	plus	protein-coding	XM_073083380.1	XP_072939481.1	765		FBpp0077357	0	FBgn0002989	The gene okra is referred to in FlyBase by the symbol Dmel\okr (CG3736, FBgn0002989). It is a protein_coding_gene from Dmel. It has one annotated transcript and one polypeptide. Gene sequence location is 2L:2989594..2992759. Its molecular function is described by: ATP binding; ATP-dependent chromatin remodeler activity; DNA translocase activity; ATP hydrolysis activity. It is involved in the biol…
LOC140750064	gny	garnysstan	ALG6 alpha-1,3-glucosyltransferase garnysstan	gny	garnysstan	859.04	0.00532766	HWD	0.14865	0.0358403	0.97141	1	NW_027332211.1	2809174	2810990	plus	protein-coding	XM_073083393.1	XP_072939494.1	537		FBpp0304502	3.59e-130	FBgn0032234	The gene garnysstan is referred to in FlyBase by the symbol Dmel\gny (CG5091, FBgn0032234). It is a protein_coding_gene from Dmel. It has 2 annotated transcripts and 2 polypeptides (1 unique). Gene sequence location is 2L:10380103..10382864. Its molecular function is described by: hexosyltransferase activity; dolichyl pyrophosphate Man9GlcNAc2 alpha-1,3-glucosyltransferase activity. It is involve…
LOC140750072	Mvk	Mevalonate kinase	Mevalonate kinase	Mvk	Mevalonate kinase	249.66	-0.0772737	HWM	0.59008	-0.130955	0.895811	1	NW_027332211.1	2813346	2821436	plus	protein-coding	XM_073083404.1	XP_072939505.1	403		FBpp0305315	2.73e-66	FBgn0061359	The gene Mevalonate kinase is referred to in FlyBase by the symbol Dmel\Mvk (CG33671, FBgn0061359). It is a protein_coding_gene from Dmel. It has 2 annotated transcripts and 2 polypeptides (1 unique). Gene sequence location is 2R:12634166..12636141. Its molecular function is described by: mevalonate kinase activity; ATP binding. It is involved in the biological process described with: cholesterol…
LOC140750075	LOC140750075	Ca-alpha1T	two pore calcium channel protein 1-like	Ca-alpha1T	Ca[2+]-channel protein alpha[[1]] subunit T	78.5002	-0.125169	HWM	0.268886	-0.465512	0.641565	1	NW_027332211.1	2826323	2846885	minus	protein-coding	XM_073083419.1	XP_072939520.1	808		FBpp0088415	1.44e-15	FBgn0264386	The gene Ca[2+]-channel protein alpha[[1]] subunit T is referred to in FlyBase by the symbol Dmel\Ca-≈í¬±1T (CG15899, FBgn0264386). It is a protein_coding_gene from Dmel. It has 5 annotated transcripts and 5 polypeptides (all unique). Gene sequence location is X:6104085..6192483. Its molecular function is described by: low voltage-gated calcium channel activity; monoatomic ion channel activity; v…
LOC140750082	RpL6	Ribosomal protein L6	ribosomal protein L6	RpL6	Ribosomal protein L6	27499.2	-0.229697	HWM	0.197305	-1.16418	0.244353	1	NW_027332211.1	2847127	2851216	plus	protein-coding	XM_073083437.1	XP_072939538.1	272		FBpp0085166	8.23e-86	FBgn0039857	The gene Ribosomal protein L6 is referred to in FlyBase by the symbol Dmel\RpL6 (CG11522, FBgn0039857). It is a protein_coding_gene from Dmel. It has 2 annotated transcripts and 2 polypeptides (all unique). Gene sequence location is 3R:31594792..31596204. Its molecular function is described by: RNA binding; structural constituent of ribosome. It is involved in the biological process described wit…
LOC140750104	LOC140750104	LOC140750104	uncharacterized LOC140750104			53.9599	0.141651	HWD	0.411734	0.344035	0.73082	1	NW_027332211.1	2851656	2859938	minus	protein-coding	XM_073083467.1	XP_072939568.1	849		FBpp0303933	5.56e-143
LOC140750098	Tbc1d22	Tbc1d22	TBC1 domain family member 22	Tbc1d22	TBC1 domain family member 22	1370.75	-0.0948089	HWM	0.128768	-0.736279	0.461561	1	NW_027332211.1	2860129	2864357	plus	protein-coding	XM_073083456.1	XP_072939557.1	484		FBpp0083411	0	FBgn0038855	The gene TBC1 domain family member 22 is referred to in FlyBase by the symbol Dmel\Tbc1d22 (CG5745, FBgn0038855). It is a protein_coding_gene from Dmel. It has one annotated transcript and one polypeptide. Gene sequence location is 3R:21102199..21105113. Its molecular function is described by: GTPase activator activity. The biological processes in which it is involved are not known. 12 alleles ar…
LOC140750125	LOC140750125	LOC140750125	uncharacterized LOC140750125			2.66157	-0.151102	HWM	0.882397	-0.17124	0.864035	1	NW_027332211.1	2899541	2900634	plus	lncRNA	XR_012103168.1
LOC140750128	LOC140750128	LOC140750128	uncharacterized LOC140750128			14.8883	-0.496532	HWM	0.653672	-0.759604	0.447491	1	NW_027332211.1	2903378	2904418	minus	lncRNA	XR_012103169.1
LOC140750135	LOC140750135	LOC140750135	uncharacterized LOC140750135			1444.14	0.050597	HWD	0.178354	0.28369	0.776648	1	NW_027332211.1	2905597	2913328	minus	protein-coding	XM_073083522.1	XP_072939623.1	433		FBpp0073856	6.18e-21
LOC140750161	HDAC6	Histone deacetylase 6	histone deacetylase 6	HDAC6	Histone deacetylase 6	180.705	0.125767	HWD	0.457639	0.274817	0.783457	1	NW_027332211.1	2921544	2935457	plus	protein-coding	XM_073083554.1	XP_072939655.1	1184		FBpp0298373	0	FBgn0026428	The gene Histone deacetylase 6 is referred to in FlyBase by the symbol Dmel\HDAC6 (CG6170, FBgn0026428). It is a protein_coding_gene from Dmel. It has 7 annotated transcripts and 7 polypeptides (all unique). Gene sequence location is X:15333310..15340360. Its molecular function is described by 8 unique terms, many of which group under: deacylase activity; catalytic activity; deacetylase activity;…
LOC140748076	LOC140748076	LOC140748076	uncharacterized LOC140748076			1.12445	-0.379526	HWM	2.33693	-0.162404	0.870988	1	NW_027332211.1	2944305	2950749	minus	protein-coding	XM_073080780.1	XP_072936881.1	359
LOC140750179	LOC140750179	LOC140750179	uncharacterized LOC140750179			133.962	-0.276707	HWM	0.686253	-0.403215	0.68679	1	NW_027332211.1	3020703	3052504	plus	protein-coding	XM_073083576.1	XP_072939677.1	454
LOC140750191	lft	lowfat	Limb expression 1 family member lowfat	lft	lowfat	916.324	-0.207564	HWM	0.480305	-0.432149	0.665633	1	NW_027332211.1	3062657	3108759	plus	protein-coding	XM_073083591.1	XP_072939692.1	275		FBpp0291652	5.79e-124	FBgn0032230	The gene lowfat is referred to in FlyBase by the symbol Dmel\lft (CG13139, FBgn0032230). It is a protein_coding_gene from Dmel. It has 2 annotated transcripts and 2 polypeptides (1 unique). Gene sequence location is 2L:10364471..10366410. Its molecular function is unknown. It is involved in the biological process described with: imaginal disc-derived wing morphogenesis; autophagosome maturation. …
LOC140750205	Klp31E	Klp31E	kinesin-like protein 31E	Klp31E	Kinesin-like protein at 31E	39.3223	-0.187795	HWM	0.706365	-0.265861	0.790346	1	NW_027332211.1	3178647	3249147	plus	protein-coding	XM_073083621.1	XP_072939722.1	1490		FBpp0291249	0	FBgn0032243	The gene Kinesin-like protein at 31E is referred to in FlyBase by the symbol Dmel\Klp31E (CG5300, FBgn0032243). It is a protein_coding_gene from Dmel. It has 4 annotated transcripts and 4 polypeptides (2 unique). Gene sequence location is 2L:10414017..10418991. Its molecular function is described by: ATP hydrolysis activity; microtubule binding; microtubule motor activity; ATP binding. It is invo…
LOC140750212	LOC140750212	U2 snRNP-associated SURP motif-containing protein	U2 snRNP-associated SURP motif-containing protein			939.655	-0.12144	HWM	0.252984	-0.480031	0.631205	1	NW_027332211.1	3256901	3268896	minus	protein-coding	XM_073083633.1	XP_072939734.1	894		FBpp0071455	0
LOC140750227	krz	kurtz	beta-arrestin protein kurtz	krz	kurtz	1185.88	-0.0315758	HWM	0.123097	-0.256512	0.797556	1	NW_027332211.1	3270216	3359565	minus	protein-coding	XM_073083653.1	XP_072939754.1	456		FBpp0293792	0	FBgn0040206	The gene kurtz is referred to in FlyBase by the symbol Dmel\krz (CG1487, FBgn0040206). It is a protein_coding_gene from Dmel. It has 2 annotated transcripts and 2 polypeptides (1 unique). Gene sequence location is 3R:32045314..32051993. Its molecular function is described by: G protein-coupled receptor binding. It is involved in the biological process described with 12 unique terms, many of which…
LOC140750247	LOC140750247	protein FAM8A1	protein FAM8A1			477.176	-0.0181429	HWM	0.213747	-0.0848804	0.932356	1	NW_027332211.1	3360021	3361938	plus	protein-coding	XM_073083686.1	XP_072939787.1	308		FBpp0087734	9.9e-39
LOC140750254	Rab6	Rab6	RAS oncogene family member Rab6	Rab6	Rab6	922.869	-0.180218	HWM	0.168646	-1.06861	0.285243	1	NW_027332211.1	3363596	3391586	plus	protein-coding	XM_073083698.1	XP_072939799.1	210		FBpp0312096	1.51e-133	FBgn0015797	The gene Rab6 is referred to in FlyBase by the symbol Dmel\Rab6 (CG6601, FBgn0015797). It is a protein_coding_gene from Dmel. It has 2 annotated transcripts and 2 polypeptides (1 unique). Gene sequence location is 2L:12107221..12109116. Its molecular function is described by: protein binding; GTPase activity; GTP binding. It is involved in the biological process described with 17 unique terms, ma…
LOC140747896	LOC140747896	LOC140747896	uncharacterized LOC140747896			0.278752	2.45449	HWD	5.09816	0.481447	0.630199	1	NW_027332211.1	3380112	3382910	plus	protein-coding	XM_073080518.1	XP_072936619.1	932
LOC140750267	bib	big brain	MIP channel family protein big brain	bib	big brain	1645.4	-0.0740893	HWM	0.3644	-0.203318	0.838886	1	NW_027332211.1	3394417	3494450	minus	protein-coding	XM_073083712.1	XP_072939813.1	463		FBpp0079519	4.19e-94	FBgn0000180	The gene big brain is referred to in FlyBase by the symbol Dmel\bib (CG4722, FBgn0000180). It is a protein_coding_gene from Dmel. It has 2 annotated transcripts and 2 polypeptides (all unique). Gene sequence location is 2L:9984645..9995538. Its molecular function is described by: monoatomic cation channel activity; water channel activity; channel activity. It is involved in the biological process…
LOC140750293	Cul4	Cullin 4	cullin 4	Cul4	Cullin 4	3226.47	-0.0520834	HWM	0.0843194	-0.617692	0.536779	1	NW_027332211.1	3497604	3508023	plus	protein-coding	XM_073083741.1	XP_072939842.1	791		FBpp0290569	0	FBgn0033260	The gene Cullin 4 is referred to in FlyBase by the symbol Dmel\Cul4 (CG8711, FBgn0033260). It is a protein_coding_gene from Dmel. It has 2 annotated transcripts and 2 polypeptides (1 unique). Gene sequence location is 2R:8102260..8106318. Its molecular function is described by: ubiquitin ligase complex scaffold activity; ubiquitin protein ligase binding. It is involved in the biological process d…
LOC140750301	LOC140750301	mitochondrial intermediate peptidase	mitochondrial intermediate peptidase			594.32	0.04242	HWD	0.177057	0.239583	0.810653	1	NW_027332211.1	3508010	3516622	minus	protein-coding	XM_073083750.1	XP_072939851.1	693		FBpp0085393	0
LOC140750286	LOC140750286	LOC140750286	uncharacterized LOC140750286			19.3085	-0.2903	HWM	0.983254	-0.295244	0.767807	1	NW_027332211.1	3517011	3518795	minus	lncRNA	XR_012103190.1
LOC140750318	LOC140750318	acyl-coenzyme A diphosphatase NUDT19-like	acyl-coenzyme A diphosphatase NUDT19-like			838.505	-0.0708872	HWM	0.108902	-0.650925	0.515095	1	NW_027332211.1	3519158	3522385	plus	protein-coding	XM_073083778.1	XP_072939879.1	356		FBpp0080823	4.89e-72
LOC140750310	fray	frayed	oxidative stress responsive kinase frayed	fray	frayed	2511.31	0.0222649	HWD	0.0722893	0.307997	0.758085	1	NW_027332211.1	3522524	3525416	plus	protein-coding	XM_073083766.1	XP_072939867.1	489		FBpp0428099	0	FBgn0023083	The gene frayed is referred to in FlyBase by the symbol Dmel\fray (CG7693, FBgn0023083). It is a protein_coding_gene from Dmel. It has 8 annotated transcripts and 8 polypeptides (2 unique). Gene sequence location is 3R:18573091..18589459. Its molecular function is described by: protein kinase activity; ATP binding; protein serine/threonine kinase activity. It is involved in the biological process…
LOC140750323	Frmd5	FERM domain containing	FERM domain containing	Frmd5	FERM domain containing	163.981	0.00738093	HWD	0.221369	0.0333423	0.973402	1	NW_027332211.1	3528674	3536868	minus	protein-coding	XM_073083785.1	XP_072939886.1	556		FBpp0079589	6.88e-174	FBgn0032225	The gene FERM domain containing is referred to in FlyBase by the symbol Dmel\Frmd5 (CG5022, FBgn0032225). It is a protein_coding_gene from Dmel. It has one annotated transcript and one polypeptide. Gene sequence location is 2L:10344442..10347706. Its molecular function is described by: cytoskeletal protein binding. It is involved in the biological process described with: actomyosin structure orga…
LOC140750340	eEF1alpha1	eEF1alpha1	eukaryotic translation elongation factor 1 alpha 1	eEF1alpha1	eukaryotic translation elongation factor 1 alpha 1	362688	-0.12516	HWM	0.150698	-0.830535	0.406236	1	NW_027332211.1	3539872	3542305	plus	protein-coding	XM_073083804.1	XP_072939905.1	463		FBpp0311273	0	FBgn0284245	The gene eukaryotic translation elongation factor 1 alpha 1 is referred to in FlyBase by the symbol Dmel\eEF1≈í¬±1 (CG8280, FBgn0284245). It is a protein_coding_gene from Dmel. It has 4 annotated transcripts and 4 polypeptides (1 unique). Gene sequence location is 2R:11891135..11895762. Its molecular function is described by: GTPase activity; translation elongation factor activity; GTP binding. I…
LOC140750350	Ak6	Adenylate kinase 6	adenylate kinase isoenzyme 6	Ak6	Adenylate kinase 6	1019.64	-0.0296737	HWM	0.224864	-0.131963	0.895014	1	NW_027332211.1	3544264	3545871	plus	protein-coding	XM_073083827.1	XP_072939928.1	176		FBpp0087004	3.14e-66	FBgn0033754	The gene Adenylate kinase 6 is referred to in FlyBase by the symbol Dmel\Ak6 (CG8816, FBgn0033754). It is a protein_coding_gene from Dmel. It has one annotated transcript and one polypeptide. Gene sequence location is 2R:12569014..12569847. Its molecular function is described by: ATP binding; ATP hydrolysis activity; adenylate kinase activity. The biological processes in which it is involved are …
LOC140750359	ERp60	Endoplasmic reticulum p60	disulfide-isomerase A3	ERp60	Endoplasmic reticulum p60	35896.2	0.146975	HWD	0.346736	0.423882	0.671652	1	NW_027332211.1	3546947	3555000	minus	protein-coding	XM_073083838.1	XP_072939939.1	487		FBpp0087164	0	FBgn0033663	The gene Endoplasmic reticulum p60 is referred to in FlyBase by the symbol Dmel\ERp60 (CG8983, FBgn0033663). It is a protein_coding_gene from Dmel. It has one annotated transcript and one polypeptide. Gene sequence location is 2R:11887568..11890979. Its molecular function is described by: protein disulfide isomerase activity. It is involved in the biological process described with: response to en…
LOC140750374	LOC140750374	LOC140750374	uncharacterized LOC140750374			34571.5	-0.149391	HWM	0.311616	-0.479406	0.63165	1	NW_027332211.1	3555215	3585389	plus	protein-coding	XM_073083862.1	XP_072939963.1	277		FBpp0080153	1.15e-173
LOC140750366	mRpS31	mRpS31	mitochondrial ribosomal protein S31	mRpS31	mitochondrial ribosomal protein S31	705.016	-0.00877037	HWM	0.162687	-0.0539094	0.957007	1	NW_027332211.1	3585804	3589360	minus	protein-coding	XM_073083851.1	XP_072939952.1	358		FBpp0075274	6.88e-77	FBgn0036557	The gene mitochondrial ribosomal protein S31 is referred to in FlyBase by the symbol Dmel\mRpS31 (CG5904, FBgn0036557). It is a protein_coding_gene from Dmel. It has one annotated transcript and one polypeptide. Gene sequence location is 3L:16005193..16006599. Its molecular function is described by: structural constituent of ribosome. It is involved in the biological process described with: mitoc…
LOC140750383	LOC140750383	LOC140750383	uncharacterized LOC140750383			3781.1	0.524929	HWD	0.229478	2.28749	0.0221672	1	NW_027332211.1	3593253	3599598	minus	protein-coding	XM_073083873.1	XP_072939974.1	341
LOC140748098	LOC140748098	LOC140748098	uncharacterized LOC140748098			52.6893	0.745462	HWD	1.27345	0.585388	0.558287	1	NW_027332211.1	3679860	3691178	plus	protein-coding	XM_073080817.1	XP_072936918.1	1087		FBpp0087496	2.51e-41
LOC140750410	phr	photorepair	deoxyribodipyrimidine photo-lyase photorepair	phr	photorepair	425.801	0.192152	HWD	0.398353	0.482367	0.629545	1	NW_027332211.1	3698200	3703688	plus	protein-coding	XM_073083912.1	XP_072940013.1	524		FBpp0087915	0	FBgn0003082	The gene photorepair is referred to in FlyBase by the symbol Dmel\phr (CG11205, FBgn0003082). It is a protein_coding_gene from Dmel. It has 2 annotated transcripts and 2 polypeptides (all unique). Gene sequence location is 2R:7825289..7827319. Its molecular function is described by: deoxyribodipyrimidine photo-lyase activity. It is involved in the biological process described with: photoreactive …
LOC140750420	PRL-1	PRL-1 phosphatase	protein-tyrosine phosphatase 4A family member PRL-1	PRL-1	PRL-1 phosphatase	12233.1	-0.130435	HWM	0.234665	-0.555833	0.578325	1	NW_027332211.1	3704005	3728365	minus	protein-coding	XM_073083921.1	XP_072940022.1	171		FBpp0304635	1.1e-95	FBgn0024734	The gene PRL-1 phosphatase is referred to in FlyBase by the symbol Dmel\PRL-1 (CG4993, FBgn0024734). It is a protein_coding_gene from Dmel. It has 4 annotated transcripts and 4 polypeptides (1 unique). Gene sequence location is 2L:16245835..16257606. Its molecular function is described by: protein binding; protein tyrosine phosphatase activity; protein tyrosine/serine/threonine phosphatase activi…
LOC140750437	LOC140750437	PI31	proteasome inhibitor PI31 subunit-like	PI31	Proteasome inhibitor 31 kDa	1983.06	-0.00604468	HWM	0.197356	-0.0306283	0.975566	1	NW_027332211.1	3729073	3732593	minus	protein-coding	XM_073083951.1	XP_072940052.1	280		FBpp0301844	2.19e-46	FBgn0033669	The gene Proteasome inhibitor 31 kDa is referred to in FlyBase by the symbol Dmel\PI31 (CG8979, FBgn0033669). It is a protein_coding_gene from Dmel. It has 5 annotated transcripts and 5 polypeptides (1 unique). Gene sequence location is 2R:11967343..11970115. Its molecular function is described by: proteasome binding; endopeptidase inhibitor activity. It is involved in the biological process desc…
LOC140750443	Khc-73	Kinesin heavy chain 73	Kinesin heavy chain 73	Khc-73	Kinesin heavy chain 73	2811.7	0.0283766	HWD	0.162252	0.174893	0.861164	1	NW_027332211.1	3733449	3909725	plus	protein-coding	XM_073083972.1	XP_072940073.1	1997		FBpp0086490	0	FBgn0019968	The gene Kinesin heavy chain 73 is referred to in FlyBase by the symbol Dmel\Khc-73 (CG8183, FBgn0019968). It is a protein_coding_gene from Dmel. It has 5 annotated transcripts and 5 polypeptides (all unique). Gene sequence location is 2R:15515778..15532259. Its molecular function is described by: ATP binding; microtubule binding; microtubule motor activity; protein homodimerization activity; ATP…
LOC140747901	LOC140747901	LOC140747901	uncharacterized LOC140747901			1.1239	-2.97797	HWM	2.44459	-1.21819	0.223152	1	NW_027332211.1	3806630	3809885	plus	protein-coding	XM_073080532.1	XP_072936633.1	799
LOC140750498	Dhc93AB	Dhc93AB	Dynein heavy chain at 93AB	Dhc93AB	Dynein heavy chain at 93AB	15.4696	0.314131	HWD	1.17916	0.266402	0.78993	1	NW_027332211.1	3913531	3941278	plus	protein-coding	XM_073084081.1	XP_072940182.1	4487		FBpp0307750	0	FBgn0013812	The gene Dynein heavy chain at 93AB is referred to in FlyBase by the symbol Dmel\Dhc93AB (CG3723, FBgn0013812). It is a protein_coding_gene from Dmel. It has 2 annotated transcripts and 2 polypeptides (all unique). Gene sequence location is 3R:21024580..21042499. Its molecular function is described by: ATP hydrolysis activity; dynein light intermediate chain binding; dynein intermediate chain bin…
LOC140750512	exp	expansion	expansion	exp	expansion	4604.69	0.513904	HWD	0.739186	0.69523	0.486911	1	NW_027332211.1	3953473	4158047	plus	protein-coding	XM_073084083.1	XP_072940184.1	510		FBpp0087146	0	FBgn0033668	The gene expansion is referred to in FlyBase by the symbol Dmel\exp (CG13188, FBgn0033668). It is a protein_coding_gene from Dmel. It has 2 annotated transcripts and 2 polypeptides (all unique). Gene sequence location is 2R:11939557..11967435. Its molecular function is unknown. It is involved in the biological process described with: regulation of DNA-templated transcription; chitin-based embryon…
LOC140748106	LOC140748106	putative serine protease K12H4.7	putative serine protease K12H4.7			13.2987	-0.399875	HWM	2.26141	-0.176826	0.859645	1	NW_027332211.1	4160427	4161896	minus	protein-coding	XM_073080829.1	XP_072936930.1	489		FBpp0308296	1.35e-89
LOC140748113	LOC140748113	zinc finger BED domain-containing protein 4-like	zinc finger BED domain-containing protein 4-like			0.65571	-1.81371	HWM	3.98058	-0.45564	0.648649	1	NW_027332211.1	4164454	4166350	plus	protein-coding	XM_073080843.1	XP_072936944.1	560		FBpp0310333	2.35e-32
LOC140750547	LOC140750547	LOC140750547	uncharacterized LOC140750547			2.2089	1.00809	HWD	1.3058	0.772004	0.440112	1	NW_027332211.1	4167515	4168649	minus	lncRNA	XR_012103225.1
LOC140750560	LOC140750560	intraflagellar transport protein 74 homolog	intraflagellar transport protein 74 homolog			13.7601	0.99804	HWD	1.21375	0.822275	0.41092	1	NW_027332211.1	4172873	4177857	plus	protein-coding	XM_073084176.1	XP_072940277.1	610
LOC140750548	LOC140750548	Lrpprc2	leucine-rich PPR motif-containing protein, mitochondrial-like	Lrpprc2	Leucine-rich pentatricopeptide repeat containing 2	353.361	0.0362344	HWD	0.230336	0.157311	0.875	1	NW_027332211.1	4177942	4188643	minus	protein-coding	XM_073084155.1	XP_072940256.1	1073		FBpp0070221	3.69e-112	FBgn0027794	The gene Leucine-rich pentatricopeptide repeat containing 2 is referred to in FlyBase by the symbol Dmel\Lrpprc2 (CG14786, FBgn0027794). It is a protein_coding_gene from Dmel. It has one annotated transcript and one polypeptide. Gene sequence location is X:1457175..1460617. Its molecular function is described by: mRNA 3'-UTR binding; protein binding. It is involved in the biological process descr…
LOC140750568	Arf6	ADP ribosylation factor 6	ADP-ribosylation factor 6	Arf6	ADP ribosylation factor 6	484.588	-0.0918453	HWM	0.179876	-0.510602	0.60963	1	NW_027332211.1	4189871	4237911	plus	protein-coding	XM_073084188.1	XP_072940289.1	175		FBpp0086511	5.46e-128	FBgn0013750	The gene ADP ribosylation factor 6 is referred to in FlyBase by the symbol Dmel\Arf6 (CG8156, FBgn0013750). It is a protein_coding_gene from Dmel. It has 5 annotated transcripts and 5 polypeptides (1 unique). Gene sequence location is 2R:15322501..15325490. Its molecular function is described by: GTPase activity; enzyme activator activity; GTP binding. It is involved in the biological process des…
LOC140750576	LOC140750576	LOC140750576	uncharacterized LOC140750576			0.800665	-0.188404	HWM	2.31096	-0.0815263	0.935023	1	NW_027332211.1	4242744	4287552	minus	protein-coding	XM_073084216.1	XP_072940317.1	885		FBpp0077786	1.8e-14
LOC140750572	LOC140750572	LOC140750572	uncharacterized LOC140750572			0.292842	-2.07372	HWM	5.05847	-0.409949	0.681844	1	NW_027332211.1	4277134	4278379	plus	protein-coding	XM_073084203.1	XP_072940304.1	331
LOC140750661	kcc	kazachoc	solute carrier family 12 member kcc	kcc	kazachoc	228.733	0.00902608	HWD	0.257836	0.035007	0.972074	1	NW_027332211.1	4297331	4776809	plus	protein-coding	XM_073084338.1	XP_072940439.1	1119		FBpp0309966	0	FBgn0261794	The gene kazachoc is referred to in FlyBase by the symbol Dmel\kcc (CG5594, FBgn0261794). It is a protein_coding_gene from Dmel. It has 7 annotated transcripts and 7 polypeptides (6 unique). Gene sequence location is 2R:23907654..23925066. Its molecular function is described by: transmembrane transporter activity; amino acid transmembrane transporter activity; potassium:chloride symporter activit…
LOC140748722	LOC140748722	trypsin CFT-1-like	trypsin CFT-1-like			0.313978	2.3517	HWD	5.10553	0.460618	0.645073	1	NW_027332211.1	4373533	4375809	plus	protein-coding	XM_073081580.1	XP_072937681.1	271		FBpp0076540	1.04e-42
LOC140748732	LOC140748732	monocarboxylate transporter 6-like	monocarboxylate transporter 6-like			0.649252	2.45265	HWD	4.12528	0.594542	0.55215	1	NW_027332211.1	4444118	4454603	minus	protein-coding	XM_073081591.1	XP_072937692.1	445		FBpp0304667	5.63e-32
LOC140750594	LOC140750594	monocarboxylate transporter 9-like	monocarboxylate transporter 9-like			1.52795	-0.23556	HWM	1.55378	-0.151604	0.879499	1	NW_027332211.1	4457888	4484937	minus	protein-coding	XM_073084244.1	XP_072940345.1	549		FBpp0304667	1.51e-104
LOC140748742	LOC140748742	monocarboxylate transporter 12-like	monocarboxylate transporter 12-like			6.46666	0.243985	HWD	3.73538	0.0653174	0.947921	1	NW_027332211.1	4501780	4509943	minus	protein-coding	XM_073081602.1	XP_072937703.1	478		FBpp0304667	2.83e-54
LOC140750612	LOC140750612	LOC140750612	uncharacterized LOC140750612			0.28815	-0.935986	HWM	4.40771	-0.212352	0.831832	1	NW_027332211.1	4531328	4534105	plus	protein-coding	XM_073084266.1	XP_072940367.1	243
LOC140747904	LOC140747904	tracheal-prostasin	trypsin, alkaline C-like	tpr	tracheal-prostasin	0.417969	1.38997	HWD	5.10553	0.272248	0.785431	1	NW_027332211.1	4586498	4589964	minus	protein-coding	XM_073080548.1	XP_072936649.1	323		FBpp0071657	3.83e-44	FBgn0034661	The gene tracheal-prostasin is referred to in FlyBase by the symbol Dmel\tpr (CG4386, FBgn0034661). It is a protein_coding_gene from Dmel. It has one annotated transcript and one polypeptide. Gene sequence location is 2R:21799330..21800904. Its molecular function is described by: serine-type endopeptidase activity. It is involved in the biological process described with: liquid clearance, open tr…
LOC140750714	LOC140750714	FAST kinase domain-containing protein 3, mitochondrial-like	FAST kinase domain-containing protein 3, mitochondrial-like			522.669	0.112052	HWD	0.244081	0.459079	0.646178	1	NW_027332211.1	4777687	4780648	minus	protein-coding	XM_073084415.1	XP_072940516.1	648
LOC140750735	Naprt	Naprt	nicotinate phosphoribosyltransferase	Naprt	Nicotinate phosphoribosyltransferase	969.407	0.00739825	HWD	0.124106	0.0596123	0.952464	1	NW_027332211.1	4782449	4805434	plus	protein-coding	XM_073084438.1	XP_072940539.1	588		FBpp0077170	0	FBgn0031589	The gene Nicotinate phosphoribosyltransferase is referred to in FlyBase by the symbol Dmel\Naprt (CG3714, FBgn0031589). It is a protein_coding_gene from Dmel. It has 9 annotated transcripts and 9 polypeptides (5 unique). Gene sequence location is 2L:4189340..4198071. Its molecular function is described by: nicotinate phosphoribosyltransferase activity. It is involved in the biological process des…
LOC140750788	capt	capulet	adenylyl cyclase-associated protein 1	capt	capulet	5082.78	-0.179747	HWM	0.242401	-0.741529	0.458373	1	NW_027332211.1	4808932	4860506	plus	protein-coding	XM_073084511.1	XP_072940612.1	756		FBpp0099391	0	FBgn0261458	The gene capulet is referred to in FlyBase by the symbol Dmel\capt (CG33979, FBgn0261458). It is a protein_coding_gene from Dmel. It has 3 annotated transcripts and 3 polypeptides (2 unique). Gene sequence location is 2L:1151678..1158262. Its molecular function is described by: actin binding; adenylate cyclase binding. It is involved in the biological process described with 14 unique terms, many …
LOC140750844	LOC140750844	LOC140750844	uncharacterized LOC140750844			7.56399	0.0398172	HWD	0.645016	0.0617306	0.950777	1	NW_027332211.1	4850474	4856810	minus	protein-coding	XM_073084572.1	XP_072940673.1	329
LOC140750775	LOC140750775	Corin	uncharacterized LOC140750775	Corin	Corin	10819.5	0.231481	HWD	0.562261	0.411696	0.680562	1	NW_027332211.1	4861338	4923191	minus	protein-coding	XM_073084493.1	XP_072940594.1	1636		FBpp0307926	4.01e-57	FBgn0033192	The gene Corin is referred to in FlyBase by the symbol Dmel\Corin (CG2105, FBgn0033192). It is a protein_coding_gene from Dmel. It has 2 annotated transcripts and 2 polypeptides (1 unique). Gene sequence location is 2R:7540111..7564435. Its molecular function is described by: serine-type endopeptidase activity. It is involved in the biological process described with: proteolysis. 10 alleles are r…
LOC140750748	LOC140750748	LOC140750748	uncharacterized LOC140750748			24.6956	0.253781	HWD	1.02065	0.248646	0.803635	1	NW_027332211.1	4883105	4887567	plus	protein-coding	XM_073084458.1	XP_072940559.1	823
LOC140748748	LOC140748748	LOC140748748	uncharacterized LOC140748748			0.509224	-0.429087	HWM	2.73193	-0.157064	0.875195	1	NW_027332211.1	4925333	4933564	minus	protein-coding	XM_073081615.1	XP_072937716.1	258		FBpp0309542	5.75e-20
LOC140750758	LOC140750758	LOC140750758	uncharacterized LOC140750758			1.05889	-1.71134	HWM	3.79737	-0.450665	0.652231	1	NW_027332211.1	4936983	4939530	minus	protein-coding	XM_073084470.1	XP_072940571.1	630		FBpp0077124	1.2e-14
LOC140750766	LOC140750766	LOC140750766	uncharacterized LOC140750766			78.7855	0.290526	HWD	0.919921	0.315816	0.752142	1	NW_027332211.1	4940973	4961054	minus	protein-coding	XM_073084481.1	XP_072940582.1	769		FBpp0293139	1.47e-61
LOC140750833	nmdyn-D7	nmdyn-D7	nucleoside diphosphate kinase homolog 7	nmdyn-D7	nmdyn-D7	821.608	0.0784545	HWD	0.235913	0.332557	0.739469	1	NW_027332211.1	4964605	4968303	minus	protein-coding	XM_073084562.1	XP_072940663.1	381		FBpp0081561	2.11e-76	FBgn0028997	The gene nmdyn-D7 is referred to in FlyBase by the symbol Dmel\nmdyn-D7 (CG8362, FBgn0028997). It is a protein_coding_gene from Dmel. It has one annotated transcript and one polypeptide. Gene sequence location is 3R:9679939..9681502. Its molecular function is described by: nucleoside diphosphate kinase activity; ATP binding. It is involved in the biological process described with: nucleoside trip…
LOC140750819	LOC140750819	nmdyn-D7	nucleoside diphosphate kinase homolog 7-like	nmdyn-D7	nmdyn-D7	781.68	-0.0756037	HWM	0.162278	-0.46589	0.641294	1	NW_027332211.1	4968375	4971814	plus	protein-coding	XM_073084548.1	XP_072940649.1	383		FBpp0081561	8.25e-53	FBgn0028997	The gene nmdyn-D7 is referred to in FlyBase by the symbol Dmel\nmdyn-D7 (CG8362, FBgn0028997). It is a protein_coding_gene from Dmel. It has one annotated transcript and one polypeptide. Gene sequence location is 3R:9679939..9681502. Its molecular function is described by: nucleoside diphosphate kinase activity; ATP binding. It is involved in the biological process described with: nucleoside trip…
LOC140750855	Polr2K	Polr2K	DNA-directed RNA polymerases I, II, and III subunit Rpb12	Polr2K	RNA polymerase II, I and III subunit K	890.34	-0.0296831	HWM	0.150594	-0.197106	0.843745	1	NW_027332211.1	4978445	4980684	plus	protein-coding	XM_073084582.1	XP_072940683.1	58		FBpp0111294	5.93e-27	FBgn0262954	The gene RNA polymerase II, I and III subunit K is referred to in FlyBase by the symbol Dmel\Polr2K (CG34186, FBgn0262954). It is a protein_coding_gene from Dmel. It has one annotated transcript and one polypeptide. Gene sequence location is 2R:15144968..15145519. Its molecular function is described by: DNA-directed RNA polymerase activity; zinc ion binding; DNA binding. It is involved in the bio…
LOC140750865	shn	schnurri	zinc finger protein schnurri	shn	schnurri	3463.53	-0.0178087	HWM	0.186922	-0.0952735	0.924098	1	NW_027332211.1	4982484	4993696	minus	protein-coding	XM_073084589.1	XP_072940690.1	1845		FBpp0089118	1.95e-69	FBgn0003396	The gene schnurri is referred to in FlyBase by the symbol Dmel\shn (CG7734, FBgn0003396). It is a protein_coding_gene from Dmel. It has 6 annotated transcripts and 6 polypeptides (3 unique). Gene sequence location is 2R:11159086..11217394. Its molecular function is described by 7 unique terms, many of which group under: transcription regulator activity; binding; protein-macromolecule adaptor acti…
LOC140750890	Rpn13	Rpn13	regulatory particle non-ATPase 13	Rpn13	Regulatory particle non-ATPase 13	2703.33	-0.0398445	HWM	0.156713	-0.254252	0.799301	1	NW_027332211.1	5013648	5018491	minus	protein-coding	XM_073084619.1	XP_072940720.1	423		FBpp0112986	2.26e-106	FBgn0033886	The gene Regulatory particle non-ATPase 13 is referred to in FlyBase by the symbol Dmel\Rpn13 (CG13349, FBgn0033886). It is a protein_coding_gene from Dmel. It has 6 annotated transcripts and 6 polypeptides (2 unique). Gene sequence location is 2R:13958545..13960404. Its molecular function is described by: proteasome binding; ubiquitin binding; endopeptidase activator activity. It is involved in …
LOC140750904	LOC140750904	tumor protein D54	tumor protein D54			10642.8	0.0592546	HWD	0.153714	0.385486	0.699878	1	NW_027332211.1	5018620	5033022	plus	protein-coding	XM_073084638.1	XP_072940739.1	325		FBpp0085869	4.73e-96
LOC140750880	AGO1	Argonaute-1	protein argonaute-1	AGO1	Argonaute-1	336.133	0.284944	HWD	0.366062	0.778405	0.43633	1	NW_027332211.1	5040085	5054418	minus	protein-coding	XM_073084609.1	XP_072940710.1	909		FBpp0086740	0	FBgn0262739	The gene Argonaute-1 is referred to in FlyBase by the symbol Dmel\AGO1 (CG6671, FBgn0262739). It is a protein_coding_gene from Dmel. It has 4 annotated transcripts and 4 polypeptides (2 unique). Gene sequence location is 2R:13943387..13958089. Its molecular function is described by 9 unique terms, many of which group under: binding; RNA binding; nucleic acid binding; protein binding; single-stran…
LOC140750928	eIF3e	eIF3e	eukaryotic translation initiation factor 3 subunit e	eIF3e	eukaryotic translation initiation factor 3 subunit e	4357.05	-0.120552	HWM	0.134959	-0.893247	0.371725	1	NW_027332211.1	5054862	5060783	plus	protein-coding	XM_073084688.1	XP_072940789.1	445		FBpp0075104	0	FBgn0025582	The gene eukaryotic translation initiation factor 3 subunit e is referred to in FlyBase by the symbol Dmel\eIF3e (CG9677, FBgn0025582). It is a protein_coding_gene from Dmel. It has one annotated transcript and one polypeptide. Gene sequence location is 3L:16785242..16786941. Its molecular function is described by: translation initiation factor activity. It is involved in the biological process d…
LOC140750935	LOC140750935	matotopetli	testis-specific zinc finger protein topi-like	topi	matotopetli	42.1699	-0.215085	HWM	0.330461	-0.650864	0.515134	1	NW_027332211.1	5056794	5058138	minus	protein-coding	XM_073084699.1	XP_072940800.1	393		FBpp0081613	1.62e-16	FBgn0037751	The gene matotopetli is referred to in FlyBase by the symbol Dmel\topi (CG8484, FBgn0037751). It is a protein_coding_gene from Dmel. It has one annotated transcript and one polypeptide. Gene sequence location is 3R:9775121..9777943. Its molecular function is described by: protein binding; DNA-binding transcription factor activity; RNA polymerase II cis-regulatory region sequence-specific DNA bind…
LOC140750945	LOC140750945	LOC140750945	uncharacterized LOC140750945			391.109	-0.155595	HWM	0.206513	-0.753435	0.451188	1	NW_027332211.1	5060961	5061172	minus	protein-coding	XM_073084710.1	XP_072940811.1	57		FBpp0099877	5.34e-19
LOC140750953	mRpL53	mRpL53	mitochondrial ribosomal protein L53	mRpL53	mitochondrial ribosomal protein L53	1226.01	-0.145136	HWM	0.195598	-0.742012	0.45808	1	NW_027332211.1	5061175	5063045	minus	protein-coding	XM_073084722.1	XP_072940823.1	144		FBpp0099679	1.78e-54	FBgn0050481	The gene mitochondrial ribosomal protein L53 is referred to in FlyBase by the symbol Dmel\mRpL53 (CG30481, FBgn0050481). It is a protein_coding_gene from Dmel. It has one annotated transcript and one polypeptide. Gene sequence location is 2R:13954195..13955664. Its molecular function is described by: structural constituent of ribosome. It is involved in the biological process described with: mito…
LOC140750994	rswl	roswell	tRNA methyltransferase roswell	rswl	roswell	604.356	-0.0790435	HWM	0.210194	-0.37605	0.70688	1	NW_027332211.1	5063462	5065531	plus	protein-coding	XM_073084779.1	XP_072940880.1	413		FBpp0085875	5.43e-102	FBgn0034351	The gene roswell is referred to in FlyBase by the symbol Dmel\rswl (CG5190, FBgn0034351). It is a protein_coding_gene from Dmel. It has one annotated transcript and one polypeptide. Gene sequence location is 2R:18451284..18452736. Its molecular function is described by: tRNA binding; tRNA (adenine(9)-N1)-methyltransferase activity; tRNA (guanosine(9)-N1)-methyltransferase activity. It is involved…
LOC140750975	pps	protein partner of snf	protein partner of snf	pps	protein partner of snf	5044.42	0.0545724	HWD	0.0812918	0.671315	0.50202	1	NW_027332211.1	5065529	5082917	minus	protein-coding	XM_073084753.1	XP_072940854.1	1813		FBpp0082058	3.44e-46	FBgn0082831	The gene protein partner of snf is referred to in FlyBase by the symbol Dmel\pps (CG6525, FBgn0082831). It is a protein_coding_gene from Dmel. It has 2 annotated transcripts and 2 polypeptides (all unique). Gene sequence location is 3R:12413828..12421251. Its molecular function is described by: protein binding. It is involved in the biological process described with: DNA-templated transcription; …
LOC140751007	LOC140751007	Cyclophilin 1	peptidyl-prolyl cis-trans isomerase-like	Cyp1	Cyclophilin 1	1618.24	-0.0760666	HWM	0.215214	-0.353446	0.723754	1	NW_027332211.1	5092956	5093976	plus	protein-coding	XM_073084801.1	XP_072940902.1	192		FBpp0074017	1.83e-89	FBgn0004432	The gene Cyclophilin 1 is referred to in FlyBase by the symbol Dmel\Cyp1 (CG9916, FBgn0004432). It is a protein_coding_gene from Dmel. It has one annotated transcript and one polypeptide. Gene sequence location is X:16317673..16320370. Its molecular function is described by: cyclosporin A binding; peptidyl-prolyl cis-trans isomerase activity. It is involved in the biological process described wit…
LOC140751015	Oatp30B	Oatp30B	Organic anion transporting polypeptide 30B	Oatp30B	Organic anion transporting polypeptide 30B	1586.87	0.084616	HWD	0.204781	0.413203	0.679458	1	NW_027332211.1	5094397	5155366	minus	protein-coding	XM_073084812.1	XP_072940913.1	1031		FBpp0079425	0	FBgn0032123	The gene Organic anion transporting polypeptide 30B is referred to in FlyBase by the symbol Dmel\Oatp30B (CG3811, FBgn0032123). It is a protein_coding_gene from Dmel. It has 4 annotated transcripts and 4 polypeptides (2 unique). Gene sequence location is 2L:9521210..9540060. Its molecular function is described by: sodium-independent organic anion transmembrane transporter activity; active transme…
LOC140750964	LOC140750964	LOC140750964	uncharacterized LOC140750964			12.7588	2.63119	HWD	1.64806	1.59653	0.11037	1	NW_027332211.1	5165786	5172001	plus	protein-coding	XM_073084732.1	XP_072940833.1	121
LOC140748763	LOC140748763	LOC140748763	uncharacterized LOC140748763			88.156	-0.120926	HWM	1.40224	-0.0862378	0.931277	1	NW_027332211.1	5184861	5190087	plus	protein-coding	XM_073081635.1	XP_072937736.1	144
LOC140751001	LOC140751001	LOC140751001	uncharacterized LOC140751001			13.7694	0.28868	HWD	1.05076	0.274736	0.783519	1	NW_027332211.1	5194991	5199803	minus	protein-coding	XM_073084788.1	XP_072940889.1	223
LOC140751027	LOC140751027	Aldehyde oxidase 3	xanthine dehydrogenase-like	AOX3	Aldehyde oxidase 3	0.386666	1.52367	HWD	4.21404	0.36157	0.717674	1	NW_027332211.1	5307922	5326507	plus	protein-coding	XM_073084840.1	XP_072940941.1	1276		FBpp0390664	0	FBgn0038349	The gene Aldehyde oxidase 3 is referred to in FlyBase by the symbol Dmel\AOX3 (CG6045, FBgn0038349). It is a protein_coding_gene from Dmel. It has 2 annotated transcripts and 2 polypeptides (1 unique). Gene sequence location is 3R:15542748..15548188. Its molecular function is described by 8 unique terms, many of which group under: small molecule binding; binding; ion binding; anion binding; catal…
[truncated: 13,645 more rows]
