# Supplementary material for: WntA expression and wing transcriptomics illuminate the evolution of stripe patterns in skipper butterflies
Source: Biol Open. 2025 Nov 26;14(11):bio062297. doi: 10.1242/bio.062297 (PMC12690525; doi:10.1242/bio.062297)
Supplement: Table S9. — Table containing the DESeq2 Results from the hindwing proximal vs hindwing distal compartment analysis at 12% pupal development [file biolopen-14-062297-TableS9.xlsx]

## Sheet: Table_S9
Geneid	Symbol	gene_label	NCBI Name	FB_gene_symbol	FB_gene_fullname	baseMean	log2FoldChange	Enriched in	lfcSE	stat	pvalue	padj	Scaffold	Begin	End	Orientation	Gene Type	Transcripts accession	Protein accession	Protein length	Locus tag	Flybase_prot	Eval	FlyBase_FBgn	summary_text
LOC140750713	LOC140750713	grain	GATA-binding factor C-like	grn	grain	922.486	2.40654	HWP	0.234867	10.2464	1.22879e-24	1.3094e-20	NW_027332228.1	12217977	12332488	plus	protein-coding	XM_073084408.1	XP_072940509.1	487		FBpp0081304	4.79e-92	FBgn0001138	The gene grain is referred to in FlyBase by the symbol Dmel\grn (CG9656, FBgn0001138). It is a protein_coding_gene from Dmel. It has 3 annotated transcripts and 3 polypeptides (all unique). Gene sequence location is 3R:8147368..8181444. Its molecular function is described by: DNA-binding transcription factor activity; RNA polymerase II cis-regulatory region sequence-specific DNA binding; DNA-bind…
LOC140756859	fj	four-jointed	four-jointed box kinase	fj	four-jointed	3456.38	-3.17699	HWD	0.331918	-9.5716	1.05264e-21	5.60849e-18	NW_027332241.1	184681	227403	plus	protein-coding	XM_073092391.1	XP_072948492.1	573		FBpp0085933	3.58e-136	FBgn0000658	The gene four-jointed is referred to in FlyBase by the symbol Dmel\fj (CG10917, FBgn0000658). It is a protein_coding_gene from Dmel. It has one annotated transcript and one polypeptide. Gene sequence location is 2R:18232761..18236311. Its molecular function is described by: protein serine/threonine kinase activity; Wnt-protein binding. It is involved in the biological process described with 11 un…
LOC140747303	LOC140747303	LOC140747303	uncharacterized LOC140747303			2535.05	-3.90765	HWD	0.653132	-5.98295	2.19133e-09	7.78359e-06	NW_027332222.1	5779849	6224987	plus	protein-coding	XM_073079640.1	XP_072935741.1	216		FBpp0082040	2.12e-120
LOC140753764	LOC140753764	LOC140753764	uncharacterized LOC140753764			47.449	2.7091	HWP	0.45798	5.91533	3.31217e-09	8.82362e-06	NW_027332234.1	10681525	10771902	plus	protein-coding	XM_073088537.1	XP_072944638.1	461		FBpp0086219	1.02e-55
LOC140753824	LOC140753824	LOC140753824	uncharacterized LOC140753824			24.8989	3.23404	HWP	0.55947	5.78055	7.4456e-09	1.58681e-05	NW_027332234.1	10164069	10166135	plus	protein-coding	XM_073088619.1	XP_072944720.1	488		FBpp0304681	9.87e-124
LOC140752370	LOC140752370	LOC140752370	uncharacterized LOC140752370			25.2465	5.17405	HWP	0.919857	5.62484	1.8568e-08	3.29768e-05	NW_027332231.1	10020776	10031326	minus	protein-coding	XM_073086643.1	XP_072942744.1	1251		FBpp0303036	6.55e-32
LOC140745858	RyR	Ryanodine receptor	Ryanodine receptor	RyR	Ryanodine receptor	110.49	2.70565	HWP	0.489478	5.52762	3.24603e-08	4.94139e-05	NW_027332219.1	3826502	3995539	minus	protein-coding	XM_073077792.1	XP_072933893.1	5127		FBpp0300426	0	FBgn0011286	The gene Ryanodine receptor is referred to in FlyBase by the symbol Dmel\RyR (CG10844, FBgn0011286). It is a protein_coding_gene from Dmel. It has 10 annotated transcripts and 10 polypeptides (all unique). Gene sequence location is 2R:8860364..8888097. Its molecular function is described by: store-operated calcium channel activity; calcium channel activity; monoatomic ion channel activity; ryanod…
LOC140756148	psq	pipsqueak	BTB-domain-containing protein pipsqueak	psq	pipsqueak	101.755	2.21367	HWP	0.403582	5.48506	4.13321e-08	5.50544e-05	NW_027332239.1	649923	660538	minus	protein-coding	XM_073091588.1	XP_072947689.1	438		FBpp0100067	1.03e-116	FBgn0263102	The gene pipsqueak is referred to in FlyBase by the symbol Dmel\psq (CG2368, FBgn0263102). It is a protein_coding_gene from Dmel. It has 15 annotated transcripts and 15 polypeptides (9 unique). Gene sequence location is 2R:10557888..10617280. Its molecular function is described by: protein homodimerization activity; DNA binding; sequence-specific DNA binding; POZ domain binding. It is involved in…
LOC140751636	LOC140751636	Trpgamma	transient receptor potential-gamma protein-like	Trpgamma	Transient receptor potential cation channel gamma	31.8212	4.41878	HWP	0.809008	5.46196	4.70894e-08	5.57538e-05	NW_027332230.1	689341	702674	plus	protein-coding	XM_073085609.1	XP_072941710.1	1150		FBpp0307143	0	FBgn0032593	The gene Transient receptor potential cation channel gamma is referred to in FlyBase by the symbol Dmel\Trp≈í‚â• (CG5996, FBgn0032593). It is a protein_coding_gene from Dmel. It has 3 annotated transcripts and 3 polypeptides (2 unique). Gene sequence location is 2L:16663454..16676701. Its molecular function is described by 7 unique terms, many of which group under: transporter activity; channel a…
LOC140754743	LOC140754743	l(2)efl	protein lethal(2)essential for life-like	l(2)efl	lethal (2) essential for life	34.2182	6.09136	HWP	1.13169	5.38253	7.34455e-08	7.82635e-05	NW_027332236.1	5221289	5222042	plus	protein-coding	XM_073089827.1	XP_072945928.1	174		FBpp0307666	1.35e-41	FBgn0011296	The gene lethal (2) essential for life is referred to in FlyBase by the symbol Dmel\l(2)efl (CG4533, FBgn0011296). It is a protein_coding_gene from Dmel. It has 2 annotated transcripts and 2 polypeptides (1 unique). Gene sequence location is 2R:23684651..23685543. Its molecular function is described by: unfolded protein binding. It is involved in the biological process described with: protein ref…
LOC140754746	LOC140754746	lame duck	uncharacterized LOC140754746	lmd	lame duck	41.4318	6.02852	HWP	1.14115	5.28284	1.27197e-07	0.000123219	NW_027332236.1	2364633	2369646	plus	protein-coding	XM_073089830.1	XP_072945931.1	524		FBpp0083757	2.65e-70	FBgn0039039	The gene lame duck is referred to in FlyBase by the symbol Dmel\lmd (CG4677, FBgn0039039). It is a protein_coding_gene from Dmel. It has 2 annotated transcripts and 2 polypeptides (all unique). Gene sequence location is 3R:23021222..23026713. Its molecular function is described by: DNA-binding transcription factor activity, RNA polymerase II-specific; RNA polymerase II transcription regulatory re…
LOC140754728	cher	cheerio	filamin A protein cher	cher	cheerio	66.0725	4.43435	HWP	0.852674	5.20053	1.98724e-07	0.000176467	NW_027332236.1	9506118	9602605	minus	protein-coding	XM_073089801.1	XP_072945902.1	923		FBpp0288452	0	FBgn0014141	The gene cheerio is referred to in FlyBase by the symbol Dmel\cher (CG3937, FBgn0014141). It is a protein_coding_gene from Dmel. It has 10 annotated transcripts and 10 polypeptides (9 unique). Gene sequence location is 3R:17091533..17125389. Its molecular function is described by: actin filament binding; actin binding. It is involved in the biological process described with 16 unique terms, many …
LOC140753186	rut	Adenylate cyclase 1	adenylate cyclase rutabaga	Adcy1	Adenylate cyclase 1	4121	-1.31463	HWD	0.255128	-5.15283	2.56585e-07	0.000210321	NW_027332233.1	7456774	7600934	minus	protein-coding	XM_073087621.1	XP_072943722.1	1719		FBpp0305813	0	FBgn0003301	The gene Adenylate cyclase 1 is referred to in FlyBase by the symbol Dmel\Adcy1 (CG9533, FBgn0003301). It is a protein_coding_gene from Dmel. It has 7 annotated transcripts and 7 polypeptides (6 unique). Gene sequence location is X:14787478..14826073. Its molecular function is described by: adenylate cyclase activity; calcium- and calmodulin-responsive adenylate cyclase activity; phosphorus-oxyge…
LOC140757262	tn	thin	tripartite motif containing protein thin	tn	thin	69.263	3.35466	HWP	0.659584	5.08602	3.65649e-07	0.000278311	NW_027332212.1	1920428	1951490	plus	protein-coding	XM_073092864.1	XP_072948965.1	1199		FBpp0085757	0	FBgn0265356	The gene thin is referred to in FlyBase by the symbol Dmel\tn (CG15105, FBgn0265356). It is a protein_coding_gene from Dmel. It has 6 annotated transcripts and 6 polypeptides (5 unique). Gene sequence location is 2R:18987344..19008944. Its molecular function is described by: ubiquitin protein ligase activity; zinc ion binding; ubiquitin-protein transferase activity; metal ion binding. It is invol…
LOC140755103	Nox	NADPH oxidase	NADPH oxidase	Nox	NADPH oxidase	31.7089	3.09481	HWP	0.613874	5.04144	4.62036e-07	0.000328231	NW_027332237.1	10786389	10852130	minus	protein-coding	XM_073090302.1	XP_072946403.1	1129		FBpp0311201	0	FBgn0085428	The gene NADPH oxidase is referred to in FlyBase by the symbol Dmel\Nox (CG34399, FBgn0085428). It is a protein_coding_gene from Dmel. It has 4 annotated transcripts and 4 polypeptides (2 unique). Gene sequence location is 2R:16307269..16316485. Its molecular function is described by: superoxide-generating NAD(P)H oxidase activity; oxidoreductase activity; calcium ion binding. It is involved in t…
LOC140744905	LOC140744905	glutamate receptor ionotropic, kainate 3-like	glutamate receptor ionotropic, kainate 3-like			19.7321	5.41463	HWP	1.08579	4.98681	6.13836e-07	0.000408815	NW_027332217.1	7970706	7985405	minus	protein-coding	XM_073076612.1	XP_072932713.1	902		FBpp0307023	0
LOC140751639	LOC140751639	roundabout 3	roundabout homolog 2-like	robo3	roundabout 3	65.2	3.93895	HWP	0.793723	4.96263	6.95462e-07	0.000411714	NW_027332230.1	11734480	11811521	minus	protein-coding	XM_073085614.1	XP_072941715.1	1231		FBpp0077587	0	FBgn0041097	The gene roundabout 3 is referred to in FlyBase by the symbol Dmel\robo3 (CG5423, FBgn0041097). It is a protein_coding_gene from Dmel. It has 2 annotated transcripts and 2 polypeptides (all unique). Gene sequence location is 2L:1256417..1296596. Its molecular function is unknown. It is involved in the biological process described with 8 unique terms, many of which group under: system development;…
LOC140753221	Traf4	Traf4	TNF receptor associated factor 4	Traf4	TNF-receptor-associated factor 4	1348.18	-0.904835	HWD	0.182165	-4.96712	6.79557e-07	0.000411714	NW_027332233.1	1318305	1413035	minus	protein-coding	XM_073087692.1	XP_072943793.1	464		FBpp0077119	0	FBgn0026319	The gene TNF-receptor-associated factor 4 is referred to in FlyBase by the symbol Dmel\Traf4 (CG3048, FBgn0026319). It is a protein_coding_gene from Dmel. It has 2 annotated transcripts and 2 polypeptides (all unique). Gene sequence location is 2L:4361925..4380716. Its molecular function is described by: protein binding; signaling adaptor activity; zinc ion binding. It is involved in the biologic…
LOC140746884	Ass	Ass	argininosuccinate synthase	Ass	Argininosuccinate synthase	40.3793	2.31872	HWP	0.476246	4.86875	1.12305e-06	0.000629856	NW_027332222.1	12487327	12490435	minus	protein-coding	XM_073079010.1	XP_072935111.1	413		FBpp0307951	3.56e-179	FBgn0026565	The gene Argininosuccinate synthase is referred to in FlyBase by the symbol Dmel\Ass (CG1315, FBgn0026565). It is a protein_coding_gene from Dmel. It has 2 annotated transcripts and 2 polypeptides (1 unique). Gene sequence location is 3R:6642262..6644434. Its molecular function is described by: argininosuccinate synthase activity; ATP binding. It is involved in the biological process described wi…
LOC140749986	hlk	hulk	hulk	hlk	hulk	38.1552	4.10566	HWP	0.852881	4.81387	1.48032e-06	0.000751155	NW_027332227.1	14084085	14114498	minus	protein-coding	XM_073083261.1	XP_072939362.1	1718		FBpp0290637	0	FBgn0010482	The gene hulk is referred to in FlyBase by the symbol Dmel\hlk (CG9432, FBgn0010482). It is a protein_coding_gene from Dmel. It has 9 annotated transcripts and 9 polypeptides (all unique). Gene sequence location is 2R:6721101..6740672. Its molecular function is described by: . It is involved in the biological process described with: . 27 alleles are reported. The phenotypes of these alleles manif…
LOC140756027	LOC140756027	knirps-like	knirps-related protein-like	knrl	knirps-like	92.331	3.4552	HWP	0.716687	4.82108	1.42785e-06	0.000751155	NW_027332239.1	849087	938913	minus	protein-coding	XM_073091421.1	XP_072947522.1	370		FBpp0312390	5.12e-62	FBgn0001323	The gene knirps-like is referred to in FlyBase by the symbol Dmel\knrl (CG4761, FBgn0001323). It is a protein_coding_gene from Dmel. It has 2 annotated transcripts and 2 polypeptides (1 unique). Gene sequence location is 3L:20597141..20620659. Its molecular function is described by: DNA-binding transcription factor activity; nuclear receptor activity; sequence-specific DNA binding; estrogen respo…
LOC140743424	Fhos	Fhos	Formin homology 2 domain containing	Fhos	Formin homology 2 domain containing	2671.52	-0.749955	HWD	0.157068	-4.77472	1.7996e-06	0.000871662	NW_027332215.1	11812770	11893754	minus	protein-coding	XM_073074674.1	XP_072930775.1	1241		FBpp0297586	0	FBgn0266084	The gene Formin homology 2 domain containing is referred to in FlyBase by the symbol Dmel\Fhos (CG42610, FBgn0266084). It is a protein_coding_gene from Dmel. It has 9 annotated transcripts and 9 polypeptides (8 unique). Gene sequence location is 3L:8753619..8798719. Its molecular function is described by: actin filament binding. It is involved in the biological process described with 11 unique te…
LOC140751923	LOC140751923	LOC140751923	uncharacterized LOC140751923			13.1276	-16.9439	HWD	3.58546	-4.72572	2.29305e-06	0.00106238	NW_027332230.1	1107333	1112000	plus	protein-coding	XM_073086036.1	XP_072942137.1	190
LOC140757872	LOC140757872	LOC140757872	uncharacterized LOC140757872			125.147	2.54102	HWP	0.543026	4.67938	2.87751e-06	0.00127761	NW_027332213.1	53701	329878	minus	protein-coding	XM_073093742.1	XP_072949843.1	671		FBpp0292667	6.71e-90
LOC140750561	Zasp52	Zasp52	Z band alternatively spliced PDZ-motif protein 52	Zasp52	Z band alternatively spliced PDZ-motif protein 52	2444.46	1.18026	HWP	0.254874	4.63075	3.64347e-06	0.00155299	NW_027332228.1	6912972	6949759	minus	protein-coding	XM_073084171.1	XP_072940272.1	1606		FBpp0291373	2.48e-123	FBgn0265991	The gene Z band alternatively spliced PDZ-motif protein 52 is referred to in FlyBase by the symbol Dmel\Zasp52 (CG30084, FBgn0265991). It is a protein_coding_gene from Dmel. It has 22 annotated transcripts and 22 polypeptides (21 unique). Gene sequence location is 2R:15762565..15817004. Its molecular function is described by: muscle alpha-actinin binding; actin binding; actinin binding. It is inv…
LOC140755102	LOC140755102	dpr13	uncharacterized LOC140755102	dpr13	defective proboscis extension response 13	97.9085	5.01827	HWP	1.09459	4.58461	4.54838e-06	0.00186414	NW_027332237.1	4341633	4438085	plus	protein-coding	XM_073090301.1	XP_072946402.1	446		FBpp0289452	1.44e-67	FBgn0034286	The gene defective proboscis extension response 13 is referred to in FlyBase by the symbol Dmel\dpr13 (CG33996, FBgn0034286). It is a protein_coding_gene from Dmel. It has 2 annotated transcripts and 2 polypeptides (all unique). Gene sequence location is 2R:17975122..18007902. Its molecular function is described by: . It is involved in the biological process described with: synapse organization; …
LOC140754028	SmydA-1	SmydA-1	SET and MYND domain containing, arthropod-specific, member 1	SmydA-1	SET and MYND domain containing, arthropod-specific, member 1	18.6285	6.7863	HWP	1.48327	4.57522	4.75712e-06	0.00187748	NW_027332234.1	14033565	14038743	plus	protein-coding	XM_073088932.1	XP_072945033.1	581		FBpp0086665	9.53e-124	FBgn0033917	The gene SET and MYND domain containing, arthropod-specific, member 1 is referred to in FlyBase by the symbol Dmel\SmydA-1 (CG8503, FBgn0033917). It is a protein_coding_gene from Dmel. It has one annotated transcript and one polypeptide. Gene sequence location is 2R:14243778..14246066. Its molecular function is described by: histone deacetylase binding; protein-lysine N-methyltransferase activity…
LOC140757838	LOC140757838	Mlc1	uncharacterized LOC140757838	Mlc1	Myosin alkali light chain 1	71.5258	5.29521	HWP	1.18308	4.4758	7.61257e-06	0.00281529	NW_027332213.1	8564308	8571847	minus	protein-coding	XM_073093709.1	XP_072949810.1	606		FBpp0084565	5.11e-59	FBgn0002772	The gene Myosin alkali light chain 1 is referred to in FlyBase by the symbol Dmel\Mlc1 (CG5596, FBgn0002772). It is a protein_coding_gene from Dmel. It has 3 annotated transcripts and 3 polypeptides (2 unique). Gene sequence location is 3R:27657078..27660177. Its molecular function is described by: myosin heavy chain binding; enzyme regulator activity; calcium ion binding. It is involved in the b…
LOC140753981	LOC140753981	Lsp1beta	basic juvenile hormone-suppressible protein 2-like	Lsp1beta	Larval serum protein 1 beta	757.094	4.29848	HWP	0.960678	4.47442	7.66172e-06	0.00281529	NW_027332234.1	7087558	7091244	plus	protein-coding	XM_073088867.1	XP_072944968.1	747		FBpp0311765	1.48e-115	FBgn0002563	The gene Larval serum protein 1 beta is referred to in FlyBase by the symbol Dmel\Lsp1≈í‚â§ (CG4178, FBgn0002563). It is a protein_coding_gene from Dmel. It has 2 annotated transcripts and 2 polypeptides (1 unique). Gene sequence location is 2L:898500..901316. Its molecular function is described by: nutrient reservoir activity. It is involved in the biological process described with: energy homeo…
LOC140744780	LOC140744780	LOC140744780	uncharacterized LOC140744780			31521	-0.639448	HWD	0.144539	-4.42404	9.68732e-06	0.00332994	NW_027332217.1	3585537	3588617	minus	protein-coding	XM_073076439.1	XP_072932540.1	121
LOC140755035	LOC140755035	Actin 57B	actin, muscle	Act57B	Actin 57B	426.084	5.14673	HWP	1.16314	4.42485	9.65091e-06	0.00332994	NW_027332237.1	75463	76701	plus	protein-coding	XM_073090209.1	XP_072946310.1	376		FBpp0071448	0	FBgn0000044	The gene Actin 57B is referred to in FlyBase by the symbol Dmel\Act57B (CG10067, FBgn0000044). It is a protein_coding_gene from Dmel. It has one annotated transcript and one polypeptide. Gene sequence location is 2R:20944021..20946431. Its molecular function is unknown. It is involved in the biological process described with: ovarian fusome organization; regulation of synapse organization; mitoti…
LOC140753028	mthl1	methuselah-like 1	adhesion G-protein coupled receptor methuselah-like 1	mthl1	methuselah-like 1	3134.09	-0.9213	HWD	0.210213	-4.3827	1.17217e-05	0.00390332	NW_027332233.1	17883595	17888520	minus	protein-coding	XM_073087381.1	XP_072943482.1	598		FBpp0309136	2.73e-117	FBgn0030766	The gene methuselah-like 1 is referred to in FlyBase by the symbol Dmel\mthl1 (CG4521, FBgn0030766). It is a protein_coding_gene from Dmel. It has 2 annotated transcripts and 2 polypeptides (1 unique). Gene sequence location is X:16640968..16650309. Its molecular function is described by: G protein-coupled receptor activity; transmembrane signaling receptor activity. It is involved in the biologi…
LOC140757299	pdm3	pou domain motif 3	POU-domain protein pdm3	pdm3	pou domain motif 3	542.296	1.70935	HWP	0.393186	4.34744	1.37737e-05	0.00407701	NW_027332212.1	3629501	3833309	minus	protein-coding	XM_073092932.1	XP_072949033.1	589		FBpp0292044	1.76e-134	FBgn0261588	The gene pou domain motif 3 is referred to in FlyBase by the symbol Dmel\pdm3 (CG42698, FBgn0261588). It is a protein_coding_gene from Dmel. It has 4 annotated transcripts and 4 polypeptides (all unique). Gene sequence location is 2R:8327490..8396280. Its molecular function is described by: RNA polymerase II cis-regulatory region sequence-specific DNA binding; DNA-binding transcription factor act…
LOC140757688	LOC140757688	LOC140757688	uncharacterized LOC140757688			4660.29	0.946935	HWP	0.21756	4.35251	1.34586e-05	0.00407701	NW_027332212.1	15396271	15467794	minus	protein-coding	XM_073093596.1	XP_072949697.1	3824		FBpp0307652	1.19e-95
LOC140750617	Grip	Grip	Glutamate receptor interacting protein	Grip	Glutamate receptor interacting protein	56.3511	2.56348	HWP	0.588632	4.35498	1.33077e-05	0.00407701	NW_027332228.1	1369943	1725082	minus	protein-coding	XM_073084278.1	XP_072940379.1	1105		FBpp0310060	3.48e-99	FBgn0029830	The gene Glutamate receptor interacting protein is referred to in FlyBase by the symbol Dmel\Grip (CG14447, FBgn0029830). It is a protein_coding_gene from Dmel. It has 3 annotated transcripts and 3 polypeptides (2 unique). Gene sequence location is X:5966279..5986699. Its molecular function is described by: signaling receptor binding; protein binding. It is involved in the biological process desc…
LOC140751364	LOC140751364	LOC140751364	uncharacterized LOC140751364			30.3686	2.82347	HWP	0.647417	4.36114	1.29387e-05	0.00407701	NW_027332229.1	2237381	2288889	plus	protein-coding	XM_073085270.1	XP_072941371.1	1194		FBpp0428092	1.12e-13
LOC140747590	LOC140747590	LOC140747590	uncharacterized LOC140747590			71.1521	2.4692	HWP	0.57066	4.32691	1.51213e-05	0.00425268	NW_027332210.1	10738882	10754424	minus	protein-coding	XM_073080143.1	XP_072936244.1	525		FBpp0312535	6.45e-06
LOC140746244	sals	sarcomere length short	sarcomere length short	sals	sarcomere length short	46.4137	4.12596	HWP	0.9537	4.32627	1.51653e-05	0.00425268	NW_027332220.1	7089382	7103688	plus	protein-coding	XM_073078310.1	XP_072934411.1	907		FBpp0308468	1.46e-111	FBgn0051374	The gene sarcomere length short is referred to in FlyBase by the symbol Dmel\sals (CG31374, FBgn0051374). It is a protein_coding_gene from Dmel. It has 8 annotated transcripts and 8 polypeptides (5 unique). Gene sequence location is 3R:11437547..11451791. Its molecular function is described by: actin binding; actin filament binding. It is involved in the biological process described with: positiv…
LOC140748293	LOC140748293	abrupt	protein abrupt-like	ab	abrupt	729.588	1.37945	HWP	0.319636	4.3157	1.591e-05	0.0042704	NW_027332223.1	15968794	15990344	minus	protein-coding	XM_073081086.1	XP_072937187.1	684		FBpp0304820	1.39e-70	FBgn0264442	The gene abrupt is referred to in FlyBase by the symbol Dmel\ab (CG43860, FBgn0264442). It is a protein_coding_gene from Dmel. It has 5 annotated transcripts and 5 polypeptides (3 unique). Gene sequence location is 2L:11210678..11261080. Its molecular function is described by: DNA-binding transcription factor activity. It is involved in the biological process described with 11 unique terms, many …
LOC140751722	LOC140751722	CARPB	carbonic anhydrase-related protein 10-like	CARPB	Carbonic anhydrase-related protein B	62.5729	3.2904	HWP	0.762721	4.31404	1.603e-05	0.0042704	NW_027332230.1	9807195	9862599	minus	protein-coding	XM_073085754.1	XP_072941855.1	321		FBpp0311998	2.86e-177	FBgn0052698	The gene Carbonic anhydrase-related protein B is referred to in FlyBase by the symbol Dmel\CARPB (CG32698, FBgn0052698). It is a protein_coding_gene from Dmel. It has 4 annotated transcripts and 4 polypeptides (1 unique). Gene sequence location is X:9783223..9855449. Its molecular function is described by: carbonate dehydratase activity; hydro-lyase activity; zinc ion binding. The biological proc…
LOC140742957	LOC140742957	deathstar	uncharacterized LOC140742957	dths	deathstar	52.882	2.04975	HWP	0.484943	4.22678	2.37057e-05	0.00616118	NW_027332214.1	10958893	11043487	plus	protein-coding	XM_073074066.1	XP_072930167.1	289		FBpp0112107	9.7e-91	FBgn0263353	The gene deathstar is referred to in FlyBase by the symbol Dmel\dths (CG11000, FBgn0263353). It is a protein_coding_gene from Dmel. It has 2 annotated transcripts and 2 polypeptides (1 unique). Gene sequence location is 3R:5802328..5813258. Its molecular function is unknown. It is involved in the biological process described with: regulation of cell differentiation. 12 alleles are reported. The p…
LOC140747145	LOC140747145	Neuroligin 1	uncharacterized LOC140747145	Nlg1	Neuroligin 1	89.2856	4.97823	HWP	1.18181	4.2124	2.52677e-05	0.00623278	NW_027332222.1	1190735	1227100	plus	protein-coding	XM_073079421.1	XP_072935522.1	1473		FBpp0297111	1.91e-158	FBgn0051146	The gene Neuroligin 1 is referred to in FlyBase by the symbol Dmel\Nlg1 (CG31146, FBgn0051146). It is a protein_coding_gene from Dmel. It has 2 annotated transcripts and 2 polypeptides (1 unique). Gene sequence location is 3R:7658247..7694874. Its molecular function is described by: neurexin family protein binding; neuroligin family protein binding; signaling receptor activity. It is involved in …
LOC140747339	LOC140747339	Parg	uncharacterized LOC140747339	Parg	Poly(ADP-ribose) glycohydrolase	32.797	3.78781	HWP	0.898986	4.21342	2.5153e-05	0.00623278	NW_027332222.1	7016578	7036447	plus	protein-coding	XM_073079730.1	XP_072935831.1	908		FBpp0298281	4.88e-15	FBgn0023216	The gene Poly(ADP-ribose) glycohydrolase is referred to in FlyBase by the symbol Dmel\Parg (CG2864, FBgn0023216). It is a protein_coding_gene from Dmel. It has 2 annotated transcripts and 2 polypeptides (1 unique). Gene sequence location is X:3668837..3671502. Its molecular function is described by: ADP-ribosylserine hydrolase activity; poly(ADP-ribose) glycohydrolase activity. It is involved in …
LOC140754310	mab-21	mab-21	nucleotidyltransferase mab-21	mab-21	mab-21	2728.05	2.78028	HWP	0.660674	4.20825	2.5736e-05	0.00623278	NW_027332235.1	12328767	12330393	plus	protein-coding	XM_073089299.1	XP_072945400.1	365		FBpp0070855	0	FBgn0029003	The gene mab-21 is referred to in FlyBase by the symbol Dmel\mab-21 (CG4746, FBgn0029003). It is a protein_coding_gene from Dmel. It has one annotated transcript and one polypeptide. Gene sequence location is X:6008183..6013181. Its molecular function is described by: . It is involved in the biological process described with: eye development. 7 alleles are reported. The phenotype of these alleles…
LOC140750202	LOC140750202	venom allergen 5-like	venom allergen 5-like			294.92	2.24865	HWP	0.536521	4.19117	2.77515e-05	0.00657155	NW_027332227.1	9407179	9412281	plus	protein-coding	XM_073083615.1	XP_072939716.1	312		FBpp0082250	3.44e-65
LOC140751841	LOC140751841	Neprilysin 1	endothelin-converting enzyme 1-like	Nep1	Neprilysin 1	181.659	2.77649	HWP	0.664107	4.18079	2.90497e-05	0.00672942	NW_027332230.1	16124889	16172079	plus	protein-coding	XM_073085917.1	XP_072942018.1	751		FBpp0310420	5.18e-147	FBgn0029843	The gene Neprilysin 1 is referred to in FlyBase by the symbol Dmel\Nep1 (CG5905, FBgn0029843). It is a protein_coding_gene from Dmel. It has 4 annotated transcripts and 4 polypeptides (1 unique). Gene sequence location is X:6091205..6103971. Its molecular function is described by: metallopeptidase activity; metalloendopeptidase activity. It is involved in the biological process described with: pr…
LOC140752099	LOC140752099	dpr21	zwei Ig domain protein zig-8-like	dpr21	defective proboscis extension response 21	8.97596	4.80295	HWP	1.15934	4.14282	3.43057e-05	0.0077779	NW_027332231.1	12764075	13029115	plus	protein-coding	XM_073086267.1	XP_072942368.1	283		FBpp0306958	1.78e-111	FBgn0260995	The gene defective proboscis extension response 21 is referred to in FlyBase by the symbol Dmel\dpr21 (CG42596, FBgn0260995). It is a protein_coding_gene from Dmel. It has one annotated transcript and one polypeptide. Gene sequence location is 2R:3066499..3191011. Its molecular function is unknown. It is involved in the biological process described with: synapse organization. 3 alleles are report…
LOC140757230	LOC140757230	mangetout	metabotropic glutamate receptor 2-like	mtt	mangetout	20.8674	6.12165	HWP	1.48269	4.12874	3.64756e-05	0.00795974	NW_027332212.1	511344	745202	plus	protein-coding	XM_073092769.1	XP_072948870.1	1036		FBpp0303458	0	FBgn0050361	The gene mangetout is referred to in FlyBase by the symbol Dmel\mtt (CG30361, FBgn0050361). It is a protein_coding_gene from Dmel. It has 5 annotated transcripts and 5 polypeptides (all unique). Gene sequence location is 2R:8473956..8532294. Its molecular function is described by: G protein-coupled receptor activity. It is involved in the biological process described with: phospholipase C-activat…
LOC140747395	LOC140747395	LOC140747395	uncharacterized LOC140747395			47.0395	2.21373	HWP	0.536278	4.12795	3.66017e-05	0.00795974	NW_027332222.1	3802474	3821609	plus	protein-coding	XM_073079826.1	XP_072935927.1	739		FBpp0073643	6.02e-26
LOC140753034	LOC140753034	LOC140753034	uncharacterized LOC140753034			21966.2	0.551441	HWP	0.133869	4.11925	3.801e-05	0.0081007	NW_027332233.1	4169622	4260318	minus	protein-coding	XM_073087386.1	XP_072943487.1	1670		FBpp0080672	7.23e-27
LOC140744898	LOC140744898	clumsy	glutamate receptor ionotropic, kainate 2-like	clumsy	clumsy	11.6387	5.35826	HWP	1.30344	4.11086	3.94189e-05	0.00823623	NW_027332217.1	7802842	7824686	plus	protein-coding	XM_073076597.1	XP_072932698.1	907		FBpp0110195	1.36e-160	FBgn0026255	The gene clumsy is referred to in FlyBase by the symbol Dmel\clumsy (CG8681, FBgn0026255). It is a protein_coding_gene from Dmel. It has 2 annotated transcripts and 2 polypeptides (all unique). Gene sequence location is 2L:21206493..21211818. Its molecular function is described by 6 unique terms, many of which group under: potassium channel activity; potassium ion transmembrane transporter activi…
LOC140753932	AQP	aquaporin	aquaporin	AQP	aquaporin	23.1338	6.83096	HWP	1.66676	4.09834	4.1613e-05	0.00852746	NW_027332234.1	2296705	2324943	minus	protein-coding	XM_073088778.1	XP_072944879.1	323		FBpp0086879	1.3e-102	FBgn0033807	The gene aquaporin is referred to in FlyBase by the symbol Dmel\AQP (CG12251, FBgn0033807). It is a protein_coding_gene from Dmel. It has 2 annotated transcripts and 2 polypeptides (all unique). Gene sequence location is 2R:13212405..13214496. Its molecular function is described by: channel activity. The biological processes in which it is involved are not known. 5 alleles are reported. No phenot…
LOC140748024	LOC140748024	LOC140748024	uncharacterized LOC140748024			10.7136	4.09299	HWP	1.00443	4.07493	4.60282e-05	0.00925427	NW_027332223.1	10956237	10958806	minus	protein-coding	XM_073080708.1	XP_072936809.1	280		FBpp0300566	4.96e-54
LOC140753097	grh	grainy head	grainy head	grh	grainy head	31829.2	-0.742617	HWD	0.183886	-4.03846	5.38034e-05	0.0103531	NW_027332211.1	9268751	9375379	minus	protein-coding	XM_073087477.1	XP_072943578.1	1003		FBpp0289766	0	FBgn0259211	The gene grainy head is referred to in FlyBase by the symbol Dmel\grh (CG42311, FBgn0259211). It is a protein_coding_gene from Dmel. It has 8 annotated transcripts and 8 polypeptides (7 unique). Gene sequence location is 2R:17801132..17842820. Its molecular function is described by 7 unique terms, many of which group under: DNA-binding transcription factor activity; transcription regulator activi…
LOC140748133	Nlg2	Neuroligin 2	Neuroligin 2	Nlg2	Neuroligin 2	38.3191	5.26243	HWP	1.30393	4.03584	5.44083e-05	0.0103531	NW_027332223.1	7124098	7205095	plus	protein-coding	XM_073080868.1	XP_072936969.1	918		FBpp0310405	0	FBgn0031866	The gene Neuroligin 2 is referred to in FlyBase by the symbol Dmel\Nlg2 (CG13772, FBgn0031866). It is a protein_coding_gene from Dmel. It has 3 annotated transcripts and 3 polypeptides (1 unique). Gene sequence location is 2L:6874900..6906656. Its molecular function is described by: neurexin family protein binding; protein binding; signaling receptor activity. It is involved in the biological pro…
LOC140757002	snsl	snustorr snarlik	snustorr snarlik	snsl	snustorr snarlik	557.965	-4.34645	HWD	1.0754	-4.04171	5.30619e-05	0.0103531	NW_027332241.1	102851	110632	plus	protein-coding	XM_073092552.1	XP_072948653.1	219		FBpp0111934	7.95e-25	FBgn0031646	The gene snustorr snarlik is referred to in FlyBase by the symbol Dmel\snsl (CG2837, FBgn0031646). It is a protein_coding_gene from Dmel. It has 4 annotated transcripts and 4 polypeptides (1 unique). Gene sequence location is 2L:4903865..4906762. Its molecular function is described by: . It is involved in the biological process described with: cuticle development. 10 alleles are reported. The phe…
LOC140744395	LOC140744395	LOC140744395	uncharacterized LOC140744395			12.0871	3.92803	HWP	0.98233	3.99869	6.36951e-05	0.0117023	NW_027332216.1	10027856	10106157	plus	protein-coding	XM_073075967.1	XP_072932068.1	270		FBpp0289095	1.38e-39
LOC140754531	Sox102F	Sox102F	transcription factor Sox102F	Sox102F	Sox102F	1097.75	1.31858	HWP	0.329503	4.00173	6.28808e-05	0.0117023	NW_027332235.1	5661625	6037752	plus	protein-coding	XM_073089569.1	XP_072945670.1	539		FBpp0306557	1.11e-69	FBgn0039938	The gene Sox102F is referred to in FlyBase by the symbol Dmel\Sox102F (CG11153, FBgn0039938). It is a protein_coding_gene from Dmel. It has 4 annotated transcripts and 4 polypeptides (2 unique). Gene sequence location is 4:800436..834393. Its molecular function is described by: RNA polymerase II cis-regulatory region sequence-specific DNA binding; DNA-binding transcription factor activity, RNA po…
LOC140745436	LOC140745436	thinman	uncharacterized LOC140745436	tmn	thinman	16.3617	5.3299	HWP	1.33961	3.97868	6.9299e-05	0.0125161	NW_027332218.1	7329003	7340964	minus	protein-coding	XM_073077288.1	XP_072933389.1	831		FBpp0305395	0	FBgn0038181	The gene thinman is referred to in FlyBase by the symbol Dmel\tmn (CG9297, FBgn0038181). It is a protein_coding_gene from Dmel. It has 5 annotated transcripts and 5 polypeptides (2 unique). Gene sequence location is 3R:13771495..13779317. Its molecular function is described by: calcium ion binding. The biological processes in which it is involved are not known. 6 alleles are reported. The phenoty…
LOC140744807	LOC140744807	LOC140744807	uncharacterized LOC140744807			91.6162	-4.48322	HWD	1.13258	-3.95842	7.54481e-05	0.0133996	NW_027332217.1	4536304	4556945	plus	protein-coding	XM_073076477.1	XP_072932578.1	342
LOC140749540	LOC140749540	phospholipase A1-like	phospholipase A1-like			146.799	1.2498	HWP	0.316383	3.95028	7.80586e-05	0.0136359	NW_027332226.1	13036360	13047062	minus	protein-coding	XM_073082622.1	XP_072938723.1	346		FBpp0311764	1.03e-41
LOC140747968	jp	junctophilin	junctophilin	jp	junctophilin	63.8921	3.37599	HWP	0.857037	3.93914	8.17735e-05	0.0140545	NW_027332223.1	10155314	10196539	plus	protein-coding	XM_073080639.1	XP_072936740.1	913		FBpp0428274	3.08e-171	FBgn0032129	The gene junctophilin is referred to in FlyBase by the symbol Dmel\jp (CG4405, FBgn0032129). It is a protein_coding_gene from Dmel. It has 6 annotated transcripts and 6 polypeptides (2 unique). Gene sequence location is 2L:9547720..9566750. Its molecular function is described by: . It is involved in the biological process described with: regulation of cardiac muscle tissue development. 10 alleles…
LOC140754836	LOC140754836	doughnut on 2	tyrosine-protein kinase Dnt-like	dnt	doughnut on 2	812.425	2.0383	HWP	0.519134	3.92635	8.62443e-05	0.0144778	NW_027332211.1	14056916	14110612	minus	protein-coding	XM_073089972.1	XP_072946073.1	545		FBpp0307787	1.31e-168	FBgn0024245	The gene doughnut on 2 is referred to in FlyBase by the symbol Dmel\dnt (CG17559, FBgn0024245). It is a protein_coding_gene from Dmel. It has 2 annotated transcripts and 2 polypeptides (1 unique). Gene sequence location is 2L:19338669..19363227. Its molecular function is described by: protein heterodimerization activity; ATP binding. It is involved in the biological process described with 9 uniqu…
LOC140742637	hth	homothorax	Meis homeobox homothorax	hth	homothorax	599.112	3.15127	HWP	0.802999	3.92438	8.6954e-05	0.0144778	NW_027332214.1	1097776	1446860	minus	protein-coding	XM_073073574.1	XP_072929675.1	433		FBpp0081733	0	FBgn0001235	The gene homothorax is referred to in FlyBase by the symbol Dmel\hth (CG17117, FBgn0001235). It is a protein_coding_gene from Dmel. It has 5 annotated transcripts and 5 polypeptides (4 unique). Gene sequence location is 3R:10507561..10639568. Its molecular function is described by 9 unique terms, many of which group under: binding; DNA-binding transcription factor activity; protein binding; trans…
LOC140744591	LOC140744591	LOC140744591	uncharacterized LOC140744591			738.572	0.631548	HWP	0.161186	3.91813	8.92377e-05	0.0146295	NW_027332216.1	15865849	15868467	minus	protein-coding	XM_073076243.1	XP_072932344.1	101
LOC140749949	stumps	stumps	DBB domain-containing protein stumps	stumps	stumps	429.822	1.04134	HWP	0.267652	3.89064	9.99815e-05	0.0159015	NW_027332226.1	6917806	6947268	plus	protein-coding	XM_073083212.1	XP_072939313.1	1025		FBpp0306971	1.25e-97	FBgn0020299	The gene stumps is referred to in FlyBase by the symbol Dmel\stumps (CG31317, FBgn0020299). It is a protein_coding_gene from Dmel. It has 5 annotated transcripts and 5 polypeptides (all unique). Gene sequence location is 3R:14577217..14608079. Its molecular function is described by: transmembrane receptor protein tyrosine kinase adaptor activity; fibroblast growth factor receptor binding. It is i…
LOC140751133	Tet	Tet	Ten-Eleven Translocation (TET) family protein	Tet	Ten-Eleven Translocation (TET) family protein	1210.9	1.14378	HWP	0.293812	3.89288	9.90606e-05	0.0159015	NW_027332228.1	14793288	14945531	plus	protein-coding	XM_073085001.1	XP_072941102.1	2428		FBpp0306012	0	FBgn0263392	The gene Ten-Eleven Translocation (TET) family protein is referred to in FlyBase by the symbol Dmel\Tet (CG43444, FBgn0263392). It is a protein_coding_gene from Dmel. It has 6 annotated transcripts and 6 polypeptides (5 unique). Gene sequence location is 3L:2786207..2879158. Its molecular function is described by: DNA N6-methyladenine demethylase activity; zinc ion binding; DNA binding; 5-methylc…
LOC140745380	LOC140745380	LOC140745380	uncharacterized LOC140745380			12.4469	4.16653	HWP	1.08215	3.85025	0.000117997	0.0184908	NW_027332218.1	5061961	5109202	plus	protein-coding	XM_073077199.1	XP_072933300.1	1281		FBpp0306886	4.23e-11
LOC140753927	LOC140753927	LOC140753927	uncharacterized LOC140753927			245.693	2.08149	HWP	0.543203	3.83188	0.000127168	0.018563	NW_027332211.1	11483113	11489382	plus	protein-coding	XM_073088773.1	XP_072944874.1	354
LOC140757824	LOC140757824	LOC140757824	uncharacterized LOC140757824			28.3645	4.10376	HWP	1.06909	3.83854	0.000123766	0.018563	NW_027332213.1	1259229	1278284	minus	protein-coding	XM_073093695.1	XP_072949796.1	409		FBpp0083685	3.18e-22
LOC140743708	trol	trol	terribly reduced optic lobes	trol	terribly reduced optic lobes	13327.9	1.16943	HWP	0.304753	3.83731	0.00012439	0.018563	NW_027332215.1	23779694	24011823	minus	protein-coding	XM_073075204.1	XP_072931305.1	4214		FBpp0309646	0	FBgn0284408	The gene terribly reduced optic lobes is referred to in FlyBase by the symbol Dmel\trol (CG33950, FBgn0284408). It is a protein_coding_gene from Dmel. It has 25 annotated transcripts and 25 polypeptides (all unique). Gene sequence location is X:2470460..2545427. Its molecular function is unknown. It is involved in the biological process described with 9 unique terms, many of which group under: es…
LOC140746448	sand	sandman	potassium two pore domain channel sandman	sand	sandman	5.95269	6.7664	HWP	1.76355	3.83681	0.000124644	0.018563	NW_027332220.1	12064423	12089726	plus	protein-coding	XM_073078603.1	XP_072934704.1	402		FBpp0087858	1.92e-95	FBgn0033257	The gene sandman is referred to in FlyBase by the symbol Dmel\sand (CG8713, FBgn0033257). It is a protein_coding_gene from Dmel. It has one annotated transcript and one polypeptide. Gene sequence location is 2R:8091696..8096948. Its molecular function is described by: potassium channel activity; potassium ion leak channel activity; outward rectifier potassium channel activity. It is involved in t…
LOC140754080	LOC140754080	Lsp1beta	uncharacterized LOC140754080	Lsp1beta	Larval serum protein 1 beta	348.264	3.03248	HWP	0.790827	3.83457	0.000125786	0.018563	NW_027332234.1	7072016	7082662	plus	protein-coding	XM_073088993.1	XP_072945094.1	1521		FBpp0311765	2.17e-114	FBgn0002563	The gene Larval serum protein 1 beta is referred to in FlyBase by the symbol Dmel\Lsp1≈í‚â§ (CG4178, FBgn0002563). It is a protein_coding_gene from Dmel. It has 2 annotated transcripts and 2 polypeptides (1 unique). Gene sequence location is 2L:898500..901316. Its molecular function is described by: nutrient reservoir activity. It is involved in the biological process described with: energy homeo…
LOC140752153	LOC140752153	Pherokine 3	ejaculatory bulb-specific protein 3-like	Phk-3	Pherokine 3	733.873	1.90099	HWP	0.497804	3.81875	0.000134132	0.019315	NW_027332231.1	6442059	6445424	plus	protein-coding	XM_073086340.1	XP_072942441.1	124		FBpp0310115	1.83e-23	FBgn0035089	The gene Pherokine 3 is referred to in FlyBase by the symbol Dmel\Phk-3 (CG9358, FBgn0035089). It is a protein_coding_gene from Dmel. It has 3 annotated transcripts and 3 polypeptides (1 unique). Gene sequence location is 2R:24970843..24973207. Its molecular function is unknown. It is involved in the biological process described with: metamorphosis; response to bacterium. 9 alleles are reported. …
LOC140757301	LOC140757301	BAMBI-like	BMP and activin membrane-bound inhibitor homolog			1433.99	0.678547	HWP	0.179313	3.78415	0.000154236	0.0219139	NW_027332212.1	3329071	3432283	minus	protein-coding	XM_073092941.1	XP_072949042.1	248
LOC140750092	LOC140750092	ommochrome-binding protein-like	ommochrome-binding protein-like			44.0338	2.61597	HWP	0.692411	3.77806	0.000158055	0.0219271	NW_027332227.1	6477325	6478980	plus	protein-coding	XM_073083448.1	XP_072939549.1	278
LOC140751819	sd	scalloped	TEA domain transcription factor 1 homolog scalloped	sd	scalloped	6602.86	-1.0658	HWD	0.282149	-3.77745	0.000158445	0.0219271	NW_027332230.1	4679665	4770612	plus	protein-coding	XM_073085876.1	XP_072941977.1	418		FBpp0428180	0	FBgn0003345	The gene scalloped is referred to in FlyBase by the symbol Dmel\sd (CG8544, FBgn0003345). It is a protein_coding_gene from Dmel. It has 22 annotated transcripts and 22 polypeptides (7 unique). Gene sequence location is X:15804370..15827682. Its molecular function is described by 8 unique terms, many of which group under: binding; protein binding; transcription factor binding; DNA-binding transcri…
LOC140743395	LOC140743395	sallimus	uncharacterized LOC140743395	sls	sallimus	157.829	3.83465	HWP	1.02027	3.75847	0.000170953	0.0233548	NW_027332215.1	11260592	11337779	minus	protein-coding	XM_073074610.1	XP_072930711.1	10746		FBpp0304928	0	FBgn0086906	The gene sallimus is referred to in FlyBase by the symbol Dmel\sls (CG1915, FBgn0086906). It is a protein_coding_gene from Dmel. It has 13 annotated transcripts and 13 polypeptides (all unique). Gene sequence location is 3L:2039681..2115611. Its molecular function is described by: structural constituent of muscle; actin binding; protein binding. It is involved in the biological process described …
LOC140750229	Cad96Ca	Cadherin 96Ca	tyrosine kinase receptor Cad96Ca	Cad96Ca	Cadherin 96Ca	4532.48	-0.692985	HWD	0.185317	-3.73945	0.000184423	0.0245973	NW_027332227.1	13388627	13484884	plus	protein-coding	XM_073083652.1	XP_072939753.1	614		FBpp0084248	1.15e-174	FBgn0022800	The gene Cadherin 96Ca is referred to in FlyBase by the symbol Dmel\Cad96Ca (CG10244, FBgn0022800). It is a protein_coding_gene from Dmel. It has one annotated transcript and one polypeptide. Gene sequence location is 3R:25197571..25208283. Its molecular function is described by: calcium ion binding; ATP binding; protein kinase activity; protein tyrosine kinase activity; transmembrane receptor pr…
LOC140751042	LOC140751042	unc-5	netrin receptor UNC5B-like	unc-5	unc-5	1145.57	2.06254	HWP	0.551611	3.73912	0.000184665	0.0245973	NW_027332228.1	15929069	16065587	minus	protein-coding	XM_073084855.1	XP_072940956.1	1039		FBpp0309017	1.17e-153	FBgn0034013	The gene unc-5 is referred to in FlyBase by the symbol Dmel\unc-5 (CG8166, FBgn0034013). It is a protein_coding_gene from Dmel. It has 2 annotated transcripts and 2 polypeptides (1 unique). Gene sequence location is 2R:15340472..15368300. Its molecular function is described by: netrin receptor activity; netrin receptor activity involved in chemorepulsion. It is involved in the biological process …
LOC140747672	sens-2	senseless-2	zinc finger transcription factor senseless-2	sens-2	senseless-2	25.5986	2.29502	HWP	0.616531	3.72247	0.000197286	0.0259541	NW_027332223.1	2924415	2990342	plus	protein-coding	XM_073080204.1	XP_072936305.1	478		FBpp0311570	2.1e-109	FBgn0051632	The gene senseless-2 is referred to in FlyBase by the symbol Dmel\sens-2 (CG31632, FBgn0051632). It is a protein_coding_gene from Dmel. It has 2 annotated transcripts and 2 polypeptides (1 unique). Gene sequence location is 2L:6821934..6838995. Its molecular function is described by: RNA polymerase II transcription regulatory region sequence-specific DNA binding; DNA-binding transcription factor …
LOC140747421	LOC140747421	LOC140747421	uncharacterized LOC140747421			2943.54	-1.01928	HWD	0.274353	-3.71521	0.000203033	0.0263844	NW_027332222.1	8106103	8168378	minus	protein-coding	XM_073079862.1	XP_072935963.1	479
LOC140745783	LOC140745783	Cuticular protein 50Cb	uncharacterized LOC140745783	Cpr50Cb	Cuticular protein 50Cb	21.5579	4.46478	HWP	1.21457	3.67603	0.000236893	0.0300516	NW_027332219.1	714943	769495	plus	protein-coding	XM_073077686.1	XP_072933787.1	244		FBpp0086756	3.66e-30	FBgn0033869	The gene Cuticular protein 50Cb is referred to in FlyBase by the symbol Dmel\Cpr50Cb (CG6305, FBgn0033869). It is a protein_coding_gene from Dmel. It has one annotated transcript and one polypeptide. Gene sequence location is 2R:13794777..13805231. Its molecular function is described by: structural constituent of chitin-based larval cuticle. It is involved in the biological process described with…
LOC140754870	LOC140754870	l(2)efl	protein lethal(2)essential for life-like	l(2)efl	lethal (2) essential for life	33.1331	3.56298	HWP	0.968613	3.67844	0.000234668	0.0300516	NW_027332236.1	3809015	3809941	minus	protein-coding	XM_073090030.1	XP_072946131.1	200		FBpp0307666	1.23e-48	FBgn0011296	The gene lethal (2) essential for life is referred to in FlyBase by the symbol Dmel\l(2)efl (CG4533, FBgn0011296). It is a protein_coding_gene from Dmel. It has 2 annotated transcripts and 2 polypeptides (1 unique). Gene sequence location is 2R:23684651..23685543. Its molecular function is described by: unfolded protein binding. It is involved in the biological process described with: protein ref…
LOC140754729	LOC140754729	squid	RNA-binding protein 38-like	sqd	squid	261.983	3.30803	HWP	0.903011	3.66333	0.000248958	0.0311423	NW_027332211.1	13744595	13780475	plus	protein-coding	XM_073089809.1	XP_072945910.1	262		FBpp0082319	3.02e-14	FBgn0263396	The gene squid is referred to in FlyBase by the symbol Dmel\sqd (CG16901, FBgn0263396). It is a protein_coding_gene from Dmel. It has 5 annotated transcripts and 5 polypeptides (4 unique). Gene sequence location is 3R:13634862..13646304. Its molecular function is described by: nucleic acid binding; mRNA 3'-UTR binding; RNA binding. It is involved in the biological process described with 19 unique…
LOC140745483	LOC140745483	Serpin 42Dd	leukocyte elastase inhibitor-like	Spn42Dd	Serpin 42Dd	10469.4	-0.558068	HWD	0.15244	-3.66089	0.000251336	0.0311423	NW_027332218.1	8148469	8153960	minus	protein-coding	XM_073077364.1	XP_072933465.1	526		FBpp0289586	6.63e-46	FBgn0028988	The gene Serpin 42Dd is referred to in FlyBase by the symbol Dmel\Spn42Dd (CG9456, FBgn0028988). It is a protein_coding_gene from Dmel. It has one annotated transcript and one polypeptide. Gene sequence location is 2R:6883280..6884873. Its molecular function is described by: serine-type endopeptidase inhibitor activity. It is involved in the biological process described with: negative regulation …
LOC140745371	Kat60	Katanin 60	katanin p60	Kat60	Katanin 60	1496.11	-0.589907	HWD	0.161276	-3.65776	0.000254433	0.0311637	NW_027332218.1	4929750	4978542	minus	protein-coding	XM_073077184.1	XP_072933285.1	541		FBpp0306930	0	FBgn0040208	The gene Katanin 60 is referred to in FlyBase by the symbol Dmel\Kat60 (CG10229, FBgn0040208). It is a protein_coding_gene from Dmel. It has 2 annotated transcripts and 2 polypeptides (all unique). Gene sequence location is 3R:5227289..5232209. Its molecular function is described by: microtubule binding; ATP binding; myosin binding; microtubule severing ATPase activity; ATP hydrolysis activity. I…
LOC140744137	Mf	Myofilin	myofilin	Mf	Myofilin	17.7882	4.84364	HWP	1.32941	3.64346	0.000269001	0.0322075	NW_027332209.1	7458651	7467572	plus	protein-coding	XM_073075617.1	XP_072931718.1	345		FBpp0306948	2.15e-63	FBgn0038294	The gene Myofilin is referred to in FlyBase by the symbol Dmel\Mf (CG6803, FBgn0038294). It is a protein_coding_gene from Dmel. It has 17 annotated transcripts and 17 polypeptides (11 unique). Gene sequence location is 3R:15170625..15181510. Its molecular function is unknown. The biological processes in which it is involved are not known. 11 alleles are reported. No phenotypic data is available. …
LOC140753788	LOC140753788	LOC140753788	uncharacterized LOC140753788			23.5936	3.89529	HWP	1.06851	3.64552	0.00026685	0.0322075	NW_027332234.1	14233083	14645017	plus	protein-coding	XM_073088571.1	XP_072944672.1	1136
LOC140754860	bt	bent	projectin protein bent	bt	bent	16.0387	5.1615	HWP	1.42813	3.61417	0.000301312	0.0356753	NW_027332236.1	4214146	4335103	minus	protein-coding	XM_073090012.1	XP_072946113.1	9183		FBpp0306553	0	FBgn0005666	The gene bent is referred to in FlyBase by the symbol Dmel\bt (CG32019, FBgn0005666). It is a protein_coding_gene from Dmel. It has 5 annotated transcripts and 5 polypeptides (all unique). Gene sequence location is 4:724400..776474. Its molecular function is described by: protein kinase activity; ATP binding; protein serine/threonine kinase activity; structural constituent of muscle. It is involv…
LOC140743400	LOC140743400	S-Lap1	cytosol aminopeptidase-like	S-Lap1	Sperm-Leucylaminopeptidase 1	123.961	1.41848	HWP	0.394085	3.59943	0.000318913	0.0366588	NW_027332215.1	11423513	11425358	plus	protein-coding	XM_073074625.1	XP_072930726.1	531		FBpp0076362	7.98e-152	FBgn0035915	The gene Sperm-Leucylaminopeptidase 1 is referred to in FlyBase by the symbol Dmel\S-Lap1 (CG6372, FBgn0035915). It is a protein_coding_gene from Dmel. It has one annotated transcript and one polypeptide. Gene sequence location is 3L:8617235..8619474. Its molecular function is described by: metal ion binding; manganese ion binding. It is involved in the biological process described with: proteoly…
LOC140744977	LOC140744977	Toll-6 (LOC140744977)	toll-like receptor Tollo	Toll-6	Toll-6	1115.41	1.10002	HWP	0.305537	3.60027	0.000317891	0.0366588	NW_027332217.1	10534338	10539319	plus	protein-coding	XM_073076706.1	XP_072932807.1	1343		FBpp0297411	0	FBgn0036494	The gene Toll-6 is referred to in FlyBase by the symbol Dmel\Toll-6 (CG7250, FBgn0036494). It is a protein_coding_gene from Dmel. It has 3 annotated transcripts and 3 polypeptides (1 unique). Gene sequence location is 3L:15336692..15344315. Its molecular function is described by: Roundabout binding; neurotrophin receptor activity; heparin binding. It is involved in the biological process describe…
LOC140747284	LOC140747284	LOC140747284	uncharacterized LOC140747284			48.7615	1.24213	HWP	0.345171	3.5986	0.000319939	0.0366588	NW_027332222.1	5398313	5579626	plus	protein-coding	XM_073079612.1	XP_072935713.1	965		FBpp0300986	0
LOC140754723	NfI	Nuclear factor I	Nuclear factor I	NfI	Nuclear factor I	45.7293	2.10368	HWP	0.587572	3.5803	0.000343202	0.0389059	NW_027332236.1	8026200	8099636	plus	protein-coding	XM_073089786.1	XP_072945887.1	630		FBpp0305834	3.14e-144	FBgn0042696	The gene Nuclear factor I is referred to in FlyBase by the symbol Dmel\NfI (CG2380, FBgn0042696). It is a protein_coding_gene from Dmel. It has 2 annotated transcripts and 2 polypeptides (all unique). Gene sequence location is 4:268175..276369. Its molecular function is described by: DNA-binding transcription factor activity; DNA-binding transcription factor activity, RNA polymerase II-specific; …
LOC140748269	LOC140748269	LOC140748269	uncharacterized LOC140748269			36.4738	5.52771	HWP	1.55183	3.56206	0.000367963	0.0412738	NW_027332223.1	1070701	1072623	minus	protein-coding	XM_073081051.1	XP_072937152.1	301
LOC140742879	LOC140742879	TRC8 ring finger protein	uncharacterized LOC140742879	Trc8	TRC8 ring finger protein	33.3156	3.7897	HWP	1.07012	3.54138	0.000398047	0.0434218	NW_027332214.1	7932662	7939726	minus	protein-coding	XM_073073926.1	XP_072930027.1	395		FBpp0305390	3.11e-11	FBgn0039668	The gene TRC8 ring finger protein is referred to in FlyBase by the symbol Dmel\Trc8 (CG2304, FBgn0039668). It is a protein_coding_gene from Dmel. It has 4 annotated transcripts and 4 polypeptides (2 unique). Gene sequence location is 3R:29499025..29503797. Its molecular function is described by: ubiquitin protein ligase activity; protein binding; zinc ion binding. It is involved in the biological…
LOC140743361	mirr	mirror	iroquois-class homeodomain protein mirror	mirr	mirror	1205.21	3.48198	HWP	0.983101	3.54183	0.000397359	0.0434218	NW_027332215.1	9804791	9868533	minus	protein-coding	XM_073074536.1	XP_072930637.1	432		FBpp0075644	4.94e-130	FBgn0014343	The gene mirror is referred to in FlyBase by the symbol Dmel\mirr (CG10601, FBgn0014343). It is a protein_coding_gene from Dmel. It has 3 annotated transcripts and 3 polypeptides (2 unique). Gene sequence location is 3L:12693639..12710249. Its molecular function is described by: RNA polymerase II cis-regulatory region sequence-specific DNA binding; protein homodimerization activity; DNA-binding t…
LOC140743737	Sh	Shaker	Potassium voltage-gated channel protein Shaker	Sh	Shaker	7.62899	3.32849	HWP	0.940113	3.54052	0.000399337	0.0434218	NW_027332215.1	25929235	26063168	plus	protein-coding	XM_073075258.1	XP_072931359.1	512		FBpp0088599	0	FBgn0003380	The gene Shaker is referred to in FlyBase by the symbol Dmel\Sh (CG12348, FBgn0003380). It is a protein_coding_gene from Dmel. It has 17 annotated transcripts and 17 polypeptides (13 unique). Gene sequence location is X:17924307..18063247. Its molecular function is described by: monoatomic ion channel activity; voltage-gated monoatomic cation channel activity; voltage-gated potassium channel acti…
LOC140744695	LOC140744695	Larval serum protein 2	basic juvenile hormone-suppressible protein 1-like	Lsp2	Larval serum protein 2	873.33	2.95637	HWP	0.837935	3.52816	0.000418458	0.0450193	NW_027332217.1	276793	281402	plus	protein-coding	XM_073076320.1	XP_072932421.1	749		FBpp0311507	5.12e-83	FBgn0002565	The gene Larval serum protein 2 is referred to in FlyBase by the symbol Dmel\Lsp2 (CG6806, FBgn0002565). It is a protein_coding_gene from Dmel. It has 2 annotated transcripts and 2 polypeptides (1 unique). Gene sequence location is 3L:12129393..12131869. Its molecular function is described by: nutrient reservoir activity. It is involved in the biological process described with: energy homeostasis…
LOC140749055	Tm2	Tropomyosin 2	tropomyosin 2	Tm2	Tropomyosin 2	49.7666	4.09011	HWP	1.16011	3.52563	0.000422478	0.0450193	NW_027332225.1	3949022	3959165	minus	protein-coding	XM_073082073.1	XP_072938174.1	284		FBpp0311407	3.93e-166	FBgn0004117	The gene Tropomyosin 2 is referred to in FlyBase by the symbol Dmel\Tm2 (CG4843, FBgn0004117). It is a protein_coding_gene from Dmel. It has 6 annotated transcripts and 6 polypeptides (2 unique). Gene sequence location is 3R:15310193..15315197. Its molecular function is described by: actin filament binding. It is involved in the biological process described with: muscle contraction; positive regu…
LOC140743587	magu	magu	SPARC related modular calcium binding-like protein magu	magu	magu	312.634	0.997893	HWP	0.285316	3.4975	0.000469635	0.0491881	NW_027332215.1	18326954	18368342	plus	protein-coding	XM_073074988.1	XP_072931089.1	583		FBpp0087487	4.95e-105	FBgn0262169	The gene magu is referred to in FlyBase by the symbol Dmel\magu (CG2264, FBgn0262169). It is a protein_coding_gene from Dmel. It has 4 annotated transcripts and 4 polypeptides (2 unique). Gene sequence location is 2R:10052541..10063712. Its molecular function is described by: extracellular matrix binding; heparin binding; heparan sulfate proteoglycan binding; calcium ion binding. It is involved i…
LOC140749662	LOC140749662	Muscle protein 20	muscle-specific protein 20-like	Mp20	Muscle protein 20	63.4882	3.80465	HWP	1.08803	3.49682	0.000470832	0.0491881	NW_027332226.1	5265271	5291078	plus	protein-coding	XM_073082777.1	XP_072938878.1	182		FBpp0311634	1.77e-80	FBgn0002789	The gene Muscle protein 20 is referred to in FlyBase by the symbol Dmel\Mp20 (CG4696, FBgn0002789). It is a protein_coding_gene from Dmel. It has 2 annotated transcripts and 2 polypeptides (all unique). Gene sequence location is 2R:13246670..13248880. Its molecular function is described by: actin filament binding. It is involved in the biological process described with: actin filament organizatio…
LOC140755639	LOC140755639	LOC140755639	uncharacterized LOC140755639			255.342	4.46367	HWP	1.28235	3.48084	0.000499836	0.0517111	NW_027332211.1	16277147	16278710	minus	protein-coding	XM_073090945.1	XP_072947046.1	247		FBpp0078174	6.98e-10
LOC140745225	Tk	Tachykinin	Tachykinin	Tk	Tachykinin	3.95853	6.19399	HWP	1.7813	3.47723	0.000506615	0.0519086	NW_027332218.1	11992858	12083152	minus	protein-coding	XM_073076961.1	XP_072933062.1	252		FBpp0081962	7.39e-10	FBgn0037976	The gene Tachykinin is referred to in FlyBase by the symbol Dmel\Tk (CG14734, FBgn0037976). It is a protein_coding_gene from Dmel. It has 2 annotated transcripts and 2 polypeptides (all unique). Gene sequence location is 3R:11994175..12005473. Its molecular function is described by: signaling receptor binding; neuropeptide hormone activity; tachykinin receptor binding. It is involved in the biolo…
LOC140749458	LOC140749458	Serine protease 7	phenoloxidase-activating enzyme 1-like	Sp7	Serine protease 7	34343.7	-0.48446	HWD	0.139698	-3.46791	0.000524523	0.0527294	NW_027332226.1	5558339	5565775	plus	protein-coding	XM_073082496.1	XP_072938597.1	377		FBpp0308322	1.17e-86	FBgn0037515	The gene Serine protease 7 is referred to in FlyBase by the symbol Dmel\Sp7 (CG3066, FBgn0037515). It is a protein_coding_gene from Dmel. It has 3 annotated transcripts and 3 polypeptides (1 unique). Gene sequence location is 3R:7759786..7763947. Its molecular function is described by: serine-type endopeptidase activity. It is involved in the biological process described with: proteolysis; positi…
LOC140751039	LOC140751039	LOC140751039	uncharacterized LOC140751039			23195.2	-1.34365	HWD	0.387362	-3.46872	0.000522947	0.0527294	NW_027332228.1	1262093	1282882	minus	protein-coding	XM_073084852.1	XP_072940953.1	501		FBpp0075066	1.79e-17
LOC140743742	LOC140743742	LOC140743742	uncharacterized LOC140743742			18.8255	2.78212	HWP	0.805156	3.45537	0.000549531	0.0547272	NW_027332215.1	26065772	26080772	plus	lncRNA	XR_012102508.1
LOC140742536	LOC140742536	viking	uncharacterized LOC140742536	vkg	viking	9.15903	5.59795	HWP	1.62596	3.44287	0.000575581	0.0563077	NW_027332214.1	9966124	9986225	plus	protein-coding	XM_073073437.1	XP_072929538.1	5925		FBpp0305721	4.11e-10	FBgn0016075	The gene viking is referred to in FlyBase by the symbol Dmel\vkg (CG16858, FBgn0016075). It is a protein_coding_gene from Dmel. It has 3 annotated transcripts and 3 polypeptides (1 unique). Gene sequence location is 2L:5012144..5028191. Its molecular function is described by: extracellular matrix structural constituent; extracellular matrix structural constituent conferring tensile strength. It i…
LOC140750634	LOC140750634	unc-5	netrin receptor unc-5-like	unc-5	unc-5	2601.69	0.547253	HWP	0.159075	3.44021	0.000581254	0.0563077	NW_027332228.1	16288626	16305883	minus	protein-coding	XM_073084299.1	XP_072940400.1	543		FBpp0309017	2.78e-78	FBgn0034013	The gene unc-5 is referred to in FlyBase by the symbol Dmel\unc-5 (CG8166, FBgn0034013). It is a protein_coding_gene from Dmel. It has 2 annotated transcripts and 2 polypeptides (1 unique). Gene sequence location is 2R:15340472..15368300. Its molecular function is described by: netrin receptor activity; netrin receptor activity involved in chemorepulsion. It is involved in the biological process …
LOC140753375	sing	singles bar	MARVEL domain-containing protein sing	sing	singles bar	15.243	3.29287	HWP	0.956547	3.44245	0.000576471	0.0563077	NW_027332233.1	9453108	9458227	plus	protein-coding	XM_073087934.1	XP_072944035.1	182		FBpp0074092	6.9e-51	FBgn0261245	The gene singles bar is referred to in FlyBase by the symbol Dmel\sing (CG13011, FBgn0261245). It is a protein_coding_gene from Dmel. It has one annotated transcript and one polypeptide. Gene sequence location is X:16679297..16681784. Its molecular function is described by: . It is involved in the biological process described with: myoblast fusion; adult somatic muscle development. 8 alleles are …
LOC140753806	LOC140753806	RhoGAP68F	uncharacterized LOC140753806	RhoGAP68F	Rho GTPase activating protein at 68F	4946.83	-0.762002	HWD	0.221865	-3.43454	0.000593563	0.0569821	NW_027332234.1	7629102	7814425	minus	protein-coding	XM_073088594.1	XP_072944695.1	1771		FBpp0306216	1.63e-13	FBgn0036257	The gene Rho GTPase activating protein at 68F is referred to in FlyBase by the symbol Dmel\RhoGAP68F (CG6811, FBgn0036257). It is a protein_coding_gene from Dmel. It has 5 annotated transcripts and 5 polypeptides (4 unique). Gene sequence location is 3L:12138868..12143380. Its molecular function is described by: small GTPase binding; GTPase activator activity. It is involved in the biological pro…
LOC140754763	LOC140754763	LOC140754763	uncharacterized LOC140754763			6256.92	-1.26733	HWD	0.370262	-3.4228	0.000619806	0.0584482	NW_027332211.1	13837865	13840361	minus	protein-coding	XM_073089855.1	XP_072945956.1	307
LOC140751545	Mlp60A	Muscle LIM protein at 84B	Muscle LIM protein at 60A	Mlp84B	Muscle LIM protein at 84B	46.8306	2.20962	HWP	0.645341	3.42395	0.000617171	0.0584482	NW_027332230.1	9033045	9042782	plus	protein-coding	XM_073085448.1	XP_072941549.1	496		FBpp0312428	0	FBgn0014863	The gene Muscle LIM protein at 84B is referred to in FlyBase by the symbol Dmel\Mlp84B (CG1019, FBgn0014863). It is a protein_coding_gene from Dmel. It has 3 annotated transcripts and 3 polypeptides (1 unique). Gene sequence location is 3R:7112850..7117732. Its molecular function is described by: actinin binding; structural constituent of muscle. It is involved in the biological process described…
LOC140750007	LOC140750007	Arginine kinase 1	arginine kinase	Argk1	Arginine kinase 1	666.805	1.71158	HWP	0.506172	3.38143	0.000721098	0.0674037	NW_027332211.1	2707037	2712135	plus	protein-coding	XM_073083294.1	XP_072939395.1	385		FBpp0076271	0	FBgn0000116	The gene Arginine kinase 1 is referred to in FlyBase by the symbol Dmel\Argk1 (CG32031, FBgn0000116). It is a protein_coding_gene from Dmel. It has 7 annotated transcripts and 7 polypeptides (5 unique). Gene sequence location is 3L:9048781..9066027. Its molecular function is described by: transferase activity, transferring phosphorus-containing groups; arginine kinase activity; kinase activity; c…
LOC140751751	LOC140751751	Sarcoglycan delta	delta-sarcoglycan-like	Scgdelta	Sarcoglycan delta	76.6723	2.17538	HWP	0.645979	3.36757	0.000758338	0.0696625	NW_027332230.1	10368887	10393897	minus	protein-coding	XM_073085789.1	XP_072941890.1	312		FBpp0311618	3.8e-65	FBgn0025391	The gene Sarcoglycan delta is referred to in FlyBase by the symbol Dmel\Scg≈í¬• (CG14808, FBgn0025391). It is a protein_coding_gene from Dmel. It has 4 annotated transcripts and 4 polypeptides (1 unique). Gene sequence location is X:1735945..1754065. Its molecular function is described by: structural constituent of muscle. It is involved in the biological process described with: sarcomere organiz…
LOC140754663	LOC140754663	facilitated trehalose transporter Tret1-like	facilitated trehalose transporter Tret1-like			452.03	1.24934	HWP	0.370938	3.36806	0.000756989	0.0696625	NW_027332236.1	1285971	1314830	plus	protein-coding	XM_073089687.1	XP_072945788.1	495		FBpp0300975	3.58e-49
LOC140754752	Nep3	Neprilysin 3	M13 family metallopeptidase neprilysin 3	Nep3	Neprilysin 3	22.24	1.47142	HWP	0.437877	3.36035	0.000778437	0.0708977	NW_027332236.1	6924943	6979160	minus	protein-coding	XM_073089838.1	XP_072945939.1	791		FBpp0300207	0	FBgn0031081	The gene Neprilysin 3 is referred to in FlyBase by the symbol Dmel\Nep3 (CG9565, FBgn0031081). It is a protein_coding_gene from Dmel. It has 3 annotated transcripts and 3 polypeptides (1 unique). Gene sequence location is X:19961297..19969323. Its molecular function is described by: metallopeptidase activity; metalloendopeptidase activity. It is involved in the biological process described with: …
LOC140750874	LOC140750874	LOC140750874	uncharacterized LOC140750874			82.0815	3.83231	HWP	1.14293	3.35305	0.000799276	0.0709758	NW_027332228.1	11301119	11308029	minus	protein-coding	XM_073084600.1	XP_072940701.1	232		FBpp0305270	3.84e-35
LOC140751527	LOC140751527	LOC140751527	uncharacterized LOC140751527			44.6707	2.29529	HWP	0.684448	3.35349	0.000797985	0.0709758	NW_027332230.1	5985514	6004597	plus	protein-coding	XM_073085420.1	XP_072941521.1	1062
LOC140756079	LOC140756079	Zn finger homeodomain 2	zinc finger homeobox protein 4-like	zfh2	Zn finger homeodomain 2	1538.5	3.16877	HWP	0.944937	3.35342	0.000798198	0.0709758	NW_027332239.1	6511229	6678868	minus	protein-coding	XM_073091476.1	XP_072947577.1	2956		FBpp0088139	8.29e-64	FBgn0004607	The gene Zn finger homeodomain 2 is referred to in FlyBase by the symbol Dmel\zfh2 (CG1449, FBgn0004607). It is a protein_coding_gene from Dmel. It has 3 annotated transcripts and 3 polypeptides (all unique). Gene sequence location is 4:501810..540874. Its molecular function is described by: RNA polymerase II cis-regulatory region sequence-specific DNA binding; DNA binding; DNA-binding transcript…
LOC140746638	LOC140746638	LOC140746638	uncharacterized LOC140746638			33.9957	5.09958	HWP	1.52847	3.33639	0.000848738	0.0747451	NW_027332210.1	5998111	6003992	minus	protein-coding	XM_073078760.1	XP_072934861.1	1064		FBpp0111557	1.91e-134
LOC140752675	LOC140752675	Sph242	phenoloxidase-activating factor 2-like	Sph242	Serine protease homolog 242	1745.38	-0.544483	HWD	0.163555	-3.32905	0.000871436	0.0761149	NW_027332232.1	2837126	2849019	minus	protein-coding	XM_073087003.1	XP_072943104.1	396		FBpp0305572	4.47e-69	FBgn0058160	The gene Serine protease homolog 242 is referred to in FlyBase by the symbol Dmel\Sph242 (CG40160, FBgn0058160). It is a protein_coding_gene from Dmel. It has 6 annotated transcripts and 6 polypeptides (1 unique). Gene sequence location is 3L:26215815..26229433. Its molecular function is described by: peptidase activator activity. It is involved in the biological process described with: zymogen a…
LOC140751114	LOC140751114	LOC140751114	uncharacterized LOC140751114			53.7507	4.40592	HWP	1.32538	3.32426	0.000886536	0.0768043	NW_027332228.1	7366415	7368642	plus	protein-coding	XM_073084975.1	XP_072941076.1	115
LOC140751818	LOC140751818	Glucocerebrosidase 1b	lysosomal acid glucosylceramidase-like	Gba1b	Glucocerebrosidase 1b	86.5351	-1.09133	HWD	0.330165	-3.30542	0.000948357	0.0814976	NW_027332230.1	4771667	4778745	plus	protein-coding	XM_073085874.1	XP_072941975.1	585		FBpp0306807	1.24e-119	FBgn0051414	The gene Glucocerebrosidase 1b is referred to in FlyBase by the symbol Dmel\Gba1b (CG31414, FBgn0051414). It is a protein_coding_gene from Dmel. It has 2 annotated transcripts and 2 polypeptides (1 unique). Gene sequence location is 3R:23704804..23708512. Its molecular function is described by: glucosylceramidase activity; glucosyltransferase activity. It is involved in the biological process des…
LOC140747944	Phlpp	Phlpp	PH domain leucine-rich repeat protein phosphatase	Phlpp	PH domain leucine-rich repeat protein phosphatase	180.709	1.66805	HWP	0.505609	3.2991	0.000969957	0.0826869	NW_027332223.1	9740095	9759174	plus	protein-coding	XM_073080603.1	XP_072936704.1	1229		FBpp0307805	2.11e-163	FBgn0032749	The gene PH domain leucine-rich repeat protein phosphatase is referred to in FlyBase by the symbol Dmel\Phlpp (CG10493, FBgn0032749). It is a protein_coding_gene from Dmel. It has 2 annotated transcripts and 2 polypeptides (1 unique). Gene sequence location is 2L:19059129..19063132. Its molecular function is described by: protein serine/threonine phosphatase activity; protein binding. It is invol…
LOC140757515	LOC140757515	beta-glucuronidase	beta-glucuronidase			592.947	2.20219	HWP	0.669364	3.28998	0.00100196	0.084737	NW_027332212.1	10563797	10628905	minus	protein-coding	XM_073093261.1	XP_072949362.1	665		FBpp0099475	0
LOC140742406	LOC140742406	LOC140742406	uncharacterized LOC140742406			24.2906	2.8145	HWP	0.857572	3.28194	0.00103096	0.0865034	NW_027332213.1	15241746	15281316	plus	protein-coding	XM_073073335.1	XP_072929436.1	1422		FBpp0304808	3.63e-21
LOC140756460	LOC140756460	Cytochrome b5	cytochrome b5-like	Cyt-b5	Cytochrome b5	55.4339	2.01679	HWP	0.616018	3.27391	0.00106069	0.0876181	NW_027332211.1	18687198	18688876	minus	protein-coding	XM_073091977.1	XP_072948078.1	127		FBpp0087979	3.96e-29	FBgn0264294	The gene Cytochrome b5 is referred to in FlyBase by the symbol Dmel\Cyt-b5 (CG2140, FBgn0264294). It is a protein_coding_gene from Dmel. It has 2 annotated transcripts and 2 polypeptides (all unique). Gene sequence location is 2R:7533506..7535936. Its molecular function is described by: heme binding. It is involved in the biological process described with: xenobiotic metabolic process; response t…
LOC140752170	sha	shavenoid	uncharacterized LOC140752170	sha	shavenoid	16.2635	2.39571	HWP	0.731522	3.27496	0.00105675	0.0876181	NW_027332231.1	7684043	7766703	minus	protein-coding	XM_073086365.1	XP_072942466.1	1291		FBpp0304736	4.06e-109	FBgn0003382	The gene shavenoid is referred to in FlyBase by the symbol Dmel\sha (CG13209, FBgn0003382). It is a protein_coding_gene from Dmel. It has 3 annotated transcripts and 3 polypeptides (all unique). Gene sequence location is 2R:11324314..11336463. Its molecular function is described by: . It is involved in the biological process described with: cuticle pattern formation; antennal morphogenesis; epide…
LOC140743477	Unc-76	Uncoordinated 76	fasciculation and elongation protein Unc-76	Unc-76	Uncoordinated 76	298.779	0.975342	HWP	0.29974	3.25396	0.00113807	0.0932864	NW_027332209.1	4749758	4800162	minus	protein-coding	XM_073074778.1	XP_072930879.1	395		FBpp0305896	9.2e-151	FBgn0040395	The gene Uncoordinated 76 is referred to in FlyBase by the symbol Dmel\Unc-76 (CG3981, FBgn0040395). It is a protein_coding_gene from Dmel. It has 4 annotated transcripts and 4 polypeptides (2 unique). Gene sequence location is X:2080610..2093948. Its molecular function is described by: kinesin binding. It is involved in the biological process described with: axo-dendritic transport. 22 alleles a…
LOC140744979	LOC140744979	Toll-6 (LOC140744979)	toll-like receptor Tollo	Toll-6	Toll-6	2909.83	0.655254	HWP	0.202078	3.24258	0.00118453	0.0948713	NW_027332217.1	10984226	10989387	minus	protein-coding	XM_073076707.1	XP_072932808.1	1340		FBpp0297411	0	FBgn0036494	The gene Toll-6 is referred to in FlyBase by the symbol Dmel\Toll-6 (CG7250, FBgn0036494). It is a protein_coding_gene from Dmel. It has 3 annotated transcripts and 3 polypeptides (1 unique). Gene sequence location is 3L:15336692..15344315. Its molecular function is described by: Roundabout binding; neurotrophin receptor activity; heparin binding. It is involved in the biological process describe…
LOC140748750	invected	invected	homeobox protein invected-like	en	engrailed	2372.27	-0.747256	HWD	0.230758	-3.23826	0.0012026	0.0948713	NW_027332224.1	1485573	1573747	plus	protein-coding	XM_073081613.1	XP_072937714.1	476		FBpp0087198	8.63e-63	FBgn0000577	The gene engrailed is referred to in FlyBase by the symbol Dmel\en (CG9015, FBgn0000577). It is a protein_coding_gene from Dmel. It has 2 annotated transcripts and 2 polypeptides (1 unique). Gene sequence location is 2R:11524006..11528210. Its molecular function is described by 6 unique terms, many of which group under: binding; nucleic acid binding; sequence-specific DNA binding; transcription r…
LOC140750180	LOC140750180	cytochrome b5-related protein-like	cytochrome b5-related protein-like			21.3973	3.25669	HWP	1.00477	3.24123	0.00119017	0.0948713	NW_027332227.1	6551178	6556756	minus	protein-coding	XM_073083572.1	XP_072939673.1	454		FBpp0304009	1.59e-109
LOC140750114	LOC140750114	PGRP-SA	peptidoglycan recognition protein-like	PGRP-SA	Peptidoglycan recognition protein SA	28.4597	3.29887	HWP	1.01824	3.23977	0.00119626	0.0948713	NW_027332227.1	13234395	13239235	plus	protein-coding	XM_073083479.1	XP_072939580.1	191		FBpp0309257	1.94e-53	FBgn0030310	The gene Peptidoglycan recognition protein SA is referred to in FlyBase by the symbol Dmel\PGRP-SA (CG11709, FBgn0030310). It is a protein_coding_gene from Dmel. It has 2 annotated transcripts and 2 polypeptides (1 unique). Gene sequence location is X:11561643..11562779. Its molecular function is described by 7 unique terms, many of which group under: binding; carbohydrate derivative binding; mol…
LOC140750729	LOC140750729	Cuticular protein 49Aa	endocuticle structural glycoprotein SgAbd-2-like	Cpr49Aa	Cuticular protein 49Aa	265.077	5.51242	HWP	1.69793	3.24655	0.00116812	0.0948713	NW_027332228.1	8236180	8243608	minus	protein-coding	XM_073084428.1	XP_072940529.1	166		FBpp0112271	2.72e-37	FBgn0050045	The gene Cuticular protein 49Aa is referred to in FlyBase by the symbol Dmel\Cpr49Aa (CG30045, FBgn0050045). It is a protein_coding_gene from Dmel. It has one annotated transcript and one polypeptide. Gene sequence location is 2R:12376626..12377378. Its molecular function is described by: structural constituent of chitin-based larval cuticle. It is involved in the biological process described wit…
LOC140756580	Sox15	Sox box protein 15	Sox box 15 transcription factor	Sox15	Sox box protein 15	632.302	1.21716	HWP	0.376094	3.23632	0.00121082	0.0948713	NW_027332240.1	6345825	6517474	plus	protein-coding	XM_073092109.1	XP_072948210.1	568		FBpp0086702	1.93e-58	FBgn0005613	The gene Sox box protein 15 is referred to in FlyBase by the symbol Dmel\Sox15 (CG8404, FBgn0005613). It is a protein_coding_gene from Dmel. It has one annotated transcript and one polypeptide. Gene sequence location is 2R:14201390..14212413. Its molecular function is described by: DNA-binding transcription activator activity, RNA polymerase II-specific; RNA polymerase II cis-regulatory region se…
LOC140749199	LOC140749199	futsch	uncharacterized LOC140749199	futsch	futsch	2725.39	1.52698	HWP	0.472707	3.2303	0.00123662	0.0961856	NW_027332225.1	815381	1019250	minus	protein-coding	XM_073082247.1	XP_072938348.1	13599		FBpp0300236	8.67e-80	FBgn0259108	The gene futsch is referred to in FlyBase by the symbol Dmel\futsch (CG34387, FBgn0259108). It is a protein_coding_gene from Dmel. It has 3 annotated transcripts and 3 polypeptides (1 unique). Gene sequence location is X:1409069..1453686. Its molecular function is described by: protein binding; actin binding; microtubule binding; kinase binding. It is involved in the biological process described …
LOC140745926	LOC140745926	sine oculis	homeobox protein six1a-like	so	sine oculis	59.7047	2.28791	HWP	0.709128	3.22637	0.00125372	0.0968087	NW_027332219.1	7221745	7266692	minus	protein-coding	XM_073077888.1	XP_072933989.1	249		FBpp0089177	6.7e-123	FBgn0003460	The gene sine oculis is referred to in FlyBase by the symbol Dmel\so (CG11121, FBgn0003460). It is a protein_coding_gene from Dmel. It has one annotated transcript and one polypeptide. Gene sequence location is 2R:7419350..7434872. Its molecular function is described by 7 unique terms, many of which group under: binding; DNA binding; protein binding; transcription factor binding; transcription co…
LOC140743362	LOC140743362	araucan	homeobox protein caupolican-like	ara	araucan	1457.11	1.83348	HWP	0.568724	3.22384	0.00126484	0.0969647	NW_027332215.1	9997606	10131874	minus	protein-coding	XM_073074538.1	XP_072930639.1	489		FBpp0289778	2.29e-120	FBgn0015904	The gene araucan is referred to in FlyBase by the symbol Dmel\ara (CG10571, FBgn0015904). It is a protein_coding_gene from Dmel. It has 2 annotated transcripts and 2 polypeptides (all unique). Gene sequence location is 3L:12580672..12596018. Its molecular function is described by: RNA polymerase II cis-regulatory region sequence-specific DNA binding; DNA binding; DNA-binding transcription factor …
LOC140748100	LOC140748100	LOC140748100	uncharacterized LOC140748100			11.2664	3.00001	HWP	0.93306	3.21523	0.00130338	0.0992057	NW_027332223.1	4854480	4857995	minus	protein-coding	XM_073080815.1	XP_072936916.1	173
LOC140752396	RIC-3	RIC-3	RIC3 acetylcholine receptor chaperone	RIC-3	RIC3 acetylcholine receptor chaperone	679.626	0.480261	HWP	0.149605	3.21019	0.00132647	0.100247	NW_027332231.1	13359104	13401069	minus	protein-coding	XM_073086669.1	XP_072942770.1	1071		FBpp0112281	1.46e-24	FBgn0050296	The gene RIC3 acetylcholine receptor chaperone is referred to in FlyBase by the symbol Dmel\RIC-3 (CG30296, FBgn0050296). It is a protein_coding_gene from Dmel. It has 19 annotated transcripts and 19 polypeptides (15 unique). Gene sequence location is 2R:21017784..21024918. Its molecular function is described by: protein folding chaperone. It is involved in the biological process described with: …
LOC140751077	LOC140751077	Serpin 42Da	antichymotrypsin-2-like	Spn42Da	Serpin 42Da	19926.8	0.923802	HWP	0.288332	3.20395	0.00135557	0.100591	NW_027332228.1	6734805	6741699	plus	protein-coding	XM_073084908.1	XP_072941009.1	394		FBpp0089208	7.31e-74	FBgn0265137	The gene Serpin 42Da is referred to in FlyBase by the symbol Dmel\Spn42Da (CG9453, FBgn0265137). It is a protein_coding_gene from Dmel. It has 11 annotated transcripts and 11 polypeptides (8 unique). Gene sequence location is 2R:6875906..6878927. Its molecular function is described by: serine-type endopeptidase inhibitor activity; cysteine-type endopeptidase inhibitor activity. It is involved in …
LOC140756369	LOC140756369	Pepck1	phosphoenolpyruvate carboxykinase [GTP]-like	Pepck1	Phosphoenolpyruvate carboxykinase 1	6975.22	-1.90557	HWD	0.594906	-3.20315	0.00135934	0.100591	NW_027332240.1	1709020	1742931	minus	protein-coding	XM_073091843.1	XP_072947944.1	646		FBpp0085880	0	FBgn0003067	The gene Phosphoenolpyruvate carboxykinase 1 is referred to in FlyBase by the symbol Dmel\Pepck1 (CG17725, FBgn0003067). It is a protein_coding_gene from Dmel. It has one annotated transcript and one polypeptide. Gene sequence location is 2R:18536767..18539416. Its molecular function is described by: manganese ion binding; GTP binding; purine nucleotide binding; phosphoenolpyruvate carboxykinase …
LOC140756418	LOC140756418	facilitated trehalose transporter Tret1-like	facilitated trehalose transporter Tret1-like			18.4163	2.01069	HWP	0.627715	3.20319	0.00135915	0.100591	NW_027332240.1	9576518	9639910	plus	protein-coding	XM_073091916.1	XP_072948017.1	492		FBpp0297096	3.25e-53
LOC140748298	LOC140748298	ras-related and estrogen-regulated growth inhibitor-like protein	ras-related and estrogen-regulated growth inhibitor-like protein			6.97972	4.64774	HWP	1.45833	3.18702	0.00143747	0.105639	NW_027332223.1	12559554	12588063	minus	protein-coding	XM_073081098.1	XP_072937199.1	246		FBpp0076651	1.83e-41
LOC140755422	LOC140755422	scarlet	protein scarlet-like	st	scarlet	68.2568	2.40021	HWP	0.755071	3.17879	0.00147893	0.106483	NW_027332211.1	15630324	15663751	minus	protein-coding	XM_073090631.1	XP_072946732.1	644		FBpp0075149	4.73e-116	FBgn0003515	The gene scarlet is referred to in FlyBase by the symbol Dmel\st (CG4314, FBgn0003515). It is a protein_coding_gene from Dmel. It has one annotated transcript and one polypeptide. Gene sequence location is 3L:16497651..16500460. Its molecular function is described by 6 unique terms, many of which group under: transporter activity; transmembrane transporter activity; active transmembrane transport…
LOC140744661	LOC140744661	M-spondin	spondin-1-like	mspo	M-spondin	17.4727	4.97218	HWP	1.56229	3.18263	0.00145946	0.106483	NW_027332217.1	13325403	13343785	plus	protein-coding	XM_073076272.1	XP_072932373.1	421		FBpp0311552	3.43e-43	FBgn0020269	The gene M-spondin is referred to in FlyBase by the symbol Dmel\mspo (CG10145, FBgn0020269). It is a protein_coding_gene from Dmel. It has 2 annotated transcripts and 2 polypeptides (1 unique). Gene sequence location is 2R:14671396..14713622. Its molecular function is unknown. It is involved in the biological process described with: cell adhesion; regulation of myoblast fusion. 19 alleles are rep…
LOC140749871	LOC140749871	aldehyde dehydrogenase X, mitochondrial-like	aldehyde dehydrogenase X, mitochondrial-like			55.2747	1.46641	HWP	0.461141	3.17996	0.00147297	0.106483	NW_027332226.1	5964952	5972825	minus	protein-coding	XM_073083105.1	XP_072939206.1	488		FBpp0084452	0
LOC140748670	lms	lateral muscles scarcer	lateral muscles scarcer	lms	lateral muscles scarcer	6.23324	5.43805	HWP	1.71205	3.17633	0.00149152	0.106668	NW_027332224.1	5607239	5619061	minus	protein-coding	XM_073081514.1	XP_072937615.1	328		FBpp0309584	3.1e-43	FBgn0034520	The gene lateral muscles scarcer is referred to in FlyBase by the symbol Dmel\lms (CG13424, FBgn0034520). It is a protein_coding_gene from Dmel. It has 2 annotated transcripts and 2 polypeptides (1 unique). Gene sequence location is 2R:20556877..20559953. Its molecular function is described by: DNA binding; DNA-binding transcription factor activity, RNA polymerase II-specific; RNA polymerase II c…
LOC140744275	LOC140744275	Irk2	G protein-activated inward rectifier potassium channel 3-like	Irk2	Inwardly rectifying potassium channel 2	16.676	2.49456	HWP	0.786346	3.17234	0.00151216	0.107424	NW_027332216.1	6200583	6239623	minus	protein-coding	XM_073075827.1	XP_072931928.1	537		FBpp0308685	0	FBgn0039081	The gene Inwardly rectifying potassium channel 2 is referred to in FlyBase by the symbol Dmel\Irk2 (CG4370, FBgn0039081). It is a protein_coding_gene from Dmel. It has 4 annotated transcripts and 4 polypeptides (all unique). Gene sequence location is 3R:23513617..23519445. Its molecular function is described by: inward rectifier potassium channel activity. It is involved in the biological process…
LOC140745529	LOC140745529	heartless	fibroblast growth factor receptor homolog 1-like	htl	heartless	663.202	1.58036	HWP	0.49961	3.16319	0.00156051	0.110124	NW_027332218.1	10629077	10717124	minus	protein-coding	XM_073077444.1	XP_072933545.1	1034		FBpp0082972	0	FBgn0010389	The gene heartless is referred to in FlyBase by the symbol Dmel\htl (CG7223, FBgn0010389). It is a protein_coding_gene from Dmel. It has 3 annotated transcripts and 3 polypeptides (1 unique). Gene sequence location is 3R:18045216..18052984. Its molecular function is described by 6 unique terms, many of which group under: protein tyrosine kinase activity; transferase activity, transferring phospho…
LOC140744896	LOC140744896	KaiR1D	glutamate receptor ionotropic, kainate 2-like	KaiR1D	Kainate-type ionotropic glutamate receptor subunit 1D	35.4066	4.07186	HWP	1.29193	3.15176	0.00162289	0.113773	NW_027332217.1	7791170	7802870	minus	protein-coding	XM_073076593.1	XP_072932694.1	953		FBpp0083391	1.72e-161	FBgn0038837	The gene Kainate-type ionotropic glutamate receptor subunit 1D is referred to in FlyBase by the symbol Dmel\KaiR1D (CG3822, FBgn0038837). It is a protein_coding_gene from Dmel. It has one annotated transcript and one polypeptide. Gene sequence location is 3R:20860187..20866231. Its molecular function is described by 7 unique terms, many of which group under: channel activity; monoatomic cation ch…
LOC140757972	LOC140757972	Ance-3	angiotensin-converting enzyme-like protein Ace3	Ance-3	Ance-3	865.243	-0.717006	HWD	0.227922	-3.14584	0.00165612	0.115113	NW_027332213.1	4579289	4824866	plus	protein-coding	XM_073093896.1	XP_072949997.1	721		FBpp0310234	1.48e-24	FBgn0032536	The gene Ance-3 is referred to in FlyBase by the symbol Dmel\Ance-3 (CG17988, FBgn0032536). It is a protein_coding_gene from Dmel. It has 2 annotated transcripts and 2 polypeptides (1 unique). Gene sequence location is 2L:13914725..13956188. Its molecular function is unknown. The biological processes in which it is involved are not known. 28 alleles are reported. The phenotypes of these alleles m…
LOC140744406	Amun	Amun	protein amun	Amun	Amun	3719.99	-0.453414	HWD	0.144192	-3.14452	0.0016636	0.115113	NW_027332216.1	10575689	10582560	plus	protein-coding	XM_073075979.1	XP_072932080.1	332		FBpp0305931	7.84e-103	FBgn0030328	The gene Amun is referred to in FlyBase by the symbol Dmel\Amun (CG2446, FBgn0030328). It is a protein_coding_gene from Dmel. It has 12 annotated transcripts and 12 polypeptides (1 unique). Gene sequence location is X:11710120..11715565. Its molecular function is unknown. It is involved in the biological process described with: chaeta development; wing disc development; compound eye development. …
LOC140747837	LOC140747837	LOC140747837	uncharacterized LOC140747837			6.83614	5.7861	HWP	1.84153	3.14201	0.00167795	0.115356	NW_027332223.1	35356	37587	minus	protein-coding	XM_073080456.1	XP_072936557.1	548
LOC140750017	zfh1	Zn finger homeodomain 1	Zn finger homeodomain 1	zfh1	Zn finger homeodomain 1	855.59	0.775913	HWP	0.247632	3.13333	0.00172836	0.11806	NW_027332227.1	355296	368833	minus	protein-coding	XM_073083304.1	XP_072939405.1	857		FBpp0085064	1.47e-84	FBgn0004606	The gene Zn finger homeodomain 1 is referred to in FlyBase by the symbol Dmel\zfh1 (CG1322, FBgn0004606). It is a protein_coding_gene from Dmel. It has 3 annotated transcripts and 3 polypeptides (all unique). Gene sequence location is 3R:30765926..30789202. Its molecular function is described by: RNA polymerase II cis-regulatory region sequence-specific DNA binding; RNA polymerase II transcriptio…
LOC140744902	KaiR1D	KaiR1D	Kainate-type ionotropic glutamate receptor subunit 1D	KaiR1D	Kainate-type ionotropic glutamate receptor subunit 1D	5.99375	3.2064	HWP	1.02486	3.12863	0.00175624	0.1192	NW_027332217.1	7895848	7927402	minus	protein-coding	XM_073076608.1	XP_072932709.1	901		FBpp0083391	0	FBgn0038837	The gene Kainate-type ionotropic glutamate receptor subunit 1D is referred to in FlyBase by the symbol Dmel\KaiR1D (CG3822, FBgn0038837). It is a protein_coding_gene from Dmel. It has one annotated transcript and one polypeptide. Gene sequence location is 3R:20860187..20866231. Its molecular function is described by 7 unique terms, many of which group under: channel activity; monoatomic cation ch…
LOC140747902	by	blistery	focal adhesion protein tensin	by	blistery	237.624	1.38769	HWP	0.445623	3.11404	0.00184543	0.124462	NW_027332223.1	8638556	8751497	plus	protein-coding	XM_073080528.1	XP_072936629.1	1278		FBpp0290315	9.89e-74	FBgn0000244	The gene blistery is referred to in FlyBase by the symbol Dmel\by (CG9379, FBgn0000244). It is a protein_coding_gene from Dmel. It has 3 annotated transcripts and 3 polypeptides (1 unique). Gene sequence location is 3R:9528238..9533011. Its molecular function is described by: phosphotyrosine residue binding; cytoskeletal protein-membrane anchor activity; actin filament binding. It is involved in …
LOC140747410	LOC140747410	ETHR	thyrotropin-releasing hormone receptor-like	ETHR	ETHR	37.6557	3.46951	HWP	1.118	3.10331	0.00191369	0.127452	NW_027332210.1	8932624	9051816	plus	protein-coding	XM_073079848.1	XP_072935949.1	567		FBpp0308331	1.08e-140	FBgn0038874	The gene ETHR is referred to in FlyBase by the symbol Dmel\ETHR (CG5911, FBgn0038874). It is a protein_coding_gene from Dmel. It has 3 annotated transcripts and 3 polypeptides (2 unique). Gene sequence location is 3R:21247011..21265134. Its molecular function is described by 6 unique terms, many of which group under: signaling receptor activity; transmembrane signaling receptor activity; G protei…
LOC140749523	LOC140749523	LOC140749523	uncharacterized LOC140749523			7.74263	2.88311	HWP	0.92874	3.10433	0.00190712	0.127452	NW_027332226.1	10003546	10013413	plus	protein-coding	XM_073082602.1	XP_072938703.1	274
LOC140748270	LOC140748270	tartan	uncharacterized LOC140748270	trn	tartan	863.529	1.41361	HWP	0.462406	3.05708	0.00223502	0.147928	NW_027332223.1	14832060	15176162	minus	protein-coding	XM_073081053.1	XP_072937154.1	573		FBpp0303108	1.54e-162	FBgn0010452	The gene tartan is referred to in FlyBase by the symbol Dmel\trn (CG11280, FBgn0010452). It is a protein_coding_gene from Dmel. It has 2 annotated transcripts and 2 polypeptides (all unique). Gene sequence location is 3L:13114271..13118077. Its molecular function is unknown. It is involved in the biological process described with: branch fusion, open tracheal system; larval salivary gland morphog…
LOC140756378	LOC140756378	serine protease inhibitor dipetalogastin	serine protease inhibitor dipetalogastin			1552.46	1.81618	HWP	0.596129	3.04662	0.00231432	0.152231	NW_027332240.1	9469339	9550789	plus	protein-coding	XM_073091853.1	XP_072947954.1	503		FBpp0076385	0
LOC140752146	LOC140752146	wunen	putative phosphatidate phosphatase	wun	wunen	196.122	1.18302	HWP	0.388932	3.04171	0.00235235	0.153783	NW_027332231.1	2873637	2986194	plus	protein-coding	XM_073086329.1	XP_072942430.1	305		FBpp0087635	1.04e-93	FBgn0016078	The gene wunen is referred to in FlyBase by the symbol Dmel\wun (CG8804, FBgn0016078). It is a protein_coding_gene from Dmel. It has 3 annotated transcripts and 3 polypeptides (all unique). Gene sequence location is 2R:9400531..9413463. Its molecular function is described by: phosphatidate phosphatase activity; phosphatase activity. It is involved in the biological process described with 11 uniqu…
LOC140742655	pxb	putative Hedgehog signaling attenuator pxb	putative Hedgehog signaling attenuator pxb			1123.48	1.09863	HWP	0.361539	3.03874	0.00237567	0.15436	NW_027332214.1	2471034	2658801	plus	protein-coding	XM_073073604.1	XP_072929705.1	504
LOC140743353	LOC140743353	Connectin	uncharacterized LOC140743353	Con	Connectin	44.1113	3.49883	HWP	1.15458	3.03039	0.00244237	0.157733	NW_027332209.1	3028601	3072953	plus	protein-coding	XM_073074532.1	XP_072930633.1	498		FBpp0301699	2.7e-71	FBgn0005775	The gene Connectin is referred to in FlyBase by the symbol Dmel\Con (CG7503, FBgn0005775). It is a protein_coding_gene from Dmel. It has 2 annotated transcripts and 2 polypeptides (1 unique). Gene sequence location is 3L:4936758..5079033. Its molecular function is unknown. It is involved in the biological process described with: homophilic cell adhesion via plasma membrane adhesion molecules; syn…
LOC140743799	LOC140743799	LOC140743799	uncharacterized LOC140743799			650.17	1.58906	HWP	0.525696	3.02276	0.00250477	0.160128	NW_027332209.1	6454312	6465923	plus	protein-coding	XM_073075387.1	XP_072931488.1	1127		FBpp0311827	1.16e-07
LOC140749308	CrzR	Corazonin receptor	corazonin receptor	CrzR	Corazonin receptor	44.1372	-1.4158	HWD	0.468469	-3.02219	0.00250951	0.160128	NW_027332225.1	7107971	7198564	minus	protein-coding	XM_073082400.1	XP_072938501.1	431		FBpp0075721	2.81e-131	FBgn0036278	The gene Corazonin receptor is referred to in FlyBase by the symbol Dmel\CrzR (CG10698, FBgn0036278). It is a protein_coding_gene from Dmel. It has 2 annotated transcripts and 2 polypeptides (all unique). Gene sequence location is 3L:12339116..12351544. Its molecular function is described by: corazonin receptor activity; neuropeptide receptor activity; G protein-coupled receptor activity. It is i…
LOC140745310	bnl	branchless	fibroblast growth factor branchless	bnl	branchless	97.1733	1.76885	HWP	0.585843	3.01932	0.00253342	0.160691	NW_027332218.1	2555819	2828783	plus	protein-coding	XM_073077078.1	XP_072933179.1	267		FBpp0310902	1.26e-42	FBgn0014135	The gene branchless is referred to in FlyBase by the symbol Dmel\bnl (CG4608, FBgn0014135). It is a protein_coding_gene from Dmel. It has 3 annotated transcripts and 3 polypeptides (2 unique). Gene sequence location is 3R:19794073..19836817. Its molecular function is described by: chemoattractant activity; morphogen activity; fibroblast growth factor receptor binding; growth factor activity. It i…
LOC140744707	cib	ciboulot	thymosin beta cib	cib	ciboulot	12278.5	0.625834	HWP	0.207687	3.01335	0.00258383	0.162919	NW_027332217.1	622687	660967	minus	protein-coding	XM_073076339.1	XP_072932440.1	208		FBpp0310070	1.59e-37	FBgn0026084	The gene ciboulot is referred to in FlyBase by the symbol Dmel\cib (CG4944, FBgn0026084). It is a protein_coding_gene from Dmel. It has 5 annotated transcripts and 5 polypeptides (2 unique). Gene sequence location is X:4106113..4110981. Its molecular function is described by: actin binding; actin monomer binding. It is involved in the biological process described with: actin filament organization…
LOC140754035	LOC140754035	zinc finger CCHC domain-containing protein 24-like	zinc finger CCHC domain-containing protein 24-like			33.0648	2.48645	HWP	0.828182	3.0023	0.00267947	0.167956	NW_027332234.1	12530272	12550390	plus	protein-coding	XM_073088941.1	XP_072945042.1	193
LOC140757107	LOC140757107	Sph242	phenoloxidase-activating factor 2-like	Sph242	Serine protease homolog 242	850.018	-0.459886	HWD	0.15351	-2.99581	0.00273719	0.17057	NW_027332247.1	3254	8972	plus	protein-coding	XM_073092640.1	XP_072948741.1	248		FBpp0305572	8.5e-62	FBgn0058160	The gene Serine protease homolog 242 is referred to in FlyBase by the symbol Dmel\Sph242 (CG40160, FBgn0058160). It is a protein_coding_gene from Dmel. It has 6 annotated transcripts and 6 polypeptides (1 unique). Gene sequence location is 3L:26215815..26229433. Its molecular function is described by: peptidase activator activity. It is involved in the biological process described with: zymogen a…
LOC140742659	LOC140742659	insecticyanin-A-like	insecticyanin-A-like			10.7817	3.28966	HWP	1.10225	2.9845	0.00284042	0.175974	NW_027332214.1	2796164	2799432	minus	protein-coding	XM_073073611.1	XP_072929712.1	216
LOC140757309	LOC140757309	Lcp65Af	larval cuticle protein LCP-17-like	Lcp65Af	Lcp65Af	36598.8	-3.90692	HWD	1.31044	-2.98139	0.00286942	0.176743	NW_027332212.1	4296108	4315016	plus	protein-coding	XM_073092951.1	XP_072949052.1	229		FBpp0076765	3.51e-21	FBgn0020639	The gene Lcp65Af is referred to in FlyBase by the symbol Dmel\Lcp65Af (CG10533, FBgn0020639). It is a protein_coding_gene from Dmel. It has one annotated transcript and one polypeptide. Gene sequence location is 3L:6136215..6136791. Its molecular function is described by: structural constituent of chitin-based larval cuticle. It is involved in the biological process described with: chitin-based c…
LOC140743564	LOC140743564	G-protein coupled receptor moody-like	G-protein coupled receptor moody-like			27.7114	1.50136	HWP	0.505671	2.96904	0.00298731	0.182947	NW_027332209.1	5228196	5236170	plus	protein-coding	XM_073074952.1	XP_072931053.1	431		FBpp0309107	1.09e-103
LOC140746160	mino	minotaur	glycerol-3-phosphate acyltransferase mino	mino	minotaur	2429.89	-0.568977	HWD	0.191811	-2.96634	0.00301365	0.183505	NW_027332210.1	3646613	3707730	minus	protein-coding	XM_073078190.1	XP_072934291.1	868		FBpp0084619	5.56e-133	FBgn0027579	The gene minotaur is referred to in FlyBase by the symbol Dmel\mino (CG5508, FBgn0027579). It is a protein_coding_gene from Dmel. It has 4 annotated transcripts and 4 polypeptides (3 unique). Gene sequence location is 3R:27925191..27933077. Its molecular function is described by: glycerol-3-phosphate O-acyltransferase activity; O-acyltransferase activity; acyltransferase activity. It is involved …
LOC140751785	LOC140751785	sidestep VI	kin of IRRE-like protein 2	side-VI	sidestep VI	13.7561	3.67012	HWP	1.23965	2.9606	0.00307038	0.185886	NW_027332230.1	3446001	3652348	minus	protein-coding	XM_073085824.1	XP_072941925.1	820		FBpp0290292	5.17e-179	FBgn0083950	The gene sidestep VI is referred to in FlyBase by the symbol Dmel\side-VI (CG34114, FBgn0083950). It is a protein_coding_gene from Dmel. It has 2 annotated transcripts and 2 polypeptides (all unique). Gene sequence location is 3R:10972381..11050175. Its molecular function is unknown. The biological processes in which it is involved are not known. 12 alleles are reported. No phenotypic data is ava…
LOC140752544	LOC140752544	dumpy	uncharacterized LOC140752544	dpy	dumpy	11.5628	-5.36278	HWD	1.81244	-2.95888	0.00308764	0.185886	NW_027332231.1	6261281	6262576	plus	protein-coding	XM_073086882.1	XP_072942983.1	339		FBpp0304630	9.36e-08	FBgn0053196	The gene dumpy is referred to in FlyBase by the symbol Dmel\dpy (CG33196, FBgn0053196). It is a protein_coding_gene from Dmel. It has 16 annotated transcripts and 16 polypeptides (all unique). Gene sequence location is 2L:4477462..4614300. Its molecular function is described by: calcium ion binding; zinc ion binding; extracellular matrix structural constituent. It is involved in the biological pr…
LOC140744546	mwh	multiple wing hairs	multiple wing hairs	mwh	multiple wing hairs	2415.02	-0.914334	HWD	0.309761	-2.95174	0.0031599	0.189168	NW_027332216.1	14273145	14432330	minus	protein-coding	XM_073076176.1	XP_072932277.1	984		FBpp0303809	9.23e-110	FBgn0264272	The gene multiple wing hairs is referred to in FlyBase by the symbol Dmel\mwh (CG43772, FBgn0264272). It is a protein_coding_gene from Dmel. It has 3 annotated transcripts and 3 polypeptides (all unique). Gene sequence location is 3L:1200786..1232700. Its molecular function is described by: small GTPase binding; protein binding; actin binding; actin filament binding. It is involved in the biologi…
LOC140751055	LOC140751055	LOC140751055	uncharacterized LOC140751055			151.04	2.21851	HWP	0.753965	2.94245	0.00325622	0.191703	NW_027332228.1	829947	834963	minus	protein-coding	XM_073084878.1	XP_072940979.1	1592
LOC140753611	LOC140753611	LOC140753611	uncharacterized LOC140753611			9464.19	-1.38005	HWD	0.468515	-2.94559	0.00322343	0.191703	NW_027332233.1	17578745	17599681	plus	protein-coding	XM_073088356.1	XP_072944457.1	1115		FBpp0079918	4.06e-43
LOC140754507	LOC140754507	lipase 1-like	lipase 1-like			40.6	2.30669	HWP	0.783573	2.94381	0.00324199	0.191703	NW_027332235.1	676145	690583	plus	protein-coding	XM_073089533.1	XP_072945634.1	399		FBpp0079693	4.79e-77
LOC140749899	LOC140749899	kinesin-like protein CG14535	kinesin-like protein CG14535			35.8757	1.99785	HWP	0.679536	2.94003	0.00328184	0.19215	NW_027332226.1	13660868	14067891	plus	protein-coding	XM_073083137.1	XP_072939238.1	1367		FBpp0310067	0
LOC140751571	wupA	wings up A	troponin wings up A	wupA	wings up A	36.697	3.59722	HWP	1.22433	2.93812	0.00330204	0.192276	NW_027332230.1	4599484	4612943	minus	protein-coding	XM_073085499.1	XP_072941600.1	219		FBpp0074299	3e-96	FBgn0283471	The gene wings up A is referred to in FlyBase by the symbol Dmel\wupA (CG7178, FBgn0283471). It is a protein_coding_gene from Dmel. It has 13 annotated transcripts and 13 polypeptides (9 unique). Gene sequence location is X:18105568..18116922. Its molecular function is described by: actin binding. It is involved in the biological process described with 11 unique terms, many of which group under: …
LOC140746175	LOC140746175	bifid	T-box transcription factor TBX2-like	bi	bifid	6647.89	-0.789824	HWD	0.26923	-2.93364	0.00335008	0.194013	NW_027332220.1	4720160	5044336	minus	protein-coding	XM_073078206.1	XP_072934307.1	538		FBpp0301040	1.86e-154	FBgn0000179	The gene bifid is referred to in FlyBase by the symbol Dmel\bi (CG3578, FBgn0000179). It is a protein_coding_gene from Dmel. It has 7 annotated transcripts and 7 polypeptides (5 unique). Gene sequence location is X:4412856..4485647. Its molecular function is described by: DNA-binding transcription factor activity, RNA polymerase II-specific; protein binding; DNA binding; DNA-binding transcription…
LOC140744972	Toll-6	Toll-6 (LOC140744972)	Toll-like receptor 6	Toll-6	Toll-6	1703.28	0.882796	HWP	0.301585	2.92719	0.00342044	0.197017	NW_027332217.1	9767765	9930674	minus	protein-coding	XM_073076702.1	XP_072932803.1	1284		FBpp0297411	0	FBgn0036494	The gene Toll-6 is referred to in FlyBase by the symbol Dmel\Toll-6 (CG7250, FBgn0036494). It is a protein_coding_gene from Dmel. It has 3 annotated transcripts and 3 polypeptides (1 unique). Gene sequence location is 3L:15336692..15344315. Its molecular function is described by: Roundabout binding; neurotrophin receptor activity; heparin binding. It is involved in the biological process describe…
LOC140743399	MnM	MnM	myomesin and myosin binding protein	MnM	myomesin and myosin binding protein	185.761	1.35981	HWP	0.465306	2.92239	0.00347357	0.197938	NW_027332215.1	11419048	11423545	plus	protein-coding	XM_073074624.1	XP_072930725.1	1058		FBpp0297861	2.12e-148	FBgn0035410	The gene myomesin and myosin binding protein is referred to in FlyBase by the symbol Dmel\MnM (CG14964, FBgn0035410). It is a protein_coding_gene from Dmel. It has one annotated transcript and one polypeptide. Gene sequence location is 3L:3172817..3178580. Its molecular function is unknown. It is involved in the biological process described with: sarcomere organization. 5 alleles are reported. Th…
LOC140756008	LOC140756008	viking	uncharacterized LOC140756008	vkg	viking	236.954	2.20166	HWP	0.753192	2.9231	0.0034656	0.197938	NW_027332239.1	4719392	4752001	minus	protein-coding	XM_073091399.1	XP_072947500.1	841		FBpp0305721	2.24e-24	FBgn0016075	The gene viking is referred to in FlyBase by the symbol Dmel\vkg (CG16858, FBgn0016075). It is a protein_coding_gene from Dmel. It has 3 annotated transcripts and 3 polypeptides (1 unique). Gene sequence location is 2L:5012144..5028191. Its molecular function is described by: extracellular matrix structural constituent; extracellular matrix structural constituent conferring tensile strength. It i…
LOC140748070	LUBEL	LUBEL	Linear Ubiquitin E3 ligase	LUBEL	Linear Ubiquitin E3 ligase	48.1454	1.69948	HWP	0.58308	2.91467	0.00356068	0.200754	NW_027332223.1	11581480	11599773	plus	protein-coding	XM_073080768.1	XP_072936869.1	2227		FBpp0303662	3.54e-159	FBgn0031857	The gene Linear Ubiquitin E3 ligase is referred to in FlyBase by the symbol Dmel\LUBEL (CG11321, FBgn0031857). It is a protein_coding_gene from Dmel. It has 9 annotated transcripts and 9 polypeptides (7 unique). Gene sequence location is 2L:6759829..6772755. Its molecular function is described by 6 unique terms, many of which group under: protein binding; catalytic activity, acting on a protein; …
LOC140750707	LOC140750707	Cytochrome P450 6a18	cytochrome P450 6B7-like	Cyp6a18	Cytochrome P450 6a18	41.8117	2.84973	HWP	0.977525	2.91525	0.00355409	0.200754	NW_027332228.1	3631367	3638533	minus	protein-coding	XM_073084402.1	XP_072940503.1	511		FBpp0308423	1.4e-103	FBgn0039519	The gene Cytochrome P450 6a18 is referred to in FlyBase by the symbol Dmel\Cyp6a18 (CG13977, FBgn0039519). It is a protein_coding_gene from Dmel. It has 2 annotated transcripts and 2 polypeptides (1 unique). Gene sequence location is 3R:27478675..27482904. Its molecular function is described by: iron ion binding; heme binding; oxidoreductase activity, acting on paired donors, with incorporation o…
LOC140751658	LOC140751658	Tmtc3	protein O-mannosyl-transferase TMTC1-like	Tmtc3	Transmembrane O-mannosyltransferase targeting cadherins 3	35.5696	4.17566	HWP	1.43583	2.90819	0.00363523	0.202586	NW_027332230.1	15647357	15807209	plus	protein-coding	XM_073085632.1	XP_072941733.1	832		FBpp0071561	1.25e-76	FBgn0020312	The gene Transmembrane O-mannosyltransferase targeting cadherins 3 is referred to in FlyBase by the symbol Dmel\Tmtc3 (CG4050, FBgn0020312). It is a protein_coding_gene from Dmel. It has 2 annotated transcripts and 2 polypeptides (1 unique). Gene sequence location is 2R:21123735..21128510. Its molecular function is described by: dolichyl-phosphate-mannose-protein mannosyltransferase activity; man…
LOC140756014	E(z)	Enhancer of zeste	histone-lysine N-methyltransferase E(z)	E(z)	Enhancer of zeste	2613.54	-0.342672	HWD	0.117771	-2.90966	0.00361827	0.202586	NW_027332239.1	705492	721699	minus	protein-coding	XM_073091404.1	XP_072947505.1	765		FBpp0271846	0	FBgn0000629	The gene Enhancer of zeste is referred to in FlyBase by the symbol Dmel\E(z) (CG6502, FBgn0000629). It is a protein_coding_gene from Dmel. It has 3 annotated transcripts and 3 polypeptides (2 unique). Gene sequence location is 3L:10634575..10638130. Its molecular function is described by 8 unique terms, many of which group under: binding; catalytic activity, acting on a protein; N-methyltransfera…
LOC140756360	LOC140756360	lipase 3-like	lipase 3-like			602.072	4.95721	HWP	1.70532	2.90691	0.00365019	0.202586	NW_027332240.1	378237	380216	plus	protein-coding	XM_073091828.1	XP_072947929.1	413		FBpp0079683	2.42e-81
LOC140745781	LOC140745781	ImpL2	neural/ectodermal development factor IMP-L2-like	ImpL2	Ecdysone-inducible gene L2	309.387	5.20838	HWP	1.79591	2.90013	0.00373006	0.205945	NW_027332219.1	510065	594791	minus	protein-coding	XM_073077682.1	XP_072933783.1	260		FBpp0073104	1.38e-36	FBgn0001257	The gene Ecdysone-inducible gene L2 is referred to in FlyBase by the symbol Dmel\ImpL2 (CG15009, FBgn0001257). It is a protein_coding_gene from Dmel. It has 4 annotated transcripts and 4 polypeptides (3 unique). Gene sequence location is 3L:4224006..4236147. Its molecular function is described by: cell-cell adhesion mediator activity; insulin binding. It is involved in the biological process desc…
LOC140744010	LOC140744010	LOC140744010	uncharacterized LOC140744010			9.58989	3.99111	HWP	1.37883	2.89456	0.00379693	0.208557	NW_027332216.1	7858344	7868064	minus	protein-coding	XM_073075444.1	XP_072931545.1	217
LOC140755027	LOC140755027	Ugt49B1	UDP-glucosyltransferase 2-like	Ugt49B1	UDP-glycosyltransferase family 49 member B1	15.3211	7.31176	HWP	2.52987	2.89017	0.00385036	0.210407	NW_027332237.1	7665921	7671482	plus	protein-coding	XM_073090201.1	XP_072946302.1	518		FBpp0071551	4.26e-82	FBgn0027073	The gene UDP-glycosyltransferase family 49 member B1 is referred to in FlyBase by the symbol Dmel\Ugt49B1 (CG4302, FBgn0027073). It is a protein_coding_gene from Dmel. It has one annotated transcript and one polypeptide. Gene sequence location is 2R:21212880..21214972. Its molecular function is described by: UDP-glycosyltransferase activity. It is involved in the biological process described with…
LOC140756094	Oatp26F	Oatp26F	Organic anion transporting polypeptide 26F	Oatp26F	Organic anion transporting polypeptide 26F	299.145	-0.762179	HWD	0.264482	-2.88178	0.00395437	0.214988	NW_027332211.1	17598243	17664739	minus	protein-coding	XM_073091506.1	XP_072947607.1	728		FBpp0078956	0	FBgn0051634	The gene Organic anion transporting polypeptide 26F is referred to in FlyBase by the symbol Dmel\Oatp26F (CG31634, FBgn0051634). It is a protein_coding_gene from Dmel. It has one annotated transcript and one polypeptide. Gene sequence location is 2L:6625138..6632407. Its molecular function is described by: sodium-independent organic anion transmembrane transporter activity; transmembrane transpor…
LOC140752960	tio	tiptop	zinc finger domain-containing protein tiptop	tio	tiptop	1419.74	2.66102	HWP	0.924153	2.87941	0.00398416	0.215508	NW_027332233.1	707959	1024078	plus	protein-coding	XM_073087276.1	XP_072943377.1	1086		FBpp0307374	0	FBgn0028979	The gene tiptop is referred to in FlyBase by the symbol Dmel\tio (CG12630, FBgn0028979). It is a protein_coding_gene from Dmel. It has 2 annotated transcripts and 2 polypeptides (1 unique). Gene sequence location is 2L:22019208..22025734. Its molecular function is described by: DNA-binding transcription factor activity, RNA polymerase II-specific; DNA binding. It is involved in the biological pro…
LOC140750300	ec	echinus	ubiquitin specific peptidase echinus	ec	echinus	8024.62	-0.456837	HWD	0.159476	-2.86461	0.00417527	0.223576	NW_027332227.1	4601739	4687647	minus	protein-coding	XM_073083743.1	XP_072939844.1	1650		FBpp0111713	0	FBgn0000542	The gene echinus is referred to in FlyBase by the symbol Dmel\ec (CG2904, FBgn0000542). It is a protein_coding_gene from Dmel. It has 3 annotated transcripts and 3 polypeptides (all unique). Gene sequence location is X:3811698..3857621. Its molecular function is described by: protein phosphatase 1 binding. It is involved in the biological process described with: positive regulation of compound ey…
LOC140751058	vg	transcription factor vestigial	transcription factor vestigial			1292.29	-1.5973	HWD	0.557506	-2.86507	0.00416913	0.223576	NW_027332228.1	17349642	17403426	minus	protein-coding	XM_073084883.1	XP_072940984.1	339
LOC140754871	LOC140754871	l(2)efl	protein lethal(2)essential for life-like	l(2)efl	lethal (2) essential for life	1223.4	1.52704	HWP	0.534903	2.8548	0.00430644	0.229447	NW_027332236.1	3816261	3817057	minus	protein-coding	XM_073090031.1	XP_072946132.1	194		FBpp0307666	4.24e-48	FBgn0011296	The gene lethal (2) essential for life is referred to in FlyBase by the symbol Dmel\l(2)efl (CG4533, FBgn0011296). It is a protein_coding_gene from Dmel. It has 2 annotated transcripts and 2 polypeptides (1 unique). Gene sequence location is 2R:23684651..23685543. Its molecular function is described by: unfolded protein binding. It is involved in the biological process described with: protein ref…
LOC140747362	Wnt11	Wnt11	protein Wnt-11b-like	Wnt2	Wnt oncogene analog 2	58.0939	1.86628	HWP	0.654776	2.85026	0.00436839	0.2308	NW_027332222.1	7215991	7241497	plus	protein-coding	XM_073079773.1	XP_072935874.1	462		FBpp0087596	6.17e-30	FBgn0004360	The gene Wnt oncogene analog 2 is referred to in FlyBase by the symbol Dmel\Wnt2 (CG1916, FBgn0004360). It is a protein_coding_gene from Dmel. It has 2 annotated transcripts and 2 polypeptides (all unique). Gene sequence location is 2R:9494166..9503188. Its molecular function is described by: frizzled binding; cytokine activity; signaling receptor binding. It is involved in the biological process…
LOC140754662	LOC140754662	pippin	facilitated trehalose transporter Tret1-like	pippin	pippin	12.1198	3.34158	HWP	1.17258	2.84976	0.00437516	0.2308	NW_027332236.1	1314824	1327464	minus	protein-coding	XM_073089685.1	XP_072945786.1	505		FBpp0072148	1.92e-54	FBgn0034909	The gene pippin is referred to in FlyBase by the symbol Dmel\pippin (CG4797, FBgn0034909). It is a protein_coding_gene from Dmel. It has one annotated transcript and one polypeptide. Gene sequence location is 2R:23812185..23818327. Its molecular function is described by: trehalose transmembrane transporter activity; transmembrane transporter activity; sugar transmembrane transporter activity; D-g…
LOC140749423	Atet	Atet	ABC transporter expressed in trachea	Atet	ABC transporter expressed in trachea	897.655	0.64687	HWP	0.227776	2.83994	0.00451218	0.236856	NW_027332226.1	15246738	15299165	plus	protein-coding	XM_073082453.1	XP_072938554.1	739		FBpp0111812	0	FBgn0020762	The gene ABC transporter expressed in trachea is referred to in FlyBase by the symbol Dmel\Atet (CG2969, FBgn0020762). It is a protein_coding_gene from Dmel. It has 4 annotated transcripts and 4 polypeptides (2 unique). Gene sequence location is 2L:4333913..4345776. Its molecular function is described by: ATP hydrolysis activity; ATP binding; ATPase-coupled transmembrane transporter activity; ABC…
LOC140748273	Fbw5	Fbw5	F-box and WD repeat domain containing 5	Fbw5	F-box and WD repeat domain containing 5	4.51212	6.30425	HWP	2.22554	2.83269	0.00461588	0.241112	NW_027332223.1	37540	43017	minus	protein-coding	XM_073081059.1	XP_072937160.1	518		FBpp0078846	3.63e-12	FBgn0031773	The gene F-box and WD repeat domain containing 5 is referred to in FlyBase by the symbol Dmel\Fbw5 (CG9144, FBgn0031773). It is a protein_coding_gene from Dmel. It has one annotated transcript and one polypeptide. Gene sequence location is 2L:6063562..6065953. Its molecular function is described by: protein binding. It is involved in the biological process described with: proteasome-mediated ubiq…
LOC140744922	LOC140744922	stripe	uncharacterized LOC140744922	sr	stripe	146.833	1.21324	HWP	0.430483	2.81833	0.00482743	0.250932	NW_027332217.1	8780425	8820118	plus	protein-coding	XM_073076645.1	XP_072932746.1	397		FBpp0290830	2.19e-88	FBgn0003499	The gene stripe is referred to in FlyBase by the symbol Dmel\sr (CG7847, FBgn0003499). It is a protein_coding_gene from Dmel. It has 5 annotated transcripts and 5 polypeptides (4 unique). Gene sequence location is 3R:18090803..18135583. Its molecular function is described by: RNA polymerase II cis-regulatory region sequence-specific DNA binding; SUMO ligase activity; DNA-binding transcription fac…
LOC140753297	LOC140753297	Cytochrome P450 6a2	cytochrome P450 6a2-like	Cyp6a2	Cytochrome P450 6a2	560.555	-1.42216	HWD	0.505401	-2.81392	0.00489413	0.253164	NW_027332233.1	7776814	7780129	plus	protein-coding	XM_073087796.1	XP_072943897.1	492		FBpp0085466	1.84e-96	FBgn0289743	The gene Cytochrome P450 6a2 is referred to in FlyBase by the symbol Dmel\Cyp6a2 (CG9438, FBgn0289743). It is a protein_coding_gene from Dmel. It has one annotated transcript and one polypeptide. Gene sequence location is 2R:6779749..6781491. Its molecular function is described by: monooxygenase activity; oxidoreductase activity, acting on paired donors, with incorporation or reduction of molecul…
LOC140751031	LOC140751031	beaten path VI	uncharacterized LOC140751031	beat-VI	beaten path VI	43.9441	1.8468	HWP	0.659756	2.79921	0.00512278	0.263712	NW_027332228.1	7634190	7686817	minus	protein-coding	XM_073084842.1	XP_072940943.1	355		FBpp0305528	1.83e-45	FBgn0039584	The gene beaten path VI is referred to in FlyBase by the symbol Dmel\beat-VI (CG14064, FBgn0039584). It is a protein_coding_gene from Dmel. It has 2 annotated transcripts and 2 polypeptides (1 unique). Gene sequence location is 3R:28418208..28474814. Its molecular function is described by: . It is involved in the biological process described with: heterophilic cell-cell adhesion via plasma membra…
LOC140750187	LOC140750187	aldehyde dehydrogenase, cytosolic 1-like	aldehyde dehydrogenase, cytosolic 1-like			218.922	-1.63476	HWD	0.58447	-2.79699	0.00515807	0.264252	NW_027332227.1	5796251	5806043	minus	protein-coding	XM_073083584.1	XP_072939685.1	487		FBpp0084452	0
LOC140749310	LOC140749310	Dscam3	cell adhesion molecule Dscam2-like	Dscam3	Down syndrome cell adhesion molecule 3	2.34286	4.72159	HWP	1.69289	2.78907	0.00528591	0.269505	NW_027332211.1	213808	419868	plus	protein-coding	XM_073082405.1	XP_072938506.1	1835		FBpp0303245	0	FBgn0261046	The gene Down syndrome cell adhesion molecule 3 is referred to in FlyBase by the symbol Dmel\Dscam3 (CG31190, FBgn0261046). It is a protein_coding_gene from Dmel. It has 4 annotated transcripts and 4 polypeptides (all unique). Gene sequence location is 3R:17473935..17505667. Its molecular function is described by: cell-cell adhesion mediator activity; identical protein binding. It is involved in …
LOC140751821	LOC140751821	LOC140751821	uncharacterized LOC140751821			4.48573	5.26004	HWP	1.88817	2.78579	0.00533979	0.269884	NW_027332230.1	16568829	16576714	plus	protein-coding	XM_073085881.1	XP_072941982.1	410
LOC140753277	sprt	sprite	PDZ domain-containing protein sprite	sprt	sprite	182.61	1.82699	HWP	0.655886	2.78553	0.00534399	0.269884	NW_027332233.1	17243882	17297962	minus	protein-coding	XM_073087763.1	XP_072943864.1	817		FBpp0087243	3.91e-32	FBgn0082585	The gene sprite is referred to in FlyBase by the symbol Dmel\sprt (CG30023, FBgn0082585). It is a protein_coding_gene from Dmel. It has one annotated transcript and one polypeptide. Gene sequence location is 2R:11384743..11397432. Its molecular function is unknown. The biological processes in which it is involved are not known. 10 alleles are reported. No phenotypic data is available. The phenoty…
LOC140750972	LOC140750972	DIP-delta	lachesin-like	DIP-delta	Dpr-interacting protein delta	8.56059	3.85093	HWP	1.38732	2.77581	0.00550646	0.276778	NW_027332228.1	17028440	17124365	minus	protein-coding	XM_073084742.1	XP_072940843.1	421		FBpp0305789	0	FBgn0085420	The gene Dpr-interacting protein delta is referred to in FlyBase by the symbol Dmel\DIP-≈í¬• (CG34391, FBgn0085420). It is a protein_coding_gene from Dmel. It has 3 annotated transcripts and 3 polypeptides (2 unique). Gene sequence location is 3L:5424109..5442399. Its molecular function is unknown. It is involved in the biological process described with: synapse organization. 16 alleles are repor…
LOC140757969	dy	dusky	transmembrane protein dusky	dy	dusky	48.8072	1.38911	HWP	0.502114	2.76653	0.00566561	0.28344	NW_027332213.1	4371104	4403023	plus	protein-coding	XM_073093894.1	XP_072949995.1	568		FBpp0073449	0	FBgn0004511	The gene dusky is referred to in FlyBase by the symbol Dmel\dy (CG9355, FBgn0004511). It is a protein_coding_gene from Dmel. It has one annotated transcript and one polypeptide. Gene sequence location is X:11769769..11778784. Its molecular function is unknown. It is involved in the biological process described with: imaginal disc-derived wing morphogenesis; cell morphogenesis. 29 alleles are repo…
LOC140758006	LOC140758006	roundabout 1	neogenin-like	robo1	roundabout 1	1083.54	1.07437	HWP	0.38922	2.76032	0.00577444	0.287534	NW_027332213.1	6691058	6708455	plus	protein-coding	XM_073093944.1	XP_072950045.1	970		FBpp0309765	4.49e-85	FBgn0005631	The gene roundabout 1 is referred to in FlyBase by the symbol Dmel\robo1 (CG13521, FBgn0005631). It is a protein_coding_gene from Dmel. It has 2 annotated transcripts and 2 polypeptides (1 unique). Gene sequence location is 2R:22692524..22700970. Its molecular function is described by: axon guidance receptor activity; protein binding; heparin binding. It is involved in the biological process desc…
LOC140744817	LOC140744817	ReepA	uncharacterized LOC140744817	ReepA	Receptor expression enhancing protein A	2642.72	-0.496652	HWD	0.180033	-2.75867	0.00580378	0.287652	NW_027332217.1	5245242	5269837	plus	protein-coding	XM_073076489.1	XP_072932590.1	801		FBpp0311308	1.03e-99	FBgn0261564	The gene Receptor expression enhancing protein A is referred to in FlyBase by the symbol Dmel\ReepA (CG42678, FBgn0261564). It is a protein_coding_gene from Dmel. It has 13 annotated transcripts and 13 polypeptides (12 unique). Gene sequence location is 2R:22925107..22932044. Its molecular function is described by: microtubule binding. It is involved in the biological process described with: endo…
LOC140751615	LOC140751615	trypsin-3-like	trypsin-3-like			4.70717	4.74611	HWP	1.72301	2.75455	0.00587732	0.289948	NW_027332230.1	15457235	15463284	minus	protein-coding	XM_073085584.1	XP_072941685.1	270		FBpp0077252	1.11e-44
LOC140754709	LOC140754709	Ca-alpha1D	muscle calcium channel subunit alpha-1-like	Ca-alpha1D	Ca[2+]-channel protein alpha[[1]] subunit D	18.991	2.10429	HWP	0.765628	2.74845	0.0059878	0.294037	NW_027332236.1	9862464	9959745	minus	protein-coding	XM_073089760.1	XP_072945861.1	2034		FBpp0428118	0	FBgn0001991	The gene Ca[2+]-channel protein alpha[[1]] subunit D is referred to in FlyBase by the symbol Dmel\Ca-≈í¬±1D (CG4894, FBgn0001991). It is a protein_coding_gene from Dmel. It has 10 annotated transcripts and 10 polypeptides (all unique). Gene sequence location is 2L:16165831..16190540. Its molecular function is described by: voltage-gated calcium channel activity; monoatomic ion channel activity. I…
LOC140745774	tei	teiresias	irregular chiasm C-roughest protein teiresias	tei	teiresias	3.37829	5.34821	HWP	1.96295	2.72458	0.00643838	0.313276	NW_027332219.1	37131	161345	plus	protein-coding	XM_073077669.1	XP_072933770.1	874		FBpp0086751	1.59e-56	FBgn0000633	The gene teiresias is referred to in FlyBase by the symbol Dmel\tei (CG17716, FBgn0000633). It is a protein_coding_gene from Dmel. It has 2 annotated transcripts and 2 polypeptides (1 unique). Gene sequence location is 2R:13623044..13749367. Its molecular function is described by: cell adhesion molecule binding. It is involved in the biological process described with: cell-cell adhesion. 29 allel…
LOC140749101	LOC140749101	dpr4	zwei Ig domain protein zig-8-like	dpr4	defective proboscis extension response 4	20.0022	6.02636	HWP	2.21086	2.7258	0.0064146	0.313276	NW_027332225.1	6169281	6234847	plus	protein-coding	XM_073082123.1	XP_072938224.1	300		FBpp0289718	1.89e-106	FBgn0053512	The gene defective proboscis extension response 4 is referred to in FlyBase by the symbol Dmel\dpr4 (CG33512, FBgn0053512). It is a protein_coding_gene from Dmel. It has one annotated transcript and one polypeptide. Gene sequence location is 3R:11533483..11542949. Its molecular function is described by: . It is involved in the biological process described with: synapse organization; sensory perce…
LOC140750093	LOC140750093	ras-related and estrogen-regulated growth inhibitor-like protein	ras-related and estrogen-regulated growth inhibitor-like protein			693.216	-0.782475	HWD	0.287441	-2.72221	0.00648463	0.314092	NW_027332227.1	5938375	5965072	minus	protein-coding	XM_073083449.1	XP_072939550.1	211		FBpp0076651	4.01e-30
LOC140753560	LOC140753560	Ugt36D1	UDP-glycosyltransferase UGT5-like	Ugt36D1	UDP-glycosyltransferase family 36 member D1	35152.7	-0.341728	HWD	0.12564	-2.7199	0.0065301	0.314863	NW_027332233.1	14319170	14328655	minus	protein-coding	XM_073088256.1	XP_072944357.1	528		FBpp0300799	2.04e-81	FBgn0032713	The gene UDP-glycosyltransferase family 36 member D1 is referred to in FlyBase by the symbol Dmel\Ugt36D1 (CG17323, FBgn0032713). It is a protein_coding_gene from Dmel. It has 4 annotated transcripts and 4 polypeptides (1 unique). Gene sequence location is 2L:18823548..18826716. Its molecular function is described by: UDP-glycosyltransferase activity. It is involved in the biological process desc…
LOC140749105	svp	seven up	COUP transcription factor 2	svp	seven up	14.8893	2.12763	HWP	0.783683	2.7149	0.00662948	0.318215	NW_027332225.1	3523729	3619943	plus	protein-coding	XM_073082128.1	XP_072938229.1	279		FBpp0428128	0	FBgn0003651	The gene seven up is referred to in FlyBase by the symbol Dmel\svp (CG11502, FBgn0003651). It is a protein_coding_gene from Dmel. It has 5 annotated transcripts and 5 polypeptides (all unique). Gene sequence location is 3R:12258737..12302785. Its molecular function is described by 9 unique terms, many of which group under: binding; DNA-binding transcription factor activity; protein binding; trans…
LOC140757305	LOC140757305	forked end	uncharacterized LOC140757305	fend	forked end	5368.18	1.20672	HWP	0.446114	2.70497	0.0068311	0.323081	NW_027332209.1	8785609	8848394	minus	protein-coding	XM_073092988.1	XP_072949089.1	421		FBpp0305496	4.6e-15	FBgn0030090	The gene forked end is referred to in FlyBase by the symbol Dmel\fend (CG12664, FBgn0030090). It is a protein_coding_gene from Dmel. It has 2 annotated transcripts and 2 polypeptides (1 unique). Gene sequence location is X:9121973..9135099. Its molecular function is unknown. It is involved in the biological process described with: motor neuron axon guidance. 17 alleles are reported. The phenotype…
LOC140754721	LOC140754721	LOC140754721	uncharacterized LOC140754721			4.44729	3.07034	HWP	1.13534	2.70435	0.00684391	0.323081	NW_027332236.1	5917358	5933374	minus	protein-coding	XM_073089783.1	XP_072945884.1	1296		FBpp0311184	2.15e-75
LOC140755193	LOC140755193	Hydroxylysine kinase	hydroxylysine kinase	Hykk	Hydroxylysine kinase	15.8187	2.04158	HWP	0.754	2.70767	0.00677574	0.323081	NW_027332237.1	10866279	10876487	minus	protein-coding	XM_073090411.1	XP_072946512.1	372		FBpp0401581	1.9e-114	FBgn0086909	The gene Hydroxylysine kinase is referred to in FlyBase by the symbol Dmel\Hykk (CG31751, FBgn0086909). It is a protein_coding_gene from Dmel. It has 4 annotated transcripts and 4 polypeptides (1 unique). Gene sequence location is 2L:18677221..18683715. Its molecular function is described by: amino acid kinase activity; hydroxylysine kinase activity. The biological processes in which it is involv…
LOC140756166	LOC140756166	LOC140756166	uncharacterized LOC140756166			333.313	-4.45384	HWD	1.64716	-2.70395	0.00685213	0.323081	NW_027332239.1	8252204	8255033	plus	lncRNA	XR_012103875.1
LOC140745759	LOC140745759	LOC140745759	uncharacterized LOC140745759			441.118	-0.713867	HWD	0.264327	-2.7007	0.00691944	0.324817	NW_027332219.1	5894353	5898150	minus	protein-coding	XM_073077654.1	XP_072933755.1	209
LOC140746182	LOC140746182	luciferin 4-monooxygenase-like	luciferin 4-monooxygenase-like			18.102	2.56032	HWP	0.954558	2.6822	0.0073139	0.341829	NW_027332220.1	5128666	5142319	minus	protein-coding	XM_073078224.1	XP_072934325.1	549		FBpp0083935	8.46e-60
LOC140743472	LOC140743472	apterous	LIM/homeobox protein Lhx9-like	ap	apterous	431.678	1.53141	HWP	0.57164	2.67898	0.00738458	0.343625	NW_027332215.1	14203962	14257828	plus	protein-coding	XM_073074767.1	XP_072930868.1	358		FBpp0085394	2.4e-95	FBgn0267978	The gene apterous is referred to in FlyBase by the symbol Dmel\ap (CG8376, FBgn0267978). It is a protein_coding_gene from Dmel. It has 4 annotated transcripts and 4 polypeptides (3 unique). Gene sequence location is 2R:5706202..5727525. Its molecular function is described by: RNA polymerase II transcription regulatory region sequence-specific DNA binding; DNA-binding transcription factor activity…
LOC140744261	stet	stem cell tumor	rhomboid serine protease stem cell tumor	stet	stem cell tumor	594.757	-0.712987	HWD	0.266879	-2.67157	0.00754968	0.34978	NW_027332216.1	5864710	5992320	minus	protein-coding	XM_073075799.1	XP_072931900.1	461		FBpp0072596	6.64e-179	FBgn0020248	The gene stem cell tumor is referred to in FlyBase by the symbol Dmel\stet (CG33166, FBgn0020248). It is a protein_coding_gene from Dmel. It has 2 annotated transcripts and 2 polypeptides (all unique). Gene sequence location is 3L:1475438..1489547. Its molecular function is described by: serine-type endopeptidase activity; calcium ion binding. It is involved in the biological process described wi…
LOC140742821	LOC140742821	Niemann-Pick type C-2g	MD-2-related lipid-recognition protein-like	Npc2g	Niemann-Pick type C-2g	5.90211	2.98395	HWP	1.1179	2.66924	0.00760237	0.350696	NW_027332209.1	920989	924397	minus	protein-coding	XM_073073851.1	XP_072929952.1	164		FBpp0297402	1.12e-27	FBgn0039800	The gene Niemann-Pick type C-2g is referred to in FlyBase by the symbol Dmel\Npc2g (CG11314, FBgn0039800). It is a protein_coding_gene from Dmel. It has 2 annotated transcripts and 2 polypeptides (1 unique). Gene sequence location is 3R:30744605..30745263. Its molecular function is described by: sterol binding. It is involved in the biological process described with: mesoderm development; intrace…
LOC140744847	LOC140744847	juvenile hormone-binding protein-like	juvenile hormone-binding protein-like			114102	-1.57487	HWD	0.592348	-2.65869	0.00784455	0.360308	NW_027332217.1	6250098	6261490	minus	protein-coding	XM_073076537.1	XP_072932638.1	269
LOC140755949	Ppt1	Ppt1	Palmitoyl-protein thioesterase 1	Ppt1	Palmitoyl-protein thioesterase 1	2390.62	0.404393	HWP	0.152452	2.65259	0.00798774	0.365311	NW_027332239.1	10512883	10520190	plus	protein-coding	XM_073091314.1	XP_072947415.1	297		FBpp0311872	7.17e-106	FBgn0030057	The gene Palmitoyl-protein thioesterase 1 is referred to in FlyBase by the symbol Dmel\Ppt1 (CG12108, FBgn0030057). It is a protein_coding_gene from Dmel. It has 2 annotated transcripts and 2 polypeptides (1 unique). Gene sequence location is X:8688627..8690227. Its molecular function is described by: palmitoyl hydrolase activity; serine hydrolase activity; palmitoyl-(protein) hydrolase activity;…
LOC140744918	LOC140744918	Diap1	death-associated inhibitor of apoptosis 1-like	Diap1	Death-associated inhibitor of apoptosis 1	6094.08	-0.581638	HWD	0.219632	-2.64824	0.0080913	0.368457	NW_027332217.1	8210911	8231477	minus	protein-coding	XM_073076638.1	XP_072932739.1	379		FBpp0305795	2e-54	FBgn0260635	The gene Death-associated inhibitor of apoptosis 1 is referred to in FlyBase by the symbol Dmel\Diap1 (CG12284, FBgn0260635). It is a protein_coding_gene from Dmel. It has 6 annotated transcripts and 6 polypeptides (1 unique). Gene sequence location is 3L:16038410..16051034. Its molecular function is described by 12 unique terms, many of which group under: binding; protein binding; ubiquitin-like…
LOC140754838	apolpp	apolipophorin	retinoid- and fatty-acid binding glycoprotein apolipophorin	apolpp	apolipophorin	1997.06	1.31053	HWP	0.495139	2.6468	0.00812569	0.368457	NW_027332236.1	10208221	10251852	plus	protein-coding	XM_073089974.1	XP_072946075.1	3289		FBpp0311464	2.5e-150	FBgn0087002	The gene apolipophorin is referred to in FlyBase by the symbol Dmel\apolpp (CG11064, FBgn0087002). It is a protein_coding_gene from Dmel. It has 4 annotated transcripts and 4 polypeptides (1 unique). Gene sequence location is 4:1060969..1077273. Its molecular function is described by 6 unique terms, many of which group under: binding; protein binding; monocarboxylic acid binding; transporter acti…
LOC140748592	Dll	Distal-less	homeotic protein distal-less-like	Dll	Distal-less	2047.09	-1.61584	HWD	0.612014	-2.6402	0.0082858	0.369998	NW_027332224.1	3553130	3692408	plus	protein-coding	XM_073081421.1	XP_072937522.1	378		FBpp0072285	1.59e-87	FBgn0000157	The gene Distal-less is referred to in FlyBase by the symbol Dmel\Dll (CG3629, FBgn0000157). It is a protein_coding_gene from Dmel. It has 3 annotated transcripts and 3 polypeptides (all unique). Gene sequence location is 2R:24814822..24835667. Its molecular function is described by: RNA polymerase II cis-regulatory region sequence-specific DNA binding; DNA-binding transcription factor activity, …
LOC140752712	LOC140752712	crooked legs	uncharacterized LOC140752712	crol	crooked legs	1116.76	-0.28858	HWD	0.109162	-2.6436	0.0082029	0.369998	NW_027332232.1	2350708	2367866	minus	protein-coding	XM_073087044.1	XP_072943145.1	1223		FBpp0307448	1.43e-34	FBgn0020309	The gene crooked legs is referred to in FlyBase by the symbol Dmel\crol (CG14938, FBgn0020309). It is a protein_coding_gene from Dmel. It has 9 annotated transcripts and 9 polypeptides (7 unique). Gene sequence location is 2L:11794327..11809438. Its molecular function is described by: RNA polymerase II cis-regulatory region sequence-specific DNA binding; DNA-binding transcription factor activity,…
LOC140756047	SA1	Stromalin 1	stromal antigen	SA1	Stromalin 1	4079.26	-0.243662	HWD	0.0923076	-2.63967	0.00829856	0.369998	NW_027332239.1	186376	205294	plus	protein-coding	XM_073091441.1	XP_072947542.1	1165		FBpp0078977	0	FBgn0020616	The gene Stromalin 1 is referred to in FlyBase by the symbol Dmel\SA1 (CG3423, FBgn0020616). It is a protein_coding_gene from Dmel. It has one annotated transcript and one polypeptide. Gene sequence location is 2L:6950421..6954586. Its molecular function is described by: chromatin binding. It is involved in the biological process described with: mitotic sister chromatid cohesion; sister chromatid…
LOC140756121	Ac76E	Adenylyl cyclase 76E	adenylate cyclase type 2 Ac76E	Ac76E	Adenylyl cyclase 76E	59.0256	3.00003	HWP	1.13613	2.64058	0.00827637	0.369998	NW_027332239.1	1481812	1642957	minus	protein-coding	XM_073091547.1	XP_072947648.1	1188		FBpp0074666	0	FBgn0004852	The gene Adenylyl cyclase 76E is referred to in FlyBase by the symbol Dmel\Ac76E (CG7978, FBgn0004852). It is a protein_coding_gene from Dmel. It has 2 annotated transcripts and 2 polypeptides (all unique). Gene sequence location is 3L:19939287..19977960. Its molecular function is described by: adenylate cyclase activity; phosphorus-oxygen lyase activity. It is involved in the biological process …
LOC140752164	LOC140752164	growth arrest-specific protein 1-like	growth arrest-specific protein 1-like			95.6273	1.42231	HWP	0.540394	2.63198	0.00848894	0.376909	NW_027332231.1	8335094	8358637	plus	protein-coding	XM_073086351.1	XP_072942452.1	241
LOC140756082	LOC140756082	LOC140756082	uncharacterized LOC140756082			69.5098	2.17983	HWP	0.829349	2.62837	0.00857958	0.379353	NW_027332239.1	3967692	3974212	minus	protein-coding	XM_073091480.1	XP_072947581.1	677		FBpp0086247	0
LOC140749043	LOC140749043	LOC140749043	uncharacterized LOC140749043			126.097	1.41853	HWP	0.540569	2.62414	0.0086867	0.382502	NW_027332225.1	13437039	13618118	minus	protein-coding	XM_073082051.1	XP_072938152.1	228
LOC140754041	LOC140754041	Glutamate receptor IIE	uncharacterized LOC140754041	GluRIIE	Glutamate receptor IIE	3.08631	5.89143	HWP	2.2497	2.61876	0.00882506	0.386995	NW_027332234.1	2291722	2293578	minus	protein-coding	XM_073088951.1	XP_072945052.1	461		FBpp0110134	1.01e-06	FBgn0051201	The gene Glutamate receptor IIE is referred to in FlyBase by the symbol Dmel\GluRIIE (CG31201, FBgn0051201). It is a protein_coding_gene from Dmel. It has one annotated transcript and one polypeptide. Gene sequence location is 3R:20644154..20648716. Its molecular function is described by 7 unique terms, many of which group under: transmembrane transporter activity; signaling receptor activity; mo…
LOC140747492	Mmp1	Mmp1	Matrix metalloproteinase 1	Mmp1	Matrix metalloproteinase 1	872.223	1.46196	HWP	0.559162	2.61455	0.00893446	0.387755	NW_027332222.1	9459221	9498837	plus	protein-coding	XM_073079976.1	XP_072936077.1	582		FBpp0292977	0	FBgn0035049	The gene Matrix metalloproteinase 1 is referred to in FlyBase by the symbol Dmel\Mmp1 (CG4859, FBgn0035049). It is a protein_coding_gene from Dmel. It has 10 annotated transcripts and 10 polypeptides (6 unique). Gene sequence location is 2R:24671294..24688184. Its molecular function is described by: metalloendopeptidase activity; zinc ion binding; metallopeptidase activity. It is involved in the …
LOC140746940	Smyd4-3	Smyd4-3	SET and MYND domain containing, class 4, member 3	Smyd4-3	SET and MYND domain containing, class 4, member 3	16.6226	1.89492	HWP	0.725206	2.61294	0.00897676	0.387755	NW_027332222.1	13879112	13887534	plus	protein-coding	XM_073079119.1	XP_072935220.1	683		FBpp0087232	1.46e-158	FBgn0033633	The gene SET and MYND domain containing, class 4, member 3 is referred to in FlyBase by the symbol Dmel\Smyd4-3 (CG7759, FBgn0033633). It is a protein_coding_gene from Dmel. It has one annotated transcript and one polypeptide. Gene sequence location is 2R:11405597..11408079. Its molecular function is described by: histone deacetylase binding; histone H3K4 methyltransferase activity. It is involve…
LOC140753325	r	rudimentary	carbamoyl-phosphate synthetase 2, aspartate transcarbamylase, and dihydroorotase rudimentary	r	rudimentary	3948.26	0.549101	HWP	0.210051	2.61412	0.00894565	0.387755	NW_027332233.1	9493130	9515078	minus	protein-coding	XM_073087854.1	XP_072943955.1	2910		FBpp0309142	0	FBgn0003189	The gene rudimentary is referred to in FlyBase by the symbol Dmel\r (CG18572, FBgn0003189). It is a protein_coding_gene from Dmel. It has 3 annotated transcripts and 3 polypeptides (1 unique). Gene sequence location is X:16655359..16668712. Its molecular function is described by 11 unique terms, many of which group under: catalytic activity; hydrolase activity; hydrolase activity, acting on carbo…
LOC140753928	LOC140753928	jim lovell	protein jim lovell-like	lov	jim lovell	28.541	2.93107	HWP	1.12194	2.61251	0.00898793	0.387755	NW_027332234.1	11128998	11165604	minus	protein-coding	XM_073088770.1	XP_072944871.1	496		FBpp0310200	7.01e-56	FBgn0266129	The gene jim lovell is referred to in FlyBase by the symbol Dmel\lov (CG16778, FBgn0266129). It is a protein_coding_gene from Dmel. It has 5 annotated transcripts and 5 polypeptides (2 unique). Gene sequence location is 2R:25085780..25139627. Its molecular function is described by: DNA binding. It is involved in the biological process described with 8 unique terms, many of which group under: mult…
LOC140748368	Wnt6	Wnt6	Wnt oncogene analog 6	Wnt6	Wnt oncogene analog 6	451.471	-1.7561	HWD	0.672995	-2.60939	0.00907042	0.389735	NW_027332223.1	4070434	4115313	minus	protein-coding	XM_073081229.1	XP_072937330.1	352		FBpp0306846	1.07e-88	FBgn0031902	The gene Wnt oncogene analog 6 is referred to in FlyBase by the symbol Dmel\Wnt6 (CG4969, FBgn0031902). It is a protein_coding_gene from Dmel. It has 2 annotated transcripts and 2 polypeptides (1 unique). Gene sequence location is 2L:7333714..7352542. Its molecular function is described by: frizzled binding; signaling receptor binding; cytokine activity. It is involved in the biological process d…
LOC140742586	LOC140742586	alpha-Esterase-10	juvenile hormone esterase-like	alpha-Est10	alpha-Esterase-10	6.21537	2.58974	HWP	0.994878	2.60307	0.00923926	0.393955	NW_027332214.1	418466	429039	minus	protein-coding	XM_073073496.1	XP_072929597.1	589		FBpp0297078	4.35e-58	FBgn0015569	The gene alpha-Esterase-10 is referred to in FlyBase by the symbol Dmel\≈í¬±-Est10 (CG1131, FBgn0015569). It is a protein_coding_gene from Dmel. It has 3 annotated transcripts and 3 polypeptides (all unique). Gene sequence location is 3R:7486583..7493845. Its molecular function is described by: serine hydrolase activity; carboxylesterase activity. The biological processes in which it is involved …
LOC140748328	Wnt10	Wnt10	Wnt oncogene analog 10	Wnt10	Wnt oncogene analog 10	393.892	-2.40534	HWD	0.924083	-2.60295	0.00924257	0.393955	NW_027332223.1	4150162	4191285	plus	protein-coding	XM_073081170.1	XP_072937271.1	373		FBpp0428416	1.6e-104	FBgn0031903	The gene Wnt oncogene analog 10 is referred to in FlyBase by the symbol Dmel\Wnt10 (CG4971, FBgn0031903). It is a protein_coding_gene from Dmel. It has one annotated transcript and one polypeptide. Gene sequence location is 2L:7363379..7377528. Its molecular function is described by: signaling receptor binding; cytokine activity; frizzled binding. It is involved in the biological process describe…
LOC140750019	LOC140750019	LOC140750019	uncharacterized LOC140750019			4467.88	0.752439	HWP	0.289392	2.60007	0.00932056	0.395697	NW_027332227.1	11581032	11584763	plus	protein-coding	XM_073083307.1	XP_072939408.1	282
LOC140752458	LOC140752458	Cuticular protein 65Eb	uncharacterized LOC140752458	Cpr65Eb	Cuticular protein 65Eb	16.4866	4.9689	HWP	1.91311	2.59729	0.00939619	0.397325	NW_027332231.1	12444750	12447731	minus	protein-coding	XM_073086763.1	XP_072942864.1	637		FBpp0076637	3.24e-20	FBgn0035736	The gene Cuticular protein 65Eb is referred to in FlyBase by the symbol Dmel\Cpr65Eb (CG8638, FBgn0035736). It is a protein_coding_gene from Dmel. It has one annotated transcript and one polypeptide. Gene sequence location is 3L:7087713..7088787. Its molecular function is described by: structural constituent of chitin-based larval cuticle. It is involved in the biological process described with: …
LOC140756065	LOC140756065	LOC140756065	uncharacterized LOC140756065			19184.3	4.21921	HWP	1.63378	2.58249	0.00980911	0.411519	NW_027332239.1	8565252	8566076	plus	protein-coding	XM_073091463.1	XP_072947564.1	219
LOC140756496	LOC140756496	Cathepsin K1	uncharacterized LOC140756496	CtsK1	Cathepsin K1	474.832	1.68291	HWP	0.651377	2.58362	0.009777	0.411519	NW_027332240.1	1507094	1517336	plus	protein-coding	XM_073092008.1	XP_072948109.1	538		FBpp0075508	9.9e-88	FBgn0250848	The gene Cathepsin K1 is referred to in FlyBase by the symbol Dmel\CtsK1 (CG8947, FBgn0250848). It is a protein_coding_gene from Dmel. It has one annotated transcript and one polypeptide. Gene sequence location is 3L:13994231..13996571. Its molecular function is described by: cysteine-type endopeptidase activity; cysteine-type peptidase activity; cysteine-type endopeptidase activator activity inv…
LOC140751850	Mp20	Muscle protein 20	muscle-specific protein 20 transgelin	Mp20	Muscle protein 20	30.7847	3.23186	HWP	1.2555	2.57415	0.0100487	0.419917	NW_027332230.1	9009440	9011251	plus	protein-coding	XM_073085931.1	XP_072942032.1	184		FBpp0311634	2.17e-105	FBgn0002789	The gene Muscle protein 20 is referred to in FlyBase by the symbol Dmel\Mp20 (CG4696, FBgn0002789). It is a protein_coding_gene from Dmel. It has 2 annotated transcripts and 2 polypeptides (all unique). Gene sequence location is 2R:13246670..13248880. Its molecular function is described by: actin filament binding. It is involved in the biological process described with: actin filament organizatio…
LOC140748078	LOC140748078	ariadne 1	uncharacterized LOC140748078	ari-1	ariadne 1	727.36	0.389076	HWP	0.151405	2.56976	0.0101768	0.421916	NW_027332223.1	11622779	11628548	minus	protein-coding	XM_073080778.1	XP_072936879.1	1379		FBpp0305074	1.95e-07	FBgn0017418	The gene ariadne 1 is referred to in FlyBase by the symbol Dmel\ari-1 (CG5659, FBgn0017418). It is a protein_coding_gene from Dmel. It has 6 annotated transcripts and 6 polypeptides (1 unique). Gene sequence location is X:18130392..18137784. Its molecular function is described by: ubiquitin conjugating enzyme binding; ubiquitin protein ligase activity; ubiquitin-protein transferase activity; meta…
LOC140750110	LOC140750110	alkylglycerol monooxygenase-like	alkylglycerol monooxygenase-like			552.373	1.49254	HWP	0.581106	2.56845	0.0102153	0.421916	NW_027332227.1	2070998	2104443	minus	protein-coding	XM_073083474.1	XP_072939575.1	454
LOC140753698	LOC140753698	LOC140753698	uncharacterized LOC140753698			38.5931	1.41608	HWP	0.551302	2.56861	0.0102107	0.421916	NW_027332234.1	8724420	8726468	minus	protein-coding	XM_073088462.1	XP_072944563.1	163		FBpp0311804	1.21e-17
LOC140751001	LOC140751001	LOC140751001	uncharacterized LOC140751001			13.7694	2.85907	HWP	1.11519	2.56376	0.0103546	0.426017	NW_027332211.1	5194991	5199803	minus	protein-coding	XM_073084788.1	XP_072940889.1	223
LOC140748138	LOC140748138	ninaC	neither inactivation nor afterpotential protein C-like	ninaC	neither inactivation nor afterpotential C	40.2444	-1.95591	HWD	0.764241	-2.55929	0.0104887	0.429874	NW_027332223.1	4193689	4200838	plus	protein-coding	XM_073080872.1	XP_072936973.1	1064		FBpp0306864	0	FBgn0002938	The gene neither inactivation nor afterpotential C is referred to in FlyBase by the symbol Dmel\ninaC (CG5125, FBgn0002938). It is a protein_coding_gene from Dmel. It has 4 annotated transcripts and 4 polypeptides (2 unique). Gene sequence location is 2L:7377702..7384344. Its molecular function is described by 8 unique terms, many of which group under: binding; protein binding; transferase activi…
LOC140749466	LOC140749466	anaphase-promoting complex subunit 11-like	anaphase-promoting complex subunit 11-like			763.66	-0.437445	HWD	0.171185	-2.55539	0.0106069	0.433053	NW_027332226.1	12818710	12877883	minus	protein-coding	XM_073082508.1	XP_072938609.1	517
LOC140750402	LOC140750402	alpha-Tubulin at 84B	tubulin alpha-1A chain	alphaTub84B	alpha-Tubulin at 84B	1660.2	2.00283	HWP	0.784996	2.55138	0.0107296	0.436392	NW_027332227.1	1087244	1120876	minus	protein-coding	XM_073083897.1	XP_072939998.1	450		FBpp0081153	0	FBgn0003884	The gene alpha-Tubulin at 84B is referred to in FlyBase by the symbol Dmel\≈í¬±Tub84B (CG1913, FBgn0003884). It is a protein_coding_gene from Dmel. It has one annotated transcript and one polypeptide. Gene sequence location is 3R:7086599..7088839. Its molecular function is described by: GTP binding; structural constituent of cytoskeleton. It is involved in the biological process described with: m…
LOC140744447	LOC140744447	globin 1	cytoglobin-like	glob1	globin 1	115.056	2.16786	HWP	0.85086	2.54785	0.010839	0.439164	NW_027332216.1	12040880	12068834	plus	protein-coding	XM_073076035.1	XP_072932136.1	173		FBpp0310754	1.28e-13	FBgn0027657	The gene globin 1 is referred to in FlyBase by the symbol Dmel\glob1 (CG9734, FBgn0027657). It is a protein_coding_gene from Dmel. It has 6 annotated transcripts and 6 polypeptides (2 unique). Gene sequence location is 3R:15896926..15904643. Its molecular function is described by: iron ion binding; oxygen binding; heme binding; peroxidase activity; oxygen carrier activity. It is involved in the b…
LOC140753035	LOC140753035	Sulfotransferase 4	sulfotransferase 1B1-like	St4	Sulfotransferase 4	20.8652	2.84994	HWP	1.1195	2.54573	0.0109051	0.440169	NW_027332233.1	4160329	4168239	plus	protein-coding	XM_073087390.1	XP_072943491.1	346		FBpp0311710	8.83e-114	FBgn0033887	The gene Sulfotransferase 4 is referred to in FlyBase by the symbol Dmel\St4 (CG6704, FBgn0033887). It is a protein_coding_gene from Dmel. It has 2 annotated transcripts and 2 polypeptides (1 unique). Gene sequence location is 2R:13969910..13971263. Its molecular function is described by: sulfotransferase activity. It is involved in the biological process described with: sulfation; xenobiotic met…
LOC140750995	LOC140750995	CCAP-R	cardioacceleratory peptide receptor-like	CCAP-R	Crustacean cardioactive peptide receptor	12.5355	2.47038	HWP	0.973132	2.53859	0.01113	0.447553	NW_027332228.1	4050724	4133968	minus	protein-coding	XM_073084778.1	XP_072940879.1	426		FBpp0293006	3.92e-127	FBgn0039396	The gene Crustacean cardioactive peptide receptor is referred to in FlyBase by the symbol Dmel\CCAP-R (CG33344, FBgn0039396). It is a protein_coding_gene from Dmel. It has 2 annotated transcripts and 2 polypeptides (all unique). Gene sequence location is 3R:25923499..25956270. Its molecular function is described by: vasopressin receptor activity; neuropeptide receptor activity; G protein-coupled …
LOC140752369	l(2)efl	l(2)efl	lethal (2) essential for life	l(2)efl	lethal (2) essential for life	14.1835	3.22358	HWP	1.27184	2.53458	0.0112582	0.451004	NW_027332231.1	4971865	4975596	minus	protein-coding	XM_073086642.1	XP_072942743.1	190		FBpp0307666	2.08e-71	FBgn0011296	The gene lethal (2) essential for life is referred to in FlyBase by the symbol Dmel\l(2)efl (CG4533, FBgn0011296). It is a protein_coding_gene from Dmel. It has 2 annotated transcripts and 2 polypeptides (1 unique). Gene sequence location is 2R:23684651..23685543. Its molecular function is described by: unfolded protein binding. It is involved in the biological process described with: protein ref…
LOC140744462	LOC140744462	Socs16D	suppressor of cytokine signaling 2-like	Socs16D	Suppressor of Cytokine Signaling at 16D	1294.42	-0.86445	HWD	0.341438	-2.53179	0.0113482	0.452907	NW_027332216.1	12437339	12483237	minus	protein-coding	XM_073076064.1	XP_072932165.1	278		FBpp0074247	8.95e-09	FBgn0030869	The gene Suppressor of Cytokine Signaling at 16D is referred to in FlyBase by the symbol Dmel\Socs16D (CG8146, FBgn0030869). It is a protein_coding_gene from Dmel. It has 2 annotated transcripts and 2 polypeptides (all unique). Gene sequence location is X:17820764..17827564. Its molecular function is described by: myosin binding; signaling adaptor activity. It is involved in the biological proces…
LOC140744390	LOC140744390	dmGlut	putative inorganic phosphate cotransporter	dmGlut	Dietary and metabolic glutamate transporter	87.4877	2.40565	HWP	0.95336	2.52333	0.0116248	0.458793	NW_027332216.1	9631800	9666364	plus	protein-coding	XM_073075960.1	XP_072932061.1	495		FBpp0079876	0	FBgn0010497	The gene Dietary and metabolic glutamate transporter is referred to in FlyBase by the symbol Dmel\dmGlut (CG5304, FBgn0010497). It is a protein_coding_gene from Dmel. It has one annotated transcript and one polypeptide. Gene sequence location is 2L:12027438..12034122. Its molecular function is described by: high-affinity L-glutamate transmembrane transporter activity; transmembrane transporter ac…
LOC140750611	LOC140750611	Glycine decarboxylase	glycine dehydrogenase (decarboxylating), mitochondrial	Gldc	Glycine decarboxylase	11.2326	2.50473	HWP	0.992321	2.52411	0.011599	0.458793	NW_027332228.1	9275897	9287170	plus	protein-coding	XM_073084261.1	XP_072940362.1	1004		FBpp0307977	0	FBgn0037801	The gene Glycine decarboxylase is referred to in FlyBase by the symbol Dmel\Gldc (CG3999, FBgn0037801). It is a protein_coding_gene from Dmel. It has 2 annotated transcripts and 2 polypeptides (1 unique). Gene sequence location is 3R:10251518..10255268. Its molecular function is described by: glycine binding; pyridoxal phosphate binding; glycine dehydrogenase (decarboxylating) activity. It is inv…
LOC140753841	LOC140753841	LOC140753841	uncharacterized LOC140753841			1853.42	0.766281	HWP	0.303425	2.52544	0.0115555	0.458793	NW_027332234.1	11014543	11048373	minus	protein-coding	XM_073088642.1	XP_072944743.1	1311		FBpp0303725	7.5e-47
LOC140747938	CadN	Cadherin-N	neural cadherin	CadN	Cadherin-N	561.336	2.19688	HWP	0.872064	2.51918	0.0117629	0.46253	NW_027332223.1	9247721	9669843	plus	protein-coding	XM_073080591.1	XP_072936692.1	3014		FBpp0080570	0	FBgn0015609	The gene Cadherin-N is referred to in FlyBase by the symbol Dmel\CadN (CG7100, FBgn0015609). It is a protein_coding_gene from Dmel. It has 12 annotated transcripts and 12 polypeptides (all unique). Gene sequence location is 2L:17647053..17778340. Its molecular function is described by: cadherin binding; calcium ion binding; protein homodimerization activity; protein binding. It is involved in the…
LOC140752014	Oat	Oat	Ornithine aminotransferase precursor	Oat	Ornithine aminotransferase precursor	50.7271	2.01842	HWP	0.803371	2.51244	0.01199	0.464603	NW_027332211.1	6988841	6998707	minus	protein-coding	XM_073086189.1	XP_072942290.1	407		FBpp0074729	0	FBgn0022774	The gene Ornithine aminotransferase precursor is referred to in FlyBase by the symbol Dmel\Oat (CG8782, FBgn0022774). It is a protein_coding_gene from Dmel. It has one annotated transcript and one polypeptide. Gene sequence location is 3L:19647280..19649851. Its molecular function is described by: identical protein binding; transaminase activity; pyridoxal phosphate binding; ornithine aminotransf…
LOC140745424	Cht5	Chitinase 5	Chitinase 5	Cht5	Chitinase 5	158.996	1.29167	HWP	0.51397	2.51313	0.0119664	0.464603	NW_027332218.1	7067995	7100913	minus	protein-coding	XM_073077270.1	XP_072933371.1	540		FBpp0082294	0	FBgn0038180	The gene Chitinase 5 is referred to in FlyBase by the symbol Dmel\Cht5 (CG9307, FBgn0038180). It is a protein_coding_gene from Dmel. It has one annotated transcript and one polypeptide. Gene sequence location is 3R:13767549..13770732. Its molecular function is described by: chitinase activity; chitin binding; hydrolase activity, hydrolyzing O-glycosyl compounds. It is involved in the biological p…
LOC140746434	ct	cut	homeobox protein, cut	ct	cut	875.464	-2.34774	HWD	0.933689	-2.51448	0.0119209	0.464603	NW_027332220.1	11588539	11784892	plus	protein-coding	XM_073078575.1	XP_072934676.1	1396		FBpp0293664	4.88e-168	FBgn0004198	The gene cut is referred to in FlyBase by the symbol Dmel\ct (CG11387, FBgn0004198). It is a protein_coding_gene from Dmel. It has 3 annotated transcripts and 3 polypeptides (all unique). Gene sequence location is X:7608428..7678859. Its molecular function is described by: transcription cis-regulatory region binding; RNA polymerase II transcription regulatory region sequence-specific DNA binding;…
LOC140750060	nAChRalpha4	nAChRalpha4	nicotinic acetylcholine receptor alpha4	nAChRalpha4	nicotinic Acetylcholine Receptor alpha4	8.04571	2.552	HWP	1.01516	2.5139	0.0119406	0.464603	NW_027332227.1	10117234	10161458	plus	protein-coding	XM_073083381.1	XP_072939482.1	566		FBpp0289395	0	FBgn0266347	The gene nicotinic Acetylcholine Receptor alpha4 is referred to in FlyBase by the symbol Dmel\nAChR≈í¬±4 (CG12414, FBgn0266347). It is a protein_coding_gene from Dmel. It has 6 annotated transcripts and 6 polypeptides (5 unique). Gene sequence location is 3L:23206669..23287448. Its molecular function is described by: transmembrane signaling receptor activity; acetylcholine-gated monoatomic cation…
LOC140742815	LOC140742815	easter	CLIP domain-containing serine protease HP8-like	ea	easter	6816.36	-0.912637	HWD	0.364692	-2.50248	0.0123325	0.476142	NW_027332214.1	6196181	6214787	minus	protein-coding	XM_073073841.1	XP_072929942.1	374		FBpp0082539	5.14e-96	FBgn0000533	The gene easter is referred to in FlyBase by the symbol Dmel\ea (CG4920, FBgn0000533). It is a protein_coding_gene from Dmel. It has 2 annotated transcripts and 2 polypeptides (all unique). Gene sequence location is 3R:15328729..15330408. Its molecular function is described by: serine-type endopeptidase activity. It is involved in the biological process described with 6 unique terms, many of whic…
LOC140752181	LOC140752181	stall	A disintegrin and metalloproteinase with thrombospondin motifs 16-like	stl	stall	30.6097	2.33677	HWP	0.93488	2.49954	0.0124356	0.478388	NW_027332231.1	12156259	12206650	minus	protein-coding	XM_073086387.1	XP_072942488.1	995		FBpp0301591	2.92e-168	FBgn0086408	The gene stall is referred to in FlyBase by the symbol Dmel\stl (CG3622, FBgn0086408). It is a protein_coding_gene from Dmel. It has 2 annotated transcripts and 2 polypeptides (1 unique). Gene sequence location is 2R:22807860..22815993. Its molecular function is described by: zinc ion binding; metallopeptidase activity; metalloendopeptidase activity. It is involved in the biological process descr…
LOC140749685	LOC140749685	LOC140749685	uncharacterized LOC140749685			13.3598	2.04188	HWP	0.817546	2.49757	0.0125048	0.479321	NW_027332226.1	4926491	4946786	minus	protein-coding	XM_073082806.1	XP_072938907.1	91
LOC140749507	ds	dachsous	dachsous cadherin-related 1	ds	dachsous	3977.15	0.654408	HWP	0.262608	2.49195	0.0127043	0.485221	NW_027332226.1	1977161	2340613	minus	protein-coding	XM_073082577.1	XP_072938678.1	3342		FBpp0309926	0	FBgn0284247	The gene dachsous is referred to in FlyBase by the symbol Dmel\ds (CG17941, FBgn0284247). It is a protein_coding_gene from Dmel. It has 2 annotated transcripts and 2 polypeptides (1 unique). Gene sequence location is 2L:640013..714983. Its molecular function is described by: calcium ion binding; cadherin binding; protein binding. It is involved in the biological process described with 23 unique t…
LOC140744975	LOC140744975	Toll-6 (LOC140744975)	toll-like receptor Tollo	Toll-6	Toll-6	612.385	1.2114	HWP	0.486515	2.48996	0.0127758	0.485453	NW_027332217.1	10315883	10320999	plus	protein-coding	XM_073076705.1	XP_072932806.1	1344		FBpp0297411	0	FBgn0036494	The gene Toll-6 is referred to in FlyBase by the symbol Dmel\Toll-6 (CG7250, FBgn0036494). It is a protein_coding_gene from Dmel. It has 3 annotated transcripts and 3 polypeptides (1 unique). Gene sequence location is 3L:15336692..15344315. Its molecular function is described by: Roundabout binding; neurotrophin receptor activity; heparin binding. It is involved in the biological process describe…
LOC140746017	ImpE3	Ecdysone-inducible gene E3	Ecdysone-inducible gene E3			833.527	2.31678	HWP	0.930717	2.48925	0.0128015	0.485453	NW_027332220.1	693537	706782	plus	protein-coding	XM_073077998.1	XP_072934099.1	315
LOC140753941	drm	drumstick	odd-skipped family member drumstick	drm	drumstick	719.871	3.36503	HWP	1.35265	2.48774	0.0128559	0.485788	NW_027332234.1	5584103	5625478	minus	protein-coding	XM_073088789.1	XP_072944890.1	88		FBpp0311097	5.55e-42	FBgn0024244	The gene drumstick is referred to in FlyBase by the symbol Dmel\drm (CG10016, FBgn0024244). It is a protein_coding_gene from Dmel. It has 3 annotated transcripts and 3 polypeptides (2 unique). Gene sequence location is 2L:3539247..3548423. Its molecular function is described by: protein binding. It is involved in the biological process described with 11 unique terms, many of which group under: em…
LOC140742911	LOC140742911	Melanization Protease 1	CLIP domain-containing serine protease HP8-like	MP1	Melanization Protease 1	2430.1	-0.523845	HWD	0.210717	-2.48602	0.0129182	0.486419	NW_027332214.1	8571380	8578814	minus	protein-coding	XM_073073980.1	XP_072930081.1	338		FBpp0078543	7.47e-41	FBgn0027930	The gene Melanization Protease 1 is referred to in FlyBase by the symbol Dmel\MP1 (CG1102, FBgn0027930). It is a protein_coding_gene from Dmel. It has 3 annotated transcripts and 3 polypeptides (all unique). Gene sequence location is 3R:4307908..4309835. Its molecular function is described by: serine-type endopeptidase activity; serine hydrolase activity; endopeptidase activity. It is involved in…
LOC140752852	LOC140752852	Sph35	phenoloxidase-activating factor 2-like	Sph35	Serine protease homolog 35	39404.3	-0.573897	HWD	0.231058	-2.48378	0.0129996	0.487758	NW_027332232.1	3071284	3088195	plus	protein-coding	XM_073087209.1	XP_072943310.1	412		FBpp0311172	1.19e-112	FBgn0032213	The gene Serine protease homolog 35 is referred to in FlyBase by the symbol Dmel\Sph35 (CG5390, FBgn0032213). It is a protein_coding_gene from Dmel. It has 2 annotated transcripts and 2 polypeptides (1 unique). Gene sequence location is 2L:10304069..10306594. Its molecular function is described by: peptidase activator activity. It is involved in the biological process described with: zymogen acti…
LOC140747297	LOC140747297	juvenile hormone esterase-like	juvenile hormone esterase-like			902.463	-1.97602	HWD	0.796195	-2.48183	0.0130711	0.48872	NW_027332222.1	6118793	6140405	minus	protein-coding	XM_073079626.1	XP_072935727.1	594		FBpp0113027	1.6e-60
LOC140746072	tws	twins	protein phosphatase 2 regulatory subunit tws	tws	twins	7079.67	-0.367254	HWD	0.148119	-2.47945	0.0131584	0.490264	NW_027332210.1	3427536	3461804	minus	protein-coding	XM_073078067.1	XP_072934168.1	485		FBpp0311386	0	FBgn0004889	The gene twins is referred to in FlyBase by the symbol Dmel\tws (CG6235, FBgn0004889). It is a protein_coding_gene from Dmel. It has 9 annotated transcripts and 9 polypeptides (2 unique). Gene sequence location is 3R:10126129..10139772. Its molecular function is described by: protein phosphatase regulator activity. It is involved in the biological process described with 13 unique terms, many of w…
LOC140743595	LOC140743595	LOC140743595	uncharacterized LOC140743595			12.4694	3.75505	HWP	1.51545	2.47785	0.0132176	0.490757	NW_027332215.1	18912349	18953796	plus	protein-coding	XM_073075004.1	XP_072931105.1	273
LOC140743760	LOC140743760	LOC140743760	uncharacterized LOC140743760			181.067	2.09723	HWP	0.849215	2.46961	0.0135261	0.496754	NW_027332209.1	6367898	6373790	minus	protein-coding	XM_073075321.1	XP_072931422.1	1073		FBpp0303631	1.34e-88
LOC140742583	LOC140742583	Pox meso	paired box protein Pax-1-like	Poxm	Pox meso	34.2075	3.29568	HWP	1.33327	2.47187	0.0134408	0.496754	NW_027332214.1	324982	353935	plus	protein-coding	XM_073073490.1	XP_072929591.1	235		FBpp0110325	2.28e-81	FBgn0003129	The gene Pox meso is referred to in FlyBase by the symbol Dmel\Poxm (CG9610, FBgn0003129). It is a protein_coding_gene from Dmel. It has one annotated transcript and one polypeptide. Gene sequence location is 3R:8319025..8333792. Its molecular function is described by: DNA binding; DNA-binding transcription factor activity, RNA polymerase II-specific; RNA polymerase II cis-regulatory region seque…
LOC140745847	LOC140745847	cochonnet	proton-coupled amino acid transporter-like protein pathetic	coch	cochonnet	34.4327	-1.22573	HWD	0.496237	-2.47005	0.0135095	0.496754	NW_027332219.1	4042296	4058294	minus	protein-coding	XM_073077773.1	XP_072933874.1	461		FBpp0302700	9.03e-96	FBgn0263776	The gene cochonnet is referred to in FlyBase by the symbol Dmel\coch (CG43693, FBgn0263776). It is a protein_coding_gene from Dmel. It has 7 annotated transcripts and 7 polypeptides (6 unique). Gene sequence location is 3L:11036358..11051371. Its molecular function is described by: L-amino acid transmembrane transporter activity. It is involved in the biological process described with: amino acid…
LOC140755730	emc	extra macrochaetae	Basic helix-loop-helix domain-containing extra-macrochaetae	emc	extra macrochaetae	7792.1	-0.693245	HWD	0.280829	-2.46856	0.0135656	0.496754	NW_027332239.1	5950232	5955944	plus	protein-coding	XM_073091032.1	XP_072947133.1	143		FBpp0072477	1.9e-40	FBgn0000575	The gene extra macrochaetae is referred to in FlyBase by the symbol Dmel\emc (CG1007, FBgn0000575). It is a protein_coding_gene from Dmel. It has one annotated transcript and one polypeptide. Gene sequence location is 3L:749400..753492. Its molecular function is described by: transcription corepressor activity; protein dimerization activity. It is involved in the biological process described with…
LOC140746607	Tsf2	Transferrin 2	transferrin 2	Tsf2	Transferrin 2	4476.86	-0.288333	HWD	0.117361	-2.4568	0.0140183	0.509824	NW_027332210.1	5392853	5408448	minus	protein-coding	XM_073078733.1	XP_072934834.1	859		FBpp0075698	0	FBgn0036299	The gene Transferrin 2 is referred to in FlyBase by the symbol Dmel\Tsf2 (CG10620, FBgn0036299). It is a protein_coding_gene from Dmel. It has one annotated transcript and one polypeptide. Gene sequence location is 3L:12530436..12533724. Its molecular function is described by: iron ion binding. It is involved in the biological process described with: iron ion transport; septate junction assembly.…
LOC140752565	LOC140752565	Serpin 42Da	uncharacterized LOC140752565	Spn42Da	Serpin 42Da	18081.2	-0.482107	HWD	0.196141	-2.45796	0.0139728	0.509824	NW_027332231.1	11536913	11571385	plus	protein-coding	XM_073086903.1	XP_072943004.1	1203		FBpp0089192	7.15e-52	FBgn0265137	The gene Serpin 42Da is referred to in FlyBase by the symbol Dmel\Spn42Da (CG9453, FBgn0265137). It is a protein_coding_gene from Dmel. It has 11 annotated transcripts and 11 polypeptides (8 unique). Gene sequence location is 2R:6875906..6878927. Its molecular function is described by: serine-type endopeptidase inhibitor activity; cysteine-type endopeptidase inhibitor activity. It is involved in …
LOC140751757	Ca-Ma2d	Ca-Ma2d	Ca[2+] channel Muscle-specific alpha2/delta subunit	Ca-Ma2d	Ca[2+] channel Muscle-specific alpha2/delta subunit	28.3142	2.4453	HWP	0.998481	2.44902	0.0143244	0.517156	NW_027332211.1	6733643	6758534	minus	protein-coding	XM_073085800.1	XP_072941901.1	1244		FBpp0304633	0	FBgn0261999	The gene Ca[2+] channel Muscle-specific alpha2/delta subunit is referred to in FlyBase by the symbol Dmel\Ca-Ma2d (CG42817, FBgn0261999). It is a protein_coding_gene from Dmel. It has 2 annotated transcripts and 2 polypeptides (1 unique). Gene sequence location is 2L:16231475..16241527. Its molecular function is described by: voltage-gated calcium channel activity. It is involved in the biologica…
LOC140744272	Irk1	Irk1	Inwardly rectifying potassium channel 1	Irk1	Inwardly rectifying potassium channel 1	134.266	1.35569	HWP	0.553629	2.44874	0.0143357	0.517156	NW_027332216.1	6139549	6199327	plus	protein-coding	XM_073075817.1	XP_072931918.1	640		FBpp0307581	0	FBgn0265042	The gene Inwardly rectifying potassium channel 1 is referred to in FlyBase by the symbol Dmel\Irk1 (CG44159, FBgn0265042). It is a protein_coding_gene from Dmel. It has 7 annotated transcripts and 7 polypeptides (5 unique). Gene sequence location is 3R:23168317..23185642. Its molecular function is described by: inward rectifier potassium channel activity. It is involved in the biological process …
LOC140752225	LOC140752225	Cuticular protein 65Ec	uncharacterized LOC140752225	Cpr65Ec	Cuticular protein 65Ec	582.561	3.46697	HWP	1.41625	2.44799	0.0143654	0.517156	NW_027332231.1	12460744	12468053	minus	protein-coding	XM_073086441.1	XP_072942542.1	1231		FBpp0076618	2.25e-20	FBgn0035737	The gene Cuticular protein 65Ec is referred to in FlyBase by the symbol Dmel\Cpr65Ec (CG8634, FBgn0035737). It is a protein_coding_gene from Dmel. It has one annotated transcript and one polypeptide. Gene sequence location is 3L:7093204..7093841. Its molecular function is described by: structural constituent of chitin-based larval cuticle. It is involved in the biological process described with: …
LOC140747151	LOC140747151	Neuroligin 3	neuroligin-4, Y-linked-like	Nlg3	Neuroligin 3	97.6683	2.43655	HWP	0.997782	2.44197	0.0146075	0.524101	NW_027332222.1	1564746	1680119	minus	protein-coding	XM_073079424.1	XP_072935525.1	1053		FBpp0290294	0	FBgn0083963	The gene Neuroligin 3 is referred to in FlyBase by the symbol Dmel\Nlg3 (CG34127, FBgn0083963). It is a protein_coding_gene from Dmel. It has 2 annotated transcripts and 2 polypeptides (1 unique). Gene sequence location is 3R:7570281..7639434. Its molecular function is described by: neurexin family protein binding; signaling receptor activity. It is involved in the biological process described wi…
LOC140743652	zld	zelda	zinc finger protein zelda	zld	zelda	517.661	0.863973	HWP	0.354515	2.43705	0.0148075	0.529491	NW_027332215.1	21321648	21329572	minus	protein-coding	XM_073075080.1	XP_072931181.1	1052		FBpp0311265	1.15e-36	FBgn0259789	The gene zelda is referred to in FlyBase by the symbol Dmel\zld (CG12701, FBgn0259789). It is a protein_coding_gene from Dmel. It has 5 annotated transcripts and 5 polypeptides (3 unique). Gene sequence location is X:19766465..19783548. Its molecular function is described by 8 unique terms, many of which group under: binding; DNA binding; double-stranded DNA binding; chromatin binding; transcript…
LOC140753506	LOC140753506	scramblase 1	phospholipid scramblase 2-like	scramb1	scramblase 1	1100.93	-0.647668	HWD	0.266665	-2.42877	0.01515	0.529956	NW_027332211.1	10063965	10079286	plus	protein-coding	XM_073088160.1	XP_072944261.1	274		FBpp0076030	1.43e-107	FBgn0052056	The gene scramblase 1 is referred to in FlyBase by the symbol Dmel\scramb1 (CG32056, FBgn0052056). It is a protein_coding_gene from Dmel. It has 3 annotated transcripts and 3 polypeptides (all unique). Gene sequence location is 3L:10220483..10225240. Its molecular function is described by: calcium ion binding; phospholipid scramblase activity. It is involved in the biological process described wi…
LOC140744595	Sirt7	Sirtuin 7	sirtuin 7	Sirt7	Sirtuin 7	499.369	-0.313713	HWD	0.128925	-2.43329	0.0149622	0.529956	NW_027332216.1	16218431	16225089	plus	protein-coding	XM_073076247.1	XP_072932348.1	670		FBpp0084733	1.97e-116	FBgn0039631	The gene Sirtuin 7 is referred to in FlyBase by the symbol Dmel\Sirt7 (CG11305, FBgn0039631). It is a protein_coding_gene from Dmel. It has one annotated transcript and one polypeptide. Gene sequence location is 3R:29055927..29059204. Its molecular function is described by: NAD+ binding; protein-succinyllysine desuccinylase activity; histone H3K18 deacetylase activity, NAD-dependent; protein-glut…
LOC140746298	LOC140746298	glucose dehydrogenase [FAD, quinone]	glucose dehydrogenase [FAD, quinone]			68.0891	2.16358	HWP	0.891049	2.42813	0.0151771	0.529956	NW_027332220.1	8174526	8181698	plus	protein-coding	XM_073078399.1	XP_072934500.1	631		FBpp0073791	0
LOC140748253	spir	spire	spire type actin nucleation factor	spir	spire	1209.67	-0.626362	HWD	0.258027	-2.4275	0.0152031	0.529956	NW_027332223.1	14515787	14695517	minus	protein-coding	XM_073081021.1	XP_072937122.1	833		FBpp0297511	9.47e-163	FBgn0003475	The gene spire is referred to in FlyBase by the symbol Dmel\spir (CG10076, FBgn0003475). It is a protein_coding_gene from Dmel. It has 10 annotated transcripts and 10 polypeptides (9 unique). Gene sequence location is 2L:20311219..20348386. Its molecular function is described by: microtubule binding; actin binding; protein binding. It is involved in the biological process described with 19 unique…
LOC140749543	Ccdc85	coiled-coil domain-containing protein 85	coiled-coil domain-containing protein 85			872.568	-0.31134	HWD	0.128274	-2.42714	0.0152183	0.529956	NW_027332226.1	12805738	12808927	plus	protein-coding	XM_073082626.1	XP_072938727.1	416		FBpp0077331	8.42e-69
LOC140751706	Ten-m	Tenascin major	teneurin transmembrane protein Ten-m	Ten-m	Tenascin major	4643.59	0.371062	HWP	0.152632	2.43108	0.0150538	0.529956	NW_027332230.1	1773280	2058047	plus	protein-coding	XM_073085720.1	XP_072941821.1	3154		FBpp0303192	0	FBgn0004449	The gene Tenascin major is referred to in FlyBase by the symbol Dmel\Ten-m (CG5723, FBgn0004449). It is a protein_coding_gene from Dmel. It has 3 annotated transcripts and 3 polypeptides (all unique). Gene sequence location is 3L:22293044..22407863. Its molecular function is described by: protein binding; filamin binding; protein homodimerization activity; protein heterodimerization activity; ide…
LOC140756265	fz2	frizzled 2	frizzled 2	fz2	frizzled 2	293.769	1.21826	HWP	0.500893	2.43218	0.0150082	0.529956	NW_027332239.1	459783	646952	plus	protein-coding	XM_073091743.1	XP_072947844.1	539		FBpp0428488	0	FBgn0016797	The gene frizzled 2 is referred to in FlyBase by the symbol Dmel\fz2 (CG9739, FBgn0016797). It is a protein_coding_gene from Dmel. It has 8 annotated transcripts and 8 polypeptides (3 unique). Gene sequence location is 3L:19140975..19235373. Its molecular function is described by: Wnt-protein binding; PDZ domain binding; Wnt receptor activity; transmembrane signaling receptor activity. It is invo…
LOC140756658	eya	eyes absent	eya transcriptional coactivator and phosphatase 2	eya	eyes absent	580.275	0.691997	HWP	0.285028	2.42782	0.0151899	0.529956	NW_027332240.1	7865453	7916953	minus	protein-coding	XM_073092206.1	XP_072948307.1	656		FBpp0297250	1.51e-151	FBgn0000320	The gene eyes absent is referred to in FlyBase by the symbol Dmel\eya (CG9554, FBgn0000320). It is a protein_coding_gene from Dmel. It has 3 annotated transcripts and 3 polypeptides (all unique). Gene sequence location is 2L:6527447..6546976. Its molecular function is described by 6 unique terms, many of which group under: phosphatase activity; hydrolase activity, acting on ester bonds; protein t…
LOC140744420	LOC140744420	Dscam3	cell adhesion molecule Dscam2-like	Dscam3	Down syndrome cell adhesion molecule 3	2.41362	4.3538	HWP	1.79629	2.42377	0.0153602	0.531422	NW_027332216.1	10769328	10846762	minus	protein-coding	XM_073076000.1	XP_072932101.1	1756		FBpp0303245	0	FBgn0261046	The gene Down syndrome cell adhesion molecule 3 is referred to in FlyBase by the symbol Dmel\Dscam3 (CG31190, FBgn0261046). It is a protein_coding_gene from Dmel. It has 4 annotated transcripts and 4 polypeptides (all unique). Gene sequence location is 3R:17473935..17505667. Its molecular function is described by: cell-cell adhesion mediator activity; identical protein binding. It is involved in …
LOC140753939	LOC140753939	sister of odd and bowl	uncharacterized LOC140753939	sob	sister of odd and bowl	79.9052	2.96249	HWP	1.22183	2.42463	0.0153241	0.531422	NW_027332234.1	5497761	5506528	plus	protein-coding	XM_073088787.1	XP_072944888.1	478		FBpp0077247	2.9e-104	FBgn0004892	The gene sister of odd and bowl is referred to in FlyBase by the symbol Dmel\sob (CG3242, FBgn0004892). It is a protein_coding_gene from Dmel. It has one annotated transcript and one polypeptide. Gene sequence location is 2L:3578013..3580769. Its molecular function is described by: RNA polymerase II transcription regulatory region sequence-specific DNA binding; DNA-binding transcription factor ac…
LOC140754760	LOC140754760	LOC140754760	uncharacterized LOC140754760			6.89275	3.28696	HWP	1.35827	2.41996	0.0155223	0.533566	NW_027332236.1	5512934	5522258	minus	protein-coding	XM_073089847.1	XP_072945948.1	195
LOC140756112	LOC140756112	lethal (3) 72Dp	gamma-glutamyl hydrolase-like	l(3)72Dp	lethal (3) 72Dp	36.2279	1.44202	HWP	0.595783	2.42038	0.0155043	0.533566	NW_027332239.1	8308591	8317139	minus	protein-coding	XM_073091523.1	XP_072947624.1	388		FBpp0075214	2.47e-102	FBgn0263607	The gene lethal (3) 72Dp is referred to in FlyBase by the symbol Dmel\l(3)72Dp (CG32155, FBgn0263607). It is a protein_coding_gene from Dmel. It has one annotated transcript and one polypeptide. Gene sequence location is 3L:16234140..16236999. Its molecular function is described by: hydrolase activity; gamma-glutamyl-peptidase activity; omega peptidase activity. It is involved in the biological p…
LOC140751948	Tmtc3	Tmtc3	Transmembrane O-mannosyltransferase targeting cadherins 3	Tmtc3	Transmembrane O-mannosyltransferase targeting cadherins 3	1014.51	0.481077	HWP	0.199	2.41747	0.0156289	0.535505	NW_027332230.1	4876119	5093959	minus	protein-coding	XM_073086069.1	XP_072942170.1	887		FBpp0071561	0	FBgn0020312	The gene Transmembrane O-mannosyltransferase targeting cadherins 3 is referred to in FlyBase by the symbol Dmel\Tmtc3 (CG4050, FBgn0020312). It is a protein_coding_gene from Dmel. It has 2 annotated transcripts and 2 polypeptides (1 unique). Gene sequence location is 2R:21123735..21128510. Its molecular function is described by: dolichyl-phosphate-mannose-protein mannosyltransferase activity; man…
LOC140743593	LOC140743593	LOC140743593	uncharacterized LOC140743593			1986.26	-0.253272	HWD	0.105174	-2.40813	0.0160345	0.546807	NW_027332209.1	9745759	9750812	plus	protein-coding	XM_073075038.1	XP_072931139.1	280
LOC140749745	MED17	MED17	mediator complex subunit 17	MED17	Mediator complex subunit 17	1221.74	-0.2675	HWD	0.11111	-2.40752	0.0160614	0.546807	NW_027332226.1	13339712	13349789	plus	protein-coding	XM_073082893.1	XP_072938994.1	656		FBpp0082980	0	FBgn0038578	The gene Mediator complex subunit 17 is referred to in FlyBase by the symbol Dmel\MED17 (CG7957, FBgn0038578). It is a protein_coding_gene from Dmel. It has one annotated transcript and one polypeptide. Gene sequence location is 3R:18189072..18191265. Its molecular function is described by: DNA-binding transcription factor binding; transcription coactivator activity; protein binding; transcriptio…
LOC140755729	tfc	triforce	Brevican core protein triforce	tfc	triforce	7289.79	-0.74553	HWD	0.310376	-2.40202	0.0163047	0.553321	NW_027332239.1	10941585	11013734	minus	protein-coding	XM_073091030.1	XP_072947131.1	296		FBpp0072553	4.67e-97	FBgn0035199	The gene triforce is referred to in FlyBase by the symbol Dmel\tfc (CG9134, FBgn0035199). It is a protein_coding_gene from Dmel. It has 3 annotated transcripts and 3 polypeptides (2 unique). Gene sequence location is 3L:1256449..1274498. Its molecular function is described by: carbohydrate binding; pattern recognition receptor activity. It is involved in the biological process described with: imm…
LOC140744405	asun	asunder	integrator complex subunit 13 asun	asun	asunder	538.257	-0.361869	HWD	0.150925	-2.39767	0.0164996	0.553741	NW_027332216.1	10583279	10596774	minus	protein-coding	XM_073075977.1	XP_072932078.1	624		FBpp0082713	2.86e-127	FBgn0020407	The gene asunder is referred to in FlyBase by the symbol Dmel\asun (CG6814, FBgn0020407). It is a protein_coding_gene from Dmel. It has one annotated transcript and one polypeptide. Gene sequence location is 3R:16264271..16266891. Its molecular function is described by: . It is involved in the biological process described with 10 unique terms, many of which group under: biological regulation; mac…
LOC140744828	LOC140744828	LOC140744828	uncharacterized LOC140744828			13994.7	-0.843872	HWD	0.351938	-2.39779	0.0164943	0.553741	NW_027332217.1	5772393	5781915	plus	protein-coding	XM_073076517.1	XP_072932618.1	624
LOC140747592	LOC140747592	glucose dehydrogenase [FAD, quinone]-like	glucose dehydrogenase [FAD, quinone]-like			121.097	1.50051	HWP	0.625967	2.39711	0.0165249	0.553741	NW_027332222.1	11328031	11346476	minus	protein-coding	XM_073080141.1	XP_072936242.1	628		FBpp0084360	0
LOC140747109	LOC140747109	LOC140747109	uncharacterized LOC140747109			23.6932	3.51599	HWP	1.46656	2.39744	0.0165099	0.553741	NW_027332222.1	14338208	14343790	plus	protein-coding	XM_073079362.1	XP_072935463.1	327		FBpp0071889	9.89e-34
LOC140742275	abd-A	abdominal A	abdominal A	abd-A	abdominal A	231.766	-5.25704	HWD	2.19666	-2.3932	0.0167023	0.557932	NW_027332213.1	10030758	10083739	plus	protein-coding	XM_073073131.1	XP_072929232.1	351		FBpp0297433	8.04e-87	FBgn0000014	The gene abdominal A is referred to in FlyBase by the symbol Dmel\abd-A (CG10325, FBgn0000014). It is a protein_coding_gene from Dmel. It has 4 annotated transcripts and 4 polypeptides (2 unique). Gene sequence location is 3R:16807214..16830049. Its molecular function is described by 7 unique terms, many of which group under: binding; nucleic acid binding; DNA binding; cis-regulatory region seque…
LOC140744812	LOC140744812	LOC140744812	uncharacterized LOC140744812			13247.1	-1.03362	HWD	0.432146	-2.39184	0.0167641	0.558243	NW_027332217.1	4981494	4996370	minus	protein-coding	XM_073076481.1	XP_072932582.1	245		FBpp0111672	1.05e-11
LOC140743571	LOC140743571	G-protein coupled receptor moody	G-protein coupled receptor moody			7.07586	2.052	HWP	0.859537	2.38733	0.0169712	0.561631	NW_027332209.1	5097718	5228187	plus	protein-coding	XM_073074964.1	XP_072931065.1	438		FBpp0309107	7.35e-92
LOC140743792	LOC140743792	LOC140743792	uncharacterized LOC140743792			62.056	-4.88592	HWD	2.04596	-2.38809	0.0169363	0.561631	NW_027332209.1	6412769	6439584	plus	protein-coding	XM_073075382.1	XP_072931483.1	489		FBpp0073154	0
LOC140752219	dyl	dusky-like	transmembrane protein dusky-like	dyl	dusky-like	138.056	2.04591	HWP	0.85786	2.3849	0.0170839	0.563207	NW_027332211.1	7296598	7333814	minus	protein-coding	XM_073086438.1	XP_072942539.1	582		FBpp0073199	0	FBgn0066365	The gene dusky-like is referred to in FlyBase by the symbol Dmel\dyl (CG15013, FBgn0066365). It is a protein_coding_gene from Dmel. It has 3 annotated transcripts and 3 polypeptides (1 unique). Gene sequence location is 3L:4294004..4307718. Its molecular function is described by: structural constituent of chitin-based cuticle. It is involved in the biological process described with: actin filamen…
LOC140748578	LOC140748578	LOC140748578	uncharacterized LOC140748578			363.673	-2.9427	HWD	1.23434	-2.38402	0.0171245	0.563207	NW_027332224.1	2664477	2665449	plus	protein-coding	XM_073081402.1	XP_072937503.1	222
LOC140749194	LOC140749194	LOC140749194	uncharacterized LOC140749194			15.3686	1.89122	HWP	0.794958	2.37902	0.0173586	0.569148	NW_027332225.1	3619900	3620780	plus	protein-coding	XM_073082242.1	XP_072938343.1	108
LOC140750117	CAP	CAP	Cbl-associated protein	CAP	CAP	900.806	1.4773	HWP	0.621582	2.37667	0.0174696	0.571031	NW_027332227.1	7879104	8063900	minus	protein-coding	XM_073083482.1	XP_072939583.1	2151		FBpp0428210	6.36e-171	FBgn0033504	The gene CAP is referred to in FlyBase by the symbol Dmel\CAP (CG18408, FBgn0033504). It is a protein_coding_gene from Dmel. It has 28 annotated transcripts and 28 polypeptides (25 unique). Gene sequence location is 2R:10269016..10307024. Its molecular function is unknown. It is involved in the biological process described with: sensory perception of sound; sensory perception of mechanical stimul…
LOC140742956	LOC140742956	LOC140742956	uncharacterized LOC140742956			1164.75	0.605981	HWP	0.255105	2.37542	0.0175289	0.571218	NW_027332214.1	11049500	11095923	plus	protein-coding	XM_073074063.1	XP_072930164.1	454		FBpp0291866	7.45e-53
LOC140743731	LOC140743731	LOC140743731	uncharacterized LOC140743731			9.42559	5.05683	HWP	2.13383	2.36984	0.0177958	0.57744	NW_027332215.1	25307411	25326295	plus	protein-coding	XM_073075249.1	XP_072931350.1	1801		FBpp0293354	4.31e-26
LOC140753444	Elk	Eag-like K[+] channel	Eag-like K[+] channel	Elk	Eag-like K[+] channel	4.20602	4.75465	HWP	2.00689	2.36917	0.0178282	0.57744	NW_027332233.1	10578806	10691228	minus	protein-coding	XM_073088040.1	XP_072944141.1	1055		FBpp0085981	0	FBgn0011589	The gene Eag-like K[+] channel is referred to in FlyBase by the symbol Dmel\Elk (CG5076, FBgn0011589). It is a protein_coding_gene from Dmel. It has 2 annotated transcripts and 2 polypeptides (all unique). Gene sequence location is 2R:17873939..17926695. Its molecular function is described by: voltage-gated monoatomic cation channel activity; monoatomic ion channel activity; voltage-gated potassi…
LOC140752723	LOC140752723	C-Maf-inducing protein-like	C-Maf-inducing protein-like			276.642	0.630028	HWP	0.266252	2.36629	0.0179674	0.578806	NW_027332211.1	8705389	8752317	plus	protein-coding	XM_073087056.1	XP_072943157.1	872
LOC140743414	Prm	Paramyosin	Paramyosin	Prm	Paramyosin	86.6811	1.98796	HWP	0.840203	2.36605	0.0179791	0.578806	NW_027332215.1	11942151	11955739	minus	protein-coding	XM_073074656.1	XP_072930757.1	876		FBpp0076320	0	FBgn0003149	The gene Paramyosin is referred to in FlyBase by the symbol Dmel\Prm (CG5939, FBgn0003149). It is a protein_coding_gene from Dmel. It has 6 annotated transcripts and 6 polypeptides (4 unique). Gene sequence location is 3L:8732858..8745310. Its molecular function is described by: Rho-dependent protein serine/threonine kinase activity. It is involved in the biological process described with 9 uniqu…
LOC140748187	LOC140748187	LOC140748187	uncharacterized LOC140748187			1434.77	-0.846498	HWD	0.35858	-2.36069	0.0182408	0.585464	NW_027332223.1	13128424	13133013	plus	protein-coding	XM_073080934.1	XP_072937035.1	175
LOC140744942	LOC140744942	D-beta-hydroxybutyrate dehydrogenase, mitochondrial	D-beta-hydroxybutyrate dehydrogenase, mitochondrial			5.23741	4.19937	HWP	1.78346	2.35462	0.0185415	0.593141	NW_027332217.1	9032842	9084689	plus	protein-coding	XM_073076664.1	XP_072932765.1	389		FBpp0087129	3.14e-143
LOC140748035	Ppt2	Ppt2	palmitoyl-protein thioesterase 2	Ppt2	Palmitoyl-protein Thioesterase 2	876.024	0.510961	HWP	0.217095	2.35363	0.0185913	0.593141	NW_027332223.1	3076270	3083424	minus	protein-coding	XM_073080717.1	XP_072936818.1	288		FBpp0079801	3.17e-105	FBgn0032358	The gene Palmitoyl-protein Thioesterase 2 is referred to in FlyBase by the symbol Dmel\Ppt2 (CG4851, FBgn0032358). It is a protein_coding_gene from Dmel. It has one annotated transcript and one polypeptide. Gene sequence location is 2L:11280298..11281920. Its molecular function is described by: palmitoyl-(protein) hydrolase activity; palmitoyl hydrolase activity; fatty acyl-CoA hydrolase activity…
LOC140757630	Not3	Not3	CCR4-associated factor Not3	Not3	CCR4-NOT transcription complex subunit 3	4306.79	-0.179093	HWD	0.0762293	-2.3494	0.0188037	0.598125	NW_027332212.1	14119653	14143406	plus	protein-coding	XM_073093475.1	XP_072949576.1	692		FBpp0304299	1.36e-133	FBgn0033029	The gene CCR4-NOT transcription complex subunit 3 is referred to in FlyBase by the symbol Dmel\Not3 (CG8426, FBgn0033029). It is a protein_coding_gene from Dmel. It has 2 annotated transcripts and 2 polypeptides (1 unique). Gene sequence location is 2R:5656406..5663222. Its molecular function is described by: protein binding. It is involved in the biological process described with: nuclear-transc…
LOC140752863	LOC140752863	LOC140752863	uncharacterized LOC140752863			2.67487	-5.11416	HWD	2.18269	-2.34305	0.0191267	0.60659	NW_027332232.1	2717878	2721429	plus	protein-coding	XM_073087222.1	XP_072943323.1	865
LOC140746282	LOC140746282	lambik	uncharacterized LOC140746282	lbk	lambik	277.207	-0.861387	HWD	0.36891	-2.33495	0.019546	0.618049	NW_027332210.1	4072713	4074841	plus	protein-coding	XM_073078366.1	XP_072934467.1	419		FBpp0291294	1.2e-22	FBgn0034083	The gene lambik is referred to in FlyBase by the symbol Dmel\lbk (CG8434, FBgn0034083). It is a protein_coding_gene from Dmel. It has one annotated transcript and one polypeptide. Gene sequence location is 2R:16150123..16169519. Its molecular function is described by: . The biological processes in which it is involved are not known. 77 alleles are reported. No phenotypic data is available. The ph…
LOC140749091	LOC140749091	dpr6	neurotrimin-like	dpr6	defective proboscis extension response 6	4.71207	2.74171	HWP	1.17515	2.33307	0.0196445	0.619325	NW_027332225.1	23013	207137	minus	protein-coding	XM_073082113.1	XP_072938214.1	314		FBpp0303926	1.16e-78	FBgn0040823	The gene defective proboscis extension response 6 is referred to in FlyBase by the symbol Dmel\dpr6 (CG14162, FBgn0040823). It is a protein_coding_gene from Dmel. It has 5 annotated transcripts and 5 polypeptides (all unique). Gene sequence location is 3L:9974651..10139360. Its molecular function is described by: . It is involved in the biological process described with: synapse organization; sen…
LOC140750153	LOC140750153	LOC140750153	uncharacterized LOC140750153			28.0275	1.62995	HWP	0.699709	2.32946	0.0198345	0.621687	NW_027332227.1	2930092	2934811	minus	protein-coding	XM_073083541.1	XP_072939642.1	227
LOC140752486	LOC140752486	G-protein coupled receptor dmsr-1-like	G-protein coupled receptor dmsr-1-like			78.7154	1.6991	HWP	0.729405	2.32943	0.0198361	0.621687	NW_027332231.1	5812044	5853423	plus	protein-coding	XM_073086814.1	XP_072942915.1	426		FBpp0303453	1.47e-123
LOC140751603	LOC140751603	pippin	facilitated trehalose transporter Tret1-like	pippin	pippin	502.152	0.87699	HWP	0.376964	2.32646	0.0199942	0.624803	NW_027332230.1	6110067	6118902	plus	protein-coding	XM_073085568.1	XP_072941669.1	509		FBpp0072148	4.06e-64	FBgn0034909	The gene pippin is referred to in FlyBase by the symbol Dmel\pippin (CG4797, FBgn0034909). It is a protein_coding_gene from Dmel. It has one annotated transcript and one polypeptide. Gene sequence location is 2R:23812185..23818327. Its molecular function is described by: trehalose transmembrane transporter activity; transmembrane transporter activity; sugar transmembrane transporter activity; D-g…
LOC140743577	LOC140743577	dar1	uncharacterized LOC140743577	dar1	dendritic arbor reduction 1	140.18	2.02778	HWP	0.8751	2.3172	0.0204928	0.632962	NW_027332215.1	17876354	17987821	minus	protein-coding	XM_073074972.1	XP_072931073.1	357		FBpp0112047	3.11e-62	FBgn0263239	The gene dendritic arbor reduction 1 is referred to in FlyBase by the symbol Dmel\dar1 (CG12029, FBgn0263239). It is a protein_coding_gene from Dmel. It has one annotated transcript and one polypeptide. Gene sequence location is 3L:3626352..3653442. Its molecular function is described by: DNA-binding transcription factor activity, RNA polymerase II-specific; DNA-binding transcription factor activ…
LOC140750324	2mit	2mit	leucine-rich repeat-containing protein 2mit	2mit	2mit	6.59483	2.16692	HWP	0.933879	2.32034	0.0203223	0.632962	NW_027332227.1	9713238	9719311	plus	protein-coding	XM_073083782.1	XP_072939883.1	823		FBpp0303176	8.45e-42	FBgn0260793	The gene 2mit is referred to in FlyBase by the symbol Dmel\2mit (CG42573, FBgn0260793). It is a protein_coding_gene from Dmel. It has 4 annotated transcripts and 4 polypeptides (2 unique). Gene sequence location is 3R:13121951..13155687. Its molecular function is described by: . It is involved in the biological process described with: short-term memory. 15 alleles are reported. No phenotypic data…
LOC140756285	LOC140756285	LOC140756285	uncharacterized LOC140756285			193452	-1.71647	HWD	0.740701	-2.31736	0.0204842	0.632962	NW_027332239.1	8115228	8115745	minus	protein-coding	XM_073091768.1	XP_072947869.1	133
LOC140756612	LOC140756612	Nuclear factor Y-box C	nuclear transcription factor Y subunit gamma-like	Nf-YC	Nuclear factor Y-box C	542.172	-0.412284	HWD	0.17776	-2.31933	0.0203773	0.632962	NW_027332240.1	2140650	2154287	plus	protein-coding	XM_073092144.1	XP_072948245.1	285		FBpp0070935	8.82e-42	FBgn0029905	The gene Nuclear factor Y-box C is referred to in FlyBase by the symbol Dmel\Nf-YC (CG3075, FBgn0029905). It is a protein_coding_gene from Dmel. It has one annotated transcript and one polypeptide. Gene sequence location is X:6818178..6820919. Its molecular function is described by: protein heterodimerization activity; sequence-specific DNA binding; DNA-binding transcription activator activity, R…
LOC140744825	LOC140744825	thisbe	fibroblast growth factor 17-like	ths	thisbe	81.7243	2.20968	HWP	0.956502	2.31016	0.0208792	0.641177	NW_027332217.1	5391566	5506319	plus	protein-coding	XM_073076508.1	XP_072932609.1	249		FBpp0087137	1.48e-06	FBgn0033652	The gene thisbe is referred to in FlyBase by the symbol Dmel\ths (CG12443, FBgn0033652). It is a protein_coding_gene from Dmel. It has 2 annotated transcripts and 2 polypeptides (all unique). Gene sequence location is 2R:11756817..11814424. Its molecular function is described by: growth factor activity; fibroblast growth factor receptor binding; receptor ligand activity. It is involved in the bio…
LOC140749476	dac	dachshund	dachshund family transcription factor	dac	dachshund	758.42	3.06296	HWP	1.32542	2.31094	0.0208364	0.641177	NW_027332226.1	6634708	6815786	minus	protein-coding	XM_073082528.1	XP_072938629.1	728		FBpp0080435	4.43e-149	FBgn0005677	The gene dachshund is referred to in FlyBase by the symbol Dmel\dac (CG4952, FBgn0005677). It is a protein_coding_gene from Dmel. It has 6 annotated transcripts and 6 polypeptides (all unique). Gene sequence location is 2L:16466512..16485998. Its molecular function is described by: RNA polymerase II cis-regulatory region sequence-specific DNA binding; protein binding; DNA-binding transcription fa…
LOC140749803	LOC140749803	mitochondrial basic amino acids transporter-like	mitochondrial basic amino acids transporter-like			22.9786	2.46551	HWP	1.06992	2.30438	0.0212015	0.647346	NW_027332226.1	11116865	11120697	plus	protein-coding	XM_073082963.1	XP_072939064.1	315		FBpp0304055	2.05e-69
LOC140751544	Xpc	Xpc	DNA repair protein complementing XP-C cells homolog	Xpc	Xeroderma pigmentosum, complementation group C	488.077	-0.515051	HWD	0.223508	-2.3044	0.0212004	0.647346	NW_027332230.1	9043132	9054488	minus	protein-coding	XM_073085447.1	XP_072941548.1	1188		FBpp0086506	0	FBgn0004698	The gene Xeroderma pigmentosum, complementation group C is referred to in FlyBase by the symbol Dmel\Xpc (CG8153, FBgn0004698). It is a protein_coding_gene from Dmel. It has 3 annotated transcripts and 3 polypeptides (all unique). Gene sequence location is 2R:15311510..15318239. Its molecular function is described by: single-stranded DNA binding; damaged DNA binding; DNA binding. It is involved i…
LOC140757911	LOC140757911	beaten path IIa	uncharacterized LOC140757911	beat-IIa	beaten path IIa	239.654	1.55452	HWP	0.675449	2.30146	0.0213655	0.648626	NW_027332213.1	1808496	1916142	minus	protein-coding	XM_073093786.1	XP_072949887.1	395		FBpp0308313	4.29e-60	FBgn0038498	The gene beaten path IIa is referred to in FlyBase by the symbol Dmel\beat-IIa (CG14334, FBgn0038498). It is a protein_coding_gene from Dmel. It has 2 annotated transcripts and 2 polypeptides (1 unique). Gene sequence location is 3R:17320004..17366119. Its molecular function is described by: cell adhesion receptor activity. It is involved in the biological process described with: synapse assembly…
LOC140751631	LOC140751631	lethal of scute	achaete-scute complex protein T3-like	l(1)sc	lethal of scute	3013.5	-0.514966	HWD	0.223715	-2.30189	0.0213415	0.648626	NW_027332230.1	6255627	6258232	minus	protein-coding	XM_073085600.1	XP_072941701.1	193		FBpp0070073	3.97e-32	FBgn0002561	The gene lethal of scute is referred to in FlyBase by the symbol Dmel\l(1)sc (CG3839, FBgn0002561). It is a protein_coding_gene from Dmel. It has one annotated transcript and one polypeptide. Gene sequence location is X:409721..410817. Its molecular function is described by 6 unique terms, many of which group under: binding; DNA-binding transcription factor activity; transcription regulator activ…
LOC140756062	Atx-1	Ataxin 1	Ataxin 1	Atx-1	Ataxin 1	2876.26	-0.545224	HWD	0.237014	-2.30039	0.0214261	0.648626	NW_027332239.1	10195651	10246139	plus	protein-coding	XM_073091459.1	XP_072947560.1	309		FBpp0289092	1.88e-31	FBgn0029907	The gene Ataxin 1 is referred to in FlyBase by the symbol Dmel\Atx-1 (CG4547, FBgn0029907). It is a protein_coding_gene from Dmel. It has one annotated transcript and one polypeptide. Gene sequence location is X:6823204..6824203. Its molecular function is described by: RNA binding. It is involved in the biological process described with: regulation of DNA-templated transcription; photoreceptor ce…
LOC140756150	LOC140756150	LOC140756150	uncharacterized LOC140756150			259.675	-1.87823	HWD	0.818154	-2.29569	0.0216938	0.65487	NW_027332211.1	17802933	17955113	minus	protein-coding	XM_073091591.1	XP_072947692.1	1160
LOC140742377	LOC140742377	LOC140742377	uncharacterized LOC140742377			141.43	1.85283	HWP	0.808896	2.29057	0.0219882	0.661881	NW_027332213.1	14234791	14283604	minus	protein-coding	XM_073073301.1	XP_072929402.1	521		FBpp0111892	4.08e-55
LOC140743349	LOC140743349	Glutamate receptor IA	glutamate receptor 1-like	GluRIA	Glutamate receptor IA	4.68476	4.46771	HWP	1.95702	2.28291	0.0224355	0.665939	NW_027332215.1	9064857	9203436	plus	protein-coding	XM_073074523.1	XP_072930624.1	898		FBpp0076691	0	FBgn0004619	The gene Glutamate receptor IA is referred to in FlyBase by the symbol Dmel\GluRIA (CG8442, FBgn0004619). It is a protein_coding_gene from Dmel. It has one annotated transcript and one polypeptide. Gene sequence location is 3L:6624032..6635059. Its molecular function is described by: glutamate receptor activity; kainate selective glutamate receptor activity; transmitter-gated monoatomic ion chann…
LOC140748974	LOC140748974	Prps	ribose-phosphate pyrophosphokinase 2-like	Prps	Phosphoribosyl pyrophosphate synthetase	13.3338	4.02918	HWP	1.76258	2.28596	0.0222566	0.665939	NW_027332225.1	4793782	4794944	minus	protein-coding	XM_073081961.1	XP_072938062.1	343		FBpp0311282	0	FBgn0036030	The gene Phosphoribosyl pyrophosphate synthetase is referred to in FlyBase by the symbol Dmel\Prps (CG6767, FBgn0036030). It is a protein_coding_gene from Dmel. It has 9 annotated transcripts and 9 polypeptides (6 unique). Gene sequence location is 3L:9683579..9696700. Its molecular function is described by: ribose phosphate diphosphokinase activity; magnesium ion binding. It is involved in the b…
LOC140749965	LOC140749965	LOC140749965	uncharacterized LOC140749965			461.452	-0.355408	HWD	0.155545	-2.28492	0.0223173	0.665939	NW_027332226.1	12773052	12789802	plus	protein-coding	XM_073083236.1	XP_072939337.1	334		FBpp0078402	1.47e-75
LOC140754235	LOC140754235	pickled eggs	uncharacterized LOC140754235	pigs	pickled eggs	1039.2	1.44835	HWP	0.634212	2.28371	0.0223887	0.665939	NW_027332235.1	12826707	12968886	minus	protein-coding	XM_073089183.1	XP_072945284.1	733		FBpp0310031	1.42e-40	FBgn0029881	The gene pickled eggs is referred to in FlyBase by the symbol Dmel\pigs (CG3973, FBgn0029881). It is a protein_coding_gene from Dmel. It has 3 annotated transcripts and 3 polypeptides (1 unique). Gene sequence location is X:6600062..6653015. Its molecular function is described by: actin filament binding; microtubule binding. It is involved in the biological process described with 8 unique terms, …
LOC140754650	ci	cubitus interruptus	transcriptional activator cubitus interruptus	ci	cubitus interruptus	2124.32	1.26325	HWP	0.552991	2.2844	0.022348	0.665939	NW_027332236.1	4377709	4507992	minus	protein-coding	XM_073089655.1	XP_072945756.1	1604		FBpp0297298	5.63e-133	FBgn0004859	The gene cubitus interruptus is referred to in FlyBase by the symbol Dmel\ci (CG2125, FBgn0004859). It is a protein_coding_gene from Dmel. It has 3 annotated transcripts and 3 polypeptides (all unique). Gene sequence location is 4:47710..57041. Its molecular function is described by 11 unique terms, many of which group under: binding; DNA binding; protein binding; nucleic acid binding; transcript…
LOC140749473	LOC140749473	LOC140749473	uncharacterized LOC140749473			2340.29	1.92284	HWP	0.843637	2.27922	0.0226538	0.670551	NW_027332226.1	787026	843761	plus	protein-coding	XM_073082517.1	XP_072938618.1	505		FBpp0310843	1.39e-25
LOC140753617	Sik2	Salt-inducible kinase 2	Salt-inducible kinase 2	Sik2	Salt-inducible kinase 2	167.098	1.00802	HWP	0.443188	2.27448	0.0229372	0.673331	NW_027332209.1	8238363	8288600	plus	protein-coding	XM_073088738.1	XP_072944839.1	1232		FBpp0070326	1.39e-172	FBgn0025625	The gene Salt-inducible kinase 2 is referred to in FlyBase by the symbol Dmel\Sik2 (CG4290, FBgn0025625). It is a protein_coding_gene from Dmel. It has one annotated transcript and one polypeptide. Gene sequence location is X:2055310..2061915. Its molecular function is described by: protein serine/threonine kinase activity; ATP binding; protein kinase activity. It is involved in the biological pr…
LOC140746330	LOC140746330	stuck in traffic	very long chain fatty acid elongase AAEL008004-like	sit	stuck in traffic	936.593	-3.29225	HWD	1.44642	-2.27613	0.022838	0.673331	NW_027332220.1	8599047	8611851	minus	protein-coding	XM_073078441.1	XP_072934542.1	265		FBpp0083674	2.34e-70	FBgn0038986	The gene stuck in traffic is referred to in FlyBase by the symbol Dmel\sit (CG5278, FBgn0038986). It is a protein_coding_gene from Dmel. It has one annotated transcript and one polypeptide. Gene sequence location is 3R:22558342..22562572. Its molecular function is described by: fatty acid elongase activity. It is involved in the biological process described with 9 unique terms, many of which grou…
LOC140751561	LOC140751561	LOC140751561	uncharacterized LOC140751561			28118.2	-1.44744	HWD	0.636366	-2.27454	0.0229337	0.673331	NW_027332230.1	14782674	14901360	plus	protein-coding	XM_073085473.1	XP_072941574.1	2706
LOC140750445	LOC140750445	cyclic GMP-AMP phosphodiesterase SMPDL3A-like	cyclic GMP-AMP phosphodiesterase SMPDL3A-like			17.6235	3.24242	HWP	1.43304	2.26261	0.0236596	0.683243	NW_027332227.1	13604373	13693636	plus	protein-coding	XM_073083970.1	XP_072940071.1	453		FBpp0312612	7.42e-127
LOC140750934	Inx3	Innexin 3	innexin 3	Inx3	Innexin 3	36918.3	0.315485	HWP	0.139279	2.26513	0.023505	0.683243	NW_027332228.1	12484510	12503055	plus	protein-coding	XM_073084695.1	XP_072940796.1	386		FBpp0311402	0	FBgn0265274	The gene Innexin 3 is referred to in FlyBase by the symbol Dmel\Inx3 (CG1448, FBgn0265274). It is a protein_coding_gene from Dmel. It has 3 annotated transcripts and 3 polypeptides (1 unique). Gene sequence location is 3R:28853606..28859497. Its molecular function is described by: gap junction channel activity. It is involved in the biological process described with: phototransduction, visible li…
LOC140752078	PIG-K	PIG-K	Phosphatidylinositol glycan anchor biosynthesis class K	PIG-K	Phosphatidylinositol glycan anchor biosynthesis class K	995.194	-0.33058	HWD	0.145869	-2.26627	0.0234346	0.683243	NW_027332231.1	7554780	7558906	plus	protein-coding	XM_073086230.1	XP_072942331.1	343		FBpp0070333	2.77e-176	FBgn0023545	The gene Phosphatidylinositol glycan anchor biosynthesis class K is referred to in FlyBase by the symbol Dmel\PIG-K (CG4406, FBgn0023545). It is a protein_coding_gene from Dmel. It has one annotated transcript and one polypeptide. Gene sequence location is X:2007911..2009364. Its molecular function is described by: GPI-anchor transamidase activity; peptidase activity. It is involved in the biolog…
LOC140753289	LOC140753289	Entomoglyceroporin 2	aquaporin-like	Eglp2	Entomoglyceroporin 2	48.8948	1.11379	HWP	0.492234	2.26271	0.0236533	0.683243	NW_027332233.1	21949	39530	minus	protein-coding	XM_073087781.1	XP_072943882.1	321		FBpp0072016	2.22e-45	FBgn0034883	The gene Entomoglyceroporin 2 is referred to in FlyBase by the symbol Dmel\Eglp2 (CG17664, FBgn0034883). It is a protein_coding_gene from Dmel. It has 2 annotated transcripts and 2 polypeptides (all unique). Gene sequence location is 2R:23603722..23616754. Its molecular function is described by: water channel activity; channel activity. It is involved in the biological process described with: tra…
LOC140755947	LOC140755947	Shaker cognate b	potassium voltage-gated channel protein Shab-like	Shab	Shaker cognate b	27.0979	1.81219	HWP	0.800699	2.26326	0.0236194	0.683243	NW_027332239.1	9292724	9354750	plus	protein-coding	XM_073091305.1	XP_072947406.1	890		FBpp0293735	0	FBgn0262593	The gene Shaker cognate b is referred to in FlyBase by the symbol Dmel\Shab (CG43128, FBgn0262593). It is a protein_coding_gene from Dmel. It has 10 annotated transcripts and 10 polypeptides (9 unique). Gene sequence location is 3L:2895017..2959579. Its molecular function is described by: monoatomic ion channel activity; potassium channel regulator activity; delayed rectifier potassium channel ac…
LOC140756406	shot	short stop	dystonin-like protein short stop	shot	short stop	7263.88	-0.401401	HWD	0.177134	-2.26608	0.0234463	0.683243	NW_027332240.1	8280202	8663670	plus	protein-coding	XM_073091886.1	XP_072947987.1	7533		FBpp0271732	0	FBgn0013733	The gene short stop is referred to in FlyBase by the symbol Dmel\shot (CG18076, FBgn0013733). It is a protein_coding_gene from Dmel. It has 22 annotated transcripts and 22 polypeptides (21 unique). Gene sequence location is 2R:13864237..13942110. Its molecular function is described by 6 unique terms, many of which group under: binding; protein binding; cytoskeletal protein binding; structural mol…
LOC140754166	twi	twist	twist family bHLH transcription factor	twi	twist	91.1459	3.42829	HWP	1.51862	2.2575	0.023977	0.688675	NW_027332234.1	9522961	9524314	minus	protein-coding	XM_073089114.1	XP_072945215.1	298		FBpp0311714	1.45e-26	FBgn0003900	The gene twist is referred to in FlyBase by the symbol Dmel\twi (CG2956, FBgn0003900). It is a protein_coding_gene from Dmel. It has 3 annotated transcripts and 3 polypeptides (1 unique). Gene sequence location is 2R:22985374..23048325. Its molecular function is described by 6 unique terms, many of which group under: binding; protein dimerization activity; protein binding; nucleic acid binding; p…
LOC140754656	LOC140754656	myoglianin	growth/differentiation factor 8-like	myo	myoglianin	791.987	0.819379	HWP	0.362922	2.25773	0.0239626	0.688675	NW_027332236.1	6842877	6849091	minus	protein-coding	XM_073089677.1	XP_072945778.1	237		FBpp0088164	1.02e-44	FBgn0026199	The gene myoglianin is referred to in FlyBase by the symbol Dmel\myo (CG1838, FBgn0026199). It is a protein_coding_gene from Dmel. It has 3 annotated transcripts and 3 polypeptides (1 unique). Gene sequence location is 4:690686..696055. Its molecular function is described by: growth factor activity; cytokine activity; activin receptor binding; receptor ligand activity. It is involved in the biolo…
LOC140757616	LOC140757616	MIF4G domain-containing protein A	MIF4G domain-containing protein A			1414.47	0.839719	HWP	0.37236	2.25513	0.0241254	0.689304	NW_027332212.1	13688246	13730836	plus	protein-coding	XM_073093454.1	XP_072949555.1	457		FBpp0290091	4.49e-94
LOC140755953	Psa	Psa	puromycin-sensitive aminopeptidase	Psa	Puromycin sensitive aminopeptidase	2038.42	-0.44462	HWD	0.197164	-2.25508	0.0241282	0.689304	NW_027332239.1	9217931	9225265	minus	protein-coding	XM_073091317.1	XP_072947418.1	953		FBpp0072583	0	FBgn0261243	The gene Puromycin sensitive aminopeptidase is referred to in FlyBase by the symbol Dmel\Psa (CG1009, FBgn0261243). It is a protein_coding_gene from Dmel. It has 8 annotated transcripts and 8 polypeptides (3 unique). Gene sequence location is 3L:1502843..1523380. Its molecular function is described by: aminopeptidase activity; metalloaminopeptidase activity; metallopeptidase activity; zinc ion bi…
LOC140747138	LOC140747138	LOC140747138	uncharacterized LOC140747138			2523.18	-0.373766	HWD	0.16591	-2.25283	0.02427	0.689896	NW_027332222.1	387032	474889	plus	protein-coding	XM_073079400.1	XP_072935501.1	725		FBpp0306684	6.28e-101
LOC140756673	LOC140756673	LOC140756673	uncharacterized LOC140756673			956.072	-0.212123	HWD	0.094164	-2.25269	0.0242784	0.689896	NW_027332240.1	5187628	5201194	minus	protein-coding	XM_073092226.1	XP_072948327.1	1080
LOC140754084	NKAIN	Na,K-ATPase Interacting	Sodium/potassium-transporting ATPase subunit beta-1-interacting protein	NKAIN	Na,K-ATPase Interacting	1251.09	-0.382717	HWD	0.170062	-2.25046	0.0244198	0.692069	NW_027332211.1	11572339	11576150	plus	protein-coding	XM_073089000.1	XP_072945101.1	416		FBpp0291065	2.07e-62	FBgn0085442	The gene Na,K-ATPase Interacting is referred to in FlyBase by the symbol Dmel\NKAIN (CG34413, FBgn0085442). It is a protein_coding_gene from Dmel. It has 7 annotated transcripts and 7 polypeptides (4 unique). Gene sequence location is 2R:24881570..24888615. Its molecular function is described by: protein binding. It is involved in the biological process described with: regulation of sodium ion tr…
LOC140755097	LOC140755097	Dscam3	cell adhesion molecule Dscam2-like	Dscam3	Down syndrome cell adhesion molecule 3	9.46663	3.07109	HWP	1.36963	2.24228	0.0249433	0.70503	NW_027332237.1	7213561	7305715	minus	protein-coding	XM_073090294.1	XP_072946395.1	1466		FBpp0112309	0	FBgn0261046	The gene Down syndrome cell adhesion molecule 3 is referred to in FlyBase by the symbol Dmel\Dscam3 (CG31190, FBgn0261046). It is a protein_coding_gene from Dmel. It has 4 annotated transcripts and 4 polypeptides (all unique). Gene sequence location is 3R:17473935..17505667. Its molecular function is described by: cell-cell adhesion mediator activity; identical protein binding. It is involved in …
LOC140752727	LOC140752727	snake	venom serine protease Bi-VSP-like	snk	snake	11423.6	-0.738699	HWD	0.330009	-2.23842	0.0251937	0.710224	NW_027332232.1	1114020	1130924	minus	protein-coding	XM_073087060.1	XP_072943161.1	464		FBpp0111746	5.06e-34	FBgn0003450	The gene snake is referred to in FlyBase by the symbol Dmel\snk (CG7996, FBgn0003450). It is a protein_coding_gene from Dmel. It has 3 annotated transcripts and 3 polypeptides (2 unique). Gene sequence location is 3R:13040165..13042770. Its molecular function is described by: serine-type endopeptidase activity. It is involved in the biological process described with: proteolysis; zymogen activati…
LOC140745615	LOC140745615	empty spiracles	homeotic protein empty spiracles-like	ems	empty spiracles	39.9676	2.70741	HWP	1.21176	2.23428	0.0254648	0.710347	NW_027332210.1	1802604	1852172	minus	protein-coding	XM_073077554.1	XP_072933655.1	272		FBpp0082326	3.32e-59	FBgn0000576	The gene empty spiracles is referred to in FlyBase by the symbol Dmel\ems (CG2988, FBgn0000576). It is a protein_coding_gene from Dmel. It has one annotated transcript and one polypeptide. Gene sequence location is 3R:13901853..13904620. Its molecular function is described by: RNA polymerase II transcription regulatory region sequence-specific DNA binding; RNA polymerase II cis-regulatory region …
LOC140753189	inaE	inaE	inactivation no afterpotential E	inaE	inactivation no afterpotential E	157.131	1.03737	HWP	0.463775	2.23679	0.0253003	0.710347	NW_027332233.1	7277460	7376094	minus	protein-coding	XM_073087628.1	XP_072943729.1	678		FBpp0309252	1.79e-88	FBgn0261244	The gene inactivation no afterpotential E is referred to in FlyBase by the symbol Dmel\inaE (CG33174, FBgn0261244). It is a protein_coding_gene from Dmel. It has 7 annotated transcripts and 7 polypeptides (all unique). Gene sequence location is X:13783714..13811493. Its molecular function is described by: lipoprotein lipase activity. It is involved in the biological process described with: diacyl…
LOC140753476	Trxr1	Thioredoxin reductase 1	Thioredoxin reductase 1	Trxr1	Thioredoxin reductase 1	5177.66	-0.242894	HWD	0.108681	-2.23492	0.0254225	0.710347	NW_027332233.1	16304198	16327911	plus	protein-coding	XM_073088103.1	XP_072944204.1	529		FBpp0071117	0	FBgn0020653	The gene Thioredoxin reductase 1 is referred to in FlyBase by the symbol Dmel\Trxr1 (CG2151, FBgn0020653). It is a protein_coding_gene from Dmel. It has 4 annotated transcripts and 4 polypeptides (all unique). Gene sequence location is X:8242528..8248033. Its molecular function is described by 6 unique terms, many of which group under: oxidoreductase activity; catalytic activity; oxidoreductase a…
LOC140753975	LOC140753975	short-chain dehydrogenase/reductase family 16C member 6	short-chain dehydrogenase/reductase family 16C member 6			65.2843	-3.17804	HWD	1.42152	-2.23567	0.0253737	0.710347	NW_027332234.1	9574681	9584480	minus	protein-coding	XM_073088846.1	XP_072944947.1	323		FBpp0077075	2.14e-129
LOC140748579	LOC140748579	LOC140748579	uncharacterized LOC140748579			460206	-1.89221	HWD	0.847442	-2.23285	0.0255592	0.711118	NW_027332224.1	2729483	2734702	plus	protein-coding	XM_073081403.1	XP_072937504.1	151
LOC140748083	Pcif1	Pcif1	Phosphorylated CTD-interacting factor 1	Pcif1	Phosphorylated CTD-interacting factor 1	669.787	-0.224568	HWD	0.100747	-2.22902	0.0258127	0.716303	NW_027332223.1	11636490	11643938	minus	protein-coding	XM_073080786.1	XP_072936887.1	678		FBpp0077935	0	FBgn0037021	The gene Phosphorylated CTD-interacting factor 1 is referred to in FlyBase by the symbol Dmel\Pcif1 (CG11399, FBgn0037021). It is a protein_coding_gene from Dmel. It has one annotated transcript and one polypeptide. Gene sequence location is 3L:20780350..20786197. Its molecular function is described by: RNA polymerase II C-terminal domain phosphoserine binding; RNA polymerase II C-terminal domain…
LOC140749912	LOC140749912	kelch domain-containing protein 3	kelch domain-containing protein 3			1830.35	0.26465	HWP	0.11896	2.2247	0.0261013	0.72243	NW_027332226.1	6850785	6862279	plus	protein-coding	XM_073083166.1	XP_072939267.1	383		FBpp0304872	3.21e-129
LOC140752389	LOC140752389	Lcp65Ac	cuticle protein 3-like	Lcp65Ac	Lcp65Ac	30.0048	3.47762	HWP	1.5647	2.22255	0.0262458	0.724548	NW_027332231.1	12316044	12328079	plus	protein-coding	XM_073086661.1	XP_072942762.1	168		FBpp0076700	5.97e-19	FBgn0020642	The gene Lcp65Ac is referred to in FlyBase by the symbol Dmel\Lcp65Ac (CG6956, FBgn0020642). It is a protein_coding_gene from Dmel. It has one annotated transcript and one polypeptide. Gene sequence location is 3L:6144819..6145393. Its molecular function is described by: structural constituent of chitin-based larval cuticle. It is involved in the biological process described with: chitin-based cu…
LOC140746962	LOC140746962	Osiris 9	uncharacterized LOC140746962	Osi9	Osiris 9	58.5257	2.28847	HWP	1.03077	2.22016	0.0264081	0.72527	NW_027332210.1	7480542	7482110	minus	protein-coding	XM_073079162.1	XP_072935263.1	266		FBpp0078248	1.57e-16	FBgn0037416	The gene Osiris 9 is referred to in FlyBase by the symbol Dmel\Osi9 (CG15592, FBgn0037416). It is a protein_coding_gene from Dmel. It has one annotated transcript and one polypeptide. Gene sequence location is 3R:6260211..6262105. Its molecular function is described by: . It is involved in the biological process described with: open tracheal system development. 15 alleles are reported. The phenot…
LOC140750408	LOC140750408	Vha100-2	V-type proton ATPase 116 kDa subunit a 1-like	Vha100-2	Vacuolar H[+] ATPase 100kD subunit 2	1815.27	-0.250596	HWD	0.11285	-2.2206	0.0263778	0.72527	NW_027332227.1	5226696	5254995	plus	protein-coding	XM_073083905.1	XP_072940006.1	836		FBpp0083072	0	FBgn0028670	The gene Vacuolar H[+] ATPase 100kD subunit 2 is referred to in FlyBase by the symbol Dmel\Vha100-2 (CG18617, FBgn0028670). It is a protein_coding_gene from Dmel. It has 2 annotated transcripts and 2 polypeptides (1 unique). Gene sequence location is 3R:18390323..18399169. Its molecular function is described by: proton-transporting ATPase activity, rotational mechanism; ATPase binding. It is invo…
LOC140742394	LOC140742394	LOC140742394	uncharacterized LOC140742394			1408.53	-1.0186	HWD	0.459497	-2.21678	0.0266379	0.727831	NW_027332209.1	347810	354965	minus	protein-coding	XM_073073326.1	XP_072929427.1	186
LOC140749594	LOC140749594	beaten path IIIc	uncharacterized LOC140749594	beat-IIIc	beaten path IIIc	16.7162	2.15704	HWP	0.972624	2.21776	0.0265713	0.727831	NW_027332226.1	12229408	12239309	minus	protein-coding	XM_073082700.1	XP_072938801.1	306		FBpp0080525	2.02e-61	FBgn0032629	The gene beaten path IIIc is referred to in FlyBase by the symbol Dmel\beat-IIIc (CG15138, FBgn0032629). It is a protein_coding_gene from Dmel. It has 2 annotated transcripts and 2 polypeptides (all unique). Gene sequence location is 2L:17187637..17260734. Its molecular function is described by: . It is involved in the biological process described with: motor neuron axon guidance; synaptic target…
LOC140745523	trh	trachealess	PAS domain-containing protein trachealess	trh	trachealess	846.731	-0.717124	HWD	0.324094	-2.2127	0.0269181	0.72802	NW_027332218.1	9804489	10024119	plus	protein-coding	XM_073077434.1	XP_072933535.1	869		FBpp0293065	0	FBgn0262139	The gene trachealess is referred to in FlyBase by the symbol Dmel\trh (CG42865, FBgn0262139). It is a protein_coding_gene from Dmel. It has 7 annotated transcripts and 7 polypeptides (all unique). Gene sequence location is 3L:366524..392633. Its molecular function is described by 7 unique terms, many of which group under: binding; DNA-binding transcription factor activity; transcription regulator…
LOC140746357	Lnk	Lnk	SH2B adapter-like protein Lnk	Lnk	Lnk	213.214	-0.337757	HWD	0.152472	-2.2152	0.0267462	0.72802	NW_027332220.1	8902849	8913964	minus	protein-coding	XM_073078479.1	XP_072934580.1	484		FBpp0308306	6.84e-157	FBgn0028717	The gene Lnk is referred to in FlyBase by the symbol Dmel\Lnk (CG17367, FBgn0028717). It is a protein_coding_gene from Dmel. It has 6 annotated transcripts and 6 polypeptides (4 unique). Gene sequence location is 3R:25888542..25893270. Its molecular function is described by: transmembrane receptor protein tyrosine kinase adaptor activity; signaling adaptor activity. It is involved in the biologic…
LOC140751037	LOC140751037	Kr-h1	uncharacterized LOC140751037	Kr-h1	Kr transcription factor homolog 1	193.898	2.15478	HWP	0.973662	2.21307	0.0268929	0.72802	NW_027332228.1	595552	625483	plus	protein-coding	XM_073084848.1	XP_072940949.1	212		FBpp0310810	3.65e-26	FBgn0266450	The gene Kr transcription factor homolog 1 is referred to in FlyBase by the symbol Dmel\Kr-h1 (CG45074, FBgn0266450). It is a protein_coding_gene from Dmel. It has 2 annotated transcripts and 2 polypeptides (all unique). Gene sequence location is 2L:6082603..6096498. Its molecular function is described by: RNA polymerase II cis-regulatory region sequence-specific DNA binding; DNA-binding transcri…
LOC140754150	smo	smoothened	smoothened, frizzled class receptor	smo	smoothened	1363.64	-0.248699	HWD	0.112359	-2.21343	0.026868	0.72802	NW_027332234.1	8409582	8417960	plus	protein-coding	XM_073089088.1	XP_072945189.1	812		FBpp0077788	0	FBgn0003444	The gene smoothened is referred to in FlyBase by the symbol Dmel\smo (CG11561, FBgn0003444). It is a protein_coding_gene from Dmel. It has one annotated transcript and one polypeptide. Gene sequence location is 2L:277582..282167. Its molecular function is described by 7 unique terms, many of which group under: binding; protein binding; phospholipid binding; lipid binding; transmembrane signaling …
LOC140757333	LOC140757333	methuselah-like 10	G-protein coupled receptor Mth2-like	mthl10	methuselah-like 10	26.9042	1.95572	HWP	0.88477	2.21043	0.0270756	0.730423	NW_027332212.1	5423182	5544320	minus	protein-coding	XM_073092998.1	XP_072949099.1	656		FBpp0297519	8.59e-40	FBgn0035132	The gene methuselah-like 10 is referred to in FlyBase by the symbol Dmel\mthl10 (CG17061, FBgn0035132). It is a protein_coding_gene from Dmel. It has 7 annotated transcripts and 7 polypeptides (5 unique). Gene sequence location is 3L:332801..342915. Its molecular function is described by: G protein-coupled receptor activity; transmembrane signaling receptor activity; G protein-coupled peptide rec…
LOC140744058	LOC140744058	Eip74EF	uncharacterized LOC140744058	Eip74EF	Ecdysone-induced protein 74EF	2723.84	-0.666213	HWD	0.30196	-2.2063	0.0273633	0.733182	NW_027332216.1	346033	374703	plus	protein-coding	XM_073075512.1	XP_072931613.1	380		FBpp0074966	8.97e-17	FBgn0000567	The gene Ecdysone-induced protein 74EF is referred to in FlyBase by the symbol Dmel\Eip74EF (CG32180, FBgn0000567). It is a protein_coding_gene from Dmel. It has 5 annotated transcripts and 5 polypeptides (4 unique). Gene sequence location is 3L:17558672..17619325. Its molecular function is described by: DNA-binding transcription activator activity, RNA polymerase II-specific; DNA-binding transcr…
LOC140744551	Ggamma30A	Ggamma30A	guanine nucleotide-binding protein subunit gamma-e	Ggamma30A	G protein gamma subunit 30A	880.006	0.429202	HWP	0.194621	2.20532	0.0274314	0.733182	NW_027332216.1	14671415	14717623	plus	protein-coding	XM_073076181.1	XP_072932282.1	72		FBpp0303053	5.35e-42	FBgn0267252	The gene G protein gamma subunit 30A is referred to in FlyBase by the symbol Dmel\G≈í‚â•30A (CG3694, FBgn0267252). It is a protein_coding_gene from Dmel. It has 8 annotated transcripts and 8 polypeptides (3 unique). Gene sequence location is 2L:9256563..9302494. Its molecular function is described by: G-protein beta-subunit binding; protein heterodimerization activity. It is involved in the biolo…
LOC140745857	Trx2	Thioredoxin 2	Thioredoxin 2	Trx2	Thioredoxin 2	14825	-0.351802	HWD	0.159617	-2.20404	0.0275219	0.733182	NW_027332219.1	2857029	2873037	minus	protein-coding	XM_073077790.1	XP_072933891.1	106		FBpp0079437	7.57e-44	FBgn0040070	The gene Thioredoxin 2 is referred to in FlyBase by the symbol Dmel\Trx2 (CG31884, FBgn0040070). It is a protein_coding_gene from Dmel. It has 2 annotated transcripts and 2 polypeptides (1 unique). Gene sequence location is 2L:9613166..9616404. Its molecular function is described by: disulfide oxidoreductase activity; glutathione disulfide oxidoreductase activity; protein-disulfide reductase acti…
LOC140747494	Mid1	Mid1	calcium-permeable channel component Mid1	Mid1	Mid1	32.0694	1.12431	HWP	0.509973	2.20465	0.027479	0.733182	NW_027332222.1	9499104	9580983	minus	protein-coding	XM_073079980.1	XP_072936081.1	378		FBpp0304308	1.04e-32	FBgn0053988	The gene Mid1 is referred to in FlyBase by the symbol Dmel\Mid1 (CG33988, FBgn0053988). It is a protein_coding_gene from Dmel. It has 2 annotated transcripts and 2 polypeptides (1 unique). Gene sequence location is 2R:24695378..24736657. Its molecular function is described by: leak channel activity; stretch-activated, monoatomic cation-selective, calcium channel activity. It is involved in the bi…
LOC140746924	LOC140746924	obstructor-B	protein obstructor-E-like	obst-B	obstructor-B	6351.4	-0.919297	HWD	0.417011	-2.20449	0.0274898	0.733182	NW_027332222.1	13622564	13628480	minus	protein-coding	XM_073079083.1	XP_072935184.1	287		FBpp0079524	7.73e-96	FBgn0027600	The gene obstructor-B is referred to in FlyBase by the symbol Dmel\obst-B (CG4778, FBgn0027600). It is a protein_coding_gene from Dmel. It has one annotated transcript and one polypeptide. Gene sequence location is 2L:10032690..10038954. Its molecular function is described by: chitin binding. The biological processes in which it is involved are not known. 15 alleles are reported. No phenotypic da…
LOC140743518	LOC140743518	dipeptidase 1-like	dipeptidase 1-like			9.84511	3.09167	HWP	1.40379	2.20237	0.0276392	0.734471	NW_027332215.1	15816898	15958698	plus	protein-coding	XM_073074851.1	XP_072930952.1	438		FBpp0310369	4.2e-157
LOC140748583	LOC140748583	engrailed	segmentation polarity homeobox protein engrailed-like	en	engrailed	1859.05	-0.869176	HWD	0.395401	-2.19821	0.0279339	0.734971	NW_027332224.1	1606302	1633702	minus	protein-coding	XM_073081407.1	XP_072937508.1	350		FBpp0087198	2.57e-59	FBgn0000577	The gene engrailed is referred to in FlyBase by the symbol Dmel\en (CG9015, FBgn0000577). It is a protein_coding_gene from Dmel. It has 2 annotated transcripts and 2 polypeptides (1 unique). Gene sequence location is 2R:11524006..11528210. Its molecular function is described by 6 unique terms, many of which group under: binding; nucleic acid binding; sequence-specific DNA binding; transcription r…
LOC140748626	LOC140748626	LOC140748626	uncharacterized LOC140748626			310421	-1.89982	HWD	0.86408	-2.19866	0.0279019	0.734971	NW_027332224.1	5305182	5309518	plus	protein-coding	XM_073081469.1	XP_072937570.1	92		FBpp0288719	1.58e-07
LOC140754242	CARPA	CARPA	Carbonic anhydrase-related protein A	CARPA	Carbonic anhydrase-related protein A	4.80114	2.89819	HWP	1.31677	2.20099	0.0277367	0.734971	NW_027332235.1	4065011	4132666	plus	protein-coding	XM_073089196.1	XP_072945297.1	347		FBpp0310005	7.8e-166	FBgn0029962	The gene Carbonic anhydrase-related protein A is referred to in FlyBase by the symbol Dmel\CARPA (CG1402, FBgn0029962). It is a protein_coding_gene from Dmel. It has 2 annotated transcripts and 2 polypeptides (1 unique). Gene sequence location is X:7826197..7842679. Its molecular function is described by: zinc ion binding; carbonate dehydratase activity; hydro-lyase activity. The biological proce…
LOC140756071	Tre1	Trapped in endoderm 1	Trapped in endoderm 1	Tre1	Trapped in endoderm 1	71.144	2.15743	HWP	0.980852	2.19955	0.0278388	0.734971	NW_027332239.1	14303233	14337612	minus	protein-coding	XM_073091470.1	XP_072947571.1	347		FBpp0300658	8.34e-116	FBgn0046687	The gene Trapped in endoderm 1 is referred to in FlyBase by the symbol Dmel\Tre1 (CG3171, FBgn0046687). It is a protein_coding_gene from Dmel. It has 3 annotated transcripts and 3 polypeptides (2 unique). Gene sequence location is X:5673830..5679977. Its molecular function is described by: G protein-coupled receptor activity. It is involved in the biological process described with: G protein-coup…
LOC140751223	LOC140751223	5'-deoxynucleotidase HDDC2	5'-deoxynucleotidase HDDC2			351.408	-0.372421	HWD	0.169577	-2.19618	0.0280794	0.735169	NW_027332211.1	5656419	5661034	plus	protein-coding	XM_073085093.1	XP_072941194.1	200		FBpp0078923	4.5e-71
LOC140754828	LOC140754828	LOC140754828	uncharacterized LOC140754828			5001.33	0.486256	HWP	0.221401	2.19627	0.0280729	0.735169	NW_027332236.1	2707005	3419248	plus	protein-coding	XM_073089941.1	XP_072946042.1	1073		FBpp0300569	1.46e-128
LOC140746131	LOC140746131	LOC140746131	uncharacterized LOC140746131			24.3877	2.04132	HWP	0.930165	2.19458	0.0281936	0.736351	NW_027332220.1	3598131	3622869	plus	protein-coding	XM_073078148.1	XP_072934249.1	328		FBpp0311147	1.91e-17
LOC140752116	LOC140752116	Hexosaminidase 2	beta-hexosaminidase subunit beta-like	Hexo2	Hexosaminidase 2	262.224	0.737392	HWP	0.336524	2.1912	0.0284374	0.740901	NW_027332231.1	1623116	1638260	minus	protein-coding	XM_073086295.1	XP_072942396.1	548		FBpp0071192	1.35e-61	FBgn0041629	The gene Hexosaminidase 2 is referred to in FlyBase by the symbol Dmel\Hexo2 (CG1787, FBgn0041629). It is a protein_coding_gene from Dmel. It has one annotated transcript and one polypeptide. Gene sequence location is X:8709652..8712478. Its molecular function is described by: beta-N-acetylglucosaminidase activity; beta-N-acetylhexosaminidase activity; hydrolase activity, hydrolyzing O-glycosyl c…
LOC140750095	LOC140750095	LOC140750095	uncharacterized LOC140750095			62.0146	2.34742	HWP	1.07193	2.1899	0.0285318	0.741549	NW_027332227.1	10302747	10319169	plus	protein-coding	XM_073083450.1	XP_072939551.1	571		FBpp0290925	5.47e-06
LOC140744455	dtr	dtr	defective transmitter release	dtr	defective transmitter release	3.17275	2.72891	HWP	1.25135	2.18078	0.0291994	0.742599	NW_027332210.1	583272	595072	plus	protein-coding	XM_073076059.1	XP_072932160.1	1874		FBpp0081044	1.23e-74	FBgn0023090	The gene defective transmitter release is referred to in FlyBase by the symbol Dmel\dtr (CG31623, FBgn0023090). It is a protein_coding_gene from Dmel. It has one annotated transcript and one polypeptide. Gene sequence location is 2L:21361216..21367288. Its molecular function is described by: dynein complex binding. It is involved in the biological process described with: chemical synaptic transmi…
LOC140751900	LOC140751900	supernumerary limbs	F-box/WD repeat-containing protein 9-like	slmb	supernumerary limbs	1269.57	0.244934	HWP	0.112204	2.18294	0.0290399	0.742599	NW_027332211.1	6893433	6897193	minus	protein-coding	XM_073086008.1	XP_072942109.1	451		FBpp0306059	1.77e-08	FBgn0283468	The gene supernumerary limbs is referred to in FlyBase by the symbol Dmel\slmb (CG3412, FBgn0283468). It is a protein_coding_gene from Dmel. It has 3 annotated transcripts and 3 polypeptides (2 unique). Gene sequence location is 3R:21119252..21127485. Its molecular function is described by: protein dimerization activity; ubiquitin-like ligase-substrate adaptor activity; beta-catenin destruction c…
LOC140757753	LOC140757753	LOC140757753	uncharacterized LOC140757753			20.578	3.13551	HWP	1.43641	2.18288	0.0290448	0.742599	NW_027332213.1	5571730	5583467	plus	protein-coding	XM_073093631.1	XP_072949732.1	148
LOC140744162	LOC140744162	Mipp1	multiple inositol polyphosphate phosphatase 1-like	Mipp1	Multiple inositol polyphosphate phosphatase 1	313.871	-1.03682	HWD	0.475224	-2.18174	0.0291287	0.742599	NW_027332216.1	3619038	3637324	plus	protein-coding	XM_073075646.1	XP_072931747.1	474		FBpp0311799	2.01e-75	FBgn0026061	The gene Multiple inositol polyphosphate phosphatase 1 is referred to in FlyBase by the symbol Dmel\Mipp1 (CG4123, FBgn0026061). It is a protein_coding_gene from Dmel. It has 3 annotated transcripts and 3 polypeptides (1 unique). Gene sequence location is 3L:16563448..16573334. Its molecular function is described by: acid phosphatase activity; bisphosphoglycerate 3-phosphatase activity; inositol …
LOC140744227	LOC140744227	Cuticular protein 47Ef	pupal cuticle protein 20-like	Cpr47Ef	Cuticular protein 47Ef	34.6191	3.93738	HWP	1.80414	2.18242	0.0290788	0.742599	NW_027332216.1	5365497	5368599	plus	protein-coding	XM_073075757.1	XP_072931858.1	206		FBpp0291859	2.43e-26	FBgn0033603	The gene Cuticular protein 47Ef is referred to in FlyBase by the symbol Dmel\Cpr47Ef (CG13214, FBgn0033603). It is a protein_coding_gene from Dmel. It has 2 annotated transcripts and 2 polypeptides (all unique). Gene sequence location is 2R:11266915..11272575. Its molecular function is described by: structural constituent of chitin-based larval cuticle. It is involved in the biological process de…
LOC140744458	LOC140744458	LOC140744458	uncharacterized LOC140744458			7407.59	-0.346903	HWD	0.159011	-2.18163	0.029137	0.742599	NW_027332216.1	12147704	12208687	plus	protein-coding	XM_073076058.1	XP_072932159.1	292		FBpp0309626	7.7e-138
LOC140750597	LOC140750597	LOC140750597	uncharacterized LOC140750597			2117.84	-0.396387	HWD	0.181582	-2.18297	0.0290382	0.742599	NW_027332228.1	17413028	17415767	minus	protein-coding	XM_073084243.1	XP_072940344.1	134		FBpp0290112	2.76e-08
LOC140753854	LOC140753854	E(spl)mgamma-HLH	uncharacterized LOC140753854	E(spl)mgamma-HLH	Enhancer of split mgamma, helix-loop-helix	4546.56	-0.843564	HWD	0.386249	-2.18399	0.0289628	0.742599	NW_027332234.1	10489749	10492287	plus	protein-coding	XM_073088659.1	XP_072944760.1	409		FBpp0084329	3.41e-31	FBgn0002735	The gene Enhancer of split mgamma, helix-loop-helix is referred to in FlyBase by the symbol Dmel\E(spl)m≈í‚â•-HLH (CG8333, FBgn0002735). It is a protein_coding_gene from Dmel. It has one annotated transcript and one polypeptide. Gene sequence location is 3R:25999851..26000761. Its molecular function is described by 8 unique terms, many of which group under: binding; nucleic acid binding; sequence…
LOC140756526	Neto	Neto	Neuropilin and tolloid-like	Neto	Neuropilin and tolloid-like	2.17337	4.6463	HWP	2.1248	2.1867	0.0287647	0.742599	NW_027332240.1	4440194	4491756	plus	protein-coding	XM_073092049.1	XP_072948150.1	748		FBpp0308760	2.19e-77	FBgn0265416	The gene Neuropilin and tolloid-like is referred to in FlyBase by the symbol Dmel\Neto (CG44328, FBgn0265416). It is a protein_coding_gene from Dmel. It has 2 annotated transcripts and 2 polypeptides (all unique). Gene sequence location is X:13445903..13527282. Its molecular function is described by: . It is involved in the biological process described with 9 unique terms, many of which group und…
LOC140748283	LOC140748283	LOC140748283	uncharacterized LOC140748283			38.4084	2.39742	HWP	1.10156	2.17638	0.0295267	0.749135	NW_027332223.1	15842963	15872579	minus	protein-coding	XM_073081071.1	XP_072937172.1	310		FBpp0086487	5.92e-61
LOC140756246	sdt	stardust	MAGUK p55 family member stardust	sdt	stardust	2849.68	-0.427776	HWD	0.19767	-2.16409	0.0304574	0.760194	NW_027332209.1	13710540	13892830	minus	protein-coding	XM_073091756.1	XP_072947857.1	1252		FBpp0305869	0	FBgn0261873	The gene stardust is referred to in FlyBase by the symbol Dmel\sdt (CG32717, FBgn0261873). It is a protein_coding_gene from Dmel. It has 14 annotated transcripts and 14 polypeptides (12 unique). Gene sequence location is X:8178549..8240474. Its molecular function is described by: guanylate kinase activity; protein binding. It is involved in the biological process described with 13 unique terms, m…
LOC140744553	LOC140744553	LOC140744553	uncharacterized LOC140744553			461.874	3.05946	HWP	1.41023	2.16948	0.0300465	0.760194	NW_027332216.1	14821372	14869409	plus	protein-coding	XM_073076186.1	XP_072932287.1	79
LOC140745525	cv-c	crossveinless c	RhoGTPase activating protein	cv-c	crossveinless c	2269.14	-0.854299	HWD	0.394406	-2.16604	0.0303081	0.760194	NW_027332218.1	10267288	10604497	plus	protein-coding	XM_073077440.1	XP_072933541.1	1056		FBpp0111544	0	FBgn0285955	The gene crossveinless c is referred to in FlyBase by the symbol Dmel\cv-c (CG34389, FBgn0285955). It is a protein_coding_gene from Dmel. It has 3 annotated transcripts and 3 polypeptides (2 unique). Gene sequence location is 3R:14391683..14481713. Its molecular function is described by: lipid binding; GTPase activator activity. It is involved in the biological process described with 25 unique te…
LOC140748926	LOC140748926	LOC140748926	uncharacterized LOC140748926			660.997	0.740227	HWP	0.342002	2.16439	0.0304343	0.760194	NW_027332225.1	10049857	10052448	minus	protein-coding	XM_073081888.1	XP_072937989.1	374
LOC140751634	LOC140751634	dpr9	neurotrimin-like	dpr9	defective proboscis extension response 9	674.045	0.743666	HWP	0.343649	2.16403	0.030462	0.760194	NW_027332230.1	13547147	13678628	plus	protein-coding	XM_073085605.1	XP_072941706.1	319		FBpp0311943	1.9e-128	FBgn0038282	The gene defective proboscis extension response 9 is referred to in FlyBase by the symbol Dmel\dpr9 (CG33485, FBgn0038282). It is a protein_coding_gene from Dmel. It has 2 annotated transcripts and 2 polypeptides (1 unique). Gene sequence location is 3R:15054930..15077206. Its molecular function is described by: . It is involved in the biological process described with: sensory perception of chem…
LOC140755106	LOC140755106	lysozyme-like	lysozyme-like			273.194	-3.65105	HWD	1.68615	-2.16532	0.0303632	0.760194	NW_027332237.1	5328614	5349215	minus	protein-coding	XM_073090304.1	XP_072946405.1	168		FBpp0085560	2.54e-28
LOC140756031	LOC140756031	threonylcarbamoyladenosine tRNA methylthiotransferase	threonylcarbamoyladenosine tRNA methylthiotransferase			609.124	-0.399746	HWD	0.184424	-2.16754	0.0301935	0.760194	NW_027332239.1	14351909	14358142	plus	protein-coding	XM_073091427.1	XP_072947528.1	538		FBpp0086116	0
LOC140748364	LOC140748364	LOC140748364	uncharacterized LOC140748364			5.46875	3.12723	HWP	1.44666	2.16169	0.0306422	0.762904	NW_027332223.1	1164819	1172872	plus	lncRNA	XR_012102946.1
LOC140744181	LOC140744181	flapwing	serine/threonine-protein phosphatase PP1-beta catalytic subunit	flw	flapwing	2402.74	0.208588	HWP	0.0965549	2.1603	0.0307491	0.763707	NW_027332209.1	7471671	7477175	minus	protein-coding	XM_073075677.1	XP_072931778.1	346		FBpp0071381	0	FBgn0000711	The gene flapwing is referred to in FlyBase by the symbol Dmel\flw (CG2096, FBgn0000711). It is a protein_coding_gene from Dmel. It has 4 annotated transcripts and 4 polypeptides (3 unique). Gene sequence location is X:10385960..10409817. Its molecular function is described by: myosin phosphatase activity; protein serine/threonine phosphatase activity; hydrolase activity. It is involved in the bi…
LOC140750750	omd	omd	integrator complex subunit 5 omd	omd	oocyte maintenance defects	556.981	-0.254408	HWD	0.117813	-2.15942	0.0308177	0.763707	NW_027332228.1	3388784	3402049	minus	protein-coding	XM_073084456.1	XP_072940557.1	925		FBpp0306598	3.27e-79	FBgn0038168	The gene oocyte maintenance defects is referred to in FlyBase by the symbol Dmel\omd (CG9591, FBgn0038168). It is a protein_coding_gene from Dmel. It has 3 annotated transcripts and 3 polypeptides (1 unique). Gene sequence location is 3R:13679440..13687210. Its molecular function is described by: DNA binding. It is involved in the biological process described with: snRNA 3'-end processing; RNA po…
LOC140750728	LOC140750728	Cuticular protein 49Aa	endocuticle structural glycoprotein SgAbd-4-like	Cpr49Aa	Cuticular protein 49Aa	180.992	3.08254	HWP	1.42892	2.15724	0.0309866	0.76611	NW_027332228.1	8257495	8268232	minus	protein-coding	XM_073084427.1	XP_072940528.1	177		FBpp0112271	8.09e-33	FBgn0050045	The gene Cuticular protein 49Aa is referred to in FlyBase by the symbol Dmel\Cpr49Aa (CG30045, FBgn0050045). It is a protein_coding_gene from Dmel. It has one annotated transcript and one polypeptide. Gene sequence location is 2R:12376626..12377378. Its molecular function is described by: structural constituent of chitin-based larval cuticle. It is involved in the biological process described wit…
LOC140743317	LOC140743317	LOC140743317	uncharacterized LOC140743317			14.1049	1.26032	HWP	0.58618	2.15005	0.0315511	0.778261	NW_027332215.1	7129406	7135799	plus	lncRNA	XR_012102441.1
LOC140753046	LOC140753046	guanylate cyclase 32E	guanylate cyclase 32E			126.695	-1.22372	HWD	0.569795	-2.14765	0.0317414	0.781147	NW_027332233.1	10154462	10226052	minus	protein-coding	XM_073087411.1	XP_072943512.1	1220		FBpp0291649	0
LOC140756666	LOC140756666	LOC140756666	uncharacterized LOC140756666			2110.6	-1.45245	HWD	0.677592	-2.14355	0.0320691	0.787393	NW_027332240.1	9690145	9703360	minus	protein-coding	XM_073092219.1	XP_072948320.1	338
LOC140747746	LOC140747746	LOC140747746	uncharacterized LOC140747746			89.4728	1.25888	HWP	0.588498	2.13914	0.0324244	0.791835	NW_027332223.1	6971758	6982287	minus	protein-coding	XM_073080336.1	XP_072936437.1	274		FBpp0303564	1.33e-146
LOC140749590	LOC140749590	Msp300	uncharacterized LOC140749590	Msp300	Muscle-specific protein 300 kDa	20662.7	0.410833	HWP	0.191985	2.13993	0.0323608	0.791835	NW_027332226.1	1201300	1371389	minus	protein-coding	XM_073082697.1	XP_072938798.1	16607		FBpp0292447	0	FBgn0261836	The gene Muscle-specific protein 300 kDa is referred to in FlyBase by the symbol Dmel\Msp300 (CG42768, FBgn0261836). It is a protein_coding_gene from Dmel. It has 11 annotated transcripts and 11 polypeptides (all unique). Gene sequence location is 2L:5100877..5207002. Its molecular function is described by: protein kinase binding; protein binding; actin binding; actin filament binding. It is invo…
LOC140753339	LOC140753339	LOC140753339	uncharacterized LOC140753339			22.2507	1.20797	HWP	0.564856	2.13854	0.032473	0.791835	NW_027332233.1	9003739	9006875	plus	protein-coding	XM_073087879.1	XP_072943980.1	115
LOC140749818	LOC140749818	gremlin-2-like	gremlin-2-like			16.7151	2.53443	HWP	1.18566	2.13756	0.0325521	0.791953	NW_027332226.1	12064602	12067881	minus	protein-coding	XM_073083010.1	XP_072939111.1	227
LOC140750238	LOC140750238	PGRP-SA	uncharacterized LOC140750238	PGRP-SA	Peptidoglycan recognition protein SA	197806	-0.581574	HWD	0.272228	-2.13635	0.0326512	0.792553	NW_027332227.1	11905253	11915917	minus	protein-coding	XM_073083671.1	XP_072939772.1	474		FBpp0309257	1.59e-38	FBgn0030310	The gene Peptidoglycan recognition protein SA is referred to in FlyBase by the symbol Dmel\PGRP-SA (CG11709, FBgn0030310). It is a protein_coding_gene from Dmel. It has 2 annotated transcripts and 2 polypeptides (1 unique). Gene sequence location is X:11561643..11562779. Its molecular function is described by 7 unique terms, many of which group under: binding; carbohydrate derivative binding; mol…
LOC140742363	Sf3a1	Sf3a1	splicing factor 3a subunit 1	Sf3a1	Splicing factor 3a subunit 1	1167.23	-0.440947	HWD	0.20687	-2.13152	0.0330467	0.794302	NW_027332213.1	14052666	14058032	minus	protein-coding	XM_073073279.1	XP_072929380.1	709		FBpp0082817	0	FBgn0266917	The gene Splicing factor 3a subunit 1 is referred to in FlyBase by the symbol Dmel\Sf3a1 (CG16941, FBgn0266917). It is a protein_coding_gene from Dmel. It has one annotated transcript and one polypeptide. Gene sequence location is 3R:16999384..17002355. Its molecular function is described by: RNA binding. It is involved in the biological process described with 6 unique terms, many of which group …
LOC140743298	Pxn	Peroxidasin	Peroxidasin	Pxn	Peroxidasin	5328.97	0.410064	HWP	0.192436	2.13091	0.0330962	0.794302	NW_027332215.1	6327770	6430956	plus	protein-coding	XM_073074462.1	XP_072930563.1	1374		FBpp0089216	0	FBgn0011828	The gene Peroxidasin is referred to in FlyBase by the symbol Dmel\Pxn (CG12002, FBgn0011828). It is a protein_coding_gene from Dmel. It has 5 annotated transcripts and 5 polypeptides (2 unique). Gene sequence location is 3L:2601455..2630064. Its molecular function is described by: oxidoreductase activity, acting on peroxide as acceptor; heme binding; peroxidase activity. It is involved in the bio…
LOC140743102	LOC140743102	LOC140743102	uncharacterized LOC140743102			103.724	1.80295	HWP	0.845859	2.1315	0.0330478	0.794302	NW_027332215.1	7440483	7443142	plus	protein-coding	XM_073074163.1	XP_072930264.1	209
LOC140743457	acj6	acj6	abnormal chemosensory protein 6	acj6	abnormal chemosensory jump 6	14.8446	-4.52981	HWD	2.12392	-2.13275	0.0329448	0.794302	NW_027332215.1	13701828	13777121	minus	protein-coding	XM_073074743.1	XP_072930844.1	361		FBpp0293726	0	FBgn0000028	The gene abnormal chemosensory jump 6 is referred to in FlyBase by the symbol Dmel\acj6 (CG9151, FBgn0000028). It is a protein_coding_gene from Dmel. It has 13 annotated transcripts and 13 polypeptides (all unique). Gene sequence location is X:15350239..15379064. Its molecular function is described by: RNA polymerase II cis-regulatory region sequence-specific DNA binding; DNA-binding transcriptio…
LOC140744225	LOC140744225	extracellular serine/threonine protein CG31145	extracellular serine/threonine protein CG31145			358.536	-1.14042	HWD	0.535859	-2.12821	0.0333196	0.794302	NW_027332216.1	5205038	5318276	plus	protein-coding	XM_073075754.1	XP_072931855.1	504		FBpp0423142	0
LOC140746583	LOC140746583	LOC140746583	uncharacterized LOC140746583			17.7466	1.27224	HWP	0.59734	2.12984	0.0331851	0.794302	NW_027332221.1	7365168	7368335	minus	protein-coding	XM_073078711.1	XP_072934812.1	950
LOC140748367	wg	wingless	Wnt family member 1 wingless	wg	wingless	1192.48	-1.89696	HWD	0.891099	-2.12879	0.0332715	0.794302	NW_027332223.1	4039583	4062661	plus	protein-coding	XM_073081228.1	XP_072937329.1	394		FBpp0079060	0	FBgn0284084	The gene wingless is referred to in FlyBase by the symbol Dmel\wg (CG4889, FBgn0284084). It is a protein_coding_gene from Dmel. It has one annotated transcript and one polypeptide. Gene sequence location is 2L:7307159..7316265. Its molecular function is described by 9 unique terms, many of which group under: binding; protein binding; carbohydrate derivative binding; signaling receptor binding; si…
LOC140751475	LOC140751475	Beadex	LIM domain only protein 3-like	Bx	Beadex	2684.48	-0.775783	HWD	0.364335	-2.12932	0.0332281	0.794302	NW_027332230.1	9078340	9133302	plus	protein-coding	XM_073085347.1	XP_072941448.1	234		FBpp0309321	6.83e-83	FBgn0265598	The gene Beadex is referred to in FlyBase by the symbol Dmel\Bx (CG44425, FBgn0265598). It is a protein_coding_gene from Dmel. It has 5 annotated transcripts and 5 polypeptides (4 unique). Gene sequence location is X:18515428..18572809. Its molecular function is described by: DNA-binding transcription factor binding; transcription coactivator activity; protein binding. It is involved in the biolo…
LOC140756034	LOC140756034	LOC140756034	uncharacterized LOC140756034			18.4236	1.97141	HWP	0.92853	2.12315	0.0337414	0.802562	NW_027332211.1	17489823	17496524	plus	protein-coding	XM_073091433.1	XP_072947534.1	1601
LOC140756506	LOC140756506	sodium- and chloride-dependent transporter XTRP3	sodium- and chloride-dependent transporter XTRP3			28.0433	1.6626	HWP	0.784733	2.11868	0.0341172	0.809694	NW_027332240.1	2659733	2807231	minus	protein-coding	XM_073092019.1	XP_072948120.1	732		FBpp0293405	0
LOC140757488	Septin4	Septin 4	septin 4	Septin4	Septin 4	114.642	-0.707905	HWD	0.334584	-2.11578	0.0343639	0.811211	NW_027332212.1	10128538	10141005	plus	protein-coding	XM_073093227.1	XP_072949328.1	414		FBpp0074144	0	FBgn0259923	The gene Septin 4 is referred to in FlyBase by the symbol Dmel\Septin4 (CG9699, FBgn0259923). It is a protein_coding_gene from Dmel. It has 7 annotated transcripts and 7 polypeptides (2 unique). Gene sequence location is X:16684216..16695173. Its molecular function is described by: GTP binding; actin filament binding; molecular adaptor activity; GTPase activity. It is involved in the biological p…
LOC140744190	LOC140744190	Na pump alpha subunit	sodium/potassium-transporting ATPase subunit alpha-4-like	Atpalpha	Na pump alpha subunit	86.3389	1.82617	HWP	0.863341	2.11524	0.0344095	0.811211	NW_027332216.1	12622345	12635210	minus	protein-coding	XM_073075687.1	XP_072931788.1	1254		FBpp0088502	0	FBgn0002921	The gene Na pump alpha subunit is referred to in FlyBase by the symbol Dmel\Atp≈í¬± (CG5670, FBgn0002921). It is a protein_coding_gene from Dmel. It has 11 annotated transcripts and 11 polypeptides (6 unique). Gene sequence location is 3R:20948714..20976239. Its molecular function is described by: nucleotide binding; ATP binding; ATP hydrolysis activity; P-type sodium:potassium-exchanging transpo…
LOC140753124	LOC140753124	meep	ester hydrolase C11orf54 homolog	meep	meep	840.875	-0.673091	HWD	0.318188	-2.11539	0.0343969	0.811211	NW_027332233.1	17437338	17443416	plus	protein-coding	XM_073087515.1	XP_072943616.1	365		FBpp0271924	6.33e-96	FBgn0063667	The gene meep is referred to in FlyBase by the symbol Dmel\meep (CG32335, FBgn0063667). It is a protein_coding_gene from Dmel. It has one annotated transcript and one polypeptide. Gene sequence location is 3L:1201871..1203036. Its molecular function is described by: zinc ion binding; hydrolase activity, acting on ester bonds. It is involved in the biological process described with: positive regul…
LOC140750488	Cow	Carrier of Wingless	Proteoglycan Cow	Cow	Carrier of Wingless	7155.89	0.713889	HWP	0.338672	2.10791	0.0350391	0.824232	NW_027332227.1	16645087	16654462	minus	protein-coding	XM_073084035.1	XP_072940136.1	415		FBpp0291233	1.17e-47	FBgn0039054	The gene Carrier of Wingless is referred to in FlyBase by the symbol Dmel\Cow (CG13830, FBgn0039054). It is a protein_coding_gene from Dmel. It has 3 annotated transcripts and 3 polypeptides (2 unique). Gene sequence location is 3R:23070516..23112730. Its molecular function is described by: Wnt-protein binding; calcium ion binding. It is involved in the biological process described with 6 unique …
LOC140750958	LOC140750958	transmembrane protein 115	transmembrane protein 115			1261.01	-0.157693	HWD	0.0748595	-2.10652	0.0351588	0.825225	NW_027332228.1	3441257	3446884	plus	protein-coding	XM_073084724.1	XP_072940825.1	368		FBpp0292321	1.44e-128
LOC140745652	LOC140745652	LOC140745652	uncharacterized LOC140745652			52.0907	1.4404	HWP	0.684272	2.10501	0.0352902	0.82649	NW_027332218.1	13497728	13500338	plus	protein-coding	XM_073077592.1	XP_072933693.1	189
LOC140753209	tapas	tapas	tudor domain-containing protein 7 tapas	tapas	tapas	1826.36	0.233044	HWP	0.110807	2.10315	0.0354524	0.826742	NW_027332211.1	9432730	9450074	minus	protein-coding	XM_073087667.1	XP_072943768.1	1079		FBpp0301192	8.4e-46	FBgn0027529	The gene tapas is referred to in FlyBase by the symbol Dmel\tapas (CG8920, FBgn0027529). It is a protein_coding_gene from Dmel. It has 4 annotated transcripts and 4 polypeptides (all unique). Gene sequence location is 2R:20319180..20325973. Its molecular function is unknown. It is involved in the biological process described with: transposable element silencing by piRNA-mediated mRNA destabilizat…
LOC140757285	LOC140757285	Cytochrome P450 49a1	probable cytochrome P450 49a1	Cyp49a1	Cytochrome P450 49a1	1124.5	-1.0382	HWD	0.494007	-2.10159	0.0355893	0.826742	NW_027332212.1	2956582	2984162	minus	protein-coding	XM_073092913.1	XP_072949014.1	541		FBpp0293134	2.34e-38	FBgn0033524	The gene Cytochrome P450 49a1 is referred to in FlyBase by the symbol Dmel\Cyp49a1 (CG18377, FBgn0033524). It is a protein_coding_gene from Dmel. It has 4 annotated transcripts and 4 polypeptides (2 unique). Gene sequence location is 2R:10449350..10458892. Its molecular function is described by: monooxygenase activity; oxidoreductase activity, acting on paired donors, with incorporation or reduct…
LOC140743428	Cypl	Cyclophilin-like	peptidyl-prolyl cis-trans isomerase-like 1 Cypl	Cypl	Cyclophilin-like	658.481	-0.403232	HWD	0.191936	-2.10087	0.0356527	0.826742	NW_027332215.1	12507556	12508549	minus	protein-coding	XM_073074680.1	XP_072930781.1	173		FBpp0072463	2.09e-91	FBgn0035141	The gene Cyclophilin-like is referred to in FlyBase by the symbol Dmel\Cypl (CG13892, FBgn0035141). It is a protein_coding_gene from Dmel. It has one annotated transcript and one polypeptide. Gene sequence location is 3L:542122..542931. Its molecular function is described by: peptidyl-prolyl cis-trans isomerase activity. It is involved in the biological process described with: protein folding; mR…
LOC140748214	LOC140748214	LOC140748214	uncharacterized LOC140748214			26.0279	1.87754	HWP	0.893873	2.10045	0.035689	0.826742	NW_027332223.1	586459	619208	minus	protein-coding	XM_073080974.1	XP_072937075.1	762
LOC140752440	LOC140752440	LOC140752440	uncharacterized LOC140752440			71.2778	0.793854	HWP	0.377764	2.10145	0.0356014	0.826742	NW_027332231.1	10622173	10624379	minus	protein-coding	XM_073086733.1	XP_072942834.1	190
LOC140749426	Stlk	Ste20-like kinase	Ste20-like kinase	Stlk	Ste20-like kinase	395.537	-0.298169	HWD	0.142209	-2.09669	0.036021	0.832624	NW_027332226.1	1425075	1432203	plus	protein-coding	XM_073082457.1	XP_072938558.1	365		FBpp0300967	6.01e-59	FBgn0046692	The gene Ste20-like kinase is referred to in FlyBase by the symbol Dmel\Stlk (CG40293, FBgn0046692). It is a protein_coding_gene from Dmel. It has 2 annotated transcripts and 2 polypeptides (1 unique). Gene sequence location is 2R:4546691..4565281. Its molecular function is described by: ATP binding; protein serine/threonine kinase activator activity. It is involved in the biological process desc…
LOC140755889	LOC140755889	5,10-methylenetetrahydrofolate reductase	5,10-methylenetetrahydrofolate reductase			12.6587	1.14285	HWP	0.546885	2.08975	0.0366401	0.843275	NW_027332209.1	8293956	8295587	plus	protein-coding	XM_073091602.1	XP_072947703.1	274		FBpp0075903	4.75e-14
LOC140746288	LOC140746288	LOC140746288	uncharacterized LOC140746288			61.0353	-1.37944	HWD	0.660068	-2.08985	0.0366314	0.843275	NW_027332210.1	4066643	4071777	plus	protein-coding	XM_073078381.1	XP_072934482.1	419		FBpp0076139	5.4e-22
LOC140742926	LOC140742926	Connectin	uncharacterized LOC140742926	Con	Connectin	4.87133	3.87164	HWP	1.8601	2.08141	0.037396	0.853591	NW_027332209.1	1755125	2047902	plus	protein-coding	XM_073074008.1	XP_072930109.1	515		FBpp0301699	1.22e-73	FBgn0005775	The gene Connectin is referred to in FlyBase by the symbol Dmel\Con (CG7503, FBgn0005775). It is a protein_coding_gene from Dmel. It has 2 annotated transcripts and 2 polypeptides (1 unique). Gene sequence location is 3L:4936758..5079033. Its molecular function is unknown. It is involved in the biological process described with: homophilic cell adhesion via plasma membrane adhesion molecules; syn…
LOC140746781	LOC140746781	Cytochrome P450 4c3	cytochrome P450 4C1-like	Cyp4c3	Cytochrome P450 4c3	598.75	-2.91254	HWD	1.3996	-2.08099	0.037435	0.853591	NW_027332210.1	7015317	7027296	minus	protein-coding	XM_073078880.1	XP_072934981.1	483		FBpp0085074	4.23e-70	FBgn0015032	The gene Cytochrome P450 4c3 is referred to in FlyBase by the symbol Dmel\Cyp4c3 (CG1438, FBgn0015032). It is a protein_coding_gene from Dmel. It has one annotated transcript and one polypeptide. Gene sequence location is 3R:30894038..30900688. Its molecular function is described by: iron ion binding; heme binding; oxidoreductase activity, acting on paired donors, with incorporation or reduction …
LOC140744279	LOC140744279	beaten path Va	uncharacterized LOC140744279	beat-Va	beaten path Va	58.7198	1.69613	HWP	0.815018	2.0811	0.0374251	0.853591	NW_027332216.1	6644867	6714828	minus	protein-coding	XM_073075834.1	XP_072931935.1	274		FBpp0308009	3.6e-29	FBgn0038087	The gene beaten path Va is referred to in FlyBase by the symbol Dmel\beat-Va (CG10134, FBgn0038087). It is a protein_coding_gene from Dmel. It has 3 annotated transcripts and 3 polypeptides (1 unique). Gene sequence location is 3R:12840560..12848419. Its molecular function is described by: . It is involved in the biological process described with: heterophilic cell-cell adhesion via plasma membra…
LOC140747222	5-HT2B	5-HT2B	5-hydroxytryptamine receptor 2B	5-HT2B	5-hydroxytryptamine (serotonin) receptor 2B	3.95956	2.27841	HWP	1.09412	2.08241	0.0373051	0.853591	NW_027332222.1	3606610	3721065	minus	protein-coding	XM_073079522.1	XP_072935623.1	643		FBpp0308426	3.75e-138	FBgn0261929	The gene 5-hydroxytryptamine (serotonin) receptor 2B is referred to in FlyBase by the symbol Dmel\5-HT2B (CG42796, FBgn0261929). It is a protein_coding_gene from Dmel. It has 3 annotated transcripts and 3 polypeptides (2 unique). Gene sequence location is 3R:8578205..8629996. Its molecular function is described by: neurotransmitter receptor activity; G protein-coupled amine receptor activity; G p…
LOC140747960	LOC140747960	SNF4Agamma	uncharacterized LOC140747960	SNF4Agamma	SNF4/AMP-activated protein kinase gamma subunit	1052.56	-0.521442	HWD	0.250645	-2.0804	0.0374888	0.853591	NW_027332223.1	10054891	10068076	minus	protein-coding	XM_073080623.1	XP_072936724.1	667		FBpp0083421	6.86e-123	FBgn0264357	The gene SNF4/AMP-activated protein kinase gamma subunit is referred to in FlyBase by the symbol Dmel\SNF4A≈í‚â• (CG17299, FBgn0264357). It is a protein_coding_gene from Dmel. It has 16 annotated transcripts and 16 polypeptides (6 unique). Gene sequence location is 3R:21140739..21214269. Its molecular function is described by: protein kinase regulator activity; protein kinase binding; AMP binding…
LOC140754401	Traf-like	Traf-like	TNF-receptor-associated factor-like	Traf-like	TNF-receptor-associated factor-like	28.9346	0.752846	HWP	0.363487	2.07118	0.0383421	0.870122	NW_027332235.1	494150	504088	minus	protein-coding	XM_073089405.1	XP_072945506.1	531		FBpp0074051	8.73e-49	FBgn0030748	The gene TNF-receptor-associated factor-like is referred to in FlyBase by the symbol Dmel\Traf-like (CG4394, FBgn0030748). It is a protein_coding_gene from Dmel. It has 7 annotated transcripts and 7 polypeptides (3 unique). Gene sequence location is X:16415046..16417585. Its molecular function is described by: protein binding. It is involved in the biological process described with: positive regu…
LOC140756089	LOC140756089	Supervillin	uncharacterized LOC140756089	Svil	Supervillin	317.782	0.948331	HWP	0.457956	2.07079	0.0383781	0.870122	NW_027332239.1	11356300	11519971	minus	protein-coding	XM_073091497.1	XP_072947598.1	1530		FBpp0311336	5.04e-22	FBgn0266696	The gene Supervillin is referred to in FlyBase by the symbol Dmel\Svil (CG45186, FBgn0266696). It is a protein_coding_gene from Dmel. It has 31 annotated transcripts and 31 polypeptides (25 unique). Gene sequence location is 3L:2377655..2499226. Its molecular function is described by: phosphatidylinositol-4,5-bisphosphate binding; actin filament binding; actin binding. It is involved in the biolo…
LOC140757920	LOC140757920	Ugt36D1	uncharacterized LOC140757920	Ugt36D1	UDP-glycosyltransferase family 36 member D1	2113.43	-0.570447	HWD	0.275663	-2.06936	0.0385122	0.871308	NW_027332209.1	6614259	6632484	minus	protein-coding	XM_073093816.1	XP_072949917.1	1195		FBpp0300799	5.67e-112	FBgn0032713	The gene UDP-glycosyltransferase family 36 member D1 is referred to in FlyBase by the symbol Dmel\Ugt36D1 (CG17323, FBgn0032713). It is a protein_coding_gene from Dmel. It has 4 annotated transcripts and 4 polypeptides (1 unique). Gene sequence location is 2L:18823548..18826716. Its molecular function is described by: UDP-glycosyltransferase activity. It is involved in the biological process desc…
LOC140746018	LOC140746018	LOC140746018	uncharacterized LOC140746018			1441.17	-0.811841	HWD	0.392831	-2.06664	0.0387678	0.872742	NW_027332220.1	710127	718755	minus	protein-coding	XM_073077999.1	XP_072934100.1	206
LOC140746225	sqh	spaghetti squash	Myosin regulatory light chain sqh	sqh	spaghetti squash	5113.76	-0.245533	HWD	0.11889	-2.06521	0.0389032	0.872742	NW_027332220.1	6689193	6692722	plus	protein-coding	XM_073078281.1	XP_072934382.1	174		FBpp0311461	1.34e-117	FBgn0003514	The gene spaghetti squash is referred to in FlyBase by the symbol Dmel\sqh (CG3595, FBgn0003514). It is a protein_coding_gene from Dmel. It has 5 annotated transcripts and 5 polypeptides (1 unique). Gene sequence location is X:6223061..6225140. Its molecular function is described by: myosin heavy chain binding; ATPase activator activity; calcium ion binding. It is involved in the biological proce…
LOC140750557	LOC140750557	actin-associated protein FAM107A	actin-associated protein FAM107A			3554.33	-0.886285	HWD	0.42885	-2.06665	0.0387669	0.872742	NW_027332228.1	10703740	10755015	plus	protein-coding	XM_073084165.1	XP_072940266.1	172		FBpp0080945	9.11e-25
LOC140753718	LOC140753718	frizzled 3	frizzled-10-like	fz3	frizzled 3	1711.98	-1.08326	HWD	0.524383	-2.06579	0.0388484	0.872742	NW_027332234.1	1691030	1717619	minus	protein-coding	XM_073088481.1	XP_072944582.1	515		FBpp0311620	2.86e-52	FBgn0027343	The gene frizzled 3 is referred to in FlyBase by the symbol Dmel\fz3 (CG16785, FBgn0027343). It is a protein_coding_gene from Dmel. It has 3 annotated transcripts and 3 polypeptides (2 unique). Gene sequence location is X:769945..784222. Its molecular function is described by: Wnt-protein binding; RNA binding; nucleic acid binding; transmembrane signaling receptor activity. It is involved in the …
LOC140750761	LOC140750761	unc-5	netrin receptor UNC5C-like	unc-5	unc-5	7.26152	2.43237	HWP	1.17865	2.0637	0.0390466	0.87412	NW_027332228.1	3850106	3861996	minus	protein-coding	XM_073084471.1	XP_072940572.1	1070		FBpp0309017	1.58e-109	FBgn0034013	The gene unc-5 is referred to in FlyBase by the symbol Dmel\unc-5 (CG8166, FBgn0034013). It is a protein_coding_gene from Dmel. It has 2 annotated transcripts and 2 polypeptides (1 unique). Gene sequence location is 2R:15340472..15368300. Its molecular function is described by: netrin receptor activity; netrin receptor activity involved in chemorepulsion. It is involved in the biological process …
LOC140745716	LOC140745716	hinge2	uncharacterized LOC140745716	hng2	hinge2	13.6419	1.1337	HWP	0.549787	2.06207	0.0392008	0.875731	NW_027332219.1	3234259	3235762	minus	protein-coding	XM_073077612.1	XP_072933713.1	220		FBpp0081402	1.38e-12	FBgn0037634	The gene hinge2 is referred to in FlyBase by the symbol Dmel\hng2 (CG8359, FBgn0037634). It is a protein_coding_gene from Dmel. It has one annotated transcript and one polypeptide. Gene sequence location is 3R:8806322..8807581. Its molecular function is described by: DNA binding. It is involved in the biological process described with: regulation of transcription by RNA polymerase II. 9 alleles a…
LOC140744665	LOC140744665	LOC140744665	uncharacterized LOC140744665			3.47165	-3.90401	HWD	1.89579	-2.05931	0.0394649	0.879787	NW_027332217.1	14393506	14396092	plus	protein-coding	XM_073076276.1	XP_072932377.1	161
LOC140752128	LOC140752128	Fpps	farnesyl pyrophosphate synthase-like	Fpps	Farnesyl pyrophosphate synthase	1919.64	0.460304	HWP	0.22376	2.05713	0.0396736	0.882593	NW_027332231.1	8238856	8245947	plus	protein-coding	XM_073086309.1	XP_072942410.1	428		FBpp0087266	4.63e-141	FBgn0025373	The gene Farnesyl pyrophosphate synthase is referred to in FlyBase by the symbol Dmel\Fpps (CG12389, FBgn0025373). It is a protein_coding_gene from Dmel. It has one annotated transcript and one polypeptide. Gene sequence location is 2R:11305511..11307528. Its molecular function is described by: transferase activity, transferring alkyl or aryl (other than methyl) groups; dimethylallyltranstransfer…
LOC140755778	LOC140755778	LOC140755778	uncharacterized LOC140755778			9.30655	-5.27616	HWD	2.56798	-2.0546	0.0399181	0.886182	NW_027332239.1	10564499	10569247	plus	protein-coding	XM_073091096.1	XP_072947197.1	313		FBpp0303873	7.95e-62
LOC140757271	Pkc53E	Protein C kinase 53E	Protein C kinase 53E	Pkc53E	Protein C kinase 53E	489.388	0.554416	HWP	0.270146	2.05228	0.0401424	0.889308	NW_027332212.1	2296684	2540588	plus	protein-coding	XM_073092882.1	XP_072948983.1	669		FBpp0304291	0	FBgn0003091	The gene Protein C kinase 53E is referred to in FlyBase by the symbol Dmel\Pkc53E (CG6622, FBgn0003091). It is a protein_coding_gene from Dmel. It has 6 annotated transcripts and 6 polypeptides (4 unique). Gene sequence location is 2R:16924655..16945126. Its molecular function is described by 6 unique terms, many of which group under: catalytic activity; kinase activity; catalytic activity, actin…
LOC140756345	LOC140756345	beta-Tubulin at 60D	tubulin beta-1 chain-like	betaTub60D	beta-Tubulin at 60D	5491.11	0.564594	HWP	0.276057	2.04521	0.0408342	0.902757	NW_027332240.1	1094006	1145369	plus	protein-coding	XM_073091813.1	XP_072947914.1	457		FBpp0072177	0	FBgn0288686	The gene beta-Tubulin at 60D is referred to in FlyBase by the symbol Dmel\≈í‚â§Tub60D (CG3401, FBgn0288686). It is a protein_coding_gene from Dmel. It has 2 annotated transcripts and 2 polypeptides (all unique). Gene sequence location is 2R:24305881..24313099. Its molecular function is described by: GTP binding; GTPase activity; structural constituent of cytoskeleton. It is involved in the biolog…
LOC140743716	kon	kon-tiki	chondroitin sulfate proteoglycan 4-like protein	kon	kon-tiki	793.027	0.646683	HWP	0.316356	2.04417	0.0409372	0.90316	NW_027332215.1	24100675	24208538	minus	protein-coding	XM_073075217.1	XP_072931318.1	2365		FBpp0304601	0	FBgn0032683	The gene kon-tiki is referred to in FlyBase by the symbol Dmel\kon (CG10275, FBgn0032683). It is a protein_coding_gene from Dmel. It has 3 annotated transcripts and 3 polypeptides (1 unique). Gene sequence location is 2L:18487747..18503978. Its molecular function is described by: protein binding. It is involved in the biological process described with: sarcomere organization; myofibril assembly; …
LOC140746857	LOC140746857	BarH1	homeobox protein B-H1-like	B-H1	BarH1	157.213	-3.04766	HWD	1.49221	-2.04237	0.0411144	0.905196	NW_027332222.1	12213208	12246938	minus	protein-coding	XM_073078955.1	XP_072935056.1	278		FBpp0074204	7.51e-55	FBgn0011758	The gene BarH1 is referred to in FlyBase by the symbol Dmel\B-H1 (CG5529, FBgn0011758). It is a protein_coding_gene from Dmel. It has 2 annotated transcripts and 2 polypeptides (all unique). Gene sequence location is X:17397478..17403278. Its molecular function is described by: RNA polymerase II transcription regulatory region sequence-specific DNA binding; DNA-binding transcription factor activi…
LOC140743249	LOC140743249	rumpel	sodium-coupled monocarboxylate transporter 1-like	rumpel	rumpel	10.3041	-3.18939	HWD	1.56273	-2.04091	0.0412601	0.906386	NW_027332215.1	3364731	3415102	plus	protein-coding	XM_073074378.1	XP_072930479.1	610		FBpp0311830	5.8e-161	FBgn0029950	The gene rumpel is referred to in FlyBase by the symbol Dmel\rumpel (CG9657, FBgn0029950). It is a protein_coding_gene from Dmel. It has 2 annotated transcripts and 2 polypeptides (1 unique). Gene sequence location is X:7418594..7422142. Its molecular function is described by: solute:sodium symporter activity; symporter activity; transmembrane transporter activity. It is involved in the biologica…
LOC140756566	Rhp	Rhophilin	GTP-Rho-binding protein rhophilin	Rhp	Rhophilin	219.04	-0.778606	HWD	0.381647	-2.04012	0.0413385	0.906386	NW_027332240.1	1203086	1307451	minus	protein-coding	XM_073092087.1	XP_072948188.1	783		FBpp0073911	0	FBgn0026374	The gene Rhophilin is referred to in FlyBase by the symbol Dmel\Rhp (CG8497, FBgn0026374). It is a protein_coding_gene from Dmel. It has 2 annotated transcripts and 2 polypeptides (1 unique). Gene sequence location is X:15788897..15793632. Its molecular function is unknown. It is involved in the biological process described with: negative regulation of stress fiber assembly; signal transduction. …
LOC140742905	LOC140742905	Melanization Protease 1	CLIP domain-containing serine protease HP8-like	MP1	Melanization Protease 1	1793.58	-0.701899	HWD	0.344315	-2.03854	0.0414962	0.907252	NW_027332214.1	8508546	8516891	plus	protein-coding	XM_073073972.1	XP_072930073.1	340		FBpp0078543	2.23e-41	FBgn0027930	The gene Melanization Protease 1 is referred to in FlyBase by the symbol Dmel\MP1 (CG1102, FBgn0027930). It is a protein_coding_gene from Dmel. It has 3 annotated transcripts and 3 polypeptides (all unique). Gene sequence location is 3R:4307908..4309835. Its molecular function is described by: serine-type endopeptidase activity; serine hydrolase activity; endopeptidase activity. It is involved in…
LOC140751488	CycD	Cyclin D	cyclin D	CycD	Cyclin D	3622.25	-0.71174	HWD	0.349232	-2.03802	0.0415483	0.907252	NW_027332230.1	11142659	11165487	plus	protein-coding	XM_073085366.1	XP_072941467.1	306		FBpp0289622	9.29e-63	FBgn0010315	The gene Cyclin D is referred to in FlyBase by the symbol Dmel\CycD (CG9096, FBgn0010315). It is a protein_coding_gene from Dmel. It has 3 annotated transcripts and 3 polypeptides (1 unique). Gene sequence location is X:15906822..15909676. Its molecular function is described by: protein binding; cyclin-dependent protein serine/threonine kinase regulator activity. It is involved in the biological …
LOC140742638	LOC140742638	LOC140742638	uncharacterized LOC140742638			2729.78	-0.399463	HWD	0.196355	-2.03439	0.0419122	0.913326	NW_027332214.1	1301221	1613740	minus	protein-coding	XM_073073579.1	XP_072929680.1	293		FBpp0306761	7.13e-22
LOC140747878	LOC140747878	Tollo	uncharacterized LOC140747878	Tollo	Tollo	2.0507	-4.35736	HWD	2.14852	-2.02807	0.042553	0.925398	NW_027332223.1	5275487	5280428	plus	protein-coding	XM_073080497.1	XP_072936598.1	592		FBpp0075360	7.08e-07	FBgn0029114	The gene Tollo is referred to in FlyBase by the symbol Dmel\Tollo (CG6890, FBgn0029114). It is a protein_coding_gene from Dmel. It has one annotated transcript and one polypeptide. Gene sequence location is 3L:15235619..15242832. Its molecular function is described by: receptor ligand activity. It is involved in the biological process described with: convergent extension; axis elongation; regulat…
LOC140747274	LOC140747274	Retinol dehydrogenase 1	retinol dehydrogenase 12-like	Rdh1	Retinol dehydrogenase 1	6777.65	-0.29755	HWD	0.146864	-2.02601	0.0427633	0.928077	NW_027332222.1	5274485	5279025	minus	protein-coding	XM_073079599.1	XP_072935700.1	321		FBpp0087997	1.4e-79	FBgn0033205	The gene Retinol dehydrogenase 1 is referred to in FlyBase by the symbol Dmel\Rdh1 (CG2064, FBgn0033205). It is a protein_coding_gene from Dmel. It has one annotated transcript and one polypeptide. Gene sequence location is 2R:7665828..7667343. Its molecular function is described by: all-trans-retinol dehydrogenase (NADP+) activity. It is involved in the biological process described with: retinal…
LOC140755400	Dip-B	Dipeptidase B	Dipeptidase B	Dip-B	Dipeptidase B	5.24425	2.0375	HWP	1.00669	2.02395	0.0429748	0.930771	NW_027332238.1	1774855	1776818	plus	protein-coding	XM_073090603.1	XP_072946704.1	513		FBpp0311421	6.18e-127	FBgn0000454	The gene Dipeptidase B is referred to in FlyBase by the symbol Dmel\Dip-B (CG9285, FBgn0000454). It is a protein_coding_gene from Dmel. It has 4 annotated transcripts and 4 polypeptides (1 unique). Gene sequence location is 3R:13782288..13785676. Its molecular function is described by: dipeptidase activity; manganese ion binding; peptidase activity; metal ion binding; metalloaminopeptidase activi…
LOC140757221	LOC140757221	lipase member J-like	lipase member J-like			37.3495	-1.10679	HWD	0.548141	-2.01917	0.0434691	0.939314	NW_027332212.1	891733	894032	plus	protein-coding	XM_073092756.1	XP_072948857.1	420		FBpp0079693	8.14e-85
LOC140742523	LOC140742523	LOC140742523	uncharacterized LOC140742523			65.9805	1.04627	HWP	0.51869	2.01714	0.0436814	0.939314	NW_027332214.1	12149875	12153261	plus	protein-coding	XM_073073426.1	XP_072929527.1	119		FBpp0304108	2.54e-10
LOC140747201	LOC140747201	U-megalopygitoxin(1)-Mo1-like	U-megalopygitoxin(1)-Mo1-like			5.73856	2.64382	HWP	1.31347	2.01285	0.0441304	0.939314	NW_027332222.1	16369215	16371890	plus	protein-coding	XM_073079481.1	XP_072935582.1	105
LOC140749811	LOC140749811	glucose dehydrogenase [FAD, quinone]-like	glucose dehydrogenase [FAD, quinone]-like			35564.3	-1.04226	HWD	0.51645	-2.01813	0.0435779	0.939314	NW_027332226.1	8131556	8147607	plus	protein-coding	XM_073083004.1	XP_072939105.1	706		FBpp0084360	3.54e-163
LOC140752071	LOC140752071	LOC140752071	uncharacterized LOC140752071			179.474	-1.96885	HWD	0.97786	-2.01343	0.0440698	0.939314	NW_027332231.1	11323798	11426275	minus	protein-coding	XM_073086223.1	XP_072942324.1	250		FBpp0308266	6.17e-09
LOC140752135	Gbeta5	G protein beta subunit 5	guanine nucleotide-binding protein subunit beta-5	Gbeta5	G protein beta subunit 5	889.663	-0.235133	HWD	0.116711	-2.01465	0.0439411	0.939314	NW_027332231.1	14363928	14372227	plus	protein-coding	XM_073086317.1	XP_072942418.1	356		FBpp0071137	0	FBgn0030011	The gene G protein beta subunit 5 is referred to in FlyBase by the symbol Dmel\G≈í‚â§5 (CG10763, FBgn0030011). It is a protein_coding_gene from Dmel. It has one annotated transcript and one polypeptide. Gene sequence location is X:8150731..8152275. Its molecular function is described by: signaling receptor complex adaptor activity. It is involved in the biological process described with: G protei…
LOC140752799	LOC140752799	LOC140752799	uncharacterized LOC140752799			103.107	1.59763	HWP	0.792603	2.01567	0.0438346	0.939314	NW_027332232.1	437463	457739	minus	lncRNA	XR_012103458.1
LOC140753516	if	inflated	integrin subunit alpha inflated	if	inflated	4980.18	-0.691143	HWD	0.343335	-2.01303	0.0441118	0.939314	NW_027332233.1	1542839	1655598	minus	protein-coding	XM_073088181.1	XP_072944282.1	1470		FBpp0290568	0	FBgn0001250	The gene inflated is referred to in FlyBase by the symbol Dmel\if (CG9623, FBgn0001250). It is a protein_coding_gene from Dmel. It has 4 annotated transcripts and 4 polypeptides (2 unique). Gene sequence location is X:16752189..16783434. Its molecular function is described by: extracellular matrix protein binding; extracellular matrix binding; integrin binding; protein heterodimerization activity…
LOC140756228	LOC140756228	purine nucleoside phosphorylase-like	purine nucleoside phosphorylase-like			8699.87	-1.60002	HWD	0.795024	-2.01254	0.0441626	0.939314	NW_027332239.1	8395858	8411028	plus	protein-coding	XM_073091690.1	XP_072947791.1	329		FBpp0072834	4.68e-126
LOC140755085	LOC140755085	lysozyme	lysozyme			21.2934	-1.30843	HWD	0.650468	-2.01152	0.0442703	0.939731	NW_027332237.1	5477786	5516186	plus	protein-coding	XM_073090281.1	XP_072946382.1	142		FBpp0085560	2.74e-49
LOC140753461	LOC140753461	LOC140753461	uncharacterized LOC140753461			1049.62	0.38223	HWP	0.190256	2.00902	0.0445346	0.941588	NW_027332233.1	560941	571931	minus	protein-coding	XM_073088072.1	XP_072944173.1	1042
LOC140753489	LOC140753489	phosphatase and actin regulator 2	phosphatase and actin regulator 2			7335.12	-0.293923	HWD	0.146293	-2.00914	0.0445222	0.941588	NW_027332233.1	9887110	9943637	plus	protein-coding	XM_073088121.1	XP_072944222.1	607		FBpp0073043	1.03e-110
LOC140749475	LOC140749475	bruno 1	CUGBP Elav-like family member 1-A	bru1	bruno 1	143.702	0.70586	HWP	0.351875	2.006	0.0448567	0.943013	NW_027332226.1	2756730	3266334	minus	protein-coding	XM_073082520.1	XP_072938621.1	528		FBpp0304034	0	FBgn0000114	The gene bruno 1 is referred to in FlyBase by the symbol Dmel\bru1 (CG31762, FBgn0000114). It is a protein_coding_gene from Dmel. It has 11 annotated transcripts and 11 polypeptides (6 unique). Gene sequence location is 2L:12175004..12313438. Its molecular function is described by: mRNA binding; RNA binding; protein binding; mRNA 3'-UTR binding; nucleic acid binding. It is involved in the biologi…
LOC140750127	LOC140750127	Lcp65Ac	flexible cuticle protein 12-like	Lcp65Ac	Lcp65Ac	4.50818	4.15967	HWP	2.07236	2.00721	0.0447272	0.943013	NW_027332227.1	873187	874336	minus	protein-coding	XM_073083510.1	XP_072939611.1	104		FBpp0076700	2.31e-34	FBgn0020642	The gene Lcp65Ac is referred to in FlyBase by the symbol Dmel\Lcp65Ac (CG6956, FBgn0020642). It is a protein_coding_gene from Dmel. It has one annotated transcript and one polypeptide. Gene sequence location is 3L:6144819..6145393. Its molecular function is described by: structural constituent of chitin-based larval cuticle. It is involved in the biological process described with: chitin-based cu…
LOC140751154	LOC140751154	gasoline	carboxylic ester hydrolase-like	gas	gasoline	15774.3	-0.774321	HWD	0.386023	-2.0059	0.0448674	0.943013	NW_027332228.1	1011173	1021055	minus	protein-coding	XM_073085024.1	XP_072941125.1	707		FBpp0071746	2.44e-100	FBgn0034736	The gene gasoline is referred to in FlyBase by the symbol Dmel\gas (CG6018, FBgn0034736). It is a protein_coding_gene from Dmel. It has one annotated transcript and one polypeptide. Gene sequence location is 2R:22550094..22552113. Its molecular function is described by: carboxylesterase activity; serine hydrolase activity. The biological processes in which it is involved are not known. 5 alleles …
LOC140748958	LOC140748958	snake	serine protease snk-like	snk	snake	27.9168	2.18283	HWP	1.08951	2.0035	0.0451238	0.946534	NW_027332225.1	12612008	12617594	minus	protein-coding	XM_073081934.1	XP_072938035.1	298		FBpp0111746	5.11e-37	FBgn0003450	The gene snake is referred to in FlyBase by the symbol Dmel\snk (CG7996, FBgn0003450). It is a protein_coding_gene from Dmel. It has 3 annotated transcripts and 3 polypeptides (2 unique). Gene sequence location is 3R:13040165..13042770. Its molecular function is described by: serine-type endopeptidase activity. It is involved in the biological process described with: proteolysis; zymogen activati…
LOC140744770	Tsf1	Transferrin 1	Transferrin 1	Tsf1	Transferrin 1	14732.4	1.31494	HWP	0.656769	2.00213	0.0452709	0.946964	NW_027332217.1	3364771	3400790	plus	protein-coding	XM_073076423.1	XP_072932524.1	681		FBpp0312205	6.82e-117	FBgn0022355	The gene Transferrin 1 is referred to in FlyBase by the symbol Dmel\Tsf1 (CG6186, FBgn0022355). It is a protein_coding_gene from Dmel. It has 2 annotated transcripts and 2 polypeptides (1 unique). Gene sequence location is X:18387084..18390344. Its molecular function is described by: iron ion binding. It is involved in the biological process described with: response to fungus; iron ion transport;…
LOC140747406	LOC140747406	GstZ1	uncharacterized LOC140747406	GstZ1	Glutathione S transferase Z1	127.797	-0.9701	HWD	0.48485	-2.00083	0.0454109	0.946964	NW_027332222.1	11928844	11991449	plus	protein-coding	XM_073079840.1	XP_072935941.1	532		FBpp0081522	2.69e-66	FBgn0037696	The gene Glutathione S transferase Z1 is referred to in FlyBase by the symbol Dmel\GstZ1 (CG9362, FBgn0037696). It is a protein_coding_gene from Dmel. It has one annotated transcript and one polypeptide. Gene sequence location is 3R:9455517..9456546. Its molecular function is described by: maleylacetoacetate isomerase activity; glutathione transferase activity; catalytic activity. It is involved …
LOC140749504	LOC140749504	acyl-CoA Delta-9 desaturase-like	acyl-CoA Delta-9 desaturase-like			6.87498	1.76172	HWP	0.880255	2.00137	0.0453523	0.946964	NW_027332226.1	10305864	10344861	minus	protein-coding	XM_073082575.1	XP_072938676.1	390		FBpp0084937	4.99e-113
LOC140752756	LOC140752756	Sph35	phenoloxidase-activating factor 2-like	Sph35	Serine protease homolog 35	477.767	1.8512	HWP	0.926853	1.9973	0.0457926	0.951201	NW_027332232.1	713586	724324	minus	protein-coding	XM_073087102.1	XP_072943203.1	406		FBpp0311172	2.34e-118	FBgn0032213	The gene Serine protease homolog 35 is referred to in FlyBase by the symbol Dmel\Sph35 (CG5390, FBgn0032213). It is a protein_coding_gene from Dmel. It has 2 annotated transcripts and 2 polypeptides (1 unique). Gene sequence location is 2L:10304069..10306594. Its molecular function is described by: peptidase activator activity. It is involved in the biological process described with: zymogen acti…
LOC140753446	LOC140753446	myospheroid	integrin beta-2-like	mys	myospheroid	2.3856	2.58571	HWP	1.29415	1.998	0.0457169	0.951201	NW_027332233.1	10024698	10026511	minus	protein-coding	XM_073088044.1	XP_072944145.1	186		FBpp0309121	1.22e-06	FBgn0004657	The gene myospheroid is referred to in FlyBase by the symbol Dmel\mys (CG1560, FBgn0004657). It is a protein_coding_gene from Dmel. It has 4 annotated transcripts and 4 polypeptides (2 unique). Gene sequence location is X:8061645..8070237. Its molecular function is described by: integrin binding; extracellular matrix protein binding; protein heterodimerization activity; protein binding. It is inv…
LOC140747828	LOC140747828	LOC140747828	uncharacterized LOC140747828			1661.68	-0.503988	HWD	0.252499	-1.996	0.0459339	0.951295	NW_027332209.1	10519265	10544669	minus	protein-coding	XM_073080477.1	XP_072936578.1	178
LOC140751795	LOC140751795	rolling stone	protein rolling stone-like	rost	rolling stone	1070.88	-1.39348	HWD	0.698747	-1.99425	0.0461242	0.951295	NW_027332211.1	6799033	6818034	plus	protein-coding	XM_073085840.1	XP_072941941.1	268		FBpp0303871	2.94e-27	FBgn0011705	The gene rolling stone is referred to in FlyBase by the symbol Dmel\rost (CG9552, FBgn0011705). It is a protein_coding_gene from Dmel. It has 3 annotated transcripts and 3 polypeptides (1 unique). Gene sequence location is 2L:8985936..8989539. Its molecular function is described by: . It is involved in the biological process described with: myoblast fusion. 18 alleles are reported. The phenotypes…
LOC140749689	LOC140749689	glass	uncharacterized LOC140749689	gl	glass	353.878	1.4987	HWP	0.751408	1.99452	0.0460955	0.951295	NW_027332226.1	3439294	3508961	minus	protein-coding	XM_073082810.1	XP_072938911.1	370		FBpp0083005	2.91e-35	FBgn0004618	The gene glass is referred to in FlyBase by the symbol Dmel\gl (CG7672, FBgn0004618). It is a protein_coding_gene from Dmel. It has 3 annotated transcripts and 3 polypeptides (all unique). Gene sequence location is 3R:18367927..18372738. Its molecular function is described by: RNA polymerase II cis-regulatory region sequence-specific DNA binding; DNA-binding transcription factor activity, RNA pol…
LOC140750642	Pdss2	Pdss2	Decaprenyl diphosphate synthase subunit 2	Pdss2	Decaprenyl diphosphate synthase subunit 2	44.394	1.5142	HWP	0.759384	1.99398	0.0461543	0.951295	NW_027332228.1	14948366	14975549	minus	protein-coding	XM_073084310.1	XP_072940411.1	420		FBpp0311357	1.34e-166	FBgn0037044	The gene Decaprenyl diphosphate synthase subunit 2 is referred to in FlyBase by the symbol Dmel\Pdss2 (CG10585, FBgn0037044). It is a protein_coding_gene from Dmel. It has 2 annotated transcripts and 2 polypeptides (1 unique). Gene sequence location is 3L:21027915..21030141. Its molecular function is described by: prenyl diphosphate synthase activity; prenyltransferase activity. It is involved in…
LOC140750239	LOC140750239	PGRP-SA	uncharacterized LOC140750239	PGRP-SA	Peptidoglycan recognition protein SA	238.272	1.96247	HWP	0.98461	1.99315	0.0462452	0.951329	NW_027332227.1	11923287	11932714	minus	protein-coding	XM_073083673.1	XP_072939774.1	435		FBpp0309257	3.28e-45	FBgn0030310	The gene Peptidoglycan recognition protein SA is referred to in FlyBase by the symbol Dmel\PGRP-SA (CG11709, FBgn0030310). It is a protein_coding_gene from Dmel. It has 2 annotated transcripts and 2 polypeptides (1 unique). Gene sequence location is X:11561643..11562779. Its molecular function is described by 7 unique terms, many of which group under: binding; carbohydrate derivative binding; mol…
LOC140754277	LOC140754277	LOC140754277	uncharacterized LOC140754277			981.75	-0.936451	HWD	0.470661	-1.98965	0.0466294	0.957385	NW_027332235.1	3011044	3193563	minus	protein-coding	XM_073089248.1	XP_072945349.1	426		FBpp0306193	2.87e-09
LOC140757845	LOC140757845	transmembrane protease serine 9-like	transmembrane protease serine 9-like			41.7236	1.45515	HWP	0.73191	1.98815	0.0467947	0.958931	NW_027332213.1	11385702	11408040	plus	protein-coding	XM_073093716.1	XP_072949817.1	611		FBpp0075456	1.23e-136
LOC140750975	pps	protein partner of snf	protein partner of snf	pps	protein partner of snf	5044.42	-0.180611	HWD	0.0910268	-1.98415	0.0472388	0.966174	NW_027332211.1	5065529	5082917	minus	protein-coding	XM_073084753.1	XP_072940854.1	1813		FBpp0082058	3.44e-46	FBgn0082831	The gene protein partner of snf is referred to in FlyBase by the symbol Dmel\pps (CG6525, FBgn0082831). It is a protein_coding_gene from Dmel. It has 2 annotated transcripts and 2 polypeptides (all unique). Gene sequence location is 3R:12413828..12421251. Its molecular function is described by: protein binding. It is involved in the biological process described with: DNA-templated transcription; …
LOC140757486	LOC140757486	carboxypeptidase D	carboxypeptidase D			4340.07	-0.546801	HWD	0.276498	-1.97759	0.0479749	0.974842	NW_027332212.1	10098733	10117362	minus	protein-coding	XM_073093221.1	XP_072949322.1	500		FBpp0308861	0
LOC140744053	LOC140744053	LOC140744053	uncharacterized LOC140744053			429.858	0.467386	HWP	0.236495	1.97631	0.04812	0.974842	NW_027332216.1	110658	142688	plus	protein-coding	XM_073075502.1	XP_072931603.1	531		FBpp0083698	2.98e-61
LOC140744167	LOC140744167	Dgkepsilon	diacylglycerol kinase epsilon-like	Dgkepsilon	Diacyl glycerol kinase epsilon	10.0657	-1.44182	HWD	0.728546	-1.97903	0.0478123	0.974842	NW_027332216.1	8490983	8502753	plus	protein-coding	XM_073075659.1	XP_072931760.1	251		FBpp0308762	9.2e-24	FBgn0020930	The gene Diacyl glycerol kinase epsilon is referred to in FlyBase by the symbol Dmel\Dgk≈í¬µ (CG8657, FBgn0020930). It is a protein_coding_gene from Dmel. It has 2 annotated transcripts and 2 polypeptides (1 unique). Gene sequence location is 2R:12757546..12759724. Its molecular function is described by: ATP-dependent diacylglycerol kinase activity; kinase activity. It is involved in the biologic…
LOC140751989	LOC140751989	LOC140751989	uncharacterized LOC140751989			649.861	1.53774	HWP	0.777945	1.97667	0.0480793	0.974842	NW_027332230.1	5566408	5757241	plus	protein-coding	XM_073086154.1	XP_072942255.1	1040		FBpp0311688	2.87e-97
LOC140751743	LOC140751743	Mucin related 2B	uncharacterized LOC140751743	Mur2B	Mucin related 2B	3.22676	-4.98622	HWD	2.52066	-1.97814	0.0479127	0.974842	NW_027332230.1	5935833	5946609	plus	protein-coding	XM_073085781.1	XP_072941882.1	1592		FBpp0310121	1.51e-10	FBgn0025390	The gene Mucin related 2B is referred to in FlyBase by the symbol Dmel\Mur2B (CG14796, FBgn0025390). It is a protein_coding_gene from Dmel. It has 3 annotated transcripts and 3 polypeptides (2 unique). Gene sequence location is X:1523554..1668788. Its molecular function is described by: extracellular matrix structural constituent; chitin binding. The biological processes in which it is involved a…
LOC140746114	spdi	split discs	sperm antigen with calponin homology and coiled-coil domains split discs	spdi	split discs	1934.32	-0.580665	HWD	0.293983	-1.97516	0.0482498	0.975616	NW_027332220.1	2809441	2862104	plus	protein-coding	XM_073078123.1	XP_072934224.1	2065		FBpp0308519	3.68e-108	FBgn0025633	The gene split discs is referred to in FlyBase by the symbol Dmel\spdi (CG13366, FBgn0025633). It is a protein_coding_gene from Dmel. It has 7 annotated transcripts and 7 polypeptides (4 unique). Gene sequence location is X:585081..620195. Its molecular function is unknown. It is involved in the biological process described with 6 unique terms, many of which group under: developmental process; im…
LOC140757965	CASK	CASK	peripheral plasma membrane protein CASK	CASK	CASK	578.6	0.566849	HWP	0.287347	1.9727	0.0485302	0.977575	NW_027332213.1	3976160	4294491	minus	protein-coding	XM_073093884.1	XP_072949985.1	920		FBpp0083559	0	FBgn0013759	The gene CASK is referred to in FlyBase by the symbol Dmel\CASK (CG6703, FBgn0013759). It is a protein_coding_gene from Dmel. It has 8 annotated transcripts and 8 polypeptides (7 unique). Gene sequence location is 3R:21783400..21822674. Its molecular function is described by 6 unique terms, many of which group under: protein binding; binding; catalytic activity; catalytic activity, acting on a pr…
LOC140751820	LOC140751820	forkhead domain 3F	forkhead box protein L2-like	fd3F	forkhead domain 3F	3.24747	3.5098	HWP	1.77855	1.97341	0.0484491	0.977575	NW_027332230.1	15894277	15905989	minus	protein-coding	XM_073085879.1	XP_072941980.1	261		FBpp0307179	1.43e-38	FBgn0264954	The gene forkhead domain 3F is referred to in FlyBase by the symbol Dmel\fd3F (CG44123, FBgn0264954). It is a protein_coding_gene from Dmel. It has 2 annotated transcripts and 2 polypeptides (all unique). Gene sequence location is X:3802316..3811040. Its molecular function is described by: DNA-binding transcription factor activity; DNA-binding transcription factor activity, RNA polymerase II-spec…
LOC140750401	egr	eiger	TNF superfamily member 12 eiger	egr	eiger	316.469	-1.62659	HWD	0.826671	-1.96764	0.0491095	0.984458	NW_027332211.1	3619390	3676393	plus	protein-coding	XM_073083900.1	XP_072940001.1	482		FBpp0087494	4.4e-08	FBgn0033483	The gene eiger is referred to in FlyBase by the symbol Dmel\egr (CG12919, FBgn0033483). It is a protein_coding_gene from Dmel. It has 2 annotated transcripts and 2 polypeptides (all unique). Gene sequence location is 2R:10078366..10084210. Its molecular function is described by: tumor necrosis factor receptor binding; signaling receptor binding; protein binding; receptor ligand activity; tumor ne…
LOC140750443	Khc-73	Kinesin heavy chain 73	Kinesin heavy chain 73	Khc-73	Kinesin heavy chain 73	2811.7	-0.35753	HWD	0.18164	-1.96834	0.0490288	0.984458	NW_027332211.1	3733449	3909725	plus	protein-coding	XM_073083972.1	XP_072940073.1	1997		FBpp0086490	0	FBgn0019968	The gene Kinesin heavy chain 73 is referred to in FlyBase by the symbol Dmel\Khc-73 (CG8183, FBgn0019968). It is a protein_coding_gene from Dmel. It has 5 annotated transcripts and 5 polypeptides (all unique). Gene sequence location is 2R:15515778..15532259. Its molecular function is described by: ATP binding; microtubule binding; microtubule motor activity; protein homodimerization activity; ATP…
LOC140745293	LOC140745293	LOC140745293	uncharacterized LOC140745293			88.0319	0.932999	HWP	0.474448	1.9665	0.0492414	0.984458	NW_027332218.1	2241780	2246432	plus	protein-coding	XM_073077064.1	XP_072933165.1	604
LOC140756592	LOC140756592	COX4	cytochrome c oxidase subunit 4 isoform 1, mitochondrial-like	COX4	Cytochrome c oxidase subunit 4	2018.79	-0.392994	HWD	0.199804	-1.9669	0.0491953	0.984458	NW_027332240.1	10512607	10518356	plus	protein-coding	XM_073092121.1	XP_072948222.1	174		FBpp0304538	9.61e-67	FBgn0032833	The gene Cytochrome c oxidase subunit 4 is referred to in FlyBase by the symbol Dmel\COX4 (CG10664, FBgn0032833). It is a protein_coding_gene from Dmel. It has 4 annotated transcripts and 4 polypeptides (1 unique). Gene sequence location is 2L:19958713..19960065. Its molecular function is unknown. It is involved in the biological process described with: mitochondrial electron transport, cytochrom…
LOC140747606	Sardh	Sarcosine dehydrogenase	Sarcosine dehydrogenase	Sardh	Sarcosine dehydrogenase	31.5706	1.20476	HWP	0.613201	1.96471	0.0494473	0.98488	NW_027332222.1	11657170	11673527	plus	protein-coding	XM_073080163.1	XP_072936264.1	913		FBpp0088528	0	FBgn0034276	The gene Sarcosine dehydrogenase is referred to in FlyBase by the symbol Dmel\Sardh (CG6385, FBgn0034276). It is a protein_coding_gene from Dmel. It has one annotated transcript and one polypeptide. Gene sequence location is 2R:17753555..17756422. Its molecular function is described by: sarcosine dehydrogenase activity. It is involved in the biological process described with: sarcosine catabolic …
LOC140752274	LOC140752274	carboxypeptidase B-like	carboxypeptidase B-like			179.765	1.90695	HWP	0.970463	1.96499	0.0494153	0.98488	NW_027332231.1	8609831	8623033	minus	protein-coding	XM_073086499.1	XP_072942600.1	423		FBpp0304971	7.13e-80
LOC140754858	CRMP	CRMP	Collapsin Response Mediator Protein	CRMP	Collapsin Response Mediator Protein	5722.54	-0.327043	HWD	0.166584	-1.96323	0.0496192	0.986459	NW_027332236.1	6979568	7068438	plus	protein-coding	XM_073090009.1	XP_072946110.1	583		FBpp0112945	0	FBgn0023023	The gene Collapsin Response Mediator Protein is referred to in FlyBase by the symbol Dmel\CRMP (CG1411, FBgn0023023). It is a protein_coding_gene from Dmel. It has 3 annotated transcripts and 3 polypeptides (all unique). Gene sequence location is 3R:5571108..5579189. Its molecular function is described by: dihydropyrimidinase activity; hydrolase activity, acting on carbon-nitrogen (but not peptid…
LOC140749323	LOC140749323	Dscam3	cell adhesion molecule Dscam1-like	Dscam3	Down syndrome cell adhesion molecule 3	36.1727	2.19321	HWP	1.11818	1.96141	0.0498318	0.98884	NW_027332211.1	426790	614287	plus	protein-coding	XM_073082409.1	XP_072938510.1	1876		FBpp0303245	0	FBgn0261046	The gene Down syndrome cell adhesion molecule 3 is referred to in FlyBase by the symbol Dmel\Dscam3 (CG31190, FBgn0261046). It is a protein_coding_gene from Dmel. It has 4 annotated transcripts and 4 polypeptides (all unique). Gene sequence location is 3R:17473935..17505667. Its molecular function is described by: cell-cell adhesion mediator activity; identical protein binding. It is involved in …
LOC140757411	LOC140757411	prage	transducin beta-like protein 2	prage	prage	1716.12	-0.524739	HWD	0.268192	-1.95658	0.0503966	0.997982	NW_027332212.1	7989438	8112947	minus	protein-coding	XM_073093099.1	XP_072949200.1	505		FBpp0305122	8.9e-60	FBgn0283741	The gene prage is referred to in FlyBase by the symbol Dmel\prage (CG42666, FBgn0283741). It is a protein_coding_gene from Dmel. It has 11 annotated transcripts and 11 polypeptides (4 unique). Gene sequence location is X:1773719..1853667. Its molecular function is described by: exonuclease activity; nucleic acid binding. It is involved in the biological process described with: rRNA 3'-end process…
LOC140742267	qin	qin	tudor domain-containing protein qin	qin	qin	5417.76	-0.205137	HWD	0.104925	-1.95508	0.0505734	0.997982	NW_027332213.1	9406832	9423411	minus	protein-coding	XM_073073118.1	XP_072929219.1	1720		FBpp0302955	8.83e-41	FBgn0263974	The gene qin is referred to in FlyBase by the symbol Dmel\qin (CG43726, FBgn0263974). It is a protein_coding_gene from Dmel. It has one annotated transcript and one polypeptide. Gene sequence location is 3R:18591027..18650137. Its molecular function is described by: zinc ion binding. It is involved in the biological process described with: P granule organization; piRNA processing; secondary piRNA…
LOC140755016	Cpsf160	Cpsf160	cleavage and polyadenylation specificity factor subunit 1	Cpsf160	Cleavage and polyadenylation specificity factor 160	1571.07	-0.277062	HWD	0.141657	-1.95587	0.0504805	0.997982	NW_027332237.1	5683459	5706282	plus	protein-coding	XM_073090187.1	XP_072946288.1	1457		FBpp0089163	0	FBgn0024698	The gene Cleavage and polyadenylation specificity factor 160 is referred to in FlyBase by the symbol Dmel\Cpsf160 (CG10110, FBgn0024698). It is a protein_coding_gene from Dmel. It has 2 annotated transcripts and 2 polypeptides (all unique). Gene sequence location is 2R:14497347..14503488. Its molecular function is described by: myosin binding; nucleic acid binding; mRNA 3'-UTR AU-rich region bind…
LOC140753953	Reck	Reck	Reversion-inducing-cysteine-rich protein with kazal motifs	Reck	Reversion-inducing-cysteine-rich protein with kazal motifs	153.951	1.63876	HWP	0.838618	1.95412	0.0506867	0.998368	NW_027332234.1	10793191	10835603	minus	protein-coding	XM_073088814.1	XP_072944915.1	954		FBpp0306008	0	FBgn0036463	The gene Reversion-inducing-cysteine-rich protein with kazal motifs is referred to in FlyBase by the symbol Dmel\Reck (CG5392, FBgn0036463). It is a protein_coding_gene from Dmel. It has 2 annotated transcripts and 2 polypeptides (1 unique). Gene sequence location is 3L:15001238..15014062. Its molecular function is described by: endopeptidase inhibitor activity; metalloendopeptidase inhibitor act…
LOC140757774	LOC140757774	Reduction in Cnn dots 1	uncharacterized LOC140757774	Rcd1	Reduction in Cnn dots 1	120.863	-0.145755	HWD	0.184507	-0.789969	0.429546	1	NW_027332209.1	12863	19176	plus	protein-coding	XM_073093649.1	XP_072949750.1	619		FBpp0302790	7.3e-19	FBgn0033897	The gene Reduction in Cnn dots 1 is referred to in FlyBase by the symbol Dmel\Rcd1 (CG8233, FBgn0033897). It is a protein_coding_gene from Dmel. It has 8 annotated transcripts and 8 polypeptides (all unique). Gene sequence location is 2R:14148263..14153123. Its molecular function is described by: hydrolase activity. It is involved in the biological process described with: centriole replication; p…
LOC140742299	eag	ether a go-go	potassium voltage-gated channel protein ether a go-go	eag	ether a go-go	7.01704	0.94327	HWP	1.19164	0.791576	0.428608	1	NW_027332209.1	23220	42273	plus	protein-coding	XM_073073173.1	XP_072929274.1	1008		FBpp0301719	0	FBgn0000535	The gene ether a go-go is referred to in FlyBase by the symbol Dmel\eag (CG10952, FBgn0000535). It is a protein_coding_gene from Dmel. It has 7 annotated transcripts and 7 polypeptides (all unique). Gene sequence location is X:14955477..15009989. Its molecular function is described by: monoatomic ion channel activity; voltage-gated potassium channel activity; transmembrane transporter binding; vo…
LOC140742319	Akt	Akt kinase	AKT serine/threonine protein kinase	Akt	Akt kinase	4152.53	-0.137314	HWD	0.146818	-0.935267	0.349651	1	NW_027332209.1	43800	55054	minus	protein-coding	XM_073073213.1	XP_072929314.1	504		FBpp0082682	0	FBgn0010379	The gene Akt kinase is referred to in FlyBase by the symbol Dmel\Akt (CG4006, FBgn0010379). It is a protein_coding_gene from Dmel. It has 5 annotated transcripts and 5 polypeptides (2 unique). Gene sequence location is 3R:16099228..16105670. Its molecular function is described by: protein binding; protein kinase activity; protein serine/threonine kinase activity; ATP binding. It is involved in th…
LOC140742323	LOC140742323	stoned B	protein stoned-B-like	stnB	stoned B	41.8015	0.0716286	HWP	0.454143	0.157722	0.874676	1	NW_027332209.1	59799	76944	plus	protein-coding	XM_073073226.1	XP_072929327.1	1193		FBpp0310837	7.88e-11	FBgn0016975	The gene stoned B is referred to in FlyBase by the symbol Dmel\stnB (CG12473, FBgn0016975). It is a protein_coding_gene from Dmel. It has 4 annotated transcripts and 4 polypeptides (2 unique). Gene sequence location is X:22980722..23004648. Its molecular function is described by: clathrin adaptor activity; protein binding; scaffold protein binding. It is involved in the biological process describ…
LOC140742333	LOC140742333	LOC140742333	uncharacterized LOC140742333			18.6451	-0.0215243	HWD	0.936125	-0.022993	0.981656	1	NW_027332209.1	78327	86129	plus	protein-coding	XM_073073245.1	XP_072929346.1	1078		FBpp0308818	5.02e-10
LOC140742358	eEF1gamma	eEF1gamma	elongation factor 1-gamma	eEF1gamma	eukaryotic translation elongation factor 1 gamma	30347.7	-0.0280032	HWD	0.178548	-0.156839	0.875372	1	NW_027332209.1	87227	107100	minus	protein-coding	XM_073073272.1	XP_072929373.1	424		FBpp0291632	0	FBgn0029176	The gene eukaryotic translation elongation factor 1 gamma is referred to in FlyBase by the symbol Dmel\eEF1≈í‚â• (CG11901, FBgn0029176). It is a protein_coding_gene from Dmel. It has 3 annotated transcripts and 3 polypeptides (1 unique). Gene sequence location is 3R:29220172..29222109. Its molecular function is described by: translation elongation factor activity; microtubule binding. It is invol…
LOC140742611	LOC140742611	Calcineurin B2	calcineurin subunit B type 2	CanB2	Calcineurin B2	2695.12	0.00212732	HWP	0.122204	0.0174079	0.986111	1	NW_027332209.1	107275	117696	plus	protein-coding	XM_073073544.1	XP_072929645.1	182		FBpp0301600	2.74e-113	FBgn0015614	The gene Calcineurin B2 is referred to in FlyBase by the symbol Dmel\CanB2 (CG11217, FBgn0015614). It is a protein_coding_gene from Dmel. It has 2 annotated transcripts and 2 polypeptides (1 unique). Gene sequence location is 2R:7786010..7789053. Its molecular function is described by: calmodulin binding; protein binding; calcium-dependent protein serine/threonine phosphatase regulator activity; …
LOC140742632	mRpL14	mRpL14	mitochondrial ribosomal protein L14	mRpL14	mitochondrial ribosomal protein L14	216.394	-0.294605	HWD	0.257723	-1.14311	0.252994	1	NW_027332209.1	118304	119260	minus	protein-coding	XM_073073572.1	XP_072929673.1	150		FBpp0305877	1.35e-68	FBgn0040389	The gene mitochondrial ribosomal protein L14 is referred to in FlyBase by the symbol Dmel\mRpL14 (CG14048, FBgn0040389). It is a protein_coding_gene from Dmel. It has 2 annotated transcripts and 2 polypeptides (1 unique). Gene sequence location is X:2343997..2344649. Its molecular function is described by: structural constituent of ribosome. It is involved in the biological process described with…
LOC140742428	LOC140742428	LOC140742428	uncharacterized LOC140742428			42.6768	0.527397	HWP	0.776765	0.678966	0.497159	1	NW_027332209.1	395812	415295	plus	protein-coding	XM_073073374.1	XP_072929475.1	907		FBpp0110558	9.86e-12
LOC140757797	LOC140757797	LOC140757797	uncharacterized LOC140757797			3.63618	1.01304	HWP	1.12423	0.901095	0.367538	1	NW_027332209.1	417053	436953	minus	protein-coding	XM_073093671.1	XP_072949772.1	1034
LOC140742497	LOC140742497	Vha68-2	V-type proton ATPase catalytic subunit A	Vha68-2	Vacuolar H[+] ATPase 68 kDa subunit 2	4648.57	-0.0167395	HWD	0.199753	-0.083801	0.933215	1	NW_027332209.1	437457	453186	minus	protein-coding	XM_073073398.1	XP_072929499.1	617		FBpp0307597	0	FBgn0263598	The gene Vacuolar H[+] ATPase 68 kDa subunit 2 is referred to in FlyBase by the symbol Dmel\Vha68-2 (CG3762, FBgn0263598). It is a protein_coding_gene from Dmel. It has 6 annotated transcripts and 6 polypeptides (1 unique). Gene sequence location is 2L:12974322..12978607. Its molecular function is described by: ATP binding; ATP hydrolysis activity; proton-transporting ATPase activity, rotational …
LOC140742466	LOC140742466	monkey king protein	speckle targeted PIP5K1A-regulated poly(A) polymerase-like	mkg-p	monkey king protein	1950.92	-0.0854305	HWD	0.11438	-0.746902	0.455123	1	NW_027332209.1	454418	462403	plus	protein-coding	XM_073073383.1	XP_072929484.1	797		FBpp0312208	3.01e-34	FBgn0035889	The gene monkey king protein is referred to in FlyBase by the symbol Dmel\mkg-p (CG7163, FBgn0035889). It is a protein_coding_gene from Dmel. It has 3 annotated transcripts and 3 polypeptides (1 unique). Gene sequence location is 3L:8402168..8405277. Its molecular function is described by: RNA uridylyltransferase activity. The biological processes in which it is involved are not known. 4 alleles …
LOC140742539	LOC140742539	monkey king protein	speckle targeted PIP5K1A-regulated poly(A) polymerase-like	mkg-p	monkey king protein	353.746	0.182256	HWP	0.457291	0.398556	0.69022	1	NW_027332209.1	464041	468941	plus	protein-coding	XM_073073442.1	XP_072929543.1	390		FBpp0312208	2.21e-27	FBgn0035889	The gene monkey king protein is referred to in FlyBase by the symbol Dmel\mkg-p (CG7163, FBgn0035889). It is a protein_coding_gene from Dmel. It has 3 annotated transcripts and 3 polypeptides (1 unique). Gene sequence location is 3L:8402168..8405277. Its molecular function is described by: RNA uridylyltransferase activity. The biological processes in which it is involved are not known. 4 alleles …
LOC140742516	LOC140742516	acid phosphatase type 7	acid phosphatase type 7			627.593	-0.0210851	HWD	0.261635	-0.0805897	0.935768	1	NW_027332209.1	469054	483943	minus	protein-coding	XM_073073414.1	XP_072929515.1	439		FBpp0308868	0
LOC140742560	LOC140742560	LOC140742560	uncharacterized LOC140742560			1435.33	-0.111295	HWD	0.293726	-0.378908	0.704756	1	NW_027332209.1	485806	616448	minus	protein-coding	XM_073073465.1	XP_072929566.1	1123
LOC140742604	Pits	Pits	Protein interacting with Ttk69 and Sin3A	Pits	Protein interacting with Ttk69 and Sin3A	4026.88	-0.0807511	HWD	0.204694	-0.394496	0.693215	1	NW_027332209.1	490421	499976	minus	protein-coding	XM_073073531.1	XP_072929632.1	422		FBpp0073495	6.28e-43	FBgn0030400	The gene Protein interacting with Ttk69 and Sin3A is referred to in FlyBase by the symbol Dmel\Pits (CG11138, FBgn0030400). It is a protein_coding_gene from Dmel. It has 3 annotated transcripts and 3 polypeptides (all unique). Gene sequence location is X:12569169..12583193. Its molecular function is described by: ubiquitin protein ligase activity; transcription corepressor activity. It is involve…
LOC140742573	LOC140742573	LOC140742573	uncharacterized LOC140742573			118.866	0.0182167	HWP	0.30904	0.0589463	0.952995	1	NW_027332209.1	528412	536832	minus	protein-coding	XM_073073479.1	XP_072929580.1	531
LOC140742639	mRRF1	mRRF1	mitochondrial ribosome recycling factor 1	mRRF1	mitochondrial ribosome recycling factor 1	1152.05	0.0220927	HWP	0.33665	0.0656251	0.947676	1	NW_027332209.1	616964	617947	minus	protein-coding	XM_073073584.1	XP_072929685.1	250		FBpp0076172	2.59e-75	FBgn0035980	The gene mitochondrial ribosome recycling factor 1 is referred to in FlyBase by the symbol Dmel\mRRF1 (CG4447, FBgn0035980). It is a protein_coding_gene from Dmel. It has one annotated transcript and one polypeptide. Gene sequence location is 3L:9364350..9365240. Its molecular function is described by: ribosomal large subunit binding. It is involved in the biological process described with: mitoc…
LOC140742732	MTPAP	MTPAP	mitochondrial poly(A) polymerase	MTPAP	mitochondrial poly(A) polymerase	534.566	-0.0101169	HWD	0.180436	-0.0560693	0.955287	1	NW_027332209.1	618250	627072	plus	protein-coding	XM_073073714.1	XP_072929815.1	605		FBpp0304567	2.3e-147	FBgn0024360	The gene mitochondrial poly(A) polymerase is referred to in FlyBase by the symbol Dmel\MTPAP (CG11418, FBgn0024360). It is a protein_coding_gene from Dmel. It has 3 annotated transcripts and 3 polypeptides (2 unique). Gene sequence location is X:1344872..1349357. Its molecular function is described by: RNA binding; poly(A) RNA polymerase activity. It is involved in the biological process describe…
LOC140742748	THADA	THADA	Thyroid adenoma-associated protein homolog	THADA	THADA	1064.44	0.136266	HWP	0.281483	0.484102	0.628314	1	NW_027332209.1	627112	651772	minus	protein-coding	XM_073073739.1	XP_072929840.1	1805		FBpp0288416	2.64e-99	FBgn0031077	The gene THADA is referred to in FlyBase by the symbol Dmel\THADA (CG15618, FBgn0031077). It is a protein_coding_gene from Dmel. It has 2 annotated transcripts and 2 polypeptides (all unique). Gene sequence location is X:19859743..19865524. Its molecular function is described by: calcium channel inhibitor activity. It is involved in the biological process described with: tRNA nucleoside ribose me…
LOC140742741	LOC140742741	LOC140742741	uncharacterized LOC140742741			23219.2	0.513199	HWP	1.21339	0.422947	0.672334	1	NW_027332209.1	652690	656411	minus	protein-coding	XM_073073726.1	XP_072929827.1	564
LOC140742648	LOC140742648	Tetraspanin 42Ed	leukocyte surface antigen CD53-like	Tsp42Ed	Tetraspanin 42Ed	5.74953	0.226936	HWP	0.957432	0.237026	0.812636	1	NW_027332209.1	669188	680684	minus	protein-coding	XM_073073596.1	XP_072929697.1	227		FBpp0311637	1e-24	FBgn0029507	The gene Tetraspanin 42Ed is referred to in FlyBase by the symbol Dmel\Tsp42Ed (CG12846, FBgn0029507). It is a protein_coding_gene from Dmel. It has 2 annotated transcripts and 2 polypeptides (1 unique). Gene sequence location is 2R:7009498..7011739. Its molecular function is described by: . It is involved in the biological process described with: . 11 alleles are reported. No phenotypic data is …
LOC140742654	LOC140742654	LOC140742654	uncharacterized LOC140742654			2.30419	1.73464	HWP	2.36057	0.734837	0.462439	1	NW_027332209.1	684143	686353	minus	protein-coding	XM_073073607.1	XP_072929708.1	311
LOC140742662	LOC140742662	Tetraspanin 42Ed	leukocyte surface antigen CD53-like	Tsp42Ed	Tetraspanin 42Ed	289.752	-0.357097	HWD	0.877087	-0.407139	0.683906	1	NW_027332209.1	688197	698194	minus	protein-coding	XM_073073617.1	XP_072929718.1	219		FBpp0311637	7.56e-37	FBgn0029507	The gene Tetraspanin 42Ed is referred to in FlyBase by the symbol Dmel\Tsp42Ed (CG12846, FBgn0029507). It is a protein_coding_gene from Dmel. It has 2 annotated transcripts and 2 polypeptides (1 unique). Gene sequence location is 2R:7009498..7011739. Its molecular function is described by: . It is involved in the biological process described with: . 11 alleles are reported. No phenotypic data is …
LOC140742670	NijA	Ninjurin A	Ninjurin A	NijA	Ninjurin A	670.433	-0.525659	HWD	0.459792	-1.14325	0.252933	1	NW_027332209.1	708172	730866	plus	protein-coding	XM_073073630.1	XP_072929731.1	308		FBpp0089002	9.95e-48	FBgn0036101	The gene Ninjurin A is referred to in FlyBase by the symbol Dmel\NijA (CG6449, FBgn0036101). It is a protein_coding_gene from Dmel. It has 4 annotated transcripts and 4 polypeptides (all unique). Gene sequence location is 3L:10694360..10696877. Its molecular function is unknown. It is involved in the biological process described with: negative regulation of cell adhesion; programmed cell death; c…
LOC140742692	eIF5	eIF5	eukaryotic translation initiation factor 5	eIF5	eukaryotic translation initiation factor 5	3383.76	-0.0562342	HWD	0.122093	-0.460586	0.645096	1	NW_027332209.1	741793	777638	minus	protein-coding	XM_073073658.1	XP_072929759.1	456		FBpp0089139	4.58e-160	FBgn0030719	The gene eukaryotic translation initiation factor 5 is referred to in FlyBase by the symbol Dmel\eIF5 (CG9177, FBgn0030719). It is a protein_coding_gene from Dmel. It has 7 annotated transcripts and 7 polypeptides (1 unique). Gene sequence location is X:15987008..15991974. Its molecular function is described by: translation initiation factor activity; GDP-dissociation inhibitor activity; eukaryot…
LOC140742721	LOC140742721	mitochondrial import inner membrane translocase subunit TIM44	mitochondrial import inner membrane translocase subunit TIM44			864.809	-0.0908062	HWD	0.16193	-0.560776	0.57495	1	NW_027332209.1	777895	781774	plus	protein-coding	XM_073073702.1	XP_072929803.1	436		FBpp0307026	0
LOC140742757	LOC140742757	DCX-EMAP	echinoderm microtubule-associated protein-like 2	DCX-EMAP	Doublecortin-domain-containing echinoderm-microtubule-associated protein	1503.09	-0.132945	HWD	0.257048	-0.517202	0.605015	1	NW_027332209.1	785236	881332	minus	protein-coding	XM_073073749.1	XP_072929850.1	873		FBpp0288784	1.33e-131	FBgn0259099	The gene Doublecortin-domain-containing echinoderm-microtubule-associated protein is referred to in FlyBase by the symbol Dmel\DCX-EMAP (CG42247, FBgn0259099). It is a protein_coding_gene from Dmel. It has 4 annotated transcripts and 4 polypeptides (all unique). Gene sequence location is 3L:14903805..14942907. Its molecular function is described by: microtubule binding; microtubule stabilizing ac…
LOC140742784	LOC140742784	LOC140742784	uncharacterized LOC140742784			1984.7	-0.243918	HWD	0.235242	-1.03688	0.299791	1	NW_027332209.1	925394	989842	minus	protein-coding	XM_073073786.1	XP_072929887.1	1239
LOC140742829	LOC140742829	neuroglobin-like	neuroglobin-like			75.389	0.0936653	HWP	0.431578	0.21703	0.828185	1	NW_027332209.1	1179223	1211181	plus	protein-coding	XM_073073864.1	XP_072929965.1	192
LOC140742836	LOC140742836	RUN domain-containing protein 1-like	RUN domain-containing protein 1-like			185.81	0.0350917	HWP	0.28788	0.121897	0.902981	1	NW_027332209.1	1229942	1232247	plus	protein-coding	XM_073073875.1	XP_072929976.1	547		FBpp0070180	3.18e-64
LOC140742952	LOC140742952	Fumarase 1	fumarate hydratase, mitochondrial-like	Fum1	Fumarase 1	1566.86	-0.0176296	HWD	0.18556	-0.0950074	0.924309	1	NW_027332209.1	1233476	1248396	minus	protein-coding	XM_073074052.1	XP_072930153.1	500		FBpp0070914	0	FBgn0286222	The gene Fumarase 1 is referred to in FlyBase by the symbol Dmel\Fum1 (CG4094, FBgn0286222). It is a protein_coding_gene from Dmel. It has 2 annotated transcripts and 2 polypeptides (all unique). Gene sequence location is X:6678424..6681845. Its molecular function is described by: lyase activity; fumarate hydratase activity; catalytic activity. It is involved in the biological process described w…
LOC140742892	PlexA	Plexin A	plexin A	PlexA	Plexin A	15278.7	-0.208768	HWD	0.131813	-1.58382	0.113235	1	NW_027332209.1	1248819	1560752	plus	protein-coding	XM_073073958.1	XP_072930059.1	1896		FBpp0088287	0	FBgn0025741	The gene Plexin A is referred to in FlyBase by the symbol Dmel\PlexA (CG11081, FBgn0025741). It is a protein_coding_gene from Dmel. It has 4 annotated transcripts and 4 polypeptides (3 unique). Gene sequence location is 4:1009895..1027101. Its molecular function is described by 6 unique terms, many of which group under: binding; protein binding; molecular function activator activity; carbohydrate…
LOC140742858	LOC140742858	LOC140742858	uncharacterized LOC140742858			6.78357	-3.53881	HWD	2.14689	-1.64834	0.0992829	1	NW_027332209.1	1409147	1414485	plus	protein-coding	XM_073073898.1	XP_072929999.1	480
LOC140742914	LOC140742914	LOC140742914	uncharacterized LOC140742914			3508.24	0.351168	HWP	0.5937	0.591491	0.554192	1	NW_027332209.1	1633097	1678264	plus	protein-coding	XM_073073987.1	XP_072930088.1	965
LOC140757369	LOC140757369	LOC140757369	uncharacterized LOC140757369			2.75058	0.629523	HWP	1.76172	0.357335	0.720841	1	NW_027332209.1	1970734	1971524	plus	lncRNA	XR_012103968.1
LOC140742959	LOC140742959	Connectin	uncharacterized LOC140742959	Con	Connectin	2.9553	0.215526	HWP	1.52668	0.141173	0.887733	1	NW_027332209.1	2225543	2346636	plus	protein-coding	XM_073074072.1	XP_072930173.1	500		FBpp0301699	4.78e-64	FBgn0005775	The gene Connectin is referred to in FlyBase by the symbol Dmel\Con (CG7503, FBgn0005775). It is a protein_coding_gene from Dmel. It has 2 annotated transcripts and 2 polypeptides (1 unique). Gene sequence location is 3L:4936758..5079033. Its molecular function is unknown. It is involved in the biological process described with: homophilic cell adhesion via plasma membrane adhesion molecules; syn…
LOC140742881	Rh50	Rh50	Rhesus blood group-associated glycoprotein Rh50	Rh50	Rh50	5.51939	1.7155	HWP	1.26072	1.36073	0.173599	1	NW_027332209.1	2426674	2471419	plus	protein-coding	XM_073073930.1	XP_072930031.1	420		FBpp0073210	4.86e-124	FBgn0028699	The gene Rh50 is referred to in FlyBase by the symbol Dmel\Rh50 (CG7499, FBgn0028699). It is a protein_coding_gene from Dmel. It has 4 annotated transcripts and 4 polypeptides (3 unique). Gene sequence location is 3L:4910368..4920198. Its molecular function is described by: ammonium channel activity. It is involved in the biological process described with: ammonium homeostasis; cellular response …
LOC140742867	LOC140742867	LOC140742867	uncharacterized LOC140742867			195.243	0.114542	HWP	0.967473	0.118393	0.905757	1	NW_027332209.1	2571591	2595917	plus	protein-coding	XM_073073910.1	XP_072930011.1	463		FBpp0309598	3.7e-19
LOC140742973	LOC140742973	Odorant receptor 92a	odorant receptor 4-like	Or92a	Odorant receptor 92a	8.44142	0.902641	HWP	3.15054	0.286504	0.774492	1	NW_027332209.1	2665808	2675903	minus	protein-coding	XM_073074097.1	XP_072930198.1	409		FBpp0083295	9.79e-26	FBgn0038798	The gene Odorant receptor 92a is referred to in FlyBase by the symbol Dmel\Or92a (CG17916, FBgn0038798). It is a protein_coding_gene from Dmel. It has one annotated transcript and one polypeptide. Gene sequence location is 3R:20504788..20506186. Its molecular function is described by: olfactory receptor activity; odorant binding; ionotropic olfactory receptor activity. It is involved in the biolo…
LOC140742982	LOC140742982	putative molluscan insulin-related peptide(s) receptor	putative molluscan insulin-related peptide(s) receptor			343.46	-0.350599	HWD	0.821814	-0.426615	0.66966	1	NW_027332209.1	2683490	2695753	minus	protein-coding	XM_073074109.1	XP_072930210.1	917		FBpp0292333	3.13e-54
LOC140743003	LOC140743003	nxf2	uncharacterized LOC140743003	nxf2	nuclear RNA export factor 2	2092.78	0.0123123	HWP	0.124129	0.0991893	0.920988	1	NW_027332209.1	2698609	2720986	plus	protein-coding	XM_073074134.1	XP_072930235.1	904		FBpp0303951	3.64e-22	FBgn0036640	The gene nuclear RNA export factor 2 is referred to in FlyBase by the symbol Dmel\nxf2 (CG4118, FBgn0036640). It is a protein_coding_gene from Dmel. It has 3 annotated transcripts and 3 polypeptides (2 unique). Gene sequence location is 3L:16576859..16580306. Its molecular function is described by: RNA binding; chromatin-protein adaptor activity; transcription corepressor activity; single-strande…
LOC140743046	LOC140743046	LOC140743046	uncharacterized LOC140743046			4.80274	0.0308642	HWP	1.10205	0.0280062	0.977657	1	NW_027332209.1	2705684	2706745	minus	lncRNA	XR_012102358.1
LOC140743014	smid	smallminded	nuclear valosin-containing protein-like smid	smid	smallminded	5661.27	-0.0892357	HWD	0.18545	-0.481186	0.630384	1	NW_027332209.1	2716830	2720237	minus	protein-coding	XM_073074137.1	XP_072930238.1	870		FBpp0304234	0	FBgn0016983	The gene smallminded is referred to in FlyBase by the symbol Dmel\smid (CG8571, FBgn0016983). It is a protein_coding_gene from Dmel. It has 5 annotated transcripts and 5 polypeptides (4 unique). Gene sequence location is 3L:7381614..7385637. Its molecular function is described by: ATP hydrolysis activity; preribosome binding; ATP binding. It is involved in the biological process described with: r…
LOC140743030	Rpn12	Rpn12	regulatory particle non-ATPase 12	Rpn12	Regulatory particle non-ATPase 12	3987	0.0171763	HWP	0.136343	0.125979	0.899749	1	NW_027332209.1	2720989	2724038	minus	protein-coding	XM_073074138.1	XP_072930239.1	268		FBpp0075068	6.23e-85	FBgn0028693	The gene Regulatory particle non-ATPase 12 is referred to in FlyBase by the symbol Dmel\Rpn12 (CG4157, FBgn0028693). It is a protein_coding_gene from Dmel. It has one annotated transcript and one polypeptide. Gene sequence location is 3L:16583028..16584022. Its molecular function is described by: . It is involved in the biological process described with: proteolysis; ubiquitin-dependent protein c…
LOC140743057	Cep164	centrosomal protein 164	centrosomal protein 164	Cep164	centrosomal protein 164	79.6741	0.321789	HWP	0.439313	0.732482	0.463875	1	NW_027332209.1	2725278	2744437	plus	protein-coding	XM_073074139.1	XP_072930240.1	1355		FBpp0312010	4.55e-42	FBgn0030716	The gene centrosomal protein 164 is referred to in FlyBase by the symbol Dmel\Cep164 (CG9170, FBgn0030716). It is a protein_coding_gene from Dmel. It has 3 annotated transcripts and 3 polypeptides (1 unique). Gene sequence location is X:15977967..15982944. Its molecular function is described by: . It is involved in the biological process described with: . 9 alleles are reported. No phenotypic dat…
LOC140743078	LOC140743078	LOC140743078	uncharacterized LOC140743078			345.639	0.281704	HWP	0.424916	0.662963	0.507354	1	NW_027332209.1	2747627	2763370	minus	protein-coding	XM_073074147.1	XP_072930248.1	257
LOC140743345	LOC140743345	Connectin	uncharacterized LOC140743345	Con	Connectin	70.3049	0.629829	HWP	0.672973	0.935889	0.34933	1	NW_027332209.1	2822918	2862209	plus	protein-coding	XM_073074521.1	XP_072930622.1	507		FBpp0301699	4e-70	FBgn0005775	The gene Connectin is referred to in FlyBase by the symbol Dmel\Con (CG7503, FBgn0005775). It is a protein_coding_gene from Dmel. It has 2 annotated transcripts and 2 polypeptides (1 unique). Gene sequence location is 3L:4936758..5079033. Its molecular function is unknown. It is involved in the biological process described with: homophilic cell adhesion via plasma membrane adhesion molecules; syn…
LOC140743276	LOC140743276	pudgy	uncharacterized LOC140743276	pdgy	pudgy	178.159	0.865595	HWP	1.10925	0.78034	0.435191	1	NW_027332209.1	3142664	3149033	plus	protein-coding	XM_073074441.1	XP_072930542.1	570		FBpp0300995	1.36e-150	FBgn0027601	The gene pudgy is referred to in FlyBase by the symbol Dmel\pdgy (CG9009, FBgn0027601). It is a protein_coding_gene from Dmel. It has 4 annotated transcripts and 4 polypeptides (1 unique). Gene sequence location is X:14933670..14953532. Its molecular function is described by: long-chain fatty acid-CoA ligase activity. It is involved in the biological process described with: fatty-acyl-CoA biosynt…
LOC140743386	LOC140743386	LOC140743386	uncharacterized LOC140743386			310.633	-0.891463	HWD	0.965775	-0.923055	0.355979	1	NW_027332209.1	3225587	3243479	minus	protein-coding	XM_073074596.1	XP_072930697.1	110
LOC140743323	LOC140743323	pudgy	uncharacterized LOC140743323	pdgy	pudgy	7.25746	-0.63908	HWD	1.91527	-0.333676	0.738624	1	NW_027332209.1	3256663	3270475	minus	protein-coding	XM_073074494.1	XP_072930595.1	563		FBpp0300995	5.33e-155	FBgn0027601	The gene pudgy is referred to in FlyBase by the symbol Dmel\pdgy (CG9009, FBgn0027601). It is a protein_coding_gene from Dmel. It has 4 annotated transcripts and 4 polypeptides (1 unique). Gene sequence location is X:14933670..14953532. Its molecular function is described by: long-chain fatty acid-CoA ligase activity. It is involved in the biological process described with: fatty-acyl-CoA biosynt…
LOC140743248	LOC140743248	pudgy	uncharacterized LOC140743248	pdgy	pudgy	658.882	0.253261	HWP	0.366976	0.69013	0.490112	1	NW_027332209.1	3274293	3292398	minus	protein-coding	XM_073074381.1	XP_072930482.1	574		FBpp0300995	1.94e-165	FBgn0027601	The gene pudgy is referred to in FlyBase by the symbol Dmel\pdgy (CG9009, FBgn0027601). It is a protein_coding_gene from Dmel. It has 4 annotated transcripts and 4 polypeptides (1 unique). Gene sequence location is X:14933670..14953532. Its molecular function is described by: long-chain fatty acid-CoA ligase activity. It is involved in the biological process described with: fatty-acyl-CoA biosynt…
LOC140743373	LOC140743373	pudgy	uncharacterized LOC140743373	pdgy	pudgy	1023.48	-0.458361	HWD	0.87424	-0.524297	0.600072	1	NW_027332209.1	3294194	3322029	minus	protein-coding	XM_073074569.1	XP_072930670.1	568		FBpp0300995	4.17e-130	FBgn0027601	The gene pudgy is referred to in FlyBase by the symbol Dmel\pdgy (CG9009, FBgn0027601). It is a protein_coding_gene from Dmel. It has 4 annotated transcripts and 4 polypeptides (1 unique). Gene sequence location is X:14933670..14953532. Its molecular function is described by: long-chain fatty acid-CoA ligase activity. It is involved in the biological process described with: fatty-acyl-CoA biosynt…
LOC140743299	LOC140743299	pudgy	uncharacterized LOC140743299	pdgy	pudgy	501.763	-0.0284048	HWD	0.493053	-0.05761	0.954059	1	NW_027332209.1	3326578	3338017	minus	protein-coding	XM_073074464.1	XP_072930565.1	565		FBpp0300995	1.75e-132	FBgn0027601	The gene pudgy is referred to in FlyBase by the symbol Dmel\pdgy (CG9009, FBgn0027601). It is a protein_coding_gene from Dmel. It has 4 annotated transcripts and 4 polypeptides (1 unique). Gene sequence location is X:14933670..14953532. Its molecular function is described by: long-chain fatty acid-CoA ligase activity. It is involved in the biological process described with: fatty-acyl-CoA biosynt…
LOC140743379	LOC140743379	mitochondrial genome maintenance exonuclease 1-like	mitochondrial genome maintenance exonuclease 1-like			2355.71	0.0725961	HWP	0.445101	0.1631	0.870439	1	NW_027332209.1	3340242	3350682	minus	protein-coding	XM_073074584.1	XP_072930685.1	404
LOC140743242	LOC140743242	Connectin	uncharacterized LOC140743242	Con	Connectin	1193.37	0.467203	HWP	0.357708	1.3061	0.191518	1	NW_027332209.1	3351547	3422206	plus	protein-coding	XM_073074369.1	XP_072930470.1	581		FBpp0301699	1.34e-65	FBgn0005775	The gene Connectin is referred to in FlyBase by the symbol Dmel\Con (CG7503, FBgn0005775). It is a protein_coding_gene from Dmel. It has 2 annotated transcripts and 2 polypeptides (1 unique). Gene sequence location is 3L:4936758..5079033. Its molecular function is unknown. It is involved in the biological process described with: homophilic cell adhesion via plasma membrane adhesion molecules; syn…
LOC140743369	LOC140743369	LOC140743369	uncharacterized LOC140743369			28.6747	0.651841	HWP	2.11625	0.308017	0.75807	1	NW_027332209.1	3434423	3435974	plus	protein-coding	XM_073074555.1	XP_072930656.1	440
LOC140743363	LOC140743363	Connectin	uncharacterized LOC140743363	Con	Connectin	3.85742	3.18969	HWP	1.79935	1.7727	0.0762791	1	NW_027332209.1	3544103	3610533	plus	protein-coding	XM_073074543.1	XP_072930644.1	491		FBpp0301699	6.22e-64	FBgn0005775	The gene Connectin is referred to in FlyBase by the symbol Dmel\Con (CG7503, FBgn0005775). It is a protein_coding_gene from Dmel. It has 2 annotated transcripts and 2 polypeptides (1 unique). Gene sequence location is 3L:4936758..5079033. Its molecular function is unknown. It is involved in the biological process described with: homophilic cell adhesion via plasma membrane adhesion molecules; syn…
LOC140743098	LOC140743098	brother of ihog	interference hedgehog-like	boi	brother of ihog	3419.89	-0.314778	HWD	0.176001	-1.7885	0.073695	1	NW_027332209.1	3811026	3897390	minus	protein-coding	XM_073074162.1	XP_072930263.1	775		FBpp0292890	2.41e-103	FBgn0040388	The gene brother of ihog is referred to in FlyBase by the symbol Dmel\boi (CG32796, FBgn0040388). It is a protein_coding_gene from Dmel. It has 5 annotated transcripts and 5 polypeptides (3 unique). Gene sequence location is X:2444167..2470043. Its molecular function is described by: coreceptor activity; hedgehog family protein binding. It is involved in the biological process described with 9 un…
LOC140743108	Grp170	Grp170 co-chaperone	hypoxia up-regulated Grp170 co-chaperone protein	Grp170	Grp170 co-chaperone	7723.32	-0.00544916	HWD	0.131269	-0.0415113	0.966888	1	NW_027332209.1	3903521	3913163	minus	protein-coding	XM_073074171.1	XP_072930272.1	914		FBpp0290016	0	FBgn0023529	The gene Grp170 co-chaperone is referred to in FlyBase by the symbol Dmel\Grp170 (CG2918, FBgn0023529). It is a protein_coding_gene from Dmel. It has 2 annotated transcripts and 2 polypeptides (1 unique). Gene sequence location is X:2271008..2275068. Its molecular function is described by: ATP-dependent protein folding chaperone; ATP hydrolysis activity; ATP binding; adenyl-nucleotide exchange fa…
LOC140743119	LOC140743119	CHES-1-like	uncharacterized LOC140743119	CHES-1-like	Checkpoint suppressor 1-like	906.226	-0.181766	HWD	0.457849	-0.397	0.691368	1	NW_027332209.1	3922457	3946270	plus	protein-coding	XM_073074182.1	XP_072930283.1	380		FBpp0305405	1.21e-41	FBgn0029504	The gene Checkpoint suppressor 1-like is referred to in FlyBase by the symbol Dmel\CHES-1-like (CG12690, FBgn0029504). It is a protein_coding_gene from Dmel. It has 4 annotated transcripts and 4 polypeptides (2 unique). Gene sequence location is X:7682338..7709385. Its molecular function is described by: sequence-specific DNA binding; transcription cis-regulatory region binding; RNA polymerase II…
LOC140757865	Sou	Souji	required for meiotic nuclear division 5 protein souji	Sou	Souji	2099.87	0.0168156	HWP	0.149733	0.112304	0.910583	1	NW_027332209.1	3946470	3958734	minus	protein-coding	XM_073093738.1	XP_072949839.1	1309		FBpp0071476	2.11e-35	FBgn0034573	The gene Souji is referred to in FlyBase by the symbol Dmel\Sou (CG3295, FBgn0034573). It is a protein_coding_gene from Dmel. It has one annotated transcript and one polypeptide. Gene sequence location is 2R:21015594..21017446. Its molecular function is described by: ubiquitin protein ligase activity; ubiquitin-protein transferase activity. It is involved in the biological process described with:…
LOC140743127	Phb2	Prohibitin 2	prohibitin 2	Phb2	Prohibitin 2	4190.35	-0.0385314	HWD	0.253556	-0.151964	0.879215	1	NW_027332209.1	3958997	3960265	plus	protein-coding	XM_073074190.1	XP_072930291.1	299		FBpp0111776	1.78e-163	FBgn0010551	The gene Prohibitin 2 is referred to in FlyBase by the symbol Dmel\Phb2 (CG15081, FBgn0010551). It is a protein_coding_gene from Dmel. It has 6 annotated transcripts and 6 polypeptides (3 unique). Gene sequence location is 2R:18819467..18822250. Its molecular function is unknown. It is involved in the biological process described with: mitochondrion organization. 10 alleles are reported. The phen…
LOC140743138	NdufV3	NdufV3	NADH:ubiquinone oxidoreductase subunit V3	NdufV3	NADH:ubiquinone oxidoreductase subunit V3	386.193	-0.127441	HWD	0.192258	-0.662865	0.507417	1	NW_027332209.1	3961434	3961891	minus	protein-coding	XM_073074199.1	XP_072930300.1	102		FBpp0073308	8.53e-19	FBgn0030292	The gene NADH:ubiquinone oxidoreductase subunit V3 is referred to in FlyBase by the symbol Dmel\NdufV3 (CG11752, FBgn0030292). It is a protein_coding_gene from Dmel. It has one annotated transcript and one polypeptide. Gene sequence location is X:11349998..11350474. Its molecular function is unknown. It is involved in the biological process described with: mitochondrial electron transport, NADH t…
LOC140743147	LOC140743147	XNP	transcriptional regulator ATRX homolog	XNP	XNP	4086.87	0.169509	HWP	0.137251	1.23503	0.216819	1	NW_027332209.1	3962432	3989383	plus	protein-coding	XM_073074210.1	XP_072930311.1	2449		FBpp0084213	0	FBgn0039338	The gene XNP is referred to in FlyBase by the symbol Dmel\XNP (CG4548, FBgn0039338). It is a protein_coding_gene from Dmel. It has 4 annotated transcripts and 4 polypeptides (2 unique). Gene sequence location is 3R:25477868..25482834. Its molecular function is described by: ATP-dependent chromatin remodeler activity; transcription coregulator activity; ATP hydrolysis activity; ATP binding; DNA tr…
LOC140743191	LOC140743191	LOC140743191	uncharacterized LOC140743191			236.466	-0.152214	HWD	0.222249	-0.68488	0.49342	1	NW_027332209.1	3989380	3990305	minus	protein-coding	XM_073074260.1	XP_072930361.1	180
LOC140743205	Rev1	DNA polymerase Rev1	Rev1 DNA directed polymerase	Rev1	DNA polymerase Rev1	242.717	0.0956841	HWP	0.38917	0.245867	0.805785	1	NW_027332209.1	3990560	3993553	plus	protein-coding	XM_073074303.1	XP_072930404.1	948		FBpp0072456	0	FBgn0035150	The gene DNA polymerase Rev1 is referred to in FlyBase by the symbol Dmel\Rev1 (CG12189, FBgn0035150). It is a protein_coding_gene from Dmel. It has one annotated transcript and one polypeptide. Gene sequence location is 3L:654363..657971. Its molecular function is described by: DNA-directed DNA polymerase activity; damaged DNA binding; deoxycytidyl transferase activity; nucleotidyltransferase ac…
LOC140743207	mlt	mulet	tubulin folding cofactor E like protein mlt	mlt	mulet	1268.58	-0.768157	HWD	0.403156	-1.90536	0.0567337	1	NW_027332209.1	3995157	4023431	minus	protein-coding	XM_073074314.1	XP_072930415.1	464		FBpp0304278	1.52e-159	FBgn0265512	The gene mulet is referred to in FlyBase by the symbol Dmel\mlt (CG12214, FBgn0265512). It is a protein_coding_gene from Dmel. It has 3 annotated transcripts and 3 polypeptides (1 unique). Gene sequence location is 2R:10155916..10158931. Its molecular function is described by: alpha-tubulin binding. It is involved in the biological process described with: positive regulation of microtubule depoly…
LOC140743196	LOC140743196	LOC140743196	uncharacterized LOC140743196			3.76709	0.300435	HWP	1.76688	0.170037	0.864981	1	NW_027332209.1	4033855	4036397	plus	protein-coding	XM_073074274.1	XP_072930375.1	283		FBpp0072222	3.79e-14
LOC140743219	LOC140743219	persulfide dioxygenase ETHE1, mitochondrial	persulfide dioxygenase ETHE1, mitochondrial			219.603	0.0342576	HWP	0.155413	0.220429	0.825537	1	NW_027332209.1	4047607	4053727	plus	protein-coding	XM_073074334.1	XP_072930435.1	264		FBpp0288428	1.06e-113
LOC140743396	Appl	Appl	amyloid-beta-like protein	Appl	beta amyloid protein precursor-like	4764.15	-0.132471	HWD	0.289891	-0.456968	0.647694	1	NW_027332209.1	4071663	4263253	plus	protein-coding	XM_073074623.1	XP_072930724.1	799		FBpp0428604	2.75e-108	FBgn0000108	The gene beta amyloid protein precursor-like is referred to in FlyBase by the symbol Dmel\Appl (CG7727, FBgn0000108). It is a protein_coding_gene from Dmel. It has 7 annotated transcripts and 7 polypeptides (6 unique). Gene sequence location is X:530301..579044. Its molecular function is described by: heparin binding; transition metal ion binding; protein binding. It is involved in the biological…
LOC140743446	LOC140743446	LOC140743446	uncharacterized LOC140743446			688.955	-0.188191	HWD	0.510442	-0.368682	0.712364	1	NW_027332209.1	4311060	4430670	minus	protein-coding	XM_073074721.1	XP_072930822.1	178		FBpp0305178	7.59e-22
LOC140743415	Vha36-1	Vha36-1	V-type proton ATPase subunit Vha36-1	Vha36-1	Vacuolar H[+] ATPase 36kD subunit 1	998.953	-0.045099	HWD	0.208617	-0.216181	0.828847	1	NW_027332209.1	4594802	4599829	minus	protein-coding	XM_073074662.1	XP_072930763.1	246		FBpp0086468	1.93e-156	FBgn0022097	The gene Vacuolar H[+] ATPase 36kD subunit 1 is referred to in FlyBase by the symbol Dmel\Vha36-1 (CG8186, FBgn0022097). It is a protein_coding_gene from Dmel. It has one annotated transcript and one polypeptide. Gene sequence location is 2R:15541435..15542498. Its molecular function is described by: proton-transporting ATPase activity, rotational mechanism. It is involved in the biological proce…
LOC140743421	LOC140743421	LOC140743421	uncharacterized LOC140743421			259.051	0.0804632	HWP	0.182762	0.440263	0.659747	1	NW_027332209.1	4600850	4605172	plus	protein-coding	XM_073074675.1	XP_072930776.1	419		FBpp0081844	2.14e-25
LOC140743433	LOC140743433	LOC140743433	uncharacterized LOC140743433			365.044	0.121057	HWP	0.225141	0.537695	0.590788	1	NW_027332209.1	4607219	4611495	minus	protein-coding	XM_073074697.1	XP_072930798.1	285
LOC140743441	LOC140743441	cypher	uncharacterized LOC140743441	cyr	cypher	459.488	1.29177	HWP	0.744069	1.73608	0.0825488	1	NW_027332209.1	4613322	4651380	plus	protein-coding	XM_073074707.1	XP_072930808.1	508		FBpp0309146	6.28e-65	FBgn0030001	The gene cypher is referred to in FlyBase by the symbol Dmel\cyr (CG15335, FBgn0030001). It is a protein_coding_gene from Dmel. It has 3 annotated transcripts and 3 polypeptides (2 unique). Gene sequence location is X:8121280..8135713. Its molecular function is described by: . It is involved in the biological process described with: cell morphogenesis; epithelial cell morphogenesis. 12 alleles ar…
LOC140743462	beta-Spec	beta Spectrin	spectrin beta chain	beta-Spec	beta Spectrin	5731.98	-0.224071	HWD	0.335524	-0.667824	0.504246	1	NW_027332209.1	4653781	4726543	plus	protein-coding	XM_073074752.1	XP_072930853.1	2414		FBpp0306507	0	FBgn0250788	The gene beta Spectrin is referred to in FlyBase by the symbol Dmel\≈í‚â§-Spec (CG5870, FBgn0250788). It is a protein_coding_gene from Dmel. It has 3 annotated transcripts and 3 polypeptides (all unique). Gene sequence location is X:17657372..17669371. Its molecular function is described by 7 unique terms, many of which group under: binding; cytoskeletal protein binding; protein binding; actin bi…
LOC140757873	LOC140757873	transmembrane protease serine 9-like	transmembrane protease serine 9-like			5.44533	0.179513	HWP	0.975881	0.183949	0.854053	1	NW_027332209.1	4729749	4741353	plus	protein-coding	XM_073093745.1	XP_072949846.1	573		FBpp0076774	3.17e-38
LOC140743486	LOC140743486	DnaJ-like-60	dnaJ-like protein 60	DnaJ-60	DnaJ-like-60	174.021	-0.0758377	HWD	0.146782	-0.51667	0.605387	1	NW_027332209.1	4801038	4807035	plus	protein-coding	XM_073074788.1	XP_072930889.1	273		FBpp0290487	5.82e-29	FBgn0260775	The gene DnaJ-like-60 is referred to in FlyBase by the symbol Dmel\DnaJ-60 (CG42567, FBgn0260775). It is a protein_coding_gene from Dmel. It has 2 annotated transcripts and 2 polypeptides (1 unique). Gene sequence location is 2R:24157668..24159312. Its molecular function is described by: unfolded protein binding. It is involved in the biological process described with: spermatogenesis; response t…
LOC140743528	LOC140743528	speck	arylalkylamine N-acetyltransferase 1-like	speck	speck	79.573	-0.201549	HWD	0.389494	-0.517462	0.604834	1	NW_027332209.1	4807922	4825545	minus	protein-coding	XM_073074868.1	XP_072930969.1	231		FBpp0072163	5.88e-26	FBgn0287831	The gene speck is referred to in FlyBase by the symbol Dmel\speck (CG3318, FBgn0287831). It is a protein_coding_gene from Dmel. It has 3 annotated transcripts and 3 polypeptides (2 unique). Gene sequence location is 2R:24139563..24157762. Its molecular function is described by: acyltransferase activity, transferring groups other than amino-acyl groups; aralkylamine N-acetyltransferase activity; N…
LOC140743541	LOC140743541	LOC140743541	uncharacterized LOC140743541			31.8647	-0.681536	HWD	0.797481	-0.854611	0.392766	1	NW_027332209.1	4824899	4826701	plus	lncRNA	XR_012102472.1
LOC140743510	LOC140743510	speck	arylalkylamine N-acetyltransferase 1-like	speck	speck	317.836	-0.543353	HWD	0.841739	-0.645512	0.518595	1	NW_027332209.1	4828624	4833901	minus	protein-coding	XM_073074842.1	XP_072930943.1	231		FBpp0072163	9.34e-26	FBgn0287831	The gene speck is referred to in FlyBase by the symbol Dmel\speck (CG3318, FBgn0287831). It is a protein_coding_gene from Dmel. It has 3 annotated transcripts and 3 polypeptides (2 unique). Gene sequence location is 2R:24139563..24157762. Its molecular function is described by: acyltransferase activity, transferring groups other than amino-acyl groups; aralkylamine N-acetyltransferase activity; N…
LOC140743499	LOC140743499	speck	arylalkylamine N-acetyltransferase 1-like	speck	speck	10880.7	0.0711741	HWP	0.844416	0.084288	0.932827	1	NW_027332209.1	4836764	4883062	minus	protein-coding	XM_073074818.1	XP_072930919.1	262		FBpp0072163	4.62e-36	FBgn0287831	The gene speck is referred to in FlyBase by the symbol Dmel\speck (CG3318, FBgn0287831). It is a protein_coding_gene from Dmel. It has 3 annotated transcripts and 3 polypeptides (2 unique). Gene sequence location is 2R:24139563..24157762. Its molecular function is described by: acyltransferase activity, transferring groups other than amino-acyl groups; aralkylamine N-acetyltransferase activity; N…
LOC140743552	Nab2	Nab2	Nuclear polyadenosine RNA-binding 2	Nab2	Nuclear polyadenosine RNA-binding 2	1552.56	-0.0785618	HWD	0.0909019	-0.864249	0.387451	1	NW_027332209.1	4932019	4942308	minus	protein-coding	XM_073074919.1	XP_072931020.1	999		FBpp0084017	1.89e-32	FBgn0028471	The gene Nuclear polyadenosine RNA-binding 2 is referred to in FlyBase by the symbol Dmel\Nab2 (CG5720, FBgn0028471). It is a protein_coding_gene from Dmel. It has one annotated transcript and one polypeptide. Gene sequence location is 3R:24314660..24318419. Its molecular function is described by: metal ion binding; sequence-specific mRNA binding; poly(A) binding. It is involved in the biological…
LOC140743556	moody	moody	G-protein coupled receptor moody	moody	moody	75.4477	0.690146	HWP	0.581648	1.18654	0.235411	1	NW_027332209.1	4942870	5011936	minus	protein-coding	XM_073074933.1	XP_072931034.1	438		FBpp0292164	5.51e-147	FBgn0025631	The gene moody is referred to in FlyBase by the symbol Dmel\moody (CG4322, FBgn0025631). It is a protein_coding_gene from Dmel. It has 6 annotated transcripts and 6 polypeptides (2 unique). Gene sequence location is X:2044292..2050120. Its molecular function is described by: G protein-coupled receptor activity. It is involved in the biological process described with 9 unique terms, many of which …
LOC140743578	WDR79	WD repeat domain 79	Telomerase Cajal body protein 1 homolog	WDR79	WD repeat domain 79	611.269	-0.131398	HWD	0.231306	-0.56807	0.569988	1	NW_027332209.1	5301261	5306166	minus	protein-coding	XM_073074977.1	XP_072931078.1	696		FBpp0305599	5.79e-96	FBgn0031782	The gene WD repeat domain 79 is referred to in FlyBase by the symbol Dmel\WDR79 (CG9226, FBgn0031782). It is a protein_coding_gene from Dmel. It has 2 annotated transcripts and 2 polypeptides (all unique). Gene sequence location is 2L:6125879..6127775. Its molecular function is described by: box C/D sno(s)RNA binding; protein-RNA adaptor activity; RNA binding. It is involved in the biological pro…
LOC140743605	Hsl	Hormone-sensitive lipase	hormone-sensitive lipase	Hsl	Hormone-sensitive lipase	67.7739	0.537942	HWP	0.725482	0.741495	0.458393	1	NW_027332209.1	5306524	5321909	plus	protein-coding	XM_073075025.1	XP_072931126.1	822		FBpp0085584	0	FBgn0034491	The gene Hormone-sensitive lipase is referred to in FlyBase by the symbol Dmel\Hsl (CG11055, FBgn0034491). It is a protein_coding_gene from Dmel. It has 3 annotated transcripts and 3 polypeptides (1 unique). Gene sequence location is 2R:20257650..20261726. Its molecular function is described by: triacylglycerol lipase activity; hydrolase activity; sterol ester esterase activity; monoacylglycerol …
LOC140743634	san	separation anxiety	Probable N-acetyltransferase san	san	separation anxiety	3177.88	-0.0335893	HWD	0.132006	-0.254453	0.799146	1	NW_027332209.1	5326174	5329324	minus	protein-coding	XM_073075063.1	XP_072931164.1	177		FBpp0087227	1.72e-102	FBgn0024188	The gene separation anxiety is referred to in FlyBase by the symbol Dmel\san (CG12352, FBgn0024188). It is a protein_coding_gene from Dmel. It has one annotated transcript and one polypeptide. Gene sequence location is 2R:11360706..11361871. Its molecular function is described by: acyltransferase activity, transferring groups other than amino-acyl groups; protein-N-terminal amino-acid acetyltrans…
LOC140743644	LOC140743644	lin-52	protein lin-52 homolog	lin-52	lin-52	1105.77	0.0261653	HWP	0.327024	0.0800103	0.936229	1	NW_027332209.1	5336304	5338540	minus	protein-coding	XM_073075074.1	XP_072931175.1	124		FBpp0308792	5.17e-19	FBgn0029800	The gene lin-52 is referred to in FlyBase by the symbol Dmel\lin-52 (CG15929, FBgn0029800). It is a protein_coding_gene from Dmel. It has 2 annotated transcripts and 2 polypeptides (1 unique). Gene sequence location is X:5753390..5754958. Its molecular function is unknown. It is involved in the biological process described with: negative regulation of execution phase of apoptosis; compound eye de…
LOC140743585	RpS19a	LDL receptor protein 1	Ribosomal protein S19a	LRP1	LDL receptor protein 1	33097.6	-0.142136	HWD	0.187814	-0.75679	0.449176	1	NW_027332209.1	5338873	5390057	plus	protein-coding	XM_073074990.1	XP_072931091.1	2163		FBpp0311205	1.15e-94	FBgn0053087	The gene LDL receptor protein 1 is referred to in FlyBase by the symbol Dmel\LRP1 (CG33087, FBgn0053087). It is a protein_coding_gene from Dmel. It has 2 annotated transcripts and 2 polypeptides (all unique). Gene sequence location is 2R:8174165..8226438. Its molecular function is described by: low-density lipoprotein particle receptor activity; calcium ion binding. It is involved in the biologic…
LOC140743599	LOC140743599	Sph242	uncharacterized LOC140743599	Sph242	Serine protease homolog 242	162.224	-0.441338	HWD	0.88768	-0.497182	0.619061	1	NW_027332209.1	5388418	5396956	minus	protein-coding	XM_073075016.1	XP_072931117.1	781		FBpp0305572	2.73e-15	FBgn0058160	The gene Serine protease homolog 242 is referred to in FlyBase by the symbol Dmel\Sph242 (CG40160, FBgn0058160). It is a protein_coding_gene from Dmel. It has 6 annotated transcripts and 6 polypeptides (1 unique). Gene sequence location is 3L:26215815..26229433. Its molecular function is described by: peptidase activator activity. It is involved in the biological process described with: zymogen a…
LOC140743654	Fas2	Fasciclin 2	neural cell adhesion molecule fasciclin 2	Fas2	Fasciclin 2	6210.09	-0.300647	HWD	0.347886	-0.864212	0.387472	1	NW_027332209.1	5512678	5661008	plus	protein-coding	XM_073075086.1	XP_072931187.1	870		FBpp0310127	0	FBgn0000635	The gene Fasciclin 2 is referred to in FlyBase by the symbol Dmel\Fas2 (CG3665, FBgn0000635). It is a protein_coding_gene from Dmel. It has 7 annotated transcripts and 7 polypeptides (all unique). Gene sequence location is X:4132887..4206093. Its molecular function is described by: cell-cell adhesion mediator activity; protein binding. It is involved in the biological process described with 29 un…
LOC140757884	LOC140757884	Fasciclin 2	fasciclin-2-like	Fas2	Fasciclin 2	17.291	0.676853	HWP	0.681885	0.992621	0.320895	1	NW_027332209.1	5753976	5795425	plus	protein-coding	XM_073093755.1	XP_072949856.1	811		FBpp0307830	1.3e-83	FBgn0000635	The gene Fasciclin 2 is referred to in FlyBase by the symbol Dmel\Fas2 (CG3665, FBgn0000635). It is a protein_coding_gene from Dmel. It has 7 annotated transcripts and 7 polypeptides (all unique). Gene sequence location is X:4132887..4206093. Its molecular function is described by: cell-cell adhesion mediator activity; protein binding. It is involved in the biological process described with 29 un…
LOC140743674	GlcAT-I	Glucuronyltransferase I	Glucuronyltransferase I	GlcAT-I	Glucuronyltransferase I	590.998	0.239778	HWP	0.296932	0.807517	0.419369	1	NW_027332209.1	5823425	5835406	minus	protein-coding	XM_073075121.1	XP_072931222.1	286		FBpp0070612	5.81e-91	FBgn0066114	The gene Glucuronyltransferase I is referred to in FlyBase by the symbol Dmel\GlcAT-I (CG32775, FBgn0066114). It is a protein_coding_gene from Dmel. It has one annotated transcript and one polypeptide. Gene sequence location is X:4131211..4132833. Its molecular function is described by: galactosylgalactosylxylosylprotein 3-beta-glucuronosyltransferase activity. It is involved in the biological pr…
LOC140743680	rsh	rsh	Rap GTPase activating protein radish	rsh	rsh GTPase activating protein	38.716	0.0765751	HWP	1.41967	0.0539387	0.956984	1	NW_027332209.1	6041016	6161015	plus	protein-coding	XM_073075161.1	XP_072931262.1	1514		FBpp0309312	0	FBgn0265597	The gene rsh GTPase activating protein is referred to in FlyBase by the symbol Dmel\rsh (CG44424, FBgn0265597). It is a protein_coding_gene from Dmel. It has 6 annotated transcripts and 6 polypeptides (all unique). Gene sequence location is X:12988615..13079070. Its molecular function is described by: GTPase activator activity. It is involved in the biological process described with: anesthesia-r…
LOC140743700	Actn	alpha actinin	alpha actinin	Actn	alpha actinin	2712.78	-0.241197	HWD	0.213287	-1.13086	0.258115	1	NW_027332209.1	6162093	6213616	plus	protein-coding	XM_073075200.1	XP_072931301.1	924		FBpp0070330	0	FBgn0000667	The gene alpha actinin is referred to in FlyBase by the symbol Dmel\Actn (CG4376, FBgn0000667). It is a protein_coding_gene from Dmel. It has 9 annotated transcripts and 9 polypeptides (4 unique). Gene sequence location is X:2023822..2042311. Its molecular function is described by: protein binding; actin binding; calcium ion binding; actin filament binding. It is involved in the biological proces…
LOC140743690	LOC140743690	LOC140743690	uncharacterized LOC140743690			2.04695	0.865976	HWP	3.2577	0.265824	0.790374	1	NW_027332209.1	6175562	6178215	minus	lncRNA	XR_012102494.1
LOC140743711	Grx5	Glutaredoxin 5	Glutaredoxin 5	Grx5	Glutaredoxin 5	956.085	0.0239183	HWP	0.166212	0.143902	0.885578	1	NW_027332209.1	6214105	6215725	minus	protein-coding	XM_073075211.1	XP_072931312.1	144		FBpp0073806	1.52e-62	FBgn0030584	The gene Glutaredoxin 5 is referred to in FlyBase by the symbol Dmel\Grx5 (CG14407, FBgn0030584). It is a protein_coding_gene from Dmel. It has one annotated transcript and one polypeptide. Gene sequence location is X:14837471..14838198. Its molecular function is described by: 2 iron, 2 sulfur cluster binding; protein-glutathione oxidoreductase (glutathione) activity; disulfide oxidoreductase act…
LOC140743728	LOC140743728	PPP4R2r	uncharacterized LOC140743728	PPP4R2r	Protein phosphatase 4 regulatory subunit 2-related protein	3783.09	0.0676893	HWP	0.263452	0.256932	0.797231	1	NW_027332209.1	6216175	6218321	plus	protein-coding	XM_073075247.1	XP_072931348.1	482		FBpp0089154	4.62e-66	FBgn0030208	The gene Protein phosphatase 4 regulatory subunit 2-related protein is referred to in FlyBase by the symbol Dmel\PPP4R2r (CG2890, FBgn0030208). It is a protein_coding_gene from Dmel. It has 4 annotated transcripts and 4 polypeptides (2 unique). Gene sequence location is X:10478838..10481943. Its molecular function is described by: protein phosphatase regulator activity. It is involved in the biol…
LOC140743717	LOC140743717	ATP-binding cassette sub-family B member 10, mitochondrial	ATP-binding cassette sub-family B member 10, mitochondrial			156.915	0.0310787	HWP	0.5058	0.0614448	0.951005	1	NW_027332209.1	6239669	6265392	minus	protein-coding	XM_073075221.1	XP_072931322.1	698		FBpp0070078	0
LOC140743739	LOC140743739	Acbp8	Golgi resident protein GCP60	Acbp8	Acyl-CoA binding protein 8	527.282	0.140053	HWP	0.10525	1.33067	0.183299	1	NW_027332209.1	6273848	6281217	minus	protein-coding	XM_073075271.1	XP_072931372.1	480		FBpp0301157	1.11e-124	FBgn0031061	The gene Acyl-CoA binding protein 8 is referred to in FlyBase by the symbol Dmel\Acbp8 (CG14232, FBgn0031061). It is a protein_coding_gene from Dmel. It has 2 annotated transcripts and 2 polypeptides (1 unique). Gene sequence location is X:19701927..19704259. Its molecular function is described by: fatty-acyl-CoA binding. The biological processes in which it is involved are not known. 6 alleles a…
LOC140743744	Nprl3	Nprl3	GATOR complex protein Nprl3	Nprl3	Nitrogen permease regulator-like 3	1692.33	0.10228	HWP	0.139738	0.731943	0.464204	1	NW_027332209.1	6281536	6291193	plus	protein-coding	XM_073075295.1	XP_072931396.1	794		FBpp0305239	3.75e-134	FBgn0036397	The gene Nitrogen permease regulator-like 3 is referred to in FlyBase by the symbol Dmel\Nprl3 (CG8783, FBgn0036397). It is a protein_coding_gene from Dmel. It has 3 annotated transcripts and 3 polypeptides (1 unique). Gene sequence location is 3L:13999380..14001880. Its molecular function is described by: protein binding. It is involved in the biological process described with 10 unique terms, m…
LOC140743815	LOC140743815	motile sperm domain-containing protein 1-like	motile sperm domain-containing protein 1-like			455.472	-0.0281873	HWD	0.410259	-0.068706	0.945224	1	NW_027332209.1	6292008	6294837	plus	protein-coding	XM_073075402.1	XP_072931503.1	213
LOC140743806	LOC140743806	beta4GalNAcTB	beta-1,4-N-acetylgalactosaminyltransferase bre-4-like	beta4GalNAcTB	beta1,4-N-acetylgalactosaminyltransferase B	231.781	-0.34815	HWD	0.233479	-1.49114	0.135924	1	NW_027332209.1	6295410	6299838	minus	protein-coding	XM_073075397.1	XP_072931498.1	317		FBpp0084788	8.64e-100	FBgn0039625	The gene beta1,4-N-acetylgalactosaminyltransferase B is referred to in FlyBase by the symbol Dmel\≈í‚â§4GalNAcTB (CG14517, FBgn0039625). It is a protein_coding_gene from Dmel. It has one annotated transcript and one polypeptide. Gene sequence location is 3R:29032660..29034008. Its molecular function is described by: glycosyltransferase activity; N-acetyl-beta-glucosaminyl-derivative 4-beta-N-acet…
LOC140743752	LOC140743752	LOC140743752	uncharacterized LOC140743752			200.129	-0.560133	HWD	0.428426	-1.30742	0.19107	1	NW_027332209.1	6300427	6307333	plus	protein-coding	XM_073075308.1	XP_072931409.1	527
LOC140743764	LOC140743764	Ankyrin 2	uncharacterized LOC140743764	Ank2	Ankyrin 2	528.036	-0.048146	HWD	0.1495	-0.322047	0.747417	1	NW_027332209.1	6316914	6319939	plus	protein-coding	XM_073075333.1	XP_072931434.1	531		FBpp0428430	5.46e-23	FBgn0261788	The gene Ankyrin 2 is referred to in FlyBase by the symbol Dmel\Ank2 (CG42734, FBgn0261788). It is a protein_coding_gene from Dmel. It has 22 annotated transcripts and 22 polypeptides (all unique). Gene sequence location is 3L:7655389..7718395. Its molecular function is unknown. It is involved in the biological process described with 9 unique terms, many of which group under: system process; mult…
LOC140743773	Dip-C	Dipeptidase C	dipeptidase C	Dip-C	Dipeptidase C	568.777	0.086298	HWP	0.13428	0.642672	0.520437	1	NW_027332209.1	6319662	6330305	minus	protein-coding	XM_073075345.1	XP_072931446.1	475		FBpp0311237	0	FBgn0000455	The gene Dipeptidase C is referred to in FlyBase by the symbol Dmel\Dip-C (CG5663, FBgn0000455). It is a protein_coding_gene from Dmel. It has 2 annotated transcripts and 2 polypeptides (1 unique). Gene sequence location is 3R:12411809..12413759. Its molecular function is described by: peptidase activity; proline dipeptidase activity; metalloaminopeptidase activity; manganese ion binding. It is i…
LOC140743775	LOC140743775	organic solute transporter alpha-like protein	organic solute transporter alpha-like protein			75.3155	0.129816	HWP	1.12186	0.115715	0.907878	1	NW_027332209.1	6338555	6367907	plus	protein-coding	XM_073075360.1	XP_072931461.1	373		FBpp0074790	5.58e-13
LOC140743782	LOC140743782	LOC140743782	uncharacterized LOC140743782			110.77	0.228746	HWP	0.652737	0.350441	0.726008	1	NW_027332209.1	6375516	6382022	plus	protein-coding	XM_073075372.1	XP_072931473.1	929		FBpp0303175	1.15e-48
LOC140743831	Setd3	SET domain containing 3	SET domain containing 3	Setd3	SET domain containing 3	518.825	-0.154814	HWD	0.134155	-1.154	0.248501	1	NW_027332209.1	6441066	6468672	minus	protein-coding	XM_073075403.1	XP_072931504.1	497		FBpp0070998	5.72e-79	FBgn0052732	The gene SET domain containing 3 is referred to in FlyBase by the symbol Dmel\Setd3 (CG32732, FBgn0052732). It is a protein_coding_gene from Dmel. It has one annotated transcript and one polypeptide. Gene sequence location is X:6958032..6968750. Its molecular function is described by: transcription coactivator activity; histone H3K4 methyltransferase activity; protein-L-histidine N-tele-methyltra…
LOC140743847	Atf3	Atf3	Activating transcription factor 3	Atf3	Activating transcription factor 3	684.029	-0.542539	HWD	0.489574	-1.10819	0.267781	1	NW_027332209.1	6574886	6591126	plus	protein-coding	XM_073075404.1	XP_072931505.1	405		FBpp0311616	2.31e-28	FBgn0028550	The gene Activating transcription factor 3 is referred to in FlyBase by the symbol Dmel\Atf3 (CG11405, FBgn0028550). It is a protein_coding_gene from Dmel. It has 3 annotated transcripts and 3 polypeptides (2 unique). Gene sequence location is X:1242740..1275284. Its molecular function is described by 6 unique terms, many of which group under: DNA binding; binding; nucleic acid binding; transcrip…
LOC140743863	Tip60	Tip60	Histone acetyltransferase Tip60	Tip60	Tat interactive protein 60kDa	447.788	-0.142936	HWD	0.282306	-0.506314	0.612636	1	NW_027332209.1	6592611	6608320	minus	protein-coding	XM_073075405.1	XP_072931506.1	546		FBpp0305388	0	FBgn0026080	The gene Tat interactive protein 60kDa is referred to in FlyBase by the symbol Dmel\Tip60 (CG6121, FBgn0026080). It is a protein_coding_gene from Dmel. It has 3 annotated transcripts and 3 polypeptides (2 unique). Gene sequence location is X:4114800..4117487. Its molecular function is described by: histone H4K16 acetyltransferase activity; euchromatin binding; histone acetyltransferase activity. …
LOC140743905	LOC140743905	Tim9a	mitochondrial import inner membrane translocase subunit Tim9-like	Tim9a	Tim9a	486.807	-0.063201	HWD	0.207948	-0.303927	0.761183	1	NW_027332209.1	6608531	6609904	plus	protein-coding	XM_073075408.1	XP_072931509.1	90		FBpp0309846	9.46e-38	FBgn0030480	The gene Tim9a is referred to in FlyBase by the symbol Dmel\Tim9a (CG1660, FBgn0030480). It is a protein_coding_gene from Dmel. It has 2 annotated transcripts and 2 polypeptides (1 unique). Gene sequence location is X:13385210..13385893. Its molecular function is described by: unfolded protein binding. It is involved in the biological process described with: protein insertion into mitochondrial i…
LOC140743889	LOC140743889	LOC140743889	uncharacterized LOC140743889			35.4894	-0.035913	HWD	0.634828	-0.0565712	0.954887	1	NW_027332209.1	6610000	6613746	minus	protein-coding	XM_073075407.1	XP_072931508.1	296
LOC140743922	LOC140743922	Ugt36D1	UDP-glucosyltransferase 2-like	Ugt36D1	UDP-glycosyltransferase family 36 member D1	2.48072	-0.311368	HWD	1.65983	-0.187591	0.851197	1	NW_027332209.1	6635235	6638988	minus	protein-coding	XM_073075409.1	XP_072931510.1	507		FBpp0300799	9.6e-109	FBgn0032713	The gene UDP-glycosyltransferase family 36 member D1 is referred to in FlyBase by the symbol Dmel\Ugt36D1 (CG17323, FBgn0032713). It is a protein_coding_gene from Dmel. It has 4 annotated transcripts and 4 polypeptides (1 unique). Gene sequence location is 2L:18823548..18826716. Its molecular function is described by: UDP-glycosyltransferase activity. It is involved in the biological process desc…
LOC140743954	LOC140743954	Ugt36D1	UDP-glycosyltransferase UGT5-like	Ugt36D1	UDP-glycosyltransferase family 36 member D1	728.642	0.0214709	HWP	0.456828	0.047	0.962513	1	NW_027332209.1	6647546	6654388	minus	protein-coding	XM_073075411.1	XP_072931512.1	525		FBpp0300799	5.16e-98	FBgn0032713	The gene UDP-glycosyltransferase family 36 member D1 is referred to in FlyBase by the symbol Dmel\Ugt36D1 (CG17323, FBgn0032713). It is a protein_coding_gene from Dmel. It has 4 annotated transcripts and 4 polypeptides (1 unique). Gene sequence location is 2L:18823548..18826716. Its molecular function is described by: UDP-glycosyltransferase activity. It is involved in the biological process desc…
LOC140743970	Cpr100A	Cuticular protein 100A	Cuticular protein 100A	Cpr100A	Cuticular protein 100A	83698.3	-0.613193	HWD	0.743546	-0.824687	0.409549	1	NW_027332209.1	6725795	6727005	minus	protein-coding	XM_073075413.1	XP_072931514.1	274		FBpp0085072	1.62e-52	FBgn0039805	The gene Cuticular protein 100A is referred to in FlyBase by the symbol Dmel\Cpr100A (CG12045, FBgn0039805). It is a protein_coding_gene from Dmel. It has one annotated transcript and one polypeptide. Gene sequence location is 3R:30867521..30869184. Its molecular function is described by: structural constituent of chitin-based larval cuticle. It is involved in the biological process described wit…
LOC140743994	Sema2a	Semaphorin 2a	Semaphorin 2a	Sema2a	Semaphorin 2a	771.718	0.351708	HWP	0.248947	1.41278	0.15772	1	NW_027332209.1	6766522	7249819	plus	protein-coding	XM_073075433.1	XP_072931534.1	730		FBpp0311494	0	FBgn0011260	The gene Semaphorin 2a is referred to in FlyBase by the symbol Dmel\Sema2a (CG4700, FBgn0011260). It is a protein_coding_gene from Dmel. It has 4 annotated transcripts and 4 polypeptides (2 unique). Gene sequence location is 2R:16500178..16533459. Its molecular function is described by: semaphorin receptor binding; chemorepellent activity; protein binding. It is involved in the biological process…
LOC140743982	LOC140743982	uncharacterized oxidoreductase TM_0325-like	uncharacterized oxidoreductase TM_0325-like			515.564	-0.832381	HWD	1.50675	-0.552434	0.580651	1	NW_027332209.1	6838900	6839914	plus	protein-coding	XM_073075423.1	XP_072931524.1	254		FBpp0307202	1.1e-63
LOC140744029	Rpt3	Rpt3	26S proteasome regulatory subunit Rpt3	Rpt3	Regulatory particle triple-A ATPase 3	4541.29	-0.0289586	HWD	0.272676	-0.106201	0.915423	1	NW_027332209.1	7300886	7305536	plus	protein-coding	XM_073075472.1	XP_072931573.1	415		FBpp0312031	0	FBgn0028686	The gene Regulatory particle triple-A ATPase 3 is referred to in FlyBase by the symbol Dmel\Rpt3 (CG16916, FBgn0028686). It is a protein_coding_gene from Dmel. It has 2 annotated transcripts and 2 polypeptides (1 unique). Gene sequence location is X:11125101..11126785. Its molecular function is described by: ATP binding; proteasome-activating activity; ATP hydrolysis activity. It is involved in t…
LOC140744040	mbt	mushroom bodies tiny	serine/threonine-protein kinase PAK mbt	mbt	mushroom bodies tiny	530.196	-0.262613	HWD	0.166525	-1.57702	0.114792	1	NW_027332209.1	7309165	7316522	minus	protein-coding	XM_073075483.1	XP_072931584.1	569		FBpp0074060	1.17e-163	FBgn0025743	The gene mushroom bodies tiny is referred to in FlyBase by the symbol Dmel\mbt (CG18582, FBgn0025743). It is a protein_coding_gene from Dmel. It has one annotated transcript and one polypeptide. Gene sequence location is X:16610685..16614856. Its molecular function is described by: protein kinase activity; ATP binding; protein serine/threonine kinase activity; small GTPase binding; protein bindin…
LOC140744052	LOC140744052	CWF19-like protein 2 homolog	CWF19-like protein 2 homolog			1293.16	-0.0828621	HWD	0.138599	-0.597857	0.549935	1	NW_027332209.1	7317314	7320735	plus	protein-coding	XM_073075506.1	XP_072931607.1	595		FBpp0309306	2.52e-131
LOC140744065	LOC140744065	dnaJ homolog subfamily C member 17	dnaJ homolog subfamily C member 17			821.349	0.00179126	HWP	0.154274	0.0116109	0.990736	1	NW_027332209.1	7320791	7322134	minus	protein-coding	XM_073075527.1	XP_072931628.1	293		FBpp0081841	1.1e-89
LOC140744071	mRpS2	mRpS2	mitochondrial ribosomal protein S2	mRpS2	mitochondrial ribosomal protein S2	682.615	-0.043392	HWD	0.202978	-0.213776	0.830721	1	NW_027332209.1	7322843	7324791	plus	protein-coding	XM_073075539.1	XP_072931640.1	250		FBpp0077099	2.5e-128	FBgn0031639	The gene mitochondrial ribosomal protein S2 is referred to in FlyBase by the symbol Dmel\mRpS2 (CG2937, FBgn0031639). It is a protein_coding_gene from Dmel. It has one annotated transcript and one polypeptide. Gene sequence location is 2L:4849439..4850419. Its molecular function is described by: structural constituent of ribosome. It is involved in the biological process described with: mitochond…
LOC140744081	LOC140744081	leucine-rich repeat-containing protein 58	leucine-rich repeat-containing protein 58			351.026	-0.0913871	HWD	0.238246	-0.383583	0.701288	1	NW_027332209.1	7325226	7335253	minus	protein-coding	XM_073075549.1	XP_072931650.1	357		FBpp0307841	5.19e-138
LOC140744092	LOC140744092	shaggy	glycogen synthase kinase-3 beta-like	sgg	shaggy	5438.29	-0.171725	HWD	0.154759	-1.10963	0.267159	1	NW_027332209.1	7336599	7373947	plus	protein-coding	XM_073075559.1	XP_072931660.1	453		FBpp0304140	0	FBgn0003371	The gene shaggy is referred to in FlyBase by the symbol Dmel\sgg (CG2621, FBgn0003371). It is a protein_coding_gene from Dmel. It has 19 annotated transcripts and 19 polypeptides (12 unique). Gene sequence location is X:2633952..2679553. Its molecular function is described by: ATP binding; protein serine/threonine kinase activity; protein binding; protein kinase activity. It is involved in the bi…
LOC140744120	Vps39	Vps39	vacuolar protein sorting 39	Vps39	Vacuolar protein sorting 39	1319.99	-0.0677468	HWD	0.18258	-0.371052	0.710599	1	NW_027332209.1	7375892	7389831	plus	protein-coding	XM_073075601.1	XP_072931702.1	849		FBpp0083022	0	FBgn0038593	The gene Vacuolar protein sorting 39 is referred to in FlyBase by the symbol Dmel\Vps39 (CG7146, FBgn0038593). It is a protein_coding_gene from Dmel. It has one annotated transcript and one polypeptide. Gene sequence location is 3R:18271189..18274446. Its molecular function is described by: small GTPase binding. It is involved in the biological process described with 9 unique terms, many of which…
LOC140744195	LOC140744195	LOC140744195	uncharacterized LOC140744195			1353.62	0.0632653	HWP	0.315741	0.200371	0.84119	1	NW_027332209.1	7469221	7472160	plus	protein-coding	XM_073075694.1	XP_072931795.1	213
LOC140744204	LOC140744204	LOC140744204	uncharacterized LOC140744204			1129.4	-0.110417	HWD	0.145013	-0.761424	0.446404	1	NW_027332209.1	7477581	7495516	plus	protein-coding	XM_073075708.1	XP_072931809.1	1618		FBpp0311967	5.53e-72
LOC140744224	LOC140744224	LOC140744224	uncharacterized LOC140744224			62.6162	-0.559915	HWD	0.744945	-0.75162	0.45228	1	NW_027332209.1	7497742	7503566	minus	protein-coding	XM_073075756.1	XP_072931857.1	418		FBpp0311621	4.96e-10
LOC140744237	Tis11	Tis11 zinc finger protein	Tis11 zinc finger protein	Tis11	Tis11 zinc finger protein	7344.94	-0.35552	HWD	0.239715	-1.48309	0.13805	1	NW_027332209.1	7614966	7656911	plus	protein-coding	XM_073075771.1	XP_072931872.1	272		FBpp0311375	5.44e-49	FBgn0011837	The gene Tis11 zinc finger protein is referred to in FlyBase by the symbol Dmel\Tis11 (CG4070, FBgn0011837). It is a protein_coding_gene from Dmel. It has 3 annotated transcripts and 3 polypeptides (1 unique). Gene sequence location is X:12659415..12682560. Its molecular function is described by: mRNA 3'-UTR AU-rich region binding; mRNA binding; mRNA 3'-UTR binding; metal ion binding. It is invol…
LOC140742223	LOC140742223	probable methylmalonate-semialdehyde/malonate-semialdehyde dehydrogenase [acylating], mitochondrial	probable methylmalonate-semialdehyde/malonate-semialdehyde dehydrogenase [acylating], mitochondrial			1725.25	0.171952	HWP	0.158825	1.08265	0.278963	1	NW_027332209.1	7695289	7703938	plus	protein-coding	XM_073076703.1	XP_072932804.1	522		FBpp0070087	0
LOC140750393	DNaseII	Deoxyribonuclease II	deoxyribonuclease II	DNaseII	Deoxyribonuclease II	1785.11	0.114381	HWP	0.173918	0.657673	0.510748	1	NW_027332209.1	7704589	7711862	plus	protein-coding	XM_073087545.1	XP_072943646.1	430		FBpp0082962	2.18e-58	FBgn0000477	The gene Deoxyribonuclease II is referred to in FlyBase by the symbol Dmel\DNaseII (CG7780, FBgn0000477). It is a protein_coding_gene from Dmel. It has one annotated transcript and one polypeptide. Gene sequence location is 3R:18019375..18021161. Its molecular function is described by: DNA endonuclease activity; deoxyribonuclease II activity. It is involved in the biological process described wit…
LOC140757263	LOC140757263	LOC140757263	uncharacterized LOC140757263			311.257	-0.0947542	HWD	0.30656	-0.309088	0.757254	1	NW_027332209.1	7711869	7786964	minus	protein-coding	XM_073093257.1	XP_072949358.1	341		FBpp0305206	5.28e-43
LOC140742224	Hers	Hers	Histone gene-specific Epigenetic Repressor in late S phase	Hers	Histone gene-specific Epigenetic Repressor in late S phase	3088.25	-0.0592047	HWD	0.176563	-0.335318	0.737385	1	NW_027332209.1	7803596	8172123	plus	protein-coding	XM_073073420.1	XP_072929521.1	2071		FBpp0305208	4.46e-62	FBgn0052529	The gene Histone gene-specific Epigenetic Repressor in late S phase is referred to in FlyBase by the symbol Dmel\Hers (CG32529, FBgn0052529). It is a protein_coding_gene from Dmel. It has 8 annotated transcripts and 8 polypeptides (4 unique). Gene sequence location is X:19866146..19908108. Its molecular function is described by: chromatin binding; transcription cis-regulatory region binding. It i…
LOC140748470	LOC140748470	LOC140748470	uncharacterized LOC140748470			497.595	-0.0133886	HWD	0.250106	-0.0535317	0.957308	1	NW_027332209.1	8172526	8173944	minus	lncRNA	XR_012102974.1
LOC140747635	Ykt6	YKT6 v-SNARE	YKT6 v-SNARE homolog	Ykt6	YKT6 v-SNARE	1797.13	0.1532	HWP	0.137561	1.11369	0.265414	1	NW_027332209.1	8174148	8175994	minus	protein-coding	XM_073080542.1	XP_072936643.1	198		FBpp0071049	2.43e-103	FBgn0260858	The gene YKT6 v-SNARE is referred to in FlyBase by the symbol Dmel\Ykt6 (CG1515, FBgn0260858). It is a protein_coding_gene from Dmel. It has one annotated transcript and one polypeptide. Gene sequence location is X:7920409..7921966. Its molecular function is described by: protein-cysteine S-palmitoyltransferase activity; SNAP receptor activity. It is involved in the biological process described w…
LOC140746871	Prosbeta4	Proteasome beta4 subunit	Proteasome beta4 subunit	Prosbeta4	Proteasome beta4 subunit	3620.88	-0.0214384	HWD	0.246644	-0.0869204	0.930735	1	NW_027332209.1	8176969	8178642	plus	protein-coding	XM_073079386.1	XP_072935487.1	205		FBpp0307141	6.5e-78	FBgn0032596	The gene Proteasome beta4 subunit is referred to in FlyBase by the symbol Dmel\Pros≈í‚â§4 (CG17331, FBgn0032596). It is a protein_coding_gene from Dmel. It has 2 annotated transcripts and 2 polypeptides (1 unique). Gene sequence location is 2L:16731180..16732133. Its molecular function is unknown. It is involved in the biological process described with: proteasome-mediated ubiquitin-dependent pro…
LOC140746105	Taf8	TBP-associated factor 8	TBP-associated factor 8	Taf8	TBP-associated factor 8	848.833	0.117247	HWP	0.55323	0.211931	0.832161	1	NW_027332209.1	8179089	8181645	minus	protein-coding	XM_073078508.1	XP_072934609.1	277		FBpp0074288	9.5e-94	FBgn0022724	The gene TBP-associated factor 8 is referred to in FlyBase by the symbol Dmel\Taf8 (CG7128, FBgn0022724). It is a protein_coding_gene from Dmel. It has one annotated transcript and one polypeptide. Gene sequence location is X:18101970..18103482. Its molecular function is described by: protein heterodimerization activity; protein binding. It is involved in the biological process described with: tr…
LOC140744696	LOC140744696	mitochondrial tRNA-specific 2-thiouridylase 1	mitochondrial tRNA-specific 2-thiouridylase 1			325.786	-0.0650149	HWD	0.234426	-0.277336	0.781522	1	NW_027332209.1	8182086	8184448	plus	protein-coding	XM_073076704.1	XP_072932805.1	373		FBpp0070168	5.07e-133
LOC140749036	drosha	drosha	ribonuclease 3 drosha	drosha	drosha	799.2	-0.129074	HWD	0.26216	-0.492346	0.622475	1	NW_027332209.1	8185270	8208792	plus	protein-coding	XM_073082408.1	XP_072938509.1	1419		FBpp0087926	0	FBgn0026722	The gene drosha is referred to in FlyBase by the symbol Dmel\drosha (CG8730, FBgn0026722). It is a protein_coding_gene from Dmel. It has one annotated transcript and one polypeptide. Gene sequence location is 2R:7932429..7936840. Its molecular function is described by: double-stranded RNA binding; ribonuclease III activity; RNA binding. It is involved in the biological process described with 8 un…
LOC140749889	LOC140749889	LOC140749889	uncharacterized LOC140749889			66.387	-0.0831276	HWD	0.370232	-0.224528	0.822346	1	NW_027332209.1	8212514	8222485	minus	protein-coding	XM_073083526.1	XP_072939627.1	819		FBpp0311469	2.79e-90
LOC140751493	LOC140751493	transmembrane protein 185B	transmembrane protein 185B			1046.21	-0.22219	HWD	0.294033	-0.755663	0.449851	1	NW_027332209.1	8224145	8231004	minus	protein-coding	XM_073085763.1	XP_072941864.1	361		FBpp0074442	1.09e-149
LOC140750628	APP-BP1	APP-BP1	Nedd8-activating enzyme E1 regulatory subunit APP-BP1	APP-BP1	beta-Amyloid precursor protein binding protein 1	1871.19	-0.082044	HWD	0.141214	-0.580989	0.561248	1	NW_027332209.1	8231486	8233305	plus	protein-coding	XM_073084660.1	XP_072940761.1	535		FBpp0075938	2.71e-165	FBgn0261112	The gene beta-Amyloid precursor protein binding protein 1 is referred to in FlyBase by the symbol Dmel\APP-BP1 (CG7828, FBgn0261112). It is a protein_coding_gene from Dmel. It has 2 annotated transcripts and 2 polypeptides (1 unique). Gene sequence location is 3L:11098412..11100578. Its molecular function is described by: protein binding; protein heterodimerization activity; NEDD8 activating enzy…
LOC140752857	LOC140752857	Naa30A	uncharacterized LOC140752857	Naa30A	N(alpha)-acetyltransferase 30 A	1509.56	-6.03259e-05	HWD	0.202901	-0.000297318	0.999763	1	NW_027332209.1	8234140	8236078	minus	protein-coding	XM_073087546.1	XP_072943647.1	295		FBpp0070202	2.54e-76	FBgn0024362	The gene N(alpha)-acetyltransferase 30 A is referred to in FlyBase by the symbol Dmel\Naa30A (CG11412, FBgn0024362). It is a protein_coding_gene from Dmel. It has 2 annotated transcripts and 2 polypeptides (all unique). Gene sequence location is X:1342106..1344770. Its molecular function is described by: protein-N-terminal amino-acid acetyltransferase activity; acyltransferase activity, transferr…
LOC140754462	LOC140754462	cytochrome c oxidase assembly factor 6 homolog	cytochrome c oxidase assembly factor 6 homolog			1067.41	0.0914363	HWP	0.207735	0.440158	0.659822	1	NW_027332209.1	8295689	8302410	plus	protein-coding	XM_073089815.1	XP_072945916.1	1447		FBpp0084533	3.38e-27
LOC140756752	Sbat	Sabbat	LSMD1 domain-containing protein Sbat	Sbat	Sabbat	543.243	-0.013242	HWD	0.282291	-0.0469089	0.962586	1	NW_027332209.1	8302462	8304460	minus	protein-coding	XM_073092608.1	XP_072948709.1	105		FBpp0304730	2.47e-26	FBgn0051950	The gene Sabbat is referred to in FlyBase by the symbol Dmel\Sbat (CG31950, FBgn0051950). It is a protein_coding_gene from Dmel. It has 2 annotated transcripts and 2 polypeptides (1 unique). Gene sequence location is 2L:2878344..2879001. Its molecular function is described by: RNA binding. The biological processes in which it is involved are not known. 4 alleles are reported. No phenotypic data i…
LOC140757169	AlkB	AlkB	alpha-ketoglutarate-dependent dioxygenase AlkB	AlkB	AlkB	175.079	0.124984	HWP	0.254691	0.490728	0.623619	1	NW_027332209.1	8304812	8306796	plus	protein-coding	XM_073092736.1	XP_072948837.1	350		FBpp0402790	2.43e-91	FBgn0065035	The gene AlkB is referred to in FlyBase by the symbol Dmel\AlkB (CG33250, FBgn0065035). It is a protein_coding_gene from Dmel. It has 2 annotated transcripts and 2 polypeptides (1 unique). Gene sequence location is X:15858134..15859487. Its molecular function is described by: ferrous iron binding; class I DNA-(apurinic or apyrimidinic site) endonuclease activity; oxidative RNA demethylase activit…
LOC140757385	Prosalpha7	Proteasome alpha7 subunit	proteasome alpha7 subunit	Prosalpha7	Proteasome alpha7 subunit	3947.08	-0.138065	HWD	0.252125	-0.547604	0.583964	1	NW_027332209.1	9090219	9093283	plus	protein-coding	XM_073093095.1	XP_072949196.1	255		FBpp0089041	1.29e-106	FBgn0023175	The gene Proteasome alpha7 subunit is referred to in FlyBase by the symbol Dmel\Pros≈í¬±7 (CG1519, FBgn0023175). It is a protein_coding_gene from Dmel. It has one annotated transcript and one polypeptide. Gene sequence location is 2R:9846636..9847836. Its molecular function is unknown. It is involved in the biological process described with: proteolysis involved in protein catabolic process; prot…
LOC140757459	LOC140757459	Odorant receptor 85b	odorant receptor 85c-like	Or85b	Odorant receptor 85b	3.57864	-1.07825	HWD	2.24871	-0.479496	0.631586	1	NW_027332209.1	9094204	9100967	plus	protein-coding	XM_073093217.1	XP_072949318.1	399		FBpp0081383	5.16e-23	FBgn0037590	The gene Odorant receptor 85b is referred to in FlyBase by the symbol Dmel\Or85b (CG11735, FBgn0037590). It is a protein_coding_gene from Dmel. It has one annotated transcript and one polypeptide. Gene sequence location is 3R:8510077..8511358. Its molecular function is described by: olfactory receptor activity; odorant binding; ionotropic olfactory receptor activity. It is involved in the biologi…
LOC140757645	LOC140757645	LOC140757645	uncharacterized LOC140757645			4.17544	0.819676	HWP	1.04893	0.781438	0.434545	1	NW_027332209.1	9107709	9111213	minus	lncRNA	XR_012104004.1
LOC140742351	ASPP	ASPP	Ankyrin-repeat, SH3-domain, and Proline-rich-region containing Protein	ASPP	Ankyrin-repeat, SH3-domain, and Proline-rich-region containing Protein	2270.9	-0.0669112	HWD	0.226541	-0.29536	0.767719	1	NW_027332209.1	9137844	9539475	minus	protein-coding	XM_073073299.1	XP_072929400.1	1281		FBpp0071548	2.2e-116	FBgn0034606	The gene Ankyrin-repeat, SH3-domain, and Proline-rich-region containing Protein is referred to in FlyBase by the symbol Dmel\ASPP (CG18375, FBgn0034606). It is a protein_coding_gene from Dmel. It has 3 annotated transcripts and 3 polypeptides (all unique). Gene sequence location is 2R:21217856..21251150. Its molecular function is described by: protein tyrosine kinase activator activity; p53 bindi…
LOC140757804	LOC140757804	inositol-tetrakisphosphate 1-kinase-like	inositol-tetrakisphosphate 1-kinase-like			323.336	0.192702	HWP	0.260811	0.738858	0.459994	1	NW_027332209.1	9546639	9550743	minus	protein-coding	XM_073093703.1	XP_072949804.1	370
LOC140757889	LOC140757889	LOC140757889	uncharacterized LOC140757889			412.528	0.0189495	HWP	0.157519	0.1203	0.904245	1	NW_027332209.1	9550939	9553921	plus	protein-coding	XM_073093796.1	XP_072949897.1	310
LOC140757959	LOC140757959	LOC140757959	uncharacterized LOC140757959			1313.14	-0.0568903	HWD	0.0943962	-0.602676	0.546724	1	NW_027332209.1	9555327	9566289	plus	protein-coding	XM_073073057.1	XP_072929158.1	795		FBpp0088854	2.56e-96
LOC140742279	LOC140742279	Homeodomain protein 2.0	homeobox protein DBX1-B-like	H2.0	Homeodomain protein 2.0	5.91296	5.76896	HWP	3.03642	1.89992	0.0574432	1	NW_027332209.1	9567081	9571904	minus	protein-coding	XM_073073178.1	XP_072929279.1	198		FBpp0078858	1.09e-34	FBgn0001170	The gene Homeodomain protein 2.0 is referred to in FlyBase by the symbol Dmel\H2.0 (CG11607, FBgn0001170). It is a protein_coding_gene from Dmel. It has one annotated transcript and one polypeptide. Gene sequence location is 2L:6013059..6019402. Its molecular function is described by: DNA binding; sequence-specific DNA binding; DNA-binding transcription factor activity, RNA polymerase II-specific…
LOC140742680	LOC140742680	ZAP3	uncharacterized LOC140742680	ZAP3	ZAP3	4407.81	-0.091417	HWD	0.106523	-0.858187	0.390789	1	NW_027332209.1	9606948	9634527	minus	protein-coding	XM_073073678.1	XP_072929779.1	1138		FBpp0300807	9.78e-87	FBgn0052685	The gene ZAP3 is referred to in FlyBase by the symbol Dmel\ZAP3 (CG32685, FBgn0052685). It is a protein_coding_gene from Dmel. It has 4 annotated transcripts and 4 polypeptides (all unique). Gene sequence location is X:10071858..10082492. Its molecular function is described by: protein phosphatase 1 binding. It is involved in the biological process described with: regulation of telomere maintenan…
LOC140742925	LOC140742925	LOC140742925	uncharacterized LOC140742925			688.876	0.445644	HWP	0.589527	0.755935	0.449688	1	NW_027332209.1	9608478	9620399	plus	protein-coding	XM_073074041.1	XP_072930142.1	317		FBpp0300613	1.24e-132
LOC140757445	LOC140757445	LOC140757445	uncharacterized LOC140757445			11.1962	-0.257411	HWD	1.17515	-0.219045	0.826615	1	NW_027332209.1	9621056	9626085	plus	protein-coding	XM_073093162.1	XP_072949263.1	198		FBpp0083579	1.06e-07
LOC140743234	LOC140743234	LOC140743234	uncharacterized LOC140743234			1704.77	0.00461851	HWP	0.153367	0.0301141	0.975976	1	NW_027332209.1	9639497	9644679	plus	protein-coding	XM_073074391.1	XP_072930492.1	497
LOC140743304	LOC140743304	ribokinase-like	ribokinase-like			411.567	-0.0900068	HWD	0.182308	-0.493706	0.621514	1	NW_027332209.1	9644666	9647490	minus	protein-coding	XM_073074499.1	XP_072930600.1	314		FBpp0070110	1.93e-80
LOC140743085	mRpL17	mRpL17	mitochondrial ribosomal protein L17	mRpL17	mitochondrial ribosomal protein L17	759.005	0.0494145	HWP	0.171476	0.288172	0.773215	1	NW_027332209.1	9649806	9651506	minus	protein-coding	XM_073074181.1	XP_072930282.1	200		FBpp0302563	2.44e-77	FBgn0035122	The gene mitochondrial ribosomal protein L17 is referred to in FlyBase by the symbol Dmel\mRpL17 (CG13880, FBgn0035122). It is a protein_coding_gene from Dmel. It has 2 annotated transcripts and 2 polypeptides (1 unique). Gene sequence location is 3L:264779..265932. Its molecular function is described by: structural constituent of ribosome. It is involved in the biological process described with:…
LOC140743183	Grip163	Grip163	gamma-tubulin complex component 6	Grip163	Grip163	1015.89	0.0685369	HWP	0.22273	0.307712	0.758301	1	NW_027332209.1	9651815	9666232	plus	protein-coding	XM_073074279.1	XP_072930380.1	1696		FBpp0075793	1.59e-52	FBgn0026432	The gene Grip163 is referred to in FlyBase by the symbol Dmel\Grip163 (CG5688, FBgn0026432). It is a protein_coding_gene from Dmel. It has one annotated transcript and one polypeptide. Gene sequence location is 3L:11993274..11998138. Its molecular function is described by: gamma-tubulin binding; microtubule minus-end binding. It is involved in the biological process described with 7 unique terms,…
LOC140743464	LOC140743464	LOC140743464	uncharacterized LOC140743464			1408.52	-0.311544	HWD	0.511909	-0.608592	0.542795	1	NW_027332209.1	9667088	9669210	plus	protein-coding	XM_073074793.1	XP_072930894.1	125		FBpp0308822	5.07e-09
LOC140743534	LOC140743534	LOC140743534	uncharacterized LOC140743534			7.32021	0.931802	HWP	1.27392	0.731448	0.464506	1	NW_027332209.1	9728699	9739286	plus	protein-coding	XM_073074918.1	XP_072931019.1	678		FBpp0310224	1.1e-33
LOC140743670	LOC140743670	nonsense-mediated mRNA decay factor SMG9	nonsense-mediated mRNA decay factor SMG9			1067.14	-0.0494518	HWD	0.260685	-0.189699	0.849545	1	NW_027332209.1	9739451	9745612	minus	protein-coding	XM_073075160.1	XP_072931261.1	471
LOC140743725	LOC140743725	Obp19d	general odorant-binding protein 19d-like	Obp19d	Odorant-binding protein 19d	17.698	0.465648	HWP	1.33871	0.347834	0.727965	1	NW_027332209.1	9752947	9755458	minus	protein-coding	XM_073075282.1	XP_072931383.1	147		FBpp0076996	4.58e-12	FBgn0011280	The gene Odorant-binding protein 19d is referred to in FlyBase by the symbol Dmel\Obp19d (CG1668, FBgn0011280). It is a protein_coding_gene from Dmel. It has 2 annotated transcripts and 2 polypeptides (1 unique). Gene sequence location is X:20419613..20420979. Its molecular function is described by: pheromone binding; odorant binding. It is involved in the biological process described with: senso…
LOC140744115	LOC140744115	lush	uncharacterized LOC140744115	lush	lush	3.67081	-1.52775	HWD	2.26711	-0.673874	0.500392	1	NW_027332209.1	9763017	9772120	plus	protein-coding	XM_073075629.1	XP_072931730.1	287		FBpp0290704	2.43e-13	FBgn0020277	The gene lush is referred to in FlyBase by the symbol Dmel\lush (CG8807, FBgn0020277). It is a protein_coding_gene from Dmel. It has 2 annotated transcripts and 2 polypeptides (1 unique). Gene sequence location is 3L:19604398..19606090. Its molecular function is described by: odorant binding; dibutyl phthalate binding; diphenyl phthalate binding. It is involved in the biological process described…
LOC140744036	LOC140744036	lush	general odorant-binding protein 72-like	lush	lush	2.17508	-0.139406	HWD	1.9714	-0.0707145	0.943625	1	NW_027332209.1	9765829	9767141	plus	protein-coding	XM_073075519.1	XP_072931620.1	121		FBpp0290704	8.84e-09	FBgn0020277	The gene lush is referred to in FlyBase by the symbol Dmel\lush (CG8807, FBgn0020277). It is a protein_coding_gene from Dmel. It has 2 annotated transcripts and 2 polypeptides (1 unique). Gene sequence location is 3L:19604398..19606090. Its molecular function is described by: odorant binding; dibutyl phthalate binding; diphenyl phthalate binding. It is involved in the biological process described…
LOC140744332	LOC140744332	Obp28a	general odorant-binding protein 28a-like	Obp28a	Odorant-binding protein 28a	4.93719	1.09676	HWP	1.51389	0.724468	0.468779	1	NW_027332209.1	9779506	9782875	plus	protein-coding	XM_073075933.1	XP_072932034.1	151		FBpp0079083	4.38e-06	FBgn0011283	The gene Odorant-binding protein 28a is referred to in FlyBase by the symbol Dmel\Obp28a (CG6641, FBgn0011283). It is a protein_coding_gene from Dmel. It has one annotated transcript and one polypeptide. Gene sequence location is 2L:7496791..7497365. Its molecular function is described by: pheromone binding; odorant binding. It is involved in the biological process described with: sensory percept…
LOC140744425	LOC140744425	Obp28a	uncharacterized LOC140744425	Obp28a	Odorant-binding protein 28a	4.31659	2.31573	HWP	2.13144	1.08646	0.277275	1	NW_027332209.1	9789136	9800311	plus	protein-coding	XM_073076046.1	XP_072932147.1	275		FBpp0079083	1.28e-08	FBgn0011283	The gene Odorant-binding protein 28a is referred to in FlyBase by the symbol Dmel\Obp28a (CG6641, FBgn0011283). It is a protein_coding_gene from Dmel. It has one annotated transcript and one polypeptide. Gene sequence location is 2L:7496791..7497365. Its molecular function is described by: pheromone binding; odorant binding. It is involved in the biological process described with: sensory percept…
LOC140744505	spri	sprint	Src homology 2 domain-containing protein sprint	spri	sprint	1992.02	0.00695713	HWP	0.171435	0.0405817	0.967629	1	NW_027332209.1	9801887	10118561	plus	protein-coding	XM_073076161.1	XP_072932262.1	1669		FBpp0307842	6.72e-112	FBgn0085443	The gene sprint is referred to in FlyBase by the symbol Dmel\spri (CG34414, FBgn0085443). It is a protein_coding_gene from Dmel. It has 13 annotated transcripts and 13 polypeptides (8 unique). Gene sequence location is X:10490069..10585422. Its molecular function is described by: guanyl-nucleotide exchange factor activity; receptor tyrosine kinase binding; small GTPase binding; protein kinase bin…
LOC140757461	LOC140757461	LOC140757461	uncharacterized LOC140757461			2.52675	-1.41289	HWD	1.73802	-0.812933	0.416256	1	NW_027332209.1	9802205	9809830	minus	protein-coding	XM_073093187.1	XP_072949288.1	307		FBpp0079276	6.08e-10
LOC140745378	LOC140745378	LOC140745378	uncharacterized LOC140745378			3.11776	0.850991	HWP	1.22064	0.697167	0.485698	1	NW_027332209.1	10121913	10124093	plus	protein-coding	XM_073077236.1	XP_072933337.1	226
LOC140745233	LOC140745233	GILT-like protein 1	GILT-like protein 1			283.95	1.3606	HWP	1.03433	1.31543	0.188364	1	NW_027332209.1	10125015	10130724	plus	protein-coding	XM_073077004.1	XP_072933105.1	227		FBpp0081582	3.86e-35
LOC140745306	LOC140745306	gamma-interferon-inducible lysosomal thiol reductase-like	gamma-interferon-inducible lysosomal thiol reductase-like			54.3558	1.1756	HWP	1.07232	1.09631	0.272943	1	NW_027332209.1	10135345	10140440	plus	protein-coding	XM_073077110.1	XP_072933211.1	209		FBpp0081582	9.3e-37
LOC140745123	LOC140745123	CLIP domain-containing serine protease B4-like	CLIP domain-containing serine protease B4-like			967.043	-0.453288	HWD	1.55259	-0.291956	0.77032	1	NW_027332209.1	10141138	10149775	minus	protein-coding	XM_073076921.1	XP_072933022.1	363		FBpp0080715	6.37e-93
LOC140757979	LOC140757979	cilia- and flagella-associated protein 61-like	cilia- and flagella-associated protein 61-like			8.59957	-0.490777	HWD	0.801586	-0.612257	0.540368	1	NW_027332209.1	10161748	10182483	minus	protein-coding	XM_073093910.1	XP_072950011.1	1437		FBpp0271819	4.31e-22
LOC140745456	LOC140745456	fascetto	protein regulator of cytokinesis 1-like	feo	fascetto	3116.3	-0.194691	HWD	0.36964	-0.526703	0.5984	1	NW_027332209.1	10184252	10196007	minus	protein-coding	XM_073077357.1	XP_072933458.1	769		FBpp0073266	8.22e-57	FBgn0030241	The gene fascetto is referred to in FlyBase by the symbol Dmel\feo (CG11207, FBgn0030241). It is a protein_coding_gene from Dmel. It has one annotated transcript and one polypeptide. Gene sequence location is X:10852446..10854869. Its molecular function is described by: microtubule binding. It is involved in the biological process described with: mitotic spindle organization; microtubule cytoskel…
LOC140745526	LOC140745526	LOC140745526	uncharacterized LOC140745526			50.4262	-0.264983	HWD	1.53404	-0.172736	0.862859	1	NW_027332209.1	10206642	10208585	plus	protein-coding	XM_073077479.1	XP_072933580.1	209		FBpp0070206	1.9e-20
LOC140757991	LOC140757991	LOC140757991	uncharacterized LOC140757991			333.151	2.42957	HWP	1.59904	1.51939	0.128664	1	NW_027332209.1	10223893	10242320	minus	protein-coding	XM_073093931.1	XP_072950032.1	1485		FBpp0080135	1.26e-17
LOC140745718	LOC140745718	LOC140745718	uncharacterized LOC140745718			26.1876	1.07697	HWP	0.7101	1.51665	0.129356	1	NW_027332209.1	10250994	10264021	minus	protein-coding	XM_073077639.1	XP_072933740.1	777		FBpp0311615	2.75e-07
LOC140745852	LOC140745852	LOC140745852	uncharacterized LOC140745852			90.9786	1.76028	HWP	1.3822	1.27354	0.202826	1	NW_027332209.1	10286574	10296972	minus	protein-coding	XM_073077815.1	XP_072933916.1	430
LOC140745933	LOC140745933	LOC140745933	uncharacterized LOC140745933			194.058	0.743445	HWP	1.43046	0.519724	0.603256	1	NW_027332209.1	10311973	10313344	minus	protein-coding	XM_073077938.1	XP_072934039.1	309
LOC140746019	LOC140746019	LOC140746019	uncharacterized LOC140746019			21.6327	-1.48041	HWD	1.64387	-0.900563	0.367821	1	NW_027332209.1	10322477	10325000	minus	protein-coding	XM_073078041.1	XP_072934142.1	479
LOC140746269	LOC140746269	LOC140746269	uncharacterized LOC140746269			20.2502	2.2931	HWP	1.39921	1.63886	0.101243	1	NW_027332209.1	10356213	10364310	minus	protein-coding	XM_073078389.1	XP_072934490.1	247
LOC140746595	mldr	mulder	mitochondrial ribonuclease P catalytic subunit	mldr	mulder	480.915	0.0265703	HWP	0.181584	0.146325	0.883665	1	NW_027332209.1	10364635	10367699	minus	protein-coding	XM_073078736.1	XP_072934837.1	531		FBpp0293947	1.62e-72	FBgn0029858	The gene mulder is referred to in FlyBase by the symbol Dmel\mldr (CG15896, FBgn0029858). It is a protein_coding_gene from Dmel. It has 2 annotated transcripts and 2 polypeptides (1 unique). Gene sequence location is X:6291303..6294177. Its molecular function is described by: ribonuclease P activity. It is involved in the biological process described with: mitochondrial tRNA processing; mitochond…
LOC140746891	crn	crooked neck	pre-mRNA splicing factor crn	crn	crooked neck	2206.83	0.0315964	HWP	0.201799	0.156574	0.875581	1	NW_027332209.1	10368360	10371432	plus	protein-coding	XM_073079072.1	XP_072935173.1	700		FBpp0070402	0	FBgn0000377	The gene crooked neck is referred to in FlyBase by the symbol Dmel\crn (CG3193, FBgn0000377). It is a protein_coding_gene from Dmel. It has one annotated transcript and one polypeptide. Gene sequence location is X:2247594..2249983. Its molecular function is described by: RNA binding. It is involved in the biological process described with 8 unique terms, many of which group under: RNA splicing; m…
LOC140747069	Naa20A	Naa20A	N-alpha-acetyltransferase 20 A	Naa20A	N(alpha)-acetyltransferase 20 A	1312.16	-0.00385029	HWD	0.125289	-0.0307312	0.975484	1	NW_027332209.1	10371483	10373351	minus	protein-coding	XM_073079348.1	XP_072935449.1	173		FBpp0304760	1.45e-109	FBgn0031043	The gene N(alpha)-acetyltransferase 20 A is referred to in FlyBase by the symbol Dmel\Naa20A (CG14222, FBgn0031043). It is a protein_coding_gene from Dmel. It has 4 annotated transcripts and 4 polypeptides (2 unique). Gene sequence location is X:19621451..19623074. Its molecular function is described by: protein-N-terminal amino-acid acetyltransferase activity; acyltransferase activity, transferr…
LOC140757476	LOC140757476	LOC140757476	uncharacterized LOC140757476			5.71258	0.625188	HWP	1.03202	0.605789	0.544655	1	NW_027332209.1	10374532	10375639	minus	lncRNA	XR_012103987.1
LOC140746655	e(y)3	enhancer of yellow 3	PHD finger protein enhancer of yellow 3	e(y)3	enhancer of yellow 3	3573.79	0.037575	HWP	0.180902	0.207709	0.835456	1	NW_027332209.1	10376356	10397237	plus	protein-coding	XM_073078782.1	XP_072934883.1	2494		FBpp0306394	5.88e-43	FBgn0087008	The gene enhancer of yellow 3 is referred to in FlyBase by the symbol Dmel\e(y)3 (CG12238, FBgn0087008). It is a protein_coding_gene from Dmel. It has 5 annotated transcripts and 5 polypeptides (3 unique). Gene sequence location is X:19626548..19638369. Its molecular function is described by: transcription coactivator activity; transcription corepressor activity; chromatin binding. It is involved…
LOC140747152	LOC140747152	LOC140747152	uncharacterized LOC140747152			777.119	-0.0528716	HWD	0.0895727	-0.590264	0.555013	1	NW_027332209.1	10397281	10413768	minus	protein-coding	XM_073079462.1	XP_072935563.1	743		FBpp0308797	1.78e-120
LOC140747238	CoRest	CoRest	REST corepressor	CoRest	CoRest	2840.02	-0.0453937	HWD	0.162539	-0.279279	0.78003	1	NW_027332209.1	10415506	10426562	plus	protein-coding	XM_073079583.1	XP_072935684.1	496		FBpp0292001	2.41e-95	FBgn0261573	The gene CoRest is referred to in FlyBase by the symbol Dmel\CoRest (CG42687, FBgn0261573). It is a protein_coding_gene from Dmel. It has 10 annotated transcripts and 10 polypeptides (6 unique). Gene sequence location is X:19521929..19530896. Its molecular function is described by: chromatin binding; transcription corepressor activity; protein binding. It is involved in the biological process des…
LOC140757481	LOC140757481	cilia- and flagella-associated protein 61-like	cilia- and flagella-associated protein 61-like			5.87243	0.899517	HWP	1.28778	0.698502	0.484863	1	NW_027332209.1	10426867	10444970	plus	protein-coding	XM_073093218.1	XP_072949319.1	1386		FBpp0311002	3.73e-33
LOC140747674	LOC140747674	multiple coagulation factor deficiency protein 2 homolog	multiple coagulation factor deficiency protein 2 homolog			3.24243	-0.247271	HWD	1.40795	-0.175624	0.860589	1	NW_027332209.1	10498126	10503582	plus	protein-coding	XM_073080245.1	XP_072936346.1	174		FBpp0083397	1.3e-15
LOC140747476	LOC140747476	LOC140747476	uncharacterized LOC140747476			4.6488	1.41618	HWP	1.40913	1.00501	0.314894	1	NW_027332209.1	10503637	10509661	minus	protein-coding	XM_073079991.1	XP_072936092.1	253		FBpp0081700	2.07e-10
LOC140747742	LOC140747742	LOC140747742	uncharacterized LOC140747742			9.41868	0.403124	HWP	0.873611	0.461445	0.644479	1	NW_027332209.1	10517431	10519636	plus	protein-coding	XM_073080373.1	XP_072936474.1	537
LOC140747959	LOC140747959	transmembrane protein 151B-like	transmembrane protein 151B-like			4.48279	1.44938	HWP	1.34486	1.07771	0.281163	1	NW_027332209.1	10567091	10632215	plus	protein-coding	XM_073080662.1	XP_072936763.1	596
LOC140748045	LOC140748045	Usf	upstream stimulatory factor 1-like	Usf	Usf	974.053	-0.0964083	HWD	0.236536	-0.407584	0.683579	1	NW_027332209.1	10715308	10720576	plus	protein-coding	XM_073080776.1	XP_072936877.1	248		FBpp0301043	4.52e-12	FBgn0029711	The gene Usf is referred to in FlyBase by the symbol Dmel\Usf (CG17592, FBgn0029711). It is a protein_coding_gene from Dmel. It has 2 annotated transcripts and 2 polypeptides (1 unique). Gene sequence location is X:4544617..4548794. Its molecular function is described by: RNA polymerase II cis-regulatory region sequence-specific DNA binding; protein dimerization activity; DNA-binding transcriptio…
LOC140748125	LOC140748125	Phaser	uncharacterized LOC140748125	Phs	Phaser	213.061	0.130363	HWP	0.208693	0.624664	0.532191	1	NW_027332209.1	10720954	10727191	minus	protein-coding	XM_073080895.1	XP_072936996.1	869		FBpp0075323	4.29e-23	FBgn0036522	The gene Phaser is referred to in FlyBase by the symbol Dmel\Phs (CG7372, FBgn0036522). It is a protein_coding_gene from Dmel. It has one annotated transcript and one polypeptide. Gene sequence location is 3L:15619901..15624130. Its molecular function is described by: RNA polymerase II cis-regulatory region sequence-specific DNA binding; DNA-binding transcription factor activity, RNA polymerase I…
LOC140748212	LOC140748212	protein FAM177A1	protein FAM177A1			782.555	0.311178	HWP	0.204368	1.52264	0.12785	1	NW_027332209.1	10728330	10730270	plus	protein-coding	XM_073081009.1	XP_072937110.1	145		FBpp0070975	1.25e-15
LOC140748294	Cph	Chronophage	BCL11 transcription factor chronophage	Cph	Chronophage	63.9416	2.25605	HWP	1.16952	1.92905	0.053725	1	NW_027332209.1	10968217	11019366	plus	protein-coding	XM_073081139.1	XP_072937240.1	866		FBpp0308848	6.41e-132	FBgn0029939	The gene Chronophage is referred to in FlyBase by the symbol Dmel\Cph (CG9650, FBgn0029939). It is a protein_coding_gene from Dmel. It has 5 annotated transcripts and 5 polypeptides (all unique). Gene sequence location is X:7137723..7241932. Its molecular function is described by: DNA-binding transcription factor binding; DNA-binding transcription factor activity; RNA polymerase II cis-regulatory…
LOC140748361	LOC140748361	putative ATP-dependent RNA helicase DHX57	putative ATP-dependent RNA helicase DHX57			551.191	-0.0135982	HWD	0.240266	-0.0565963	0.954867	1	NW_027332209.1	11155737	11170682	minus	protein-coding	XM_073081249.1	XP_072937350.1	1264		FBpp0308815	0
LOC140748471	Ork1	Ork1	open rectifier K[+] channel 1	Ork1	Open rectifier K[+] channel 1	85.6362	-0.318462	HWD	1.35837	-0.234444	0.81464	1	NW_027332209.1	11182925	11216837	plus	protein-coding	XM_073081319.1	XP_072937420.1	1011		FBpp0312045	2.75e-111	FBgn0017561	The gene Open rectifier K[+] channel 1 is referred to in FlyBase by the symbol Dmel\Ork1 (CG1615, FBgn0017561). It is a protein_coding_gene from Dmel. It has 4 annotated transcripts and 4 polypeptides (2 unique). Gene sequence location is X:10878054..10891250. Its molecular function is described by: potassium channel activity; potassium ion leak channel activity; outward rectifier potassium chann…
LOC140748570	IP3K2	IP3K2	Inositol 1,4,5-triphosphate kinase 2	IP3K2	Inositol 1,4,5-triphosphate kinase 2	2429.51	-0.403257	HWD	0.231508	-1.74187	0.0815304	1	NW_027332209.1	11217381	11414781	minus	protein-coding	XM_073081427.1	XP_072937528.1	561		FBpp0311962	1.46e-172	FBgn0283680	The gene Inositol 1,4,5-triphosphate kinase 2 is referred to in FlyBase by the symbol Dmel\IP3K2 (CG45017, FBgn0283680). It is a protein_coding_gene from Dmel. It has 6 annotated transcripts and 6 polypeptides (3 unique). Gene sequence location is X:13303633..13329303. Its molecular function is described by: inositol hexakisphosphate kinase activity; inositol-1,4,5-trisphosphate 3-kinase activity…
LOC140749154	sbr	small bristles	nuclear RNA export factor small bristles	sbr	small bristles	2554.04	-0.174812	HWD	0.180198	-0.970107	0.331993	1	NW_027332209.1	11422685	11433596	minus	protein-coding	XM_073082229.1	XP_072938330.1	614		FBpp0073267	2.65e-153	FBgn0003321	The gene small bristles is referred to in FlyBase by the symbol Dmel\sbr (CG1664, FBgn0003321). It is a protein_coding_gene from Dmel. It has 3 annotated transcripts and 3 polypeptides (2 unique). Gene sequence location is X:10832752..10847092. Its molecular function is described by: protein binding; nucleic acid binding; ribonucleoprotein complex binding; RNA binding. It is involved in the biolo…
LOC140749317	mnb	minibrain	minibrain	mnb	minibrain	4378.32	-0.162756	HWD	0.143897	-1.13106	0.25803	1	NW_027332209.1	11434879	11617515	plus	protein-coding	XM_073082412.1	XP_072938513.1	555		FBpp0289735	0	FBgn0259168	The gene minibrain is referred to in FlyBase by the symbol Dmel\mnb (CG42273, FBgn0259168). It is a protein_coding_gene from Dmel. It has 5 annotated transcripts and 5 polypeptides (all unique). Gene sequence location is X:17862697..17887222. Its molecular function is described by 6 unique terms, many of which group under: kinase activity; catalytic activity; catalytic activity, acting on a prote…
LOC140749247	LOC140749247	uncharacterized protein CG43867	uncharacterized protein CG43867			354.381	0.287943	HWP	0.447509	0.643436	0.519941	1	NW_027332209.1	11619793	12064638	plus	protein-coding	XM_073082324.1	XP_072938425.1	1470		FBpp0310016	0
LOC140749769	LOC140749769	Aldehyde oxidase 3	uncharacterized LOC140749769	AOX3	Aldehyde oxidase 3	708.433	1.33432	HWP	0.81865	1.6299	0.103122	1	NW_027332209.1	12067277	12083003	minus	protein-coding	XM_073082962.1	XP_072939063.1	1272		FBpp0390664	0	FBgn0038349	The gene Aldehyde oxidase 3 is referred to in FlyBase by the symbol Dmel\AOX3 (CG6045, FBgn0038349). It is a protein_coding_gene from Dmel. It has 2 annotated transcripts and 2 polypeptides (1 unique). Gene sequence location is 3R:15542748..15548188. Its molecular function is described by 8 unique terms, many of which group under: small molecule binding; binding; ion binding; anion binding; catal…
LOC140750002	LOC140750002	LOC140750002	uncharacterized LOC140750002			20642.1	-0.0877817	HWD	0.228921	-0.383459	0.70138	1	NW_027332209.1	12096473	12105983	minus	protein-coding	XM_073083322.1	XP_072939423.1	178
LOC140749837	LOC140749837	LOC140749837	uncharacterized LOC140749837			538.781	-0.105322	HWD	0.278852	-0.3777	0.705653	1	NW_027332209.1	12113493	12119371	minus	protein-coding	XM_073083088.1	XP_072939189.1	364		FBpp0303961	7.74e-59
LOC140749915	LOC140749915	LOC140749915	uncharacterized LOC140749915			594.489	0.00173057	HWP	0.250109	0.00691924	0.994479	1	NW_027332209.1	12119961	12126563	plus	protein-coding	XM_073083206.1	XP_072939307.1	706		FBpp0070325	3.54e-22
LOC140750169	PCB	Pyruvate carboxylase	Pyruvate carboxylase	Pcb	Pyruvate carboxylase	1019.91	-0.167932	HWD	0.366578	-0.458108	0.646875	1	NW_027332209.1	12131996	12171120	minus	protein-coding	XM_073083596.1	XP_072939697.1	1199		FBpp0290074	0	FBgn0027580	The gene Pyruvate carboxylase is referred to in FlyBase by the symbol Dmel\Pcb (CG1516, FBgn0027580). It is a protein_coding_gene from Dmel. It has 10 annotated transcripts and 10 polypeptides (2 unique). Gene sequence location is 2R:9850703..9861543. Its molecular function is described by: metal ion binding; pyruvate carboxylase activity; catalytic activity; ATP binding. It is involved in the bi…
LOC140750241	LOC140750241	LOC140750241	uncharacterized LOC140750241			269.564	0.00614761	HWP	0.183489	0.033504	0.973273	1	NW_027332209.1	12171785	12176537	plus	protein-coding	XM_073083710.1	XP_072939811.1	559		FBpp0082593	6.71e-67
LOC140750394	Ugt50B3	Ugt50B3	UDP-glycosyltransferase family 50 member B3	Ugt50B3	UDP-glycosyltransferase family 50 member B3	294.275	-0.505618	HWD	1.66213	-0.304198	0.760977	1	NW_027332209.1	12180115	12240298	plus	protein-coding	XM_073083924.1	XP_072940025.1	544		FBpp0307246	0	FBgn0050438	The gene UDP-glycosyltransferase family 50 member B3 is referred to in FlyBase by the symbol Dmel\Ugt50B3 (CG30438, FBgn0050438). It is a protein_coding_gene from Dmel. It has 5 annotated transcripts and 5 polypeptides (2 unique). Gene sequence location is 2R:5496674..5549543. Its molecular function is described by: UDP-glycosyltransferase activity. It is involved in the biological process descri…
LOC140750317	LOC140750317	Aldehyde oxidase 1	xanthine dehydrogenase-like	AOX1	Aldehyde oxidase 1	12.4619	0.515224	HWP	2.98818	0.172421	0.863107	1	NW_027332209.1	12288322	12303243	minus	protein-coding	XM_073083809.1	XP_072939910.1	1283		FBpp0082608	0	FBgn0267408	The gene Aldehyde oxidase 1 is referred to in FlyBase by the symbol Dmel\AOX1 (CG18522, FBgn0267408). It is a protein_coding_gene from Dmel. It has one annotated transcript and one polypeptide. Gene sequence location is 3R:15532137..15537292. Its molecular function is described by 9 unique terms, many of which group under: binding; oxidoreductase activity; small molecule binding; oxidoreductase a…
LOC140750862	DAAM	DAAM	disheveled-associated activator of morphogenesis-like protein	DAAM	Dishevelled Associated Activator of Morphogenesis	191.77	-0.05086	HWD	0.662444	-0.0767762	0.938802	1	NW_027332209.1	12466127	12567850	minus	protein-coding	XM_073084618.1	XP_072940719.1	1203		FBpp0292356	0	FBgn0025641	The gene Dishevelled Associated Activator of Morphogenesis is referred to in FlyBase by the symbol Dmel\DAAM (CG14622, FBgn0025641). It is a protein_coding_gene from Dmel. It has 6 annotated transcripts and 6 polypeptides (3 unique). Gene sequence location is X:1289713..1322362. Its molecular function is described by: actin binding; small GTPase binding. It is involved in the biological process d…
LOC140751020	LOC140751020	Aven	uncharacterized LOC140751020	Aven	Apoptosis and caspase activation inhibitor	878.046	0.17779	HWP	0.332943	0.533995	0.593345	1	NW_027332209.1	12644048	12647529	plus	protein-coding	XM_073084859.1	XP_072940960.1	407		FBpp0311951	9.05e-07	FBgn0030410	The gene Apoptosis and caspase activation inhibitor is referred to in FlyBase by the symbol Dmel\Aven (CG15727, FBgn0030410). It is a protein_coding_gene from Dmel. It has 2 annotated transcripts and 2 polypeptides (1 unique). Gene sequence location is X:12628370..12629640. Its molecular function is described by: . It is involved in the biological process described with: negative regulation of G2…
LOC140750941	LOC140750941	LOC140750941	uncharacterized LOC140750941			805.587	-0.0913275	HWD	0.158424	-0.576477	0.564293	1	NW_027332209.1	12648796	12652534	minus	protein-coding	XM_073084740.1	XP_072940841.1	650
LOC140751093	LOC140751093	LOC140751093	uncharacterized LOC140751093			1242.54	-0.237663	HWD	0.178202	-1.33367	0.182313	1	NW_027332209.1	12658892	12670874	plus	protein-coding	XM_073084977.1	XP_072941078.1	1217
LOC140751494	Gmd	Gmd	GDP-mannose 4,6 dehydratase	Gmd	GDP-mannose 4,6-dehydratase	929.094	0.138869	HWP	0.213729	0.649743	0.515858	1	NW_027332209.1	12672372	12682716	minus	protein-coding	XM_073085413.1	XP_072941514.1	357		FBpp0078685	0	FBgn0031661	The gene GDP-mannose 4,6-dehydratase is referred to in FlyBase by the symbol Dmel\Gmd (CG8890, FBgn0031661). It is a protein_coding_gene from Dmel. It has one annotated transcript and one polypeptide. Gene sequence location is 2L:4975300..4977023. Its molecular function is described by: GDP-mannose 4,6-dehydratase activity. It is involved in the biological process described with: 'de novo' GDP-L-…
LOC140751294	IntS11	Integrator 11	integrator complex subunit 11	IntS11	Integrator 11	1898.81	-0.154516	HWD	0.127266	-1.21412	0.224702	1	NW_027332209.1	12683503	12685570	plus	protein-coding	XM_073085231.1	XP_072941332.1	595		FBpp0084842	0	FBgn0039691	The gene Integrator 11 is referred to in FlyBase by the symbol Dmel\IntS11 (CG1972, FBgn0039691). It is a protein_coding_gene from Dmel. It has one annotated transcript and one polypeptide. Gene sequence location is 3R:29745337..29747513. Its molecular function is described by: inositol hexakisphosphate binding; RNA endonuclease activity. It is involved in the biological process described with: s…
LOC140751389	TTLL15	TTLL15	tubulin tyrosine ligase-like 15	TTLL15	Tubulin tyrosine ligase-like 15	1045.9	-0.319964	HWD	0.253332	-1.26302	0.206582	1	NW_027332209.1	12685520	12699543	minus	protein-coding	XM_073085317.1	XP_072941418.1	519		FBpp0081758	9.07e-147	FBgn0037838	The gene Tubulin tyrosine ligase-like 15 is referred to in FlyBase by the symbol Dmel\TTLL15 (CG4089, FBgn0037838). It is a protein_coding_gene from Dmel. It has one annotated transcript and one polypeptide. Gene sequence location is 3R:10815288..10817490. Its molecular function is described by: tubulin-glutamic acid ligase activity. It is involved in the biological process described with: protei…
LOC140757521	Actbeta	Activin-beta	inhibin subunit beta	Actbeta	Activin-beta	10.7318	-0.437922	HWD	1.38291	-0.316667	0.751496	1	NW_027332209.1	12705872	12714848	minus	protein-coding	XM_073093271.1	XP_072949372.1	210		FBpp0088273	3.55e-51	FBgn0024913	The gene Activin-beta is referred to in FlyBase by the symbol Dmel\Act≈í‚â§ (CG11062, FBgn0024913). It is a protein_coding_gene from Dmel. It has one annotated transcript and one polypeptide. Gene sequence location is 4:1077331..1084796. Its molecular function is described by: protein binding; growth factor activity; cytokine activity. It is involved in the biological process described with 10 un…
LOC140751642	LOC140751642	LOC140751642	uncharacterized LOC140751642			263.501	-0.00495823	HWD	0.23809	-0.020825	0.983385	1	NW_027332209.1	12740371	12745914	minus	protein-coding	XM_073085655.1	XP_072941756.1	554		FBpp0082593	3.51e-61
[truncated: 13,741 more rows]
