# Supplementary material for: WntA expression and wing transcriptomics illuminate the evolution of stripe patterns in skipper butterflies
Source: Biol Open. 2025 Nov 26;14(11):bio062297. doi: 10.1242/bio.062297 (PMC12690525; doi:10.1242/bio.062297)
Supplement: Table S10. — Table containing the DESeq2 normalized counts for all genes in the genome per wing compartment analysis for all developmental timepoints [file biolopen-14-062297-TableS10.xlsx]

## Sheet: Table_S10
Geneid	Symbol	gene_label	NCBI Name	FB_gene_symbol	gene_fullname	36h_female_ind1_FWD	36h_female_ind1_FWM	36h_female_ind1_FWP	36h_female_ind1_HWD	36h_female_ind1_HWM	36h_female_ind2_FWD	36h_female_ind2_FWM	36h_female_ind2_FWP	36h_female_ind2_HWD	36h_female_ind2_HWM	36h_female_ind2_HWP	36h_male_ind3_FWD	36h_male_ind3_FWM	36h_male_ind3_FWP	36h_male_ind3_HWD	36h_male_ind3_HWM	36h_male_ind3_HWP	48h_male_ind4_FWM	48h_male_ind4_HWD	48h_male_ind4_HWM	48h_male_ind4_HWP	48h_male_ind5_FWM	48h_male_ind5_FWP	48h_male_ind5_HWD	48h_male_ind5_HWM	48h_male_ind5_HWP	48h_male_ind3_FWD	L5_ind1_FW	L5_ind1_HW	L5_ind2_FW	L5_ind2_HW	L5_ind3_FW	L5_ind3_HW
LOC140757774	LOC140757774	Reduction in Cnn dots 1	uncharacterized LOC140757774	Rcd1	Reduction in Cnn dots 1	170.369	151.96	166.543	154.084	159.222	158.93	159.36	158.587	146.36	177.208	144.839	132.976	163.171	137.673	176.245	158.404	144.083	176.235	149.409	134.323	171.958	169.885	149.826	170.906	170.331	150.198	150.454	160.528	160.111	213.776	192.004	307.947	160.666
LOC140742299	eag	ether a go-go	potassium voltage-gated channel protein ether a go-go	eag	ether a go-go	5.32403	9.35136	5.16411	4.16444	0	7.22408	27.39	10.7315	4.18172	6.47334	5.36441	18.5157	31.5814	11.1627	0	2.43699	5.65033	17.2183	4.84569	2.33605	2.12294	19.9864	6.05766	3.10739	1.6069	2.58961	4.03001	0	0	1.59237	0	2.33293	0
LOC140742319	Akt	Akt kinase	AKT serine/threonine protein kinase	Akt	Akt kinase	6979.81	6799.61	5834.16	5410.99	5447.37	5543.27	5426.95	5146.34	4558.08	5380.96	4653.63	5216.37	5476.74	5618.55	4765.03	4858.13	4351.69	4009.85	4515.38	4274.96	4571.75	4366.2	4349	4392.29	4496.1	4434.71	5312.9	4758.89	4818.27	5437.15	5052.46	6275	4802.28
LOC140742323	LOC140742323	stoned B	protein stoned-B-like	stnB	stoned B	37.2682	118.061	45.186	26.3748	19.9027	43.3445	151.89	41.7335	57.1502	32.3667	42.9153	67.3297	128.957	31.6276	25.6357	17.0589	34.8437	102.297	32.3046	35.0407	32.9056	114.089	31.096	23.3054	24.1035	18.1273	30.8967	46.1456	33.7583	38.2169	37.6089	53.6574	37.9527
LOC140742333	LOC140742333	LOC140742333	uncharacterized LOC140742333			12.4227	58.446	16.7834	6.94073	2.98541	24.0803	84.0375	7.15432	27.8781	4.85501	16.0932	55.547	52.6357	24.1858	1.60223	7.31096	8.47549	53.6807	10.499	5.84011	6.36882	104.929	12.5192	3.10739	11.2483	9.06365	1.34334	4.90911	3.85809	0.796185	2.96913	5.2491	6.32545
LOC140742358	eEF1gamma	eEF1gamma	elongation factor 1-gamma	eEF1gamma	eukaryotic translation elongation factor 1 gamma	30070.1	36323	32559.7	48672.6	54266.7	32058	35869.7	42537.2	40091.5	54037.8	46942.6	29290.1	28894.4	36978.2	39855.5	41228.9	37860	32622.7	38005.6	38822.7	42313.4	43712	45523.7	37798.3	44535.2	39290.9	54650.3	83741.6	84898.3	78274.6	66972.6	113972	79478
LOC140742611	LOC140742611	Calcineurin B2	calcineurin subunit B type 2	CanB2	Calcineurin B2	3290.25	3382.85	3059.74	3407.9	3181.45	3368.83	3588.71	3577.16	4064.63	3604.84	3722.9	3115.68	3545.01	2974.85	3702.75	3915.02	3797.96	3556.09	4257.75	3645.4	3558.05	3276.11	3334.94	3794.12	3792.28	3884.42	3982.32	5231.15	4650.45	3520.73	3470.91	4179.45	4025.51
LOC140742632	mRpL14	mRpL14	mitochondrial ribosomal protein L14	mRpL14	mitochondrial ribosomal protein L14	220.06	247.811	251.751	248.478	274.657	345.552	337.395	318.367	256.479	357.652	248.104	255.853	263.178	279.067	346.082	291.22	218.479	325.123	274.589	263.973	283.412	251.496	276.229	234.608	242.642	191.631	321.057	408.929	331.796	437.504	349.367	768.701	355.49
LOC140742364	LOC140742364	Visual system homeobox 2	visual system homeobox 2-like	Vsx2	Visual system homeobox 2	0	0	0	0	0	0	0.6225	0	0	0	0	0	0	0	0	1.21849	0	0	0	0	0	0	0	0	0	0	0	0	0.964523	0	0.989709	0	1.26509
LOC140742394	LOC140742394	LOC140742394	uncharacterized LOC140742394			1251.15	1438.94	702.319	2441.75	2548.54	2336.99	2071.68	1785	2787.81	2968.84	1806.47	1385.31	1597.49	647.436	2526.72	1876.48	771.27	2339.67	3826.48	3227.25	1901.09	2114.4	2420.64	1788.3	1619.75	2192.11	3211.25	240.546	351.569	429.144	488.916	378.518	447.842
LOC140742450	LOC140742450	LOC140742450	uncharacterized LOC140742450			0	0	0	1.38815	0.995135	1.20401	1.245	1.19239	1.39391	1.61834	1.3411	0	0	0	1.60223	0	0	2.02569	0	1.16802	1.06147	4.99661	1.61538	3.10739	4.8207	7.76884	1.34334	0	0	1.19428	3.95884	0	0
LOC140757786	LOC140757786	LOC140757786	uncharacterized LOC140757786			0	0	0	0	0	1.20401	0.6225	1.19239	0	0.809168	0	0	0	0	0	0	0.941721	0	1.61523	0	0	2.4983	0.807688	0	1.6069	3.88442	0	0	0	0.796185	0	0	0
LOC140742415	LOC140742415	LOC140742415	uncharacterized LOC140742415			19379.5	22873.4	5091.82	3246.87	3858.14	1614.58	1503.96	1601.37	1597.42	2032.63	2428.74	1361.74	1808.04	2182.3	1897.04	2157.95	2436.23	2033.79	1069.28	1726.34	2083.66	3063.75	1945.72	3337.33	3975.47	4082.53	3642.46	1624.92	1203.24	2370.64	2641.04	3095.8	1740.13
LOC140742428	LOC140742428	LOC140742428	uncharacterized LOC140742428			110.03	265.345	83.9169	18.0459	20.8978	52.9766	40.4625	39.3487	36.2416	21.0384	32.1865	33.6648	65.7946	33.488	28.8401	14.6219	48.0278	24.3082	16.9599	40.8808	46.7047	64.1232	45.2305	62.1477	62.669	69.9196	49.7035	13.7455	33.7583	38.2169	59.3825	15.1641	20.2414
LOC140757797	LOC140757797	LOC140757797	uncharacterized LOC140757797			1.77468	7.01352	6.45514	1.38815	3.98054	3.61204	1.8675	3.57716	1.39391	4.04584	5.36441	5.04973	7.89535	11.1627	4.80669	6.09246	4.70861	6.07706	4.03808	7.00814	9.55323	14.1571	27.0576	9.32216	19.2828	15.5377	8.06002	1.96364	4.82261	7.96185	1.97942	5.83233	1.26509
LOC140742497	LOC140742497	Vha68-2	V-type proton ATPase catalytic subunit A	Vha68-2	Vacuolar H[+] ATPase 68 kDa subunit 2	5613.3	6113.45	5217.05	4572.55	5433.44	5775.65	6155.28	7103.04	5744.29	6843.94	5388.55	6623.56	6084.68	7462.25	6825.5	5365.02	6000.65	5594.95	5311.69	4667.42	5641.71	7698.11	6888.37	4316.16	7023.75	4859.41	7658.36	8093.16	9691.04	7873.88	7152.13	9866.55	7894.79
LOC140742466	LOC140742466	monkey king protein	speckle targeted PIP5K1A-regulated poly(A) polymerase-like	mkg-p	monkey king protein	2317.73	2324.98	2184.42	2652.75	2674.92	2690.97	2701.65	2426.51	2814.3	2729.32	2680.86	2602.29	2444.93	2154.4	2457.82	2725.77	2343.94	2407.53	2504.42	2720.32	2615.46	2694.84	2328.16	2896.08	2371.78	2927.56	2884.14	2684.3	2743.1	3355.13	3183.89	2486.32	2773.71
LOC140742539	LOC140742539	monkey king protein	speckle targeted PIP5K1A-regulated poly(A) polymerase-like	mkg-p	monkey king protein	635.334	852.142	469.934	387.293	396.064	333.511	281.992	246.824	337.325	310.72	366.121	690.129	552.675	617.668	392.546	447.187	484.987	227.89	327.892	303.686	398.051	262.322	270.576	358.903	387.263	392.326	425.166	244.474	288.875	1632.98	1815.13	650.888	593.327
LOC140742516	LOC140742516	acid phosphatase type 7	acid phosphatase type 7			1125.15	1184.12	933.414	576.081	590.115	987.29	964.875	890.712	793.133	861.763	753.7	912.317	976.392	653.017	578.405	512.985	538.665	808.249	863.341	672.781	696.324	518.815	680.881	439.695	429.042	420.812	598.456	267.056	342.406	514.336	531.968	474.168	448.474
LOC140742560	LOC140742560	LOC140742560	uncharacterized LOC140742560			2834.16	2665.14	1808.73	2062.78	1902.7	1612.17	1466.61	1285.39	1531.9	1547.94	1589.21	1947.51	2081.74	2154.4	1707.98	1720.51	1709.22	2559.46	1536.89	1613.04	1579.47	1414.87	1498.26	2123.9	1892.93	2004.36	1630.81	1731.93	2167.28	1555.75	1645.39	1586.98	1602.24
LOC140742604	Pits	Pits	Protein interacting with Ttk69 and Sin3A	Pits	Protein interacting with Ttk69 and Sin3A	6768.62	6610.24	5413.28	5312.43	5154.8	4643.88	4493.2	4353.4	4316.93	4772.47	4433.69	5463.8	5400.42	5960.87	5486.04	4940.99	5170.05	6351.54	4978.14	4679.1	4606.78	4601.88	5338.41	5596.4	5436.14	5062.69	5692.39	6203.64	8284.77	5244.87	5544.35	5907.57	4841.5
LOC140742573	LOC140742573	LOC140742573	uncharacterized LOC140742573			159.721	146.115	114.902	148.532	98.5184	149.298	132.592	176.473	139.391	127.848	136.792	215.455	221.07	176.742	152.212	159.623	161.976	82.0403	122.758	141.331	146.483	92.4373	107.826	100.99	104.448	106.174	76.5702	126.655	155.77	124.603	161.323	95.6502	120.183
LOC140744281	TRNAT-CGU	transfer RNA threonine (anticodon CGU)	transfer RNA threonine (anticodon CGU)			0	0	0	0	0	0	0	0	0	0	0	0	0	0	0	0	0.941721	0	0	0	0	0	0	0	0	0	0	0	0	0	0	0	0
LOC140746572	TRNAT-CGU	transfer RNA threonine (anticodon CGU)	transfer RNA threonine (anticodon CGU)			0	0	0	0	0	0	0	0	0	0	0	0	0	0	0	0	0.941721	0	0	0	0	0	0	0	0	0	0	0	0	0	0	0	0
LOC140747640	TRNAT-CGU	transfer RNA threonine (anticodon CGU)	transfer RNA threonine (anticodon CGU)			0	0	0	0	0	0	0	0	0	0	0	0	0	0	0	0	0.941721	0	0	0	0	0	0	0	0	0	0	0	0	0	0	0	0
LOC140747645	TRNAT-CGU	transfer RNA threonine (anticodon CGU)	transfer RNA threonine (anticodon CGU)			0	0	0	0	0	0	0	0	0	0	0	0	0	0	0	0	0.941721	0	0	0	0	0	0	0	0	0	0	0	0	0	0	0	0
LOC140748420	TRNAT-CGU	transfer RNA threonine (anticodon CGU)	transfer RNA threonine (anticodon CGU)			0	0	0	0	0	0	0	0	0	0	0	0	0	0	0	0	0.941721	0	0	0	0	0	0	0	0	0	0	0	0	0	0	0	0
LOC140748852	TRNAT-CGU	transfer RNA threonine (anticodon CGU)	transfer RNA threonine (anticodon CGU)			0	0	0	0	0	0	0	0	0	0	0	0	0	0	0	0	0.941721	0	0	0	0	0	0	0	0	0	0	0	0	0	0	0	0
LOC140756311	TRNAT-CGU	transfer RNA threonine (anticodon CGU)	transfer RNA threonine (anticodon CGU)			0	0	0	0	0	0	0	0	0	0	0	0	0	0	0	0	0.941721	0	0	0	0	0	0	0	0	0	0	0	0	0	0	0	0
LOC140744287	TRNAF-GAA	transfer RNA phenylalanine (anticodon GAA)	transfer RNA phenylalanine (anticodon GAA)			0	0	0	0	0	0	0	0	0	0	1.3411	0	0	0	0	0	0	0	0	0	0	0	0	0	0	0	0	0	0	0	0	0	0
LOC140756758	TRNAF-GAA	transfer RNA phenylalanine (anticodon GAA)	transfer RNA phenylalanine (anticodon GAA)			0	0	0	0	0	0	0	0	0	0	1.3411	0	0	0	0	0	0	0	0	0	0	0	0	0	0	0	0	0	0	0	0	0	0
LOC140756603	TRNAF-GAA	transfer RNA phenylalanine (anticodon GAA)	transfer RNA phenylalanine (anticodon GAA)			0	0	0	0	0	0	0	0	0	0	1.3411	0	0	0	0	0	0	0	0	0	0	0	0	0	0	0	0	0	0	0	0	0	0
LOC140756932	TRNAF-GAA	transfer RNA phenylalanine (anticodon GAA)	transfer RNA phenylalanine (anticodon GAA)			0	0	0	0	0	0	0	0	0	0	1.3411	0	0	0	0	0	0	0	0	0	0	0	0	0	0	0	0	0	0	0	0	0	0
LOC140757710	TRNAF-GAA	transfer RNA phenylalanine (anticodon GAA)	transfer RNA phenylalanine (anticodon GAA)			0	0	0	0	0	0	0	0	0	0	1.3411	0	0	0	0	0	0	0	0	0	0	0	0	0	0	0	0	0	0	0	0	0	0
LOC140757711	TRNAF-GAA	transfer RNA phenylalanine (anticodon GAA)	transfer RNA phenylalanine (anticodon GAA)			0	0	0	0	0	0	0	0	0	0	1.3411	0	0	0	0	0	0	0	0	0	0	0	0	0	0	0	0	0	0	0	0	0	0
LOC140757724	TRNAF-GAA	transfer RNA phenylalanine (anticodon GAA)	transfer RNA phenylalanine (anticodon GAA)			0	0	0	0	0	0	0	0	0	0	1.3411	0	0	0	0	0	0	0	0	0	0	0	0	0	0	0	0	0	0	0	0	0	0
LOC140743872	TRNAF-GAA	transfer RNA phenylalanine (anticodon GAA)	transfer RNA phenylalanine (anticodon GAA)			0	0	0	0	0	0	0	0	0	0	1.3411	0	0	0	0	0	0	0	0	0	0	0	0	0	0	0	0	0	0	0	0	0	0
LOC140743947	TRNAF-GAA	transfer RNA phenylalanine (anticodon GAA)	transfer RNA phenylalanine (anticodon GAA)			0	0	0	0	0	0	0	0	0	0	1.3411	0	0	0	0	0	0	0	0	0	0	0	0	0	0	0	0	0	0	0	0	0	0
LOC140743916	TRNAF-GAA	transfer RNA phenylalanine (anticodon GAA)	transfer RNA phenylalanine (anticodon GAA)			0	0	0	0	0	0	0	0	0	0	1.3411	0	0	0	0	0	0	0	0	0	0	0	0	0	0	0	0	0	0	0	0	0	0
LOC140743964	TRNAF-GAA	transfer RNA phenylalanine (anticodon GAA)	transfer RNA phenylalanine (anticodon GAA)			0	0	0	0	0	0	0	0	0	0	1.3411	0	0	0	0	0	0	0	0	0	0	0	0	0	0	0	0	0	0	0	0	0	0
LOC140745185	TRNAF-GAA	transfer RNA phenylalanine (anticodon GAA)	transfer RNA phenylalanine (anticodon GAA)			0	0	0	0	0	0	0	0	0	0	1.3411	0	0	0	0	0	0	0	0	0	0	0	0	0	0	0	0	0	0	0	0	0	0
LOC140745685	TRNAF-GAA	transfer RNA phenylalanine (anticodon GAA)	transfer RNA phenylalanine (anticodon GAA)			0	0	0	0	0	0	0	0	0	0	1.3411	0	0	0	0	0	0	0	0	0	0	0	0	0	0	0	0	0	0	0	0	0	0
LOC140745677	TRNAF-GAA	transfer RNA phenylalanine (anticodon GAA)	transfer RNA phenylalanine (anticodon GAA)			0	0	0	0	0	0	0	0	0	0	1.3411	0	0	0	0	0	0	0	0	0	0	0	0	0	0	0	0	0	0	0	0	0	0
LOC140745678	TRNAF-GAA	transfer RNA phenylalanine (anticodon GAA)	transfer RNA phenylalanine (anticodon GAA)			0	0	0	0	0	0	0	0	0	0	1.3411	0	0	0	0	0	0	0	0	0	0	0	0	0	0	0	0	0	0	0	0	0	0
LOC140749377	TRNAF-GAA	transfer RNA phenylalanine (anticodon GAA)	transfer RNA phenylalanine (anticodon GAA)			0	0	0	0	0	0	0	0	0	0	1.3411	0	0	0	0	0	0	0	0	0	0	0	0	0	0	0	0	0	0	0	0	0	0
LOC140749378	TRNAF-GAA	transfer RNA phenylalanine (anticodon GAA)	transfer RNA phenylalanine (anticodon GAA)			0	0	0	0	0	0	0	0	0	0	1.3411	0	0	0	0	0	0	0	0	0	0	0	0	0	0	0	0	0	0	0	0	0	0
LOC140749383	TRNAF-GAA	transfer RNA phenylalanine (anticodon GAA)	transfer RNA phenylalanine (anticodon GAA)			0	0	0	0	0	0	0	0	0	0	1.3411	0	0	0	0	0	0	0	0	0	0	0	0	0	0	0	0	0	0	0	0	0	0
LOC140749384	TRNAF-GAA	transfer RNA phenylalanine (anticodon GAA)	transfer RNA phenylalanine (anticodon GAA)			0	0	0	0	0	0	0	0	0	0	1.3411	0	0	0	0	0	0	0	0	0	0	0	0	0	0	0	0	0	0	0	0	0	0
LOC140754195	TRNAF-GAA	transfer RNA phenylalanine (anticodon GAA)	transfer RNA phenylalanine (anticodon GAA)			0	0	0	0	0	0	0	0	0	0	1.3411	0	0	0	0	0	0	0	0	0	0	0	0	0	0	0	0	0	0	0	0	0	0
LOC140742639	mRRF1	mRRF1	mitochondrial ribosome recycling factor 1	mRRF1	mitochondrial ribosome recycling factor 1	713.42	929.291	876.608	1506.14	1489.72	1423.14	1436.11	1334.28	1672.69	1811.73	1716.61	1450.95	1447.48	1531.15	1935.49	2272.49	1774.2	1777.54	1658.84	1749.7	2026.35	2350.9	1702.2	2602.44	2230.37	2449.77	2650.4	801.658	881.574	1065.3	983.771	1110.48	1082.92
LOC140742732	MTPAP	MTPAP	mitochondrial poly(A) polymerase	MTPAP	mitochondrial poly(A) polymerase	619.362	583.291	610.656	651.04	642.857	699.531	807.382	686.814	639.803	706.403	701.397	700.229	718.477	822.318	740.23	778.617	654.496	581.372	664.667	631.9	699.508	796.959	738.227	767.525	792.201	780.768	720.028	816.385	710.371	981.697	832.345	905.177	685.678
LOC140742748	THADA	THADA	Thyroid adenoma-associated protein homolog	THADA	THADA	937.03	1023.97	1022.49	1074.42	1229.99	1352.11	1284.84	1207.89	1487.3	1619.14	1460.46	1422.34	1471.17	1560.92	1730.41	1816.77	1709.22	2492.61	2805.66	2992.47	2357.52	1446.52	2130.68	1553.69	1531.37	1573.19	1481.7	2258.19	1920.37	2460.21	2042.76	2699.2	2201.89
LOC140742741	LOC140742741	LOC140742741	uncharacterized LOC140742741			2152.68	1666.88	7529.28	8388.57	8359.13	32408.4	25919.6	40221.6	62055.3	78740.1	58635.7	22407.3	19098.9	26905.8	32679.1	42167.2	40325.5	136267	173271	217619	128756	177273	157357	191309	144544	208868	112459	756826	756988	58063.8	49534.9	83120	75132.4
LOC140742648	LOC140742648	Tetraspanin 42Ed	leukocyte surface antigen CD53-like	Tsp42Ed	Tetraspanin 42Ed	3.54935	5.8446	7.74617	13.8815	13.9319	4.81605	1.8675	1.19239	5.57563	8.09168	6.70551	8.41621	13.1589	3.72089	4.80669	10.9664	12.2424	1.01284	0.807615	0	9.55323	5.82938	2.42306	1.55369	4.8207	2.58961	6.71668	4.90911	4.82261	4.77711	4.94854	19.8299	12.6509
LOC140742654	LOC140742654	LOC140742654	uncharacterized LOC140742654			0	2.33784	2.58206	0	1.99027	1.20401	0	2.38477	0	0	0	6.73297	7.89535	5.58134	4.80669	4.87397	10.3589	1.01284	2.42285	3.50407	5.30735	3.33107	2.82691	1.55369	4.8207	1.29481	6.71668	8.8364	5.78714	7.16567	5.93825	2.33293	6.95799
LOC140742662	LOC140742662	Tetraspanin 42Ed	leukocyte surface antigen CD53-like	Tsp42Ed	Tetraspanin 42Ed	656.631	1359.45	702.319	474.746	651.813	221.538	233.437	153.818	206.298	269.453	265.538	129.61	184.225	236.277	203.483	255.883	198.703	161.042	159.1	95.7779	256.876	66.6215	147.403	91.6679	138.193	81.5728	135.677	15.7091	11.5743	16.7199	15.8353	32.661	31.6272
LOC140742670	NijA	Ninjurin A	Ninjurin A	NijA	Ninjurin A	2216.57	2137.95	1234.22	391.457	396.064	792.24	621.255	826.324	388.9	388.4	289.678	1570.46	1455.38	1266.96	310.833	322.901	220.363	518.576	225.325	197.396	272.798	386.404	285.922	278.111	292.456	256.372	456.063	796.748	813.575	635.356	606.692	1836.6	1615.52
LOC140742692	eIF5	eIF5	eukaryotic translation initiation factor 5	eIF5	eukaryotic translation initiation factor 5	3895.42	4317.99	3711.71	4145	4580.61	4412.71	3932.95	4767.16	4831.28	5074.29	4540.97	4189.59	4195.06	4107.87	4752.21	4668.05	4334.74	3993.64	4281.98	4251.6	4273.48	4162.18	4282.77	3542.42	3710.33	3534.82	4285.24	6392.64	5665.13	5534.29	4604.13	5670.19	4894
LOC140742721	LOC140742721	mitochondrial import inner membrane translocase subunit TIM44	mitochondrial import inner membrane translocase subunit TIM44			1410.87	1260.1	1182.58	1250.72	1210.08	1075.18	1081.28	1040.95	965.977	1006.6	1023.26	1100.84	1026.4	1075.34	1078.3	1197.78	1055.67	927.764	969.946	985.811	993.536	1160.05	1068.17	1258.49	1140.9	1063.04	1130.42	1782.01	1273.65	2117.06	1803.74	1937.5	1397.92
LOC140742757	LOC140742757	DCX-EMAP	echinoderm microtubule-associated protein-like 2	DCX-EMAP	Doublecortin-domain-containing echinoderm-microtubule-associated protein	1897.13	1943.91	1959.78	1290.98	1664.86	1987.82	1773.5	2251.23	1966.8	2633.03	1693.81	2050.19	1726.45	2401.84	2417.76	1640.09	1785.5	2284.97	2854.92	2011.34	2325.68	2953.83	2607.62	1738.58	2638.53	2060.04	2818.32	1163.46	1783.4	1588.79	1621.14	1908.92	1898.27
LOC140742768	LOC140742768	Niemann-Pick type C-2g	MD-2-related lipid-recognition protein-like	Npc2g	Niemann-Pick type C-2g	0	0	0	0	0	0	0	0	0	0	0	0	0	0	0	0	0	0	0	0	0	0	0	0	0	0	0.671668	0	0.482261	1.19428	0.989709	0.583233	0
LOC140742775	LOC140742775	Niemann-Pick type C-2g	MD-2-related lipid-recognition protein-like	Npc2g	Niemann-Pick type C-2g	0	0	0	0	0	0	0	0	0	0	0	0	0	0	0	0	0	0	0	0	0	0	0	0	0	0	0.671668	0	0.482261	0	1.97942	0.583233	0
LOC140742821	LOC140742821	Niemann-Pick type C-2g	MD-2-related lipid-recognition protein-like	Npc2g	Niemann-Pick type C-2g	8.87339	1.16892	2.58206	4.16444	4.97568	7.22408	3.735	10.7315	1.39391	9.71001	13.411	15.1492	5.26357	18.6045	0	6.09246	16.951	29.3725	8.88377	5.84011	28.6597	9.16045	9.69226	4.66108	0	2.58961	22.8367	9.81822	10.6098	15.9237	6.43311	43.7425	0.632545
LOC140742784	LOC140742784	LOC140742784	uncharacterized LOC140742784			2145.58	2558.77	1775.16	2261.29	2269.9	2581.4	3495.34	2504.01	3369.07	2987.45	2684.89	2639.32	2723.9	2016.72	2698.16	2903.67	2045.42	5329.58	5560.43	6266.44	3653.58	7654.81	5211.2	7824.4	5857.14	8276.4	5951.65	2384.85	2171.14	1763.95	1996.74	1848.27	2121.55
LOC140742967	LOC140742967	neuroglobin-like	neuroglobin-like			1.77468	1.16892	0	1.38815	0	0	0	0	2.78781	0	0	0	0	1.86045	0	0	0	2.02569	0	0	0	4.99661	0	0	0	0	0	0	0.964523	0	0	0	0
LOC140742829	LOC140742829	neuroglobin-like	neuroglobin-like			133.101	280.541	78.7527	36.0918	44.7811	132.441	127.612	73.9279	43.2111	55.8326	73.7606	141.392	165.802	94.8828	83.316	56.0507	43.3192	84.066	34.7275	58.4011	57.3194	79.113	49.6728	66.8088	64.2759	86.752	29.5534	442.802	406.064	412.424	212.293	497.498	271.994
LOC140742836	LOC140742836	RUN domain-containing protein 1-like	RUN domain-containing protein 1-like			301.695	348.338	300.81	265.136	288.589	214.314	245.265	199.128	197.935	203.101	227.987	186.84	250.019	245.579	198.677	192.522	227.897	223.838	270.551	253.461	225.032	286.472	232.614	240.823	237.821	260.256	197.47	265.092	297.073	249.206	277.118	277.619	312.477
LOC140742952	LOC140742952	Fumarase 1	fumarate hydratase, mitochondrial-like	Fum1	Fumarase 1	2055.08	2210.43	1851.33	1693.54	1907.67	2169.63	2278.97	2476.59	2003.04	2423.46	1900.34	1817.9	1655.39	2173	2025.22	1947.15	1898.51	2052.02	2036.81	2150.33	2011.48	2524.12	2266.37	1946.78	2540.51	2210.23	2690.03	4132.49	4464.78	3090.39	2905.29	3060.81	2814.82
LOC140742892	PlexA	Plexin A	plexin A	PlexA	Plexin A	16431.7	15745.3	13607.4	24001	27022.9	20214.2	18053.1	16537.2	22333.2	23620.4	21949.8	17645.4	17025	15052.9	23910.1	23888.5	18915.4	19809.2	23426.5	27089.9	22722.9	27245.7	21029.8	26832.3	24648.2	26794.7	35657.5	18967.3	18257.9	10393.8	11305.9	9939.46	11124.6
LOC140742848	LOC140742848	LOC140742848	uncharacterized LOC140742848			0	0	0	0	0.995135	0	0	0	0	0.809168	0	0	0	0	0	0	0	0	0.807615	0	0	0	0.403844	0	0	0	0	0	0	2.38856	4.94854	0	0
LOC140742858	LOC140742858	LOC140742858	uncharacterized LOC140742858			40.8176	36.2365	7.74617	29.1511	9.95135	4.81605	0.6225	3.57716	5.57563	1.61834	0	5.04973	0	1.86045	0	1.21849	1.88344	4.05137	2.42285	1.16802	0	9.16045	3.23075	6.21477	1.6069	1.29481	26.8667	19.6364	9.64523	4.77711	4.94854	0	0
LOC140742914	LOC140742914	LOC140742914	uncharacterized LOC140742914			3380.76	2969.06	1816.48	2937.32	2381.36	4000.93	4876.66	4286.63	10662	7715.41	8278.63	2487.83	2992.34	5043.67	3230.1	3911.36	6141.91	5916.02	5205.08	6532.75	5038.8	6973.6	4082.06	4305.28	5124.4	6385.99	3999.78	9168.25	4819.72	228.107	316.212	351.106	635.075
LOC140757817	LOC140757817	CNBP	uncharacterized LOC140757817	CNBP	CCHC-type zinc finger nucleic acid binding protein	0	0	0	0	0	0	0	0	0	0	0	0	0	0	0	0	0	0	0	0	0	0	0	0	0	0	0	2.94547	0	0	0	0	0
LOC140742926	LOC140742926	Connectin	uncharacterized LOC140742926	Con	Connectin	1.77468	1.16892	9.0372	0	0	0	1.245	19.0782	4.18172	1.61834	0	3.36648	2.63178	20.4649	0	1.21849	41.4357	7.0899	2.42285	0	3.18441	7.49491	3.6346	1.55369	3.2138	2.58961	1.34334	15.7091	29.9002	11.9428	19.2993	3.4994	13.916
LOC140757359	LOC140757359	23 kDa integral membrane protein-like	23 kDa integral membrane protein-like			0	0	0	0	0	0	0	1.19239	0	0	0	0	0	0	0	0	1.88344	0	0	0	0	0	0	0	0	0	0	5.40002	0.964523	0.796185	3.95884	0	0
LOC140757369	LOC140757369	LOC140757369	uncharacterized LOC140757369			3.54935	3.50676	9.0372	2.77629	0	4.81605	4.3575	2.38477	5.57563	8.09168	8.04662	0	2.63178	0	0	4.87397	0.941721	1.01284	4.84569	2.33605	3.18441	2.4983	3.23075	3.10739	0	9.06365	2.68667	8.8364	5.78714	1.59237	0.989709	0	1.26509
LOC140742959	LOC140742959	Connectin	uncharacterized LOC140742959	Con	Connectin	0	3.50676	3.87309	15.2696	0.995135	0	8.0925	1.19239	2.78781	3.23667	0	1.68324	2.63178	3.72089	1.60223	1.21849	15.0675	1.01284	1.61523	2.33605	7.43029	3.33107	1.61538	0	3.2138	14.2429	1.34334	16.691	23.1486	11.1466	12.8662	64.1556	51.8687
LOC140742881	Rh50	Rh50	Rhesus blood group-associated glycoprotein Rh50	Rh50	Rh50	0	10.5203	11.6193	0	0	7.22408	19.2975	5.96193	2.78781	4.04584	12.0699	1.68324	18.4225	3.72089	8.01115	4.87397	11.3007	1.01284	6.46092	2.33605	1.06147	2.4983	7.26919	0	1.6069	1.29481	0	41.2365	9.64523	34.236	12.8662	31.4946	13.916
LOC140757377	LOC140757377	LOC140757377	uncharacterized LOC140757377			0	0	0	0	0.995135	0	0	0	0	0	0	0	0	0	0	0	0	0	0	0	0	0	0	0	0	0	0	0	0	0	0	0	0
LOC140742867	LOC140742867	LOC140742867	uncharacterized LOC140742867			738.266	1891.31	393.764	58.3021	51.747	199.866	118.275	127.585	47.3928	38.0309	46.9386	178.424	115.798	182.324	49.6691	36.5548	65.9205	220.8	130.026	269.813	166.651	117.42	114.692	111.866	165.511	142.429	212.247	75.6003	63.6585	20.7008	45.5266	101.483	102.472
LOC140742887	LOC140742887	LOC140742887	uncharacterized LOC140742887			0	0	0	0	0	0	0	0	0	0	0	0	0	0	0	0	0	0	0.807615	1.16802	0	0	0.403844	0	0	0	0	0.490911	0	0	0	0	0
LOC140742973	LOC140742973	Odorant receptor 92a	odorant receptor 4-like	Or92a	Odorant receptor 92a	0	1.16892	0	0	0	26.4883	37.9725	28.6173	22.3025	34.7942	28.1632	0	2.63178	1.86045	0	1.21849	0	0	0	0	0	0.832768	0	0	0	0	4.03001	0	0.964523	2.38856	2.96913	0	1.26509
LOC140742982	LOC140742982	putative molluscan insulin-related peptide(s) receptor	putative molluscan insulin-related peptide(s) receptor			528.854	1080.08	654.551	440.042	577.178	175.786	208.537	183.627	136.603	115.711	195.801	838.254	952.706	805.574	195.472	292.438	210.946	242.07	185.752	217.252	346.039	135.741	218.883	139.832	149.442	124.301	281.429	7.85457	5.78714	7.96185	2.96913	10.4982	1.26509
LOC140743003	LOC140743003	nxf2	uncharacterized LOC140743003	nxf2	nuclear RNA export factor 2	2580.38	2702.54	2700.83	2290.44	2278.86	3077.46	2985.51	3096.63	2577.33	2498.71	2517.25	3097.16	3031.81	3166.48	2404.95	2658.75	2413.63	3064.86	2762.04	2920.06	2617.58	2864.72	2670.22	2759.36	2582.29	2724.27	3052.06	1771.21	1809.93	2408.86	2517.82	2051.23	2392.92
LOC140743046	LOC140743046	LOC140743046	uncharacterized LOC140743046			0	1.16892	3.87309	5.55258	2.98541	2.40803	6.8475	5.96193	4.18172	8.90084	4.02331	8.41621	5.26357	9.30223	16.0223	7.31096	13.1841	5.06422	0.807615	3.50407	4.24588	0	1.21153	3.10739	3.2138	1.29481	1.34334	0.981822	0.964523	0.796185	0	9.33173	8.85563
LOC140743014	smid	smallminded	nuclear valosin-containing protein-like smid	smid	smallminded	5595.56	5827.06	6191.77	7316.92	7150.05	8104.21	7900.14	7388.02	7737.58	7570.57	7192.33	7783.31	7458.47	7363.65	8033.58	8529.45	7394.4	6392.05	6910.76	7307.15	7169.17	7924.62	7002.66	8031.04	7570.1	8238.85	7493.13	6565.93	6520.18	7370.69	7084.83	5922.15	6393.13
LOC140743030	Rpn12	Rpn12	regulatory particle non-ATPase 12	Rpn12	Regulatory particle non-ATPase 12	4198.89	4534.24	5033.72	5227.76	5091.11	5341	5752.52	5484.98	5359.57	5359.12	5521.32	4543.07	4613.52	5121.81	5458.8	5681.83	5393.24	6030.47	5356.11	5365.9	5598.19	5751.1	5215.24	5927.34	5710.92	5580.62	5153.71	4591.98	4343.73	3742.07	3680.23	3798.6	3804.12
LOC140743057	Cep164	centrosomal protein 164	centrosomal protein 164	Cep164	centrosomal protein 164	67.4377	56.1081	96.8271	90.2295	152.256	92.709	73.455	106.122	203.51	117.329	162.273	55.547	73.6899	57.6739	105.747	67.0171	173.277	177.248	121.95	202.068	118.885	74.9491	126.807	79.2384	101.235	106.174	57.0918	273.928	97.8991	119.428	150.931	97.9831	130.937
LOC140743078	LOC140743078	LOC140743078	uncharacterized LOC140743078			388.654	459.385	440.241	234.597	156.236	388.896	705.915	554.46	588.229	341.469	481.456	550.42	792.167	537.669	262.766	325.338	405.882	483.126	319.816	284.998	281.289	481.34	300.46	284.326	310.131	318.522	149.782	117.328	158.182	154.46	200.911	225.128	203.679
LOC140757382	LOC140757382	LOC140757382	uncharacterized LOC140757382			0	0	0	0	0	0	0	0	0	0	0	0	0	0	0	0	0	0	0	0	0	0	0	0	0	0	0	0	0	0.796185	0	0	0
LOC140743345	LOC140743345	Connectin	uncharacterized LOC140743345	Con	Connectin	46.1416	65.4595	52.9322	31.9274	22.8881	68.6287	154.38	116.854	96.1796	73.6343	111.312	138.026	189.488	152.557	72.1003	58.4877	96.9973	155.978	100.144	101.618	85.979	221.516	121.557	99.4364	141.407	67.3299	61.7935	34.3638	55.9423	30.255	41.5678	37.3269	39.2178
LOC140743391	LOC140743391	Got2	aspartate aminotransferase, mitochondrial-like	Got2	Glutamate oxaloacetate transaminase 2	0	0	1.29103	0	0	0	0	0	0	0	0	0	0	0	0	0	0	1.01284	0	0	0	0	0	0	0	0	0	3.43638	2.89357	0	0	0	0
LOC140743353	LOC140743353	Connectin	uncharacterized LOC140743353	Con	Connectin	1.77468	26.8852	113.611	5.55258	0	8.42809	39.84	222.976	26.4842	4.85501	8.04662	8.41621	21.0543	206.51	4.80669	1.21849	271.216	21.2697	4.03808	17.5203	49.8891	9.99322	59.3651	7.76847	242.642	1.29481	2.68667	78.5457	78.6086	107.485	133.116	102.649	95.5142
LOC140743235	LOC140743235	LOC140743235	uncharacterized LOC140743235			1.77468	3.50676	2.58206	0	0.995135	0	0	1.19239	1.39391	0.809168	0	1.68324	2.63178	0	1.60223	3.65548	5.65033	32.411	28.2665	23.3605	27.5982	4.99661	14.5384	7.76847	4.8207	9.06365	5.37335	4.90911	8.68071	4.77711	0.989709	8.16526	7.59054
LOC140757848	LOC140757848	LOC140757848	uncharacterized LOC140757848			0	0	0	0	0	0	0	0	0	0	0	13.4659	13.1589	0	0	0	1.88344	0	0	0	0	0	0	0	0	0	0	0	0	0	0	0	0
LOC140743331	LOC140743331	pudgy	uncharacterized LOC140743331	pdgy	pudgy	1.77468	0	0	0	0	0	0	0	0	0	0	1.68324	0	0	0	0	0	0	0	0	0	0	0	0	0	0	0	0	0	0	0	0	0
LOC140743276	LOC140743276	pudgy	uncharacterized LOC140743276	pdgy	pudgy	1180.16	770.318	367.943	0	2.98541	293.779	192.352	166.934	9.75735	2.4275	1.3411	387.146	328.973	234.416	0	3.65548	10.3589	244.095	4.84569	12.8482	15.922	118.253	47.6536	1.55369	0	3.88442	76.5702	0	0	0.796185	0	0	1.26509
LOC140743386	LOC140743386	LOC140743386	uncharacterized LOC140743386			1407.32	1180.61	650.678	409.503	690.624	323.879	331.17	102.545	45.9989	154.551	138.134	378.729	378.977	215.812	216.301	140.127	105.473	331.2	12.1142	31.5366	29.7211	104.929	58.1535	68.3625	44.9932	84.1624	203.515	65.7821	52.0842	32.6436	23.753	43.7425	36.6876
LOC140743323	LOC140743323	pudgy	uncharacterized LOC140743323	pdgy	pudgy	3.54935	9.35136	3.87309	11.1052	13.9319	1.20401	1.245	0	2.78781	0	0	21.8821	26.3178	14.8836	12.8178	25.5883	11.3007	13.167	4.03808	0	4.24588	27.4814	12.5192	31.0739	35.3518	33.665	1.34334	3.92729	1.92905	4.77711	7.91767	4.66586	2.53018
LOC140743248	LOC140743248	pudgy	uncharacterized LOC140743248	pdgy	pudgy	1025.76	1445.95	1332.34	887.025	792.127	854.849	784.972	1027.84	766.649	497.638	768.452	760.825	765.849	1092.08	382.933	483.742	861.675	531.743	728.469	456.697	693.14	422.214	676.439	368.225	581.697	402.685	619.278	265.583	250.294	140.925	97.9812	148.141	137.895
LOC140743373	LOC140743373	pudgy	uncharacterized LOC140743373	pdgy	pudgy	5366.62	1921.7	2025.62	695.461	587.13	747.692	201.067	447.145	344.295	326.904	324.547	4342.76	2234.38	2275.33	248.346	270.505	305.118	55.7064	201.904	299.014	442.633	104.929	210.807	295.202	324.593	418.223	173.29	317.128	382.916	648.493	553.742	286.951	328.291
LOC140743299	LOC140743299	pudgy	uncharacterized LOC140743299	pdgy	pudgy	1409.09	1108.14	1189.04	634.383	567.227	633.311	468.12	479.339	475.322	438.569	561.922	895.485	692.159	461.391	322.048	359.455	382.339	497.306	557.255	539.626	521.182	465.517	460.786	570.206	551.166	589.137	497.706	734.403	844.44	938.703	918.45	723.792	1008.91
LOC140743379	LOC140743379	mitochondrial genome maintenance exonuclease 1-like	mitochondrial genome maintenance exonuclease 1-like			7068.54	4206.94	3303.74	2305.71	1897.72	2162.41	1899.25	2072.37	1905.47	1759.13	2258.42	6241.46	4910.91	3706.01	2028.42	2123.83	2151.83	1966.94	2304.13	2354.73	1999.81	2316.76	2069.7	3191.29	2659.42	3128.25	1679.17	953.349	1029.63	1267.93	1400.44	1216.62	1304.94
LOC140743242	LOC140743242	Connectin	uncharacterized LOC140743242	Con	Connectin	1297.29	2710.72	1377.53	1299.3	1486.73	1521.87	1825.17	1298.51	1799.53	1558.46	2291.94	1543.53	1479.06	1679.98	761.059	1071.06	1296.75	1252.89	1716.99	1736.85	2049.7	1454.85	1359.34	2052.43	2408.74	2246.49	929.589	1173.77	1561.08	1360.28	1529.6	1656.38	1969.74
LOC140743369	LOC140743369	LOC140743369	uncharacterized LOC140743369			0	1.16892	0	0	0	48.1605	46.6875	60.8117	40.4233	49.3592	40.2331	79.1124	81.5853	87.441	28.8401	34.1178	32.9603	0	0.807615	1.16802	7.43029	0	0.807688	1.55369	1.6069	0	6.71668	48.1093	40.51	10.3504	8.90738	0	0
LOC140743363	LOC140743363	Connectin	uncharacterized LOC140743363	Con	Connectin	8.87339	5.8446	5.16411	4.16444	0	0	1.245	1.19239	2.78781	0.809168	1.3411	0	5.26357	5.58134	0	1.21849	41.4357	6.07706	8.88377	2.33605	3.18441	3.33107	7.67304	6.21477	11.2483	1.29481	10.7467	41.2365	15.4324	6.36948	9.89709	5.2491	18.3438
LOC140743098	LOC140743098	brother of ihog	interference hedgehog-like	boi	brother of ihog	3627.44	3170.11	3851.14	5198.61	5522	4516.25	3612.99	5034.25	5528.23	5178.67	4510.13	4250.19	3787.14	3611.13	5450.79	4125.82	4233.04	5697.24	5927.9	5691.77	5737.24	6265.75	6205.87	4981.14	5468.28	5962.58	7888.74	2928.28	4048.1	3759.59	4574.43	3400.83	6093.94
LOC140757722	LOC140757722	LOC140757722	uncharacterized LOC140757722			1.77468	3.50676	0	0	0	0	0	0	0	0	0	0	2.63178	0	0	0	0	0	0.807615	1.16802	0	0	0.807688	1.55369	1.6069	0	0	1.96364	0	0	0	0	0
LOC140743108	Grp170	Grp170 co-chaperone	hypoxia up-regulated Grp170 co-chaperone protein	Grp170	Grp170 co-chaperone	9118.29	8450.12	8142.52	11777	11610.2	8517.19	8530.74	10612.2	12241.3	11422.2	11730.6	7322.1	7987.46	8375.73	10730.1	11762.1	11533.3	11840.1	12627.1	14670.4	13703.6	11912.8	12373.4	13385.1	13073.7	14301.1	11912	18981.6	18187.5	12216.7	11728	10810.8	12065.2
LOC140743119	LOC140743119	CHES-1-like	uncharacterized LOC140743119	CHES-1-like	Checkpoint suppressor 1-like	2667.34	1476.35	1626.7	1422.85	1138.43	756.12	763.185	877.596	1013.37	938.634	1024.6	1065.49	1118.51	829.759	1113.55	1063.74	1078.27	1076.65	1399.6	1358.41	1162.31	873.574	1054.03	1424.74	1398	1310.34	733.462	1976.41	1540.34	1515.94	1421.22	1875.68	1357.44
LOC140757865	Sou	Souji	required for meiotic nuclear division 5 protein souji	Sou	Souji	3373.66	2966.72	3369.58	2794.34	2072.87	2700.6	2574.66	2729.37	2343.16	2249.49	2493.11	2942.31	3168.67	2714.39	2534.73	2502.78	2721.58	2370.05	2547.22	2393.28	2298.08	2732.31	2673.04	3021.93	2992.04	2874.47	2353.53	1803.61	2124.36	2158.46	2393.61	1891.42	1897.63
LOC140743127	Phb2	Prohibitin 2	prohibitin 2	Phb2	Prohibitin 2	3701.98	3974.33	4220.37	4768.28	5389.65	5893.64	6434.16	5740.15	5834.89	6429.65	5849.89	5113.69	4874.06	5201.81	6692.51	6549.4	5473.29	5739.78	5637.96	5784.05	6262.67	6063.39	6122.28	5712.93	6173.7	5320.36	6538.02	8539.89	7022.69	9182.01	7789.01	9143.34	7314.75
LOC140743138	NdufV3	NdufV3	NADH:ubiquinone oxidoreductase subunit V3	NdufV3	NADH:ubiquinone oxidoreductase subunit V3	422.373	545.885	375.689	516.39	492.592	546.622	510.45	506.764	536.654	483.073	509.619	449.426	484.248	548.832	499.896	622.65	447.318	476.036	482.146	529.114	581.685	587.934	525.401	692.947	617.049	662.941	722.715	747.657	680.471	551.757	551.268	485.25	446.577
LOC140743147	LOC140743147	XNP	transcriptional regulator ATRX homolog	XNP	XNP	4621.26	4465.27	5271.27	5127.81	4899.05	4850.97	4953.85	5620.91	5496.17	5090.47	5254.44	4832.59	5400.42	5592.5	5707.14	5661.12	7078.92	5472.39	5396.49	5382.25	5461.26	5185.65	5373.95	5622.82	5608.08	5473.15	4846.76	5288.58	5724.44	6081.66	6573.15	5437.48	6106.59
LOC140743191	LOC140743191	LOC140743191	uncharacterized LOC140743191			239.581	217.419	271.116	385.905	366.21	310.635	340.507	256.363	299.69	342.278	277.608	286.151	276.337	321.857	312.435	371.64	324.894	261.314	327.892	322.374	324.81	438.869	361.844	470.769	427.435	448.003	542.708	169.855	203.032	458.603	454.771	255.456	275.157
LOC140743205	Rev1	DNA polymerase Rev1	Rev1 DNA directed polymerase	Rev1	DNA polymerase Rev1	165.045	199.885	161.379	276.241	263.711	297.391	290.707	281.403	390.294	412.675	356.733	323.182	326.341	375.81	397.353	410.632	406.824	258.275	335.16	394.792	386.375	206.527	274.21	298.309	269.959	268.025	327.774	290.619	347.228	804.944	752.179	534.241	654.051
LOC140743207	mlt	mulet	tubulin folding cofactor E like protein mlt	mlt	mulet	3998.35	3877.31	2498.14	648.264	417.957	3885.35	1838.24	1329.51	436.293	302.629	201.165	2541.7	2360.71	2299.51	567.189	397.229	448.259	406.15	337.583	216.084	267.49	317.285	379.21	247.037	258.711	221.412	1124.37	209.128	248.365	295.783	291.469	169.721	273.259
LOC140743196	LOC140743196	LOC140743196	uncharacterized LOC140743196			0	1.16892	1.29103	0	0	2.40803	4.3575	2.38477	4.18172	3.23667	1.3411	10.0995	2.63178	11.1627	16.0223	7.31096	15.0675	14.1798	37.1503	22.1924	29.7211	33.3107	35.5383	54.3793	43.3863	47.9078	4.03001	13.2546	20.255	2.38856	8.41253	1.7497	3.16272
LOC140743219	LOC140743219	persulfide dioxygenase ETHE1, mitochondrial	persulfide dioxygenase ETHE1, mitochondrial			415.274	321.453	262.079	240.149	213.954	323.879	305.647	248.016	242.54	241.941	266.879	397.245	315.814	295.811	262.766	237.606	246.731	523.64	521.72	418.152	471.293	177.38	339.229	184.89	188.007	161.851	294.191	206.183	198.209	210.989	220.21	214.046	208.74
LOC140743396	Appl	Appl	amyloid-beta-like protein	Appl	beta amyloid protein precursor-like	2912.25	5255.46	3989.28	7078.16	7148.05	4223.68	7770.04	5238.15	6520.7	6350.35	6729.65	6547.81	7555.85	4958.09	8567.12	7031.92	6865.15	7664.19	11709.6	10590.5	7978.01	9877.47	10118.3	11043.7	9075.76	9724	9149.47	2198.3	3042.11	2316.1	2572.25	2755.78	2837.6
LOC140743446	LOC140743446	LOC140743446	uncharacterized LOC140743446			1950.37	2107.56	1405.93	498.344	428.903	799.464	584.527	690.392	551.987	440.187	482.797	942.615	1057.98	1136.73	943.713	500.801	693.107	4427.14	802.77	644.749	602.915	916.045	886.034	1719.94	737.566	784.653	566.216	1498.75	2201.04	500.403	536.917	915.676	921.618
LOC140743415	Vha36-1	Vha36-1	V-type proton ATPase subunit Vha36-1	Vha36-1	Vacuolar H[+] ATPase 36kD subunit 1	1795.97	2000.02	1331.05	989.748	1038.92	1288.29	1229.44	1278.24	972.947	950.772	1023.26	1688.29	1534.33	1499.52	1203.27	1157.57	1038.72	1399.75	1206.58	1213.58	1222.81	1745.48	1380.74	1238.29	1467.1	1341.42	1682.53	1953.33	2081.92	1742.05	1565.72	1476.16	1729.38
LOC140743421	LOC140743421	LOC140743421	uncharacterized LOC140743421			422.373	317.946	330.503	302.616	310.482	298.595	307.515	330.291	352.658	329.331	309.795	368.63	373.713	327.439	280.39	387.481	354.087	259.288	279.435	314.198	252.63	204.861	219.287	329.383	258.711	330.176	279.414	415.802	403.171	449.049	431.513	316.112	318.803
LOC140743433	LOC140743433	LOC140743433	uncharacterized LOC140743433			402.852	390.419	396.346	419.22	414.971	527.358	474.345	467.415	469.747	432.905	430.494	535.271	526.357	574.878	464.647	549.54	556.557	391.97	447.419	452.025	482.969	501.327	491.478	585.742	527.063	583.958	413.748	297.001	296.591	289.015	332.047	295.699	307.417
LOC140743441	LOC140743441	cypher	uncharacterized LOC140743441	cyr	cypher	133.101	163.649	535.777	210.998	116.431	275.719	293.82	1792.16	689.984	279.972	893.174	388.829	894.806	1438.13	366.911	449.624	1191.28	1011.83	377.156	269.813	402.297	558.788	1164.69	563.991	490.104	747.103	337.849	298.965	381.469	172.772	208.829	180.219	163.197
LOC140743462	beta-Spec	beta Spectrin	spectrin beta chain	beta-Spec	beta Spectrin	4708.22	4625.42	5870.31	7150.34	11028.1	5072.51	6214.41	8885.66	7053.17	9350.74	6260.27	7729.45	7447.95	7830.62	11665.8	6501.88	8628.05	8755.02	7590.78	5736.16	8270.97	10987.5	12470.7	4171.67	8511.74	5546.95	11257.8	33088.4	36164.8	22739.9	19705.6	27181	23491.4
LOC140757873	LOC140757873	transmembrane protease serine 9-like	transmembrane protease serine 9-like			14.1974	14.027	2.58206	4.16444	7.96108	6.02006	10.5825	2.38477	12.5452	8.90084	6.70551	11.7827	5.26357	0	3.20446	1.21849	8.47549	8.10275	5.65331	4.67209	5.30735	0.832768	5.65382	3.10739	3.2138	5.17923	4.03001	5.40002	11.092	1.59237	9.40223	15.7473	13.916
LOC140743469	LOC140743469	brachyurin-like	brachyurin-like			0	1.16892	1.29103	0	0	1.20401	0.6225	0	0	0	0	0	2.63178	0	0	0	0	4.05137	0	0	1.06147	1.66554	0.403844	1.55369	3.2138	1.29481	0	0	0.482261	2.38856	2.96913	2.91616	0
LOC140743477	Unc-76	Uncoordinated 76	fasciculation and elongation protein Unc-76	Unc-76	Uncoordinated 76	393.978	445.358	628.731	283.182	208.978	187.826	412.717	589.039	345.689	237.086	477.433	340.015	460.562	446.507	217.903	269.287	640.371	740.388	592.79	523.274	565.763	719.512	712.785	508.058	825.946	539.934	349.268	756.003	994.423	845.947	1112.93	878.349	1287.86
LOC140743486	LOC140743486	DnaJ-like-60	dnaJ-like protein 60	DnaJ-60	DnaJ-like-60	260.878	227.939	231.094	235.985	225.896	263.679	224.722	199.128	213.268	224.949	210.553	240.704	236.861	204.649	213.097	205.925	211.887	210.671	235.824	226.596	225.032	289.803	245.941	389.977	425.828	367.725	235.756	212.564	205.926	218.553	248.417	214.63	250.488
LOC140743528	LOC140743528	speck	arylalkylamine N-acetyltransferase 1-like	speck	speck	97.6072	94.6825	86.4989	98.5584	168.178	71.0367	77.19	71.5432	94.7857	192.582	118.017	121.193	50.0039	35.3485	140.996	153.53	78.1629	70.899	58.1483	75.9215	81.7332	104.096	82.788	32.6276	56.2414	34.9598	130.304	1.96364	6.75166	0.398093	0.989709	41.9928	46.1758
LOC140743541	LOC140743541	LOC140743541	uncharacterized LOC140743541			88.7339	68.9663	76.1707	55.5258	49.7568	25.2843	27.39	17.8858	29.272	31.5575	28.1632	15.1492	31.5814	18.6045	54.4758	53.6137	30.1351	47.6036	49.2645	47.8889	45.6432	40.8056	44.8267	45.0571	57.8483	40.139	0	0.981822	0	0	0	2.33293	7.59054
LOC140743510	LOC140743510	speck	arylalkylamine N-acetyltransferase 1-like	speck	speck	798.605	820.582	642.932	723.224	770.235	192.642	221.61	180.05	356.84	512.203	417.083	159.908	181.593	96.7432	331.662	365.548	234.489	647.207	528.18	631.9	420.342	912.714	581.535	668.088	470.821	712.144	1137.81	22.5819	13.9856	10.3504	4.94854	16.3305	12.6509
LOC140743499	LOC140743499	speck	arylalkylamine N-acetyltransferase 1-like	speck	speck	35475.8	32681.8	37275.9	284.57	25.8735	20294.8	8468.49	9510.47	253.691	140.795	72.4195	34466.1	29220.7	32593.2	51.2714	40.2103	341.845	2253.58	71.8778	57.2331	191.065	3247.8	3076.48	40.396	430.649	18.1273	1706.71	0.981822	1.92905	0	0.989709	8.16526	0
LOC140743552	Nab2	Nab2	Nuclear polyadenosine RNA-binding 2	Nab2	Nuclear polyadenosine RNA-binding 2	1842.11	1968.46	1875.86	2078.05	1997.24	2091.37	1965.85	1897.09	2242.8	2029.39	2070.66	1861.67	1879.09	2141.37	2087.71	2127.49	2009.63	1981.12	2031.15	2250.78	2231.21	1929.52	2064.05	2336.76	2212.7	2331.95	2041.87	1798.21	1691.29	1609.49	1696.36	2208.12	2358.13
LOC140743556	moody	moody	G-protein coupled receptor moody	moody	moody	85.1845	160.142	85.2079	31.9274	26.8686	69.8327	131.347	97.7757	111.513	71.2067	107.288	168.324	168.434	161.859	38.4535	58.4877	90.4053	153.952	27.4589	36.2087	52.012	122.417	62.5958	38.8423	43.3863	59.5611	22.8367	26.5092	17.3614	34.6341	24.7427	48.9916	34.1574
LOC140743571	LOC140743571	G-protein coupled receptor moody	G-protein coupled receptor moody			0	4.67568	11.6193	6.94073	3.98054	3.61204	1.8675	16.6934	9.75735	10.5192	33.5276	1.68324	5.26357	1.86045	6.40892	6.09246	31.0768	27.3468	4.84569	10.5122	8.49176	7.49491	17.3653	1.55369	6.42759	5.17923	2.68667	74.1276	41.9568	8.75804	10.8868	4.66586	13.2834
LOC140743564	LOC140743564	G-protein coupled receptor moody-like	G-protein coupled receptor moody-like			12.4227	51.4325	46.477	30.5392	28.8589	21.6722	16.185	27.4249	37.6355	33.1759	105.947	13.4659	28.9496	29.7672	24.0334	31.6808	70.6291	111.413	20.998	24.5285	43.5203	22.4847	40.3844	10.8759	27.3173	20.7169	31.5684	97.2004	88.2539	37.8188	32.6604	16.9138	39.8503
LOC140757394	LOC140757394	james bond	very long chain fatty acid elongase 7-like	bond	james bond	0	0	1.29103	0	0	0	0	0	0	0	0	0	0	0	0	0	0	0	0	0	0	0	0	0	0	0	0	0	0	0	0	0	0
LOC140743578	WDR79	WD repeat domain 79	Telomerase Cajal body protein 1 homolog	WDR79	WD repeat domain 79	521.755	653.426	649.387	838.44	877.709	734.448	787.462	682.045	744.346	799.458	729.56	767.558	960.601	883.712	983.769	988.198	843.782	687.721	695.357	873.681	797.164	926.871	734.189	907.357	768.097	899.891	801.3	478.147	504.928	798.972	803.149	685.882	816.615
LOC140743605	Hsl	Hormone-sensitive lipase	hormone-sensitive lipase	Hsl	Hormone-sensitive lipase	28.3948	25.7162	40.0219	47.197	67.6692	81.8729	34.86	66.7736	85.0283	72.0159	112.653	82.4788	105.271	52.0925	224.312	126.723	234.489	144.837	100.952	147.171	83.8561	40.8056	84.8073	46.6108	36.9587	42.7286	60.4501	234.165	120.565	97.9308	95.5069	108.481	205.577
LOC140743634	san	separation anxiety	Probable N-acetyltransferase san	san	separation anxiety	4844.87	4348.38	5177.02	3975.65	3446.15	4468.09	4649.45	4169.77	3571.19	3641.25	3745.7	3999.38	4147.69	4219.49	3729.99	4187.96	3659.53	3502.41	3414.6	3457.35	3131.34	3295.26	3029.23	3739.74	3613.91	3609.92	3097.73	4765.76	3743.31	4198.68	3736.15	5002.97	3684.57
LOC140743626	LOC140743626	Cytochrome P450 301a1	probable cytochrome P450 301a1, mitochondrial	Cyp301a1	Cytochrome P450 301a1	0	1.16892	2.58206	0	0	2.40803	1.245	5.96193	1.39391	0	1.3411	1.68324	5.26357	1.86045	1.60223	2.43699	4.70861	1.01284	0	0	2.12294	3.33107	0.807688	3.10739	1.6069	2.58961	0	4.90911	10.6098	0	0.989709	1.16647	4.42781
LOC140743644	LOC140743644	lin-52	protein lin-52 homolog	lin-52	lin-52	1025.76	866.169	1068.97	1241	1243.92	1385.82	1853.8	1398.67	1414.82	1462.97	1463.14	1777.5	1447.48	1469.75	1756.04	1883.79	1556.67	1569.91	1620.88	1742.69	1532.76	1816.27	1383.57	2046.21	1565.12	1902.07	1606.63	997.04	997.317	1892.13	1786.42	1204.96	1165.15
LOC140743585	RpS19a	LDL receptor protein 1	Ribosomal protein S19a	LRP1	LDL receptor protein 1	47359	56145.5	49124.9	40581.1	50398.6	50593.8	43925.4	41423.5	31654.2	42883.5	37326.9	44777.6	42440.1	47647.9	38359	34411.5	30062.6	33181.8	35157.9	31235.3	38380.6	32871	34132.9	31300.7	45698.6	29472.4	52858.3	60680	52981.7	57050.3	50009.5	90117.1	68617.2
LOC140743599	LOC140743599	Sph242	uncharacterized LOC140743599	Sph242	Serine protease homolog 242	397.528	454.71	419.584	330.379	417.957	134.849	228.457	121.623	144.966	184.49	197.142	90.8951	147.38	66.9761	72.1003	96.2609	74.396	390.958	361.812	280.325	406.543	396.398	482.19	315.4	437.076	249.898	100.079	10.8	7.71618	2.38856	0	4.08263	3.79527
LOC140757403	LOC140757403	LOC140757403	uncharacterized LOC140757403			0	0	1.29103	0	0	0	0	0	0	0	0	0	0	0	0	0	0	0	0	0	1.06147	0.832768	0	0	0	0	0	0	0	0	0	0	0
LOC140743654	Fas2	Fasciclin 2	neural cell adhesion molecule fasciclin 2	Fas2	Fasciclin 2	8642.68	8854.57	9146.94	6474.31	4915.97	10013.8	9952.52	8694.88	15250.7	6020.21	7502.13	8057.68	8240.11	6219.47	5494.05	5904.82	7336.95	9839.77	16450.3	8670.23	8592.6	10027.4	13223.5	11812.7	11727.1	9699.4	8383.09	14954.1	19204.1	15610.8	20106.9	15087.1	24934.9
LOC140757884	LOC140757884	Fasciclin 2	fasciclin-2-like	Fas2	Fasciclin 2	12.4227	10.5203	21.9475	12.4933	10.9465	20.4682	34.86	25.0401	33.4538	21.0384	30.8454	35.3481	23.6861	31.6276	9.61338	17.0589	29.1934	19.244	12.1142	11.6802	11.6762	15.8226	16.1538	12.4295	11.2483	11.6533	4.03001	3.92729	9.64523	31.0512	31.6707	9.33173	7.59054
LOC140743674	GlcAT-I	Glucuronyltransferase I	Glucuronyltransferase I	GlcAT-I	Glucuronyltransferase I	374.457	424.318	447.987	834.276	986.179	480.401	410.85	682.045	1219.67	877.947	1164.08	486.457	765.849	420.461	1067.09	1029.63	1311.82	960.175	973.984	1115.46	953.2	713.682	817.38	880.944	848.442	1004.77	648.832	952.367	930.765	764.338	869.459	590.232	1025.35
LOC140743680	rsh	rsh	Rap GTPase activating protein radish	rsh	rsh GTPase activating protein	7.09871	63.1217	10.3282	6.94073	4.97568	26.4883	60.3825	35.7716	151.936	71.2067	54.9852	30.2984	150.012	7.44179	0	113.32	57.445	52.6679	5.65331	5.84011	14.8606	37.4746	6.86535	0	1.6069	3.88442	2.68667	38.782	27.0066	31.4493	35.6295	31.4946	26.5669
LOC140743678	LOC140743678	LOC140743678	uncharacterized LOC140743678			0	0	0	0	0	0	0	0	0	0	0	0	0	0	0	0	0	0	0	0	0	0	0	0	0	0	0	1.47273	0	0	0	0.583233	0
LOC140743679	LOC140743679	LOC140743679	uncharacterized LOC140743679			0	0	0	0	0	0	0	0	0	0	0	0	0	0	0	0	0	0	0	0	0	0	0	0	0	1.29481	14.7767	24.0546	27.0066	0	0	12.2479	6.32545
LOC140743684	LOC140743684	LOC140743684	uncharacterized LOC140743684			0	0	1.29103	0	0	0	0	0	0	0	0	0	0	0	0	0	0	0	0	0	0	0.832768	0.403844	0	0	0	0	0	0	0	0	0	0
LOC140743700	Actn	alpha actinin	alpha actinin	Actn	alpha actinin	4319.56	4093.56	3684.6	3749.38	3155.57	3256.85	3748.69	3961.11	3619.98	4155.08	3317.89	3686.3	3042.34	3188.81	3441.59	2478.41	2831.76	3434.55	3832.14	2748.36	2748.14	3942.33	3855.5	3009.5	3764.96	3604.74	3363.71	2410.86	3091.78	1694.68	1630.05	2486.32	2253.76
LOC140743696	LOC140743696	LOC140743696	uncharacterized LOC140743696			1.77468	3.50676	1.29103	0	0	0	0	1.19239	1.39391	0.809168	2.68221	0	0	0	1.60223	0	0.941721	2.02569	0	1.16802	1.06147	0.832768	0.403844	0	3.2138	0	1.34334	0.981822	0	1.59237	0	0	0
LOC140743690	LOC140743690	LOC140743690	uncharacterized LOC140743690			1.77468	0	0	0	0	2.40803	5.6025	2.38477	9.75735	9.71001	12.0699	0	0	0	0	1.21849	0	0	0	0	0	0	0	0	0	0	0	0.981822	0.964523	0	0	0	0
LOC140743711	Grx5	Glutaredoxin 5	Glutaredoxin 5	Grx5	Glutaredoxin 5	1192.58	1237.89	1389.15	1418.69	1314.57	1220.87	1279.24	1376.01	1306.09	1284.15	1357.2	940.932	994.814	1095.8	1174.43	1150.26	1308.05	1567.88	1628.15	1519.6	1504.1	1815.43	1761.16	1907.94	2035.94	1768.71	1176.76	1493.35	1370.59	1507.58	1403.41	1129.72	1156.92
LOC140743728	LOC140743728	PPP4R2r	uncharacterized LOC140743728	PPP4R2r	Protein phosphatase 4 regulatory subunit 2-related protein	3836.85	3910.04	5124.09	4003.41	3676.03	6472.77	6248.03	6084.75	5542.17	4867.95	5110.94	4958.83	4853.01	5116.23	4068.06	4900.78	4478.83	4620.59	4338.51	4751.52	4601.47	4424.5	4037.63	4473.08	3932.08	4345.37	4153.6	2943.5	3102.87	3298.99	3450.12	2994.32	3047.6
LOC140743722	LOC140743722	pudgy	probable 4-coumarate--CoA ligase 1	pdgy	pudgy	0	0	5.16411	0	0	0	1.8675	0	1.39391	2.4275	8.04662	0	0	3.72089	0	1.21849	4.70861	0	0	1.16802	1.06147	0.832768	0	1.55369	1.6069	1.29481	2150.01	0.981822	0.964523	1.19428	0.989709	0	0
LOC140743717	LOC140743717	ATP-binding cassette sub-family B member 10, mitochondrial	ATP-binding cassette sub-family B member 10, mitochondrial			220.06	199.885	219.475	208.222	212.959	105.953	127.612	165.742	124.058	119.757	136.792	233.971	278.969	279.067	280.39	259.539	282.516	185.35	165.561	172.867	188.942	276.479	214.441	268.789	244.249	268.025	391.583	473.238	317.328	376.596	338.975	193.633	227.716
LOC140743739	LOC140743739	Acbp8	Golgi resident protein GCP60	Acbp8	Acyl-CoA binding protein 8	738.266	634.723	694.573	638.547	623.95	629.699	667.32	682.045	738.771	683.747	763.087	690.129	671.105	669.761	660.119	673.826	746.785	790.018	831.844	793.087	775.934	742.829	820.611	924.448	959.318	858.457	770.404	1189.48	1349.37	1178.35	1212.89	1028.24	1185.39
LOC140743744	Nprl3	Nprl3	GATOR complex protein Nprl3	Nprl3	Nitrogen permease regulator-like 3	2855.46	2708.39	2310.94	1651.89	1516.59	2630.77	2491.87	2579.13	2131.28	1808.49	1988.86	2585.46	2337.02	2370.21	1607.04	1811.9	1901.34	2425.76	2115.95	1993.81	1893.66	1905.37	1942.09	1673.33	1577.97	1724.68	1548.87	1498.75	1478.13	1454.23	1500.4	1752.61	1807.81
LOC140743815	LOC140743815	motile sperm domain-containing protein 1-like	motile sperm domain-containing protein 1-like			1531.55	1064.89	945.033	420.608	340.336	609.23	550.912	463.838	369.385	341.469	405.013	680.03	729.004	615.808	309.23	361.892	320.185	443.625	455.495	404.136	389.559	326.445	334.787	377.548	392.083	454.477	432.554	205.692	229.074	222.932	248.912	232.127	268.199
LOC140743806	LOC140743806	beta4GalNAcTB	beta-1,4-N-acetylgalactosaminyltransferase bre-4-like	beta4GalNAcTB	beta1,4-N-acetylgalactosaminyltransferase B	363.809	330.804	308.556	416.444	371.185	311.839	285.105	262.325	327.568	284.827	280.29	279.418	257.915	251.16	264.368	253.446	253.323	442.613	444.996	461.369	395.928	340.602	362.248	396.192	342.269	398.8	162.544	175.746	192.422	159.237	156.374	333.026	358.02
LOC140743752	LOC140743752	LOC140743752	uncharacterized LOC140743752			120.678	71.3041	149.759	334.543	319.438	195.05	158.115	217.014	377.749	313.957	219.941	259.219	226.333	191.626	493.487	416.725	328.661	52.6679	184.136	99.2819	206.987	67.4542	132.057	74.5773	61.0621	91.9313	112.169	67.2548	115.26	117.039	137.075	99.1496	161.299
LOC140743764	LOC140743764	Ankyrin 2	uncharacterized LOC140743764	Ank2	Ankyrin 2	880.24	848.636	743.632	594.126	589.12	681.471	694.71	651.043	614.713	534.86	583.38	870.236	739.531	833.48	594.427	592.187	588.576	543.897	570.176	538.458	570.009	610.419	536.305	632.353	723.104	699.196	666.295	654.875	741.236	642.124	672.507	540.657	718.571
LOC140743773	Dip-C	Dipeptidase C	dipeptidase C	Dip-C	Dipeptidase C	752.463	841.622	827.549	670.474	704.556	798.26	884.572	817.977	631.44	726.632	716.149	764.192	631.628	786.969	610.45	709.163	650.73	775.838	663.052	710.158	696.324	920.209	844.034	728.682	784.166	762.641	988.024	1153.15	1120.29	619.83	625.991	625.226	595.857
LOC140743775	LOC140743775	organic solute transporter alpha-like protein	organic solute transporter alpha-like protein			283.948	564.588	171.707	52.7495	49.7568	50.5685	51.045	36.964	54.3624	74.4434	76.4429	55.547	60.531	26.0463	25.6357	14.6219	21.6596	196.492	412.691	397.128	217.601	107.427	233.422	104.097	80.3449	64.7403	52.3901	129.6	133.104	80.0166	82.6407	139.976	149.913
LOC140743760	LOC140743760	LOC140743760	uncharacterized LOC140743760			55.015	65.4595	161.379	66.631	21.893	164.95	191.73	451.914	289.933	209.574	669.21	180.107	173.698	478.135	72.1003	169.37	563.149	297.776	362.619	138.995	337.547	298.131	587.189	302.97	384.049	161.851	274.712	51.0547	48.2261	49.3635	28.2067	75.8203	40.4829
LOC140743782	LOC140743782	LOC140743782	uncharacterized LOC140743782			72.7618	59.6149	114.902	134.65	245.798	114.381	37.9725	150.241	267.63	131.085	253.468	26.9319	115.798	37.2089	272.379	119.412	277.808	305.879	167.176	267.477	135.868	129.912	191.018	111.866	123.731	142.429	98.0636	520.857	221.84	103.504	134.6	96.8167	222.656
LOC140757901	LOC140757901	LOC140757901	uncharacterized LOC140757901			0	0	0	0	0.995135	1.20401	0	0	1.39391	4.04584	0	0	0	1.86045	0	0	0.941721	0	1.61523	1.16802	1.06147	0	0.807688	0	1.6069	0	2.68667	0	0.964523	0	1.97942	1.16647	1.26509
LOC140757910	LOC140757910	LOC140757910	uncharacterized LOC140757910			1.77468	0	3.87309	0	0	0	0	0	0	0	0	0	5.26357	0	0	0	0	1.01284	0	1.16802	0	0	0	0	0	0	0	0	0	0	0.989709	0.583233	0.632545
LOC140743792	LOC140743792	LOC140743792	uncharacterized LOC140743792			5.32403	4.67568	3.87309	5.55258	2.98541	45.7525	285.105	82.2746	563.138	0.809168	5.36441	255.853	92.1124	0	1.60223	0	7.53377	155.978	3.23046	0	5.30735	173.216	8.48073	1.55369	9.64139	1.29481	1.34334	227.783	260.421	2.78665	0.989709	1.16647	11.3858
LOC140743831	Setd3	SET domain containing 3	SET domain containing 3	Setd3	SET domain containing 3	821.676	774.994	650.678	630.218	578.173	732.04	697.2	631.965	652.348	610.922	615.566	742.31	692.159	835.341	629.676	589.75	541.49	636.066	707.471	638.908	573.194	806.953	665.131	801.706	735.959	832.561	809.36	568.475	569.551	591.964	517.618	632.224	604.713
LOC140743799	LOC140743799	LOC140743799	uncharacterized LOC140743799			227.159	653.426	747.505	957.821	1392.19	602.006	581.415	1229.35	274.6	1276.06	1649.56	377.046	234.229	874.41	447.022	1030.84	1745.01	907.508	1238.88	3758.7	9469.37	1094.26	1368.22	2259.07	5211.17	2545.59	2456.29	1333.81	1289.57	790.214	640.342	877.766	1003.22
LOC140743847	Atf3	Atf3	Activating transcription factor 3	Atf3	Activating transcription factor 3	1925.52	931.629	964.398	1303.47	1207.1	574.314	451.312	604.54	763.861	549.425	602.155	1198.47	984.287	866.968	741.832	714.037	693.107	498.319	477.301	369.095	516.936	313.121	401.825	321.615	435.469	275.794	365.388	757.476	1026.73	1503.2	1804.73	1607.39	1935.59
LOC140743863	Tip60	Tip60	Histone acetyltransferase Tip60	Tip60	Tat interactive protein 60kDa	628.236	597.318	549.978	592.738	491.597	824.749	759.45	666.544	674.651	610.922	587.403	548.737	471.089	422.321	445.42	527.607	456.735	594.539	640.439	635.404	514.813	507.156	571.439	560.883	509.387	525.691	612.561	576.82	506.857	691.089	746.735	652.638	647.093
LOC140743905	LOC140743905	Tim9a	mitochondrial import inner membrane translocase subunit Tim9-like	Tim9a	Tim9a	457.867	563.419	693.282	809.289	731.424	640.535	678.525	583.077	609.137	746.862	675.916	461.208	557.938	474.414	672.937	682.356	669.564	795.082	831.844	847.984	843.868	953.52	1083.11	1054.96	1081.44	974.989	710.625	1452.11	1186.36	1068.48	916.47	1713.54	1100.63
LOC140743889	LOC140743889	LOC140743889	uncharacterized LOC140743889			63.8884	59.6149	11.6193	36.0918	41.7957	55.3846	51.6675	59.6193	61.3319	63.9242	64.3729	43.7643	28.9496	42.7903	33.6468	40.2103	22.6013	29.3725	43.6112	29.2006	26.5367	19.9864	30.6921	20.198	20.8897	18.1273	30.2251	280.801	280.194	56.5292	73.7333	153.973	146.118
LOC140757920	LOC140757920	Ugt36D1	uncharacterized LOC140757920	Ugt36D1	UDP-glycosyltransferase family 36 member D1	4438.47	2972.56	2374.2	2945.65	2625.17	2759.6	1944.69	1873.24	2407.28	2162.1	1811.83	3640.85	3016.02	2980.44	3364.68	3094.97	2133	1345.06	1508.63	1139.99	1603.88	1292.46	1137.22	1168.38	1066.98	1320.7	1707.38	12377.8	10725	5285.88	4965.86	5469.56	5773.87
LOC140743922	LOC140743922	Ugt36D1	UDP-glucosyltransferase 2-like	Ugt36D1	UDP-glycosyltransferase family 36 member D1	1.77468	4.67568	1.29103	0	0.995135	2.40803	2.49	0	1.39391	7.28251	1.3411	6.73297	5.26357	7.44179	4.80669	4.87397	1.88344	1.01284	5.65331	1.16802	1.06147	4.99661	4.44228	4.66108	3.2138	7.76884	6.71668	23.5637	15.9146	1.59237	0	1310.52	1141.74
LOC140743938	LOC140743938	Ugt36D1	UDP-glycosyltransferase UGT5-like	Ugt36D1	UDP-glycosyltransferase family 36 member D1	1.77468	0	2.58206	0	0	1.20401	2.49	0	1.39391	0	0	0	0	0	3.20446	0	0.941721	0	0	0	1.06147	1.66554	1.21153	3.10739	4.8207	1.29481	1.34334	9.32731	12.5388	0.796185	0	0	0
LOC140743954	LOC140743954	Ugt36D1	UDP-glycosyltransferase UGT5-like	Ugt36D1	UDP-glycosyltransferase family 36 member D1	1733.86	1673.89	945.033	427.549	399.049	813.913	839.13	660.582	655.136	445.851	540.464	1622.65	1484.33	1549.75	781.888	778.617	730.776	489.203	272.974	273.317	436.264	822.775	409.498	368.225	467.607	490.732	472.183	4180.6	2923.47	810.119	646.28	983.331	1017.13
LOC140744305	TRNAQ-UUG	transfer RNA glutamine (anticodon UUG)	transfer RNA glutamine (anticodon UUG)			0	0	0	0	0	0	0.6225	0	0	0	0	0	0	0	0	0	0	0	0	0	0	0	0	0	0	0	0	0	0	0	0	0	0
LOC140744336	TRNAQ-UUG	transfer RNA glutamine (anticodon UUG)	transfer RNA glutamine (anticodon UUG)			0	0	0	0	0	0	0.6225	0	0	0	0	0	0	0	0	0	0	0	0	0	0	0	0	0	0	0	0	0	0	0	0	0	0
LOC140742467	TRNAQ-UUG	transfer RNA glutamine (anticodon UUG)	transfer RNA glutamine (anticodon UUG)			0	0	0	0	0	0	0.6225	0	0	0	0	0	0	0	0	0	0	0	0	0	0	0	0	0	0	0	0	0	0	0	0	0	0
LOC140743838	TRNAQ-UUG	transfer RNA glutamine (anticodon UUG)	transfer RNA glutamine (anticodon UUG)			0	0	0	0	0	0	0.6225	0	0	0	0	0	0	0	0	0	0	0	0	0	0	0	0	0	0	0	0	0	0	0	0	0	0
LOC140743842	TRNAQ-UUG	transfer RNA glutamine (anticodon UUG)	transfer RNA glutamine (anticodon UUG)			0	0	0	0	0	0	0.6225	0	0	0	0	0	0	0	0	0	0	0	0	0	0	0	0	0	0	0	0	0	0	0	0	0	0
LOC140745681	TRNAQ-UUG	transfer RNA glutamine (anticodon UUG)	transfer RNA glutamine (anticodon UUG)			0	0	0	0	0	0	0.6225	0	0	0	0	0	0	0	0	0	0	0	0	0	0	0	0	0	0	0	0	0	0	0	0	0	0
LOC140745699	TRNAQ-UUG	transfer RNA glutamine (anticodon UUG)	transfer RNA glutamine (anticodon UUG)			0	0	0	0	0	0	0.6225	0	0	0	0	0	0	0	0	0	0	0	0	0	0	0	0	0	0	0	0	0	0	0	0	0	0
LOC140748436	TRNAQ-UUG	transfer RNA glutamine (anticodon UUG)	transfer RNA glutamine (anticodon UUG)			0	0	0	0	0	0	0.6225	0	0	0	0	0	0	0	0	0	0	0	0	0	0	0	0	0	0	0	0	0	0	0	0	0	0
LOC140748437	TRNAQ-UUG	transfer RNA glutamine (anticodon UUG)	transfer RNA glutamine (anticodon UUG)			0	0	0	0	0	0	0.6225	0	0	0	0	0	0	0	0	0	0	0	0	0	0	0	0	0	0	0	0	0	0	0	0	0	0
LOC140748408	TRNAQ-UUG	transfer RNA glutamine (anticodon UUG)	transfer RNA glutamine (anticodon UUG)			0	0	0	0	0	0	0.6225	0	0	0	0	0	0	0	0	0	0	0	0	0	0	0	0	0	0	0	0	0	0	0	0	0	0
LOC140748439	TRNAQ-UUG	transfer RNA glutamine (anticodon UUG)	transfer RNA glutamine (anticodon UUG)			0	0	0	0	0	0	0.6225	0	0	0	0	0	0	0	0	0	0	0	0	0	0	0	0	0	0	0	0	0	0	0	0	0	0
LOC140748409	TRNAQ-UUG	transfer RNA glutamine (anticodon UUG)	transfer RNA glutamine (anticodon UUG)			0	0	0	0	0	0	0.6225	0	0	0	0	0	0	0	0	0	0	0	0	0	0	0	0	0	0	0	0	0	0	0	0	0	0
LOC140748441	TRNAQ-UUG	transfer RNA glutamine (anticodon UUG)	transfer RNA glutamine (anticodon UUG)			0	0	0	0	0	0	0.6225	0	0	0	0	0	0	0	0	0	0	0	0	0	0	0	0	0	0	0	0	0	0	0	0	0	0
LOC140748442	TRNAQ-UUG	transfer RNA glutamine (anticodon UUG)	transfer RNA glutamine (anticodon UUG)			0	0	0	0	0	0	0.6225	0	0	0	0	0	0	0	0	0	0	0	0	0	0	0	0	0	0	0	0	0	0	0	0	0	0
LOC140748443	TRNAQ-UUG	transfer RNA glutamine (anticodon UUG)	transfer RNA glutamine (anticodon UUG)			0	0	0	0	0	0	0.6225	0	0	0	0	0	0	0	0	0	0	0	0	0	0	0	0	0	0	0	0	0	0	0	0	0	0
LOC140748444	TRNAQ-UUG	transfer RNA glutamine (anticodon UUG)	transfer RNA glutamine (anticodon UUG)			0	0	0	0	0	0	0.6225	0	0	0	0	0	0	0	0	0	0	0	0	0	0	0	0	0	0	0	0	0	0	0	0	0	0
LOC140748410	TRNAQ-UUG	transfer RNA glutamine (anticodon UUG)	transfer RNA glutamine (anticodon UUG)			0	0	0	0	0	0	0.6225	0	0	0	0	0	0	0	0	0	0	0	0	0	0	0	0	0	0	0	0	0	0	0	0	0	0
LOC140748446	TRNAQ-UUG	transfer RNA glutamine (anticodon UUG)	transfer RNA glutamine (anticodon UUG)			0	0	0	0	0	0	0.6225	0	0	0	0	0	0	0	0	0	0	0	0	0	0	0	0	0	0	0	0	0	0	0	0	0	0
LOC140748411	TRNAQ-UUG	transfer RNA glutamine (anticodon UUG)	transfer RNA glutamine (anticodon UUG)			0	0	0	0	0	0	0.6225	0	0	0	0	0	0	0	0	0	0	0	0	0	0	0	0	0	0	0	0	0	0	0	0	0	0
LOC140748447	TRNAQ-UUG	transfer RNA glutamine (anticodon UUG)	transfer RNA glutamine (anticodon UUG)			0	0	0	0	0	0	0.6225	0	0	0	0	0	0	0	0	0	0	0	0	0	0	0	0	0	0	0	0	0	0	0	0	0	0
LOC140748448	TRNAQ-UUG	transfer RNA glutamine (anticodon UUG)	transfer RNA glutamine (anticodon UUG)			0	0	0	0	0	0	0.6225	0	0	0	0	0	0	0	0	0	0	0	0	0	0	0	0	0	0	0	0	0	0	0	0	0	0
LOC140748449	TRNAQ-UUG	transfer RNA glutamine (anticodon UUG)	transfer RNA glutamine (anticodon UUG)			0	0	0	0	0	0	0.6225	0	0	0	0	0	0	0	0	0	0	0	0	0	0	0	0	0	0	0	0	0	0	0	0	0	0
LOC140748453	TRNAQ-UUG	transfer RNA glutamine (anticodon UUG)	transfer RNA glutamine (anticodon UUG)			0	0	0	0	0	0	0.6225	0	0	0	0	0	0	0	0	0	0	0	0	0	0	0	0	0	0	0	0	0	0	0	0	0	0
LOC140757924	LOC140757924	Jonah 65Aiv	transmembrane protease serine 9-like	Jon65Aiv	Jonah 65Aiv	5.32403	10.5203	2.58206	0	0	0	0.6225	0	1.39391	0	0	1.68324	2.63178	0	1.60223	1.21849	4.70861	2.02569	1.61523	0	0	0.832768	2.01922	1.55369	0	0	1.34334	14.7273	25.0776	1.59237	0.989709	1.16647	2.53018
LOC140743970	Cpr100A	Cuticular protein 100A	Cuticular protein 100A	Cpr100A	Cuticular protein 100A	323799	306598	222931	3893.75	450.796	161883	89601.4	90134.9	1494.27	465.271	886.469	260574	213156	177425	245.141	378.951	1581.15	3847.79	113.874	348.071	447.94	2105.24	4216.13	46.6108	118.91	104.879	932.276	6.87275	3.85809	8.75804	0.989709	8.16526	8.85563
LOC140743994	Sema2a	Semaphorin 2a	Semaphorin 2a	Sema2a	Semaphorin 2a	484.487	713.041	1291.03	827.335	1029.96	753.712	799.29	1364.09	1260.09	1009.84	1251.25	688.446	1031.66	963.712	1097.53	932.147	1478.5	1396.71	638.824	769.727	847.053	1106.75	1037.48	537.578	740.78	714.733	901.379	1770.72	1157.91	1302.56	1116.89	1190.38	1366.3
LOC140743982	LOC140743982	uncharacterized oxidoreductase TM_0325-like	uncharacterized oxidoreductase TM_0325-like			2481	2402.13	2458.12	921.729	703.56	185.418	242.775	190.782	303.872	336.614	390.261	210.405	152.643	130.231	72.1003	143.782	99.8225	212.697	393.309	678.621	566.825	303.128	361.844	599.726	547.952	607.264	541.365	174.764	498.658	101.116	176.168	51.3245	193.559
LOC140744022	LOC140744022	brachyurin-like	brachyurin-like			69.2124	47.9257	51.6411	101.335	116.431	0	0	0	0	1.61834	14.7521	1.68324	0	0	0	0	2.82516	95.2073	238.247	171.699	169.835	34.9763	154.268	7.76847	11.2483	7.76884	1.34334	0	0	0	0	1.16647	0
LOC140744012	LOC140744012	collagenase-like	collagenase-like			0	0	0	1.38815	0.995135	0	0.6225	0	0	0.809168	2.68221	0	2.63178	0	0	0	0	0	0.807615	0	0	0	0.807688	0	0	0	1.34334	0	0.964523	0	0	0	1.26509
LOC140744029	Rpt3	Rpt3	26S proteasome regulatory subunit Rpt3	Rpt3	Regulatory particle triple-A ATPase 3	3771.19	4391.63	4974.33	5290.22	5565.79	7137.39	7296.32	6750.1	5970.1	6640.84	6253.56	5980.56	5629.39	6007.38	6460.19	6341.04	5425.26	7106.11	6090.23	5807.41	6350.77	6757.91	6717.54	5765.76	6414.74	5601.33	6470.85	5827.6	5815.59	5427.2	5316.72	5425.82	5054.66
LOC140744040	mbt	mushroom bodies tiny	serine/threonine-protein kinase PAK mbt	mbt	mushroom bodies tiny	557.249	637.061	560.306	728.777	862.782	693.511	589.507	668.929	872.586	843.153	721.513	611.017	707.95	556.274	761.059	687.23	604.585	711.016	843.958	810.608	714.369	729.505	695.016	776.847	814.697	877.879	654.205	740.785	811.164	751.997	812.056	458.421	690.739
LOC140744052	LOC140744052	CWF19-like protein 2 homolog	CWF19-like protein 2 homolog			2170.43	1890.14	1753.22	1710.2	1617.09	1789.16	1518.28	1576.33	1608.57	1516.38	1468.51	1654.63	1642.23	1906.96	1504.49	1562.11	1590.57	1447.35	1676.61	1693.63	1716.4	1458.18	1516.84	1743.24	1621.36	1718.21	1382.29	956.785	1048.44	1103.51	1173.3	1078.98	1162.62
LOC140744065	LOC140744065	dnaJ homolog subfamily C member 17	dnaJ homolog subfamily C member 17			869.592	1124.5	988.928	1045.27	981.203	1208.83	1155.98	989.68	1021.73	1051.11	996.439	983.013	1094.82	1025.11	1158.41	1208.74	1170.56	929.79	1024.86	947.266	1082.7	948.523	1173.97	919.787	893.436	978.874	857.049	988.204	892.666	1042.6	1009.5	1266.2	845.712
LOC140744071	mRpS2	mRpS2	mitochondrial ribosomal protein S2	mRpS2	mitochondrial ribosomal protein S2	773.759	839.284	991.51	995.301	1034.94	981.27	915.697	722.586	781.982	891.703	807.344	705.278	742.163	878.131	1014.21	933.365	1010.47	888.264	861.726	892.369	1062.53	820.277	771.342	866.961	903.077	894.711	934.291	1002.93	777.406	1198.66	1066.41	1242.29	884.93
LOC140744081	LOC140744081	leucine-rich repeat-containing protein 58	leucine-rich repeat-containing protein 58			638.884	534.196	451.86	355.365	405.02	540.602	438.862	422.105	539.442	479.836	481.456	503.289	394.768	478.135	389.342	347.27	331.486	487.178	517.681	487.065	580.624	335.606	394.556	386.87	467.607	391.032	479.571	968.076	934.141	656.853	625.001	731.374	714.775
LOC140744092	LOC140744092	shaggy	glycogen synthase kinase-3 beta-like	sgg	shaggy	6033.9	6018.77	5830.28	6665.88	7835.69	6888.16	7265.19	6356.61	6905.41	7932.27	6572.74	7943.22	7229.51	6334.82	8748.18	8328.4	6747.43	7094.97	8226.37	8837.26	6979.16	9137.97	7019.62	10109.9	9241.27	9119.32	11951	6164.37	6502.81	5278.71	5377.09	5964.14	5346.27
LOC140744120	Vps39	Vps39	vacuolar protein sorting 39	Vps39	Vacuolar protein sorting 39	2367.42	2331.99	1884.9	1599.14	1659.89	1836.12	1591.11	1597.8	1551.42	1288.19	1443.03	1843.15	1731.71	1864.17	1437.2	1559.67	1498.28	1552.69	1534.47	1497.41	1488.18	1603.08	1558.43	1758.78	1629.39	1762.23	1667.75	1321.04	1376.86	1244.04	1152.52	1575.31	1758.47
LOC140744130	LOC140744130	LOC140744130	uncharacterized LOC140744130			7.09871	3.50676	1.29103	1.38815	1.99027	2.40803	0.6225	0	1.39391	0.809168	2.68221	0	0	0	0	3.65548	0.941721	0	0	0	2.12294	0	0	0	0	0	1.34334	3.92729	0.964523	4.77711	0.989709	3.4994	3.79527
LOC140744329	TRNAR-CCU	transfer RNA arginine (anticodon CCU)	transfer RNA arginine (anticodon CCU)			0	0	0	0	0	0	0	0	0	0	0	0	0	0	0	0	0	1.01284	0	0	0	0	0	0	0	0	0	0	0	0	0	0	0
LOC140756798	TRNAR-CCU	transfer RNA arginine (anticodon CCU)	transfer RNA arginine (anticodon CCU)			0	0	0	0	0	0	0	0	0	0	0	0	0	0	0	0	0	1.01284	0	0	0	0	0	0	0	0	0	0	0	0	0	0	0
LOC140742460	TRNAR-CCU	transfer RNA arginine (anticodon CCU)	transfer RNA arginine (anticodon CCU)			0	0	0	0	0	0	0	0	0	0	0	0	0	0	0	0	0	1.01284	0	0	0	0	0	0	0	0	0	0	0	0	0	0	0
LOC140744613	TRNAR-CCU	transfer RNA arginine (anticodon CCU)	transfer RNA arginine (anticodon CCU)			0	0	0	0	0	0	0	0	0	0	0	0	0	0	0	0	0	1.01284	0	0	0	0	0	0	0	0	0	0	0	0	0	0	0
LOC140750520	TRNAR-CCU	transfer RNA arginine (anticodon CCU)	transfer RNA arginine (anticodon CCU)			0	0	0	0	0	0	0	0	0	0	0	0	0	0	0	0	0	1.01284	0	0	0	0	0	0	0	0	0	0	0	0	0	0	0
LOC140753629	TRNAR-CCU	transfer RNA arginine (anticodon CCU)	transfer RNA arginine (anticodon CCU)			0	0	0	0	0	0	0	0	0	0	0	0	0	0	0	0	0	1.01284	0	0	0	0	0	0	0	0	0	0	0	0	0	0	0
LOC140753649	TRNAR-CCU	transfer RNA arginine (anticodon CCU)	transfer RNA arginine (anticodon CCU)			0	0	0	0	0	0	0	0	0	0	0	0	0	0	0	0	0	1.01284	0	0	0	0	0	0	0	0	0	0	0	0	0	0	0
LOC140755311	TRNAR-CCU	transfer RNA arginine (anticodon CCU)	transfer RNA arginine (anticodon CCU)			0	0	0	0	0	0	0	0	0	0	0	0	0	0	0	0	0	1.01284	0	0	0	0	0	0	0	0	0	0	0	0	0	0	0
LOC140755295	TRNAR-CCU	transfer RNA arginine (anticodon CCU)	transfer RNA arginine (anticodon CCU)			0	0	0	0	0	0	0	0	0	0	0	0	0	0	0	0	0	1.01284	0	0	0	0	0	0	0	0	0	0	0	0	0	0	0
LOC140756785	TRNAR-CCU	transfer RNA arginine (anticodon CCU)	transfer RNA arginine (anticodon CCU)			0	0	0	0	0	0	0	0	0	0	0	0	0	0	0	0	0	1.01284	0	0	0	0	0	0	0	0	0	0	0	0	0	0	0
LOC140757415	LOC140757415	vnd	uncharacterized LOC140757415	vnd	ventral nervous system defective	0	0	0	0	0	0	1.245	0	0	0.809168	0	0	0	0	0	0	0	0	0	0	0	0	0.403844	0	0	0	0	0	0	0	0	0	0
LOC140744137	Mf	Myofilin	myofilin	Mf	Myofilin	3.54935	8.18244	29.6937	4.16444	0.995135	4.81605	5.6025	22.6553	2.78781	11.3283	93.8772	38.7146	36.845	79.9992	0	6.09246	43.3192	19.244	0.807615	0	19.1065	15.8226	54.1151	1.55369	0	0	1.34334	0	0.964523	0.398093	1.97942	0	1.26509
LOC140744195	LOC140744195	LOC140744195	uncharacterized LOC140744195			974.298	869.676	1180	2101.65	1834.03	1772.31	1874.35	1515.52	1955.65	2075.51	1935.21	1614.23	1558.02	1492.08	2187.04	2357.78	2447.53	1700.56	1910.01	1927.24	1987.07	1606.41	1571.36	1994.94	1725.81	1920.2	1709.4	907.203	1113.54	1592.77	1700.32	1100.56	1218.91
LOC140744181	LOC140744181	flapwing	serine/threonine-protein phosphatase PP1-beta catalytic subunit	flw	flapwing	3029.37	3039.19	3013.26	2863.74	2887.88	2845.08	3152.34	3515.15	3065.2	3038.42	3447.97	3036.57	2923.91	3512.52	2839.15	3317.96	3362.89	3216.79	3490.51	3629.05	3642.96	3247.8	3267.5	3601.46	3787.46	3405.34	3666.64	4048.54	4129.61	3732.52	3692.6	3298.18	3749.09
LOC140744204	LOC140744204	LOC140744204	uncharacterized LOC140744204			1504.93	1211	1537.61	1506.14	1584.25	1513.44	1466.61	1488.1	1692.2	1538.23	1573.11	1410.56	1344.84	1144.17	1549.36	1401.27	1385.27	1511.16	1599.08	1447.18	1276.95	1351.58	1374.28	1474.46	1433.35	1653.47	1411.18	1478.62	1305.96	1243.64	1242.08	1343.77	1529.49
LOC140744224	LOC140744224	LOC140744224	uncharacterized LOC140744224			122.453	231.446	83.9169	26.3748	17.9124	30.1003	252.735	27.4249	82.2405	10.5192	34.8687	134.659	221.07	52.0925	14.4201	19.4959	21.6596	162.055	20.1904	17.5203	27.5982	250.663	20.596	7.76847	27.3173	12.9481	21.4934	6.87275	9.64523	78.8224	98.476	5.83233	13.916
LOC140744237	Tis11	Tis11 zinc finger protein	Tis11 zinc finger protein	Tis11	Tis11 zinc finger protein	17902.9	13992	9937.05	7898.55	7331.16	10777.1	8117.4	7983.03	8088.84	7564.91	6989.83	12245.6	11295.6	10651.1	8198.61	7257.34	5720.96	6601.71	7237.85	5437.15	5932.55	6022.58	6032.22	5537.36	5418.46	4495.57	8297.12	2730.45	3602.49	5215.41	5456.26	6433.64	5515.79
LOC140742223	LOC140742223	probable methylmalonate-semialdehyde/malonate-semialdehyde dehydrogenase [acylating], mitochondrial	probable methylmalonate-semialdehyde/malonate-semialdehyde dehydrogenase [acylating], mitochondrial			2228.99	3076.6	2397.44	1452	1673.82	2610.3	2872.21	3011.97	1718.69	1676.6	1865.47	2568.63	2355.45	2971.13	1727.2	1965.43	1842.95	1537.5	1049.9	1051.22	1382.03	1579.76	1373.47	997.471	1320.87	1109.65	1618.72	2020.59	1779.06	2389.75	2214.47	1873.93	1867.27
LOC140750393	DNaseII	Deoxyribonuclease II	deoxyribonuclease II	DNaseII	Deoxyribonuclease II	3134.08	2492.14	2449.08	2087.77	1648.94	2550.1	2784.44	2424.12	2595.45	1772.08	2271.83	2620.81	2310.71	2234.4	1667.92	1925.22	2347.71	2235.35	2266.98	1746.19	2112.32	2159.37	2038.2	2066.41	2289.83	2078.16	1798.73	2464.86	3514.24	3044.22	3629.26	2616.38	3189.29
LOC140757263	LOC140757263	LOC140757263	uncharacterized LOC140757263			647.757	439.514	371.816	328.991	208.978	338.328	365.407	451.914	503.2	343.087	347.346	552.103	476.353	494.879	346.082	248.573	393.64	282.583	374.734	259.301	378.945	313.954	423.632	226.839	419.4	246.013	220.979	874.803	1552.88	919.196	983.276	1017.16	1108.85
LOC140744401	TRNAG-CCC	transfer RNA glycine (anticodon CCC)	transfer RNA glycine (anticodon CCC)			1.77468	2.33784	0	0	2.98541	0	0	0	0	0	0	0	0	0	0	1.21849	0	0	0	0	0	0	0	0	0	0	0	0	0	0	0	0	0
LOC140748455	TRNAG-CCC	transfer RNA glycine (anticodon CCC)	transfer RNA glycine (anticodon CCC)			1.77468	2.33784	0	0	2.98541	0	0	0	0	0	0	0	0	0	0	1.21849	0	0	0	0	0	0	0	0	0	0	0	0	0	0	0	0	0
LOC140754190	TRNAG-CCC	transfer RNA glycine (anticodon CCC)	transfer RNA glycine (anticodon CCC)			1.77468	2.33784	0	0	2.98541	0	0	0	0	0	0	0	0	0	0	1.21849	0	0	0	0	0	0	0	0	0	0	0	0	0	0	0	0	0
LOC140755288	TRNAG-CCC	transfer RNA glycine (anticodon CCC)	transfer RNA glycine (anticodon CCC)			1.77468	2.33784	0	0	2.98541	0	0	0	0	0	0	0	0	0	0	1.21849	0	0	0	0	0	0	0	0	0	0	0	0	0	0	0	0	0
LOC140742224	Hers	Hers	Histone gene-specific Epigenetic Repressor in late S phase	Hers	Histone gene-specific Epigenetic Repressor in late S phase	6026.8	4665.16	4827.16	3977.04	3090.89	4215.25	3791.02	4156.66	3285.44	3275.51	3346.05	4369.7	4779.32	3707.87	3540.93	3366.7	3620.92	4398.78	2814.54	3438.66	2683.4	3550.92	2702.52	3550.19	2877.96	3723.86	3543.72	5134.93	3319.89	2739.67	2199.13	3644.04	2657.95
LOC140748470	LOC140748470	LOC140748470	uncharacterized LOC140748470			867.817	763.305	738.468	843.993	613.998	569.498	554.025	629.58	627.258	577.746	678.598	592.501	576.361	491.158	541.554	629.961	662.03	684.682	871.417	812.944	867.221	657.887	754.381	983.488	956.105	908.954	579.65	701.021	863.73	781.456	803.149	780.949	664.172
LOC140747635	Ykt6	YKT6 v-SNARE	YKT6 v-SNARE homolog	Ykt6	YKT6 v-SNARE	2253.84	2114.58	2295.45	2047.52	1876.82	2471.84	2370.48	2375.23	2602.42	2285.9	2486.4	2388.52	2347.55	2463.23	2155	2422.36	2598.21	2155.33	2315.43	2286.99	2301.27	2114.4	2074.95	2402.01	2395.89	2583.14	1989.48	2102.08	2449.41	1606.7	1789.39	1456.92	1762.9
LOC140746871	Prosbeta4	Proteasome beta4 subunit	Proteasome beta4 subunit	Prosbeta4	Proteasome beta4 subunit	3071.97	3539.49	3729.78	4467.05	4984.63	5177.25	5698.36	4569.22	4670.98	5325.13	4777.01	4568.32	4097.69	4887.39	5534.1	5586.79	4940.27	6080.1	5185.7	5495.55	5874.17	5898.5	5181.32	5155.16	5217.6	5003.13	6076.58	5255.2	4757.99	4855.14	4544.25	5200.69	4427.81
LOC140746105	Taf8	TBP-associated factor 8	TBP-associated factor 8	Taf8	TBP-associated factor 8	1222.75	943.318	910.175	812.065	761.278	1905.95	1757.32	1664.57	1437.12	1503.43	1475.21	848.354	681.632	682.784	700.174	693.322	677.098	1568.89	1494.9	1495.07	1347	820.277	1116.22	764.417	761.67	706.964	677.042	898.858	914.368	656.455	662.115	618.81	588.899
LOC140744696	LOC140744696	mitochondrial tRNA-specific 2-thiouridylase 1	mitochondrial tRNA-specific 2-thiouridylase 1			335.414	376.392	348.578	381.74	423.928	524.95	483.06	423.297	515.746	500.066	441.223	385.462	357.923	442.786	398.955	435.002	392.698	458.818	527.373	497.578	525.427	348.93	455.536	511.165	454.752	440.234	477.556	465.874	426.319	729.704	645.29	520.244	428.865
LOC140749036	drosha	drosha	ribonuclease 3 drosha	drosha	drosha	818.126	861.494	1061.23	1357.61	1606.15	911.438	635.572	955.101	1232.21	967.764	1208.33	757.459	979.024	638.133	1331.45	1054	1201.64	994.612	1000.64	1193.72	1010.52	833.601	1026.57	783.062	750.422	897.301	1081.39	1226.3	1142.96	1176.36	1225.75	993.246	1500.4
LOC140749889	LOC140749889	LOC140749889	uncharacterized LOC140749889			127.777	112.216	99.4092	105.499	104.489	90.3009	61.005	64.3889	61.3319	64.7334	80.4662	109.411	81.5853	68.8365	72.1003	87.7315	71.5708	46.5908	51.6874	46.7209	60.5038	699.525	462.401	733.343	797.022	662.941	395.613	94.2549	85.8425	50.9559	72.2487	52.491	44.2781
LOC140751493	LOC140751493	transmembrane protein 185B	transmembrane protein 185B			2299.98	1717.14	1620.24	1507.53	1213.07	1214.85	956.16	989.68	1236.4	1091.57	1086.29	1693.34	1552.75	1272.55	1232.11	1169.75	1203.52	1139.45	1349.53	1335.05	1237.67	952.687	1042.32	1371.91	1110.37	1268.91	1068.62	1255.26	1240.86	1046.59	1147.57	1071.98	1389.07
LOC140750628	APP-BP1	APP-BP1	Nedd8-activating enzyme E1 regulatory subunit APP-BP1	APP-BP1	beta-Amyloid precursor protein binding protein 1	1868.74	2136.79	2419.39	2565.29	2637.11	2615.12	2605.16	2453.93	2528.55	2533.5	2348.27	2248.81	2147.54	2496.72	2464.23	2650.22	2449.42	2341.69	2142.6	2378.09	2665.35	2261.8	2203.78	2215.57	2084.15	2079.46	2401.89	1781.02	1828.74	2497.63	2322.85	4772.59	4455.64
LOC140752857	LOC140752857	Naa30A	uncharacterized LOC140752857	Naa30A	N(alpha)-acetyltransferase 30 A	3203.29	2620.72	2106.96	1628.3	1612.12	2049.23	1974.57	1869.66	1633.66	1640.99	1551.66	2164.65	1836.99	2403.7	1589.41	1675.43	1707.34	1850.46	1743.64	1704.15	1710.03	1843.75	1881.51	1842.68	1743.48	1772.59	1916.94	1424.62	1565.9	1691.1	1584.52	1886.18	1634.5
LOC140753617	Sik2	Salt-inducible kinase 2	Salt-inducible kinase 2	Sik2	Salt-inducible kinase 2	141.974	358.858	194.945	111.052	122.402	119.197	177.412	184.82	150.542	249.224	304.43	239.02	239.492	327.439	222.71	188.866	349.379	658.348	205.942	477.721	507.382	477.176	387.69	368.225	568.842	433.76	462.779	376.038	292.25	388.937	319.181	441.507	368.774
LOC140755889	LOC140755889	5,10-methylenetetrahydrofolate reductase	5,10-methylenetetrahydrofolate reductase			12.4227	19.8716	11.6193	6.94073	17.9124	19.2642	18.0525	13.1162	12.5452	15.3742	29.5043	15.1492	18.4225	22.3254	12.8178	14.6219	18.8344	10.1284	16.9599	5.84011	9.55323	12.4915	10.9038	20.198	20.8897	15.5377	9.40336	2.45455	0.964523	0.796185	1.97942	5.83233	3.79527
LOC140754462	LOC140754462	cytochrome c oxidase assembly factor 6 homolog	cytochrome c oxidase assembly factor 6 homolog			1109.17	1111.64	1186.46	1315.96	1264.82	1379.8	1287.33	1204.31	1382.76	1398.24	1367.92	1284.31	1447.48	1493.94	1741.62	1694.92	1808.11	1069.56	1228.38	1329.21	1482.87	1146.72	1127.13	1494.65	1426.93	1451.48	1045.12	1445.73	1309.82	1399.69	1256.93	1351.93	1053.82
LOC140756752	Sbat	Sabbat	LSMD1 domain-containing protein Sbat	Sbat	Sabbat	718.744	756.291	760.416	1050.83	955.33	630.903	648.022	665.351	656.53	746.862	847.577	481.407	534.252	524.646	605.643	678.7	694.049	698.862	728.469	815.28	889.512	766.147	733.381	829.672	856.477	889.532	986.009	631.802	585.948	524.686	519.597	566.902	508.566
LOC140757169	AlkB	AlkB	alpha-ketoglutarate-dependent dioxygenase AlkB	AlkB	AlkB	308.794	299.243	271.116	206.834	224.901	213.11	184.882	189.589	199.329	190.154	218.6	217.138	202.647	256.742	211.494	229.077	233.547	230.928	253.591	244.117	216.54	232.342	249.979	302.97	245.855	262.846	239.114	189.983	219.911	223.33	262.273	292.783	245.427
LOC140757420	LOC140757420	LOC140757420	uncharacterized LOC140757420			0	0	5.16411	0	0.995135	0	1.245	0	0	0	0	0	0	0	0	0	0	0	0	0	0	0	0	0	0	0	0	0	0.964523	0	0	4.66586	2.53018
LOC140757935	LOC140757935	LOC140757935	uncharacterized LOC140757935			0	3.50676	0	0	0	0	0	0	0	0	0	0	0	0	0	0	0	0	0	0	0	0	0	0	0	0	0	0	0	0	0	0	0
LOC140757944	LOC140757944	LOC140757944	uncharacterized LOC140757944			1.77468	0	11.6193	0	0	0	2.49	2.38477	0	0	2.68221	1.68324	2.63178	1.86045	3.20446	0	2.82516	2.02569	2.42285	0	0	0.832768	2.42306	3.10739	3.2138	0	0	1.96364	0	0.796185	0.989709	1.16647	0.632545
LOC140757305	LOC140757305	forked end	uncharacterized LOC140757305	fend	forked end	1863.41	5972.01	6375.1	4712.76	4899.05	4646.28	8380.09	8592.33	4252.81	7767.2	11094.9	7746.28	7111.08	6349.71	6107.7	9939.25	12295.1	8680.07	3924.2	6903.01	6395.35	9167.95	5768.1	4376.75	8730.28	11715.4	6167.93	3027.94	3912.11	4033.87	4978.24	3688.36	4004.64
LOC140757385	Prosalpha7	Proteasome alpha7 subunit	proteasome alpha7 subunit	Prosalpha7	Proteasome alpha7 subunit	3119.88	3960.3	4175.19	5379.07	5589.67	5720.26	6206.32	5593.48	5294.06	5797.69	5271.87	4718.13	4368.76	4829.72	5963.5	5913.35	4892.24	6557.15	5654.12	5765.36	5779.7	6964.44	7037.79	5621.26	5935.88	5545.66	7309.09	5941	5913.49	5465.81	5033.16	6090.12	4773.18
LOC140757459	LOC140757459	Odorant receptor 85b	odorant receptor 85c-like	Or85b	Odorant receptor 85b	17.7468	10.5203	6.45514	19.434	6.96595	0	2.49	3.57716	0	2.4275	5.36441	0	0	1.86045	0	1.21849	0.941721	9.11559	7.26854	1.16802	1.06147	4.99661	5.24997	4.66108	1.6069	5.17923	2.015	8.34549	5.30488	0	1.48456	11.6647	10.1207
LOC140757541	LOC140757541	Odorant receptor 85b	odorant receptor 4-like	Or85b	Odorant receptor 85b	0	0	2.58206	0	2.98541	0	0	0	0	0.809168	0	0	0	0	3.20446	0	0.941721	1.01284	0	0	0	0	0	0	0	0	0	489.929	450.432	0	0	0	1.26509
LOC140757645	LOC140757645	LOC140757645	uncharacterized LOC140757645			5.32403	1.16892	3.87309	2.77629	2.98541	2.40803	4.3575	3.57716	13.9391	11.3283	13.411	3.36648	0	3.72089	4.80669	2.43699	12.2424	4.05137	4.03808	1.16802	2.12294	2.4983	4.03844	6.21477	9.64139	1.29481	2.68667	5.89093	6.2694	8.75804	5.93825	0	2.53018
LOC140757689	LOC140757689	Odorant receptor 85b	odorant receptor 85b-like	Or85b	Odorant receptor 85b	0	0	0	0	0.995135	0	0	1.19239	0	0	0	0	2.63178	0	0	2.43699	2.82516	1.01284	0	1.16802	2.12294	0	0.403844	0	0	0	0	0.981822	7.23392	13.1371	3.46398	0	0
LOC140742351	ASPP	ASPP	Ankyrin-repeat, SH3-domain, and Proline-rich-region containing Protein	ASPP	Ankyrin-repeat, SH3-domain, and Proline-rich-region containing Protein	4076.43	3806	3329.56	2486.17	2566.45	2753.58	2415.92	2350.19	2545.27	2530.27	2431.42	4157.61	3542.38	3499.5	2529.92	2611.23	2420.22	3468.99	3659.31	3903.53	2969.99	3949.82	3498.1	4877.04	3975.47	4566.78	3524.24	1764.82	2377.55	1967.37	2269.9	1903.09	2332.19
LOC140757804	LOC140757804	inositol-tetrakisphosphate 1-kinase-like	inositol-tetrakisphosphate 1-kinase-like			349.611	293.399	400.219	381.74	443.83	453.913	408.982	434.029	585.441	449.897	513.642	276.052	431.613	323.718	411.773	408.195	545.257	485.152	492.645	540.794	424.588	383.073	388.094	525.148	490.104	514.038	289.489	354.438	290.321	302.55	339.47	221.629	299.194
LOC140757889	LOC140757889	LOC140757889	uncharacterized LOC140757889			461.416	423.149	506.083	574.692	560.261	535.786	571.455	463.838	526.897	592.311	561.922	504.973	444.771	502.321	604.041	642.146	597.993	530.73	521.72	511.594	619.898	768.645	599.708	978.827	732.746	876.584	408.374	784.967	757.633	835.995	828.386	739.539	725.529
LOC140757959	LOC140757959	LOC140757959	uncharacterized LOC140757959			1783.55	1651.68	1768.71	1671.33	1773.33	1851.77	1792.8	1819.58	1637.84	1768.03	1612.01	1829.68	1594.86	1735.8	1562.17	1517.02	1537.83	1651.95	1850.25	1854.82	1927.63	1844.58	1899.28	1771.21	1669.57	1826.97	1893.43	1427.08	1477.65	1586	1597.88	1963.16	1725.58
LOC140742279	LOC140742279	Homeodomain protein 2.0	homeobox protein DBX1-B-like	H2.0	Homeodomain protein 2.0	1.77468	0	0	0	0	0	0.6225	15.501	1.39391	0	1.3411	0	0	0	1.60223	0	107.356	2.02569	0	0	0	3.33107	6.05766	0	0	0	0	14.2364	27.0066	11.1466	11.8765	8.16526	12.6509
LOC140757964	LOC140757964	LOC140757964	uncharacterized LOC140757964			0	0	0	0	0	1.20401	0	0	1.39391	0	1.3411	0	0	1.86045	0	0	1.88344	2.02569	0.807615	0	0	3.33107	0.403844	0	0	0	0	0	0	0	0	0	1.26509
LOC140757442	LOC140757442	LOC140757442	uncharacterized LOC140757442			0	0	0	1.38815	0	0	1.8675	0	1.39391	0.809168	0	1.68324	2.63178	0	0	0	0	5.06422	1.61523	0	2.12294	5.82938	1.61538	0	0	2.58961	1.34334	0.981822	0	0.796185	1.97942	1.16647	1.26509
LOC140742680	LOC140742680	ZAP3	uncharacterized LOC140742680	ZAP3	ZAP3	5932.75	5624.84	5179.61	5652.53	5521.01	6730.43	5800.45	5687.68	6239.13	5756.42	5848.55	5505.88	5503.06	5592.5	5500.46	5809.77	5128.62	4610.46	5627.46	5816.75	5564.22	4863.37	5074.7	5911.8	5336.51	5972.94	5455.29	5815.82	5773.15	5849.97	5916.97	5642.78	6850.46
LOC140742925	LOC140742925	LOC140742925	uncharacterized LOC140742925			745.364	1579.21	564.179	1513.08	1342.44	550.234	313.74	425.682	729.013	1457.31	1231.13	326.549	313.182	504.181	855.591	1103.95	1601.87	332.213	760.774	840.976	902.249	372.247	577.093	871.622	938.429	1176.98	556.813	92.2913	154.324	29.0608	22.2684	47.8251	64.5196
LOC140757445	LOC140757445	LOC140757445	uncharacterized LOC140757445			49.691	42.0811	49.0591	5.55258	4.97568	9.6321	6.8475	5.96193	6.96953	4.04584	6.70551	13.4659	7.89535	7.44179	11.2156	9.74794	6.59205	20.2569	4.84569	1.16802	6.36882	17.4881	8.48073	1.55369	9.64139	0	12.09	0.981822	0.482261	1.59237	1.97942	1.7497	0
LOC140743234	LOC140743234	LOC140743234	uncharacterized LOC140743234			2381.62	1741.69	1892.65	2359.85	1894.74	2194.92	2032.46	2003.21	2446.31	2389.47	2434.1	2124.25	2239.65	1745.1	2473.84	2675.81	2473.9	1697.53	2174.1	2317.36	1975.39	1432.36	1611.34	2333.65	1806.15	2269.8	1712.75	1808.02	1932.42	2236.88	2495.55	2014.49	2098.15
LOC140743304	LOC140743304	ribokinase-like	ribokinase-like			564.347	536.534	579.672	692.685	618.974	471.973	505.47	467.415	574.29	585.028	533.759	451.109	478.985	439.065	482.271	505.674	570.683	493.255	539.487	565.323	571.071	771.976	675.227	882.498	830.766	832.561	537.335	886.094	896.524	734.083	657.167	906.344	658.479
LOC140743085	mRpL17	mRpL17	mitochondrial ribosomal protein L17	mRpL17	mitochondrial ribosomal protein L17	764.886	952.67	1028.95	980.031	1121.52	1083.61	1083.77	943.177	972.947	1033.31	1009.85	791.124	831.644	1140.45	962.94	983.324	1018	944.983	882.724	969.459	986.105	1008.48	959.533	1086.03	1118.4	1037.14	1053.85	1182.6	900.864	1178.35	1123.32	1295.94	976.649
LOC140743183	Grip163	Grip163	gamma-tubulin complex component 6	Grip163	Grip163	977.847	1007.61	1062.52	1310.41	1356.37	1467.69	1367.63	1436.83	1648.99	1530.14	1668.33	1078.96	1244.83	1058.59	1381.12	1351.31	1392.81	1656	1713.76	1820.95	1512.59	1316.61	1472.82	1389	1311.23	1512.33	1160.64	1505.13	1460.77	1306.14	1400.44	1076.65	1287.86
LOC140743464	LOC140743464	LOC140743464	uncharacterized LOC140743464			2958.39	3927.57	2499.43	2315.43	2332.6	1643.48	2083.51	1819.58	1484.51	824.542	1433.64	1558.68	1429.06	1447.43	1161.62	896.811	1252.49	1908.2	471.647	489.401	722.861	1034.3	601.728	689.84	787.38	425.991	675.698	637.202	898.935	1440.7	1560.77	660.22	603.448
LOC140757971	LOC140757971	Niemann-Pick type C-1a	NPC intracellular cholesterol transporter 1 homolog 1b-like	Npc1a	Niemann-Pick type C-1a	0	0	0	0	0	0	0	0	0	0	0	3.36648	0	0	0	0	0	0	0	0	0	0	0	0	0	0	0	0	0	0	0	0	0
LOC140757453	HLH4C	HLH4C	Helix loop helix protein 4C	HLH4C	Helix loop helix protein 4C	0	0	0	0	0	0	0	0	0	0	0	0	0	0	0	0	0	0	0	0	0	0	0	0	0	0	0	0	0	1.59237	0.989709	0	0
LOC140743534	LOC140743534	LOC140743534	uncharacterized LOC140743534			5.32403	3.50676	10.3282	0	5.97081	3.61204	9.95999	28.6173	18.1208	12.9467	16.0932	6.73297	15.7907	13.0231	0	3.65548	7.53377	14.1798	12.9218	11.6802	14.8606	2.4983	8.48073	1.55369	9.64139	5.17923	5.37335	133.528	97.4168	0.796185	0.989709	15.7473	6.32545
LOC140743670	LOC140743670	nonsense-mediated mRNA decay factor SMG9	nonsense-mediated mRNA decay factor SMG9			1432.16	1611.94	1568.6	1490.87	1544.45	1659.13	1573.68	1408.21	1536.09	1448.41	1506.06	1142.92	1115.88	1285.57	999.791	1061.31	1111.23	1301.5	1414.13	1449.52	1420.25	1179.2	1247.88	1381.23	1336.94	1323.29	1366.17	1008.33	1076.41	1485.28	1488.52	1204.96	1328.98
LOC140743593	LOC140743593	LOC140743593	uncharacterized LOC140743593			3064.87	2749.3	2350.96	2736.04	2520.68	2623.54	2349.94	2531.44	2844.96	2531.89	2470.31	2637.64	2608.1	2299.51	2586	2679.47	2140.53	2673.91	3249.84	3255.28	2725.85	2724.82	2545.03	3525.33	2881.17	3453.25	2608.09	2115.83	2187.06	2409.66	2532.17	2057.65	2790.79
LOC140743725	LOC140743725	Obp19d	general odorant-binding protein 19d-like	Obp19d	Odorant-binding protein 19d	8.87339	8.18244	3.87309	15.2696	8.95622	3.61204	7.47	5.96193	8.36344	7.28251	13.411	38.7146	73.6899	37.2089	48.0669	47.5212	52.7364	10.1284	20.1904	15.1843	20.1679	16.6554	20.9999	29.5202	27.3173	28.4857	8.73169	16.2001	18.8082	5.17521	11.8765	6.41556	2.53018
LOC140743911	LOC140743911	Obp19a	general odorant-binding protein 72-like	Obp19a	Odorant-binding protein 19a	0	0	0	1.38815	3.98054	2.40803	0.6225	2.38477	2.78781	0.809168	0	0	0	3.72089	0	0	0.941721	6.07706	3.23046	2.33605	1.06147	0.832768	2.82691	0	0	0	6.04501	0	0	0	0	0	0
LOC140744115	LOC140744115	lush	uncharacterized LOC140744115	lush	lush	5.32403	14.027	7.74617	16.6578	17.9124	0	3.1125	4.76954	2.78781	4.04584	2.68221	0	0	0	0	0	1.88344	5.06422	4.03808	7.00814	1.06147	0.832768	4.84613	4.66108	4.8207	2.58961	2.015	0.981822	0	0	0	0	0
LOC140744036	LOC140744036	lush	general odorant-binding protein 72-like	lush	lush	8.87339	5.8446	5.16411	2.77629	8.95622	0	1.245	1.19239	1.39391	5.66417	2.68221	1.68324	0	0	1.60223	0	0.941721	3.03853	6.46092	3.50407	1.06147	0.832768	4.44228	6.21477	3.2138	2.58961	2.68667	0	0	0	0.989709	0	0
LOC140743781	LOC140743781	LOC140743781	uncharacterized LOC140743781			0	0	0	0	0	0	0	0	0	0	0	0	0	0	1.60223	0	0	0	0.807615	0	1.06147	0.832768	0.403844	0	1.6069	0	0	0	0	0	0	0	0
LOC140744332	LOC140744332	Obp28a	general odorant-binding protein 28a-like	Obp28a	Odorant-binding protein 28a	10.6481	2.33784	5.16411	0	0.995135	18.0602	1.8675	3.57716	5.57563	2.4275	1.3411	38.7146	10.5271	0	0	1.21849	6.59205	3.03853	0.807615	1.16802	0	5.82938	10.9038	0	0	0	5.37335	15.7091	69.4457	0.796185	0.989709	9.33173	0
LOC140744202	LOC140744202	Obp19d	general odorant-binding protein 19d-like	Obp19d	Odorant-binding protein 19d	0	0	0	0	0	1.20401	0	0	0	0	0	0	0	0	0	0	0	1.01284	0	0	0	0	0	0	0	0	0	0	0	0	0	0	0
LOC140744425	LOC140744425	Obp28a	uncharacterized LOC140744425	Obp28a	Odorant-binding protein 28a	0	7.01352	0	0	0.995135	4.81605	3.1125	2.38477	0	0	2.68221	15.1492	23.6861	22.3254	3.20446	2.43699	7.53377	22.2826	11.3066	2.33605	2.12294	36.6418	6.86535	6.21477	1.6069	5.17923	0	0	0	0	0.989709	0	0
LOC140744505	spri	sprint	Src homology 2 domain-containing protein sprint	spri	sprint	2189.95	1746.37	1875.86	2690.23	2881.91	2202.14	2000.71	2222.61	3557.25	3607.27	3218.65	2092.27	2152.8	1659.52	3441.59	2924.38	3324.28	4564.88	6326.86	6532.75	3904.09	3948.99	4691.86	6193.02	5722.17	6541.36	3666.64	2677.43	2228.53	2072.07	2208.54	2110.72	2339.15
LOC140757461	LOC140757461	LOC140757461	uncharacterized LOC140757461			3.54935	0	0	1.38815	0.995135	4.81605	2.49	2.38477	2.78781	1.61834	1.3411	5.04973	10.5271	5.58134	4.80669	7.31096	0.941721	3.03853	1.61523	3.50407	5.30735	5.82938	1.61538	3.10739	1.6069	1.29481	1.34334	1.96364	0	0	0	0	0
LOC140745378	LOC140745378	LOC140745378	uncharacterized LOC140745378			8.87339	4.67568	5.16411	2.77629	0.995135	7.22408	2.49	3.57716	2.78781	4.85501	5.36441	6.73297	5.26357	3.72089	0	2.43699	1.88344	4.05137	4.03808	3.50407	3.18441	4.16384	5.24997	6.21477	9.64139	3.88442	2.68667	1.96364	0.964523	2.38856	2.47427	2.33293	0.632545
LOC140745233	LOC140745233	GILT-like protein 1	GILT-like protein 1			369.133	202.223	178.162	5.55258	0	1030.63	361.672	578.307	51.5746	16.9925	42.9153	1306.2	981.655	1028.83	19.2268	9.74794	88.5218	70.899	18.5752	16.3523	53.0735	9.99322	39.5767	3.10739	4.8207	5.17923	10.7467	21.1092	4.82261	8.75804	1.97942	24.4958	5.6929
LOC140745306	LOC140745306	gamma-interferon-inducible lysosomal thiol reductase-like	gamma-interferon-inducible lysosomal thiol reductase-like			65.6631	60.7838	49.0591	0	0	166.154	57.27	101.353	15.333	3.23667	6.70551	316.449	147.38	182.324	4.80669	1.21849	23.543	9.11559	6.46092	1.16802	9.55323	4.16384	9.28841	3.10739	0	3.88442	5.37335	3.92729	4.34035	2.38856	0	4.08263	0
LOC140745123	LOC140745123	CLIP domain-containing serine protease B4-like	CLIP domain-containing serine protease B4-like			33.7189	95.8514	34.8578	180.459	311.477	1759.06	1733.04	789.36	4463.29	4049.07	2329.5	1082.32	634.26	232.556	1268.97	1631.56	576.334	1919.34	3310.42	3645.4	1993.44	1112.58	1949.76	1664.01	1524.95	2149.38	674.355	29.4547	143.714	9.55423	56.4134	75.8203	423.805
LOC140757469	LOC140757469	LOC140757469	uncharacterized LOC140757469			0	1.16892	1.29103	0	0	0	0.6225	0	0	0.809168	0	3.36648	5.26357	0	0	0	0	1.01284	0	2.33605	0	0	0	1.55369	0	0	6.71668	0	0	2.38856	0.494854	0	0
LOC140757979	LOC140757979	cilia- and flagella-associated protein 61-like	cilia- and flagella-associated protein 61-like			12.4227	9.35136	7.74617	24.9866	26.8686	6.02006	6.225	9.53909	8.36344	9.71001	13.411	16.8324	5.26357	5.58134	9.61338	9.74794	7.53377	3.03853	7.26854	17.5203	6.36882	4.99661	6.86535	10.8759	16.069	16.8325	16.12	3.92729	0.482261	0	1.97942	9.91496	7.59054
LOC140745456	LOC140745456	fascetto	protein regulator of cytokinesis 1-like	feo	fascetto	1716.11	2002.36	2560.11	5140.3	5313.03	4422.34	4482.62	3781.06	4959.52	4795.94	4583.89	3719.96	3316.05	3706.01	4966.91	4742.37	4265.06	3954.14	4550.11	4779.55	4505.94	4337.89	4124.06	5257.7	4251.85	5163.69	4604.29	2888.03	3282.27	5363.5	5293.46	2839.18	4048.29
LOC140745526	LOC140745526	LOC140745526	uncharacterized LOC140745526			92.2832	317.946	89.081	0	3.98054	19.2642	18.675	36.964	16.7269	50.9776	72.4195	33.6648	10.5271	100.464	184.256	26.8068	40.494	65.8348	19.3828	54.8971	80.6717	33.3107	48.8651	15.5369	94.807	19.4221	111.497	19.6364	35.6874	3.98093	21.7736	6.99879	7.59054
LOC140757983	LOC140757983	LOC140757983	uncharacterized LOC140757983			0	0	0	0	0	0	0	0	0	0	0	0	0	0	0	0	0	0	0	0	0	0	0	0	0	0	0	0	0	0	0	0	0
LOC140745607	LOC140745607	LOC140745607	uncharacterized LOC140745607			0	1.16892	0	0	0	0	0	0	0	0	0	0	0	0	0	0	0	2.02569	0	0	0	1.66554	2.01922	0	0	0	0	0.490911	0	0	0	0	0
LOC140757991	LOC140757991	LOC140757991	uncharacterized LOC140757991			1421.52	3547.67	650.678	6.94073	0	379.264	126.367	230.131	44.605	19.42	329.911	121.193	113.167	256.742	57.6803	41.4288	66.8622	83.0532	13.7295	96.9459	148.606	207.359	111.461	77.6847	81.9518	54.3819	33.5834	9.81822	47.7439	3.58283	7.91767	12.8311	45.5432
LOC140745718	LOC140745718	LOC140745718	uncharacterized LOC140745718			39.0429	21.0406	61.9694	16.6578	9.95135	25.2843	15.5625	59.6193	18.1208	9.71001	8.04662	53.8637	28.9496	102.325	22.4312	13.4034	71.5708	24.3082	10.499	4.67209	36.09	25.8158	41.9998	9.32216	32.138	5.17923	0	41.2365	135.033	7.96185	0.989709	8.16526	2.53018
LOC140745852	LOC140745852	LOC140745852	uncharacterized LOC140745852			209.412	524.845	91.663	12.4933	7.96108	65.0167	57.27	71.5432	85.0283	393.255	282.973	21.8821	23.6861	52.0925	43.2602	30.4623	38.6106	66.8477	33.9198	136.659	80.6717	128.246	59.7689	59.0404	88.3794	151.492	224.337	377.02	170.721	13.5352	5.93825	34.994	18.9763
LOC140745933	LOC140745933	LOC140745933	uncharacterized LOC140745933			834.098	2296.93	324.048	2.77629	12.9368	148.094	62.8725	96.5833	27.8781	3.23667	97.9005	134.659	42.1085	165.58	62.487	2.43699	7.53377	74.9504	8.07615	177.539	12.7376	84.1096	16.9615	26.4128	11.2483	10.3585	130.304	20.6183	99.3459	11.9428	7.91767	23.3293	24.0367
LOC140746019	LOC140746019	LOC140746019	uncharacterized LOC140746019			44.3669	108.71	63.2604	2.77629	4.97568	1.20401	5.6025	15.501	1.39391	3.23667	16.0932	15.1492	2.63178	61.3948	116.963	1.21849	13.1841	55.7064	8.88377	12.8482	7.43029	15.8226	14.1345	9.32216	11.2483	1.29481	69.8535	158.073	90.6652	51.7521	15.8353	125.978	48.7059
LOC140746106	LOC140746106	LOC140746106	uncharacterized LOC140746106			7.09871	9.35136	2.58206	4.16444	6.96595	1.20401	0.6225	0	0	0	1.3411	0	0	0	0	0	0.941721	11.1413	16.9599	10.5122	10.6147	9.16045	9.69226	10.8759	19.2828	9.06365	14.105	3.92729	7.71618	9.95232	7.42282	30.3281	13.2834
LOC140746184	LOC140746184	LOC140746184	uncharacterized LOC140746184			0	0	0	0	0	0	0	0	0	0	0	0	0	0	0	0	0	0	0	0	0	0	0	0	0	0	0	0	0	0.398093	0	1.7497	0.632545
LOC140746269	LOC140746269	LOC140746269	uncharacterized LOC140746269			42.5923	75.9798	33.5667	0	0	62.6087	26.7675	91.8137	2.78781	2.4275	8.04662	26.9319	31.5814	40.9298	0	0	1.88344	30.3853	44.4188	12.8482	16.9835	49.1333	40.3844	0	9.64139	22.0117	29.5534	0	0	0	0	2.33293	0
LOC140746595	mldr	mulder	mitochondrial ribonuclease P catalytic subunit	mldr	mulder	653.081	624.203	651.969	759.316	745.356	614.046	578.925	511.534	526.897	574.509	606.178	555.47	597.415	625.11	616.859	649.457	694.99	647.207	766.427	809.44	806.717	677.873	751.958	915.126	883.794	873.994	633.383	801.658	655.876	962.986	845.211	862.018	869.116
LOC140746891	crn	crooked neck	pre-mRNA splicing factor crn	crn	crooked neck	2608.78	2577.47	2434.88	2377.89	2534.61	3817.92	3367.1	3082.32	3005.26	2904.91	2918.24	2955.77	3010.76	3216.71	2501.08	2757.45	2500.27	2358.91	2533.49	2701.64	2738.59	2472.49	2552.7	2787.33	2530.86	2712.62	2325.99	2783.47	2526.57	2392.14	2329.77	2636.8	2733.86
LOC140747069	Naa20A	Naa20A	N-alpha-acetyltransferase 20 A	Naa20A	N(alpha)-acetyltransferase 20 A	1567.04	1602.59	1794.53	1815.69	1814.13	1755.45	1800.27	1663.38	1799.53	1891.02	1853.4	1604.13	1460.64	1495.8	1623.06	1674.21	1661.2	1906.17	1962.51	1990.31	2112.32	1779.63	2047.49	1831.8	1875.25	1824.38	1780.59	1728.99	1502.73	1674.78	1460.81	1533.9	1233.46
LOC140757476	LOC140757476	LOC140757476	uncharacterized LOC140757476			8.87339	2.33784	3.87309	2.77629	3.98054	9.6321	13.0725	2.38477	11.1513	12.1375	16.0932	1.68324	5.26357	9.30223	9.61338	4.87397	8.47549	1.01284	3.23046	3.50407	2.12294	0	1.61538	3.10739	3.2138	1.29481	1.34334	4.90911	8.68071	2.38856	2.47427	3.4994	5.6929
LOC140746655	e(y)3	enhancer of yellow 3	PHD finger protein enhancer of yellow 3	e(y)3	enhancer of yellow 3	3444.65	3285.83	4110.63	4691.93	4996.57	4468.09	4057.45	4407.06	5893.44	4851.77	5396.6	3989.28	4724.05	3486.48	5835.32	5016.53	5929.08	4996.36	5269.69	5977.94	4638.62	4213.81	4826.34	5501.63	5029.59	5438.19	4345.69	6523.22	5083.04	4348.77	4782.27	4734.68	5329.19
LOC140747152	LOC140747152	LOC140747152	uncharacterized LOC140747152			1041.74	986.568	983.764	988.36	1016.03	934.314	1024.01	1050.49	963.19	992.849	949.501	1095.79	1000.08	1066.04	1014.21	1029.63	969.973	895.353	972.369	932.082	946.831	1264.14	1213.55	1249.17	1105.55	1178.27	1286.24	1683.82	1577.96	1860.69	1617.68	1833.68	1537.08
LOC140747238	CoRest	CoRest	REST corepressor	CoRest	CoRest	3602.59	3179.46	3536.13	4158.89	3425.25	3822.74	3863.23	3888.37	4282.08	3864.58	3945.52	3154.4	3726.61	2701.37	3694.74	3679.85	3957.11	3999.72	4393.43	4227.07	3578.21	3037.11	3506.17	3965.03	3556.07	3959.52	3112.51	2547.34	2695.84	2927.57	3357.09	2811.18	2883.14
LOC140757481	LOC140757481	cilia- and flagella-associated protein 61-like	cilia- and flagella-associated protein 61-like			1.77468	2.33784	1.29103	0	1.99027	2.40803	11.205	9.53909	16.7269	10.5192	18.7754	6.73297	18.4225	5.58134	4.80669	8.52945	8.47549	0	2.42285	1.16802	2.12294	7.49491	6.86535	7.76847	3.2138	5.17923	0	1.96364	1.92905	0.796185	2.96913	2.33293	0
LOC140747403	LOC140747403	LOC140747403	uncharacterized LOC140747403			0	0	0	0	0	0	0	0	0	0	0	0	0	0	0	0	0	0	0.807615	0	0	0	0.403844	0	0	0	0	0	0	0	0	0	0
LOC140747674	LOC140747674	multiple coagulation factor deficiency protein 2 homolog	multiple coagulation factor deficiency protein 2 homolog			1.77468	3.50676	5.16411	2.77629	0.995135	4.81605	6.8475	3.57716	1.39391	3.23667	1.3411	13.4659	10.5271	3.72089	1.60223	4.87397	1.88344	7.0899	0	0	0	13.3243	2.42306	1.55369	11.2483	6.47403	0	0.981822	1.92905	0	0.989709	2.33293	0
LOC140747476	LOC140747476	LOC140747476	uncharacterized LOC140747476			1.77468	4.67568	0	0	3.98054	4.81605	11.8275	7.15432	1.39391	2.4275	4.02331	13.4659	13.1589	5.58134	6.40892	12.1849	9.41721	5.06422	5.65331	3.50407	5.30735	4.99661	10.0961	3.10739	33.7449	5.17923	1.34334	0.981822	0.964523	0	0	0	2.53018
LOC140747742	LOC140747742	LOC140747742	uncharacterized LOC140747742			15.9721	39.7433	10.3282	8.32888	1.99027	6.02006	14.94	5.96193	2.78781	4.85501	8.04662	18.5157	21.0543	11.1627	14.4201	9.74794	14.1258	8.10275	10.499	9.34418	7.43029	18.3209	10.9038	4.66108	6.42759	3.88442	2.015	2.94547	2.89357	0	0	1.16647	3.79527
LOC140747828	LOC140747828	LOC140747828	uncharacterized LOC140747828			2216.57	2113.41	1901.68	3513.4	3483.97	2067.29	1915.43	1604.95	1904.08	2435.59	1933.87	1792.65	1602.76	1568.36	2321.63	2443.08	1734.65	2829.88	4130.15	4628.87	3289.49	2217.66	2765.52	3113.6	2656.2	3095.88	3999.11	81.4912	144.678	218.951	264.747	132.394	172.685
LOC140747959	LOC140747959	transmembrane protein 151B-like	transmembrane protein 151B-like			0	12.8581	7.74617	8.32888	0.995135	1.20401	7.47	7.15432	1.39391	3.23667	6.70551	8.41621	18.4225	3.72089	0	0	11.3007	9.11559	23.4208	36.2087	50.9505	21.652	16.9615	32.6276	43.3863	14.2429	16.12	29.4547	55.4601	10.3504	11.8765	27.9952	36.6876
LOC140748045	LOC140748045	Usf	upstream stimulatory factor 1-like	Usf	Usf	1969.89	1534.79	1311.68	1218.79	921.495	1441.2	1410.58	1305.66	1359.06	1214.56	1244.54	1200.15	1260.62	1134.87	902.055	1082.02	945.488	1097.92	1300.26	1312.86	1133.65	1095.09	1104.51	1517.96	1322.48	1381.56	1041.09	969.058	985.742	775.883	831.355	875.433	994.993
LOC140748125	LOC140748125	Phaser	uncharacterized LOC140748125	Phs	Phaser	305.244	231.446	227.221	272.077	317.448	299.799	234.06	250.401	275.994	292.109	309.795	314.766	321.078	312.555	227.517	236.388	262.74	221.813	271.359	300.182	252.63	182.376	230.999	276.557	242.642	265.435	279.414	141.382	160.593	136.546	136.58	195.966	221.391
LOC140748212	LOC140748212	protein FAM177A1	protein FAM177A1			1355.85	1132.68	1115.45	710.731	660.77	1149.83	1160.34	1088.65	1069.13	923.26	1079.59	1213.62	1026.4	1172.08	668.13	751.81	963.381	885.225	746.237	759.215	793.979	1101.75	846.861	1159.06	1038.06	1184.75	1063.25	625.421	646.23	880.979	843.727	805.445	918.455
LOC140757489	LOC140757489	LOC140757489	uncharacterized LOC140757489			0	0	0	0	0	0	0	0	0	0.809168	0	0	0	0	0	0	0	0	0	0	0	0	0	0	0	0	0	27.0001	40.9922	0	0	0	0
LOC140748294	Cph	Chronophage	BCL11 transcription factor chronophage	Cph	Chronophage	7.09871	56.1081	80.0438	9.71702	6.96595	8.42809	67.23	127.585	121.27	67.1609	261.515	53.8637	115.798	189.766	3.20446	63.3616	169.51	102.297	8.88377	89.9377	20.1679	124.082	96.9226	18.6443	11.2483	15.5377	20.15	16.691	42.439	24.6818	55.4237	20.9964	41.7479
LOC140748361	LOC140748361	putative ATP-dependent RNA helicase DHX57	putative ATP-dependent RNA helicase DHX57			1075.45	818.244	840.46	606.62	695.599	851.237	662.962	730.933	783.376	685.365	690.668	587.451	642.155	597.203	616.859	609.246	646.021	631.001	571.792	578.171	536.042	619.58	654.227	660.32	660.435	595.611	454.048	1168.86	866.624	595.547	480.009	791.447	820.41
LOC140748471	Ork1	Ork1	open rectifier K[+] channel 1	Ork1	Open rectifier K[+] channel 1	8.87339	24.5473	12.9103	11.1052	2.98541	214.314	127.612	89.429	142.179	252.46	150.204	163.274	131.589	55.8134	251.55	171.807	68.7457	3.03853	12.1142	7.00814	29.7211	4.16384	6.86535	3.10739	4.8207	15.5377	2.68667	1.96364	3.85809	42.1978	52.4546	40.8263	26.5669
LOC140748570	IP3K2	IP3K2	Inositol 1,4,5-triphosphate kinase 2	IP3K2	Inositol 1,4,5-triphosphate kinase 2	3483.69	3638.85	2669.85	3356.54	3410.33	2579	2684.84	2557.67	2953.69	2497.9	2727.8	3804.13	3431.85	2963.69	4124.14	4018.59	2577.49	5491.64	4456.42	3676.94	5481.43	3313.59	3422.17	4323.93	4830.34	5701.03	5411.63	1323.5	3563.43	1295.79	2520.29	1712.96	5174.85
LOC140749154	sbr	small bristles	nuclear RNA export factor small bristles	sbr	small bristles	4163.39	3043.87	3410.9	4304.64	3502.88	2768.03	2871.59	2887.96	3346.77	3371.8	3372.87	3188.06	3466.06	2863.23	3226.89	3325.27	3104.86	3148.93	3803.06	3625.54	3241.73	2889.71	3289.71	3348.21	3135.06	3257.73	2830.41	2935.65	2909.48	2982.11	2970.12	4133.37	3495.44
LOC140749317	mnb	minibrain	minibrain	mnb	minibrain	7329.42	6287.62	5020.81	4794.66	4539.81	6300.6	5353.5	5326.39	5609.08	5574.36	4982.2	6433.35	6205.75	5897.62	6120.52	5691.58	4940.27	5452.14	5837.44	5875.15	5671.43	5112.36	5350.13	6177.49	5325.26	5523.65	5380.73	5033.8	6457	3911.66	3746.54	4280.93	3943.92
LOC140749247	LOC140749247	uncharacterized protein CG43867	uncharacterized protein CG43867			285.723	252.487	313.72	409.503	533.392	287.759	271.41	325.521	444.656	534.86	544.488	651.415	647.419	489.298	640.892	480.086	681.806	807.236	621.056	706.654	516.936	756.154	674.42	739.558	724.711	782.063	620.621	638.184	551.707	315.688	388.956	219.296	332.719
LOC140749769	LOC140749769	Aldehyde oxidase 3	uncharacterized LOC140749769	AOX3	Aldehyde oxidase 3	3311.55	1753.38	2516.21	24.9866	3.98054	1094.45	606.937	513.918	15.333	21.0384	14.7521	2614.07	1868.57	1235.34	14.4201	19.4959	77.2212	816.352	45.2265	31.5366	76.4258	688.699	166.384	43.5034	78.738	29.7806	40.3001	25.0365	52.0842	13.1371	24.7427	62.4059	67.6823
LOC140750002	LOC140750002	LOC140750002	uncharacterized LOC140750002			38198.2	36475	29493.5	29296.8	25873.5	27512.9	26038.5	25681.6	27333.1	23579.1	26405	25827.7	23404.5	23317	20375.6	23652.2	22286.8	18878.4	22695.6	19774.6	20828.2	22184.1	20678.4	26080.3	22679.8	26553.9	23153.1	22228.4	24097.6	28696.1	27452	25858.2	27399.3
LOC140749837	LOC140749837	LOC140749837	uncharacterized LOC140749837			594.517	527.183	522.867	589.962	578.173	982.474	848.467	740.472	769.437	726.632	745.653	728.844	815.853	679.063	770.673	645.801	586.692	658.348	523.335	538.458	502.075	551.293	493.901	487.86	369.587	488.142	364.716	496.311	638.514	615.451	690.322	445.59	674.293
LOC140749915	LOC140749915	LOC140749915	uncharacterized LOC140749915			757.787	753.953	708.775	837.052	1038.92	793.444	593.865	858.518	954.826	798.648	934.749	609.334	692.159	463.251	748.241	761.558	775.978	851.801	745.429	947.266	765.32	805.287	797.592	753.541	766.491	910.249	684.43	910.149	825.632	712.984	779.891	667.218	937.431
LOC140750169	PCB	Pyruvate carboxylase	Pyruvate carboxylase	Pcb	Pyruvate carboxylase	1135.79	1101.12	1119.32	1110.52	789.142	1396.65	1444.82	1932.86	1961.23	1150.64	1102.39	1878.5	1742.24	1696.73	866.806	776.18	1251.55	1376.45	1785.64	1131.81	1232.37	1638.89	1687.66	1160.61	1399.61	1214.53	1302.36	2209.1	1946.89	2865.47	2607.39	2052.98	2371.41
LOC140750241	LOC140750241	LOC140750241	uncharacterized LOC140750241			378.006	355.352	355.033	356.753	343.322	405.752	333.66	333.868	386.112	399.729	410.377	313.083	326.341	295.811	317.242	314.371	308.885	282.583	371.503	364.423	388.498	318.117	311.768	400.853	385.656	400.095	328.446	370.638	444.645	464.574	440.42	268.87	311.212
LOC140750394	Ugt50B3	Ugt50B3	UDP-glycosyltransferase family 50 member B3	Ugt50B3	UDP-glycosyltransferase family 50 member B3	1194.36	1620.12	1066.39	58.3021	50.7519	97.525	14.3175	40.5411	4.18172	16.1834	13.411	1028.46	392.136	446.507	197.074	183.992	109.24	44.5651	46.0341	114.466	56.2579	44.9695	44.019	133.618	112.483	310.754	79.2569	6.87275	10.6098	0	0	1.16647	1.26509
LOC140750604	LOC140750604	Aldehyde oxidase 3	xanthine dehydrogenase-like	AOX3	Aldehyde oxidase 3	1.77468	3.50676	2.58206	1.38815	0	1.20401	8.715	0	0	0	0	3.36648	2.63178	1.86045	3.20446	0	0	3.03853	0.807615	0	1.06147	4.16384	0.403844	0	0	3.88442	0	0	0.964523	1.99046	0	0	0
LOC140750682	LOC140750682	pancreatic lipase-related protein 3-like	pancreatic lipase-related protein 3-like			0	1.16892	1.29103	0	0	2.40803	0.6225	0	0	0	0	3.36648	0	0	0	0	0	1.01284	0.807615	0	0	6.66215	0.403844	1.55369	0	3.88442	0	0	0	0	0	1.16647	1.26509
LOC140750317	LOC140750317	Aldehyde oxidase 1	xanthine dehydrogenase-like	AOX1	Aldehyde oxidase 1	0	0	0	0	0	0	4.98	0	5.57563	4.04584	4.02331	38.7146	55.2675	14.8836	49.6691	47.5212	48.9695	0	1.61523	0	12.7376	2.4983	1.61538	0	3.2138	3.88442	0	0	0	0	0.989709	1.16647	0
LOC140758001	LOC140758001	Ionotropic receptor 31a	ionotropic receptor 75a-like	Ir31a	Ionotropic receptor 31a	0	0	0	0	0	0	0	0	0	0	0	0	0	0	0	0	0	0	0	0	0	0	0	0	0	0	0	0	0.964523	0	0	0	0
LOC140757506	LOC140757506	LOC140757506	uncharacterized LOC140757506			0	0	1.29103	0	0	0	0	0	0	0	0	0	0	0	0	0	0	0	0	0	0	0	0	0	0	0	0	0	0	0	0	0	0
LOC140757512	LOC140757512	LOC140757512	uncharacterized LOC140757512			0	0	0	0	0	0	0	0	0	0	0	0	2.63178	0	1.60223	0	0	0	0.807615	0	0	0	0.403844	0	0	0	0	0.981822	0	0	0	0	0
LOC140750771	LOC140750771	ninaE	parapinopsin-like	ninaE	neither inactivation nor afterpotential E	0	1.16892	0	0	0	0	0	0	0	0	0	0	0	0	0	0	0.941721	0	0	0	1.06147	0	0.807688	1.55369	0	0	0	0	4.82261	0.796185	0	1.16647	0
LOC140750862	DAAM	DAAM	disheveled-associated activator of morphogenesis-like protein	DAAM	Dishevelled Associated Activator of Morphogenesis	653.081	372.885	431.204	122.157	113.445	166.154	75.945	176.473	241.146	151.314	156.909	265.952	344.764	295.811	277.186	130.379	258.032	142.811	173.637	147.171	149.667	107.427	184.961	122.742	157.476	148.903	106.795	543.438	493.354	313.697	340.46	405.93	371.304
LOC140744325	TRNAP-UGG	transfer RNA proline (anticodon UGG)	transfer RNA proline (anticodon UGG)			0	0	0	0	0	0	0	0	0	0	0	0	0	0	0	0	0	0	0	0	0	0	0	0	0	0	0	0	0	0	0	0	0
LOC140744356	TRNAP-UGG	transfer RNA proline (anticodon UGG)	transfer RNA proline (anticodon UGG)			0	0	0	0	0	0	0	0	0	0	0	0	0	0	0	0	0	0	0	0	0	0	0	0	0	0	0	0	0	0	0	0	0
LOC140744363	TRNAP-UGG	transfer RNA proline (anticodon UGG)	transfer RNA proline (anticodon UGG)			0	0	0	0	0	0	0	0	0	0	0	0	0	0	0	0	0	0	0	0	0	0	0	0	0	0	0	0	0	0	0	0	0
LOC140756826	TRNAP-UGG	transfer RNA proline (anticodon UGG)	transfer RNA proline (anticodon UGG)			0	0	0	0	0	0	0	0	0	0	0	0	0	0	0	0	0	0	0	0	0	0	0	0	0	0	0	0	0	0	0	0	0
LOC140756833	TRNAP-UGG	transfer RNA proline (anticodon UGG)	transfer RNA proline (anticodon UGG)			0	0	0	0	0	0	0	0	0	0	0	0	0	0	0	0	0	0	0	0	0	0	0	0	0	0	0	0	0	0	0	0	0
LOC140756648	TRNAP-UGG	transfer RNA proline (anticodon UGG)	transfer RNA proline (anticodon UGG)			0	0	0	0	0	0	0	0	0	0	0	0	0	0	0	0	0	0	0	0	0	0	0	0	0	0	0	0	0	0	0	0	0
LOC140756840	TRNAP-UGG	transfer RNA proline (anticodon UGG)	transfer RNA proline (anticodon UGG)			0	0	0	0	0	0	0	0	0	0	0	0	0	0	0	0	0	0	0	0	0	0	0	0	0	0	0	0	0	0	0	0	0
LOC140756847	TRNAP-UGG	transfer RNA proline (anticodon UGG)	transfer RNA proline (anticodon UGG)			0	0	0	0	0	0	0	0	0	0	0	0	0	0	0	0	0	0	0	0	0	0	0	0	0	0	0	0	0	0	0	0	0
LOC140756655	TRNAP-UGG	transfer RNA proline (anticodon UGG)	transfer RNA proline (anticodon UGG)			0	0	0	0	0	0	0	0	0	0	0	0	0	0	0	0	0	0	0	0	0	0	0	0	0	0	0	0	0	0	0	0	0
LOC140756857	TRNAP-UGG	transfer RNA proline (anticodon UGG)	transfer RNA proline (anticodon UGG)			0	0	0	0	0	0	0	0	0	0	0	0	0	0	0	0	0	0	0	0	0	0	0	0	0	0	0	0	0	0	0	0	0
LOC140756864	TRNAP-UGG	transfer RNA proline (anticodon UGG)	transfer RNA proline (anticodon UGG)			0	0	0	0	0	0	0	0	0	0	0	0	0	0	0	0	0	0	0	0	0	0	0	0	0	0	0	0	0	0	0	0	0
LOC140756869	TRNAP-UGG	transfer RNA proline (anticodon UGG)	transfer RNA proline (anticodon UGG)			0	0	0	0	0	0	0	0	0	0	0	0	0	0	0	0	0	0	0	0	0	0	0	0	0	0	0	0	0	0	0	0	0
LOC140744605	TRNAP-UGG	transfer RNA proline (anticodon UGG)	transfer RNA proline (anticodon UGG)			0	0	0	0	0	0	0	0	0	0	0	0	0	0	0	0	0	0	0	0	0	0	0	0	0	0	0	0	0	0	0	0	0
LOC140745179	TRNAP-UGG	transfer RNA proline (anticodon UGG)	transfer RNA proline (anticodon UGG)			0	0	0	0	0	0	0	0	0	0	0	0	0	0	0	0	0	0	0	0	0	0	0	0	0	0	0	0	0	0	0	0	0
LOC140748397	TRNAP-UGG	transfer RNA proline (anticodon UGG)	transfer RNA proline (anticodon UGG)			0	0	0	0	0	0	0	0	0	0	0	0	0	0	0	0	0	0	0	0	0	0	0	0	0	0	0	0	0	0	0	0	0
LOC140748399	TRNAP-UGG	transfer RNA proline (anticodon UGG)	transfer RNA proline (anticodon UGG)			0	0	0	0	0	0	0	0	0	0	0	0	0	0	0	0	0	0	0	0	0	0	0	0	0	0	0	0	0	0	0	0	0
LOC140748400	TRNAP-UGG	transfer RNA proline (anticodon UGG)	transfer RNA proline (anticodon UGG)			0	0	0	0	0	0	0	0	0	0	0	0	0	0	0	0	0	0	0	0	0	0	0	0	0	0	0	0	0	0	0	0	0
LOC140755296	TRNAP-UGG	transfer RNA proline (anticodon UGG)	transfer RNA proline (anticodon UGG)			0	0	0	0	0	0	0	0	0	0	0	0	0	0	0	0	0	0	0	0	0	0	0	0	0	0	0	0	0	0	0	0	0
LOC140758016	LOC140758016	LOC140758016	uncharacterized LOC140758016			0	0	0	0	0	0	0	0	0	0	0	0	0	0	0	0	0	0	0	1.16802	0	0	0	0	0	0	1.34334	0	0	0.796185	0.989709	0	0
LOC140751020	LOC140751020	Aven	uncharacterized LOC140751020	Aven	Apoptosis and caspase activation inhibitor	784.407	796.034	874.026	920.341	888.656	1385.82	1421.79	1380.78	1435.72	1424.13	1351.83	984.696	1044.82	1159.06	1027.03	1211.18	1220.47	553.012	692.934	759.215	843.868	642.064	692.996	798.599	766.491	747.103	634.727	840.93	834.795	701.439	690.817	797.279	749.565
LOC140750941	LOC140750941	LOC140750941	uncharacterized LOC140750941			864.268	933.967	901.138	1060.54	1078.73	1031.84	1227.57	1057.65	995.25	1204.85	1015.21	1070.54	957.969	987.897	1168.03	1149.04	1018	1107.04	1221.11	1169.19	1130.47	1135.06	1206.28	1079.82	1185.89	1214.53	1157.28	1182.11	1162.25	1201.84	1244.56	1357.18	1231.56
LOC140758031	LOC140758031	LOC140758031	uncharacterized LOC140758031			1.77468	0	0	0	0	0	0.6225	0	0	0	0	0	0	0	0	0	0	1.01284	0.807615	3.50407	0	0	0.403844	3.10739	0	0	0	0	0.964523	0	0	0	0.632545
LOC140751093	LOC140751093	LOC140751093	uncharacterized LOC140751093			1906	1949.76	1626.7	1889.27	1830.05	1659.13	1360.16	1353.36	1738.2	1428.18	1575.8	1592.35	1686.97	1322.78	1522.12	1557.23	1361.73	1458.49	1941.51	2017.18	1573.1	1464.01	1665.86	2047.77	1563.51	1935.74	1179.45	1150.7	1138.14	1182.34	1343.03	1253.95	1483.95
LOC140751494	Gmd	Gmd	GDP-mannose 4,6 dehydratase	Gmd	GDP-mannose 4,6-dehydratase	1038.19	1090.6	1059.93	941.163	936.422	1118.53	1277.37	1279.43	1195.97	1157.11	1202.97	1306.2	1468.54	1320.92	1328.25	1365.93	1359.85	1779.57	1788.87	1928.41	1703.66	1506.48	1504.72	1542.82	1541.02	1558.95	1104.22	1226.3	1365.76	1633.37	1668.65	1419.59	1534.55
LOC140751294	IntS11	Integrator 11	integrator complex subunit 11	IntS11	Integrator 11	3197.97	2950.35	2771.84	2146.07	2359.47	2972.71	2629.44	2193.99	2164.74	2119.21	2058.59	2678.04	2481.77	2783.23	2183.84	2271.27	1865.55	2283.96	2355.01	2411.97	2309.76	2282.62	2295.05	2402.01	2034.33	2163.62	2138.59	2514.45	2160.05	2380.2	2062.06	2157.38	1994.41
LOC140751389	TTLL15	TTLL15	tubulin tyrosine ligase-like 15	TTLL15	Tubulin tyrosine ligase-like 15	2339.02	2098.21	1378.82	1086.92	1168.29	1598.93	1692.58	1553.68	742.952	666.754	734.924	1816.22	1700.13	1652.08	996.587	1052.78	786.337	2178.63	1309.95	1285.99	987.167	1976.16	1314.51	1037.87	874.153	1148.49	1528.72	347.074	144.678	27.4684	17.8148	71.1544	51.8687
LOC140757521	Actbeta	Activin-beta	inhibin subunit beta	Actbeta	Activin-beta	7.09871	32.7298	3.87309	1.38815	0	4.81605	71.5875	8.3467	15.333	6.47334	6.70551	21.8821	42.1085	11.1627	0	1.21849	1.88344	33.4238	0.807615	1.16802	2.12294	81.6113	3.23075	6.21477	8.03449	0	1.34334	2.45455	2.89357	3.18474	0	3.4994	3.79527
LOC140751642	LOC140751642	LOC140751642	uncharacterized LOC140751642			397.528	344.831	322.757	383.128	372.181	357.592	323.7	372.024	448.838	326.095	419.765	291.201	276.337	251.16	296.413	277.816	338.078	366.649	353.736	369.095	312.072	316.452	322.268	292.094	319.773	357.367	286.802	259.201	285.981	264.334	290.48	209.381	275.157
LOC140751569	IKKbeta	I-kappaB kinase beta	inhibitor of nuclear factor kappa B kinase subunit beta	IKKbeta	I-kappaB kinase beta	1638.03	1343.09	1078.01	1213.24	1203.12	1019.8	822.322	797.706	1038.46	890.894	1019.24	1242.23	1157.98	1205.57	938.907	1096.64	1000.11	981.445	1473.9	1572.16	1461.64	1040.13	1199.82	1746.35	1471.92	1548.59	1235.87	908.185	932.694	909.642	923.398	847.437	996.89
LOC140757545	mei-218	meiotic 218	meiotic 218	mei-218	meiotic 218	0	1.16892	0	0	0	0	0	1.19239	0	0	0	1.68324	0	0	0	0	0	0	0	0	0	0	0	0	0	0	6.71668	0	0	0	0	0	0
LOC140751714	LOC140751714	taxi	neurogenic differentiation factor 6-B-like	tx	taxi	15.9721	11.6892	14.2013	12.4933	23.8832	10.8361	15.5625	16.6934	18.1208	50.9776	48.2797	5.04973	5.26357	24.1858	12.8178	26.8068	19.7762	15.1926	37.9579	198.564	275.982	19.9864	36.7498	100.99	130.159	46.613	114.184	351.492	391.596	67.2777	54.9288	255.456	83.4959
LOC140742227	Rrp47	Rrp47	Ribosomal RNA processing 47	Rrp47	Ribosomal RNA processing 47	72.7618	134.426	86.4989	137.426	137.329	142.073	131.347	172.896	199.329	163.452	154.227	116.144	110.535	130.231	110.554	159.623	136.55	117.49	130.026	165.859	122.069	104.929	108.23	128.957	118.91	164.44	175.305	243.001	187.117	203.425	195.962	193.633	191.661
LOC140751776	LOC140751776	ADP-dependent glucokinase	ADP-dependent glucokinase			3263.63	3272.98	3378.62	4633.63	4651.26	2931.77	3524.59	4137.58	4064.63	4231.14	4495.38	3748.58	3471.32	4234.38	4963.71	5726.92	5837.73	4163.8	4655.1	5163.83	5788.19	5004.94	5046.84	5857.42	6115.86	6117.96	4751.38	7340.1	7531	5426	5556.72	4885.16	5592.33
LOC140751854	Rpn2	Rpn2	Regulatory particle non-ATPase 2	Rpn2	Regulatory particle non-ATPase 2	10303.8	11031.1	11166.1	11722.9	12880	15602.8	15261.8	14613.9	13125	13646.6	12511.1	14006.3	12564.1	14971	15796.4	14200.3	12491	15413.4	13407.2	12835.4	13476.4	16647.9	14871.6	13116.3	14107	12768.1	16093.2	12749.4	12792	12500.5	11525.7	10361.1	10220
LOC140751935	SrpRalpha	SrpRalpha	signal recognition particle receptor alpha	SrpRalpha	Signal recognition particle receptor alpha	942.354	832.271	725.558	649.652	1152.37	923.478	672.922	1000.41	1084.46	1127.17	1139.94	1173.22	1092.19	898.596	1344.27	1153.91	996.341	964.227	951.371	909.89	859.79	959.349	1016.07	755.095	877.367	846.804	1307.74	1879.7	1864.42	1009.56	983.771	695.797	845.08
LOC140757551	LOC140757551	LOC140757551	uncharacterized LOC140757551			33.7189	39.7433	49.0591	48.5851	50.7519	2.40803	1.8675	0	5.57563	4.85501	9.38772	3.36648	2.63178	0	1.60223	1.21849	0.941721	31.3981	41.996	37.3767	39.2744	28.3141	44.019	69.9162	33.7449	34.9598	79.9285	2.94547	0	2.38856	0.494854	3.4994	0
LOC140752946	mael	maelstrom	germ-plasm component protein maelstrom	mael	maelstrom	1307.94	1334.91	1324.6	1601.92	1644.96	1744.61	1696.93	1723	1729.84	1677.4	1633.46	1636.11	1689.61	1529.29	1685.55	1714.42	1589.63	1557.75	1652.38	1722.83	1521.09	1951.18	1784.59	1875.31	1802.94	1918.9	1775.22	1327.91	1284.26	1627.01	1675.08	865.518	1192.98
LOC140752007	FucT6	FucT6	alpha-(1,6)-fucosyltransferase 8	FucT6	alpha1,6-fucosyltransferase	44.3669	44.4189	69.7155	66.631	198.032	78.2608	46.065	93.0061	182.602	110.856	148.862	33.6648	78.9535	18.6045	160.223	64.5801	144.083	162.055	75.1082	165.859	66.8726	54.1299	94.9034	59.0404	53.0276	55.6767	42.9868	541.475	279.712	94.7461	96.4966	111.981	192.294
LOC140752104	LOC140752104	C901	uncharacterized LOC140752104	C901	C901	266.202	411.46	453.151	632.995	672.711	326.287	450.067	802.476	500.413	937.016	787.227	173.374	197.384	485.577	235.528	335.085	628.128	740.388	638.824	798.928	1124.1	705.355	857.361	601.279	946.463	723.797	830.182	1936.15	1154.53	770.708	343.429	1104.64	469.348
LOC140752250	LOC140752250	LOC140752250	uncharacterized LOC140752250			0	0	10.3282	4.16444	0.995135	74.6488	95.2425	193.167	85.0283	676.464	1150.67	6.73297	13.1589	16.744	62.487	3.65548	8.47549	22.2826	14.5371	4.67209	41.3973	124.915	35.1344	49.7182	57.8483	3.88442	33.5834	0.981822	2.89357	6.36948	1.97942	5.83233	2.53018
LOC140752332	Nep5	Neprilysin 5	M13 family metallopeptidase neprilysin 5	Nep5	Neprilysin 5	3.54935	0	1.29103	0	0	0	2.49	0	1.39391	0.809168	1.3411	0	0	0	1.60223	0	0	1.01284	0	0	0	0.832768	0	0	0	0	0	0	0	0	0	0	0
LOC140742232	LOC140742232	LOC140742232	uncharacterized LOC140742232			0	0	0	0	0	0	0	0	0	0	0	0	0	0	0	0	0	3.03853	0.807615	1.16802	1.06147	0	0.807688	0	0	0	1.34334	0	0	0	0	0	0
LOC140757565	LOC140757565	LOC140757565	uncharacterized LOC140757565			1.77468	0	0	0	0	0	0	1.19239	0	0.809168	0	0	0	0	0	0	0	4.05137	0	0	2.12294	0	0.807688	0	1.6069	0	1.34334	0	0	0	0.989709	0	0
LOC140752418	LOC140752418	LOC140752418	uncharacterized LOC140752418			1.77468	0	23.2385	0	3.98054	0	0	1.19239	0	3.23667	2.68221	6.73297	5.26357	14.8836	84.9182	1.21849	4.70861	19.244	3.23046	9.34418	1.06147	3.33107	5.65382	1.55369	6.42759	1.29481	24.8517	131.564	146.125	219.349	133.116	211.714	69.5799
LOC140752494	LOC140752494	LOC140752494	uncharacterized LOC140752494			10.6481	10.5203	89.081	1.38815	15.9222	3.61204	2.49	13.1162	4.18172	1.61834	29.5043	28.6151	5.26357	57.6739	253.152	2.43699	17.8927	98.2458	9.69138	73.5854	9.55323	24.1503	14.9422	7.76847	14.4621	5.17923	159.857	3.92729	52.0842	3.18474	26.7221	12.8311	10.1207
LOC140752589	LOC140752589	LOC140752589	uncharacterized LOC140752589			23.0708	28.0541	12.9103	20.8222	44.7811	33.7124	26.145	15.501	30.666	45.3134	48.2797	18.5157	7.89535	9.30223	11.2156	9.74794	9.41721	14.1798	17.7675	14.0163	10.6147	36.6418	18.5768	32.6276	25.7104	44.0234	20.15	0	7.71618	15.9237	12.8662	13.9976	7.59054
LOC140752744	LOC140752744	LOC140752744	uncharacterized LOC140752744			461.416	443.021	192.363	462.253	558.271	577.926	704.67	515.111	928.342	911.123	968.276	568.936	539.516	368.369	483.873	626.305	462.385	420.33	570.984	669.277	599.73	380.575	403.844	435.034	401.725	423.402	456.063	559.148	592.699	367.838	409.739	507.413	583.206
LOC140753087	LOC140753087	LOC140753087	uncharacterized LOC140753087			7.09871	15.196	3.87309	8.32888	8.95622	0	1.245	1.19239	0	0.809168	25.481	0	0	1.86045	0	0	9.41721	1.01284	8.88377	5.84011	11.6762	4.99661	5.65382	7.76847	14.4621	6.47403	9.40336	152.673	148.537	53.3444	40.5781	101.483	58.1941
LOC140752858	LOC140752858	LOC140752858	uncharacterized LOC140752858			3.54935	3.50676	1.29103	2.77629	0.995135	0	0.6225	0	0	1.61834	2.68221	0	0	1.86045	0	0	0.941721	2.02569	1.61523	4.67209	3.18441	0.832768	0.807688	1.55369	0	1.29481	1.34334	23.5637	13.0211	3.98093	4.94854	50.158	22.7716
LOC140753013	LOC140753013	LOC140753013	uncharacterized LOC140753013			1664.65	1352.44	1149.02	694.073	662.76	197.458	107.692	107.315	59.938	44.5042	108.629	109.411	73.6899	120.929	25.6357	35.3363	53.6781	444.638	471.647	310.694	242.015	451.36	479.363	529.81	490.104	466.13	402.329	293.074	359.767	183.123	196.952	57.1568	46.1758
LOC140757572	LOC140757572	LOC140757572	uncharacterized LOC140757572			0	7.01352	15.4923	1.38815	1.99027	4.81605	7.47	3.57716	4.18172	5.66417	4.02331	1.68324	7.89535	7.44179	0	3.65548	2.82516	10.1284	4.03808	1.16802	2.12294	11.6588	3.6346	4.66108	1.6069	2.58961	2.68667	3.92729	1.44678	4.77711	7.91767	0	0
LOC140757580	LOC140757580	LOC140757580	uncharacterized LOC140757580			0	0	1.29103	0	0	0	0	0	0	0	0	1.68324	0	0	0	0	0	22.2826	15.3447	16.3523	29.7211	0.832768	8.07688	0	0	1.29481	1.34334	0	2.41131	42.1978	60.3722	2.33293	8.85563
LOC140753139	LOC140753139	LOC140753139	uncharacterized LOC140753139			704.547	1184.12	733.304	639.935	574.193	302.207	429.525	283.788	386.112	383.545	445.246	444.376	489.512	520.925	395.751	455.716	397.406	320.058	298.01	287.334	352.408	392.234	252.403	388.423	319.773	391.032	368.746	579.275	610.061	480.1	432.503	320.195	301.091
LOC140753212	LOC140753212	LOC140753212	uncharacterized LOC140753212			573.221	1013.45	546.105	535.824	566.232	327.491	303.157	213.437	416.778	289.682	398.307	382.096	489.512	426.042	262.766	355.8	263.682	146.862	158.293	85.2657	130.561	205.694	119.134	214.41	179.973	217.528	155.827	860.567	874.822	229.7	168.251	291.033	306.784
LOC140753293	LOC140753293	LOC140753293	uncharacterized LOC140753293			42.5923	85.3311	47.7681	84.6769	61.6984	15.6522	8.0925	7.15432	6.96953	15.3742	22.7987	10.0995	13.1589	11.1627	6.40892	7.31096	7.53377	17.2183	21.8056	18.6884	22.2909	20.8192	16.1538	18.6443	19.2828	23.3065	18.135	338.729	339.512	9.95232	11.8765	23.9125	8.22308
LOC140753462	LOC140753462	LOC140753462	uncharacterized LOC140753462			5.32403	3.50676	12.9103	5.55258	3.98054	1.20401	3.1125	2.38477	0	0.809168	1.3411	1.68324	7.89535	3.72089	1.60223	2.43699	4.70861	12.1541	4.03808	1.16802	4.24588	0	3.6346	4.66108	0	3.88442	2.68667	27.491	27.4889	12.739	16.8251	14.5808	13.916
LOC140753416	LOC140753416	LOC140753416	uncharacterized LOC140753416			1.77468	0	1.29103	2.77629	1.99027	1.20401	0.6225	2.38477	0	0.809168	1.3411	3.36648	0	1.86045	0	0	1.88344	0	0.807615	0	2.12294	0	0.807688	4.66108	3.2138	0	1.34334	2.45455	0	0	1.97942	2.33293	0
LOC140753570	Sym	Symplekin	symplekin scaffold protein	Sym	Symplekin	1448.14	1365.3	1288.45	1545.01	1554.4	1898.73	1896.13	1912.59	2012.8	2004.31	1764.89	1844.83	1626.44	1789.75	1983.56	2079.97	1671.56	1816.03	1956.85	2133.98	1939.3	1859.57	1896.05	1828.7	1672.78	1904.66	1919.63	2014.21	1944	2362.28	2215.46	2153.3	2063.99
LOC140753653	LOC140753653	Aldehyde oxidase 2	uncharacterized LOC140753653	AOX2	Aldehyde oxidase 2	1171.29	993.582	905.011	141.591	157.231	1425.55	956.782	1176.89	401.445	408.63	380.873	2026.62	1636.97	2007.42	555.974	542.229	619.653	833.57	202.711	168.195	202.741	475.511	390.921	113.42	99.6277	103.585	253.891	10.8	7.71618	40.6055	24.7427	202.965	68.3148
LOC140757585	LOC140757585	LOC140757585	uncharacterized LOC140757585			14.1974	7.01352	1.29103	11.1052	3.98054	0	1.8675	0	0	0	0	1.68324	0	1.86045	0	0	0	4.05137	1.61523	1.16802	4.24588	0.832768	1.21153	0	0	1.29481	0	0.981822	0	0.796185	0	0	0
LOC140757586	LOC140757586	LOC140757586	uncharacterized LOC140757586			0	1.16892	2.58206	2.77629	0	1.20401	0	0	1.39391	0.809168	0	0	2.63178	0	0	0	0.941721	1.01284	0	0	0	2.4983	2.42306	3.10739	1.6069	0	0	0	0	0	0	0	0
LOC140753735	LOC140753735	LOC140753735	uncharacterized LOC140753735			0	5.8446	1.29103	0	0	1.20401	6.225	1.19239	22.3025	0.809168	2.68221	314.766	231.597	24.1858	3.20446	1.21849	1.88344	368.675	3.23046	1.16802	4.24588	312.288	97.3264	231.5	247.462	190.337	6.04501	0	0	1.59237	2.47427	0	0
LOC140757587	LOC140757587	Aldehyde oxidase 1	xanthine dehydrogenase/oxidase-like	AOX1	Aldehyde oxidase 1	1.77468	0	0	0	0	0	0	1.19239	0	0.809168	4.02331	8.41621	2.63178	1.86045	0	1.21849	0.941721	0	0	0	0	0.832768	0.403844	1.55369	1.6069	1.29481	0	0	0	0	0	3.4994	2.53018
LOC140757597	LOC140757597	Aldehyde oxidase 1	xanthine dehydrogenase/oxidase-like	AOX1	Aldehyde oxidase 1	0	0	1.29103	0	0	0	1.245	0	0	0	0	0	0	0	0	1.21849	0.941721	1.01284	0	0	0	0.832768	1.21153	3.10739	0	2.58961	0	0	0	2.38856	0	3.4994	6.95799
LOC140753884	LOC140753884	LOC140753884	uncharacterized LOC140753884			35.4935	15.196	33.5667	5.55258	1.99027	43.3445	34.86	31.002	20.9086	33.985	44.2564	85.8453	42.1085	72.5574	8.01115	9.74794	33.902	13.167	2.42285	0	8.49176	9.16045	10.0961	1.55369	9.64139	3.88442	1.34334	1.96364	3.85809	5.5733	3.95884	4.66586	6.32545
LOC140754008	LOC140754008	Alkaline phosphatase 12	alkaline phosphatase-like	Alp12	Alkaline phosphatase 12	30.1695	25.7162	15.4923	72.1836	133.348	10.8361	36.105	28.6173	11.1513	16.9925	32.1865	23.5654	10.5271	16.744	36.8513	31.6808	16.951	49.6293	33.1122	40.8808	18.045	39.9729	39.5767	26.4128	24.1035	23.3065	154.484	115.855	79.0909	81.2109	28.7016	47.8251	31.6272
LOC140757602	LOC140757602	LOC140757602	uncharacterized LOC140757602			0	0	0	0	0	0	0	0	0	0	0	0	0	1.86045	0	1.21849	0	0	0.807615	0	0	0	0.403844	0	0	0	0	0.981822	1.92905	2.78665	9.40223	0	0
LOC140742242	LOC140742242	Cytochrome b5	uncharacterized LOC140742242	Cyt-b5	Cytochrome b5	2599.9	2267.7	2082.43	2759.63	2279.85	2329.76	2640.02	2721.03	2938.36	2864.45	3366.17	2704.97	2644.94	2753.46	2552.35	2965.81	3019.16	2765.06	3023.71	3304.34	2962.56	2448.34	2659.72	3230.13	3167.2	3336.72	2132.55	2666.14	2816.89	2976.14	3158.16	3234.03	3030.52
LOC140754099	LOC140754099	probable methyltransferase-like protein 25	probable methyltransferase-like protein 25			647.757	734.082	812.057	862.039	888.656	1567.62	1573.06	1447.56	1499.84	1711.39	1463.14	1267.48	1305.36	1257.66	1693.56	1694.92	1409.76	1133.37	1233.23	1382.94	1402.2	919.376	1036.67	961.736	858.084	980.169	1112.28	1645.53	1164.18	1457.42	1142.62	1477.33	1112.65
LOC140757609	LOC140757609	LOC140757609	uncharacterized LOC140757609			0	0	0	0	0	0	1.245	0	0	0	0	0	0	1.86045	1.60223	0	0	3.03853	0	0	1.06147	28.3141	14.1345	6.21477	3.2138	2.58961	0	0	0.964523	0	0	0.583233	3.79527
LOC140754175	LOC140754175	Niemann-Pick type C-2a	ecdysteroid-regulated 16 kDa protein-like	Npc2a	Niemann-Pick type C-2a	1499.6	2995.94	1571.18	1472.82	1411.1	963.21	2219.21	1424.9	1832.99	1250.97	1884.25	2048.51	2584.41	1700.45	911.669	1326.94	1186.57	2361.95	2111.91	1754.37	1589.02	2578.25	1679.18	1758.78	1643.86	1860.64	1020.94	2471.74	2595.05	672.777	704.178	2395.34	2381.53
LOC140754262	LOC140754262	LOC140754262	uncharacterized LOC140754262			757.787	801.879	821.094	742.658	667.736	621.271	595.732	716.624	602.168	572.081	619.589	457.842	489.512	690.226	431	484.96	583.867	583.398	667.898	664.605	665.541	541.299	627.17	663.427	755.242	683.658	638.085	457.529	514.091	668.398	749.704	442.674	616.731
LOC140757617	LOC140757617	mitochondrial 2-oxodicarboxylate carrier	mitochondrial 2-oxodicarboxylate carrier			0	4.67568	5.16411	0	0	4.81605	10.5825	11.9239	6.96953	2.4275	8.04662	10.0995	2.63178	16.744	6.40892	10.9664	17.8927	13.167	4.03808	3.50407	3.18441	3.33107	8.07688	1.55369	3.2138	1.29481	0	0	0	0.796185	1.97942	2.33293	0
LOC140754343	pcx	pecanex	pecanex	pcx	pecanex	184.566	146.115	163.961	105.499	149.27	134.849	64.74	107.315	121.27	101.146	134.11	90.8951	165.802	81.8597	123.372	102.353	126.191	138.76	110.643	113.298	102.963	114.089	137.711	93.2216	94.807	75.0988	108.81	400.583	133.586	101.514	130.642	88.6514	82.2308
LOC140755468	LOC140755468	thioredoxin, mitochondrial	thioredoxin, mitochondrial			1982.31	1927.55	1581.51	1229.9	1230.98	1417.12	1432.37	1360.51	1322.82	1190.29	1284.78	1078.96	1252.73	1064.18	879.624	1046.69	1040.6	1151.6	1138.74	1069.91	1096.5	1079.27	1003.96	1110.89	1213.21	1075.98	1373.56	1492.37	1413.99	1073.66	1056.51	1089.48	1295.45
LOC140754491	Klc	Kinesin light chain	kinesin light chain	Klc	Kinesin light chain	3332.84	3572.22	3310.2	3940.95	4427.36	4480.13	4025.08	4923.36	3594.89	4967.48	3123.43	5898.08	4526.67	5594.36	6285.55	4630.27	3780.07	4027.06	3449.33	2833.62	3692.85	4488.62	4231.48	2179.83	2604.78	2431.65	6004.71	964.149	1269.31	1091.17	1027.81	1370.01	1077.22
LOC140742250	btn	buttonless	buttonless	btn	buttonless	0	0	0	0	2.98541	0	0	0	0	0.809168	0	1.68324	0	0	0	0	0.941721	10.1284	0	0	0	3.33107	1.21153	0	3.2138	2.58961	0	0	0	0.796185	0	0	0
LOC140755799	east	east	enhanced adult sensory threshold	east	enhanced adult sensory threshold	3437.55	3029.84	3676.85	3963.16	3564.57	3690.3	3909.92	4081.54	4730.92	4058.78	4530.24	4154.24	4568.78	3441.83	4697.74	4653.42	5172.88	4144.55	4793.2	4392.93	3873.3	3639.2	4132.94	4465.32	4128.12	4446.37	3523.57	4194.83	3377.28	3041.03	3573.84	3313.35	3315.17
LOC140756004	mRpL49	mRpL49	mitochondrial ribosomal protein L49	mRpL49	mitochondrial ribosomal protein L49	835.873	997.088	1275.54	1320.13	1357.36	1518.26	1729.93	1880.39	1685.23	1632.09	1755.5	1525.02	1547.49	2007.42	1861.79	1988.58	2292.15	1882.88	1572.43	1530.11	1789.64	2320.09	1808.82	1892.4	1732.24	1720.8	1823.58	1918.48	1754.95	1517.93	1295.03	1862.26	1452.32
LOC140756165	Brms1	Brms1	breast cancer metastasis-suppressor 1-like protein	Brms1	BRMS1 transcriptional repressor	647.757	814.737	858.534	1111.9	1168.29	1145.02	1329.04	1172.12	1049.61	1440.32	1190.9	1264.11	1263.26	1387.89	1544.55	1492.65	1404.11	1082.73	1032.13	1121.3	1181.42	1206.68	1124.71	1062.73	1086.26	1114.83	1538.12	891.003	932.694	1153.67	1026.33	1068.48	798.271
LOC140756090	LOC140756090	LOC140756090	uncharacterized LOC140756090			72.7618	95.8514	140.722	137.426	120.411	72.2408	101.467	109.7	82.2405	107.619	89.8539	90.8951	68.4264	87.441	75.3048	91.387	91.347	116.477	128.411	138.995	126.315	181.543	161.538	141.386	117.304	174.799	108.139	109.473	118.636	108.679	152.91	136.477	117.021
LOC140756246	sdt	stardust	MAGUK p55 family member stardust	sdt	stardust	4896.33	2922.3	3009.39	4254.67	2843.1	3430.23	3269.37	3131.21	5181.15	3855.68	3468.09	4490.89	3942.41	2941.37	3981.54	3852.87	3235.75	3236.03	6028.85	3745.85	3303.29	2843.9	4127.29	3864.04	3560.89	4037.21	2803.54	2217.94	2883.44	2105.51	2560.87	2283.94	2363.19
LOC140756338	slpr	slipper	mitogen-activated protein kinase kinase kinase slipper	slpr	slipper	413.5	405.615	342.123	384.516	462.738	447.893	321.832	486.494	496.231	540.524	376.85	422.494	489.512	444.647	591.223	344.833	431.308	453.754	430.459	398.296	334.363	520.48	595.266	248.591	367.98	330.176	523.901	625.421	497.212	410.036	399.842	492.249	433.926
LOC140757752	LOC140757752	LOC140757752	uncharacterized LOC140757752			553.699	424.318	513.829	440.042	371.185	477.993	495.51	578.307	628.652	591.502	548.511	518.438	621.101	413.019	507.907	505.674	538.665	516.55	519.297	473.049	421.403	418.05	481.382	484.752	470.821	424.697	357.328	413.838	425.355	371.022	417.657	372.103	352.96
LOC140756474	fne	found in neurons	ELAV like RNA binding protein found in neurons	fne	found in neurons	3098.59	2265.37	2055.32	1329.84	1451.9	2391.17	2066.7	2047.33	1802.32	1902.35	1408.16	2558.53	2229.12	2426.02	1695.16	1536.52	1311.82	1480.78	1422.21	1268.47	1307.73	1571.43	1485.34	1037.87	1153.75	1167.92	1763.8	2360.79	2449.89	2019.13	1490.5	1873.34	1172.74
LOC140757005	mRpL33	mRpL33	mitochondrial ribosomal protein L33	mRpL33	mitochondrial ribosomal protein L33	528.854	540.041	520.284	771.809	697.59	709.163	784.35	659.39	779.194	791.366	799.297	737.26	757.954	785.109	796.308	938.239	836.249	552	671.936	643.58	722.861	652.058	567.805	843.656	644.366	770.41	559.5	540.002	481.297	603.509	551.268	660.803	554.109
LOC140757118	norpA	no receptor potential A	no receptor potential A	norpA	no receptor potential A	15.9721	12.8581	19.3654	6.94073	13.9319	6.02006	11.205	14.3086	13.9391	8.09168	22.7987	8.41621	7.89535	16.744	14.4201	13.4034	19.7762	37.4752	16.1523	19.8564	12.7376	15.8226	24.2306	13.9832	17.6759	14.2429	2.68667	25.5274	8.19845	12.3409	10.8868	9.33173	11.3858
LOC140756568	LOC140756568	LOC140756568	uncharacterized LOC140756568			0	0	0	0	0	1.20401	0	0	0	0	0	0	0	0	0	0	0	0	0	0	0	0	0	0	0	0	8.06002	84.4367	67.5166	66.0834	47.506	34.994	24.0367
LOC140756718	LOC140756718	crooked legs	uncharacterized LOC140756718	crol	crooked legs	5.32403	10.5203	10.3282	11.1052	4.97568	1.20401	9.95999	13.1162	6.96953	12.1375	12.0699	3.36648	0	5.58134	0	4.87397	0.941721	12.1541	7.26854	11.6802	10.6147	15.8226	12.1153	17.0906	27.3173	24.6013	6.04501	2.94547	1.92905	4.37902	0.989709	8.74849	13.916
LOC140756624	LOC140756624	chymotrypsin-2-like	chymotrypsin-2-like			1.77468	0	0	0	0	0	0	0	0	0	1.3411	0	0	1.86045	0	0	0	4.05137	1.61523	1.16802	1.06147	0	1.21153	0	0	2.58961	9.40336	0	0.964523	0	0	0	0
LOC140756821	LOC140756821	chymotrypsin-1-like	chymotrypsin-1-like			0	0	0	0	0	0	0	0	0	0	0	0	0	0	0	0	0	0	0	0	0	0	0	0	0	0	0	0	0	0	0.989709	0	0
LOC140742268	LOC140742268	LOC140742268	uncharacterized LOC140742268			7.09871	1.16892	9.0372	5.55258	3.98054	1.20401	1.245	1.19239	5.57563	0	0	6.73297	5.26357	1.86045	6.40892	1.21849	2.82516	1.01284	2.42285	0	2.12294	0	1.21153	0	1.6069	2.58961	14.105	3.92729	1.92905	21.0989	11.3817	6.99879	2.53018
LOC140756916	shtd	shattered	anaphase promoting complex subunit 1	shtd	shattered	800.379	803.048	915.339	1084.14	1326.51	1017.39	794.932	959.871	1120.7	1037.35	1064.84	674.98	660.578	591.622	874.818	738.407	713.825	1185.03	1091.9	1185.54	957.446	1448.18	1261.21	1274.03	1145.72	1320.7	1223.78	713.785	685.294	978.512	955.069	668.385	902.641
LOC140757088	LOC140757088	bobby sox	uncharacterized LOC140757088	bbx	bobby sox	2037.33	1208.66	1412.39	975.867	897.612	699.531	587.64	773.859	558.957	527.577	763.087	1314.61	1060.61	1045.57	483.873	509.33	711	753.555	721.201	621.388	659.173	609.586	665.535	579.528	549.559	695.311	601.143	211.092	231.486	175.957	193.983	299.198	282.115
LOC140757625	LOC140757625	Dopamine 2-like receptor	dopamine D2-like receptor	Dop2R	Dopamine 2-like receptor	0	0	0	0	0	1.20401	0	0	0	0	1.3411	0	0	0	0	1.21849	2.82516	1.01284	0.807615	1.16802	0	1.66554	1.61538	0	0	2.58961	0	0	0.482261	0	0	1.16647	0
LOC140757137	LOC140757137	Dopamine 2-like receptor	dopamine D2-like receptor	Dop2R	Dopamine 2-like receptor	0	0	0	0	0	0	0	0	0	0	0	0	0	0	0	0	0	0	0	0	0	0	0	0	0	0	0	7.85457	0	0	0	0	0
LOC140757763	LOC140757763	LOC140757763	uncharacterized LOC140757763			0	0	0	0	0	19.2642	9.3375	15.501	19.5147	14.565	14.7521	5.04973	0	0	3.20446	4.87397	0	0	0	1.16802	0	0	0.403844	1.55369	0	1.29481	0	11.7819	21.2195	0.796185	0.989709	2.33293	8.85563
LOC140744410	TRNAP-AGG	transfer RNA proline (anticodon AGG)	transfer RNA proline (anticodon AGG)			0	0	0	0	0	0	0	0	0	0	0	0	0	0	0	0	0	0	0	0	0	0	0	0	0	0	0	0	0	0	0	0	0
LOC140744273	TRNAP-AGG	transfer RNA proline (anticodon AGG)	transfer RNA proline (anticodon AGG)			0	0	0	0	0	0	0	0	0	0	0	0	0	0	0	0	0	0	0	0	0	0	0	0	0	0	0	0	0	0	0	0	0
LOC140744276	TRNAP-AGG	transfer RNA proline (anticodon AGG)	transfer RNA proline (anticodon AGG)			0	0	0	0	0	0	0	0	0	0	0	0	0	0	0	0	0	0	0	0	0	0	0	0	0	0	0	0	0	0	0	0	0
LOC140744343	TRNAP-AGG	transfer RNA proline (anticodon AGG)	transfer RNA proline (anticodon AGG)			0	0	0	0	0	0	0	0	0	0	0	0	0	0	0	0	0	0	0	0	0	0	0	0	0	0	0	0	0	0	0	0	0
LOC140744350	TRNAP-AGG	transfer RNA proline (anticodon AGG)	transfer RNA proline (anticodon AGG)			0	0	0	0	0	0	0	0	0	0	0	0	0	0	0	0	0	0	0	0	0	0	0	0	0	0	0	0	0	0	0	0	0
LOC140744370	TRNAP-AGG	transfer RNA proline (anticodon AGG)	transfer RNA proline (anticodon AGG)			0	0	0	0	0	0	0	0	0	0	0	0	0	0	0	0	0	0	0	0	0	0	0	0	0	0	0	0	0	0	0	0	0
LOC140744376	TRNAP-AGG	transfer RNA proline (anticodon AGG)	transfer RNA proline (anticodon AGG)			0	0	0	0	0	0	0	0	0	0	0	0	0	0	0	0	0	0	0	0	0	0	0	0	0	0	0	0	0	0	0	0	0
LOC140744382	TRNAP-AGG	transfer RNA proline (anticodon AGG)	transfer RNA proline (anticodon AGG)			0	0	0	0	0	0	0	0	0	0	0	0	0	0	0	0	0	0	0	0	0	0	0	0	0	0	0	0	0	0	0	0	0
LOC140744389	TRNAP-AGG	transfer RNA proline (anticodon AGG)	transfer RNA proline (anticodon AGG)			0	0	0	0	0	0	0	0	0	0	0	0	0	0	0	0	0	0	0	0	0	0	0	0	0	0	0	0	0	0	0	0	0
LOC140747845	TRNAP-AGG	transfer RNA proline (anticodon AGG)	transfer RNA proline (anticodon AGG)			0	0	0	0	0	0	0	0	0	0	0	0	0	0	0	0	0	0	0	0	0	0	0	0	0	0	0	0	0	0	0	0	0
LOC140747805	TRNAP-AGG	transfer RNA proline (anticodon AGG)	transfer RNA proline (anticodon AGG)			0	0	0	0	0	0	0	0	0	0	0	0	0	0	0	0	0	0	0	0	0	0	0	0	0	0	0	0	0	0	0	0	0
LOC140744619	TRNAP-AGG	transfer RNA proline (anticodon AGG)	transfer RNA proline (anticodon AGG)			0	0	0	0	0	0	0	0	0	0	0	0	0	0	0	0	0	0	0	0	0	0	0	0	0	0	0	0	0	0	0	0	0
LOC140745698	TRNAP-AGG	transfer RNA proline (anticodon AGG)	transfer RNA proline (anticodon AGG)			0	0	0	0	0	0	0	0	0	0	0	0	0	0	0	0	0	0	0	0	0	0	0	0	0	0	0	0	0	0	0	0	0
LOC140745971	TRNAP-AGG	transfer RNA proline (anticodon AGG)	transfer RNA proline (anticodon AGG)			0	0	0	0	0	0	0	0	0	0	0	0	0	0	0	0	0	0	0	0	0	0	0	0	0	0	0	0	0	0	0	0	0
LOC140746559	TRNAP-AGG	transfer RNA proline (anticodon AGG)	transfer RNA proline (anticodon AGG)			0	0	0	0	0	0	0	0	0	0	0	0	0	0	0	0	0	0	0	0	0	0	0	0	0	0	0	0	0	0	0	0	0
LOC140748396	TRNAP-AGG	transfer RNA proline (anticodon AGG)	transfer RNA proline (anticodon AGG)			0	0	0	0	0	0	0	0	0	0	0	0	0	0	0	0	0	0	0	0	0	0	0	0	0	0	0	0	0	0	0	0	0
LOC140748398	TRNAP-AGG	transfer RNA proline (anticodon AGG)	transfer RNA proline (anticodon AGG)			0	0	0	0	0	0	0	0	0	0	0	0	0	0	0	0	0	0	0	0	0	0	0	0	0	0	0	0	0	0	0	0	0
LOC140757128	fs(1)Ya	fs(1)Ya	female sterile (1) Young arrest	fs(1)Ya	female sterile (1) Young arrest	1.77468	2.33784	0	0	0	0	0	0	0	0	0	0	0	0	0	0	0	1.01284	0	0	0	0	0	0	0	0	0	0	0	0	0	0	0
LOC140744263	LOC140744263	U6 spliceosomal RNA	U6 spliceosomal RNA			10.6481	18.7027	7.74617	8.32888	3.98054	3.61204	2.49	5.96193	6.96953	4.04584	5.36441	10.0995	2.63178	5.58134	3.20446	2.43699	5.65033	5.06422	4.03808	8.17616	4.24588	4.99661	5.65382	4.66108	1.6069	6.47403	20.15	32.4001	41.4745	15.1275	20.7839	25.6622	29.0971
LOC140757632	LOC140757632	Aldehyde oxidase 3	xanthine dehydrogenase/oxidase-like	AOX3	Aldehyde oxidase 3	26.6202	7.01352	12.9103	0	0	2.40803	0.6225	0	1.39391	2.4275	0	5.04973	0	0	0	0	0	0	0	0	0	0.832768	0.807688	0	0	0	0	2.94547	3.85809	2.38856	0	6.99879	1.89763
LOC140757146	LOC140757146	LOC140757146	uncharacterized LOC140757146			88.7339	84.1622	10.3282	33.3155	9.95135	15.6522	16.8075	11.9239	11.1513	9.71001	8.04662	11.7827	2.63178	3.72089	3.20446	1.21849	1.88344	11.1413	9.69138	8.17616	11.6762	12.4915	9.28841	4.66108	8.03449	0	1.34334	121.746	90.1829	1.59237	1.97942	9.33173	2.53018
LOC140757155	LOC140757155	Aldehyde oxidase 3	xanthine dehydrogenase-like	AOX3	Aldehyde oxidase 3	519.98	673.298	218.184	281.794	142.304	894.581	850.957	636.734	564.532	476.6	380.873	279.418	197.384	120.929	193.87	80.4205	42.3775	1620.55	740.583	373.767	398.051	639.566	608.997	74.5773	128.552	34.9598	535.991	3449.63	1974.86	312.901	199.921	417.012	715.408
LOC140757164	LOC140757164	LOC140757164	uncharacterized LOC140757164			13148.6	70933.6	11158.4	79.1243	0.995135	1066.76	68.475	150.241	19.5147	15.3742	12.0699	10729	2187.01	2639.97	14.4201	18.2774	50.853	49.6293	1.61523	45.5529	5.30735	33.3107	39.1729	0	4.8207	1.29481	32.2401	8.34549	51.1197	5.97139	23.753	2.33293	16.4462
LOC140757175	LOC140757175	LOC140757175	uncharacterized LOC140757175			15.9721	22.2095	29.6937	4.16444	1.99027	22.8762	13.695	26.2325	4.18172	8.90084	16.0932	11.7827	7.89535	9.30223	6.40892	3.65548	8.47549	22.2826	0.807615	28.0325	10.6147	20.8192	19.7884	7.76847	8.03449	3.88442	36.2701	579.275	247.882	191.085	92.5378	141.142	51.2361
LOC140757640	LOC140757640	LOC140757640	uncharacterized LOC140757640			28.3948	33.8987	25.8206	1.38815	5.97081	2.40803	9.3375	13.1162	2.78781	2.4275	6.70551	15.1492	18.4225	22.3254	3.20446	3.65548	7.53377	147.875	8.07615	2.33605	6.36882	38.3073	57.7497	0	3.2138	0	8.06002	19.6364	18.3259	11.9428	5.93825	33.8275	13.916
LOC140757181	LOC140757181	hemolymph lipopolysaccharide-binding protein-like	hemolymph lipopolysaccharide-binding protein-like			35.4935	29.223	33.5667	115.216	168.178	66.2207	79.68	129.97	167.269	220.094	327.229	63.9632	57.8992	113.487	227.517	177.9	152.559	203.582	250.361	237.109	160.282	349.763	209.595	435.034	343.876	286.152	96.7202	401.565	277.783	10.3504	1.97942	48.9916	1.26509
LOC140757192	tko	technical knockout	30S ribosomal protein S12 technical knockout	tko	technical knockout	388.654	331.973	379.562	331.767	435.869	500.869	524.767	470.993	426.536	465.271	363.439	415.761	331.605	331.16	514.316	387.481	376.689	405.137	339.198	295.51	349.223	434.705	438.575	265.682	462.787	302.985	458.078	506.62	375.199	402.074	333.532	521.993	301.091
LOC140757646	LOC140757646	giant	uncharacterized LOC140757646	gt	giant	3.54935	3.50676	0	0	0	1.20401	0	0	0	0.809168	0	0	0	1.86045	4.80669	4.87397	0.941721	1.01284	0	0	0	0.832768	0.403844	0	0	0	0	0	0	1.59237	4.94854	0	0
LOC140742276	LOC140742276	LOC140742276	uncharacterized LOC140742276			0	0	0	0	0	0	0	0	0	0	0	0	0	0	0	0	0	0	0	0	0	0	0	0	0	0	0	0	0	0	0	1.16647	0
LOC140757204	smg	smaug	sterile alpha motif domain containing protein 4 smaug	smg	smaug	1096.75	1027.48	968.271	1032.78	1082.71	1017.39	961.762	963.448	1017.55	999.322	1040.7	910.634	829.012	928.363	868.409	990.635	884.276	944.983	1006.29	956.611	919.233	871.076	892.899	941.538	986.636	969.81	951.082	1076.08	1242.31	1042.6	984.265	1361.27	1189.82
LOC140757223	LOC140757223	Silence-associated factor	uncharacterized LOC140757223	Saft	Silence-associated factor	273.3	247.811	255.624	284.57	235.847	210.702	230.947	164.549	238.358	199.864	206.53	116.144	142.116	102.325	91.3271	104.79	105.473	154.965	226.132	164.691	156.036	154.062	181.73	195.765	141.407	189.042	173.962	205.692	206.89	216.961	208.829	223.961	227.716
LOC140757214	LOC140757214	crooked legs	uncharacterized LOC140757214	crol	crooked legs	347.837	349.507	386.018	448.371	365.215	350.368	399.645	377.986	415.384	385.164	383.555	321.499	321.078	212.091	265.97	358.237	343.728	313.981	335.968	299.014	329.056	378.077	294.402	459.893	411.366	462.246	357.328	192.437	201.585	259.955	288.995	201.799	282.747
LOC140757232	mdu	meduse	mitotic spindle positioning protein meduse	mdu	meduse	931.706	1521.93	1084.46	2548.64	2272.89	1602.54	2018.77	2077.14	2433.76	3013.34	2482.38	1482.94	1552.75	1598.12	2983.35	3046.23	2523.81	2617.19	3748.14	3345.22	2949.82	2641.54	3027.62	3199.06	3499.82	3536.12	3402	7342.55	7060.79	2558.14	2445.57	2903.92	2708.56
LOC140757652	LOC140757652	LOC140757652	uncharacterized LOC140757652			0	4.67568	1.29103	0	0	0	0	0	0	1.61834	0	0	0	0	0	0	1.88344	2.02569	1.61523	5.84011	4.24588	3.33107	4.03844	7.76847	3.2138	2.58961	0	5.89093	0	2.38856	0.989709	0	0
LOC140757660	LOC140757660	LOC140757660	uncharacterized LOC140757660			0	2.33784	0	1.38815	0	1.20401	0.6225	0	0	1.61834	0	0	0	1.86045	0	0	0	0	0	0	0	0	0	0	1.6069	1.29481	1.34334	0	0	0.796185	0	1.16647	0
LOC140757665	LOC140757665	LOC140757665	uncharacterized LOC140757665			15.9721	17.5338	9.0372	0	0	15.6522	0.6225	0	0	0.809168	1.3411	77.4291	10.5271	109.766	1.60223	0	3.76689	2.02569	1.61523	7.00814	1.06147	4.16384	5.65382	0	8.03449	9.06365	9.40336	0	0	0	0	2.33293	1.26509
LOC140757672	LOC140757672	LOC140757672	uncharacterized LOC140757672			31.9442	3.50676	10.3282	11.1052	0.995135	2.40803	2.49	1.19239	1.39391	4.85501	0	16.8324	2.63178	126.51	0	3.65548	93.2304	2.02569	0	1.16802	1.06147	1.66554	4.84613	1.55369	4.8207	2.58961	4.03001	0.981822	0.964523	0	0	0	0
LOC140757677	LOC140757677	LOC140757677	uncharacterized LOC140757677			1858.09	1615.45	1504.05	198.505	19.9027	248.027	8.715	109.7	13.9391	28.3209	21.4576	265.952	139.485	1598.12	12.8178	32.8993	80.988	47.6036	52.495	50.225	15.922	62.4576	115.903	338.705	176.759	253.782	32.2401	0	0	0	0	0	0
LOC140757685	LOC140757685	LOC140757685	uncharacterized LOC140757685			0	0	0	0	0	0	0	0	2.78781	0	0	0	0	1.86045	0	0	0.941721	0	1.61523	3.50407	0	1.66554	6.86535	4.66108	0	1.29481	5.37335	0	0	0	0	0	0
LOC140742281	LOC140742281	LOC140742281	uncharacterized LOC140742281			1.77468	4.67568	2.58206	0	0	1.20401	1.245	0	0	0	0	8.41621	0	20.4649	3.20446	1.21849	0.941721	2.02569	0	0	0	6.66215	12.5192	1.55369	3.2138	0	2.68667	0	0	0	0	0	0
LOC140757692	LOC140757692	LOC140757692	uncharacterized LOC140757692			0	0	0	0	0	0	0	0	0	0	0	1.68324	0	0	1.60223	0	0	0	0	0	0	0	0	0	0	0	1.34334	0	0	0	0	0	0
LOC140757706	LOC140757706	LOC140757706	uncharacterized LOC140757706			7.09871	5.8446	1.29103	0	0	1.20401	0	3.57716	0	0	0	0	0	3.72089	0	0	1.88344	0	4.03808	1.16802	0	9.99322	4.03844	4.66108	0	9.06365	0	0	0.964523	0	0	0	0
LOC140757237	LOC140757237	LOC140757237	uncharacterized LOC140757237			19.5214	50.2635	12.9103	6.94073	1.99027	1.20401	2.49	2.38477	8.36344	0	4.02331	6.73297	2.63178	7.44179	4.80669	8.52945	14.1258	8.10275	12.9218	22.1924	6.36882	16.6554	17.3653	69.9162	24.1035	68.6248	9.40336	2.94547	1.92905	0	1.97942	2.33293	0
LOC140757243	LOC140757243	LOC140757243	uncharacterized LOC140757243			1.77468	0	0	2.77629	0.995135	0	0	0	0	0	1.3411	1.68324	0	1.86045	0	0	0.941721	3.03853	0	1.16802	0	2.4983	1.21153	0	0	1.29481	0	7.85457	5.78714	2.78665	0	4.66586	2.53018
LOC140757245	LOC140757245	XRCC1	DNA repair protein XRCC1-like	XRCC1	XRCC1	452.543	513.156	502.21	567.752	570.212	701.939	702.18	742.857	687.196	754.953	616.907	752.409	692.159	708.83	735.424	629.961	628.128	490.216	512.028	510.426	551.964	632.904	577.497	511.165	557.594	512.743	599.128	430.529	473.581	574.448	652.713	587.899	505.403
LOC140757248	eIF3f1	eIF3f1	eukaryotic translation initiation factor 3 subunit f1	eIF3f1	eukaryotic translation initiation factor 3 subunit f1	10151.2	9745.28	10981.5	8867.48	11167.4	8141.53	7814.24	10199.7	6549.97	10251.3	6862.42	11631.2	8434.87	9462.23	8152.15	5731.79	6110.83	6406.23	6817.89	5235.08	7077.88	9068.85	9327.18	3832.96	7174.8	4272.86	9944.72	10282.6	10972.4	8600.79	7393.62	17514.5	11124.6
LOC140757258	LOC140757258	bolA-like protein 3	bolA-like protein 3			569.671	568.095	742.341	766.257	660.77	437.057	453.18	424.489	395.87	459.607	478.774	516.755	521.093	515.344	615.256	608.028	626.245	480.088	443.381	480.057	526.489	496.33	466.844	523.595	528.67	488.142	492.333	934.694	751.363	1109.48	979.317	927.34	782.458
LOC140757244	LOC140757244	ribosome biogenesis protein BOP1 homolog	ribosome biogenesis protein BOP1 homolog			1391.35	1486.87	1736.43	1862.89	1875.83	1436.39	1443.58	1467.83	1346.51	1538.23	1567.75	1437.49	1636.97	1601.84	1866.6	2001.98	1565.14	1321.76	1270.38	1545.29	1508.35	1640.55	1547.13	1806.95	1523.34	1490.32	1490.43	3352.43	2421.92	3659.27	2903.31	3585.72	2545.36
LOC140757268	LOC140757268	CdGAPr	rho GTPase-activating protein 4-like	CdGAPr	Cd GTPase activating protein-related	1220.98	827.595	1112.87	787.079	624.945	839.197	864.652	986.103	766.649	729.06	745.653	966.181	900.07	736.737	631.279	727.44	906.878	702.913	671.128	629.564	796.102	793.628	671.997	793.937	787.38	725.092	781.822	1105.04	1279.92	1632.18	1720.61	1575.9	1261.93
LOC140742289	LOC140742289	LOC140742289	uncharacterized LOC140742289			482.712	324.96	534.486	295.675	224.901	417.792	368.52	417.335	351.265	292.109	336.617	260.902	268.442	245.579	195.472	222.984	323.01	186.363	273.782	254.629	298.273	229.011	269.364	285.88	290.849	240.834	252.547	330.383	416.674	622.219	590.361	749.454	527.542
LOC140757274	chn	charlatan	zinc finger transcriptional factor charlatan	chn	charlatan	5.32403	12.8581	11.6193	5.55258	0.995135	4.81605	43.575	8.3467	16.7269	8.90084	18.7754	28.6151	26.3178	20.4649	11.2156	4.87397	18.8344	18.2312	1.61523	5.84011	6.36882	28.3141	20.9999	4.66108	8.03449	1.29481	4.03001	7.36366	6.75166	7.16567	2.96913	14.5808	10.1207
LOC140757300	Dhit	Double hit	regulator of G protein signaling double hit	Dhit	Double hit	1.77468	18.7027	2.58206	9.71702	2.98541	7.22408	32.9925	14.3086	11.1513	7.28251	6.70551	15.1492	18.4225	18.6045	4.80669	4.87397	13.1841	21.2697	4.84569	2.33605	9.55323	43.304	26.6537	7.76847	1.6069	10.3585	5.37335	4.4182	13.5033	4.77711	4.45369	15.1641	5.06036
LOC140757335	LOC140757335	LOC140757335	uncharacterized LOC140757335			413.5	334.311	378.271	348.425	314.463	19.2642	15.5625	26.2325	23.6964	8.09168	22.7987	13.4659	39.4768	9.30223	11.2156	15.8404	15.0675	207.633	239.862	247.621	154.975	0.832768	119.942	0	0	0	337.177	52.0366	38.0987	111.068	146.477	0	0
LOC140744797	LOC140744797	LOC140744797	uncharacterized LOC140744797			260.878	240.797	291.772	255.419	221.915	219.13	274.522	233.708	193.753	217.666	215.918	222.188	189.488	210.231	206.688	177.9	206.237	223.838	259.245	214.916	240.954	118.253	177.691	130.51	151.048	123.007	158.514	147.273	159.146	187.104	225.654	338.275	284.645
LOC140744426	LOC140744426	LOC140744426	uncharacterized LOC140744426			205.863	92.3447	246.586	155.472	102.499	92.709	183.015	131.162	128.239	135.94	138.134	143.076	176.33	91.1619	134.587	131.597	169.51	148.888	155.87	162.355	124.192	104.096	97.7303	107.205	106.055	120.417	47.6884	62.8366	59.3182	81.2109	111.342	154.557	118.918
LOC140744433	LOC140744433	LOC140744433	uncharacterized LOC140744433			743.59	536.534	676.499	667.698	412.981	340.736	481.192	453.107	354.052	384.355	433.176	287.834	315.814	158.138	198.677	274.161	417.183	308.917	351.313	311.862	304.642	450.528	306.518	509.612	490.104	494.616	278.742	326.947	449.468	666.407	728.921	437.425	420.01
LOC140745278	LOC140745278	LOC140745278	uncharacterized LOC140745278			1449.91	1113.98	1327.18	1116.07	958.315	752.508	690.352	686.814	642.591	657.044	651.776	813.006	760.585	703.249	541.554	526.389	632.837	658.348	908.567	807.104	790.795	661.218	683.304	944.646	853.263	859.752	591.068	588.602	674.202	757.57	951.11	967.583	872.279
LOC140744443	m-cup	mann-cup	ankyrin repeat protein mann-cup	m-cup	mann-cup	346.062	360.027	322.757	333.155	370.19	315.451	275.767	317.175	295.508	333.377	288.337	255.853	247.388	303.253	294.81	247.354	287.225	288.66	434.497	391.288	370.453	276.479	339.633	257.913	266.745	262.846	347.924	236.128	295.626	238.059	283.057	278.785	334.616
LOC140745269	knk	knickkopf	cytochrome and DOMON domain-containing protein knickkopf	knk	knickkopf	2610.55	2635.91	1994.64	941.163	996.13	1161.87	920.677	1176.89	790.345	776.801	744.312	2282.48	1400.11	1802.77	857.193	860.256	1050.96	786.979	770.465	561.819	764.258	1021.81	823.034	584.189	833.98	730.271	923.544	734.403	717.605	418.794	438.441	467.17	637.605
LOC140745292	Skel	Skeletor	DM13 and DOMON_DOH domain-containing protein skeletor	Skel	Skeletor	3920.26	3603.78	6230.5	949.492	679.677	903.009	1488.4	2029.44	2495.09	1577.88	1908.39	2534.96	1592.23	1810.21	781.888	854.163	1705.46	2222.18	761.581	934.418	989.29	2007.8	2154.1	1960.76	2153.24	3525.76	3052.06	3157.05	1742.89	427.95	432.008	832.857	609.773
LOC140745262	LOC140745262	LOC140745262	uncharacterized LOC140745262			0	0	0	0	0	0	1.245	1.19239	1.39391	3.23667	0	0	0	0	0	0	0	2.02569	3.23046	2.33605	4.24588	1.66554	1.61538	1.55369	0	0	45.6734	7.85457	2.89357	4.77711	3.95884	0	0
LOC140744449	flip	flippy	ankyrin repeat and SAM domain-containing protein flippy	flip	flippy	7.09871	9.35136	2.58206	0	0	75.8528	91.5075	85.8518	83.6344	42.8859	56.3263	3.36648	2.63178	5.58134	1.60223	1.21849	0	1.01284	0	1.16802	0	0	2.42306	3.10739	0	1.29481	0	0	0.964523	0	0.989709	0	0
LOC140745311	LOC140745311	LOC140745311	uncharacterized LOC140745311			15.9721	12.8581	12.9103	4.16444	2.98541	1.20401	0	1.19239	0	0	0	18.5157	7.89535	13.0231	11.2156	4.87397	9.41721	13.167	4.84569	5.84011	4.24588	3.33107	3.23075	0	0	0	444.644	5.89093	5.78714	3.58283	2.96913	2.33293	5.06036
LOC140745386	cpx	complexin	synaptic transmission protein complexin	cpx	complexin	3460.62	3544.16	3323.11	1900.37	1347.41	2804.15	2991.11	3039.39	2036.5	1596.49	1873.52	2977.65	3134.45	2820.44	1344.27	1453.66	2158.43	2362.96	1402.83	1374.76	1517.9	2620.72	1806.8	1615.84	1913.82	1814.02	1109.6	3722.58	3170.87	2883.78	3070.08	2749.36	2417.59
LOC140744802	LOC140744802	LOC140744802	uncharacterized LOC140744802			0	0	0	0	0	0	0	1.19239	0	1.61834	2.68221	0	2.63178	0	0	0	2.82516	2.02569	0.807615	7.00814	3.18441	0.832768	1.21153	1.55369	0	0	0	0.981822	1.92905	0	0	12.8311	8.85563
LOC140744810	LOC140744810	LOC140744810	uncharacterized LOC140744810			0	0	0	0	0	0	0	0	0	0	0	0	0	0	0	0	0	0	0	0	0	0	0	0	0	0	0	0	0	0	0	1.16647	0
LOC140744818	LOC140744818	LOC140744818	uncharacterized LOC140744818			0	0	0	0	0	0	0	0	0	0	0	0	0	0	0	0	0	0	0	0	0	0	0	0	0	0	2.68667	0	0	0	0	0	0
LOC140745410	LOC140745410	heparanase	heparanase			0	0	0	1.38815	0	0	0	1.19239	1.39391	0	0	8.41621	10.5271	9.30223	1.60223	4.87397	4.70861	1.01284	1.61523	0	2.12294	0	2.01922	0	0	0	1.34334	1.96364	1.44678	1.59237	2.96913	1.16647	1.26509
LOC140745374	Hr96	Hr96	Nuclear hormone receptor HR96	Hr96	Hormone receptor-like in 96	454.317	425.487	409.256	423.384	415.966	473.177	427.035	454.299	522.715	436.95	551.193	557.153	539.516	394.415	482.271	545.885	527.364	538.833	562.1	607.372	508.444	530.473	499.555	646.337	634.725	578.779	553.455	504.656	515.055	415.211	429.039	521.41	680.618
LOC140745402	lqfR	liquid facets-Related	clathrin interactor lqfR	lqfR	liquid facets-Related	1394.9	1288.15	1223.9	1460.33	1761.39	1570.03	1418.05	1647.88	1753.53	1684.69	1787.69	1462.74	1442.22	1155.34	1856.98	1761.94	1775.14	1935.54	1711.34	2138.65	1591.14	1981.16	1819.72	1542.82	1531.37	1767.41	1725.52	2636.68	2093.98	1398.5	1443.99	1297.11	1571.24
LOC140745319	TBC1d7	TBC1d7	TBC1 domain family member 7	TBC1d7	TBC1 domain family member 7	990.27	1125.67	1019.91	946.715	1060.81	1132.98	1119.25	1065.99	949.251	917.596	791.251	855.087	821.117	866.968	823.546	829.794	665.797	886.238	820.537	873.681	813.086	1010.98	1003.15	786.169	904.684	819.613	1333.93	633.766	758.115	817.683	782.365	808.944	767.909
LOC140744455	dtr	dtr	defective transmitter release	dtr	defective transmitter release	1.77468	7.01352	2.58206	0	2.98541	3.61204	1.8675	1.19239	2.78781	7.28251	8.04662	3.36648	5.26357	5.58134	1.60223	3.65548	11.3007	1.01284	0	1.16802	3.18441	2.4983	2.42306	4.66108	1.6069	1.29481	5.37335	1.96364	1.92905	2.38856	6.43311	4.66586	1.26509
LOC140745328	S	Star	EGF receptor activation regulator Star	S	Star	1096.75	721.223	775.908	830.111	762.273	717.592	722.722	943.177	1027.31	848.008	886.469	855.087	915.861	740.458	879.624	901.685	842.841	994.612	1158.12	977.635	927.724	1059.28	1040.3	1064.28	994.67	1046.2	785.18	507.111	681.918	576.836	858.572	562.82	704.655
LOC140745335	LOC140745335	protein Skeletor, isoforms B/C	protein Skeletor, isoforms B/C			10144.1	4399.81	3385.08	2165.51	1544.45	1570.03	612.54	715.432	1296.33	417.53	682.621	2610.71	2139.64	919.061	1355.49	900.466	483.103	442.613	988.521	210.244	366.207	475.511	651.804	417.944	429.042	361.251	321.057	2102.08	2156.67	542.999	560.175	1860.51	2252.49
LOC140745351	LOC140745351	shootin-1-like	shootin-1-like			2143.81	1997.68	1944.29	1483.93	1531.51	1201.6	1020.28	1358.13	1743.78	1228.32	1367.92	2277.43	2121.22	2284.63	1425.98	1601.1	1674.38	1346.07	1645.11	1060.56	1378.85	1410.71	1636.78	1174.59	1189.1	1044.91	1331.25	854.676	732.555	697.06	611.145	863.185	712.878
LOC140745362	LOC140745362	aminopeptidase N-like	aminopeptidase N-like			663.729	770.318	193.654	9.71702	10.9465	140.869	113.295	189.589	117.088	178.826	178.367	1858.3	631.628	813.015	6.40892	12.1849	68.7457	15.1926	1.61523	7.00814	8.49176	25.8158	18.5768	4.66108	9.64139	3.88442	12.09	318.601	433.553	117.437	84.6201	96.2334	60.0917
LOC140745419	LOC140745419	LOC140745419	uncharacterized LOC140745419			211.187	248.98	321.466	702.402	914.529	610.434	441.352	738.087	1347.91	1007.41	1056.79	678.346	810.589	548.832	1301.01	1045.47	1081.1	809.262	699.395	961.283	736.66	776.14	904.207	531.363	456.359	664.236	681.743	1032.39	897.489	1039.82	936.265	596.064	843.182
LOC140745441	LOC140745441	LOC140745441	uncharacterized LOC140745441			3714.4	4236.16	4279.76	3657.76	3841.22	3931.1	3534.55	3062.05	2875.63	3173.56	3014.8	3156.08	3276.57	3758.1	3231.7	3556.78	2956.06	2606.05	2225.79	2702.8	2702.5	2845.57	2839.02	3296.94	2900.45	2729.45	2494.58	5644.49	3788.65	5738.11	4763.47	5792.09	4262.09
LOC140745536	snu	snustorr	ABC-type transporter snustorr	snu	snustorr	19065.4	13027.6	9842.8	4294.92	3954.67	8927.75	6374.4	6385.23	5606.29	3799.04	3568.67	9217.43	8061.15	5795.29	4737.79	4108.76	3423.16	4023.01	4047.77	2353.57	2633.51	4778.42	3707.69	2535.63	2632.1	2968.99	3089.67	1534.1	1806.55	1736.48	1887.87	1654.05	1918.51
LOC140745452	LOC140745452	LOC140745452	uncharacterized LOC140745452			0	0	0	0	0	0	0	0	0	0	0	0	0	0	0	0	0.941721	0	0	0	0	0	0	0	0	0	0	0	0	0	0	0	0
LOC140745555	mRpS18C	mRpS18C	mitochondrial ribosomal protein S18C	mRpS18C	mitochondrial ribosomal protein S18C	502.234	538.872	584.836	669.086	589.12	686.287	552.78	527.035	568.714	535.669	611.543	531.904	513.198	537.669	605.643	601.935	527.364	477.049	453.072	491.738	581.685	459.688	453.113	504.95	564.021	497.206	470.839	652.912	451.397	634.56	560.175	682.383	468.083
LOC140744464	LOC140744464	LOC140744464	uncharacterized LOC140744464			266.202	255.993	229.803	287.346	278.638	243.211	233.437	226.553	270.418	248.414	258.833	291.201	305.287	344.183	285.197	314.371	297.584	180.286	243.092	283.83	270.675	153.229	214.845	237.715	213.717	221.412	225.681	167.892	195.798	172.772	223.674	187.801	182.173
LOC140745459	SdhB	SdhB	Succinate dehydrogenase, subunit B (iron-sulfur)	SdhB	Succinate dehydrogenase, subunit B (iron-sulfur)	1229.85	1265.94	1101.25	1313.19	1207.1	918.662	1066.34	1148.27	1166.7	1132.03	1156.03	1031.83	1013.24	989.758	1232.11	1324.5	1052.84	1191.1	1232.42	1282.49	1155.94	1387.39	1178.42	1499.31	1426.93	1535.64	1361.47	2021.57	2043.82	1467.77	1548.4	1623.72	1571.24
LOC140745467	LOC140745467	Biorientation Defective 1	uncharacterized LOC140745467	BOD1	Biorientation Defective 1	386.88	335.48	442.823	659.369	812.03	439.465	295.065	498.417	924.16	558.326	850.259	289.518	513.198	241.858	757.855	593.406	845.666	768.748	712.317	1022.02	649.619	468.849	633.227	508.058	437.076	547.703	547.41	1289.13	776.923	871.823	948.636	396.598	624.322
LOC140745481	LOC140745481	LOC140745481	uncharacterized LOC140745481			436.571	500.298	613.239	1211.85	1164.31	762.14	873.99	752.396	850.283	938.634	919.996	762.509	560.57	766.504	1044.65	1005.26	837.19	995.625	969.138	1060.56	1032.81	1034.3	1045.15	1123.32	1033.24	1051.38	541.365	563.075	560.388	846.345	801.664	934.339	773.602
LOC140745475	GatA	GatA	glutamyl-tRNA(Gln) amidotransferase subunit A, mitochondrial	GatA	Glutamyl-tRNA amidotransferase, subunit A	372.682	319.115	407.965	388.681	370.19	563.478	524.767	484.109	464.171	415.912	396.966	368.63	315.814	370.229	298.015	352.144	308.885	259.288	335.16	339.895	371.514	290.636	311.768	284.326	260.318	277.089	263.294	216.492	233.415	377.392	346.398	247.291	248.59
LOC140745492	LOC140745492	cilia- and flagella-associated protein 206	cilia- and flagella-associated protein 206			537.727	509.649	522.867	549.706	577.178	4.81605	15.5625	8.3467	11.1513	7.28251	41.5742	20.1989	39.4768	37.2089	28.8401	34.1178	26.3682	24.3082	19.3828	18.6884	18.045	12.4915	12.5192	20.198	4.8207	11.6533	4.03001	6.87275	7.23392	6.36948	6.92796	13.9976	5.06036
LOC140745511	Non2	Novel nucleolar protein 2	upstream activation factor subunit spp27 homolog Non2	Non2	Novel nucleolar protein 2	2200.6	2439.54	2600.13	3838.22	3934.76	2729.5	2370.48	3615.31	3554.46	3054.61	3304.48	2694.87	3134.45	2712.53	3353.47	3449.55	3376.07	3049.67	2642.52	3451.51	3136.64	5486.28	4337.29	4218.28	4104.02	4758.41	5123.49	3307.76	3418.27	3919.62	3968.24	3131.38	4260.82
LOC140745501	l(3)07882	lethal (3) 07882	Nucleolar protein 14 homolog l(3)07882	l(3)07882	lethal (3) 07882	1419.74	1496.22	1568.6	1965.61	2104.71	2088.96	2087.86	1875.62	2113.16	2221.17	2247.69	1917.21	1844.88	2057.65	2246.33	2662.41	2213.05	1526.35	1552.24	1782.4	2065.62	1831.26	1761.16	1856.66	1777.23	1858.05	1712.08	2851.7	1952.19	3894.94	3218.53	4455.9	3342.37
LOC140745527	LOC140745527	Translocator protein	translocator protein-like	Tspo	Translocator protein	690.349	353.014	327.921	223.491	208.978	120.401	159.982	141.894	161.693	173.162	148.862	301.3	226.333	297.672	225.914	255.883	285.342	349.431	450.649	357.415	309.949	427.21	339.633	550.008	485.283	454.477	159.857	311.238	330.349	246.818	269.201	427.51	537.663
LOC140745515	LOC140745515	Translocator protein	translocator protein-like	Tspo	Translocator protein	743.59	879.028	648.096	814.842	856.811	541.806	639.307	723.778	756.891	735.533	797.956	745.676	768.481	796.271	823.546	919.962	899.344	786.979	836.69	911.058	877.835	1362.41	966.399	953.968	1301.59	1166.62	2023.74	1900.32	2106.04	2032.26	2154.6	1808.02	2571.93
LOC140745562	LOC140745562	Ccdc114	coiled-coil domain-containing protein 63-like	Ccdc114	Coiled-coil domain containing protein 114	0	1.16892	0	0	0	0	0	0	0	1.61834	2.68221	0	2.63178	0	0	0	0	0	0	0	0	0	0	0	0	0	1.34334	2.94547	1.92905	0	0	1.16647	1.26509
LOC140745567	Octalpha2R	Octalpha2R	alpha2-adrenergic-like octopamine receptor	Octalpha2R	alpha2-adrenergic-like octopamine receptor	0	0	0	0	0	0	0	4.76954	1.39391	0.809168	2.68221	0	5.26357	0	0	0	0.941721	0	0	0	1.06147	0	1.21153	0	1.6069	0	0	23.5637	0	4.77711	1.97942	4.66586	5.06036
LOC140745574	LOC140745574	LOC140745574	uncharacterized LOC140745574			0	0	0	0	0.995135	0	0	0	2.78781	0	0	0	0	0	0	0	0	2.02569	2.42285	2.33605	1.06147	0	1.21153	0	0	1.29481	0	1.96364	0	0	0	0	0
LOC140744824	LOC140744824	ommochrome-binding protein-like	ommochrome-binding protein-like			0	0	0	0	0	0	0	0	0	0	0	0	0	0	0	0	0	0	0	0	0	0	0.403844	0	0	0	0	0	0	0	0	0	0
LOC140745581	Rpt4	Rpt4	Regulatory particle triple-A ATPase 4	Rpt4	Regulatory particle triple-A ATPase 4	3008.08	3380.52	3758.18	3638.33	4163.64	4772.71	5114.46	4854.2	4127.36	4708.55	4194.97	4511.09	4276.65	4119.03	4700.94	4537.67	3808.32	5854.23	4647.83	4595	4623.76	6498.09	5419.18	3665.16	4574.84	3734.22	5086.54	4328.85	4270.91	4403.7	4003.37	4047.05	3480.26
LOC140745591	LOC140745591	TGF-beta-activated kinase 1 and MAP3K7-binding protein 1-like	TGF-beta-activated kinase 1 and MAP3K7-binding protein 1-like			702.772	637.061	676.499	634.383	656.789	510.501	549.667	583.077	486.473	488.737	539.123	577.352	555.306	634.412	541.554	481.305	561.266	333.225	379.579	338.727	389.559	717.846	569.42	621.477	710.249	591.727	591.068	581.239	616.33	774.29	796.716	499.247	505.403
LOC140745599	LOC140745599	bicaudal	transcription factor BTF3 homolog 4-like	bic	bicaudal	21399.1	21059.3	21374.3	25274	21789.5	21480.8	22588.6	22280.9	20543.4	23742.6	21182.7	21180.2	19827.9	20189.6	20944.3	21824.4	19116.9	19277.4	19740.5	19545.7	19385.6	21876.8	21227.3	20022.4	19552.7	18170	20345.5	28448.8	26751.5	28317.9	24306.3	40748.7	28964.9
LOC140745608	LOC140745608	LOC140745608	uncharacterized LOC140745608			1.77468	2.33784	2.58206	0	3.98054	1.20401	1.8675	4.76954	0	5.66417	1.3411	3.36648	0	3.72089	0	2.43699	0	0	0	0	3.18441	0	0	0	1.6069	0	10.7467	0.981822	2.89357	11.1466	9.40223	5.83233	6.32545
LOC140745615	LOC140745615	empty spiracles	homeotic protein empty spiracles-like	ems	empty spiracles	1.77468	8.18244	41.3129	16.6578	1.99027	1.20401	7.47	75.1203	89.21	29.9392	150.204	1.68324	60.531	27.9067	3.20446	34.1178	327.719	250.172	1.61523	0	7.43029	50.7989	94.4995	0	8.03449	0	1.34334	207.164	42.439	85.1918	36.6192	40.8263	55.6639
LOC140745889	LOC140745889	LOC140745889	uncharacterized LOC140745889			1.77468	1.16892	1.29103	2.77629	3.98054	0	0.6225	0	1.39391	0.809168	0	0	0	0	0	0	0	0	0.807615	1.16802	0	0	0.807688	0	0	1.29481	1.34334	4.4182	17.3614	15.5256	17.8148	4.66586	2.53018
LOC140745893	LOC140745893	LOC140745893	uncharacterized LOC140745893			1.77468	0	0	0	0.995135	0	0.6225	0	1.39391	1.61834	0	0	0	0	0	0	1.88344	1.01284	0.807615	0	2.12294	0	0.403844	0	0	1.29481	2.68667	1.47273	0	2.38856	4.45369	0	2.53018
LOC140745882	beta4GalT7	beta4GalT7	beta-1,4-galactosyltransferase 7	beta4GalT7	beta-4-galactosyltransferase 7	708.096	776.163	747.505	662.146	565.237	774.18	765.675	983.719	772.224	763.854	830.143	550.42	636.892	576.739	523.929	623.868	559.383	674.554	746.237	783.743	788.672	868.577	738.631	975.72	1028.41	973.695	842.272	864.985	949.573	892.524	979.812	985.664	1121.5
LOC140745633	Nmnat	Nmnat	nicotinamide mononucleotide adenylyltransferase	Nmnat	Nicotinamide mononucleotide adenylyltransferase	711.646	714.21	701.028	649.652	682.663	726.02	751.98	777.436	952.038	848.008	840.871	863.503	1007.97	920.921	924.487	972.357	1109.35	1117.17	1183.16	1193.72	1263.15	637.068	874.322	756.649	735.959	721.207	946.381	834.549	854.567	910.438	918.45	1132.06	1429.55
LOC140745659	MetRS-m	MetRS-m	Methionyl-tRNA synthetase, mitochondrial	MetRS-m	Methionyl-tRNA synthetase, mitochondrial	750.688	701.352	699.737	750.987	750.332	705.551	662.34	584.269	709.499	684.556	677.257	548.737	589.52	459.53	483.873	521.515	443.551	735.324	766.427	817.616	712.246	633.737	683.304	672.749	607.408	727.681	900.707	906.713	798.143	990.057	978.327	961.751	812.82
LOC140745790	Gprk2	Gprk2	G protein-coupled receptor kinase 2	Gprk2	G protein-coupled receptor kinase 2	8.87339	8.18244	16.7834	8.32888	39.8054	8.42809	6.8475	13.1162	34.8477	14.565	22.7987	6.73297	18.4225	11.1627	59.2825	8.52945	51.7947	40.5137	14.5371	36.2087	9.55323	9.99322	31.096	6.21477	17.6759	6.47403	28.2101	292.583	11.5743	14.7294	16.3302	32.0778	13.2834
LOC140745675	TAF1B	TAF1B	TATA box-binding protein-associated factor RNA polymerase I subunit B	TAF1B	TATA box-binding protein-associated factor RNA polymerase I subunit B	395.753	424.318	462.188	612.172	699.58	414.18	393.42	395.872	466.959	504.111	484.138	402.295	421.085	535.809	474.26	554.414	571.625	386.906	415.922	543.131	556.21	444.698	446.248	574.867	453.145	481.668	571.59	804.112	559.423	738.462	606.692	867.851	596.49
LOC140744829	LOC140744829	LOC140744829	uncharacterized LOC140744829			0	0	1.29103	0	1.99027	2.40803	1.245	2.38477	1.39391	0	0	0	0	0	0	0	0	0	0	0	0	0	0	0	0	0	0	0.981822	0	0	0	0	0.632545
LOC140745860	tex	tex	THO complex 3 homolog tex	tex	tex	713.42	785.514	849.497	943.939	1206.1	884.949	954.915	895.482	791.739	952.39	769.793	961.131	871.12	1118.13	1421.18	979.668	884.276	907.508	889.992	840.976	884.204	809.451	873.111	551.561	753.635	550.293	1221.09	683.348	658.287	1331.62	1251.49	796.113	674.293
LOC140745817	LOC140745817	NADPH-dependent diflavin oxidoreductase 1	NADPH-dependent diflavin oxidoreductase 1			220.06	263.007	267.243	299.84	326.404	228.762	224.1	174.088	217.449	230.613	198.483	212.088	171.066	202.789	227.517	276.598	228.838	316.007	321.431	373.767	336.486	343.101	313.383	422.605	355.125	376.789	197.47	310.747	231.003	252.789	207.839	291.033	251.12
LOC140745871	LOC140745871	U3 small nucleolar ribonucleoprotein protein IMP4	U3 small nucleolar ribonucleoprotein protein IMP4			835.873	839.284	921.794	1046.66	1130.47	1007.76	943.087	889.52	836.344	966.955	860.988	908.951	810.589	822.318	862	988.198	697.816	722.157	667.09	753.375	756.828	830.27	797.188	807.921	755.242	807.959	818.092	1688.73	1093.77	1686.72	1448.93	1902.51	1315.69
LOC140745691	LOC140745691	Y+L amino acid transporter 2	Y+L amino acid transporter 2			1346.98	1097.62	489.3	69.4073	96.5281	461.137	255.847	246.824	25.0903	23.4659	38.892	304.667	336.868	191.626	48.0669	38.9918	28.2516	291.699	200.289	137.827	57.3194	312.288	202.73	270.343	241.035	252.487	181.35	27.491	25.0776	31.0512	26.7221	232.127	216.963
LOC140745778	LOC140745778	Protein on ecdysone puffs	zinc finger protein on ecdysone puffs-like	Pep	Protein on ecdysone puffs	7379.11	6556.47	7850.74	10125.1	8890.54	9594.78	10743.7	10522.8	11240.5	11453.8	10334.5	9946.28	9656.01	8351.55	11540.9	11413.6	10448.4	10033.2	10960.1	10812.4	10212.4	11065.8	10147	12005.4	10489.8	11857.8	8998.34	7361.7	8703.37	7794.66	8093.84	7656.1	7594.96
LOC140745704	LOC140745704	erythroid differentiation-related factor 1	erythroid differentiation-related factor 1			1703.69	1676.23	1655.1	1646.34	1767.36	1725.35	1670.17	1730.15	1573.72	1591.63	1508.74	1681.56	1860.67	1826.96	1730.41	1752.19	1635.77	1812.99	1914.86	2014.84	1956.29	1929.52	1914.62	1834.91	1835.08	1744.1	1993.51	1551.28	1536	1808.14	1791.37	1988.82	2056.4
LOC140745721	LOC140745721	facilitated trehalose transporter Tret1	facilitated trehalose transporter Tret1			202.313	294.568	183.326	198.505	307.497	181.806	269.542	222.976	132.421	171.544	244.081	207.039	352.659	264.183	182.654	173.026	117.715	480.088	159.1	135.491	113.577	363.087	274.614	163.138	241.035	270.615	186.724	74.6185	77.1618	121.816	80.1664	124.812	140.425
LOC140744835	LOC140744835	LOC140744835	uncharacterized LOC140744835			0	0	0	0	0	0	0	0	0	0	0	0	5.26357	0	3.20446	1.21849	0	0	0	0	0	0	0	0	0	0	0	0	0	0	0	0	0
LOC140745835	LOC140745835	facilitated trehalose transporter Tret1	facilitated trehalose transporter Tret1			126.002	81.8244	46.477	66.631	97.5232	45.7525	76.5675	38.1564	50.1806	69.5884	77.784	58.9135	44.7403	26.0463	48.0669	36.5548	27.3099	95.2073	102.567	105.122	109.331	57.461	79.1534	43.5034	73.9173	66.0351	44.3301	29.4547	40.51	37.4207	25.7324	24.4958	18.9763
LOC140745730	LOC140745730	LOC140745730	uncharacterized LOC140745730			0	0	0	0	0	0	0	0	0	0	0	1.68324	0	0	0	0	0	0	0.807615	0	0	0	0.403844	0	0	0	0	0	0	0	0	0	0
LOC140745737	Polr1B	Polr1B	RNA polymerase I subunit Rpl135	Polr1B	RNA polymerase I subunit B	1375.37	1442.45	1831.97	1692.15	2058.93	1714.51	1691.33	1703.92	1391.12	1870.8	1502.04	1572.15	1526.43	1759.98	2084.5	1838.71	1599.04	1198.19	1079.78	1087.43	1182.48	1707.18	1524.92	1452.7	1626.18	1305.17	1713.43	2646.5	2031.77	3297.4	2673.7	3659.2	2716.78
LOC140745745	Nop56	Nop56	Nop56 ribonucleoprotein	Nop56	Nop56	4701.12	5244.94	5863.85	6395.19	7645.62	6264.48	6627.75	6171.79	5078	7380.42	5490.47	6227.99	5716.23	6684.59	8509.44	7502.26	5377.23	5394.4	4815.81	5052.87	5549.36	6113.35	6220.81	4415.6	5101.9	4206.83	6435.93	9815.76	7421.04	11137	8665.4	13009.6	7951.72
LOC140745765	LOC140745765	LOC140745765	uncharacterized LOC140745765			892.663	999.426	1209.69	2294.61	2286.82	2716.25	2498.71	2198.76	2860.3	2815.09	2497.13	1976.13	2050.16	2007.42	2784.68	2745.26	2571.84	2096.59	2296.05	2561.47	2399.98	2414.2	2129.47	3025.04	2397.49	2917.2	2704.14	969.549	1142.48	1605.91	1897.27	871.35	1434.61
LOC140745853	LOC140745853	retinol dehydrogenase 14	retinol dehydrogenase 14			5.32403	2.33784	0	2.77629	0.995135	26.4883	26.7675	36.964	30.666	42.8859	42.9153	6.73297	7.89535	0	0	0	9.41721	8.10275	17.7675	44.3849	21.2294	5.82938	10.4999	20.198	12.8552	27.1909	25.5234	213.546	92.5942	1.59237	0.989709	2.33293	3.79527
LOC140745843	LOC140745843	sperm flagellar protein 1-like	sperm flagellar protein 1-like			0	0	0	0	0	0	0	0	0	0	0	1.68324	0	1.86045	0	1.21849	0.941721	0	0	0	0	0	0	1.55369	3.2138	0	0	2.94547	0	0	0	1.16647	0
LOC140745771	LOC140745771	LOC140745771	uncharacterized LOC140745771			3.54935	0	0	0	0	0	0	0	0	0.809168	0	1.68324	5.26357	0	0	0	0	0	0	0	1.06147	0	0	0	0	0	4.03001	2.45455	0.964523	1.99046	0	1.16647	1.26509
LOC140745755	srl	spargel	PGC-1 family member spargel	srl	spargel	101.157	106.372	144.595	184.623	250.774	115.585	83.415	106.122	172.844	111.665	181.049	69.0129	128.957	98.6037	225.914	118.194	210.946	158.004	88.8377	115.634	84.9176	134.076	132.461	104.097	101.235	97.1105	73.8835	644.566	203.514	254.779	200.911	234.46	270.097
LOC140745896	LOC140745896	H6-like-homeobox	homeobox protein Hmx-like	Hmx	H6-like-homeobox	1.77468	1.16892	1.29103	0	0.995135	0	1.245	0	2.78781	1.61834	0	1.68324	2.63178	1.86045	0	2.43699	0.941721	0	0	0	1.06147	0	0.807688	0	1.6069	1.29481	0	1.96364	1.92905	0.796185	0.989709	1.16647	1.26509
LOC140745902	LOC140745902	myrosinase 1-like	myrosinase 1-like			1432.16	1434.26	1318.14	1597.76	1545.44	894.581	918.187	950.332	781.982	904.649	964.253	1227.08	1155.35	1159.06	1244.93	1434.17	1082.98	1247.82	1196.89	1528.94	1417.06	1625.56	1310.07	1634.49	1643.86	1751.87	1172.73	622.475	748.47	892.524	987.729	944.837	1108.22
LOC140745916	LOC140745916	Tetraspanin 3A	tetraspanin-33-like	Tsp3A	Tetraspanin 3A	15.9721	24.5473	34.8578	12.4933	34.8297	20.4682	14.94	21.463	37.6355	23.4659	37.5509	30.2984	42.1085	27.9067	68.8959	29.2438	66.8622	69.8862	29.8818	52.561	16.9835	21.652	41.1921	12.4295	25.7104	22.0117	11.4184	100.146	52.0842	15.1275	8.90738	16.3305	30.3621
LOC140744846	LOC140744846	LOC140744846	uncharacterized LOC140744846			17.7468	14.027	23.2385	18.0459	19.9027	10.8361	21.165	32.1944	19.5147	27.5117	29.5043	153.175	142.116	128.371	105.747	92.6054	95.1139	42.5394	24.2285	22.1924	39.2744	34.9763	31.9037	23.3054	27.3173	15.5377	9.40336	0	0	0	0	0	1.26509
LOC140745937	LOC140745937	Eip93F	uncharacterized LOC140745937	Eip93F	Ecdysone-induced protein 93F	6463.37	6355.42	6571.34	7861.07	6787.82	8806.15	8477.82	8814.12	10735.9	9656.61	9928.18	7665.48	8105.89	6446.45	8741.77	8987.6	8737.29	11181.8	15390.7	15888.6	11533.9	11348.1	12041	16450.5	13152.5	16607.2	12464.8	10.8	13.5033	34.236	13.8559	34.994	7.59054
LOC140745925	dsd	distracted	attractin-like protein dsd	dsd	distracted	58.5643	54.9392	105.864	81.9006	157.231	55.3846	23.655	51.2726	93.3918	39.6492	83.1484	16.8324	55.2675	42.7903	121.769	36.5548	124.307	112.426	75.1082	115.634	52.012	34.9763	81.9803	26.4128	30.5311	50.4975	45.0018	355.42	73.786	37.8188	48.0009	57.1568	84.761
LOC140745934	LOC140745934	LOC140745934	uncharacterized LOC140745934			1.77468	2.33784	2.58206	1.38815	1.99027	85.4849	93.9975	93.0061	75.271	93.8634	53.6441	1.68324	7.89535	9.30223	11.2156	4.87397	9.41721	2.02569	9.69138	12.8482	8.49176	16.6554	11.3076	9.32216	11.2483	14.2429	5.37335	4.90911	4.82261	3.18474	11.3817	0	0
LOC140745959	Vps16B	Vps16B	Vacuolar protein sorting 16B	Vps16B	Vacuolar protein sorting 16B	857.169	868.507	916.63	999.465	1019.02	543.01	587.64	563.999	459.989	461.226	493.526	1067.18	900.07	1032.55	974.156	1028.41	888.043	1114.13	1047.48	1033.7	1120.91	1372.4	1104.51	1107.78	1250.17	1221	1934.4	678.439	727.25	724.131	849.17	772.784	844.447
LOC140745993	LOC140745993	nebulosa	facilitated trehalose transporter Tret1-like	nebu	nebulosa	0	10.5203	0	0	0	16.8562	14.3175	26.2325	6.96953	8.90084	9.38772	18.5157	5.26357	5.58134	8.01115	6.09246	11.3007	6.07706	12.9218	4.67209	4.24588	9.99322	11.3076	4.66108	6.42759	9.06365	1163.33	0.981822	7.71618	4.77711	5.93825	0	0
LOC140744855	LOC140744855	facilitated trehalose transporter Tret1-like	facilitated trehalose transporter Tret1-like			0	1.16892	2.58206	1.38815	0	0	0	0	0	0	0	0	0	0	0	0	0	0	0	0	0	0.832768	0	1.55369	0	0	20.8217	0	0	0	0	0	0
LOC140746001	LOC140746001	facilitated trehalose transporter Tret1-like	facilitated trehalose transporter Tret1-like			3.54935	2.33784	0	1.38815	0.995135	2.40803	0.6225	3.57716	2.78781	3.23667	1.3411	6.73297	2.63178	5.58134	9.61338	6.09246	5.65033	3.03853	25.8437	25.6965	2.12294	5.82938	14.9422	7.76847	6.42759	14.2429	1.34334	3.92729	0	0	0	0	0
LOC140744486	LOC140744486	ornithine carbamoyltransferase, mitochondrial-like	ornithine carbamoyltransferase, mitochondrial-like			1.77468	0	0	0	0	0	0	1.19239	0	0.809168	0	0	0	0	0	1.21849	0.941721	0	0.807615	3.50407	2.12294	0	0.403844	0	1.6069	1.29481	4.03001	0.981822	0.482261	0	0.494854	3.4994	1.26509
LOC140746028	mRpS25	mRpS25	mitochondrial ribosomal protein S25	mRpS25	mitochondrial ribosomal protein S25	640.658	749.277	884.355	726	837.904	922.274	905.737	788.167	781.982	856.099	828.801	676.663	642.155	660.459	743.435	754.247	870.151	669.489	649.323	682.125	799.287	697.86	651.804	806.367	758.456	827.381	785.852	904.258	725.321	978.512	801.664	1179.3	700.86
LOC140746016	LOC140746016	LOC140746016	uncharacterized LOC140746016			0	1.16892	0	0	0	0	0	0	0	0	0	0	0	0	0	0	0	1.01284	0	0	0	0	0	0	0	0	0	1.96364	0	0.796185	0	2.33293	0
LOC140745984	LOC140745984	LOC140745984	uncharacterized LOC140745984			17.7468	23.3784	167.834	1.38815	1.99027	0	0	0	0	0	0	0	0	1.86045	0	1.21849	0	0	0.807615	0	2.12294	6.66215	1.61538	1.55369	4.8207	5.17923	2.68667	0	0	2.38856	0	0	0
LOC140744496	LOC140744496	Tret1l	facilitated trehalose transporter Tret1-like	Tret1l	Trehalose transporter 1-like	3.54935	8.18244	3.87309	0	0.995135	0	0	1.19239	0	0	0	0	0	3.72089	0	1.21849	0	1.01284	0	1.16802	0	0	0.403844	0	0	1.29481	49.0318	0	0	0	0	0	0
LOC140744506	LOC140744506	facilitated trehalose transporter Tret1-like	facilitated trehalose transporter Tret1-like			0	1.16892	11.6193	0	0.995135	0	0	0	0	0	0	1.68324	2.63178	1.86045	0	0	0	0	0	0	0	0	0.807688	0	3.2138	0	1.34334	0	0	0	0	0	0
LOC140744866	LOC140744866	Tyramine receptor	probable G-protein coupled receptor No18	TyrR	Tyramine receptor	1.77468	0	0	0	0	0	0	0	0	0	0	0	0	0	0	0	0	0	0	0	0	0	3.23075	0	0	0	0	0	0	0	0	0	0
LOC140746039	LOC140746039	LOC140746039	uncharacterized LOC140746039			0	0	0	0	0	0	0	0	0	0	0	0	0	0	0	0	0	0	0	0	0	0	0	0	0	0	0	0	0	0	0	0	0
LOC140744876	Loxl2	Lysyl oxidase-like 2	Lysyl oxidase-like 2	Loxl2	Lysyl oxidase-like 2	3.54935	3.50676	7.74617	1.38815	0	0	0	0	0	0	0	0	2.63178	0	0	0	0	0	0	0	0	0	0	0	0	0	0	1.96364	0	0.796185	0	0	0
LOC140746053	osy	oskyddad	ABC transporter oskyddad	osy	oskyddad	4560.92	2783.2	3292.12	341.484	227.886	2238.26	1426.15	1557.26	277.387	89.0084	154.227	9737.55	8332.23	5304.13	192.268	243.699	312.652	428.433	31.497	18.6884	58.3808	473.012	329.537	17.0906	57.8483	15.5377	126.274	245.946	259.457	273.888	302.851	419.928	395.973
LOC140746064	LOC140746064	ABC transporter G family member 20-like	ABC transporter G family member 20-like			204.088	167.156	147.177	20.8222	17.9124	150.502	111.427	134.74	97.5735	144.841	93.8772	1211.93	771.113	1060.45	418.182	495.927	365.388	101.284	155.87	106.29	157.098	94.1028	124.788	91.6679	118.91	95.8157	632.712	1273.91	932.211	547.378	412.709	537.741	491.487
LOC140746072	tws	twins	protein phosphatase 2 regulatory subunit tws	tws	twins	10587.7	8176.59	6949.61	11895	9384.12	9732.03	8859.42	7646.77	9682.08	9563.55	9165.1	8683.84	9034.91	5743.2	11875.7	10469.3	8272.08	8743.88	12747.4	14251	9001.26	9574.34	9132.93	14416.7	11870.2	15228.2	12278.8	7289.05	5867.68	6541.86	6764.17	5429.9	5240
LOC140746088	LOC140746088	UQCR-11L	cytochrome b-c1 complex subunit 6, mitochondrial-like	UQCR-11L	Ubiquinol-cytochrome c reductase 11 kDa subunit-like	0	1.16892	0	0	0	1.20401	0	0	0	1.61834	0	0	2.63178	1.86045	1.60223	1.21849	1.88344	1.01284	2.42285	0	1.06147	0.832768	2.01922	7.76847	0	1.29481	0	0.981822	0	0	0	0	0
LOC140746098	SmD2	SmD2	small ribonucleoprotein particle protein SmD2	SmD2	Small ribonucleoprotein particle protein SmD2	2715.26	3191.15	3466.41	5613.66	5426.47	4849.76	5280.04	4596.65	5210.42	5876.18	5143.13	3943.84	4131.9	4463.21	5591.78	6276.46	5326.38	5146.26	5308.46	5889.17	6221.27	5671.15	4725.78	5684.96	4873.72	5392.87	4831.98	5243.91	5051.69	6988.92	6128.77	4723.6	3973.65
LOC140746115	Meltrin	Meltrin	disintegrin and metalloproteinase domain-containing protein meltrin	Meltrin	Meltrin	473.839	416.135	511.247	478.91	572.203	456.321	401.512	541.343	993.856	780.847	792.592	454.475	613.206	340.462	777.082	598.28	957.731	952.073	1032.13	1166.85	849.176	622.078	770.131	697.608	674.897	771.705	480.243	850.749	561.352	369.828	447.843	292.2	418.112
LOC140746130	LOC140746130	LOC140746130	uncharacterized LOC140746130			3.54935	3.50676	10.3282	9.71702	9.95135	1.20401	0.6225	0	5.57563	2.4275	2.68221	1.68324	0	3.72089	3.20446	1.21849	4.70861	13.167	20.998	22.1924	21.2294	23.3175	29.0768	29.5202	32.138	36.2546	110.154	139.419	157.7	35.4303	38.1038	94.4837	70.845
LOC140746147	LOC140746147	LOC140746147	uncharacterized LOC140746147			14.1974	19.8716	5.16411	40.2562	39.8054	8.42809	7.47	7.15432	11.1513	5.66417	4.02331	100.995	81.5853	55.8134	124.974	153.53	83.8132	15.1926	18.5752	9.34418	50.9505	24.1503	14.5384	31.0739	14.4621	19.4221	63.1368	6.87275	10.1275	28.2646	24.7427	9.33173	8.85563
LOC140746160	mino	minotaur	glycerol-3-phosphate acyltransferase mino	mino	minotaur	2253.84	2441.87	2270.92	4282.43	4786.6	2259.93	3184.71	2349	3685.49	3911.52	2975.91	3285.69	2618.62	2189.75	4406.13	3878.46	2633.05	4459.55	3072.98	3223.74	2907.37	5154	3429.04	2861.9	2672.27	3128.25	3575.96	2837.96	2974.11	1865.86	1704.28	2597.14	2160.77
LOC140746170	Vps24	Vps24	vacuolar protein sorting 24	Vps24	Vacuolar protein sorting 24	1031.09	918.771	835.295	796.796	760.283	747.692	728.947	693.969	667.681	638.433	721.513	772.608	707.95	597.203	640.892	616.557	606.469	759.632	832.651	756.879	764.258	682.037	754.785	682.071	713.463	583.958	583.68	707.894	709.889	845.151	845.706	833.44	938.064
LOC140746176	LOC140746176	solute carrier family 53 member 1	solute carrier family 53 member 1			858.944	732.913	830.131	488.627	451.791	694.715	713.385	736.895	553.381	602.83	536.441	627.849	607.942	746.039	517.52	525.17	512.296	531.743	474.878	413.48	459.616	592.931	586.382	486.306	629.904	462.246	557.485	452.129	589.324	627.394	677.456	571.568	542.091
LOC140746188	Csl4	Csl4	exosome component 1 Csl4	Csl4	Csl4	796.83	808.892	844.333	950.88	1047.88	998.126	1125.48	895.482	885.131	1030.88	949.501	782.707	763.217	710.691	922.884	905.34	827.773	611.757	591.982	600.364	646.435	648.727	617.478	696.055	613.835	603.38	701.222	861.549	637.067	1181.54	946.656	1139.64	790.681
LOC140746205	alphaCOP	alphaCOP	coatomer subunit alpha	alphaCOP	Coat Protein (coatomer) alpha	2266.26	2383.43	2563.98	2930.38	3911.88	3167.76	3612.99	3812.06	3356.53	5116.37	3490.89	3659.37	3171.3	3906.94	5255.31	4167.25	3459.88	4186.08	4326.4	3963.1	4257.55	5097.37	5516.51	3194.39	4279.17	3697.97	5691.05	6020.04	6548.15	4125.83	3482.79	5109.7	3690.9
LOC140746196	LOC140746196	facilitated trehalose transporter Tret1-like	facilitated trehalose transporter Tret1-like			18156.7	12374.2	8718.32	165.189	12.9368	6855.65	5695.25	5203.57	533.866	177.208	242.74	5276.96	4366.13	4556.23	70.4981	80.4205	131.841	1639.79	234.208	60.7372	136.93	2275.12	1535.82	279.665	322.987	239.539	1182.81	0.490911	4.82261	1.59237	0.989709	1.16647	2.53018
LOC140744885	slou	slouch	homeodomain transcription factor slouch	slou	slouch	7.09871	0	1.29103	2.77629	0.995135	19.2642	20.5425	1.19239	1.39391	0.809168	0	43.7643	7.89535	5.58134	0	0	0.941721	6.07706	0.807615	1.16802	0	12.4915	6.4615	0	1.6069	1.29481	0	0.981822	0	0	0	0	0.632545
LOC140744893	LOC140744893	LOC140744893	uncharacterized LOC140744893			0	0	0	0	0	1.20401	0.6225	1.19239	2.78781	2.4275	1.3411	0	0	1.86045	0	0	0.941721	0	0	0	0	0.832768	0.403844	0	0	0	0	1.96364	2.89357	1.59237	0.989709	0	1.26509
LOC140746215	LOC140746215	LOC140746215	uncharacterized LOC140746215			1675.3	1592.07	1542.78	2003.09	2085.8	2285.22	1907.34	2033.02	2341.76	1974.37	1941.92	1518.28	1634.34	1384.17	1776.87	1779	1521.82	1716.77	2049.73	2018.34	1902.15	1702.18	1733.7	1752.57	1606.9	1773.89	1431.33	2014.21	2027.91	2498.83	2705.37	1823.19	2334.72
LOC140746238	sp3	spermathreecae	phosphatidylinositide phosphatase spermathreecae	sp3	spermathreecae	30.1695	17.5338	74.8797	66.631	147.28	107.157	57.8925	98.968	136.603	81.7259	136.792	43.7643	44.7403	39.0694	116.963	49.9582	145.967	223.838	103.375	146.003	79.6102	57.461	134.884	43.5034	32.138	62.1507	32.9117	383.401	141.303	92.3575	81.1561	85.152	157.504
LOC140746254	LOC140746254	LOC140746254	uncharacterized LOC140746254			448.993	344.831	423.457	394.233	343.322	198.662	189.24	162.165	178.42	168.307	170.32	365.263	281.601	360.927	221.108	258.32	304.176	280.558	352.928	289.67	350.285	281.476	296.018	273.45	268.352	286.152	120.9	153.164	195.316	229.301	273.16	191.3	253.018
LOC140746248	LOC140746248	LOC140746248	uncharacterized LOC140746248			191.665	173	185.908	212.386	189.076	435.853	407.115	387.525	370.779	351.988	346.004	331.599	250.019	385.113	257.959	348.489	371.98	262.326	290.742	273.317	305.703	185.707	237.46	215.963	216.931	230.476	138.364	88.364	108.027	91.5613	113.322	207.631	232.776
LOC140746262	LOC140746262	Transmembrane protein 216	transmembrane protein 216-like	TMEM216	Transmembrane protein 216	221.835	189.365	264.661	272.077	249.779	172.174	189.24	188.397	213.268	236.277	250.786	233.971	202.647	199.068	224.312	270.505	235.43	265.365	284.281	279.157	278.105	199.864	214.037	301.417	261.924	279.678	229.039	219.928	235.344	162.82	152.415	180.802	218.86
LOC140746273	Ent2	Ent2	Equilibrative nucleoside transporter 2	Ent2	Equilibrative nucleoside transporter 2	1849.21	1704.28	2048.86	2813.77	2476.89	2613.91	3161.05	3003.62	3593.49	4116.24	3914.68	1981.18	2310.71	1733.94	3164.4	3277.75	2894.85	2344.73	2794.35	2748.36	2490.21	2946.33	2588.64	4359.66	3957.79	3978.94	2406.59	4727.47	3945.86	3849.16	3547.61	4464.06	3142.48
LOC140744904	Osi20	Osiris 20	DUF1676 domain-containing protein Osi20	Osi20	Osiris 20	0	0	1.29103	0	0	0	1.8675	0	0	1.61834	1.3411	5.04973	2.63178	0	0	2.43699	1.88344	0	0	0	0	0	0	1.55369	1.6069	0	1.34334	54.982	52.0842	35.8283	23.753	54.8239	46.8083
LOC140744915	Osi19	Osiris 19	DUF1676 domain-containing protein Osi19	Osi19	Osiris 19	0	0	0	0	0	0	1.245	0	0	0.809168	0	3.36648	2.63178	9.30223	1.60223	1.21849	4.70861	1.01284	0	0	0	0	0.403844	1.55369	0	0	1.34334	155.128	142.267	78.8224	60.3722	159.806	91.0864
LOC140744923	LOC140744923	LOC140744923	uncharacterized LOC140744923			26.6202	47.9257	7.74617	12.4933	3.98054	16.8562	13.0725	1.19239	5.57563	4.85501	6.70551	10.0995	13.1589	13.0231	14.4201	4.87397	3.76689	18.2312	6.46092	8.17616	6.36882	13.3243	6.86535	9.32216	6.42759	11.6533	8.06002	153.164	137.445	95.1442	61.3619	233.293	158.136
LOC140746288	LOC140746288	LOC140746288	uncharacterized LOC140746288			145.524	141.439	82.6258	140.203	103.494	92.709	69.72	45.3107	131.027	62.3059	64.3729	55.547	57.8992	37.2089	54.4758	40.2103	20.7179	301.827	578.253	390.12	195.31	761.15	596.074	1026.99	805.056	866.226	412.404	71.673	60.7649	102.31	103.425	362.771	313.742
LOC140746282	LOC140746282	lambik	uncharacterized LOC140746282	lbk	lambik	516.431	472.244	313.72	324.826	284.609	464.749	253.357	287.365	630.046	204.719	319.182	419.127	289.496	279.067	435.807	411.851	196.82	1220.48	2402.66	1616.54	995.658	2708.16	2196.51	3822.09	3114.17	3240.9	1794.03	157.091	148.054	603.907	529.989	1190.96	1128.46
LOC140746299	LOC140746299	LOC140746299	uncharacterized LOC140746299			1020.44	1767.41	609.365	2091.94	2663.98	1887.89	1878.08	1211.46	1453.84	1988.12	1540.93	1119.36	1300.1	610.227	1901.85	1769.25	794.813	1574.97	1493.28	1606.03	1055.1	1961.17	1225.67	1493.1	1028.41	1685.84	2450.25	5850.68	5060.37	267.12	200.911	501.58	388.382
LOC140744933	LOC140744933	LOC140744933	uncharacterized LOC140744933			0	0	0	0	0	0	0	0	0	0	0	0	0	0	0	0	0	0	0	0	0	0	0	0	0	0	1.34334	0	0	0	0	15.1641	7.59054
LOC140746317	LOC140746317	LOC140746317	uncharacterized LOC140746317			7.09871	12.8581	6.45514	6.94073	11.9416	7.22408	2.49	3.57716	2.78781	6.47334	4.02331	8.41621	13.1589	14.8836	27.2379	14.6219	17.8927	1.01284	1.61523	5.84011	6.36882	1.66554	1.61538	4.66108	4.8207	1.29481	5.37335	4.90911	4.82261	2.38856	5.93825	6.99879	11.3858
LOC140746336	LOC140746336	vesicular integral-membrane protein VIP36	vesicular integral-membrane protein VIP36			2156.23	2409.14	2543.33	3223.27	3312.8	3059.4	2874.7	3463.88	4078.57	3767.48	3775.2	3427.08	3516.06	3263.22	4252.32	4196.49	3950.52	3823.48	4300.55	4434.98	4151.41	3572.58	3578.46	3599.91	3568.92	3804.14	3021.16	5597.86	5581.69	4059.75	3896.48	2656.63	3328.45
LOC140746303	mle	maleless	dosage compensation regulator mle	mle	maleless	2087.02	2227.96	2106.96	2194.66	2478.88	2696.99	2934.46	2967.85	2472.79	2983.4	2388.5	2669.62	2292.28	2496.72	2855.17	2748.92	2091.56	2874.45	2616.67	2340.72	2448.81	3352.73	3433.08	2047.77	2493.91	2139.02	3299.23	2836.48	3045.48	3189.92	3007.73	2783.19	2374.57
LOC140744940	robl	roadblock	dynein light chain roadblock	robl	roadblock	7.09871	29.223	12.9103	24.9866	23.8832	3.61204	3.735	1.19239	6.96953	2.4275	8.04662	11.7827	28.9496	16.744	17.6245	18.2774	22.6013	3.03853	3.23046	3.50407	15.922	4.16384	2.82691	10.8759	4.8207	5.17923	22.1651	89.3458	110.92	14.3313	13.3611	1.16647	1.26509
LOC140746324	LOC140746324	LOC140746324	uncharacterized LOC140746324			303.47	259.5	291.772	340.096	310.482	248.027	236.55	212.245	238.358	212.811	286.996	171.691	142.116	199.068	195.472	190.085	175.16	212.697	231.786	233.605	228.216	192.369	223.326	239.269	216.931	225.296	222.322	168.873	189.047	198.25	226.148	215.796	227.716
LOC140746345	mRpS10	mRpS10	mitochondrial ribosomal protein S10	mRpS10	mitochondrial ribosomal protein S10	651.307	730.575	715.23	635.771	612.008	617.658	610.672	532.997	535.26	623.059	584.721	592.501	547.411	623.25	729.015	739.625	689.34	588.462	512.028	526.778	577.439	547.962	515.709	643.229	620.263	560.651	545.395	643.093	564.246	642.124	571.062	664.886	456.697
LOC140746353	LOC140746353	transmembrane protein 216-like	transmembrane protein 216-like			85.1845	97.0203	108.446	145.755	111.455	32.5083	92.13	64.3889	64.1197	47.7409	56.3263	30.2984	31.5814	18.6045	17.6245	17.0589	17.8927	20.2569	20.1904	17.5203	23.3523	23.3175	15.7499	32.6276	24.1035	20.7169	35.5984	18.6546	15.4324	31.0512	45.5266	11.6647	31.6272
LOC140746361	St2	Sulfotransferase 2	Sulfotransferase 2	St2	Sulfotransferase 2	223.609	642.906	117.484	0	2.98541	66.2207	27.39	23.8477	12.5452	8.09168	16.0932	16.8324	21.0543	44.6507	11.2156	1.21849	1.88344	13.167	3.23046	22.1924	4.24588	9.99322	4.84613	3.10739	1.6069	7.76884	12.09	21.6001	35.2051	1.99046	3.95884	5.83233	15.1811
LOC140744510	Gyc88E	Guanylyl cyclase at 88E	Guanylyl cyclase at 88E	Gyc88E	Guanylyl cyclase at 88E	5.32403	1.16892	2.58206	1.38815	3.98054	6.02006	5.6025	7.15432	4.18172	2.4275	6.70551	1.68324	0	0	3.20446	0	0.941721	2.02569	2.42285	0	0	3.33107	3.6346	10.8759	6.42759	9.06365	0	11.7819	13.9856	9.55423	4.94854	1.16647	5.06036
LOC140747864	TRNAA-CGC	transfer RNA alanine (anticodon CGC)	transfer RNA alanine (anticodon CGC)			0	0	0	0	0	1.20401	0	0	0	0	0	0	0	0	0	0	0	0	0	0	0	0	0	0	0	0	0	0	0	0	0	0	0
LOC140747883	TRNAA-CGC	transfer RNA alanine (anticodon CGC)	transfer RNA alanine (anticodon CGC)			0	0	0	0	0	1.20401	0	0	0	0	0	0	0	0	0	0	0	0	0	0	0	0	0	0	0	0	0	0	0	0	0	0	0
LOC140756660	TRNAA-CGC	transfer RNA alanine (anticodon CGC)	transfer RNA alanine (anticodon CGC)			0	0	0	0	0	1.20401	0	0	0	0	0	0	0	0	0	0	0	0	0	0	0	0	0	0	0	0	0	0	0	0	0	0	0
LOC140742459	TRNAA-CGC	transfer RNA alanine (anticodon CGC)	transfer RNA alanine (anticodon CGC)			0	0	0	0	0	1.20401	0	0	0	0	0	0	0	0	0	0	0	0	0	0	0	0	0	0	0	0	0	0	0	0	0	0	0
LOC140743880	TRNAA-CGC	transfer RNA alanine (anticodon CGC)	transfer RNA alanine (anticodon CGC)			0	0	0	0	0	1.20401	0	0	0	0	0	0	0	0	0	0	0	0	0	0	0	0	0	0	0	0	0	0	0	0	0	0	0
LOC140744616	TRNAA-CGC	transfer RNA alanine (anticodon CGC)	transfer RNA alanine (anticodon CGC)			0	0	0	0	0	1.20401	0	0	0	0	0	0	0	0	0	0	0	0	0	0	0	0	0	0	0	0	0	0	0	0	0	0	0
LOC140744628	TRNAA-CGC	transfer RNA alanine (anticodon CGC)	transfer RNA alanine (anticodon CGC)			0	0	0	0	0	1.20401	0	0	0	0	0	0	0	0	0	0	0	0	0	0	0	0	0	0	0	0	0	0	0	0	0	0	0
LOC140744630	TRNAA-CGC	transfer RNA alanine (anticodon CGC)	transfer RNA alanine (anticodon CGC)			0	0	0	0	0	1.20401	0	0	0	0	0	0	0	0	0	0	0	0	0	0	0	0	0	0	0	0	0	0	0	0	0	0	0
LOC140744631	TRNAA-CGC	transfer RNA alanine (anticodon CGC)	transfer RNA alanine (anticodon CGC)			0	0	0	0	0	1.20401	0	0	0	0	0	0	0	0	0	0	0	0	0	0	0	0	0	0	0	0	0	0	0	0	0	0	0
LOC140745974	TRNAA-CGC	transfer RNA alanine (anticodon CGC)	transfer RNA alanine (anticodon CGC)			0	0	0	0	0	1.20401	0	0	0	0	0	0	0	0	0	0	0	0	0	0	0	0	0	0	0	0	0	0	0	0	0	0	0
LOC140746566	TRNAA-CGC	transfer RNA alanine (anticodon CGC)	transfer RNA alanine (anticodon CGC)			0	0	0	0	0	1.20401	0	0	0	0	0	0	0	0	0	0	0	0	0	0	0	0	0	0	0	0	0	0	0	0	0	0	0
LOC140746558	TRNAA-CGC	transfer RNA alanine (anticodon CGC)	transfer RNA alanine (anticodon CGC)			0	0	0	0	0	1.20401	0	0	0	0	0	0	0	0	0	0	0	0	0	0	0	0	0	0	0	0	0	0	0	0	0	0	0
LOC140749368	TRNAA-CGC	transfer RNA alanine (anticodon CGC)	transfer RNA alanine (anticodon CGC)			0	0	0	0	0	1.20401	0	0	0	0	0	0	0	0	0	0	0	0	0	0	0	0	0	0	0	0	0	0	0	0	0	0	0
LOC140752030	TRNAA-CGC	transfer RNA alanine (anticodon CGC)	transfer RNA alanine (anticodon CGC)			0	0	0	0	0	1.20401	0	0	0	0	0	0	0	0	0	0	0	0	0	0	0	0	0	0	0	0	0	0	0	0	0	0	0
LOC140754205	TRNAA-CGC	transfer RNA alanine (anticodon CGC)	transfer RNA alanine (anticodon CGC)			0	0	0	0	0	1.20401	0	0	0	0	0	0	0	0	0	0	0	0	0	0	0	0	0	0	0	0	0	0	0	0	0	0	0
LOC140754206	TRNAA-CGC	transfer RNA alanine (anticodon CGC)	transfer RNA alanine (anticodon CGC)			0	0	0	0	0	1.20401	0	0	0	0	0	0	0	0	0	0	0	0	0	0	0	0	0	0	0	0	0	0	0	0	0	0	0
LOC140754196	TRNAA-CGC	transfer RNA alanine (anticodon CGC)	transfer RNA alanine (anticodon CGC)			0	0	0	0	0	1.20401	0	0	0	0	0	0	0	0	0	0	0	0	0	0	0	0	0	0	0	0	0	0	0	0	0	0	0
LOC140754207	TRNAA-CGC	transfer RNA alanine (anticodon CGC)	transfer RNA alanine (anticodon CGC)			0	0	0	0	0	1.20401	0	0	0	0	0	0	0	0	0	0	0	0	0	0	0	0	0	0	0	0	0	0	0	0	0	0	0
LOC140744949	LOC140744949	Odorant receptor 85b	odorant receptor 4-like	Or85b	Odorant receptor 85b	0	0	0	0	0	0	0	0	0	0	0	20.1989	31.5814	9.30223	6.40892	9.74794	8.47549	1.01284	0	0	2.12294	0.832768	0	0	0	0	0	0	0	0	0	0	0
LOC140746370	LOC140746370	protein BCCIP homolog	protein BCCIP homolog			5703.81	6377.63	7007.7	7146.18	7485.41	5861.13	6429.18	6717.9	5953.38	6231.4	6722.95	6948.42	6371.55	7581.32	6881.58	8006.72	7792.75	6470.04	5444.14	6302.65	7297.6	7097.68	6684.02	6628.06	6509.55	5928.92	6461.45	10479.5	8292.49	12617.5	10779.4	14920.8	11359.9
LOC140746379	polybromo	polybromo	protein polybromo	polybromo	polybromo	7063.22	7440.17	8683.46	10172.3	11347.5	10009	9821.8	10081.6	9800.56	10645.4	9346.14	9094.56	8471.71	8891.08	10094	9358.02	8407.69	10095	9495.94	9409.59	9453.45	10482.9	10451.1	8093.19	8379.98	8622.12	10738	7951.28	8867.34	9816.57	9804.06	8174.01	8790.47
LOC140746389	LOC140746389	LOC140746389	uncharacterized LOC140746389			324.766	381.068	463.479	612.172	610.018	464.749	439.485	356.523	374.961	367.362	429.153	361.897	305.287	532.088	398.955	394.792	512.296	360.572	422.383	592.187	670.849	443.866	443.017	674.303	600.98	703.08	632.04	269.019	301.896	562.903	538.896	605.979	852.67
LOC140746396	LOC140746396	LOC140746396	uncharacterized LOC140746396			0	0	0	0	0	0	0	0	1.39391	0	0	0	0	0	0	0	0.941721	0	0	0	0	0	0	0	0	0	0	6.87275	10.6098	0.796185	0	12.8311	11.3858
LOC140744529	LOC140744529	LOC140744529	uncharacterized LOC140744529			5.32403	12.8581	12.9103	22.2103	12.9368	71.0367	70.3425	63.1965	82.2405	81.7259	87.1717	5.04973	0	1.86045	0	4.87397	5.65033	9.11559	6.46092	9.34418	6.36882	2.4983	5.65382	3.10739	1.6069	3.88442	10.7467	46.1456	27.0066	10.3504	13.8559	23.3293	15.1811
LOC140746402	LOC140746402	ladybird early	uncharacterized LOC140746402	lbe	ladybird early	3.54935	153.128	175.58	1.38815	0	163.746	425.167	313.598	374.961	134.322	438.541	838.254	471.089	247.439	8.01115	106.009	87.5801	594.539	2.42285	3.50407	5.30735	449.695	124.788	9.32216	3.2138	0	0	0	1.44678	1.19428	0.989709	0	0
LOC140746458	nst	nesthocker	phosphoglucomutase 3-like protein nst	nst	nesthocker	4071.11	3462.34	3190.13	2060.01	1631.03	3716.79	3070.79	3670.16	4166.39	2965.6	3205.24	5674.21	5192.51	4520.89	3598.61	3607.96	3765	2341.69	3578.54	2458.69	2591.05	2475.82	2807.12	2891.42	2754.22	2729.45	1445.43	2455.54	2081.92	1392.93	1250.99	1432.42	1427.65
LOC140746426	LOC140746426	2-aminoethanethiol dioxygenase	2-aminoethanethiol dioxygenase			76.3111	57.2771	87.7899	88.8413	137.329	122.809	74.7	85.8518	133.815	85.7718	97.9005	57.2302	94.7442	87.441	189.063	129.16	166.685	201.556	151.832	207.908	119.946	107.427	109.442	87.0068	64.2759	73.804	99.4069	167.401	110.92	162.82	143.013	34.994	86.6586
LOC140744958	LOC140744958	bagpipe	uncharacterized LOC140744958	bap	bagpipe	0	0	0	0	0	0	0	0	0	0	0	0	0	0	3.20446	0	0	0	0	0	0	0	0	0	0	0	0	0	0	0	0	0	0
LOC140744968	LOC140744968	tinman	uncharacterized LOC140744968	tin	tinman	0	0	1.29103	0	0	0	0	0	0	0	0	0	0	0	0	0	1.88344	0	0	0	0	0	0	0	0	0	0	0.981822	0	0	0	0	0
LOC140744976	LOC140744976	mpv17-like protein	mpv17-like protein			0	0	0	0	0	0	0	0	0	0	0	0	0	0	0	0	0	0	0	0	0	0	0	0	0	0	0	0	0	0.796185	0	0	0
LOC140746421	LOC140746421	Drop	uncharacterized LOC140746421	Dr	Drop	1079	701.352	1706.74	719.06	483.636	689.899	453.18	1185.23	538.048	872.283	600.814	764.192	610.574	1391.61	1248.14	822.483	1897.57	405.137	613.788	666.941	684.648	577.108	854.534	787.723	1002.7	833.855	157.842	1076.08	1135.24	677.952	597.289	1049.82	695.167
LOC140746411	LOC140746411	Drop	homeobox protein MSX-1-like	Dr	Drop	3723.27	1435.43	2440.04	2493.11	1988.28	2536.85	1441.71	1963.86	1700.57	2796.48	1903.02	1727.01	1234.31	1776.73	2775.06	2552.74	3567.24	1115.14	2077.99	3008.83	2791.67	1183.36	1702.61	2186.05	2718.87	2864.11	709.282	2679.39	3893.3	2580.84	2790.48	3478.4	3177.9
LOC140744538	LOC140744538	LOC140744538	uncharacterized LOC140744538			0	1.16892	3.87309	4.16444	1.99027	0	0	0	0	0	0	3.36648	0	0	0	0	0	0	0	0	0	0	0	0	1.6069	0	1.34334	0	2.89357	0	0	12.8311	26.5669
LOC140746435	LOC140746435	LOC140746435	uncharacterized LOC140746435			207.637	403.277	246.586	853.71	201.017	124.013	117.652	67.966	75.271	83.3443	464.022	131.293	55.2675	107.906	35.2491	29.2438	139.375	191.427	84.7996	37.3767	198.495	67.4542	106.615	51.2719	46.6001	28.4857	185.38	2.94547	17.3614	52.5482	4.94854	473.585	15.1811
LOC140746468	Tfb4	Transcription factor B4	transcription factor B4	Tfb4	Transcription factor B4	583.869	569.264	602.91	524.719	560.261	539.398	616.275	523.458	384.718	451.516	473.409	471.308	463.194	427.903	434.204	447.187	424.716	513.512	451.457	531.45	479.784	497.163	449.882	348.027	384.049	422.107	459.421	477.656	409.44	505.18	543.845	697.547	561.7
LOC140746476	LOC140746476	LOC140746476	uncharacterized LOC140746476			5.32403	3.50676	7.74617	6.94073	3.98054	8.42809	3.1125	3.57716	1.39391	7.28251	5.36441	6.73297	7.89535	7.44179	1.60223	4.87397	3.76689	14.1798	1.61523	8.17616	5.30735	4.99661	1.21153	4.66108	6.42759	2.58961	2.68667	1.96364	2.89357	7.96185	5.93825	1.16647	1.26509
LOC140746533	LOC140746533	E3 ubiquitin-protein ligase MARCHF5	E3 ubiquitin-protein ligase MARCHF5			1971.67	1510.24	1438.21	1193.81	1124.5	1064.35	911.962	1094.61	1087.25	980.711	1099.7	1681.56	1868.57	1456.73	1317.03	1530.43	1574.56	1317.71	1370.52	1400.46	1321.53	1274.14	1139.24	1300.44	1269.45	1451.48	964.516	1436.41	1453.54	1330.43	1399.45	854.436	869.116
LOC140746484	LOC140746484	ileal sodium/bile acid cotransporter-like	ileal sodium/bile acid cotransporter-like			6310.75	4367.08	4198.42	4360.17	3119.75	2717.46	2432.73	2154.64	3126.53	2832.9	2797.54	3474.21	2973.92	2052.07	2153.4	2116.52	1946.54	2307.26	2678.05	2246.11	2074.11	2383.38	2196.51	2304.13	2209.49	2129.96	904.066	2274.88	2747.44	2525.1	2730.11	4252.93	3924.94
LOC140746507	Theg	Testicular haploid expressed gene	Testicular haploid expressed gene			70.9871	58.446	46.477	68.0191	36.82	27.6923	14.94	31.002	13.9391	22.6567	21.4576	10.0995	7.89535	7.44179	16.0223	20.7144	24.4848	26.3339	26.6513	12.8482	6.36882	8.32768	18.173	21.7517	27.3173	15.5377	70.5252	14.7273	9.16297	9.55423	12.3714	13.4144	16.4462
LOC140746516	Idh3b	Idh3b	isocitrate dehydrogenase [NAD] subunit beta, mitochondrial	Idh3b	Isocitrate dehydrogenase (NAD+) 3 non-catalytic subunit beta	818.126	953.838	738.468	602.455	759.288	620.067	629.347	658.197	550.593	665.945	505.596	624.483	563.202	600.924	535.145	499.582	477.453	584.411	489.415	383.111	532.858	714.515	601.324	365.118	509.387	431.171	636.742	767.785	757.151	620.229	521.577	857.352	604.713
LOC140746543	Sfxn1-3	Sideroflexin 1/3	Sideroflexin-1-3	Sfxn1-3	Sideroflexin 1/3	1.77468	12.8581	3.87309	4.16444	1.99027	3.61204	16.185	4.76954	9.75735	3.23667	9.38772	8.41621	13.1589	7.44179	0	4.87397	4.70861	20.2569	4.03808	8.17616	13.7991	29.1469	10.0961	12.4295	3.2138	9.06365	2.68667	19.6364	20.255	20.7008	39.5884	15.1641	10.1207
LOC140746567	LOC140746567	LOC140746567	uncharacterized LOC140746567			489.811	540.041	525.449	559.423	634.896	930.702	933.75	936.023	999.431	881.184	942.795	951.032	965.865	959.991	969.349	916.307	1061.32	805.21	855.265	902.882	875.712	979.336	842.823	1112.44	1115.19	1167.92	911.454	732.439	812.611	757.172	829.871	824.108	1111.38
LOC140746578	Pbp95	PSEA-binding protein 95kD	proximal sequence element A Pbp95	Pbp95	PSEA-binding protein 95kD	649.532	639.399	604.201	563.587	533.392	458.729	421.432	424.489	518.533	463.653	482.797	518.438	526.357	528.367	403.762	400.884	439.784	396.022	460.341	471.881	467.047	341.435	384.863	466.108	453.145	484.258	556.141	382.911	466.829	394.908	374.11	351.106	481.999
LOC140746585	Mlh1	Mlh1	DNA mismatch repair ATPase Mlh1	Mlh1	Mlh1	356.71	411.46	402.801	546.929	531.402	476.789	447.577	403.027	448.838	491.165	485.479	338.332	378.977	416.74	355.695	389.918	398.348	542.884	571.792	598.028	515.874	431.374	504.401	616.816	422.614	534.755	461.436	196.364	195.798	669.592	695.27	281.118	406.726
LOC140746625	Mcm6	Mcm6	minichromosome maintenance 6	Mcm6	Minichromosome maintenance 6	2039.1	2224.45	2578.18	3999.25	3870.08	4011.77	3858.88	3300.52	3961.48	4210.1	3646.46	3494.41	3050.24	3172.06	4558.34	4256.2	3546.52	3367.7	3145.66	3548.45	3448.71	3537.6	3294.96	3290.72	2797.61	3288.81	2589.95	2602.81	2784.1	4346.38	4194.39	3136.04	3349.32
LOC140746597	LOC140746597	LOC140746597	uncharacterized LOC140746597			244.905	296.906	320.175	249.866	296.55	257.659	228.457	232.515	195.147	230.613	211.894	178.424	210.543	206.51	200.279	216.892	242.964	259.288	227.748	265.141	285.535	152.397	193.037	248.591	226.573	182.568	123.587	257.728	215.089	397.695	291.469	391.933	267.566
LOC140746593	LOC140746593	glycerate kinase	glycerate kinase			181.017	187.027	250.46	269.3	255.75	104.749	123.877	128.778	132.421	114.093	142.157	227.238	247.388	254.881	251.55	247.354	287.225	185.35	193.828	185.716	219.724	189.038	209.595	174.014	245.855	195.516	75.2268	144.819	140.338	236.069	217.241	325.444	302.989
LOC140746601	LOC140746601	telomerase reverse transcriptase-like	telomerase reverse transcriptase-like			21.2961	33.8987	33.5667	31.9274	42.7908	25.2843	24.9	16.6934	15.333	16.1834	10.7288	70.6962	92.1124	83.7201	38.4535	54.8322	62.1536	23.2954	37.9579	47.8889	50.9505	19.9864	26.6537	20.198	20.8897	15.5377	10.7467	22.5819	21.2195	33.8379	41.5678	37.3269	49.3385
LOC140746607	Tsf2	Transferrin 2	transferrin 2	Tsf2	Transferrin 2	5842.24	5214.55	5184.77	6728.34	6367.87	5136.32	5916.86	5548.17	5893.44	5904.5	5340.27	6663.95	5671.49	5071.58	6650.86	6105.87	5267.05	6486.25	7002.03	6266.44	5995.18	7444.12	6949.75	6137.09	6546.5	6353.62	6489.66	5516.86	6323.41	6703.48	6790.39	6647.11	7205.32
LOC140746614	LOC140746614	LOC140746614	uncharacterized LOC140746614			3898.97	4423.19	4912.36	4947.35	5265.26	5543.27	5432.55	5050.95	4956.73	5263.64	5253.1	4233.35	4663.52	5919.94	5583.77	5742.76	5071.17	4754.29	4722.93	5216.39	5440.03	5004.94	5334.38	5675.64	5582.36	5185.7	5693.73	5680.33	4144.07	4812.94	3951.41	5919.23	4754.84
LOC140744983	LOC140744983	fabp	fatty acid-binding protein-like	fabp	fatty acid binding protein	110.03	105.203	107.155	69.4073	77.6205	32.5083	31.125	32.1944	27.8781	38.0309	40.2331	35.3481	21.0543	31.6276	22.4312	26.8068	28.2516	20.2569	27.4589	26.8645	28.6597	51.6316	32.7114	46.6108	65.8828	46.613	37.6134	17.6728	18.3259	20.7008	16.8251	30.3281	16.4462
LOC140744991	LOC140744991	LOC140744991	uncharacterized LOC140744991			39.0429	30.3919	20.6565	29.1511	39.8054	15.6522	7.47	17.8858	18.1208	12.9467	13.411	5.04973	5.26357	0	1.60223	10.9664	6.59205	21.2697	20.1904	33.8727	24.4138	12.4915	15.7499	15.5369	14.4621	22.0117	143.737	13.7455	13.5033	27.0703	28.2067	8.74849	10.1207
LOC140746631	LOC140746631	5-HT7	5-hydroxytryptamine receptor 1-like	5-HT7	5-hydroxytryptamine (serotonin) receptor 7	0	1.16892	3.87309	0	0	0	0.6225	0	1.39391	0	0	1.68324	2.63178	0	0	0	0.941721	3.03853	0.807615	2.33605	0	0.832768	1.61538	0	0	1.29481	0	6.87275	0	0	0	0	0
LOC140744548	LOC140744548	LOC140744548	uncharacterized LOC140744548			0	1.16892	0	0	0	1.20401	0	0	0	0	0	0	0	0	1.60223	0	0	2.02569	1.61523	0	0	0	0.807688	0	0	0	1.34334	18.6546	6.75166	41.4016	35.6295	4.66586	3.79527
LOC140744557	LOC140744557	LOC140744557	uncharacterized LOC140744557			0	4.67568	3.87309	2.77629	1.99027	15.6522	7.47	9.53909	5.57563	12.1375	10.7288	6.73297	7.89535	13.0231	11.2156	10.9664	19.7762	0	1.61523	0	7.43029	0.832768	0.807688	0	0	1.29481	8.06002	3.92729	6.75166	3.98093	0.989709	3.4994	1.26509
LOC140744998	LOC140744998	hexosaminidase D-like	hexosaminidase D-like			0	0	0	0	0	0	0	0	0	0	0	0	0	0	0	0	0	2.02569	0	0	0	0	0	0	0	0	1.34334	0	0	0	0	0	0
LOC140746638	LOC140746638	LOC140746638	uncharacterized LOC140746638			0	7.01352	59.3873	15.2696	1.99027	2.40803	13.695	59.6193	0	18.6109	185.072	30.2984	39.4768	143.254	0	3.65548	169.51	64.822	2.42285	1.16802	87.0405	26.6486	132.057	0	3.2138	0	6.71668	19.1455	13.5033	27.0703	24.2479	47.2419	11.3858
LOC140746652	LOC140746652	LOC140746652	uncharacterized LOC140746652			1.77468	0	0	0	0	0	1.245	0	0	0.809168	1.3411	1.68324	0	0	0	0	0.941721	0	0.807615	0	0	0	0.403844	0	1.6069	1.29481	2.68667	0.981822	0	6.36948	7.42282	5.83233	3.79527
LOC140746656	LOC140746656	BTB/POZ domain-containing protein KCTD9	BTB/POZ domain-containing protein KCTD9			777.309	688.494	622.276	539.989	493.587	506.889	576.435	657.005	558.957	483.073	531.077	510.022	481.616	576.739	514.316	509.33	552.791	546.935	550.794	617.884	650.681	573.777	571.843	545.346	600.98	589.137	619.95	1335.77	1251.95	1060.52	978.822	1164.72	1146.17
LOC140746664	lost	lost	methenyltetrahydrofolate synthase domain-containing protein lost	lost	lost	967.199	939.811	791.4	816.23	732.419	710.367	707.782	850.171	737.377	766.282	838.189	924.1	765.849	710.691	717.799	772.524	883.335	811.287	777.734	802.432	822.639	857.751	793.15	888.713	967.353	974.989	797.942	1329.39	1646.92	1339.58	1603.82	1437.09	1589.58
LOC140744563	LOC140744563	grass	uncharacterized LOC140744563	grass	Gram-positive Specific Serine protease	0	0	0	0	0	0	0.6225	0	0	1.61834	1.3411	1.68324	0	0	0	0	0.941721	0	0	1.16802	1.06147	0	0	0	1.6069	1.29481	0	0	0	0	0	0	0
LOC140745021	C15	C15	homeobox protein C15	C15	C15	3.54935	10.5203	1.29103	0	0	16.8562	139.44	32.1944	164.481	2.4275	2.68221	164.958	68.4264	0	0	0	2.82516	84.066	0	0	0	89.1062	3.23075	0	0	0	0	0	0	0	0	1.16647	0
LOC140746672	LOC140746672	LOC140746672	uncharacterized LOC140746672			0	2.33784	0	0	0	0	1.245	2.38477	1.39391	0	1.3411	1.68324	5.26357	5.58134	3.20446	1.21849	0.941721	0	1.61523	1.16802	0	0	0.807688	0	0	0	5.37335	54.0002	68.4811	2.38856	0	4.66586	5.06036
LOC140745007	Crz	Corazonin	Corazonin			0	0	0	0	0	0	0.6225	0	0	0	0	0	0	0	0	0	0	0	0	0	0	0.832768	0	0	0	0	0	0	0	0	0	0	0
LOC140746687	LOC140746687	lateral signaling target protein 2 homolog	lateral signaling target protein 2 homolog			1668.2	1092.94	1149.02	821.782	928.461	1167.89	714.007	982.526	1169.49	883.611	974.982	1104.21	1215.88	917.2	1046.26	856.6	954.906	1061.46	982.06	1015.01	778.057	779.471	934.091	650.998	695.787	757.462	625.995	717.712	628.387	611.47	645.29	507.996	722.999
LOC140746680	LOC140746680	LOC140746680	uncharacterized LOC140746680			12.4227	16.3649	10.3282	24.9866	12.9368	9.6321	3.735	4.76954	9.75735	2.4275	9.38772	3.36648	7.89535	14.8836	11.2156	8.52945	8.47549	2.02569	2.42285	3.50407	5.30735	6.66215	4.44228	12.4295	9.64139	11.6533	25.5234	20.1273	14.9501	7.16567	6.92796	3.4994	3.79527
LOC140746686	LOC140746686	LOC140746686	uncharacterized LOC140746686			1.77468	1.16892	1.29103	1.38815	3.98054	3.61204	0.6225	2.38477	1.39391	4.04584	2.68221	3.36648	0	0	9.61338	1.21849	1.88344	2.02569	4.03808	1.16802	1.06147	4.16384	4.84613	4.66108	11.2483	3.88442	5.37335	0	0	2.38856	8.90738	2.33293	1.26509
LOC140745014	LOC140745014	Dop1R1	dopamine receptor 1-like	Dop1R1	Dopamine 1-like receptor 1	0	0	0	0	0	0	0	0	0	0	0	0	0	0	0	0	0	0	0	0	0	0	0	0	0	0	0	0	0	0	0	0	0
LOC140746708	LOC140746708	LOC140746708	uncharacterized LOC140746708			0	0	0	0	0	0	0	0	0	0	0	0	0	0	0	0	0	0	0	0	0	2.4983	6.4615	0	6.42759	6.47403	0	0.981822	1.44678	1.59237	0.989709	2.33293	0
LOC140747838	TRNAC-GCA	transfer RNA cysteine (anticodon GCA)	transfer RNA cysteine (anticodon GCA)			0	0	0	0	0	0	0	0	0	0	0	0	0	0	0	0	0	0	0	0	0	0	0	0	1.6069	0	0	0	0	0	0	0	0
LOC140744609	TRNAC-GCA	transfer RNA cysteine (anticodon GCA)	transfer RNA cysteine (anticodon GCA)			0	0	0	0	0	0	0	0	0	0	0	0	0	0	0	0	0	0	0	0	0	0	0	0	1.6069	0	0	0	0	0	0	0	0
LOC140745673	TRNAC-GCA	transfer RNA cysteine (anticodon GCA)	transfer RNA cysteine (anticodon GCA)			0	0	0	0	0	0	0	0	0	0	0	0	0	0	0	0	0	0	0	0	0	0	0	0	1.6069	0	0	0	0	0	0	0	0
LOC140746573	TRNAC-GCA	transfer RNA cysteine (anticodon GCA)	transfer RNA cysteine (anticodon GCA)			0	0	0	0	0	0	0	0	0	0	0	0	0	0	0	0	0	0	0	0	0	0	0	0	1.6069	0	0	0	0	0	0	0	0
LOC140749373	TRNAC-GCA	transfer RNA cysteine (anticodon GCA)	transfer RNA cysteine (anticodon GCA)			0	0	0	0	0	0	0	0	0	0	0	0	0	0	0	0	0	0	0	0	0	0	0	0	1.6069	0	0	0	0	0	0	0	0
LOC140751187	TRNAC-GCA	transfer RNA cysteine (anticodon GCA)	transfer RNA cysteine (anticodon GCA)			0	0	0	0	0	0	0	0	0	0	0	0	0	0	0	0	0	0	0	0	0	0	0	0	1.6069	0	0	0	0	0	0	0	0
LOC140751188	TRNAC-GCA	transfer RNA cysteine (anticodon GCA)	transfer RNA cysteine (anticodon GCA)			0	0	0	0	0	0	0	0	0	0	0	0	0	0	0	0	0	0	0	0	0	0	0	0	1.6069	0	0	0	0	0	0	0	0
LOC140752640	TRNAC-GCA	transfer RNA cysteine (anticodon GCA)	transfer RNA cysteine (anticodon GCA)			0	0	0	0	0	0	0	0	0	0	0	0	0	0	0	0	0	0	0	0	0	0	0	0	1.6069	0	0	0	0	0	0	0	0
LOC140752654	TRNAC-GCA	transfer RNA cysteine (anticodon GCA)	transfer RNA cysteine (anticodon GCA)			0	0	0	0	0	0	0	0	0	0	0	0	0	0	0	0	0	0	0	0	0	0	0	0	1.6069	0	0	0	0	0	0	0	0
LOC140754922	TRNAC-GCA	transfer RNA cysteine (anticodon GCA)	transfer RNA cysteine (anticodon GCA)			0	0	0	0	0	0	0	0	0	0	0	0	0	0	0	0	0	0	0	0	0	0	0	0	1.6069	0	0	0	0	0	0	0	0
LOC140754924	TRNAC-GCA	transfer RNA cysteine (anticodon GCA)	transfer RNA cysteine (anticodon GCA)			0	0	0	0	0	0	0	0	0	0	0	0	0	0	0	0	0	0	0	0	0	0	0	0	1.6069	0	0	0	0	0	0	0	0
LOC140755315	TRNAC-GCA	transfer RNA cysteine (anticodon GCA)	transfer RNA cysteine (anticodon GCA)			0	0	0	0	0	0	0	0	0	0	0	0	0	0	0	0	0	0	0	0	0	0	0	0	1.6069	0	0	0	0	0	0	0	0
LOC140755710	TRNAC-GCA	transfer RNA cysteine (anticodon GCA)	transfer RNA cysteine (anticodon GCA)			0	0	0	0	0	0	0	0	0	0	0	0	0	0	0	0	0	0	0	0	0	0	0	0	1.6069	0	0	0	0	0	0	0	0
LOC140756316	TRNAC-GCA	transfer RNA cysteine (anticodon GCA)	transfer RNA cysteine (anticodon GCA)			0	0	0	0	0	0	0	0	0	0	0	0	0	0	0	0	0	0	0	0	0	0	0	0	1.6069	0	0	0	0	0	0	0	0
LOC140756790	TRNAC-GCA	transfer RNA cysteine (anticodon GCA)	transfer RNA cysteine (anticodon GCA)			0	0	0	0	0	0	0	0	0	0	0	0	0	0	0	0	0	0	0	0	0	0	0	0	1.6069	0	0	0	0	0	0	0	0
LOC140756793	TRNAC-GCA	transfer RNA cysteine (anticodon GCA)	transfer RNA cysteine (anticodon GCA)			0	0	0	0	0	0	0	0	0	0	0	0	0	0	0	0	0	0	0	0	0	0	0	0	1.6069	0	0	0	0	0	0	0	0
LOC140745032	LOC140745032	LOC140745032	uncharacterized LOC140745032			0	0	0	0	0	0	0	0	0	0	0	0	0	0	0	0	0	0	0	0	0	0	0	0	0	0	1.34334	0	0	0.796185	0	0	0
LOC140746712	LOC140746712	Peroxiredoxin 3	peroxiredoxin-2-like	Prx3	Peroxiredoxin 3	2360.32	2791.38	2709.87	2698.56	2509.73	2227.42	2403.47	2501.63	2549.46	2499.52	2754.62	2324.56	2137.01	2299.51	2283.18	2845.18	2658.48	3023.34	3050.36	3403.62	3250.22	3247.8	2909.29	3463.18	3281.29	3384.62	3020.49	2990.63	2776.38	3472.16	3210.12	3015.31	2828.11
LOC140744596	LOC140744596	myrosinase 1-like	myrosinase 1-like			0	1.16892	0	0	1.99027	0	0.6225	0	0	0	0	3.36648	0	0	1.60223	3.65548	0.941721	1.01284	0.807615	3.50407	1.06147	0.832768	1.21153	4.66108	1.6069	5.17923	0	0	1.92905	1.99046	0	0	0
LOC140744611	LOC140744611	myrosinase 1-like	myrosinase 1-like			0	0	0	0	0	0	0	0	0	0	0	0	0	0	0	0	0	0	0	0	0	0	0	0	0	0	0	0	0.964523	0	0	0	0
LOC140745039	LOC140745039	protein SHQ1 homolog	protein SHQ1 homolog			0	1.16892	3.87309	0	0	0	1.245	1.19239	0	0	1.3411	0	0	0	1.60223	0	0.941721	1.01284	0	0	0	0.832768	0	0	0	0	0	0.981822	0	0	0	1.16647	0
LOC140746717	LOC140746717	protein SHQ1 homolog	protein SHQ1 homolog			10.6481	3.50676	0	4.16444	0.995135	1.20401	1.245	3.57716	0	0	0	1.68324	7.89535	0	1.60223	1.21849	0.941721	1.01284	0	3.50407	1.06147	0	0	0	0	1.29481	1.34334	0	0	3.18474	0	0	3.79527
LOC140744627	LOC140744627	myrosinase 1-like	myrosinase 1-like			0	2.33784	1.29103	0	0.995135	14.4482	11.205	16.6934	11.1513	12.1375	12.0699	16.8324	13.1589	11.1627	11.2156	8.52945	9.41721	2.02569	0.807615	2.33605	4.24588	31.6452	36.346	13.9832	38.5656	23.3065	1.34334	1.47273	0	0.796185	0.989709	6.99879	3.79527
LOC140746722	LOC140746722	protein SHQ1 homolog	protein SHQ1 homolog			580.319	561.081	575.799	563.587	748.342	887.357	746.377	925.292	1071.91	938.634	1001.8	1848.2	1860.67	1936.73	1517.31	1538.96	1732.77	712.029	646.9	794.255	962.753	744.495	707.535	691.394	702.215	797.601	755.627	1101.6	957.771	831.218	885.789	736.623	1043.07
LOC140746728	wfs1	wolfram syndrome 1	wolframin ER transmembrane glycoprotein wfs1	wfs1	wolfram syndrome 1	1252.92	928.122	974.727	978.643	827.952	1030.63	1078.17	1249.62	1170.88	968.574	1165.42	1274.21	1118.51	1049.29	897.249	996.727	1212	892.315	930.373	970.627	884.204	1008.48	892.092	1054.96	1036.45	1142.02	1145.19	1112.9	1249.06	820.071	963.482	1081.9	1354.28
LOC140746741	pll	pelle	serine/threonine-protein kinase pelle	pll	pelle	906.86	963.19	650.678	628.83	742.371	771.772	794.932	766.704	726.225	631.151	679.939	1040.24	879.016	870.689	778.684	773.743	766.561	980.432	668.706	735.854	713.308	749.491	684.92	765.971	755.242	785.948	857.72	640.639	631.28	587.585	574.031	751.204	798.271
LOC140746766	LOC140746766	myrosinase 1-like	myrosinase 1-like			583.869	710.703	384.726	102.723	58.713	226.354	286.972	299.289	291.327	89.0084	107.288	375.363	323.709	256.742	35.2491	67.0171	100.764	258.275	150.216	61.9052	56.2579	318.95	247.96	104.097	75.5242	88.0469	1.34334	4.90911	16.3969	39.0131	36.6192	9.33173	0
LOC140746833	LOC140746833	LOC140746833	uncharacterized LOC140746833			1.77468	3.50676	3.87309	0	2.98541	7.22408	4.3575	5.96193	2.78781	2.4275	4.02331	3.36648	0	1.86045	0	1.21849	1.88344	3.03853	1.61523	2.33605	6.36882	7.49491	4.44228	3.10739	0	2.58961	28.2101	42.7093	44.8503	6.36948	11.8765	13.9976	8.85563
LOC140746800	LOC140746800	oxaloacetate tautomerase Fahd2a, mitochondrial	oxaloacetate tautomerase Fahd2a, mitochondrial			392.204	446.527	395.055	373.411	412.981	240.803	344.242	306.443	287.145	292.109	308.454	370.313	310.55	338.601	323.65	386.262	302.293	435.523	373.118	453.193	444.756	395.565	362.652	369.779	417.794	411.749	401.658	590.075	526.63	721.742	567.103	976.332	776.765
LOC140746814	mRpL35	mRpL35	mitochondrial ribosomal protein L35	mRpL35	mitochondrial ribosomal protein L35	686.8	762.136	743.632	882.861	847.855	871.705	832.905	814.4	745.74	838.298	806.003	611.017	657.946	747.9	823.546	846.852	881.451	778.876	871.417	885.361	971.245	668.713	756.804	751.988	735.959	758.757	631.368	800.676	709.889	887.747	689.827	1021.24	672.395
LOC140744639	Mitofilin	Mitofilin	inner membrane mitochondrial protein mitofilin	Mitofilin	Mitofilin	1354.08	1469.33	1547.94	1571.38	1674.81	1642.27	1733.04	1850.58	1651.78	1687.11	1797.08	1434.12	1500.12	1456.73	1696.76	1824.08	1610.34	1690.44	1430.29	1728.67	1543.38	1614.74	1509.17	1406.09	1338.55	1413.93	1616.03	2395.15	1926.63	2258.78	2038.8	2149.21	2167.1
LOC140744650	LOC140744650	Cytochrome P450 4c3	cytochrome P450 4C1-like	Cyp4c3	Cytochrome P450 4c3	0	0	0	0	0	0	0	0	0	0	0	0	0	0	0	0	0	0	0	0	0	0	0	0	0	1.29481	1.34334	0	0	0	0	0	0
LOC140746747	LOC140746747	Cytochrome P450 4d2	cytochrome P450 4V2-like	Cyp4d2	Cytochrome P450 4d2	0	0	1.29103	0	0	1.20401	0.6225	1.19239	1.39391	0.809168	0	0	0	0	1.60223	0	0.941721	0	0.807615	2.33605	0	0.832768	0.403844	0	0	1.29481	2.68667	11.7819	15.9146	0.796185	2.96913	6.99879	5.06036
LOC140746821	LOC140746821	Cytochrome P450 4c3	cytochrome P450 4V2-like	Cyp4c3	Cytochrome P450 4c3	1.77468	0	0	1.38815	0.995135	1.20401	0	1.19239	2.78781	0.809168	2.68221	3.36648	2.63178	1.86045	0	1.21849	0.941721	4.05137	8.07615	3.50407	2.12294	1.66554	6.05766	4.66108	4.8207	0	10.075	0	0.964523	1.59237	0.989709	0	1.26509
LOC140746787	LOC140746787	Cytochrome P450 4d2	cytochrome P450 4C1-like	Cyp4d2	Cytochrome P450 4d2	0	0	0	1.38815	0	0	0	0	0	0	1.3411	1.68324	0	1.86045	0	0	0	0	0	1.16802	0	5.82938	0.403844	4.66108	3.2138	0	1.34334	0	0	0	0	1.16647	0
LOC140746754	LOC140746754	Cytochrome P450 4c3	cytochrome P450 4V2-like	Cyp4c3	Cytochrome P450 4c3	3.54935	4.67568	5.16411	11.1052	17.9124	0	1.245	3.57716	1.39391	1.61834	1.3411	10.0995	28.9496	14.8836	3.20446	8.52945	2.82516	7.0899	9.69138	15.1843	5.30735	17.4881	9.28841	34.1813	17.6759	22.0117	31.5684	0	0	0	0	1.16647	1.26509
LOC140746781	LOC140746781	Cytochrome P450 4c3	cytochrome P450 4C1-like	Cyp4c3	Cytochrome P450 4c3	2420.66	1153.72	1205.82	383.128	258.735	439.465	240.907	298.097	13.9391	4.85501	12.0699	2563.58	2063.32	1998.12	78.5093	98.6979	30.1351	420.33	505.567	313.03	121.008	666.215	410.709	640.122	427.435	376.789	1235.87	0.981822	0.964523	3.18474	3.95884	67.655	22.1391
LOC140746759	LOC140746759	Cytochrome P450 4c3	cytochrome P450 4V2-like	Cyp4c3	Cytochrome P450 4c3	257.328	185.858	189.781	219.327	216.939	189.03	158.115	118.046	142.179	152.933	135.451	420.81	434.244	273.486	298.015	300.968	195.878	58.7449	68.6473	56.0651	85.979	410.555	175.268	393.084	337.449	365.135	118.214	9276.74	6029.23	290.608	198.437	796.696	612.303
LOC140746855	LOC140746855	LOC140746855	uncharacterized LOC140746855			67.4377	125.074	85.2079	45.8088	42.7908	34.9164	72.8325	89.429	58.5441	38.84	73.7606	111.094	97.376	89.3015	59.2825	68.2356	69.6874	69.8862	58.1483	29.2006	36.09	148.233	83.5957	153.816	155.869	177.389	51.0468	765.33	579.678	60.5101	48.4957	271.787	165.094
LOC140746847	LOC140746847	Phosphodiesterase 6	cGMP-specific 3',5'-cyclic phosphodiesterase-like	Pde6	Phosphodiesterase 6	30.1695	77.1487	33.5667	23.5985	20.8978	12.0401	32.9925	57.2345	59.938	18.6109	52.303	18.5157	28.9496	27.9067	9.61338	19.4959	24.4848	56.7192	21.8056	15.1843	9.55323	49.9661	41.1921	32.6276	24.1035	33.665	43.6584	217.474	123.459	34.6341	32.6604	48.9916	30.3621
LOC140746861	LOC140746861	golgin subfamily A member 7	golgin subfamily A member 7			388.654	306.257	379.562	328.991	357.253	477.993	399.022	504.379	624.47	496.02	508.278	316.449	389.504	271.625	447.022	414.288	471.802	541.871	493.453	504.586	415.035	431.374	412.729	550.008	466.001	511.449	326.431	729.494	713.747	447.854	454.276	436.258	531.97
LOC140746886	Osi18	Osiris 18	DUF1676 domain-containing protein Osi18	Osi18	Osiris 18	1.77468	1.16892	0	1.38815	0	0	2.49	0	1.39391	0.809168	2.68221	3.36648	2.63178	0	1.60223	1.21849	0.941721	4.05137	1.61523	2.33605	0	0.832768	1.61538	0	0	0	1.34334	55.9638	40.51	34.236	33.6501	69.9879	59.4592
LOC140745046	LOC140745046	LOC140745046	uncharacterized LOC140745046			0	1.16892	1.29103	1.38815	1.99027	7.22408	7.47	7.15432	6.96953	6.47334	5.36441	10.0995	5.26357	5.58134	1.60223	2.43699	1.88344	5.06422	9.69138	5.84011	4.24588	0	5.65382	1.55369	3.2138	0	0	0	1.92905	0	3.95884	11.0814	6.32545
LOC140746867	Osi17	Osiris 17	DUF1676 domain-containing protein Osi17	Osi17	Osiris 17	315.893	255.993	152.341	195.729	213.954	138.461	97.11	164.549	132.421	147.269	146.18	146.442	123.694	167.44	147.405	162.06	142.2	254.224	316.585	334.054	204.864	248.165	250.383	256.359	223.359	331.47	397.628	58.9093	47.2616	86.7842	68.7848	54.8239	84.761
LOC140747876	TRNAD-GUC	transfer RNA aspartic acid (anticodon GUC)	transfer RNA aspartic acid (anticodon GUC)			0	0	0	0	0	0	0	0	0	0	0	0	0	0	0	0	0	0	0	0	0	0	0	0	0	0	0	0	0	0	0	0	0
LOC140756671	TRNAD-GUC	transfer RNA aspartic acid (anticodon GUC)	transfer RNA aspartic acid (anticodon GUC)			0	0	0	0	0	0	0	0	0	0	0	0	0	0	0	0	0	0	0	0	0	0	0	0	0	0	0	0	0	0	0	0	0
LOC140756926	TRNAD-GUC	transfer RNA aspartic acid (anticodon GUC)	transfer RNA aspartic acid (anticodon GUC)			0	0	0	0	0	0	0	0	0	0	0	0	0	0	0	0	0	0	0	0	0	0	0	0	0	0	0	0	0	0	0	0	0
LOC140757716	TRNAD-GUC	transfer RNA aspartic acid (anticodon GUC)	transfer RNA aspartic acid (anticodon GUC)			0	0	0	0	0	0	0	0	0	0	0	0	0	0	0	0	0	0	0	0	0	0	0	0	0	0	0	0	0	0	0	0	0
LOC140742455	TRNAD-GUC	transfer RNA aspartic acid (anticodon GUC)	transfer RNA aspartic acid (anticodon GUC)			0	0	0	0	0	0	0	0	0	0	0	0	0	0	0	0	0	0	0	0	0	0	0	0	0	0	0	0	0	0	0	0	0
LOC140742475	TRNAD-GUC	transfer RNA aspartic acid (anticodon GUC)	transfer RNA aspartic acid (anticodon GUC)			0	0	0	0	0	0	0	0	0	0	0	0	0	0	0	0	0	0	0	0	0	0	0	0	0	0	0	0	0	0	0	0	0
LOC140742476	TRNAD-GUC	transfer RNA aspartic acid (anticodon GUC)	transfer RNA aspartic acid (anticodon GUC)			0	0	0	0	0	0	0	0	0	0	0	0	0	0	0	0	0	0	0	0	0	0	0	0	0	0	0	0	0	0	0	0	0
LOC140742452	TRNAD-GUC	transfer RNA aspartic acid (anticodon GUC)	transfer RNA aspartic acid (anticodon GUC)			0	0	0	0	0	0	0	0	0	0	0	0	0	0	0	0	0	0	0	0	0	0	0	0	0	0	0	0	0	0	0	0	0
LOC140742453	TRNAD-GUC	transfer RNA aspartic acid (anticodon GUC)	transfer RNA aspartic acid (anticodon GUC)			0	0	0	0	0	0	0	0	0	0	0	0	0	0	0	0	0	0	0	0	0	0	0	0	0	0	0	0	0	0	0	0	0
LOC140742477	TRNAD-GUC	transfer RNA aspartic acid (anticodon GUC)	transfer RNA aspartic acid (anticodon GUC)			0	0	0	0	0	0	0	0	0	0	0	0	0	0	0	0	0	0	0	0	0	0	0	0	0	0	0	0	0	0	0	0	0
LOC140742479	TRNAD-GUC	transfer RNA aspartic acid (anticodon GUC)	transfer RNA aspartic acid (anticodon GUC)			0	0	0	0	0	0	0	0	0	0	0	0	0	0	0	0	0	0	0	0	0	0	0	0	0	0	0	0	0	0	0	0	0
LOC140742454	TRNAD-GUC	transfer RNA aspartic acid (anticodon GUC)	transfer RNA aspartic acid (anticodon GUC)			0	0	0	0	0	0	0	0	0	0	0	0	0	0	0	0	0	0	0	0	0	0	0	0	0	0	0	0	0	0	0	0	0
LOC140742480	TRNAD-GUC	transfer RNA aspartic acid (anticodon GUC)	transfer RNA aspartic acid (anticodon GUC)			0	0	0	0	0	0	0	0	0	0	0	0	0	0	0	0	0	0	0	0	0	0	0	0	0	0	0	0	0	0	0	0	0
LOC140742481	TRNAD-GUC	transfer RNA aspartic acid (anticodon GUC)	transfer RNA aspartic acid (anticodon GUC)			0	0	0	0	0	0	0	0	0	0	0	0	0	0	0	0	0	0	0	0	0	0	0	0	0	0	0	0	0	0	0	0	0
LOC140742482	TRNAD-GUC	transfer RNA aspartic acid (anticodon GUC)	transfer RNA aspartic acid (anticodon GUC)			0	0	0	0	0	0	0	0	0	0	0	0	0	0	0	0	0	0	0	0	0	0	0	0	0	0	0	0	0	0	0	0	0
LOC140743971	TRNAD-GUC	transfer RNA aspartic acid (anticodon GUC)	transfer RNA aspartic acid (anticodon GUC)			0	0	0	0	0	0	0	0	0	0	0	0	0	0	0	0	0	0	0	0	0	0	0	0	0	0	0	0	0	0	0	0	0
LOC140743972	TRNAD-GUC	transfer RNA aspartic acid (anticodon GUC)	transfer RNA aspartic acid (anticodon GUC)			0	0	0	0	0	0	0	0	0	0	0	0	0	0	0	0	0	0	0	0	0	0	0	0	0	0	0	0	0	0	0	0	0
LOC140744618	TRNAD-GUC	transfer RNA aspartic acid (anticodon GUC)	transfer RNA aspartic acid (anticodon GUC)			0	0	0	0	0	0	0	0	0	0	0	0	0	0	0	0	0	0	0	0	0	0	0	0	0	0	0	0	0	0	0	0	0
LOC140745696	TRNAD-GUC	transfer RNA aspartic acid (anticodon GUC)	transfer RNA aspartic acid (anticodon GUC)			0	0	0	0	0	0	0	0	0	0	0	0	0	0	0	0	0	0	0	0	0	0	0	0	0	0	0	0	0	0	0	0	0
LOC140748417	TRNAD-GUC	transfer RNA aspartic acid (anticodon GUC)	transfer RNA aspartic acid (anticodon GUC)			0	0	0	0	0	0	0	0	0	0	0	0	0	0	0	0	0	0	0	0	0	0	0	0	0	0	0	0	0	0	0	0	0
LOC140751175	TRNAD-GUC	transfer RNA aspartic acid (anticodon GUC)	transfer RNA aspartic acid (anticodon GUC)			0	0	0	0	0	0	0	0	0	0	0	0	0	0	0	0	0	0	0	0	0	0	0	0	0	0	0	0	0	0	0	0	0
LOC140752651	TRNAD-GUC	transfer RNA aspartic acid (anticodon GUC)	transfer RNA aspartic acid (anticodon GUC)			0	0	0	0	0	0	0	0	0	0	0	0	0	0	0	0	0	0	0	0	0	0	0	0	0	0	0	0	0	0	0	0	0
LOC140752649	TRNAD-GUC	transfer RNA aspartic acid (anticodon GUC)	transfer RNA aspartic acid (anticodon GUC)			0	0	0	0	0	0	0	0	0	0	0	0	0	0	0	0	0	0	0	0	0	0	0	0	0	0	0	0	0	0	0	0	0
LOC140752668	TRNAD-GUC	transfer RNA aspartic acid (anticodon GUC)	transfer RNA aspartic acid (anticodon GUC)			0	0	0	0	0	0	0	0	0	0	0	0	0	0	0	0	0	0	0	0	0	0	0	0	0	0	0	0	0	0	0	0	0
LOC140753664	TRNAD-GUC	transfer RNA aspartic acid (anticodon GUC)	transfer RNA aspartic acid (anticodon GUC)			0	0	0	0	0	0	0	0	0	0	0	0	0	0	0	0	0	0	0	0	0	0	0	0	0	0	0	0	0	0	0	0	0
LOC140753633	TRNAD-GUC	transfer RNA aspartic acid (anticodon GUC)	transfer RNA aspartic acid (anticodon GUC)			0	0	0	0	0	0	0	0	0	0	0	0	0	0	0	0	0	0	0	0	0	0	0	0	0	0	0	0	0	0	0	0	0
LOC140753634	TRNAD-GUC	transfer RNA aspartic acid (anticodon GUC)	transfer RNA aspartic acid (anticodon GUC)			0	0	0	0	0	0	0	0	0	0	0	0	0	0	0	0	0	0	0	0	0	0	0	0	0	0	0	0	0	0	0	0	0
LOC140754199	TRNAD-GUC	transfer RNA aspartic acid (anticodon GUC)	transfer RNA aspartic acid (anticodon GUC)			0	0	0	0	0	0	0	0	0	0	0	0	0	0	0	0	0	0	0	0	0	0	0	0	0	0	0	0	0	0	0	0	0
LOC140754200	TRNAD-GUC	transfer RNA aspartic acid (anticodon GUC)	transfer RNA aspartic acid (anticodon GUC)			0	0	0	0	0	0	0	0	0	0	0	0	0	0	0	0	0	0	0	0	0	0	0	0	0	0	0	0	0	0	0	0	0
LOC140754202	TRNAD-GUC	transfer RNA aspartic acid (anticodon GUC)	transfer RNA aspartic acid (anticodon GUC)			0	0	0	0	0	0	0	0	0	0	0	0	0	0	0	0	0	0	0	0	0	0	0	0	0	0	0	0	0	0	0	0	0
LOC140754203	TRNAD-GUC	transfer RNA aspartic acid (anticodon GUC)	transfer RNA aspartic acid (anticodon GUC)			0	0	0	0	0	0	0	0	0	0	0	0	0	0	0	0	0	0	0	0	0	0	0	0	0	0	0	0	0	0	0	0	0
LOC140754606	TRNAD-GUC	transfer RNA aspartic acid (anticodon GUC)	transfer RNA aspartic acid (anticodon GUC)			0	0	0	0	0	0	0	0	0	0	0	0	0	0	0	0	0	0	0	0	0	0	0	0	0	0	0	0	0	0	0	0	0
LOC140755300	TRNAD-GUC	transfer RNA aspartic acid (anticodon GUC)	transfer RNA aspartic acid (anticodon GUC)			0	0	0	0	0	0	0	0	0	0	0	0	0	0	0	0	0	0	0	0	0	0	0	0	0	0	0	0	0	0	0	0	0
LOC140746877	LOC140746877	LOC140746877	uncharacterized LOC140746877			0	0	1.29103	2.77629	2.98541	1.20401	0	2.38477	0	0.809168	1.3411	0	0	1.86045	0	0	0	1.01284	0	0	0	0	0.807688	0	0	1.29481	3.35834	0	2.89357	0.398093	0	1.16647	1.26509
LOC140744663	LOC140744663	LOC140744663	uncharacterized LOC140744663			0	0	0	0	0	0	0	0	0	0	0	0	0	0	0	0	0	0	0	0	0	0	0	0	0	0	0	0	0	0	0	0	0
LOC140745053	LOC140745053	Osiris 16	uncharacterized LOC140745053	Osi16	Osiris 16	0	0	0	0	0	0	0	0	0	0	1.3411	0	0	0	0	0	0	0	0	0	0	0	0	0	0	0	0	0	0	0	0	0	0
LOC140746862	LOC140746862	Osiris 16	uncharacterized LOC140746862	Osi16	Osiris 16	0	1.16892	0	0	0	1.20401	8.715	0	25.0903	0	0	0	0	0	0	2.43699	0	2.02569	0	0	0	1.66554	0	0	1.6069	0	0	0	0	0	0	0	0
LOC140744674	LOC140744674	Osiris 16	uncharacterized LOC140744674	Osi16	Osiris 16	0	0	0	0	0	0	0	0	1.39391	0	0	0	0	0	0	0	0	0	0	0	0	0	0	0	0	0	0	0	0	0	0	0	0
LOC140745060	LOC140745060	Osiris 14	uncharacterized LOC140745060	Osi14	Osiris 14	0	4.67568	0	0	0	0	0	0	0	0	0	0	0	0	0	1.21849	0	10.1284	0	0	0	3.33107	9.28841	1.55369	0	0	1.34334	0	0	0	0	0	0
LOC140746889	LOC140746889	LOC140746889	uncharacterized LOC140746889			0	3.50676	0	0	0	0	0.6225	0	0	0	0	0	0	0	0	0	0	0	0	0	0	0	0	0	0	0	0	0	0	0	0	0	0
LOC140746893	LOC140746893	LOC140746893	uncharacterized LOC140746893			399.302	828.764	338.249	4.16444	1.99027	65.0167	29.2575	36.964	12.5452	2.4275	72.4195	95.9448	13.1589	78.1388	4.80669	3.65548	3.76689	47.6036	4.84569	126.146	6.36882	67.4542	6.86535	31.0739	1.6069	12.9481	36.2701	1.96364	96.4523	3.98093	3.95884	5.83233	5.06036
LOC140746902	Osi12	Osiris 12	DUF1676 domain-containing protein Osi12	Osi12	Osiris 12	5.32403	11.6892	2.58206	4.16444	1.99027	0	2.49	0	0	1.61834	10.7288	11.7827	2.63178	16.744	3.20446	6.09246	5.65033	4.05137	2.42285	2.33605	7.43029	10.826	6.05766	7.76847	3.2138	7.76884	1.34334	0	1.92905	0	0	0	1.26509
LOC140746911	Osi11	Osiris 11	Osiris 11	Osi11	Osiris 11	491.586	1113.98	265.952	1.38815	0	120.401	43.575	42.9259	0	0	10.7288	31.9816	28.9496	76.2783	0	0	0	7.0899	0	11.6802	1.06147	7.49491	1.21153	6.21477	6.42759	1.29481	14.7767	1.96364	17.3614	2.38856	2.96913	1.16647	7.59054
LOC140746918	Osi10a	Osiris 10a	Osiris 10a	Osi10a	Osiris 10a	0	4.67568	2.58206	0	0.995135	8.42809	4.98	7.15432	15.333	7.28251	2.68221	1.68324	7.89535	1.86045	0	6.09246	3.76689	9.11559	0	8.17616	6.36882	9.99322	4.84613	13.9832	3.2138	5.17923	9.40336	3.92729	3.85809	3.18474	2.96913	4.66586	5.06036
LOC140746937	Osi8	Osiris 8	Osiris 8	Osi8	Osiris 8	6644.39	12599.8	3585.19	0	3.98054	1577.26	463.14	573.538	15.333	1.61834	45.5975	410.711	592.151	1067.9	16.0223	1.21849	2.82516	45.5779	4.84569	110.962	7.43029	60.7921	5.65382	27.9665	3.2138	12.9481	57.7635	14.7273	127.317	28.6627	24.7427	38.4934	123.979
LOC140746932	LOC140746932	Osiris 9	uncharacterized LOC140746932	Osi9	Osiris 9	750.688	1539.47	291.772	399.786	349.292	143.278	113.917	279.018	33.4538	91.4359	131.428	94.2615	71.0582	318.136	67.2937	110.883	75.3377	242.07	21.8056	45.5529	47.7661	186.54	151.845	35.735	41.7794	78.9832	145.08	17.6728	48.2261	27.4684	44.5369	29.1616	105.002
LOC140746942	LOC140746942	Osiris 9	uncharacterized LOC140746942	Osi9	Osiris 9	28.3948	66.6284	6.45514	5.55258	10.9465	8.42809	30.5025	22.6553	4.18172	12.9467	17.4343	18.5157	18.4225	14.8836	124.974	146.219	39.5523	199.53	12.1142	35.0407	63.6882	167.386	13.7307	9.32216	22.4966	15.5377	213.591	11.7819	10.6098	7.96185	11.8765	9.33173	10.1207
LOC140746954	LOC140746954	Osiris 9	uncharacterized LOC140746954	Osi9	Osiris 9	0	0	0	0	0	0	0	2.38477	0	0	0	0	0	0	0	0	0	0	0	0	0	0	0	0	1.6069	0	0	0.981822	0.964523	0	0	0	0
LOC140746949	LOC140746949	Osiris 9	uncharacterized LOC140746949	Osi9	Osiris 9	0	4.67568	0	5.55258	9.95135	1.20401	10.5825	4.76954	0	57.4509	50.9619	15.1492	21.0543	5.58134	75.3048	230.295	80.988	196.492	103.375	506.922	385.313	296.466	55.7305	87.0068	289.242	295.216	249.861	57.9275	115.743	0.796185	0	15.1641	2.53018
LOC140746962	LOC140746962	Osiris 9	uncharacterized LOC140746962	Osi9	Osiris 9	60.339	146.115	34.8578	15.2696	8.95622	28.8963	14.3175	36.964	54.3624	84.9626	186.413	60.5967	134.221	117.208	20.829	175.463	111.123	46.5908	13.7295	3.50407	13.7991	20.8192	20.596	3.10739	4.8207	12.9481	5.37335	0.981822	1.92905	0.796185	0	4.66586	0
LOC140746970	LOC140746970	Osiris 9	uncharacterized LOC140746970	Osi9	Osiris 9	456.092	1281.14	211.729	37.4799	24.8784	79.4648	46.6875	83.467	19.5147	27.5117	20.1165	48.814	13.1589	53.953	35.2491	28.0253	7.53377	7.0899	17.7675	9.34418	20.1679	20.8192	12.5192	12.4295	9.64139	5.17923	13.4334	0.981822	6.75166	1.59237	3.95884	3.4994	16.4462
LOC140746979	LOC140746979	Osiris 7	uncharacterized LOC140746979	Osi7	Osiris 7	303.47	642.906	123.939	0	0.995135	38.5284	23.0325	38.1564	15.333	6.47334	8.04662	15.1492	13.1589	46.5112	1.60223	0	3.76689	58.7449	81.5692	218.42	255.814	51.6316	53.3074	177.121	186.4	32.3702	63.1368	0.981822	7.71618	1.59237	3.95884	2.33293	11.3858
LOC140746985	LOC140746985	LOC140746985	uncharacterized LOC140746985			0	0	0	0	0	0	0	0	0	0	1.3411	1.68324	2.63178	5.58134	3.20446	2.43699	0.941721	0	0	0	0	0	0	0	0	0	0	5.40002	5.30488	11.9428	11.8765	16.3305	6.32545
LOC140746993	Osi5	Osiris 5	Osiris 5	Osi5	Osiris 5	0	12.8581	0	1.38815	0	2.40803	2.49	7.15432	2.78781	0	1.3411	0	2.63178	3.72089	0	0	3.76689	160.029	0.807615	2.33605	2.12294	60.7921	20.1922	4.66108	4.8207	5.17923	1.34334	0	1.92905	0	0	0	0
LOC140747000	LOC140747000	LOC140747000	uncharacterized LOC140747000			873.141	2009.37	601.619	2.77629	3.98054	258.863	74.7	73.9279	23.6964	2.4275	80.4662	126.243	113.167	161.859	20.829	3.65548	4.70861	49.6293	38.7655	133.155	12.7376	59.1266	23.8268	83.8995	17.6759	19.4221	60.4501	1.96364	142.749	3.98093	7.91767	9.33173	16.4462
LOC140747014	LOC140747014	LOC140747014	uncharacterized LOC140747014			5.32403	10.5203	1.29103	6.94073	1.99027	0	1.245	0	0	0.809168	0	0	0	0	0	0	0	3.03853	0	1.16802	1.06147	6.66215	0.807688	1.55369	0	0	1.34334	0	0	0	0	0	0
LOC140747066	Osi3	Osiris 3	Osiris 3	Osi3	Osiris 3	6181.2	14752.9	3587.77	11.1052	18.9076	1619.4	600.712	626.003	4.18172	0.809168	38.892	338.332	571.097	1226.03	3.20446	0	1.88344	22.2826	6.46092	63.0732	1.06147	44.9695	6.86535	17.0906	1.6069	10.3585	47.0168	18.6546	116.707	41.4016	28.7016	62.9892	156.871
LOC140747056	Osi1	Osiris 1	Osiris 1	Osi1	Osiris 1	1.77468	2.33784	0	0	0	0	6.225	3.57716	0	0	0	0	0	0	0	0	0	1.01284	0	0	0	4.99661	0	0	0	0	1.34334	0	0	0	0	0	0
LOC140744684	LOC140744684	LOC140744684	uncharacterized LOC140744684			0	1.16892	1.29103	0	0.995135	0	0	0	0	0	0	1.68324	0	0	0	0	0	1.01284	0	0	0	0	0	0	0	0	2.68667	2.94547	2.89357	5.5733	9.89709	2.33293	2.53018
LOC140747042	NPFR	Neuropeptide F receptor	Neuropeptide F receptor	NPFR	Neuropeptide F receptor	12.4227	22.2095	15.4923	19.434	14.927	22.8762	15.5625	19.0782	13.9391	11.3283	10.7288	42.081	47.3721	37.2089	38.4535	35.3363	20.7179	4.05137	1.61523	3.50407	3.18441	7.49491	2.01922	1.55369	1.6069	0	8.06002	3.92729	2.89357	11.9428	3.95884	1.16647	2.53018
LOC140745070	LOC140745070	LOC140745070	uncharacterized LOC140745070			15.9721	33.8987	6.45514	15.2696	19.9027	6.02006	5.6025	1.19239	4.18172	4.04584	20.1165	57.2302	52.6357	107.906	51.2714	32.8993	231.663	29.3725	4.03808	2.33605	12.7376	6.66215	6.86535	1.55369	3.2138	3.88442	84.6302	3.43638	13.0211	0	0	6.99879	1.26509
LOC140745077	LOC140745077	Cecropin A1	cecropin-like	CecA1	Cecropin A1	12.4227	43.25	10.3282	5.55258	3.98054	2.40803	1.8675	1.19239	4.18172	4.85501	1.3411	10.0995	13.1589	20.4649	17.6245	12.1849	36.7271	437.548	41.1884	19.8564	29.7211	35.809	53.3074	7.76847	19.2828	11.6533	63.1368	2.94547	6.75166	8.75804	4.94854	37.3269	18.9763
LOC140747026	Osi24	Osiris 24	Protein Osi24	Osi24	Osiris 24	404.626	455.879	404.092	517.778	481.645	428.628	486.172	559.229	483.686	455.561	580.697	245.753	297.392	323.718	342.877	410.632	588.576	386.906	257.629	344.567	465.985	464.685	336.402	531.363	457.966	604.675	426.509	227.783	312.023	299.764	396.378	392.516	692.004
LOC140747020	LOC140747020	LOC140747020	uncharacterized LOC140747020			0	0	0	0	0.995135	0	0	0	0	0	0	0	0	0	0	0	0	0	0	0	0	0	0	0	0	0	0	0	0	0	0	0	0
LOC140747149	Osi2	Osiris 2	DUF1676 domain-containing protein Osi2	Osi2	Osiris 2	76.3111	93.5136	72.2976	115.216	107.475	68.6287	98.9774	89.429	85.0283	123.803	120.699	45.4475	50.0039	33.488	46.4647	80.4205	77.2212	175.222	127.603	178.707	146.483	144.902	119.538	102.544	117.304	120.417	177.32	396.165	405.1	102.708	82.1458	250.207	260.608
LOC140747170	LOC140747170	LOC140747170	uncharacterized LOC140747170			0	0	0	0	0	0	0	0	0	0	0	0	0	1.86045	0	0	0.941721	0	0	0	0	0	0	0	0	0	0	0.981822	0	0	0	0	0
LOC140744697	LOC140744697	SCP-containing protein A	uncharacterized LOC140744697	scpr-A	SCP-containing protein A	7.09871	9.35136	9.0372	9.71702	8.95622	10.8361	9.95999	13.1162	5.57563	9.71001	10.7288	353.481	428.981	487.437	408.569	495.927	505.704	3.03853	12.1142	9.34418	105.085	2.4983	8.48073	7.76847	3.2138	2.58961	34.9268	5.89093	9.64523	3.98093	3.95884	3.4994	6.32545
LOC140747204	LOC140747204	LOC140747204	uncharacterized LOC140747204			0	0	0	0	0	0	0	0	0	0	0	0	0	0	1.60223	0	0	0	0	0	0	0	1.21153	0	1.6069	0	0	0	0	0	0	0	0
LOC140747198	LOC140747198	LOC140747198	uncharacterized LOC140747198			0	0	0	2.77629	0	0	0.6225	0	0	1.61834	1.3411	3.36648	0	1.86045	0	3.65548	1.88344	0	0.807615	0	0	1.66554	0.403844	0	0	0	0	0.981822	0	0	0	0	1.26509
LOC140747141	LOC140747141	LOC140747141	uncharacterized LOC140747141			1492.5	2023.4	1301.36	3995.08	4923.93	2344.21	2594.58	2436.04	3126.53	3940.65	3265.59	1856.62	1776.45	1722.77	3779.66	4012.5	2500.27	3705.99	4324.78	4944.24	4532.48	4017.27	3418.54	4350.34	4373.98	4793.37	5074.45	13642.4	14939	2542.62	1858.67	4522.39	3978.71
LOC140747181	LOC140747181	dead end	ADP-ribosylation factor-like protein 3	dnd	dead end	47.9163	106.372	82.6258	66.631	54.7324	103.545	208.537	122.816	131.027	116.52	101.924	104.361	134.221	102.325	88.1226	92.6054	108.298	149.901	138.102	161.187	122.069	120.751	110.249	100.99	75.5242	88.0469	260.607	101.128	108.991	48.5673	69.7745	50.7413	68.3148
LOC140747088	NHP2	NHP2	NHP2 ribonucleoprotein	NHP2	NHP2	2482.77	2766.83	2965.49	3481.47	3792.46	3392.91	3387.02	2856.96	3059.63	3591.09	3313.86	2573.68	2444.93	2768.35	3614.63	4002.75	3136.87	2437.91	2511.68	2952.76	3200.33	2601.57	2380.66	3093.4	2580.68	2733.34	2670.55	5060.8	3724.99	5231.73	4261.69	4957.48	3817.41
LOC140747097	RhoBTB	RhoBTB	Rho-related BTB domain containing	RhoBTB	Rho-related BTB domain containing	3.54935	3.50676	16.7834	23.5985	57.7178	9.6321	12.45	26.2325	34.8477	27.5117	50.9619	13.4659	15.7907	3.72089	32.0446	21.9329	55.5616	13.167	6.46092	21.0244	15.922	14.9898	17.7691	18.6443	16.069	18.1273	10.7467	80.0185	32.7938	18.7104	26.7221	15.1641	24.0367
LOC140744704	LOC140744704	LOC140744704	uncharacterized LOC140744704			0	2.33784	0	0	0	0	0.6225	0	0	0	0	0	5.26357	1.86045	1.60223	0	1.88344	1.01284	0	1.16802	1.06147	0	0	0	0	0	0	1.47273	0	0.796185	0.989709	2.33293	0
LOC140747136	LOC140747136	LOC140747136	uncharacterized LOC140747136			0	0	1.29103	1.38815	0	0	0	0	0	0	0	1.68324	2.63178	0	0	0	0.941721	0	0	0	0	0	0	0	0	0	0	0	0	0	0	0	0
LOC140747107	LOC140747107	myrosinase 1-like	myrosinase 1-like			8.87339	11.6892	1.29103	0	0	1.20401	0.6225	0	0	0	2.68221	0	0	1.86045	0	0	0.941721	1.01284	0	0	1.06147	1.66554	2.01922	0	1.6069	0	0	33.8729	1.92905	0	0	4.66586	1.26509
LOC140747810	TRNAK-UUU	transfer RNA lysine (anticodon UUU)	transfer RNA lysine (anticodon UUU)			0	0	0	0	0	1.20401	0	0	0	0	0	0	0	0	0	0	0	0	0	0	0	0	0	0	0	0	0	0	0	0	0	0	0
LOC140756714	TRNAK-UUU	transfer RNA lysine (anticodon UUU)	transfer RNA lysine (anticodon UUU)			0	0	0	0	0	1.20401	0	0	0	0	0	0	0	0	0	0	0	0	0	0	0	0	0	0	0	0	0	0	0	0	0	0	0
LOC140757713	TRNAK-UUU	transfer RNA lysine (anticodon UUU)	transfer RNA lysine (anticodon UUU)			0	0	0	0	0	1.20401	0	0	0	0	0	0	0	0	0	0	0	0	0	0	0	0	0	0	0	0	0	0	0	0	0	0	0
LOC140743912	TRNAK-UUU	transfer RNA lysine (anticodon UUU)	transfer RNA lysine (anticodon UUU)			0	0	0	0	0	1.20401	0	0	0	0	0	0	0	0	0	0	0	0	0	0	0	0	0	0	0	0	0	0	0	0	0	0	0
LOC140744620	TRNAK-UUU	transfer RNA lysine (anticodon UUU)	transfer RNA lysine (anticodon UUU)			0	0	0	0	0	1.20401	0	0	0	0	0	0	0	0	0	0	0	0	0	0	0	0	0	0	0	0	0	0	0	0	0	0	0
LOC140745967	TRNAK-UUU	transfer RNA lysine (anticodon UUU)	transfer RNA lysine (anticodon UUU)			0	0	0	0	0	1.20401	0	0	0	0	0	0	0	0	0	0	0	0	0	0	0	0	0	0	0	0	0	0	0	0	0	0	0
LOC140747641	TRNAK-UUU	transfer RNA lysine (anticodon UUU)	transfer RNA lysine (anticodon UUU)			0	0	0	0	0	1.20401	0	0	0	0	0	0	0	0	0	0	0	0	0	0	0	0	0	0	0	0	0	0	0	0	0	0	0
LOC140747651	TRNAK-UUU	transfer RNA lysine (anticodon UUU)	transfer RNA lysine (anticodon UUU)			0	0	0	0	0	1.20401	0	0	0	0	0	0	0	0	0	0	0	0	0	0	0	0	0	0	0	0	0	0	0	0	0	0	0
LOC140747652	TRNAK-UUU	transfer RNA lysine (anticodon UUU)	transfer RNA lysine (anticodon UUU)			0	0	0	0	0	1.20401	0	0	0	0	0	0	0	0	0	0	0	0	0	0	0	0	0	0	0	0	0	0	0	0	0	0	0
LOC140747653	TRNAK-UUU	transfer RNA lysine (anticodon UUU)	transfer RNA lysine (anticodon UUU)			0	0	0	0	0	1.20401	0	0	0	0	0	0	0	0	0	0	0	0	0	0	0	0	0	0	0	0	0	0	0	0	0	0	0
LOC140747630	TRNAK-UUU	transfer RNA lysine (anticodon UUU)	transfer RNA lysine (anticodon UUU)			0	0	0	0	0	1.20401	0	0	0	0	0	0	0	0	0	0	0	0	0	0	0	0	0	0	0	0	0	0	0	0	0	0	0
LOC140750515	TRNAK-UUU	transfer RNA lysine (anticodon UUU)	transfer RNA lysine (anticodon UUU)			0	0	0	0	0	1.20401	0	0	0	0	0	0	0	0	0	0	0	0	0	0	0	0	0	0	0	0	0	0	0	0	0	0	0
LOC140751179	TRNAK-UUU	transfer RNA lysine (anticodon UUU)	transfer RNA lysine (anticodon UUU)			0	0	0	0	0	1.20401	0	0	0	0	0	0	0	0	0	0	0	0	0	0	0	0	0	0	0	0	0	0	0	0	0	0	0
LOC140752669	TRNAK-UUU	transfer RNA lysine (anticodon UUU)	transfer RNA lysine (anticodon UUU)			0	0	0	0	0	1.20401	0	0	0	0	0	0	0	0	0	0	0	0	0	0	0	0	0	0	0	0	0	0	0	0	0	0	0
LOC140755298	TRNAK-UUU	transfer RNA lysine (anticodon UUU)	transfer RNA lysine (anticodon UUU)			0	0	0	0	0	1.20401	0	0	0	0	0	0	0	0	0	0	0	0	0	0	0	0	0	0	0	0	0	0	0	0	0	0	0
LOC140747129	Ublcp1	Ublcp1	Ubiquitin-like domain-containing C-terminal domain phosphatase 1	Ublcp1	Ubiquitin-like domain-containing C-terminal domain phosphatase 1	2200.6	2347.19	2242.52	2904	2883.9	2682.54	2753.32	2895.11	2605.21	2670.25	2762.67	2437.33	2534.41	2928.34	2563.57	3096.19	2669.78	2626.3	2518.14	2816.1	2951.95	2949.67	2491.31	3147.78	2778.33	2954.75	2951.98	2749.59	2592.64	2610.69	2517.82	2497.99	2770.55
LOC140747226	5PtaseI	5PtaseI	inositol polyphosphate-5-phosphatase A	5PtaseI	Inositol polyphosphate-5-phosphatase type I	205.863	154.297	156.214	194.34	191.066	164.95	149.4	171.704	171.451	192.582	209.212	198.623	357.923	195.347	277.186	221.766	231.663	377.791	202.711	196.228	193.187	216.52	201.518	206.641	162.297	220.117	253.219	235.146	246.436	296.977	320.666	186.051	254.283
LOC140747242	Scgalpha	Sarcoglycan alpha	sarcoglycan alpha	Scgalpha	Sarcoglycan alpha	179.242	178.845	242.713	201.281	251.769	174.582	224.722	233.708	220.237	161.024	187.754	222.188	281.601	340.462	341.275	294.875	364.446	118.503	59.7635	46.7209	132.684	146.567	112.269	71.4699	59.4552	54.3819	291.504	425.62	418.121	356.293	325.119	476.501	354.858
LOC140747253	e	ebony	nonribosomal peptide synthetase ebony	e	ebony	441.895	130.919	113.611	22.2103	11.9416	10.8361	2.49	7.15432	0	4.04584	2.68221	207.039	94.7442	39.0694	1.60223	2.43699	4.70861	18.2312	12.9218	8.17616	10.6147	15.8226	16.5576	17.0906	16.069	14.2429	9.40336	0.981822	0	2.38856	2.96913	0	0
LOC140745092	LOC140745092	cilia- and flagella-associated protein 58-like	cilia- and flagella-associated protein 58-like			1.77468	0	0	0	0	3.61204	0.6225	2.38477	0	0	0	1.68324	0	0	0	1.21849	0.941721	1.01284	1.61523	2.33605	0	0	1.61538	0	4.8207	0	1.34334	0.981822	0	0	0	0	0
LOC140747262	CtBP	CtBP	C-terminal binding protein	CtBP	C-terminal Binding Protein	23072.6	19450.8	17428.9	23052.9	21433.2	22116.5	19296.2	21231.6	23009.2	22722.2	21475.1	20532.2	20993.7	17681.7	21537.2	22451.9	18074.5	18653.5	23231.1	23184.1	20839.8	20396.2	19734.2	23185.8	20086.2	23555.1	23183.3	26524.4	27034.1	21561.9	22437.7	24229.8	22932.3
LOC140747293	Kaz	Katazuke	E3 ubiquitin-protein transferase Katazuke	Kaz	Katazuke	2890.95	2593.83	2734.4	1972.56	1859.91	2164.81	2120.86	2142.72	1488.69	1518	1522.15	1834.73	1921.2	1972.07	1440.4	1348.87	1583.98	2055.06	1634.61	1363.08	1528.52	2048.61	1736.13	1620.5	1807.76	1596.5	1085.42	761.894	920.155	919.992	918.45	748.871	690.106
LOC140747311	Zip99C	Zip99C	Zinc transporter Zip99C	Zip99C	Zinc/iron regulated transporter-related protein 99C	1366.5	867.338	906.302	959.209	599.071	423.812	290.707	341.022	591.017	439.378	430.494	752.409	794.799	548.832	701.777	699.415	650.73	431.471	1084.63	481.225	443.694	519.647	709.15	1000.58	715.07	890.827	478.228	240.546	308.165	619.034	871.439	480.001	617.996
LOC140747320	FipoQ	FipoQ	F-box/LRR-repeat protein FipoQ	FipoQ	F-box involved in polyQ pathogenesis	14.1974	16.3649	67.1335	43.0325	28.8589	110.769	49.8	69.1584	140.785	35.6034	109.97	85.8453	65.7946	98.6037	11.2156	14.6219	84.7549	60.7706	80.7615	12.8482	41.3973	25.8158	108.23	10.8759	11.2483	6.47403	1.34334	603.33	970.792	67.6758	71.259	33.2443	32.8923
LOC140747317	Trc8	TRC8 ring finger protein	TRC8 ring finger protein	Trc8	TRC8 ring finger protein	1449.91	1151.39	1085.75	821.782	765.259	989.698	959.272	1060.03	894.888	773.564	832.825	833.205	836.907	799.992	636.085	661.642	624.361	678.605	679.205	686.797	689.955	756.154	662.304	657.212	674.897	635.75	977.949	1043.19	1129.46	957.811	907.068	890.013	928.576
LOC140747328	LOC140747328	glass	protein glass-like	gl	glass	0	0	0	0	0	0	0	3.57716	0	0.809168	6.70551	0	0	1.86045	0	0	0	0	0	0	0	0	0	0	0	0	0	0	0	0	0	0	0
LOC140747340	Oga	O-GlcNAcase	O-GlcNAcase	Oga	O-GlcNAcase	58.5643	59.6149	154.923	145.755	313.468	296.187	122.632	357.716	505.988	429.668	443.905	138.026	281.601	167.44	474.26	293.657	616.828	384.88	291.549	330.55	263.244	211.523	368.306	141.386	218.538	186.452	310.311	356.892	206.89	229.7	267.716	30.9113	66.4172
LOC140747349	LOC140747349	flyers-cup	uncharacterized LOC140747349	f-cup	flyers-cup	5.32403	3.50676	6.45514	5.55258	1.99027	30.1003	25.5225	26.2325	36.2416	47.7409	38.892	5.04973	5.26357	9.30223	3.20446	7.31096	6.59205	9.11559	20.1904	14.0163	12.7376	4.99661	12.5192	1.55369	4.8207	1.29481	2.68667	5.89093	3.85809	5.17521	8.41253	10.4982	12.6509
LOC140745102	LOC140745102	LOC140745102	uncharacterized LOC140745102			0	0	0	0	0	3.61204	2.49	1.19239	1.39391	0.809168	0	13.4659	5.26357	7.44179	1.60223	4.87397	7.53377	38.488	46.8417	28.0325	22.2909	29.1469	33.5191	35.735	30.5311	24.6013	7.38835	3.92729	9.64523	21.497	15.8353	0	0
LOC140747401	Nelf-A	Nelf-A	Negative elongation factor A	Nelf-A	Negative elongation factor A	1561.72	1244.9	1134.81	1257.66	1163.31	1586.89	1378.21	1385.55	1711.72	1608.63	1689.79	1526.7	1852.78	1423.24	1919.47	1910.6	1966.31	1414.94	1642.69	1658.59	1553.99	1159.21	1285.03	1710.62	1605.29	1678.07	1117.66	1622.46	1508.51	1384.17	1529.6	1418.42	1391.6
LOC140747423	LOC140747423	LOC140747423	uncharacterized LOC140747423			0	0	0	0	0	1.20401	0	4.76954	0	0.809168	0	0	0	0	0	0	0	0	0	0	0	0	0.403844	0	0	0	0	0	0	0	0	0	0
LOC140745109	LOC140745109	LOC140745109	uncharacterized LOC140745109			0	0	1.29103	0	1.99027	1.20401	0	0	0	0	0	1.68324	0	0	0	0	0	0	0	0	0	0.832768	0	1.55369	0	0	0	0	0	0	0	0	0
LOC140745129	LOC140745129	probable sodium/potassium/calcium exchanger CG1090	probable sodium/potassium/calcium exchanger CG1090			0	0	0	0	0.995135	0	0	0	1.39391	0	0	1.68324	2.63178	0	0	1.21849	0.941721	0	0.807615	0	0	0.832768	0.403844	0	0	0	0	0.981822	0	0	0	0	0
LOC140747353	LOC140747353	Casein kinase Ialpha	casein kinase I-like	CkIalpha	Casein kinase Ialpha	13313.6	13462.4	11211.3	11947.8	11257	14143.5	13206.3	13481.1	13421.9	13174.9	13270.2	12923.9	12987.9	13114.3	12116.1	13226.7	11379.8	10992.4	12736.9	13532.7	12425.6	11991.9	11839.1	12634.6	11757.7	12586.8	12299.6	10482.4	10918.4	10955.9	10931.8	10985.8	10230.8
LOC140747374	LOC140747374	succinyl-CoA:acetate/propanoyl-CoA:succinate CoA transferase	succinyl-CoA:acetate/propanoyl-CoA:succinate CoA transferase			1858.09	1924.04	1850.04	2275.17	2723.68	2279.2	2376.7	2227.38	2553.64	3079.69	2365.71	1957.61	1881.73	1999.98	2247.93	1958.12	1921.11	1707.65	1752.53	1768.39	1728.07	1735.49	1907.76	1303.55	1616.54	1411.34	1888.73	1909.64	2359.22	1921.2	1875.99	1612.06	1633.23
LOC140745139	LOC140745139	cytosolic beta-glucosidase-like	cytosolic beta-glucosidase-like			0	2.33784	0	0	0.995135	2.40803	4.3575	3.57716	2.78781	4.85501	6.70551	3.36648	5.26357	5.58134	4.80669	12.1849	2.82516	0	0.807615	0	0	0.832768	0.807688	0	1.6069	0	0	7.85457	9.64523	0	0	0	2.53018
LOC140747382	Vha55	Vha55	V-type proton ATPase subunit Vha55	Vha55	Vacuolar H[+]-ATPase 55kD subunit	4064.01	4353.06	3343.76	2811	3504.87	3480.8	3787.29	4260.4	3377.44	4282.92	3289.72	4233.35	3576.59	4465.07	4162.59	3243.63	3049.29	3356.56	3294.26	2936.41	3359.55	4631.86	4051.77	2470.37	4205.25	2719.09	4455.18	5859.51	7005.33	5773.94	5366.7	6717.09	5620.79
LOC140747390	Pp2A-29B	Pp2A-29B	Protein phosphatase PP2A regulatory subunit A	Pp2A-29B	Protein phosphatase 2A at 29B	7084.51	8569.35	9110.79	9980.77	11175.4	11872.8	12510.4	12041.9	10993.7	12500.8	11001.1	11313.1	10327.1	12299.4	12752.1	11399	9663.95	13062.6	12222.5	11055.3	11837.5	13895.6	13945.5	10249.7	12845.5	10418	13922.3	9972.86	10782.4	10466.3	10176.7	10390.3	9584.32
LOC140745147	LOC140745147	LOC140745147	uncharacterized LOC140745147			1.77468	0	0	0	0	0	0	0	1.39391	0	0	0	0	0	3.20446	1.21849	0	0	0	0	0	1.66554	0.403844	0	0	3.88442	1.34334	0	0.964523	0	1.97942	0	0
LOC140747410	LOC140747410	ETHR	thyrotropin-releasing hormone receptor-like	ETHR	ETHR	40.8176	64.2906	152.341	16.6578	22.8881	7.22408	21.7875	113.277	6.96953	13.7558	5.36441	5.04973	15.7907	102.325	6.40892	18.2774	217.538	23.2954	25.0361	30.3686	59.4423	9.16045	41.5959	10.8759	59.4552	5.17923	34.9268	22.5819	63.6585	43.7902	12.8662	41.9928	59.4592
LOC140747431	LOC140747431	LOC140747431	uncharacterized LOC140747431			0	0	1.29103	0	0	0	0	0	0	0	0	0	0	0	0	0	0	0	0.807615	0	0	0	0.403844	0	0	0	0	2.94547	3.85809	0	0	0	1.26509
LOC140747433	EMC6	EMC6	ER membrane protein complex subunit 6	EMC6	ER membrane protein complex subunit 6	1433.94	1221.52	1484.68	1493.64	1294.67	1384.61	1529.48	1381.98	1268.46	1339.17	1393.41	1371.84	1279.05	1257.66	1522.12	1652.28	1670.61	1293.4	1534.47	1398.12	1391.59	1237.49	1226.88	1527.28	1417.28	1456.66	948.396	1501.21	1369.14	1077.24	1106.99	1274.95	1100.63
LOC140747440	LOC140747440	NSD	uncharacterized LOC140747440	NSD	Nuclear receptor binding SET domain protein	2905.15	2721.24	2898.36	3198.29	3218.27	3621.67	3128.68	3258.79	3905.73	3215.63	3693.4	3053.4	3545.01	3333.92	4167.4	3734.68	4149.22	3339.34	3683.53	4078.74	3371.23	3918.17	3855.9	4435.8	4059.03	4520.17	3168.93	3212.52	2719.47	3282.27	3480.81	3133.13	3491.01
LOC140747455	LOC140747455	LOC140747455	uncharacterized LOC140747455			2104.77	1948.59	1602.17	1513.08	1565.35	1397.86	1309.74	1203.12	1158.34	1178.15	1241.86	1190.05	1152.72	1101.38	946.918	1041.81	987.866	1084.76	1173.47	1370.09	1273.76	960.182	1082.3	1011.45	967.353	1085.05	1372.22	546.384	613.437	828.431	817.499	887.097	841.917
LOC140747469	LOC140747469	LOC140747469	uncharacterized LOC140747469			365.583	386.912	290.481	342.872	343.322	261.271	285.105	296.904	255.085	245.178	304.43	402.295	363.186	414.88	288.401	330.212	385.164	181.299	231.786	192.724	277.044	172.383	230.595	212.856	218.538	216.233	259.264	172.31	192.905	172.374	210.313	168.554	211.27
LOC140745152	LOC140745152	LOC140745152	uncharacterized LOC140745152			0	0	1.29103	1.38815	0	0	0	0	0	0	0	0	0	0	0	0	0	0	0	0	0	0	0	0	0	0	0	0	0	0	0	0	0
LOC140745159	LOC140745159	Octopamine beta1 receptor	octopamine receptor beta-1R-like	Octbeta1R	Octopamine beta1 receptor	0	0	1.29103	0	0	0	0	0	0	0	0	0	0	0	0	0	0	0	0	0	0	0	0	0	0	0	0	0	0	0	0	0	0
LOC140745172	LOC140745172	LOC140745172	uncharacterized LOC140745172			0	0	0	0	0	0	0	0	0	0	0	0	0	0	0	0	0	0	0	0	0	0	0	0	0	0	0	0	0	0	0	0	0
LOC140745188	LOC140745188	LOC140745188	uncharacterized LOC140745188			0	0	0	0	0.995135	0	0	0	0	0	0	0	0	0	0	0	0	0	0	0	0	0	0.403844	0	0	0	0	0	0	0	0	0	0
LOC140745210	LOC140745210	LOC140745210	uncharacterized LOC140745210			1.77468	4.67568	5.16411	5.55258	2.98541	2.40803	0.6225	1.19239	8.36344	1.61834	5.36441	5.04973	2.63178	3.72089	1.60223	2.43699	6.59205	3.03853	3.23046	4.67209	5.30735	4.99661	3.6346	1.55369	1.6069	3.88442	2.68667	2.94547	1.44678	3.58283	1.48456	1.16647	1.26509
LOC140747478	LOC140747478	LOC140747478	uncharacterized LOC140747478			1103.85	1283.47	1145.14	1089.69	1156.35	1159.46	1195.82	1210.27	1324.21	1209.71	1239.18	1535.12	1389.58	1466.03	1328.25	1439.04	1299.58	831.544	953.794	1055.89	1133.65	1075.94	842.015	1107.78	1156.97	1217.12	1654.32	1532.13	1719.74	1310.92	1329.67	920.925	1008.28
LOC140747488	LOC140747488	pyridoxal phosphate homeostasis protein	pyridoxal phosphate homeostasis protein			630.01	482.764	374.398	290.122	357.253	203.478	254.602	290.942	273.206	271.071	293.701	343.381	255.283	414.88	379.728	385.044	406.824	368.675	387.655	377.271	437.325	393.899	332.768	402.407	395.297	391.032	368.074	638.184	462.971	586.789	501.288	456.671	384.587
LOC140747493	htt	huntingtin	huntingtin	htt	huntingtin	282.174	202.223	238.84	279.017	488.611	242.007	136.95	227.746	337.325	257.315	289.678	119.51	165.802	93.0223	342.877	213.236	325.836	316.007	265.705	299.014	246.261	340.602	314.998	309.185	339.056	362.546	157.842	680.403	377.128	181.132	221.695	155.723	292.236
LOC140745217	LOC140745217	LOC140745217	uncharacterized LOC140745217			1.77468	3.50676	2.58206	0	0.995135	1.20401	2.49	0	1.39391	0	0	0	0	1.86045	1.60223	1.21849	0	9.11559	4.84569	9.34418	10.6147	4.16384	3.6346	3.10739	3.2138	1.29481	0.671668	4.4182	11.5743	0	0.989709	8.16526	5.06036
LOC140744717	LOC140744717	Octopamine beta3 receptor	octopamine receptor beta-2R-like	Octbeta3R	Octopamine beta3 receptor	0	0	0	0	0	0	0	0	0	0	0	0	2.63178	0	0	1.21849	0	1.01284	0	0	0	0	0	0	0	0	0	0	0	0.398093	0	0	0
LOC140745228	LOC140745228	LOC140745228	uncharacterized LOC140745228			0	0	0	0	0	0	0.6225	0	0	0	0	0	0	0	0	1.21849	0	0	0	0	0	0	0	0	0	0	0	0	0	0	0	0	0
LOC140744727	LOC140744727	LOC140744727	uncharacterized LOC140744727			1.77468	2.33784	2.58206	4.16444	0.995135	0	0	0	4.18172	0	4.02331	1.68324	0	3.72089	0	0	1.88344	0	0	2.33605	0	1.66554	0.403844	0	1.6069	0	30.8967	20.6183	17.3614	0.796185	1.97942	0	0
LOC140744738	LOC140744738	LOC140744738	uncharacterized LOC140744738			0	0	0	0	0	0	0	0	0	0	0	0	0	0	0	0	0	0	0	0	1.06147	0	0	0	1.6069	0	0	0	0.964523	0	0	0	0
LOC140744747	LOC140744747	LOC140744747	uncharacterized LOC140744747			0	0	0	0	0	0	0	0	0	0	0	0	0	0	0	0	0	0	0	0	0	0	0	0	0	0	0	0	0	0	0	0	0
LOC140747536	LOC140747536	Octopamine beta2 receptor	octopamine receptor beta-2R	Octbeta2R	Octopamine beta2 receptor	0	0	0	0	0	0	0.6225	0	0	0	0	0	0	0	0	0	0.941721	1.01284	0	1.16802	0	0.832768	0.403844	0	1.6069	0	0	0	1.92905	0	0	0	0
LOC140745238	LOC140745238	LOC140745238	uncharacterized LOC140745238			0	0	0	0	0	0	0	0	0	0	0	0	0	0	0	0	0	1.01284	0	1.16802	0	0	0	0	0	0	0	0	0	0	0	0	0
LOC140747505	LOC140747505	LOC140747505	uncharacterized LOC140747505			0	2.33784	1.29103	2.77629	7.96108	0	0	1.19239	0	0.809168	0	0	0	1.86045	3.20446	0	0	3.03853	0.807615	3.50407	0	1.66554	0.403844	1.55369	1.6069	0	0	10.8	15.4324	10.3504	21.7736	4.66586	2.53018
LOC140747518	LOC140747518	sodium-coupled monocarboxylate transporter 1	sodium-coupled monocarboxylate transporter 1			12.4227	43.25	129.103	18.0459	20.8978	9.6321	3.735	8.3467	16.7269	10.5192	14.7521	16.8324	23.6861	1.86045	11.2156	31.6808	20.7179	8.10275	11.3066	7.00814	14.8606	12.4915	12.5192	9.32216	8.03449	7.76884	14.105	4.90911	0.964523	1.59237	0	11.6647	0
LOC140747526	mbc	myoblast city	dedicator of cytokinesis protein myoblast city	mbc	myoblast city	207.637	174.169	192.363	197.117	312.472	228.762	105.825	265.902	351.265	320.43	292.36	119.51	228.965	100.464	328.457	175.463	297.584	197.504	156.677	138.995	161.343	207.359	247.96	132.064	210.504	156.672	155.155	363.765	201.103	189.094	193.488	110.814	132.834
LOC140747553	LOC140747553	LOC140747553	uncharacterized LOC140747553			0	0	0	0	0	0	0	0	2.78781	0	0	0	0	0	0	0	0	0	0	0	0	0	0.403844	0	0	0	0	4.90911	2.89357	0	0	0	1.26509
LOC140745249	LOC140745249	LOC140745249	uncharacterized LOC140745249			0	0	0	0	0	0	0	0	0	0	0	0	0	0	0	0	0	0	0	0	0	0	0	0	0	0	0	0.490911	0	0	0	0	0
LOC140747554	LOC140747554	HtrA2	uncharacterized LOC140747554	HtrA2	HTRA2-related serine protease	5581.36	4635.94	3563.24	1578.32	1732.53	1800	1207.03	1598.99	1398.09	1261.49	1337.08	2364.95	1886.99	1603.71	942.111	1219.71	1037.78	1397.72	1276.03	1364.25	1271.64	1955.34	1413.05	1864.43	1732.24	1775.18	1610.66	2399.57	2055.88	2449.46	2177.36	2328.85	2071.58
LOC140747559	LOC140747559	LOC140747559	uncharacterized LOC140747559			42.5923	31.5608	23.2385	27.7629	24.8784	1.20401	1.245	0	4.18172	3.23667	0	0	5.26357	0	1.60223	0	1.88344	2.02569	4.84569	3.50407	1.06147	6.66215	6.4615	6.21477	14.4621	10.3585	4.70168	4.90911	1.44678	11.1466	7.91767	0	2.53018
LOC140747566	Oamb	Oamb	Octopamine receptor in mushroom bodies	Oamb	Octopamine receptor in mushroom bodies	39.0429	50.2635	34.8578	51.3614	50.7519	27.6923	41.085	38.1564	47.3928	59.0692	67.0551	52.1805	71.0582	35.3485	49.6691	52.3952	55.5616	18.2312	20.1904	17.5203	36.09	42.4712	25.4422	38.8423	41.7794	47.9078	40.3001	8.8364	12.5388	23.0894	37.6089	3.4994	6.32545
LOC140747571	LOC140747571	LOC140747571	uncharacterized LOC140747571			102.931	97.0203	104.573	133.262	108.47	74.6488	61.6275	70.3508	83.6344	91.4359	77.784	138.026	147.38	212.091	160.223	135.253	196.82	49.6293	61.3788	43.2168	100.84	88.2734	83.5957	127.403	138.193	103.585	118.214	127.146	143.714	109.476	123.714	64.1556	45.5432
LOC140747578	LOC140747578	nebulosa	facilitated trehalose transporter Tret1-like	nebu	nebulosa	19.5214	16.3649	23.2385	45.8088	43.7859	31.3043	36.7275	32.1944	68.3014	64.7334	99.2416	42.081	57.8992	65.1156	56.078	54.8322	46.1444	20.2569	19.3828	10.5122	28.6597	21.652	18.173	20.198	20.8897	22.0117	13.4334	0.981822	2.89357	15.9237	1.97942	51.3245	1.26509
LOC140747590	LOC140747590	LOC140747590	uncharacterized LOC140747590			46.1416	107.541	120.066	44.4207	22.8881	27.6923	75.945	107.315	43.2111	70.3976	214.576	74.0626	123.694	232.556	17.6245	62.1431	178.927	119.516	28.2665	39.7128	65.8111	84.1096	100.557	21.7517	32.138	37.5494	149.11	7.85457	8.68071	4.77711	4.94854	12.2479	3.79527
LOC140745253	LOC140745253	LOC140745253	uncharacterized LOC140745253			0	1.16892	1.29103	2.77629	3.98054	16.8562	9.3375	2.38477	2.78781	3.23667	5.36441	10.0995	10.5271	5.58134	9.61338	9.74794	6.59205	9.11559	2.42285	0	6.36882	2.4983	1.21153	0	0	1.29481	1.34334	1.96364	2.89357	2.38856	1.97942	6.99879	10.1207
LOC140747617	LOC140747617	LOC140747617	uncharacterized LOC140747617			21.2961	36.2365	20.6565	27.7629	35.8249	26.4883	22.41	13.1162	13.9391	13.7558	8.04662	40.3978	15.7907	42.7903	48.0669	21.9329	19.7762	75.9632	20.998	11.6802	21.2294	69.9525	31.096	13.9832	11.2483	9.06365	55.0768	108.491	210.748	357.089	425.575	459.004	444.046
LOC140747756	Rsod	Related to Sod	superoxide dismutase family protein Rsod	Rsod	Related to Sod	10106.8	8632.47	6304.09	2953.97	2876.94	5514.38	3444.91	4200.78	3618.58	3092.64	2750.6	7439.93	5866.25	6485.52	3315.01	2928.04	3128.4	3719.16	3499.4	2840.63	3118.6	4152.18	4008.56	2995.52	3419.48	3104.95	2872.05	1879.7	2260.36	2886.57	2654.4	3179.79	3153.24
LOC140747629	Mlc2	Myosin light chain 2	myosin regulatory light chain 2	Mlc2	Myosin light chain 2	12.4227	23.3784	19.3654	6.94073	7.96108	16.8562	13.0725	32.1944	19.5147	45.3134	26.8221	40.3978	26.3178	65.1156	32.0446	4.87397	27.3099	20.2569	31.497	25.6965	53.0735	24.1503	113.076	13.9832	22.4966	18.1273	36.2701	51.0547	152.395	47.7711	62.3517	109.648	98.677
LOC140747646	LOC140747646	FERRY endosomal RAB5 effector complex subunit 3	FERRY endosomal RAB5 effector complex subunit 3			337.189	351.845	294.354	191.564	207.983	467.157	430.147	417.335	330.356	309.911	285.655	382.096	305.287	366.508	265.97	237.606	239.197	349.431	289.126	273.317	279.167	377.244	341.652	298.309	306.918	302.985	350.611	329.892	330.349	329.621	376.584	361.604	355.49
LOC140747659	LOC140747659	LOC140747659	uncharacterized LOC140747659			3469.49	2908.27	3030.04	4425.41	4819.44	3874.51	2870.97	3429.3	5058.49	4240.04	4555.73	3117.36	3487.11	2466.95	4620.83	4272.04	4076.71	4117.21	4777.05	5886.83	4120.63	2906.36	3791.69	3989.89	3070.78	3951.75	3981.65	4697.04	3697.02	4058.95	4129.56	3221.78	4320.91
LOC140744762	LOC140744762	proliferation marker protein Ki-67-like	proliferation marker protein Ki-67-like			28.3948	23.3784	45.186	63.8547	103.494	63.8127	15.5625	48.8878	73.8771	87.3901	79.1251	28.6151	68.4264	20.4649	120.167	53.6137	102.648	121.541	78.3387	73.5854	55.1964	39.1401	59.7689	18.6443	19.2828	24.6013	49.7035	101.128	93.5587	75.6376	62.3517	65.3221	74.6403
LOC140747696	LOC140747696	LOC140747696	uncharacterized LOC140747696			599.841	552.899	592.582	632.995	541.353	703.143	656.737	634.349	657.924	602.83	689.327	494.873	492.144	556.274	405.364	447.187	484.987	495.28	638.824	628.396	596.546	343.933	524.19	368.225	384.049	445.413	373.448	450.656	455.737	515.132	616.589	596.647	704.655
LOC140747704	LOC140747704	Nucleophosmin	nucleoplasmin-like protein	Nph	Nucleophosmin	10239.9	10879.1	14951.4	14874	18361.2	17009.1	21562.8	20267	14718.3	23597.8	13868.3	20990	15822.3	18749.6	24366.7	18055.6	14855.7	15800.4	13010.7	12655.5	14690.7	24482.6	22644.7	10799.7	14050.7	11878.6	25465.6	21870.6	24961.9	24928.2	21680.1	28627.4	16720.7
LOC140747669	LOC140747669	trabid	ubiquitin thioesterase trabid-like	trbd	trabid	1639.8	1242.56	1448.53	1256.27	1221.03	1360.53	1271.77	1373.63	1448.27	1414.42	1322.33	1304.51	1344.84	1095.8	1315.43	1248.96	1388.1	1476.73	1827.63	1559.31	1356.56	1181.7	1430.82	1303.55	1193.93	1292.22	1242.59	1682.35	1702.38	1391.33	1569.68	1469.75	1439.67
LOC140747714	Unc-115a	Uncoordinated 115a	actin binding LIM protein Uncoordinated 115a	Unc-115a	Uncoordinated 115a	992.045	895.392	934.705	977.255	909.553	789.832	770.655	912.175	1275.42	1043.83	934.749	961.131	981.655	1194.41	966.145	812.735	1044.37	972.33	1128.24	979.971	1043.42	868.577	1131.97	1011.45	925.573	885.648	1013.55	1290.11	1601.11	2469.37	2406.97	2501.49	2269.57
LOC140747747	LOC140747747	LOC140747747	uncharacterized LOC140747747			0	0	1.29103	0	0	1.20401	0	0	1.39391	0.809168	1.3411	0	0	0	0	1.21849	0.941721	0	0.807615	1.16802	1.06147	0	1.21153	0	0	0	0	0.981822	0	0.398093	0.989709	0	1.89763
LOC140747766	mfrn	mitoferrin	mitochondrial iron transporter mitoferrin	mfrn	mitoferrin	1833.24	1983.66	1713.19	1524.18	1539.47	1307.56	1476.57	1360.51	1205.73	1346.45	1149.32	1418.97	1423.79	1335.8	1304.22	1298.91	1131.95	938.906	1091.9	1090.93	1192.03	1263.31	1230.51	1098.46	1030.02	1120.01	1519.31	1649.95	1580.37	1819.28	1519.2	2566.81	1632.6
LOC140747774	LOC140747774	Obp69a	general odorant-binding protein 69a-like	Obp69a	Odorant-binding protein 69a	3.54935	7.01352	19.3654	2.77629	2.98541	10.8361	13.695	8.3467	5.57563	2.4275	8.04662	6.73297	13.1589	22.3254	32.0446	30.4623	10.3589	4.05137	0.807615	0	4.24588	18.3209	1.61538	3.10739	0	0	30.8967	1.47273	0.964523	0.796185	0	0	0
LOC140744771	LOC140744771	Toll	uncharacterized LOC140744771	Tl	Toll	79.8605	108.71	69.7155	44.4207	46.7713	27.6923	53.535	59.6193	37.6355	49.3592	52.303	63.9632	118.43	93.0223	80.1115	101.135	116.773	76.9761	54.1102	58.4011	76.4258	43.304	64.2112	31.0739	49.8138	49.2027	115.527	42.2183	35.6874	505.578	534.443	128.894	74.0077
LOC140744779	LOC140744779	LOC140744779	uncharacterized LOC140744779			0	0	0	0	0	1.20401	0.6225	0	0	0	0	0	0	0	0	1.21849	0.941721	0	0.807615	0	0	0.832768	0.807688	0	0	0	16.12	0	0	0	0	1.16647	0
LOC140744788	LOC140744788	LOC140744788	uncharacterized LOC140744788			0	0	0	0	0	0	0	0	0	0	0	0	0	0	0	0	0	0	0	0	0	0	0	0	0	0	0	0	0	0	0	0	0
LOC140748572	LOC140748572	Odorant receptor 2a	odorant receptor 2a-like	Or2a	Odorant receptor 2a	0	0	0	0	0	0	0	0	0	0	0	0	0	0	0	0	0	0	0	0	0	0	0	0	0	0	0	7.85457	11.5743	0	0	0	0
LOC140747985	LOC140747985	Dscam3	cell adhesion molecule Dscam2-like	Dscam3	Down syndrome cell adhesion molecule 3	0	2.33784	0	0	0	1.20401	0.6225	0	0	0	0	3.36648	2.63178	0	0	0	0	3.03853	0	0	0	0.832768	0.807688	0	0	0	0	1.96364	1.92905	0.796185	0	0	0
LOC140749310	LOC140749310	Dscam3	cell adhesion molecule Dscam2-like	Dscam3	Down syndrome cell adhesion molecule 3	3.54935	11.6892	1.29103	0	1.99027	0	3.1125	2.38477	0	2.4275	6.70551	1.68324	2.63178	5.58134	0	1.21849	7.53377	1.01284	0.807615	2.33605	4.24588	3.33107	6.86535	3.10739	8.03449	9.06365	481.586	26.5092	25.5599	7.96185	7.91767	35.5772	13.916
LOC140749295	LOC140749295	LOC140749295	uncharacterized LOC140749295			0	0	0	0	0	0	0	0	0	0	0	0	0	0	0	0	0	0	0.807615	1.16802	1.06147	0	0.403844	0	0	0	0	0.490911	0.482261	0	0.989709	0	0
LOC140749289	LOC140749289	LOC140749289	uncharacterized LOC140749289			0	0	0	0	0	0	0	0	0	0	0	13.4659	26.3178	16.744	12.8178	17.0589	15.0675	0	0.807615	0	3.18441	0	0.403844	0	0	0	0	0	0	0.796185	0.989709	0	0
LOC140749307	LOC140749307	LOC140749307	uncharacterized LOC140749307			0	3.50676	0	0	0	4.81605	1.245	0	0	0	0	0	0	0	0	0	0	0	0	0	0	0	0	0	0	0	1.34334	0	0	0.796185	0	0	0
LOC140749298	LOC140749298	LOC140749298	uncharacterized LOC140749298			0	0	0	0	0	0	0	0	0	0	0	0	0	0	0	0	0	0	0	0	0	0	0	0	0	0	0	0	0	0	1.97942	0	0
LOC140749323	LOC140749323	Dscam3	cell adhesion molecule Dscam1-like	Dscam3	Down syndrome cell adhesion molecule 3	46.1416	46.7568	55.5142	62.4666	71.6497	3.61204	8.0925	33.3868	4.18172	29.9392	64.3729	21.8821	76.3217	74.4179	8.01115	25.5883	164.801	31.3981	3.23046	5.84011	6.36882	159.059	99.3456	167.799	221.752	174.799	12.09	6.87275	8.68071	10.7485	14.3508	8.16526	1.26509
LOC140749354	LOC140749354	Ugt49B1	UDP-glucosyltransferase 2-like	Ugt49B1	UDP-glycosyltransferase family 49 member B1	0	1.16892	0	0	0	0	0	0	0	0	0	0	0	0	0	1.21849	0	0	0	0	1.06147	0	0.403844	0	0	0	0	0	0	0	0	0	0
LOC140749386	Syn2	Syntrophin-like 2	Syntrophin-like 2	Syn2	Syntrophin-like 2	317.667	239.629	333.085	409.503	445.82	246.823	220.365	333.868	507.382	370.599	485.479	188.523	255.283	182.324	421.386	310.716	527.364	396.022	349.697	384.279	245.199	284.807	291.172	316.953	257.104	266.73	255.234	589.093	390.15	473.332	544.34	332.443	453.535
LOC140749370	Corin	Corin	corin serine peptidase	Corin	Corin	24.8455	14.027	21.9475	16.6578	15.9222	25.2843	27.39	65.5812	27.8781	27.5117	44.2564	47.1308	44.7403	26.0463	75.3048	68.2356	149.734	44.5651	57.3407	44.3849	112.516	22.4847	45.2305	40.396	80.3449	33.665	14.105	34.8547	42.439	51.354	85.115	20.9964	22.7716
LOC140747995	LOC140747995	Peroxidase	peroxidase-like	Pxd	Peroxidase	0	0	0	0	0	0	0	0	0	0	0	0	0	0	0	0	0	0	0	0	0	0	0	0	0	0	0	0.981822	0	0	0	0	0
LOC140748005	LOC140748005	Peroxidase	peroxidase-like	Pxd	Peroxidase	0	1.16892	0	0	0	0	0	0	0	0	0	0	0	0	0	0	0	0	0	0	0	0	0	0	0	0	0	0.490911	0	0	0	0	0
LOC140748013	LOC140748013	Peroxidase	uncharacterized LOC140748013	Pxd	Peroxidase	0	0	2.58206	0	0	1.20401	0	0	0	0	0	0	0	0	0	0	0.941721	0	2.42285	1.16802	0	0.832768	1.21153	0	0	1.29481	0	4.90911	0.964523	0	0	0	0
LOC140749395	LOC140749395	LOC140749395	uncharacterized LOC140749395			0	0	0	0	0	0	0	0	0	0	0	0	0	0	0	0	0	0	0	0	0	0.832768	0	0	0	0	0	0.981822	0	0	0	0	0
LOC140749402	LOC140749402	Peroxidase	peroxidase-like	Pxd	Peroxidase	0	1.16892	1.29103	1.38815	0.995135	0	0.6225	0	1.39391	0.809168	0	0	5.26357	1.86045	1.60223	2.43699	5.65033	1.01284	0.807615	1.16802	1.06147	3.33107	0.403844	1.55369	0	0	2.015	10.3091	2.89357	1.59237	0	29.1616	22.1391
LOC140748589	LOC140748589	Peroxidase	peroxidase-like	Pxd	Peroxidase	0	0	0	0	0	0	0	0	0	0	0	0	0	0	0	0	0	0	0	0	0	0	0	0	0	0	0	0	0	0	0.989709	0	0
LOC140748044	LOC140748044	Peroxidase	salivary peroxidase/catechol oxidase-like	Pxd	Peroxidase	0	0	0	0	2.98541	0	0.6225	0	0	0	0	0	0	0	0	0	0.941721	0	0	0	1.06147	0.832768	0.807688	0	0	1.29481	1.34334	0	0	0	0	0	0
LOC140749429	shop	shopper	sulfite oxidase	shop	shopper	665.504	450.034	568.053	426.161	401.039	349.164	393.42	419.72	305.266	353.606	350.028	370.313	360.554	336.741	307.628	290.001	312.652	344.367	386.848	345.735	365.146	441.367	387.286	455.232	449.932	393.621	319.042	316.147	297.555	443.475	450.318	322.528	350.43
LOC140749444	LOC140749444	gamma-butyrobetaine dioxygenase-like	gamma-butyrobetaine dioxygenase-like			106.481	202.223	89.081	148.532	172.158	72.2408	75.3225	54.8498	97.5735	80.1076	134.11	52.1805	57.8992	55.8134	57.6803	49.9582	66.8622	77.9889	84.7996	67.7453	57.3194	96.6011	74.7112	116.527	147.835	130.775	61.7935	45.1638	35.6874	35.8283	43.0523	39.6598	43.013
LOC140749453	PolZ2	PolZ2	DNA polymerase zeta subunit 2	PolZ2	DNA polymerase zeta subunit 2	308.794	307.426	277.571	334.543	304.511	172.174	204.18	133.547	157.511	164.261	136.792	132.976	110.535	156.278	147.405	162.06	127.132	249.159	241.477	213.748	211.232	232.342	235.441	287.433	266.745	273.204	198.814	425.62	428.248	417.997	430.523	650.305	454.167
LOC140749464	ND-MWFE	ND-MWFE	NADH dehydrogenase (ubiquinone) MWFE subunit	ND-MWFE	NADH dehydrogenase (ubiquinone) MWFE subunit	741.815	995.92	806.893	1179.92	1268.8	1146.22	1013.43	953.909	1112.34	1229.13	1105.07	612.7	797.43	1047.43	1083.11	1196.56	1105.58	931.816	983.676	1016.18	1237.67	879.403	787.9	1040.97	1198.75	1112.24	540.693	618.057	579.678	548.174	508.71	688.215	587.001
LOC140749419	TppII	Tripeptidyl-peptidase II	Tripeptidyl-peptidase II	TppII	Tripeptidyl-peptidase II	3604.37	3114	3515.47	3568.92	3626.27	4339.26	4628.91	4469.06	4425.65	4329.05	4062.2	3812.54	4097.69	3722.75	4542.32	4625.4	4624.79	5035.86	4804.5	4728.16	4211.91	4694.32	4194.32	4603.59	4459.14	4666.48	3585.37	3742.21	4093.92	2556.55	2850.86	2556.31	2867.96
LOC140748595	LOC140748595	LOC140748595	uncharacterized LOC140748595			0	0	0	0	0	0	0	0	0	1.61834	0	0	0	0	0	0	0	0	0	0	0	0.832768	0	1.55369	1.6069	0	0	0.490911	0	0.796185	0	0	0
LOC140748602	LOC140748602	LOC140748602	uncharacterized LOC140748602			0	0	0	0	0	0	0	0	0	0	0	0	0	0	0	0	0	0	0	0	3.18441	0.832768	0	0	1.6069	0	0	0.981822	0	0.796185	0	0	0
LOC140748611	LOC140748611	LOC140748611	uncharacterized LOC140748611			0	2.33784	0	0	0	0	0	0	0	0	0	0	0	1.86045	0	0	0	0	0	0	0	0	1.21153	0	1.6069	0	0	0	0.964523	0	0	0	0
LOC140749471	LOC140749471	l(2)efl	uncharacterized LOC140749471	l(2)efl	lethal (2) essential for life	22382.2	18547.2	13914.7	7923.54	6806.72	6688.29	6382.49	8872.55	5865.56	5829.24	6623.71	4851.1	3345	4833.44	2755.84	3862.62	5782.17	7496.05	2725.7	3425.81	5504.78	6338.2	6788.62	3371.52	4380.4	4278.04	3748.58	3863.47	5397.47	3523.92	3555.03	4416.82	4220.34
LOC140748624	LOC140748624	LOC140748624	uncharacterized LOC140748624			0	0	0	0	0	0	0	0	0	0	0	0	0	0	0	0	0	0	0	0	0	0	0	0	0	0	0	0	0	0	0	0	0
LOC140749477	LOC140749477	l(2)efl	alpha-crystallin A chain-like	l(2)efl	lethal (2) essential for life	23141.8	20499.3	11736.7	7189.21	5611.57	8900.06	10000.5	6962.34	7784.97	7977.58	6633.09	16497.5	10690.3	9101.31	5159.18	6178.98	5888.58	6075.03	4239.98	4850.8	5440.03	5086.55	4546.07	3003.29	3944.94	4294.87	5227.59	25474.4	23946.2	9767.21	8239.33	16213.3	11866.5
LOC140749514	LOC140749514	metabotropic glycine receptor	metabotropic glycine receptor			0	0	0	0	0.995135	0	0	0	2.78781	1.61834	0	0	2.63178	0	0	0	4.70861	2.02569	0	1.16802	1.06147	0	0	0	4.8207	1.29481	2.68667	3.92729	4.82261	0	0.989709	1.16647	0
LOC140748642	LOC140748642	LOC140748642	uncharacterized LOC140748642			0	0	0	0	0	0	0	1.19239	0	0	0	0	0	0	0	0	0	0	0	0	0	0	0	0	0	0	0	0	0	0	0	0	0
LOC140747889	LOC140747889	LOC140747889	uncharacterized LOC140747889			0	0	0	0	0	0	0	0	0	0	0	1.68324	0	3.72089	0	0	0	0	0	0	0	0	0	0	0	0	0	0	0	0	0	0	0
LOC140748652	LOC140748652	LOC140748652	uncharacterized LOC140748652			3.54935	0	2.58206	1.38815	0.995135	0	0	0	0	2.4275	1.3411	1.68324	5.26357	5.58134	0	2.43699	6.59205	2.02569	0.807615	0	6.36882	1.66554	1.61538	4.66108	0	3.88442	1.34334	0	0	1.59237	0	102.066	0
LOC140749489	LOC140749489	LOC140749489	uncharacterized LOC140749489			1045.28	1345.43	907.593	967.538	867.758	732.04	973.589	430.451	367.991	623.868	1480.58	648.048	526.357	662.319	451.829	428.909	714.767	499.332	309.317	199.732	765.32	387.237	444.228	223.732	263.531	176.094	711.297	78.0548	135.033	183.521	45.5266	722.042	90.4539
LOC140749496	LOC140749496	l(2)efl	protein lethal(2)essential for life-like	l(2)efl	lethal (2) essential for life	2394.04	1918.2	2215.4	1102.19	1270.79	1360.53	1270.52	1087.46	730.407	791.366	867.693	713.695	694.791	816.736	525.531	502.019	472.744	1080.7	570.984	645.917	718.615	212.356	391.729	156.923	204.076	147.608	349.268	393.711	435	616.248	561.165	1407.92	1137.32
LOC140749506	LOC140749506	l(2)efl	protein lethal(2)essential for life-like	l(2)efl	lethal (2) essential for life	814.577	376.392	641.641	97.1702	42.7908	249.231	152.512	261.133	151.936	37.2217	105.947	277.735	244.756	366.508	41.658	29.2438	82.8715	254.224	131.641	14.0163	47.7661	99.9322	129.634	48.1645	80.3449	24.6013	34.9268	9.81822	5.78714	3.18474	6.92796	34.994	11.3858
LOC140749522	LOC140749522	LOC140749522	uncharacterized LOC140749522			15.9721	10.5203	6.45514	11.1052	9.95135	14.4482	9.3375	10.7315	9.75735	8.90084	5.36441	5.04973	10.5271	9.30223	19.2268	7.31096	5.65033	13.167	9.69138	4.67209	13.7991	49.1333	27.4614	35.735	40.1725	36.2546	4.03001	15.7091	16.8792	29.857	21.2787	41.9928	19.6089
LOC140749539	LOC140749539	myrosinase 1-like	myrosinase 1-like			239.581	327.298	223.348	258.195	324.414	117.993	140.685	132.355	153.33	224.139	619.589	121.193	78.9535	133.952	83.316	77.9835	124.307	255.237	219.671	210.244	321.625	806.12	572.651	475.43	637.939	581.368	285.459	57.9275	92.1119	607.49	555.227	195.383	48.0734
LOC140749554	LOC140749554	Zinc transporter 35C	proton-coupled zinc antiporter SLC30A2-like	ZnT35C	Zinc transporter 35C	157.946	248.98	207.856	249.866	251.769	136.053	143.797	177.666	150.542	196.628	152.886	254.17	213.174	223.254	280.39	246.136	272.158	230.928	239.862	294.342	286.597	244.001	240.287	192.658	191.221	227.886	264.637	216.983	273.925	269.509	247.427	283.451	315.64
LOC140748663	shps	sheepish	putative monoamine oxidase sheepish	shps	sheepish	0	0	0	0	0	1.20401	0	0	0	0.809168	0	0	0	0	1.60223	0	0	0	0	0	0	0	0	0	0	0	0	0	0	0	0	0	0
LOC140749575	LOC140749575	LOC140749575	uncharacterized LOC140749575			3.54935	1.16892	1.29103	0	1.99027	1.20401	1.8675	1.19239	5.57563	4.85501	2.68221	0	0	0	0	2.43699	0	2.02569	0.807615	2.33605	2.12294	0	0.807688	0	0	1.29481	1.34334	0	0	0	0	0.583233	0
LOC140749581	LOC140749581	transmembrane protein 205	transmembrane protein 205			2894.5	3502.08	2693.09	935.61	398.054	1471.3	708.405	1079.11	2870.05	1000.94	949.501	3181.33	1571.17	1960.91	1730.41	1296.48	1597.16	1413.93	1468.24	2424.82	2495.52	2072.76	2639.93	6536.39	2007.02	2968.99	1151.24	7044.08	9500.07	8166.08	6314.34	7419.89	7349.54
LOC140749591	Fic	Fic	FIC domain protein adenylyltransferase	Fic	Fic domain-containing protein	910.409	742.264	702.319	402.562	337.351	791.036	773.145	776.243	611.925	553.471	579.356	750.726	752.69	671.621	608.847	640.927	586.692	629.989	549.986	473.049	474.477	551.293	496.324	609.048	591.339	578.779	467.481	538.529	494.8	389.733	405.781	387.267	446.577
LOC140749601	Klp10A	Klp10A	kinesin-like protein 10A	Klp10A	Kinesin-like protein at 10A	3847.5	3747.56	3856.3	4919.59	4439.3	4204.41	4233	4662.23	4687.71	4573.42	4578.52	3857.99	4466.14	3977.64	4644.86	4720.44	4823.5	4002.76	4729.4	4598.51	4539.91	3712.48	4235.92	4387.63	4372.37	4213.3	3794.93	4815.35	5632.81	4540.25	4707.06	5773.42	5766.28
LOC140749610	JMJD6	JMJD6	Bifunctional arginine demethylase and lysyl-hydroxylase PSR	JMJD6	Jumonji domain containing 6	1465.88	1293.99	1070.26	1313.19	1423.04	1283.48	1367.01	1125.61	1374.39	1276.87	1256.61	1233.82	1152.72	1168.36	1296.2	1401.27	1090.51	1240.73	1290.57	1442.51	1328.96	1279.13	1333.09	1555.25	1285.52	1377.67	1173.4	1740.28	1568.31	1690.7	1600.36	2052.4	1746.46
LOC140749620	COX5A	COX5A	Cytochrome c oxidase subunit 5A	COX5A	Cytochrome c oxidase subunit 5A	3528.06	3739.37	3786.59	3073.35	3804.4	3799.86	3848.29	3601.01	2916.05	3761.82	2911.53	3413.61	3013.39	4262.28	3593.8	3170.52	3036.11	4073.66	3212.69	2956.27	3443.41	4287.92	3674.17	2847.92	3993.14	2737.22	4584.81	5838.4	5519	5444.32	4616	5813.08	4244.37
LOC140749630	ewg	erect wing	DNA-binding protein Ewg	ewg	erect wing	62.1137	67.7973	90.372	87.4532	98.5184	78.2608	66.6075	66.7736	86.4222	110.047	56.3263	89.2118	94.7442	94.8828	92.9293	76.765	97.939	80.0146	73.493	63.0732	88.102	93.2701	97.3264	52.8256	85.1656	71.2144	71.1968	85.4185	99.3459	78.4243	91.5481	110.814	64.5196
LOC140749732	Coq7	Coenzyme Q7	ubiquinone biosynthesis protein COQ7, mitochondrial	Coq7	Coenzyme Q7	711.646	645.244	691.991	444.207	485.626	568.294	568.342	563.999	487.867	606.067	435.858	442.693	428.981	502.321	479.067	422.817	412.474	355.508	364.235	295.51	366.207	500.494	528.228	338.705	429.042	388.442	535.32	402.056	564.246	644.91	533.948	746.538	426.335
LOC140749718	shf	shifted	WNT inhibitory factor 1	shf	shifted	2159.78	1955.6	2594.97	2233.53	1896.73	2123.88	1934.73	2628.02	2136.86	2229.26	1991.54	2265.64	2021.21	2779.51	1858.59	1571.86	1900.39	1790.71	1921.32	1658.59	2117.63	2046.94	2157.33	1570.78	1631	1587.43	1912.91	2012.24	2517.41	2443.1	2521.28	3259.11	2402.4
LOC140749757	Nrg	Neuroglian	Neuroglian	Nrg	Neuroglian	1888.26	1348.93	2144.4	4365.72	5410.55	2768.03	1805.87	2649.48	7315.22	5274.96	5144.47	1663.04	2360.71	1276.27	5365.87	3573.84	4951.57	5325.53	8329.75	7937.88	4814.83	4342.89	6495.83	6227.2	5821.79	6427.42	3635.74	15683.6	11817.8	8411.3	9183.01	7601.86	10917.7
LOC140749785	LOC140749785	LOC140749785	uncharacterized LOC140749785			1.77468	0	2.58206	0	0.995135	3.61204	1.8675	0	1.39391	2.4275	0	0	0	3.72089	0	1.21849	1.88344	0	0	0	0	0	0	0	1.6069	2.58961	0	7.85457	3.85809	3.18474	1.97942	0	0
LOC140749770	LOC140749770	Sfmbt	scm-like with four MBT domains protein 2	Sfmbt	Scm-related gene containing four mbt domains	757.787	893.055	837.877	798.184	939.407	900.601	988.529	1024.26	748.528	909.504	898.539	767.558	707.95	922.782	730.617	882.189	778.804	819.39	703.433	751.039	799.287	762.816	816.169	668.088	806.663	730.271	939.664	559.638	570.515	660.436	604.712	669.551	607.243
LOC140749832	Tmem63	Transmembrane protein 63	transmembrane protein 63	Tmem63	Transmembrane protein 63	1568.81	947.994	894.683	456.7	419.947	551.438	496.132	622.426	492.049	432.905	442.564	813.006	750.058	545.111	373.32	365.548	468.977	743.427	482.146	413.48	412.912	504.658	453.921	463.001	498.138	453.182	410.389	1053.99	1086.05	600.722	565.619	836.356	1038.64
LOC140748057	LOC140748057	LOC140748057	uncharacterized LOC140748057			1.77468	1.16892	2.58206	0	1.99027	0	0	0	0	0	0	0	0	0	0	0	0.941721	1.01284	3.23046	1.16802	3.18441	0.832768	2.42306	0	3.2138	2.58961	4.03001	3.92729	6.2694	1.19428	3.46398	7.58203	6.32545
LOC140749795	SsRbeta	SsRbeta	signal sequence receptor beta	SsRbeta	Signal sequence receptor beta	4007.22	5109.35	3422.52	5551.2	6387.77	3508.49	4263.5	4308.09	4116.21	6214.41	4986.22	3713.23	3129.19	4172.98	5719.96	5294.35	4589.95	5088.52	5573.35	6007.14	5919.82	5165.66	5961.55	4726.34	5710.92	5212.89	7299.02	10460.8	10527.8	5890.98	5276.14	8234.67	5852.3
LOC140749815	LOC140749815	protein POLR1D-like	protein POLR1D-like			296.371	255.993	219.475	234.597	263.711	260.067	212.895	231.323	227.207	232.231	207.871	230.604	144.748	124.65	176.245	170.589	197.762	205.607	216.441	214.916	238.831	244.834	190.211	267.235	271.566	234.36	247.174	232.692	254.152	207.008	198.931	160.389	213.8
LOC140749804	Zw10	Zeste-white 10	Zeste-white 10 kinetochore protein	Zw10	Zeste-white 10	1659.32	1406.21	1231.64	1274.32	1324.52	1417.12	1325.3	1179.27	1261.49	1358.59	1329.03	1063.81	976.392	1073.48	1006.2	1097.86	978.449	1086.78	1256.65	1428.49	1263.15	1201.68	1266.05	1541.26	1348.19	1461.84	1191.54	1121.24	1278.48	1032.25	1047.61	936.672	1044.33
LOC140749808	LOC140749808	RCC1-like G exchanging factor-like protein	RCC1-like G exchanging factor-like protein			812.802	819.413	779.781	843.993	778.196	995.718	1027.12	938.408	875.374	875.519	940.113	834.888	760.585	747.9	767.468	870.004	720.417	725.196	691.319	748.703	790.795	712.85	719.246	733.343	690.966	710.849	777.12	885.603	776.923	865.454	783.849	1148.39	912.129
LOC140749809	MED27	MED27	mediator complex subunit 27	MED27	Mediator complex subunit 27	386.88	405.615	400.219	345.648	312.472	592.374	516.052	503.187	386.112	423.195	356.733	441.009	463.194	571.157	467.851	431.346	417.183	314.994	332.738	284.998	298.273	418.882	340.037	349.581	396.904	372.904	285.459	420.711	461.042	336.388	314.233	432.176	419.377
LOC140749823	LOC140749823	nAChRalpha6	neuronal acetylcholine receptor subunit alpha-7-like	nAChRalpha6	nicotinic Acetylcholine Receptor alpha6	3.54935	21.0406	24.5295	8.32888	1.99027	6.02006	75.945	131.162	142.179	50.1684	320.524	74.0626	189.488	156.278	16.0223	67.0171	139.375	21.2697	4.84569	10.5122	15.922	59.1266	48.4613	23.3054	16.069	18.1273	4.03001	91.3094	59.8004	15.9237	29.6913	44.3257	78.4355
LOC140748672	LOC140748672	LOC140748672	uncharacterized LOC140748672			1.77468	0	1.29103	4.16444	1.99027	0	0	2.38477	4.18172	1.61834	2.68221	3.36648	0	1.86045	0	1.21849	4.70861	0	0	0	3.18441	0.832768	0.807688	1.55369	4.8207	1.29481	1.34334	1.96364	1.92905	0.796185	2.96913	5.83233	2.53018
LOC140756702	TRNAL-UAG	transfer RNA leucine (anticodon UAG)	transfer RNA leucine (anticodon UAG)			0	0	0	0	0	0	0	0	0	0	0	0	0	0	0	0	0	0	0	0	0	0	0	0	0	0	0	0	0	0	0	1.16647	0
LOC140756729	TRNAL-UAG	transfer RNA leucine (anticodon UAG)	transfer RNA leucine (anticodon UAG)			0	0	0	0	0	0	0	0	0	0	0	0	0	0	0	0	0	0	0	0	0	0	0	0	0	0	0	0	0	0	0	1.16647	0
LOC140743071	TRNAL-UAG	transfer RNA leucine (anticodon UAG)	transfer RNA leucine (anticodon UAG)			0	0	0	0	0	0	0	0	0	0	0	0	0	0	0	0	0	0	0	0	0	0	0	0	0	0	0	0	0	0	0	1.16647	0
LOC140743072	TRNAL-UAG	transfer RNA leucine (anticodon UAG)	transfer RNA leucine (anticodon UAG)			0	0	0	0	0	0	0	0	0	0	0	0	0	0	0	0	0	0	0	0	0	0	0	0	0	0	0	0	0	0	0	1.16647	0
LOC140743061	TRNAL-UAG	transfer RNA leucine (anticodon UAG)	transfer RNA leucine (anticodon UAG)			0	0	0	0	0	0	0	0	0	0	0	0	0	0	0	0	0	0	0	0	0	0	0	0	0	0	0	0	0	0	0	1.16647	0
LOC140743062	TRNAL-UAG	transfer RNA leucine (anticodon UAG)	transfer RNA leucine (anticodon UAG)			0	0	0	0	0	0	0	0	0	0	0	0	0	0	0	0	0	0	0	0	0	0	0	0	0	0	0	0	0	0	0	1.16647	0
LOC140743063	TRNAL-UAG	transfer RNA leucine (anticodon UAG)	transfer RNA leucine (anticodon UAG)			0	0	0	0	0	0	0	0	0	0	0	0	0	0	0	0	0	0	0	0	0	0	0	0	0	0	0	0	0	0	0	1.16647	0
LOC140743064	TRNAL-UAG	transfer RNA leucine (anticodon UAG)	transfer RNA leucine (anticodon UAG)			0	0	0	0	0	0	0	0	0	0	0	0	0	0	0	0	0	0	0	0	0	0	0	0	0	0	0	0	0	0	0	1.16647	0
LOC140743065	TRNAL-UAG	transfer RNA leucine (anticodon UAG)	transfer RNA leucine (anticodon UAG)			0	0	0	0	0	0	0	0	0	0	0	0	0	0	0	0	0	0	0	0	0	0	0	0	0	0	0	0	0	0	0	1.16647	0
LOC140743066	TRNAL-UAG	transfer RNA leucine (anticodon UAG)	transfer RNA leucine (anticodon UAG)			0	0	0	0	0	0	0	0	0	0	0	0	0	0	0	0	0	0	0	0	0	0	0	0	0	0	0	0	0	0	0	1.16647	0
LOC140743067	TRNAL-UAG	transfer RNA leucine (anticodon UAG)	transfer RNA leucine (anticodon UAG)			0	0	0	0	0	0	0	0	0	0	0	0	0	0	0	0	0	0	0	0	0	0	0	0	0	0	0	0	0	0	0	1.16647	0
LOC140743068	TRNAL-UAG	transfer RNA leucine (anticodon UAG)	transfer RNA leucine (anticodon UAG)			0	0	0	0	0	0	0	0	0	0	0	0	0	0	0	0	0	0	0	0	0	0	0	0	0	0	0	0	0	0	0	1.16647	0
LOC140744621	TRNAL-UAG	transfer RNA leucine (anticodon UAG)	transfer RNA leucine (anticodon UAG)			0	0	0	0	0	0	0	0	0	0	0	0	0	0	0	0	0	0	0	0	0	0	0	0	0	0	0	0	0	0	0	1.16647	0
LOC140757060	TRNAL-UAG	transfer RNA leucine (anticodon UAG)	transfer RNA leucine (anticodon UAG)			0	0	0	0	0	0	0	0	0	0	0	0	0	0	0	0	0	0	0	0	0	0	0	0	0	0	0	0	0	0	0	1.16647	0
LOC140749841	LOC140749841	LOC140749841	uncharacterized LOC140749841			0	0	1.29103	0	0	3.61204	1.245	3.57716	2.78781	0.809168	2.68221	1.68324	0	3.72089	3.20446	3.65548	1.88344	0	0	0	1.06147	0	0	0	0	0	5.37335	18.6546	17.3614	2.38856	0.989709	3.4994	3.79527
LOC140749885	LOC140749885	LOC140749885	uncharacterized LOC140749885			0	0	0	0	0	0	0	0	0	0	0	0	0	0	0	0	0	0	0	0	0	0	0	0	0	0	0	0	0	0	0	0	0
LOC140749897	LOC140749897	LOC140749897	uncharacterized LOC140749897			0	0	0	0	0	0	0	0	0	0	0	0	0	0	0	0	0	0	0	0	0	0	0	0	0	0	0	0	0	0	0	0	0
LOC140749872	LOC140749872	LOC140749872	uncharacterized LOC140749872			0	0	0	0	0	0	0	0	0	0	0	0	0	0	0	0	0	0	0	0	0	0	0	0	0	0	0	0	0	0	0	0	0
LOC140749909	Gli	Gliotactin	carboxyl ester lipase-like protein Gli	Gli	Gliotactin	1449.91	1429.59	1637.02	2369.57	2331.6	2610.3	2958.12	2872.46	2929.99	2879.02	2585.65	2713.39	2926.54	2226.96	3084.29	2850.05	2745.12	2891.67	2753.16	2383.93	2320.37	2664.86	2212.66	2106.81	2264.12	2360.43	1523.34	1594.48	1931.46	1853.92	2127.38	1372.35	1738.23
LOC140749904	LOC140749904	armadillo repeat-containing protein 3	armadillo repeat-containing protein 3			53.2403	49.0946	52.9322	70.7954	76.6254	15.6522	14.3175	17.8858	19.5147	25.0842	26.8221	138.026	128.957	137.673	108.952	106.009	108.298	61.7834	77.5311	64.2412	77.4873	79.9458	79.5573	69.9162	99.6277	89.3417	16.7917	108.491	106.58	169.986	177.158	208.797	154.973
LOC140749928	LOC140749928	Ldsdh1	17-beta-hydroxysteroid dehydrogenase 13-like	Ldsdh1	Lipid droplet subset dehydrogenase 1	3.54935	0	6.45514	9.71702	6.96595	0	0.6225	1.19239	0	0.809168	0	8.41621	13.1589	9.30223	19.2268	7.31096	10.3589	10.1284	4.84569	8.17616	2.12294	4.99661	6.05766	13.9832	3.2138	1.29481	4.03001	36.3274	11.5743	41.4016	50.4752	4.66586	18.3438
LOC140749918	LOC140749918	crooked legs	zinc finger protein 711-like	crol	crooked legs	314.118	371.716	366.652	463.641	435.869	297.391	284.482	253.978	273.206	269.453	265.538	218.821	223.702	266.044	206.688	244.917	256.148	267.391	331.122	353.911	333.301	188.206	237.864	237.715	197.649	212.348	298.892	224.837	169.756	281.85	278.108	204.132	323.863
LOC140749936	LOC140749936	oxysterol-binding protein-related protein 1-like	oxysterol-binding protein-related protein 1-like			244.905	227.939	237.549	162.413	190.071	180.602	187.372	205.09	175.632	165.879	173.002	232.287	178.961	260.463	169.836	163.278	170.452	180.286	153.447	148.339	147.544	196.533	192.23	163.138	136.586	138.544	163.215	189.001	156.253	145.304	118.765	138.809	138.527
LOC140749945	LOC140749945	Ldsdh1	17-beta-hydroxysteroid dehydrogenase 13-like	Ldsdh1	Lipid droplet subset dehydrogenase 1	14231.1	5647.05	6741.75	856.486	212.959	2928.16	1027.12	1953.13	1451.06	182.063	341.981	6265.03	3897.67	4461.35	471.056	304.623	905.936	938.906	1238.07	245.285	501.014	756.986	1189.32	540.685	628.297	352.187	738.163	535.584	556.53	1289.82	1247.03	1143.72	855.2
LOC140748678	LOC140748678	firelighter	epidermal retinol dehydrogenase 2-like	firl	firelighter	3.54935	5.8446	2.58206	0	0.995135	0	0	0	0	0	1.3411	1.68324	0	0	1.60223	1.21849	1.88344	1.01284	1.61523	5.84011	1.06147	5.82938	2.01922	3.10739	3.2138	2.58961	0.671668	0.981822	1.92905	6.36948	8.90738	5.2491	5.06036
LOC140748692	LOC140748692	calaxin	calaxin			0	0	2.58206	1.38815	1.99027	1.20401	0.6225	2.38477	0	0	0	0	2.63178	0	0	0	0	0	0	0	1.06147	1.66554	1.61538	0	0	0	4.03001	1.96364	2.89357	0	0.989709	0	0
LOC140749972	LOC140749972	LOC140749972	uncharacterized LOC140749972			267.976	233.784	214.311	259.583	479.655	355.184	193.597	358.908	670.469	621.441	531.077	198.623	286.864	137.673	397.353	271.724	314.535	811.287	717.97	1054.72	451.125	673.71	586.382	682.071	607.408	722.502	724.73	337.747	297.073	149.683	133.116	177.303	271.994
LOC140749959	LOC140749959	LOC140749959	uncharacterized LOC140749959			7.09871	2.33784	9.0372	8.32888	5.97081	3.61204	3.735	0	9.75735	9.71001	8.04662	62.2799	42.1085	50.2321	49.6691	40.2103	30.1351	2.02569	16.1523	9.34418	19.1065	2.4983	8.88457	1.55369	8.03449	3.88442	17.4634	8.8364	5.78714	31.4493	22.2684	5.83233	10.7533
LOC140749987	LOC140749987	LOC140749987	uncharacterized LOC140749987			12.4227	10.5203	5.16411	48.5851	24.8784	14.4482	19.92	21.463	22.3025	23.4659	21.4576	3.36648	7.89535	5.58134	1.60223	6.09246	3.76689	15.1926	20.1904	28.0325	27.5982	19.1537	21.4037	38.8423	17.6759	20.7169	6.71668	16.691	22.184	36.6245	45.5266	81.6526	125.876
LOC140749991	Adi1	Adi1	acireductone dioxygenase 1	Adi1	Acireductone dioxygenase 1	521.755	545.885	431.204	230.432	243.808	563.478	539.707	459.069	423.748	406.202	431.835	501.606	555.306	396.275	511.111	517.859	468.977	201.556	211.595	176.371	254.753	372.247	280.268	287.433	416.187	323.702	483.601	645.057	614.883	472.536	516.133	346.44	445.311
LOC140748704	LOC140748704	LOC140748704	uncharacterized LOC140748704			0	0	0	0	0	0	0	0	0	0	1.3411	0	2.63178	0	0	1.21849	0	0	0.807615	1.16802	0	0	0.403844	0	0	1.29481	0	0.981822	1.92905	0	0	0	0
LOC140750007	LOC140750007	Arginine kinase 1	arginine kinase	Argk1	Arginine kinase 1	280.399	1006.44	857.243	240.149	392.083	390.1	1260.56	1081.49	447.444	627.105	1827.92	893.801	1100.09	1756.26	679.345	665.297	1185.63	1299.48	282.665	269.813	573.194	1385.73	1901.3	197.319	554.38	304.28	540.693	1800.66	1317.54	3958.63	2527.72	4038.3	1471.3
LOC140750031	Chrac-16	Chrac-16	chromatin accessibility complex protein 1	Chrac-16	Chromatin accessibility complex 16kD protein	326.541	360.027	402.801	546.929	514.485	1149.83	1044.55	922.907	1007.79	1009.03	922.679	807.956	718.477	686.505	924.487	821.264	815.531	745.453	678.397	749.871	747.275	1292.46	1026.57	1339.28	1176.25	1267.62	1479.01	655.857	739.307	852.317	816.51	779.782	873.544
LOC140750038	LOC140750038	LOC140750038	uncharacterized LOC140750038			8.87339	25.7162	7.74617	13.8815	0	46.9565	62.25	19.0782	119.876	27.5117	61.6907	50.4973	15.7907	9.30223	32.0446	17.0589	10.3589	25.3211	12.9218	71.2494	27.5982	46.635	20.1922	40.396	36.9587	58.2663	4.03001	4.90911	15.4324	1.59237	0	30.3281	21.5065
LOC140748066	LOC140748066	Pal1	uncharacterized LOC140748066	Pal1	Peptidyl-alpha-hydroxyglycine-alpha-amidating lyase 1	18641.2	19913.7	16629.7	17233.8	18024.9	19200.4	17345.3	17654.5	17777.9	16331.4	17665	14587	14214.3	15754.3	12700.9	14272.2	12943	12814.5	13832.8	13713.8	13323.6	12462.4	11742.2	12951.6	12954.8	13280.8	16904.5	14126.5	13843.3	15643.9	15009.4	14871.9	16357
LOC140750046	LOC140750046	methyltransferase-like protein 25B	methyltransferase-like protein 25B			212.961	174.169	167.834	202.669	185.095	191.438	203.557	182.435	199.329	190.154	195.801	186.84	189.488	180.463	206.688	233.951	178.927	166.106	197.058	163.523	162.405	193.202	195.461	215.963	234.607	195.516	180.007	128.619	136.48	194.667	213.282	158.639	138.527
LOC140750052	PIG-Z	PIG-Z	phosphatidylinositol glycan anchor biosynthesis class Z	PIG-Z	Phosphatidylinositol glycan anchor biosynthesis class Z	374.457	549.392	422.166	735.717	770.235	456.321	417.697	414.95	486.473	465.271	490.844	658.148	705.318	712.551	640.892	671.389	596.11	650.245	785.81	856.161	667.664	906.052	741.458	1089.14	1100.73	1209.35	675.027	1453.1	1521.54	779.466	736.838	867.267	1132.89
LOC140750057	okr	okra	DNA repair and recombination protein RAD54-like okr	okr	okra	830.549	824.088	910.175	981.419	998.12	1116.12	1067.59	992.065	998.037	992.849	997.78	991.429	1050.08	1064.18	833.16	917.525	943.605	784.954	709.086	756.879	774.873	776.973	705.112	893.374	792.201	801.485	1039.07	1107.99	1127.05	1098.74	1141.63	877.182	1127.19
LOC140750064	gny	garnysstan	ALG6 alpha-1,3-glucosyltransferase garnysstan	gny	garnysstan	940.579	1041.51	1130.94	1100.8	1072.76	1059.53	1197.07	1132.77	988.28	1017.93	926.702	1126.09	1152.72	1330.22	1262.56	1270.89	1153.61	899.405	941.68	1008	1057.22	1277.47	965.591	1216.54	1296.77	1152.38	1839.03	1232.68	1238.45	1089.18	979.812	1255.12	1053.82
LOC140750072	Mvk	Mevalonate kinase	Mevalonate kinase	Mvk	Mevalonate kinase	94.0579	100.527	71.0066	259.583	265.701	349.164	339.262	283.788	451.626	519.486	418.424	292.884	331.605	277.207	509.509	510.548	406.824	346.392	351.313	386.616	304.642	239.005	271.383	270.343	223.359	317.228	274.712	1242	1371.55	414.415	391.43	270.037	215.698
LOC140750075	LOC140750075	Ca-alpha1T	two pore calcium channel protein 1-like	Ca-alpha1T	Ca[2+]-channel protein alpha[[1]] subunit T	70.9871	107.541	69.7155	99.9465	133.348	62.6087	105.202	102.545	124.058	136.749	99.2416	102.678	78.9535	100.464	108.952	93.8239	129.958	141.798	122.758	116.802	124.192	179.045	131.249	119.634	125.338	150.198	154.484	121.746	120.565	139.731	129.157	79.3197	68.9474
LOC140750082	RpL6	Ribosomal protein L6	ribosomal protein L6	RpL6	Ribosomal protein L6	41452.9	41423	33076.1	29710.5	40221.4	35152.4	31308	38390.1	26683.6	42278.2	27178.8	47252	38110.9	43640.5	36700.7	27379.5	25758	19926.7	25253.3	19762.9	26768.1	30028	33342.6	15922.3	25417.9	17917.5	39594.8	40912.5	42388.9	42785.8	35310.8	89701.8	47998.1
LOC140750104	LOC140750104	LOC140750104	uncharacterized LOC140750104			74.5364	67.7973	68.4245	83.2888	66.674	66.2207	49.8	59.6193	48.7867	39.6492	42.9153	70.6962	78.9535	79.9992	99.3383	106.009	84.7549	36.4624	30.6894	39.7128	41.3973	43.304	34.7306	34.1813	41.7794	33.665	79.9285	128.619	140.338	27.8665	22.7633	18.6635	22.7716
LOC140750098	Tbc1d22	Tbc1d22	TBC1 domain family member 22	Tbc1d22	TBC1 domain family member 22	2250.29	2019.89	1884.9	1613.03	1862.89	1956.52	1798.4	1812.43	1438.51	1865.13	1489.97	2046.82	1665.92	1953.47	1757.65	1434.17	1340.07	1434.19	1433.52	1370.09	1274.82	1632.23	1475.65	1006.79	1341.76	1109.65	1920.97	2212.54	2062.63	1772.31	1620.65	2461.24	1695.22
LOC140750112	LOC140750112	LOC140750112	uncharacterized LOC140750112			7966.53	8482.85	16143	18735.8	4234.3	6697.92	9309.48	14576.9	12692.9	2404.85	11498.6	13302.7	13027.3	16245.4	10175.8	10319.4	23425.3	13386.7	11021.5	2771.72	10067	7495.75	12447.7	3042.13	14163.2	2436.83	5508.35	249.383	512.162	481.692	594.815	549.989	858.996
LOC140750125	LOC140750125	LOC140750125	uncharacterized LOC140750125			1.77468	1.16892	3.87309	6.94073	5.97081	3.61204	1.245	2.38477	5.57563	5.66417	2.68221	0	2.63178	1.86045	3.20446	6.09246	3.76689	0	1.61523	1.16802	0	0.832768	0.807688	4.66108	3.2138	1.29481	1.34334	3.43638	4.82261	4.77711	8.90738	4.08263	2.53018
LOC140750128	LOC140750128	LOC140750128	uncharacterized LOC140750128			5.32403	11.6892	16.7834	22.2103	24.8784	25.2843	15.5625	26.2325	20.9086	41.2675	34.8687	5.04973	10.5271	5.58134	19.2268	21.9329	19.7762	11.1413	13.7295	10.5122	18.045	7.49491	14.1345	23.3054	24.1035	23.3065	60.4501	14.7273	38.5809	21.8951	17.3199	89.8179	92.9841
LOC140750135	LOC140750135	LOC140750135	uncharacterized LOC140750135			2452.6	1863.26	2440.04	2097.49	1805.17	1759.06	1962.12	2046.13	1781.41	1967.9	1748.8	1851.57	1618.55	1875.33	1539.74	1487.78	1506.75	1937.57	2362.28	2025.35	2026.35	1644.72	2137.95	1662.45	1891.32	1801.08	1378.93	1250.84	1482.47	1669.6	1875.99	2181.87	1750.88
LOC140750161	HDAC6	Histone deacetylase 6	histone deacetylase 6	HDAC6	Histone deacetylase 6	86.9592	74.8109	140.722	145.755	256.745	211.906	137.572	259.94	344.295	279.972	289.678	159.908	200.016	182.324	432.602	314.371	450.143	299.802	210.788	253.461	230.339	194.868	255.229	183.336	208.897	169.62	194.784	847.803	573.891	339.971	331.552	477.085	534.5
LOC140748076	LOC140748076	LOC140748076	uncharacterized LOC140748076			0	0	0	0	0	0	0.6225	1.19239	2.78781	2.4275	1.3411	5.04973	2.63178	3.72089	0	1.21849	3.76689	0	0.807615	1.16802	0	2.4983	1.21153	0	0	0	4.03001	4.4182	2.41131	55.3349	44.5369	1.16647	0
LOC140748086	LOC140748086	LOC140748086	uncharacterized LOC140748086			0	0	0	0	0	0	0	0	1.39391	0	0	0	0	0	0	0	0	1.01284	0.807615	0	0	0	0.807688	0	0	0	0.671668	0	0	1.19428	0	0	0
LOC140750179	LOC140750179	LOC140750179	uncharacterized LOC140750179			33.7189	43.25	129.103	63.8547	81.6011	138.461	192.352	573.538	177.026	180.444	162.273	132.976	121.062	435.345	70.4981	116.975	294.759	155.978	83.992	36.2087	122.069	213.189	169.211	74.5773	163.904	66.0351	234.412	840.93	827.561	527.871	555.722	743.039	592.062
LOC140750191	lft	lowfat	Limb expression 1 family member lowfat	lft	lowfat	1004.47	924.615	894.683	657.981	965.281	1718.13	1098.71	2197.57	949.251	2302.89	663.846	1461.05	894.806	1596.26	1680.74	553.196	597.051	1272.13	1270.38	579.339	760.012	1605.58	3813.5	234.608	554.38	236.95	1933.06	3656.8	5345.39	4779.1	2301.07	17534.9	2930.58
LOC140750205	Klp31E	Klp31E	kinesin-like protein 31E	Klp31E	Kinesin-like protein at 31E	26.6202	23.3784	19.3654	12.4933	42.7908	39.7324	57.8925	79.8899	71.0893	93.8634	89.8539	57.2302	57.8992	53.953	57.6803	24.3699	56.5033	103.31	110.643	99.2819	106.147	99.0994	121.557	88.5605	107.662	84.1624	44.3301	328.91	189.529	285.432	191.014	260.705	203.679
LOC140750212	LOC140750212	U2 snRNP-associated SURP motif-containing protein	U2 snRNP-associated SURP motif-containing protein			823.45	891.886	957.943	1116.07	1235.96	1183.54	1283.59	1390.32	1077.49	1573.02	1058.13	1444.22	1123.77	1529.29	1530.13	1266.01	1183.74	1090.83	1026.48	1009.17	1050.85	1405.71	1491.8	762.864	994.67	857.162	1734.25	1335.28	1600.63	1545.4	1336.11	1700.71	1296.08
LOC140750227	krz	kurtz	beta-arrestin protein kurtz	krz	kurtz	1659.32	1507.91	1389.15	1578.32	1494.69	1247.36	1588	1594.22	1484.51	1719.48	1744.77	1371.84	1579.07	1279.99	1635.88	1615.72	1607.52	2294.09	2054.57	2067.4	1432.98	1814.6	1867.78	2105.25	2074.51	2632.34	1771.86	2378.95	2305.21	1736.48	1740.9	2094.97	1842.6
LOC140750247	LOC140750247	protein FAM8A1	protein FAM8A1			811.027	850.974	715.23	688.52	623.95	742.876	689.107	560.421	578.471	588.265	564.604	573.985	594.783	504.181	450.227	537.355	437.9	556.051	635.593	645.917	585.931	606.255	569.42	607.494	573.663	591.727	734.805	485.02	499.141	530.26	575.021	405.93	597.755
LOC140750254	Rab6	Rab6	RAS oncogene family member Rab6	Rab6	Rab6	828.774	1090.6	1022.49	1085.53	1370.3	975.25	1144.15	1341.43	1067.73	1449.22	1299.53	1050.34	1089.56	1525.57	1435.6	1269.67	1258.14	1452.42	1355.99	1303.51	1320.47	1658.87	1609.32	1230.53	1521.73	1393.21	2282.33	3128.08	3318.92	1696.67	1690.92	1792.27	1711.03
LOC140747896	LOC140747896	LOC140747896	uncharacterized LOC140747896			0	0	1.29103	1.38815	0	1.20401	0.6225	0	0	0	0	0	0	0	1.60223	0	0	15.1926	22.6132	14.0163	8.49176	0	11.3076	0	0	0	2.68667	9.81822	8.68071	0	0	0	0
LOC140750267	bib	big brain	MIP channel family protein big brain	bib	big brain	2071.05	2012.88	1347.83	3610.57	3656.13	2169.63	2385.42	1601.37	2713.94	3069.17	2770.72	1272.53	1397.48	922.782	1876.21	1955.68	1343.84	2405.5	2111.11	2126.97	1572.04	2747.3	1626.28	3245.67	1989.34	2599.97	2976.83	892.476	707.478	569.273	432.503	782.115	480.734
LOC140750280	LOC140750280	LOC140750280	uncharacterized LOC140750280			0	0	0	1.38815	0	0	0.6225	0	0	0	0	0	0	0	0	1.21849	0	0	0	0	0	0	0	0	0	0	1.34334	0	0	0	0	0	0
LOC140750293	Cul4	Cullin 4	cullin 4	Cul4	Cullin 4	4044.49	4024.59	4456.63	3749.38	3922.82	4281.47	4364.35	4723.04	3717.55	4333.09	3863.72	4282.17	4129.27	4950.65	4303.59	4016.15	3863.88	4034.15	3794.18	3601.01	3802.18	4594.38	4460.05	3543.98	3893.51	3387.21	4330.25	4247.85	4465.74	4033.48	3800.48	4783.68	3851.56
LOC140750301	LOC140750301	mitochondrial intermediate peptidase	mitochondrial intermediate peptidase			1052.38	1136.19	883.063	601.067	603.052	884.949	767.542	764.32	606.349	549.425	575.333	893.801	768.481	958.13	688.959	701.852	663.914	674.554	672.744	678.621	674.033	611.252	619.497	546.9	588.125	600.79	668.31	690.712	605.72	534.639	525.041	589.648	515.524
LOC140750286	LOC140750286	LOC140750286	uncharacterized LOC140750286			7.09871	9.35136	9.0372	12.4933	18.9076	46.9565	42.9525	40.5411	51.5746	62.3059	45.5975	11.7827	10.5271	14.8836	11.2156	10.9664	17.8927	27.3468	20.1904	14.0163	26.5367	18.3209	20.596	27.9665	46.6001	36.2546	4.03001	15.7091	22.6663	68.0739	63.3414	18.6635	15.1811
LOC140750318	LOC140750318	acyl-coenzyme A diphosphatase NUDT19-like	acyl-coenzyme A diphosphatase NUDT19-like			1057.71	1081.25	1080.59	1113.29	1223.02	1160.67	967.987	1057.65	1076.1	1149.02	1161.39	940.932	1042.19	1224.17	1046.26	1045.47	1029.3	1032.09	1139.55	1095.61	1215.38	1157.55	1158.22	1253.83	1373.9	1338.83	1581.11	1477.15	1500.8	1376.21	1319.28	1387.51	1669.29
LOC140750310	fray	frayed	oxidative stress responsive kinase frayed	fray	frayed	3368.34	3345.45	3364.42	3462.04	3233.19	3197.86	3134.91	3244.48	3253.38	3014.96	3159.64	3253.71	3102.87	3237.18	3052.25	3437.37	3420.33	3226.92	3606.81	3768.04	3531.51	3640.86	3457.71	4126.61	4110.45	4169.28	3745.89	3507.56	3600.08	3488.88	3525.34	4046.47	3966.06
LOC140750323	Frmd5	FERM domain containing	FERM domain containing	Frmd5	FERM domain containing	157.946	143.777	182.035	210.998	223.905	210.702	168.075	239.67	223.025	258.124	234.693	193.573	228.965	165.58	261.163	212.018	291.934	303.853	284.281	244.117	256.876	261.489	268.96	254.806	290.849	288.742	202.844	633.766	639.961	567.282	497.329	502.747	588.267
LOC140750340	eEF1alpha1	eEF1alpha1	eukaryotic translation elongation factor 1 alpha 1	eEF1alpha1	eukaryotic translation elongation factor 1 alpha 1	513938	531095	421805	530465	577722	460718	431512	506906	422730	470563	468668	511135	469455	441864	417016	455089	355146	267209	322500	337964	374410	366119	341665	316574	383475	340555	524235	629174	553630	585867	496318	853777	641464
LOC140750350	Ak6	Adenylate kinase 6	adenylate kinase isoenzyme 6	Ak6	Adenylate kinase 6	940.579	978.386	1075.43	1321.51	1315.57	1358.13	1355.8	1181.65	1166.7	1310.04	1253.93	1405.51	1450.11	1272.55	1696.76	1674.21	1667.79	735.324	828.613	976.467	1229.18	964.346	913.495	1078.26	1020.38	1090.23	868.467	1575.33	1353.71	1730.91	1480.6	2257.11	1423.86
LOC140750359	ERp60	Endoplasmic reticulum p60	disulfide-isomerase A3	ERp60	Endoplasmic reticulum p60	27937	25553.8	23221.7	43730.8	40988.6	54865.7	51727.2	49702.2	69654.9	60685.1	50959.2	46331.2	39126.7	42254.5	61708.3	57403.2	42937.8	34392.1	41886.2	36082.6	42882.3	54329	50973.2	39507.3	48788.6	43906.9	60231.2	49249.7	51625.1	38725.7	34614.1	44743.3	39211.4
LOC140750374	LOC140750374	LOC140750374	uncharacterized LOC140750374			28811.9	29247.5	23687.8	51596	50368.8	49450	57585.6	39841.2	47293.9	63386.1	53153.3	42725.7	38889.9	22920.7	61767.6	65548.8	33373.7	58583.9	56029.1	71763.3	52971.6	46170.3	37817.6	53877.4	46694.9	49964	64987.3	12897.2	14179	22565.5	21861.2	17106.2	16522.7
LOC140750366	mRpS31	mRpS31	mitochondrial ribosomal protein S31	mRpS31	mitochondrial ribosomal protein S31	873.141	825.257	933.414	1177.15	1146.4	965.618	943.087	843.017	982.704	1013.89	940.113	870.236	742.163	729.295	857.193	893.155	776.92	758.62	835.882	788.415	865.098	821.942	964.38	845.209	795.415	814.433	1049.82	1544.9	1222.53	1547.78	1245.05	1829.02	1294.82
LOC140750383	LOC140750383	LOC140750383	uncharacterized LOC140750383			8023.32	5340.79	6510.66	3764.65	2454	6731.63	4160.17	4946.02	4959.52	2605.52	3064.42	7828.76	7216.35	6682.73	2834.34	3018.21	3248	2655.68	4801.27	2934.07	2725.85	2332.58	3305.46	3525.33	3104.53	3612.51	1791.34	1902.77	2098.32	2368.25	2568.29	1769.53	2477.04
LOC140750401	egr	eiger	TNF superfamily member 12 eiger	egr	eiger	225.384	341.325	276.28	126.321	144.295	698.327	516.052	356.523	2044.86	208.765	316.5	451.109	368.45	301.392	197.074	185.211	198.703	425.394	1824.4	151.843	316.318	338.104	1129.15	781.508	1136.08	315.933	145.08	892.967	1450.16	1718.57	2027.91	2031.98	2541.56
LOC140748098	LOC140748098	LOC140748098	uncharacterized LOC140748098			548.375	37.4054	14.2013	144.367	117.426	19.2642	40.4625	26.2325	61.3319	4.04584	18.7754	37.0313	50.0039	29.7672	4.80669	4.87397	5.65033	21.2697	25.0361	5.84011	12.7376	41.6384	19.3845	20.198	77.1311	9.06365	4.03001	13.7455	12.5388	15.9237	16.8251	17.497	22.1391
LOC140748712	LOC140748712	ankyrin repeat and MYND domain-containing protein 1-like	ankyrin repeat and MYND domain-containing protein 1-like			0	0	0	0	0.995135	0	0	0	0	0	0	0	0	0	0	0	0	0	0	0	1.06147	0	0	0	0	1.29481	0	0	0.964523	0.796185	0	0	0
LOC140750410	phr	photorepair	deoxyribodipyrimidine photo-lyase photorepair	phr	photorepair	1219.2	723.561	773.326	492.792	366.21	431.037	412.095	307.636	354.052	334.995	368.803	770.925	802.694	688.365	456.636	447.187	444.493	357.534	420.768	401.8	388.498	219.018	304.902	304.524	242.642	262.846	421.136	550.802	521.807	987.668	1007.52	358.105	440.251
LOC140750420	PRL-1	PRL-1 phosphatase	protein-tyrosine phosphatase 4A family member PRL-1	PRL-1	PRL-1 phosphatase	14353.6	16647.8	16039.7	9342.22	10196.2	16927.2	18336.4	17901.3	15830.6	18042	16982.4	18576.3	16556.6	16200.8	15689	16761.6	14942.3	15035.7	15227.6	15402.7	17309.4	18342.6	15763.2	16668	17852.6	17424.2	17723.3	12231.5	14374.8	11203.9	10766.1	15388	13761.6
LOC140750437	LOC140750437	PI31	proteasome inhibitor PI31 subunit-like	PI31	Proteasome inhibitor 31 kDa	1872.28	2067.82	2366.46	2315.43	2366.43	2987.16	3195.91	2926.12	2666.54	2582.05	2532	2610.71	2555.46	2541.37	2602.02	2713.58	2725.34	3487.22	3012.41	3132.64	3147.26	3499.29	2874.16	3290.72	2945.44	3023.37	3629.02	2140.86	2395.39	2551.77	2661.33	2554.56	2733.86
LOC140750443	Khc-73	Kinesin heavy chain 73	Kinesin heavy chain 73	Khc-73	Kinesin heavy chain 73	2898.05	2930.48	2986.15	3961.77	4438.3	3631.3	3497.2	3286.22	3554.46	4146.98	3332.64	3677.88	3737.13	2986.02	5304.98	4067.33	3394.91	3351.5	3579.35	3203.89	3041.11	3483.47	3461.75	3452.31	3503.04	3835.22	4230.84	2236.59	2579.13	2890.95	2690.03	2121.22	2046.91
LOC140750441	LOC140750441	LOC140750441	uncharacterized LOC140750441			0	0	0	0	0	0	0	0	0	0	0	0	0	0	0	0	0	1.01284	0	0	0	0.832768	0	0	0	0	0	0	0	0	0.494854	0.583233	0
LOC140747901	LOC140747901	LOC140747901	uncharacterized LOC140747901			0	0	1.29103	0	1.99027	1.20401	1.8675	0	0	0.809168	0	0	2.63178	3.72089	0	3.65548	7.53377	26.3339	29.0742	31.5366	27.5982	30.8124	23.423	23.3054	41.7794	40.139	0	13.7455	20.255	34.236	33.6501	4.66586	2.53018
LOC140750498	Dhc93AB	Dhc93AB	Dynein heavy chain at 93AB	Dhc93AB	Dynein heavy chain at 93AB	14.1974	7.01352	24.5295	9.71702	11.9416	2.40803	1.8675	9.53909	2.78781	8.09168	10.7288	40.3978	31.5814	27.9067	49.6691	30.4623	57.445	9.11559	20.1904	9.34418	18.045	9.16045	23.8268	24.8591	30.5311	16.8325	10.7467	0	6.75166	15.9237	17.3199	16.3305	12.6509
LOC140750512	exp	expansion	expansion	exp	expansion	26281.2	13405.2	12415.8	212.386	80.6059	4732.97	2009.43	2661.41	111.513	84.9626	187.754	15824.2	13637.9	9862.23	51.2714	98.6979	492.52	172.183	67.0321	77.0895	67.9341	129.912	311.364	37.2886	486.89	44.0234	280.086	316.147	342.888	191.881	294.438	334.776	270.729
LOC140750545	LOC140750545	putative serine protease K12H4.7	putative serine protease K12H4.7			15.9721	15.196	10.3282	0	1.99027	6.02006	0.6225	2.38477	0	1.61834	0	831.521	713.213	515.344	3.20446	7.31096	32.0185	1.01284	0	0	7.43029	1.66554	0.807688	0	1.6069	0	2.68667	2.45455	2.89357	1.59237	0	0	0
LOC140748106	LOC140748106	putative serine protease K12H4.7	putative serine protease K12H4.7			19.5214	18.7027	18.0744	0	0	6.02006	3.1125	1.19239	0	0	0	67.3297	71.0582	87.441	0	1.21849	0.941721	0	0	0	0	0.832768	1.21153	0	9.64139	0	0	26.0183	26.0421	0	0	0	0
LOC140748113	LOC140748113	zinc finger BED domain-containing protein 4-like	zinc finger BED domain-containing protein 4-like			5.32403	0	2.58206	0	0	2.40803	0	0	0	1.61834	1.3411	0	0	0	0	1.21849	0	0	0	0	0	0	0	0	0	0	0	19.1455	15.9146	19.5065	19.2993	14.5808	15.1811
LOC140750547	LOC140750547	LOC140750547	uncharacterized LOC140750547			5.32403	3.50676	1.29103	5.55258	0.995135	1.20401	0.6225	2.38477	0	3.23667	4.02331	3.36648	0	0	8.01115	2.43699	6.59205	1.01284	1.61523	0	1.06147	0.832768	2.01922	0	0	1.29481	1.34334	0.981822	1.92905	1.59237	1.48456	3.4994	4.42781
LOC140750560	LOC140750560	intraflagellar transport protein 74 homolog	intraflagellar transport protein 74 homolog			19.5214	28.0541	20.6565	0	0	3.61204	87.7725	7.15432	15.333	4.85501	5.36441	31.9816	55.2675	14.8836	1.60223	3.65548	3.76689	30.3853	1.61523	3.50407	5.30735	19.1537	7.26919	4.66108	3.2138	3.88442	4.03001	139.419	90.6652	2.38856	0	2.33293	0
LOC140750548	LOC140750548	Lrpprc2	leucine-rich PPR motif-containing protein, mitochondrial-like	Lrpprc2	Leucine-rich pentatricopeptide repeat containing 2	367.358	371.716	413.129	403.95	418.952	457.525	417.697	432.836	432.111	422.385	399.649	587.451	589.52	485.577	567.189	536.137	472.744	490.216	463.571	491.738	477.661	537.968	550.439	463.001	543.132	467.425	623.308	585.657	512.162	754.386	707.147	759.952	689.474
LOC140750568	Arf6	ADP ribosylation factor 6	ADP-ribosylation factor 6	Arf6	ADP ribosylation factor 6	621.137	551.73	552.56	516.39	617.979	490.033	524.767	670.121	722.044	772.755	670.551	629.532	613.206	524.646	772.275	763.995	647.904	676.579	608.942	670.445	501.014	938.53	637.67	654.105	689.359	784.653	779.135	1187.02	1271.24	851.52	808.097	717.96	616.099
LOC140750576	LOC140750576	LOC140750576	uncharacterized LOC140750576			1.77468	0	0	0	1.99027	1.20401	1.245	0	4.18172	1.61834	2.68221	1.68324	0	0	0	1.21849	0	3.03853	0.807615	1.16802	0	0.832768	0.807688	1.55369	0	1.29481	0	6.87275	0.482261	0	0.989709	0	3.79527
LOC140750572	LOC140750572	LOC140750572	uncharacterized LOC140750572			0	1.16892	0	0	0.995135	0	0	0	0	0	0	0	0	1.86045	0	2.43699	0	0	1.61523	2.33605	1.06147	1.66554	2.82691	1.55369	9.64139	1.29481	5.37335	39.7638	46.2971	5.5733	7.91767	5.83233	5.06036
LOC140750661	kcc	kazachoc	solute carrier family 12 member kcc	kcc	kazachoc	159.721	302.75	197.527	255.419	262.716	233.578	303.157	178.858	376.355	321.24	498.89	259.219	402.663	295.811	278.788	326.556	379.514	231.941	283.473	252.293	278.105	322.281	258.864	475.43	467.607	551.588	196.799	476.184	303.342	423.173	314.233	302.698	202.414
LOC140756763	TRNAL-CAG	transfer RNA leucine (anticodon CAG)	transfer RNA leucine (anticodon CAG)			0	0	0	0	0	0	0	0	0	0	0	0	0	0	0	0	0	0	0	0	0	0.832768	0	0	0	0	0	0	0	0	0	0	0
LOC140757705	TRNAL-CAG	transfer RNA leucine (anticodon CAG)	transfer RNA leucine (anticodon CAG)			0	0	0	0	0	0	0	0	0	0	0	0	0	0	0	0	0	0	0	0	0	0.832768	0	0	0	0	0	0	0	0	0	0	0
LOC140742456	TRNAL-CAG	transfer RNA leucine (anticodon CAG)	transfer RNA leucine (anticodon CAG)			0	0	0	0	0	0	0	0	0	0	0	0	0	0	0	0	0	0	0	0	0	0.832768	0	0	0	0	0	0	0	0	0	0	0
LOC140745180	TRNAL-CAG	transfer RNA leucine (anticodon CAG)	transfer RNA leucine (anticodon CAG)			0	0	0	0	0	0	0	0	0	0	0	0	0	0	0	0	0	0	0	0	0	0.832768	0	0	0	0	0	0	0	0	0	0	0
LOC140745196	TRNAL-CAG	transfer RNA leucine (anticodon CAG)	transfer RNA leucine (anticodon CAG)			0	0	0	0	0	0	0	0	0	0	0	0	0	0	0	0	0	0	0	0	0	0.832768	0	0	0	0	0	0	0	0	0	0	0
LOC140745177	TRNAL-CAG	transfer RNA leucine (anticodon CAG)	transfer RNA leucine (anticodon CAG)			0	0	0	0	0	0	0	0	0	0	0	0	0	0	0	0	0	0	0	0	0	0.832768	0	0	0	0	0	0	0	0	0	0	0
LOC140749967	TRNAL-CAG	transfer RNA leucine (anticodon CAG)	transfer RNA leucine (anticodon CAG)			0	0	0	0	0	0	0	0	0	0	0	0	0	0	0	0	0	0	0	0	0	0.832768	0	0	0	0	0	0	0	0	0	0	0
LOC140751174	TRNAL-CAG	transfer RNA leucine (anticodon CAG)	transfer RNA leucine (anticodon CAG)			0	0	0	0	0	0	0	0	0	0	0	0	0	0	0	0	0	0	0	0	0	0.832768	0	0	0	0	0	0	0	0	0	0	0
LOC140751181	TRNAL-CAG	transfer RNA leucine (anticodon CAG)	transfer RNA leucine (anticodon CAG)			0	0	0	0	0	0	0	0	0	0	0	0	0	0	0	0	0	0	0	0	0	0.832768	0	0	0	0	0	0	0	0	0	0	0
LOC140754925	TRNAL-CAG	transfer RNA leucine (anticodon CAG)	transfer RNA leucine (anticodon CAG)			0	0	0	0	0	0	0	0	0	0	0	0	0	0	0	0	0	0	0	0	0	0.832768	0	0	0	0	0	0	0	0	0	0	0
LOC140755286	TRNAL-CAG	transfer RNA leucine (anticodon CAG)	transfer RNA leucine (anticodon CAG)			0	0	0	0	0	0	0	0	0	0	0	0	0	0	0	0	0	0	0	0	0	0.832768	0	0	0	0	0	0	0	0	0	0	0
LOC140755309	TRNAL-CAG	transfer RNA leucine (anticodon CAG)	transfer RNA leucine (anticodon CAG)			0	0	0	0	0	0	0	0	0	0	0	0	0	0	0	0	0	0	0	0	0	0.832768	0	0	0	0	0	0	0	0	0	0	0
LOC140756782	TRNAL-CAG	transfer RNA leucine (anticodon CAG)	transfer RNA leucine (anticodon CAG)			0	0	0	0	0	0	0	0	0	0	0	0	0	0	0	0	0	0	0	0	0	0.832768	0	0	0	0	0	0	0	0	0	0	0
LOC140756783	TRNAL-CAG	transfer RNA leucine (anticodon CAG)	transfer RNA leucine (anticodon CAG)			0	0	0	0	0	0	0	0	0	0	0	0	0	0	0	0	0	0	0	0	0	0.832768	0	0	0	0	0	0	0	0	0	0	0
LOC140756784	TRNAL-CAG	transfer RNA leucine (anticodon CAG)	transfer RNA leucine (anticodon CAG)			0	0	0	0	0	0	0	0	0	0	0	0	0	0	0	0	0	0	0	0	0	0.832768	0	0	0	0	0	0	0	0	0	0	0
LOC140756778	TRNAL-CAG	transfer RNA leucine (anticodon CAG)	transfer RNA leucine (anticodon CAG)			0	0	0	0	0	0	0	0	0	0	0	0	0	0	0	0	0	0	0	0	0	0.832768	0	0	0	0	0	0	0	0	0	0	0
LOC140748722	LOC140748722	trypsin CFT-1-like	trypsin CFT-1-like			1.77468	1.16892	0	2.77629	0	1.20401	0	0	0	0	0	0	0	0	0	0	0	1.01284	0	0	0	0	0	0	0	0	0.671668	0	0	0	0	2.33293	0
LOC140748732	LOC140748732	monocarboxylate transporter 6-like	monocarboxylate transporter 6-like			3.54935	0	0	1.38815	0	1.20401	0	0	0	0	0	0	0	3.72089	1.60223	0	2.82516	3.03853	1.61523	1.16802	0	0	1.21153	0	1.6069	0	0	1.96364	0.964523	0	0	1.16647	0
LOC140750594	LOC140750594	monocarboxylate transporter 9-like	monocarboxylate transporter 9-like			1.77468	0	3.87309	4.16444	1.99027	0	1.245	2.38477	0	2.4275	2.68221	0	5.26357	0	1.60223	2.43699	3.76689	4.05137	4.03808	3.50407	6.36882	1.66554	3.6346	0	0	5.17923	21.4934	0	0	0	0	0	1.26509
LOC140748742	LOC140748742	monocarboxylate transporter 12-like	monocarboxylate transporter 12-like			35.4935	19.8716	18.0744	36.0918	29.8541	0	0	0	0	0.809168	2.68221	0	0	0	0	0	0	32.411	29.0742	45.5529	33.967	0	14.5384	0	0	0	0	0	0	0.796185	0	0	0
LOC140750612	LOC140750612	LOC140750612	uncharacterized LOC140750612			0	0	1.29103	0	0.995135	0	0.6225	0	1.39391	0.809168	0	0	0	0	0	1.21849	0	2.02569	1.61523	0	1.06147	0	2.01922	1.55369	0	0	0	0	0	0	0.989709	1.16647	5.06036
LOC140750623	LOC140750623	trypsin CFT-1-like	trypsin CFT-1-like			0	0	0	0	0	0	0	0	0	0	0	0	0	0	0	0	0	0	0	0	0	0	0	0	0	5.17923	0	0	0	0	0	0	0
LOC140750615	LOC140750615	Trypsin 29F	trypsin CFT-1-like	Try29F	Trypsin 29F	0	0	0	0	0	0	0	0	1.39391	0	0	0	0	0	0	0	0	0	0	0	0	0	0	0	0	0	0	0	0	0	0	0	0
LOC140750636	LOC140750636	tracheal-prostasin	trypsin, alkaline C-like	tpr	tracheal-prostasin	0	0	0	0	0	0	0	0	0	0	0	0	0	0	0	0	0	0	0	0	0	0	0	0	0	0	1.34334	0	0	0.796185	0	0	0
LOC140750645	LOC140750645	tracheal-prostasin	trypsin, alkaline C-like	tpr	tracheal-prostasin	0	0	0	0	0	0	0	0	0	0	0	0	0	0	0	0	0	0	0	0	0	0	0.403844	0	0	0	0	0	0	0	0	0	0
LOC140747904	LOC140747904	tracheal-prostasin	trypsin, alkaline C-like	tpr	tracheal-prostasin	0	0	3.87309	2.77629	0.995135	0	0.6225	0	0	0	0	0	0	0	0	0	0.941721	1.01284	0.807615	1.16802	0	0.832768	0.403844	0	0	0	0	0	0	0	0	0	0
LOC140747914	LOC140747914	ovochymase-like	ovochymase-like			0	0	0	0	0	0	0	0	0	0.809168	0	0	0	0	0	0	0	0	0	0	0	0.832768	0.807688	0	0	0	0	0	0	0	0	0	0
LOC140747922	LOC140747922	epsilonTrypsin	uncharacterized LOC140747922	epsilonTry	epsilonTrypsin	0	0	0	1.38815	0	0	0.6225	0	0	0	0	0	0	0	0	0	0	0	0	0	0	0	0	0	0	0	0	0.981822	0	0	0	0	0
LOC140750721	LOC140750721	LOC140750721	uncharacterized LOC140750721			0	0	0	0	0	0	0	0	0	0	0	0	0	0	0	0	0	0	0	0	0	0	0	0	0	0	0	0	0	0	0	0	0
LOC140750714	LOC140750714	FAST kinase domain-containing protein 3, mitochondrial-like	FAST kinase domain-containing protein 3, mitochondrial-like			1307.94	1016.96	857.243	608.008	553.295	756.12	732.682	605.732	582.653	467.699	509.619	794.49	715.845	643.715	421.386	480.086	472.744	627.963	595.213	569.995	513.751	567.948	502.382	602.833	502.959	605.97	475.541	367.201	410.887	523.094	555.227	485.25	498.445
LOC140750735	Naprt	Naprt	nicotinate phosphoribosyltransferase	Naprt	Nicotinate phosphoribosyltransferase	1146.44	1036.83	1089.63	1364.55	1189.19	1047.49	1160.34	1255.58	1317.24	1284.15	1506.06	1144.6	1358	1090.22	1235.32	1450.01	1652.72	1143.5	1233.23	1307.02	1280.13	1365.74	1223.24	1654.68	1622.97	1684.54	1025.64	1623.93	1526.84	1523.5	1513.26	1699.54	1681.94
LOC140750788	capt	capulet	adenylyl cyclase-associated protein 1	capt	capulet	3568.88	3848.08	4523.76	7359.95	8239.72	5427.69	6567.37	6559.32	6975.11	9792.55	7418.98	6209.48	5058.29	6105.99	8733.76	8261.38	7057.26	5855.25	6316.36	7346.86	7392.07	6921.97	6484.52	6474.24	6996.44	7346.73	7900.16	5830.55	8326.73	5289.86	5198.45	5501.05	4653.63
LOC140750844	LOC140750844	LOC140750844	uncharacterized LOC140750844			10.6481	11.6892	3.87309	15.2696	19.9027	6.02006	4.98	5.96193	11.1513	15.3742	10.7288	6.73297	10.5271	0	17.6245	7.31096	8.47549	19.244	10.499	8.17616	19.1065	9.99322	9.69226	3.10739	11.2483	6.47403	27.5384	9.81822	11.092	1.59237	2.47427	2.91616	5.06036
LOC140750775	LOC140750775	Corin	uncharacterized LOC140750775	Corin	Corin	2592.8	2661.63	3502.56	16810.4	16834.7	10913.2	10219	13491.8	28106.7	21386.3	21115.7	10439.5	8961.22	7910.62	23977.4	20813.1	17621.5	20329.8	22049.5	19828.4	19219	22135	21470	20362.7	18728.4	24736	20784.1	5874.73	9377.09	5272.34	6622.14	3445.74	6886.51
LOC140750748	LOC140750748	LOC140750748	uncharacterized LOC140750748			3.54935	2.33784	2.58206	8.32888	5.97081	27.6923	15.5625	19.0782	90.6039	69.5884	54.9852	23.5654	13.1589	11.1627	67.2937	64.5801	61.2119	9.11559	8.88377	10.5122	7.43029	1.66554	5.65382	9.32216	4.8207	1.29481	28.2101	10.8	17.8437	13.9332	16.8251	12.8311	10.7533
LOC140748748	LOC140748748	LOC140748748	uncharacterized LOC140748748			0	0	0	0	0	0	0.6225	1.19239	1.39391	1.61834	1.3411	0	0	0	1.60223	2.43699	0.941721	5.06422	10.499	7.00814	9.55323	0.832768	5.65382	0	1.6069	0	0	0.981822	0.964523	0	0	1.16647	0
LOC140750758	LOC140750758	LOC140750758	uncharacterized LOC140750758			0	0	0	0	0.995135	0	1.8675	4.76954	0	1.61834	0	0	0	7.44179	0	0	6.59205	1.01284	0.807615	0	1.06147	0	2.42306	0	8.03449	0	0	0.981822	1.92905	0	0	0	2.53018
LOC140750766	LOC140750766	LOC140750766	uncharacterized LOC140750766			97.6072	90.0068	18.0744	22.2103	35.8249	231.17	211.65	155.01	193.753	156.169	143.498	126.243	84.2171	61.3948	48.0669	24.3699	33.902	49.6293	37.1503	28.0325	32.9056	79.9458	42.4036	66.8088	22.4966	51.7923	32.9117	133.528	117.672	152.868	102.93	130.644	88.5563
LOC140750833	nmdyn-D7	nmdyn-D7	nucleoside diphosphate kinase homolog 7	nmdyn-D7	nmdyn-D7	660.18	687.325	863.698	1318.74	1145.4	978.862	1086.26	930.061	986.886	1078.62	1076.91	981.33	1065.87	1146.04	1432.39	1339.12	1285.45	1138.44	1204.15	1366.59	1292.87	1011.81	1032.23	1250.72	1095.9	1253.37	1030.34	740.785	775.959	921.983	866.985	670.718	827.368
LOC140750819	LOC140750819	nmdyn-D7	nucleoside diphosphate kinase homolog 7-like	nmdyn-D7	nmdyn-D7	910.409	803.048	895.974	912.012	946.373	1025.82	1144.78	1064.8	1010.58	1000.13	1020.58	1235.5	1044.82	995.339	970.951	1122.23	1098.05	741.401	796.309	893.537	1047.67	1194.19	1045.96	1219.65	1201.96	1200.29	901.379	712.312	714.229	626.996	606.197	909.843	657.214
LOC140750855	Polr2K	Polr2K	DNA-directed RNA polymerases I, II, and III subunit Rpb12	Polr2K	RNA polymerase II, I and III subunit K	1009.79	1205.16	1191.62	1425.63	1444.94	1148.63	1192.09	1019.49	1193.18	1250.97	1146.64	930.833	892.175	1121.85	1135.98	1160.01	1122.53	1025	1002.25	1057.06	1161.25	1039.29	999.918	1076.71	1013.95	1037.14	1309.75	1053	967.417	1133.37	1021.38	1206.13	828.634
LOC140750865	shn	schnurri	zinc finger protein schnurri	shn	schnurri	4986.84	4732.96	4798.75	4814.09	5417.52	4194.78	4056.21	4547.76	4963.7	4665.66	5419.4	3358.07	4110.85	3190.67	4146.57	4097.79	4734.98	5026.74	3609.23	4795.9	3843.58	3327.74	3571.19	3143.12	3345.56	3517.99	3819.11	3499.7	2640.86	2352.73	2802.86	2304.35	3430.92
LOC140748758	LOC140748758	LOC140748758	uncharacterized LOC140748758			1.77468	1.16892	1.29103	1.38815	0	84.2809	118.275	118.046	87.8161	193.391	140.816	0	0	0	0	6.09246	0	1.01284	1.61523	2.33605	1.06147	0.832768	1.61538	0	0	1.29481	0	0	0	0	0	0	1.26509
LOC140750890	Rpn13	Rpn13	regulatory particle non-ATPase 13	Rpn13	Regulatory particle non-ATPase 13	3497.89	3414.41	3416.06	3471.75	3357.59	4149.03	4192.54	3945.61	3578.16	3704.37	3700.1	3369.85	3094.98	3224.15	3145.18	3480.02	2757.36	4363.33	3712.61	3729.5	3702.41	3983.13	4286	3023.49	3369.67	3132.14	3748.58	3543.89	3411.04	3446.69	3290.78	3678.45	3069.11
LOC140750904	LOC140750904	tumor protein D54	tumor protein D54			14364.2	15058	16128.8	12632.1	10761.4	10956.5	12328	14269.3	12892.2	11777.4	13298.4	14048.3	14609	17140.3	12393.2	14069.9	17654.5	15279.8	13632.5	13073.7	14964.6	14786.6	12710.6	13293.4	14826.9	13459.5	11786.4	13607.6	13842.4	13643.8	13516.9	13797.5	12601.6
LOC140750880	AGO1	Argonaute-1	protein argonaute-1	AGO1	Argonaute-1	269.751	251.318	362.779	435.878	605.042	440.669	282.615	385.141	740.165	501.684	682.621	176.74	428.981	191.626	642.494	394.792	593.285	625.937	432.882	627.228	336.486	296.466	424.44	301.417	253.89	300.395	319.714	1279.8	631.28	390.131	430.028	352.273	497.813
LOC140750928	eIF3e	eIF3e	eukaryotic translation initiation factor 3 subunit e	eIF3e	eukaryotic translation initiation factor 3 subunit e	5426.96	6320.35	5175.73	6645.05	6905.24	5156.79	4999.92	5046.18	4898.19	6063.9	5426.1	5566.48	4845.11	5986.92	5985.93	6205.78	5246.33	5004.46	5295.53	5325.02	5779.7	5774.42	6113.8	5736.24	6014.62	5563.78	7722.17	11333.7	10241.3	9850.41	8144.31	13002.6	9264.88
LOC140750935	LOC140750935	matotopetli	testis-specific zinc finger protein topi-like	topi	matotopetli	62.1137	35.0676	34.8578	62.4666	52.7422	54.1806	45.4425	35.7716	44.605	56.6417	50.9619	58.9135	55.2675	57.6739	57.6803	84.076	79.1046	35.4495	41.1884	24.5285	52.012	60.7921	37.9613	52.8256	61.0621	54.3819	84.6302	132.546	85.3603	26.6722	38.1038	87.4849	63.2545
LOC140750945	LOC140750945	LOC140750945	uncharacterized LOC140750945			386.88	433.669	389.891	524.719	525.431	540.602	599.467	516.303	551.987	667.563	614.225	387.146	405.295	478.135	503.1	576.347	500.996	405.137	453.88	452.025	530.735	454.692	522.978	486.306	502.959	470.015	300.907	277.856	281.158	274.286	300.377	344.691	281.482
LOC140750953	mRpL53	mRpL53	mitochondrial ribosomal protein L53	mRpL53	mitochondrial ribosomal protein L53	1199.68	1382.83	1318.14	1608.86	1796.22	1922.81	1807.12	1596.61	1690.81	1857.04	1677.72	1360.06	1352.74	1804.63	1475.65	1658.37	1462.49	1448.37	1459.36	1484.56	1635.72	1469.84	1337.13	1772.76	1626.18	1538.23	1790	1733.9	1711.06	1703.04	1702.79	1768.36	1755.94
LOC140750994	rswl	roswell	tRNA methyltransferase roswell	rswl	roswell	644.208	732.913	795.274	948.104	963.291	980.066	922.545	773.859	807.072	809.168	737.606	668.247	613.206	664.18	671.334	806.642	759.028	800.146	796.309	930.914	963.814	726.174	808.092	795.491	795.415	844.214	759.657	797.73	686.74	1052.96	951.605	1034.66	876.074
LOC140750975	pps	protein partner of snf	protein partner of snf	pps	protein partner of snf	6756.2	5988.38	5763.15	6715.85	7019.68	7082	5717.04	5723.45	6977.9	6388.38	6190.53	7074.67	6942.65	6040.87	7354.24	6985.62	6289.76	5483.53	6549.76	6579.47	5966.52	5736.94	5663.51	6668.45	5664.32	6725.23	6151.14	5286.13	5154.89	6250.85	6176.77	4851.33	5983.87
LOC140751007	LOC140751007	Cyclophilin 1	peptidyl-prolyl cis-trans isomerase-like	Cyp1	Cyclophilin 1	1164.19	1492.71	1585.38	2473.68	2626.16	2072.11	2335	2004.4	2265.1	2447.73	2316.08	1780.87	1708.03	1873.47	2509.09	2613.67	2305.33	2426.77	2271.01	2765.88	2781.05	1611.41	2210.64	1965.42	1815.8	1956.45	2555.7	3494.79	2921.06	3705.85	3130.94	4471.06	3257.61
LOC140751015	Oatp30B	Oatp30B	Organic anion transporting polypeptide 30B	Oatp30B	Organic anion transporting polypeptide 30B	2340.8	1734.68	1802.28	1607.47	1403.14	2070.9	2267.77	2025.86	2323.64	2312.6	1939.23	2518.13	2418.61	2053.93	2049.25	1955.68	2104.75	2782.28	2822.62	2374.59	1908.52	2864.72	2293.43	2490.57	2211.09	2377.26	2503.31	1592.52	1733.25	1241.25	1374.71	1588.73	1628.17
LOC140750964	LOC140750964	LOC140750964	uncharacterized LOC140750964			1.77468	2.33784	34.8578	2.77629	7.96108	1.20401	1.245	0	0	1.61834	6.70551	11.7827	5.26357	27.9067	152.212	15.8404	5.65033	10.1284	4.84569	1.16802	9.55323	2.4983	7.26919	1.55369	4.8207	5.17923	14.7767	3.92729	14.9501	3.18474	22.2684	12.2479	34.1574
LOC140748763	LOC140748763	LOC140748763	uncharacterized LOC140748763			76.3111	125.074	23.2385	48.5851	52.7422	3.61204	6.225	7.15432	16.7269	12.9467	80.4662	257.536	189.488	208.37	264.368	296.094	271.216	3.03853	4.84569	0	16.9835	0	5.24997	0	0	0	2.68667	16.691	64.623	1.59237	3.95884	22.1629	37.9527
LOC140751001	LOC140751001	LOC140751001	uncharacterized LOC140751001			0	9.35136	38.7309	12.4933	3.98054	3.61204	7.47	8.3467	0	10.5192	88.5128	13.4659	10.5271	42.7903	12.8178	6.09246	34.8437	60.7706	6.46092	3.50407	48.8276	9.16045	12.1153	1.55369	0	1.29481	38.9568	0	3.85809	12.739	2.96913	90.9843	2.53018
LOC140751022	LOC140751022	LOC140751022	uncharacterized LOC140751022			0	0	0	0	0	0	1.245	0	0	0	0	0	0	1.86045	0	0	0	0	0	0	0	0	0.807688	0	0	0	0	0	0	0	0	0	0
LOC140751027	LOC140751027	Aldehyde oxidase 3	xanthine dehydrogenase-like	AOX3	Aldehyde oxidase 3	1.77468	0	1.29103	0	0	1.20401	0	1.19239	1.39391	0	0	1.68324	0	0	0	0	0	4.05137	0	2.33605	0	5.82938	0.403844	7.76847	1.6069	0	21.4934	0	1.92905	0	0.989709	0	0
LOC140751036	LOC140751036	LOC140751036	uncharacterized LOC140751036			0	0	0	0	0.995135	0	0	0	0	0	0	0	0	0	0	0	0	0	0	0	0	0	0	0	0	0	0	0	0	0	0	0	0
LOC140751041	LOC140751041	LOC140751041	uncharacterized LOC140751041			1.77468	0	2.58206	1.38815	4.97568	0	0	2.38477	0	2.4275	1.3411	0	0	1.86045	3.20446	2.43699	3.76689	1.01284	0	0	1.06147	0.832768	0	1.55369	1.6069	1.29481	2.015	0.981822	2.89357	2.38856	5.93825	0	0
LOC140748129	LOC140748129	LOC140748129	uncharacterized LOC140748129			0	0	0	0	0	0	0	0	0	0	0	0	0	0	0	0	0	0	0	1.16802	0	0	0	0	1.6069	0	2.68667	2.94547	0.964523	0	0	0	0
LOC140748779	LOC140748779	LOC140748779	uncharacterized LOC140748779			0	0	0	0	0	0	0	0	0	0	0	0	0	0	0	0	0	0	0	0	0	0	0	0	0	0	0	0	0	0	0	0	0
LOC140751046	LOC140751046	LOC140751046	uncharacterized LOC140751046			23.0708	21.0406	21.9475	51.3614	30.8492	0	5.6025	1.19239	4.18172	0.809168	4.02331	3.36648	0	0	0	1.21849	3.76689	39.5009	35.5351	36.2087	26.5367	5.82938	17.7691	1.55369	1.6069	1.29481	1.34334	1.96364	1.92905	2.38856	1.97942	4.66586	5.06036
LOC140751060	LOC140751060	pancreatic lipase-related protein 2-like	pancreatic lipase-related protein 2-like			0	10.5203	7.74617	2.77629	3.98054	0	1.245	2.38477	1.39391	0	4.02331	5.04973	2.63178	1.86045	0	4.87397	3.76689	5.06422	5.65331	1.16802	2.12294	19.9864	10.4999	21.7517	20.8897	18.1273	4.03001	335.783	265.244	70.0643	59.8774	255.456	187.233
LOC140751223	LOC140751223	5'-deoxynucleotidase HDDC2	5'-deoxynucleotidase HDDC2			424.148	476.919	459.606	485.851	375.166	573.11	504.225	447.145	436.293	370.599	350.028	540.321	515.83	539.53	424.591	464.246	349.379	515.537	499.106	527.946	475.538	447.197	438.171	570.206	454.752	490.732	177.32	591.057	606.203	549.368	548.794	466.586	519.319
LOC140751236	tun	tungus	N-terminal glutamine amidase tungus	tun	tungus	47.9163	28.0541	67.1335	62.4666	104.489	120.401	61.005	98.968	140.785	104.383	138.134	10.0995	42.1085	7.44179	64.0892	37.7733	96.0556	135.721	114.681	114.466	68.9955	98.2667	113.884	116.527	109.269	95.8157	73.8835	195.873	95.0055	84.7938	107.878	86.9017	132.834
LOC140751240	LOC140751240	LOC140751240	uncharacterized LOC140751240			1.77468	1.16892	0	0	0	0	0	0	1.39391	0	0	0	0	0	0	0	1.88344	1.01284	1.61523	0	0	0	0.807688	0	1.6069	1.29481	0	0	0	0	0	0	0.632545
LOC140751205	LOC140751205	methionine aminopeptidase 1D, mitochondrial	methionine aminopeptidase 1D, mitochondrial			507.558	563.419	586.127	730.165	756.303	511.705	591.375	530.612	529.685	598.784	641.047	486.457	607.942	526.506	658.517	687.23	688.398	674.554	590.367	658.765	649.619	439.702	503.997	528.256	470.821	481.668	589.725	551.784	574.856	459.797	438.441	517.328	499.078
LOC140751075	LOC140751075	LOC140751075	uncharacterized LOC140751075			47.9163	16.3649	32.2757	24.9866	36.82	20.4682	33.615	26.2325	27.8781	34.7942	26.8221	53.8637	42.1085	46.5112	43.2602	65.7986	85.6967	23.2954	37.1503	49.057	45.6432	23.3175	36.346	31.0739	35.3518	23.3065	80.6002	110.455	137.927	52.1501	51.4649	82.2358	43.013
LOC140751089	Cdc2rk	Cdc2-related kinase	cyclin-dependent kinase 10	Cdc2rk	Cdc2-related kinase	2711.71	2707.22	2953.87	3480.08	3497.9	3389.3	3426.86	3306.49	3242.23	3407.4	3077.83	3401.83	3408.16	3382.29	3827.73	4101.45	3220.69	3608.76	3400.87	3561.3	3538.94	4105.55	3569.58	4106.41	3549.64	3876.65	4097.18	3195.83	3263.46	4223.37	4051.37	4280.93	3964.79
LOC140751096	LOC140751096	LOC140751096	uncharacterized LOC140751096			0	5.8446	1.29103	6.94073	5.97081	0	1.8675	1.19239	1.39391	0.809168	0	0	0	0	1.60223	0	0	1.01284	0	0	0	2.4983	0.403844	0	0	0	2.68667	0.490911	0	4.77711	2.47427	0	0
LOC140751230	LOC140751230	nAChRalpha7	neuronal acetylcholine receptor subunit alpha-10-like	nAChRalpha7	nicotinic Acetylcholine Receptor alpha7	21.2961	39.7433	21.9475	18.0459	51.747	2.40803	0.6225	4.76954	1.39391	0.809168	8.04662	0	0	5.58134	9.61338	4.87397	9.41721	7.0899	9.69138	4.67209	7.43029	24.983	33.5191	9.32216	22.4966	18.1273	1.34334	8.8364	9.64523	30.255	30.1861	26.2455	14.5485
LOC140751103	LOC140751103	dynein regulatory complex subunit 5-like	dynein regulatory complex subunit 5-like			5.32403	7.01352	1.29103	0	2.98541	1.20401	1.245	2.38477	1.39391	0	1.3411	5.04973	5.26357	5.58134	0	0	0.941721	10.1284	0.807615	1.16802	6.36882	0.832768	2.01922	3.10739	3.2138	1.29481	2.68667	0	0	0	0	1.16647	0
LOC140751107	LOC140751107	LOC140751107	uncharacterized LOC140751107			5808.52	4092.39	4519.89	1590.82	1572.31	2101	1696.93	1670.53	1172.28	1074.57	1103.73	3937.1	3244.99	4031.59	1009.4	1085.68	1072.62	1205.28	1162.97	929.746	1041.3	1279.96	1072.21	1252.28	1269.45	1201.58	1507.9	207.164	209.784	397.297	490.401	523.743	444.679
LOC140751112	LOC140751112	LOC140751112	uncharacterized LOC140751112			11027.8	31013.8	6092.36	1224.34	986.179	1843.34	1650.87	1801.7	1417.6	2111.12	1638.83	4319.2	1842.25	2053.93	179.45	321.682	662.972	3555.08	5537.82	4751.52	2923.29	5221.46	3937.48	6909.28	5595.22	6819.75	3936.65	882.658	615.848	185.511	144.992	587.316	494.65
LOC140751130	LOC140751130	LOC140751130	uncharacterized LOC140751130			1.77468	0	0	11.1052	2.98541	1.20401	1.245	1.19239	5.57563	3.23667	5.36441	0	0	3.72089	0	0	2.82516	7.0899	21.8056	25.6965	9.55323	23.3175	14.5384	68.3625	33.7449	75.0988	13.4334	8.8364	4.34035	2.38856	3.95884	1.16647	3.16272
LOC140751123	LOC140751123	LOC140751123	uncharacterized LOC140751123			44.3669	37.4054	20.6565	142.979	157.231	8.42809	12.45	10.7315	5.57563	33.985	28.1632	55.547	18.4225	48.3716	16.0223	34.1178	57.445	177.248	218.864	265.141	137.991	263.988	168.807	302.97	297.276	372.904	192.097	119.782	38.0987	69.2681	59.8774	16.3305	24.6692
LOC140748794	LOC140748794	LOC140748794	uncharacterized LOC140748794			8.87339	4.67568	3.87309	20.8222	14.927	1.20401	1.245	0	2.78781	3.23667	5.36441	5.04973	2.63178	16.744	3.20446	6.09246	3.76689	13.167	21.8056	22.1924	12.7376	27.4814	20.1922	32.6276	35.3518	42.7286	4.70168	11.291	5.30488	7.96185	8.90738	3.4994	2.53018
LOC140751136	LOC140751136	LOC140751136	uncharacterized LOC140751136			191.665	148.453	82.6258	0	2.98541	2.40803	4.98	7.15432	1.39391	0.809168	1.3411	632.899	542.147	489.298	0	2.43699	13.1841	2.02569	0.807615	2.33605	2.12294	20.8192	8.88457	17.0906	8.03449	14.2429	2.015	1.96364	1.92905	1.59237	0	1.16647	0
LOC140751145	LOC140751145	LOC140751145	uncharacterized LOC140751145			687435	471189	384898	9528.23	767.249	157692	74565.5	115994	2914.66	550.234	2313.4	598564	476211	380927	757.855	1369.59	3999.49	10935.7	314.162	608.54	893.757	6911.14	5039.57	108.759	93.2001	186.452	1742.31	85.9094	4.82261	3.98093	1.97942	15.1641	10.7533
LOC140748803	LOC140748803	LOC140748803	uncharacterized LOC140748803			326.541	116.892	154.923	1.38815	0	75.8528	29.2575	29.8097	1.39391	0	1.3411	62.2799	44.7403	63.2552	0	0	0.941721	8.10275	0	1.16802	1.06147	0.832768	1.61538	0	0	0	1.34334	0	0	0	0	0	0
LOC140751156	LOC140751156	Nna1 carboxypeptidase	cytosolic carboxypeptidase 1-like	Nna1	Nna1 carboxypeptidase	2399.36	1368.8	1103.83	62.4666	17.9124	654.983	489.907	343.407	25.0903	13.7558	20.1165	1254.02	1092.19	967.432	27.2379	17.0589	32.9603	68.8733	10.499	24.5285	22.2909	64.1232	70.6727	12.4295	12.8552	14.2429	42.9868	42.7093	9.64523	8.75804	6.92796	10.4982	3.79527
LOC140751169	nw	narrow	narrow	nw	narrow	17226.8	18430.4	96665.8	74755.8	80084.5	56963	77591.5	233613	86618.8	111258	143538	67486.2	75655.9	235866	137263	120639	315202	150294	130789	94764	195011	186025	271621	91828	203875	121132	186273	39002.9	38831.7	59131.5	50723.6	48606	30402.6
LOC140751247	hook	hook	hook microtubule tethering protein	hook	hook	395.753	395.095	383.435	281.794	340.336	339.532	240.907	325.521	355.446	368.171	269.562	242.387	292.128	243.719	281.992	215.673	307.001	311.956	291.549	315.366	295.089	261.489	338.017	163.138	241.035	235.655	402.329	640.639	635.138	438.698	367.677	342.358	363.081
LOC140751256	LOC140751256	armitage	probable RNA helicase armi	armi	armitage	3366.56	3831.72	3586.48	5631.71	5313.03	4599.33	4237.98	4067.23	4708.62	4455.28	4609.37	4570	4834.59	5041.81	5006.97	5444.23	5308.48	4867.72	5372.26	5845.95	5482.49	4643.52	4952.34	5462.79	5175.82	5515.88	4169.04	3145.76	3314.1	4338.41	4580.37	3703.53	4328.5
LOC140751296	Gem2	Gemin 2	Gemin 2	Gem2	Gemin 2	779.083	829.933	830.131	827.335	770.235	1070.37	981.682	854.941	826.587	767.091	788.568	685.079	694.791	770.225	730.617	700.633	751.494	884.212	745.429	740.526	807.778	677.041	680.881	745.773	628.297	648.698	724.73	783.494	722.428	873.415	874.408	649.721	735.017
LOC140751289	LOC140751289	trans-1,2-dihydrobenzene-1,2-diol dehydrogenase-like	trans-1,2-dihydrobenzene-1,2-diol dehydrogenase-like			110.03	237.291	103.282	463.641	1157.34	1438.8	1432.37	920.522	1113.73	1215.37	1118.48	844.987	986.919	597.203	1363.5	1831.39	721.359	2047.97	1534.47	2804.42	1533.82	1966.17	1325.42	1825.59	1544.23	1570.6	1986.12	408.929	293.697	671.184	566.113	1539.73	1542.14
LOC140751278	Cth	Cystathionine gamma-lyase	Cystathionine gamma-lyase	Cth	Cystathionine gamma-lyase	11769.7	10990.2	4980.79	6695.03	7944.16	9733.24	10012.9	6468.69	5222.97	7051.09	6226.74	6647.12	7553.22	5265.06	8039.99	8897.43	4744.39	6602.73	3318.49	4580.98	4180.07	8763.22	3563.52	5977.06	5081.01	5950.93	9821.81	6865.39	5274.01	5170.83	4140.94	4882.83	4747.88
LOC140751305	Ctf4	Ctf4	Chromosome transmission fidelity 4	Ctf4	Chromosome transmission fidelity 4	731.167	883.703	930.832	1358.99	1401.15	872.909	793.065	807.245	826.587	866.618	810.026	1134.5	931.651	1177.66	1775.27	1559.67	1384.33	1039.18	1075.74	1256.79	1251.47	1459.84	1270.49	1567.68	1476.74	1634.05	1427.3	913.094	991.047	1591.18	1553.84	1085.4	1220.18
LOC140751267	LOC140751267	mitochondrial enolase superfamily member 1-like	mitochondrial enolase superfamily member 1-like			47.9163	44.4189	49.0591	27.7629	45.7762	9.6321	13.695	13.1162	13.9391	13.7558	14.7521	80.7956	68.4264	50.2321	43.2602	40.2103	57.445	144.837	37.9579	28.0325	33.967	14.1571	25.0383	6.21477	6.42759	14.2429	57.0918	24.5455	30.3825	29.0608	34.6398	20.4132	10.7533
LOC140751314	imd	immune deficiency	death domain-containing immune deficiency protein	imd	immune deficiency	2071.05	1491.54	1922.34	1199.36	1002.1	1283.48	1383.19	1422.52	1134.64	924.069	1169.44	1848.2	1755.4	1562.78	1087.91	1440.26	1393.75	1487.87	1458.55	1416.81	1391.59	1025.97	1219.61	1154.39	1081.44	1127.78	1246.62	1050.55	1167.56	1066.89	1190.12	956.502	1013.34
LOC140751324	LOC140751324	tomboy40	mitochondrial import receptor subunit TOM40 homolog	tomboy40	tomboy40	0	0	0	0	0	0	0	0	0	0	0	0	0	0	1.60223	1.21849	0	3.03853	0	1.16802	1.06147	0	0.403844	0	0	0	0	0	0	0	0	0	0
LOC140751334	LOC140751334	short stature homeobox protein 2-like	short stature homeobox protein 2-like			0	1.16892	0	0	0	0	0.6225	0	0	0.809168	1.3411	0	0	0	0	0	0.941721	1.01284	0	0	0	0	0	0	0	1.29481	0	0.981822	0.964523	0	0	0	0
LOC140751384	LOC140751384	glycosaminoglycan xylosylkinase homolog	glycosaminoglycan xylosylkinase homolog			692.124	766.811	923.085	1131.34	922.49	884.949	917.565	1014.72	1018.95	987.184	960.23	703.595	686.896	1008.36	756.253	807.861	1053.79	742.414	913.413	1002.16	1160.19	622.911	771.342	961.736	899.863	918.018	993.397	902.294	1198.9	999.213	1160.43	966.417	1211.96
LOC140751400	LOC140751400	gamma-glutamylcyclotransferase-like	gamma-glutamylcyclotransferase-like			496.91	439.514	467.352	517.778	533.392	691.103	730.192	657.005	664.894	691.838	700.056	579.035	565.833	524.646	660.119	704.289	736.426	720.132	666.283	689.133	720.738	901.888	724.496	907.357	922.36	875.289	519.871	623.457	666.968	494.431	501.782	478.251	462.39
LOC140751393	LOC140751393	gamma-glutamylcyclotransferase-like	gamma-glutamylcyclotransferase-like			3.54935	4.67568	6.45514	5.55258	4.97568	3.61204	1.245	1.19239	1.39391	0	0	0	2.63178	3.72089	0	2.43699	3.76689	3.03853	0	1.16802	3.18441	3.33107	1.21153	13.9832	4.8207	5.17923	4.03001	1.96364	1.92905	1.59237	0	1.16647	0
LOC140751345	LOC140751345	Insulin-like receptor	insulin-like receptor	InR	Insulin-like receptor	3308	2631.24	2756.35	2402.88	1935.54	2052.84	1888.66	2288.19	1991.89	2236.54	2183.32	2546.74	2615.99	2150.68	2236.71	2114.08	2558.66	2152.29	2279.9	2026.52	1934	1747.98	2068.89	2217.12	2492.3	2372.09	1822.24	2062.32	2236.25	2095.96	2566.32	2504.99	2335.35
LOC140751457	MESR6	MESR6	misexpression suppressor of ras 6	MESR6	Misexpression suppressor of ras 6	1524.45	1657.53	1674.46	1601.92	1477.78	1332.84	1301.02	1347.4	1396.69	1251.78	1436.32	1267.48	1257.99	1373.01	1164.82	1283.07	1344.78	1056.4	1374.56	1375.93	1440.41	1159.21	1209.51	1208.77	1211.6	1362.14	1211.69	1215.5	1298.73	1824.06	2003.67	1256.87	1201.2
LOC140751415	LOC140751415	Lamin C	lamin-C-like	LamC	Lamin C	6083.59	6396.33	7975.97	15062.8	14409.6	11777.7	13314.6	13041.1	16779.9	17460.2	15361	12604.1	11885.1	11994.3	17985	17442.7	15268.1	13525.5	16696.6	16652.5	15253.3	15407	15568.6	18026	16308.4	17744	14704.2	16728.8	18747.9	14657.4	14930.3	15954.9	15027.4
LOC140751441	Mtr4	Mtr4 helicase	exosome RNA helicase Mtr4	Mtr4	Mtr4 helicase	3118.11	3226.22	3095.89	3289.91	3624.28	3408.56	3487.87	3739.32	3242.23	3475.37	3407.74	3807.49	3468.69	3793.45	3787.67	4011.28	3233.87	2931.17	2954.26	3150.16	3248.1	3605.89	3406.83	3244.11	3001.69	3306.94	3770.07	4898.31	4057.75	5277.91	4484.87	5343.58	4077.38
LOC140748139	stol	stolid	voltage-dependent calcium channel subunit stolid	stol	stolid	0	11.6892	6.45514	0	1.99027	2.40803	10.5825	4.76954	6.96953	4.04584	8.04662	16.8324	21.0543	18.6045	22.4312	14.6219	22.6013	20.2569	10.499	11.6802	7.43029	13.3243	10.4999	3.10739	3.2138	1.29481	9.40336	10.8	7.71618	6.36948	9.89709	0	8.22308
LOC140751486	ptc	patched	protein patched	ptc	patched	1888.26	1897.16	1824.22	2022.53	2396.29	1800	1953.4	2143.91	1834.38	2032.63	2348.27	2009.79	1979.1	1774.87	2348.87	1710.76	2121.7	2226.23	1153.27	1343.23	1257.84	2447.51	1894.84	1031.65	1465.49	1221	2105.68	4624.38	3372.45	3240.08	3294.74	2608.22	3202.57
LOC140751495	LOC140751495	ubiquitin-protein ligase E3C	ubiquitin-protein ligase E3C			1980.54	1935.73	1729.98	1520.02	1483.75	1783.14	1751.71	1615.68	1563.96	1615.91	1398.77	1678.19	1644.86	1841.84	1651.9	1512.15	1420.12	1674.23	1546.58	1358.41	1402.2	1569.77	1490.59	1446.49	1465.49	1425.58	1554.91	1537.04	1579.41	1488.47	1336.11	1224.21	1179.06
LOC140751534	LOC140751534	LOC140751534	uncharacterized LOC140751534			186.341	189.365	117.484	127.709	155.241	337.124	317.475	261.133	301.084	319.621	316.5	114.46	118.43	115.348	92.9293	120.631	96.0556	125.593	171.214	146.003	136.93	116.588	131.653	135.171	130.159	154.082	123.587	69.7094	69.9279	103.902	96.4966	72.3209	53.1338
LOC140751518	Shark	SH2 ankyrin repeat kinase	SH2 ankyrin repeat kinase	Shark	SH2 ankyrin repeat kinase	2562.63	1831.7	1895.23	2016.98	1882.8	2713.84	1939.71	1756.38	2036.5	2000.26	1748.8	2053.56	1692.24	1678.12	1824.94	1618.16	1563.26	2263.7	1691.15	1346.73	1596.45	1262.48	1509.57	1138.86	1465.49	1126.48	1397.74	2042.19	2252.16	1291.01	1185.67	1922.34	1730.64
LOC140751542	LOC140751542	LOC140751542	uncharacterized LOC140751542			8158.19	4688.54	3279.21	5949.59	6011.61	2221.4	1409.96	1560.83	2888.18	2311.79	2235.62	2982.7	2547.57	1825.1	4700.94	3960.1	2168.78	1948.71	2060.23	2247.28	2819.26	2145.21	1837.49	1011.45	1393.18	1223.59	2159.41	258.219	449.468	329.621	430.028	699.879	647.093
LOC140751565	Lipt1	Lipoyltransferase 1	Lipoyltransferase 1	Lipt1	Lipoyltransferase 1	4566.24	4410.33	4176.48	4455.95	4842.33	3763.74	3829	3655.86	3643.67	3765.87	4370.65	4130.68	4197.69	4001.82	3819.72	4113.63	3467.42	3567.23	3772.37	3821.77	3730	3906.52	3452.46	3662.06	4022.07	3820.97	4184.49	2066.74	1939.17	2146.52	2005.64	2448.41	2031.73
LOC140751572	LOC140751572	LOC140751572	uncharacterized LOC140751572			777.309	770.318	635.186	823.171	895.622	676.655	609.427	634.349	623.076	672.418	733.583	642.998	734.268	504.181	692.163	712.818	584.809	634.04	712.317	713.662	721.799	691.198	586.785	644.783	734.353	672.005	881.9	481.093	374.235	498.014	442.895	417.595	464.92
LOC140751576	LOC140751576	UQCR-14L	cytochrome b-c1 complex subunit 7-like	UQCR-14L	Ubiquinol-cytochrome c reductase 14 kDa subunit-like	1405.54	1526.61	1216.15	1624.13	1911.65	1686.82	1786.57	1632.38	1605.78	1916.92	1727.34	1397.09	1218.52	1547.89	1772.07	1871.6	1652.72	1652.96	1616.04	1853.65	1963.72	2016.96	1965.11	1719.94	1921.85	1693.61	2581.89	2730.45	2460.98	2468.18	2027.42	3255.61	2119.02
LOC140751586	Snx17	Sorting nexin 17	sorting nexin 17	Snx17	Sorting nexin 17	1373.6	1160.74	1176.13	859.262	773.22	964.414	939.352	980.141	988.28	800.267	941.454	984.696	1094.82	958.13	733.821	809.079	756.202	905.482	1053.94	905.218	851.299	681.204	802.034	955.522	959.318	941.324	851.675	691.694	740.271	637.346	746.24	625.809	746.403
LOC140751596	LOC140751596	will die slowly	proteasomal ATPase-associated factor 1-like	wds	will die slowly	720.519	875.521	823.676	780.138	782.176	1087.22	1007.83	922.907	861.434	819.687	893.174	885.385	1044.82	1049.29	870.011	935.802	898.402	769.761	728.469	794.255	799.287	971.008	777.4	1022.33	943.249	950.388	846.302	1072.15	957.289	869.833	825.912	673.051	852.67
LOC140748150	LOC140748150	LOC140748150	uncharacterized LOC140748150			149.073	72.473	191.072	145.755	92.5476	189.03	232.815	197.936	200.723	178.826	203.848	191.89	213.174	141.394	168.234	253.446	227.897	168.132	201.096	184.548	166.651	168.219	166.788	201.98	234.607	257.667	70.5252	223.855	210.748	97.9308	128.167	154.557	144.22
LOC140751601	bwa	brain washing	alkaline ceramidase	bwa	brain washing	1224.53	887.21	1049.61	320.662	246.793	571.906	553.402	615.271	280.175	187.727	278.949	816.372	684.264	669.761	181.052	213.236	328.661	405.137	363.427	288.502	339.67	174.049	273.402	177.121	237.821	192.926	173.29	239.074	265.726	317.678	357.285	187.801	225.818
LOC140751619	pr	purple	6-pyruvoyl tetrahydrobiopterin synthase purple	pr	purple	3927.36	4370.59	3572.28	4666.95	6630.58	3034.11	3347.18	3081.13	3624.16	3710.03	3870.42	2886.76	3021.29	2552.53	3726.79	4326.87	2805.39	5276.91	4690.63	5895.01	5073.82	4507.77	3675.38	5961.52	6133.53	5438.19	6323.76	2693.14	2670.28	2762.76	2934.49	2563.31	2861.63
LOC140751610	wal	walrus	electron transfer flavoprotein subunit alpha wal	wal	walrus	3103.91	3384.02	3661.36	3378.75	3986.51	3240	3239.49	3190.83	2817.09	3439.77	2974.57	2787.45	2589.68	2749.74	2467.43	2239.59	2046.36	3535.84	3480.82	3231.92	3391.4	3146.2	3602.69	2715.86	3229.87	2682.84	3674.7	4245.4	3730.29	3794.22	3284.35	4299.59	3170.31
LOC140748805	LOC140748805	forkhead domain 96Ca	fork head domain-containing protein FD4-like	fd96Ca	forkhead domain 96Ca	0	12.8581	20.6565	0	0	1.20401	19.92	53.6574	9.75735	15.3742	80.4662	15.1492	10.5271	83.7201	36.8513	23.1514	6.59205	29.3725	0	1.16802	0	26.6486	34.7306	0	0	0	0	0	0.964523	0	0	0	0
LOC140748815	LOC140748815	forkhead domain 96Ca	fork head domain-containing protein FD4-like	fd96Ca	forkhead domain 96Ca	10.6481	160.142	111.028	0	0	33.7124	218.497	258.748	163.087	122.184	391.602	254.17	297.392	452.089	104.145	142.564	80.0463	219.787	0.807615	1.16802	2.12294	327.278	155.48	0	0	1.29481	0	0	0.964523	0	5.93825	0	1.26509
LOC140748831	LOC140748831	forkhead domain 96Ca	fork head domain-containing protein FD4-like	fd96Ca	forkhead domain 96Ca	1.77468	53.7703	51.6411	0	0	16.8562	70.3425	125.201	58.5441	51.7867	159.591	89.2118	147.38	223.254	59.2825	65.7986	49.9112	91.1559	0.807615	0	0	145.734	107.826	0	0	0	1.34334	0	0	0	0	0	0
LOC140751650	LOC140751650	LOC140751650	uncharacterized LOC140751650			7.09871	8.18244	9.0372	6.94073	7.96108	13.2441	13.0725	14.3086	9.75735	16.9925	16.0932	25.2486	18.4225	22.3254	22.4312	21.9329	27.3099	22.2826	29.8818	33.8727	22.2909	1.66554	15.3461	1.55369	1.6069	1.29481	14.105	0.981822	6.75166	8.75804	9.89709	32.0778	43.013
LOC140751752	mRF1	mRF1	mitochondrial translation release factor 1	mRF1	mitochondrial translation release factor 1	640.658	612.514	673.917	674.639	628.925	592.374	672.3	719.009	631.44	577.746	610.202	513.389	623.733	478.135	472.658	601.935	526.422	292.712	335.16	336.391	439.448	593.764	472.094	601.279	530.276	634.455	639.428	718.203	620.188	829.625	731.395	468.919	438.353
LOC140751665	stj	straightjacket	voltage-dependent calcium channel subunit straightjacket	stj	straightjacket	30.1695	42.0811	45.186	22.2103	11.9416	27.6923	85.2825	32.1944	62.7258	42.0767	41.5742	53.8637	65.7946	33.488	19.2268	31.6808	29.1934	57.7321	40.3808	30.3686	45.6432	64.9559	30.6921	13.9832	24.1035	16.8325	18.135	16.691	14.4678	23.4875	20.289	38.4934	40.4829
LOC140748847	LOC140748847	LOC140748847	uncharacterized LOC140748847			47.9163	154.297	71.0066	19.434	16.9173	62.6087	319.965	64.3889	132.421	35.6034	77.784	166.641	263.178	104.185	20.829	26.8068	43.3192	189.402	41.1884	37.3767	41.3973	298.964	44.4228	31.0739	33.7449	36.2546	29.5534	1.96364	4.82261	3.98093	0.989709	15.1641	24.0367
LOC140751757	Ca-Ma2d	Ca-Ma2d	Ca[2+] channel Muscle-specific alpha2/delta subunit	Ca-Ma2d	Ca[2+] channel Muscle-specific alpha2/delta subunit	10.6481	29.223	25.8206	4.16444	0.995135	15.6522	84.0375	29.8097	33.4538	25.8934	108.629	45.4475	60.531	57.6739	11.2156	9.74794	70.6291	37.4752	9.69138	23.3605	20.1679	58.2938	48.0574	20.198	93.2001	12.9481	2.68667	2.94547	42.9213	2.38856	6.43311	9.33173	815.983
LOC140751772	LOC140751772	headbutt	protein rolling stone-like	hbt	headbutt	24.8455	50.2635	18.0744	20.8222	9.95135	12.0401	39.2175	7.15432	19.5147	7.28251	8.04662	37.0313	68.4264	24.1858	12.8178	17.0589	17.8927	46.5908	5.65331	7.00814	14.8606	42.4712	11.3076	18.6443	9.64139	5.17923	2.68667	21.6001	27.0066	28.2646	25.2376	23.3293	22.1391
LOC140751795	LOC140751795	rolling stone	protein rolling stone-like	rost	rolling stone	5233.52	3880.81	2122.45	571.916	652.809	2450.17	1207.03	600.963	193.753	169.925	163.615	2691.5	1800.14	1428.82	265.97	181.555	100.764	106.349	46.8417	52.561	100.84	186.54	81.5765	65.2551	110.876	68.6248	98.0636	89.8367	76.1973	201.435	147.467	282.868	222.656
LOC140751804	LOC140751804	protein rolling stone-like	protein rolling stone-like			28.3948	44.4189	9.0372	13.8815	11.9416	8.42809	6.225	8.3467	5.57563	2.4275	2.68221	20.1989	5.26357	9.30223	1.60223	6.09246	0	7.0899	5.65331	0	1.06147	0	2.82691	1.55369	0	1.29481	12.09	0.981822	0.964523	22.2932	9.89709	10.4982	7.59054
LOC140748858	LOC140748858	protein rolling stone-like	protein rolling stone-like			1.77468	11.6892	12.9103	5.55258	2.98541	15.6522	8.0925	10.7315	6.96953	16.1834	6.70551	3.36648	2.63178	1.86045	4.80669	4.87397	3.76689	6.07706	7.26854	7.00814	7.43029	8.32768	6.4615	3.10739	3.2138	1.29481	8.06002	0	0	1.59237	2.96913	2.33293	3.79527
LOC140751827	LOC140751827	protein rolling stone-like	protein rolling stone-like			470.289	845.129	255.624	112.44	169.173	992.106	679.147	506.764	564.532	472.554	285.655	587.451	471.089	422.321	230.721	226.64	141.258	226.877	170.407	119.138	139.053	210.69	149.018	71.4699	104.448	71.2144	239.114	11.291	6.2694	8.35995	2.96913	27.4119	10.7533
LOC140751815	LOC140751815	suppressor of Hairy wing	uncharacterized LOC140751815	su(Hw)	suppressor of Hairy wing	289.272	279.372	342.123	428.937	484.631	290.167	178.035	290.942	425.142	340.66	437.199	176.74	378.977	152.557	437.409	354.581	496.287	441.6	444.996	533.786	445.817	338.937	423.229	340.259	363.159	356.072	380.836	767.785	531.452	517.919	513.659	486.416	629.382
LOC140751835	LOC140751835	LOC140751835	uncharacterized LOC140751835			420.598	504.973	529.322	787.079	688.633	391.304	383.46	364.87	439.081	501.684	484.138	306.35	357.923	411.159	455.033	510.548	414.357	316.007	379.579	463.705	476.6	305.626	360.633	514.273	515.814	480.373	421.808	661.748	527.594	773.494	777.416	908.094	652.154
LOC140751866	LOC140751866	LOC140751866	uncharacterized LOC140751866			970.748	952.67	912.757	1042.5	948.364	629.699	636.195	493.648	515.746	588.265	544.488	658.148	689.527	641.854	804.319	773.743	701.582	892.315	956.217	900.545	927.724	359.756	632.42	435.034	372.8	410.454	585.695	458.02	477.921	526.279	551.268	652.638	573.718
LOC140751852	LOC140751852	primo-1	low molecular weight phosphotyrosine protein phosphatase-like	primo-1	primo-1	1235.18	681.48	548.687	290.122	234.852	686.287	625.612	648.658	525.503	483.882	494.867	693.496	676.368	775.806	474.26	497.145	581.984	366.649	398.962	391.288	549.841	687.867	508.844	696.055	636.332	600.79	1050.49	591.548	655.876	735.675	883.81	703.379	791.313
LOC140751860	LOC140751860	primo-1	low molecular weight phosphotyrosine protein phosphatase-like	primo-1	primo-1	1590.11	1848.06	1784.2	1912.87	1884.79	1247.36	1253.09	1200.73	1292.15	1228.32	1288.8	1656.31	1644.86	1901.38	1733.61	1796.06	1920.17	1790.71	2015	2037.03	2051.82	1934.52	1917.86	2095.93	2032.73	1997.89	2231.28	1590.06	1591.46	1925.18	1892.32	1894.34	1933.06
LOC140751873	LOC140751873	LOC140751873	uncharacterized LOC140751873			56.7897	12.8581	21.9475	1.38815	3.98054	3.61204	2.49	2.38477	6.96953	15.3742	6.70551	3.36648	0	0	3.20446	3.65548	1.88344	3.03853	2.42285	5.84011	2.12294	4.16384	3.23075	3.10739	4.8207	2.58961	8.06002	9.81822	3.85809	14.3313	13.3611	2.33293	6.32545
LOC140751880	sturkopf	sturkopf	lipid droplet associated hydrolase sturkopf	sturkopf	sturkopf	619.362	614.852	694.573	737.105	604.047	744.08	923.167	792.937	805.678	815.641	844.895	797.857	873.752	770.225	813.933	922.399	923.829	752.543	818.114	815.28	754.705	751.157	663.92	922.894	851.656	889.532	598.456	732.439	810.199	916.41	981.791	563.986	824.838
LOC140751892	LOC140751892	LOC140751892	uncharacterized LOC140751892			869.592	460.554	721.685	549.706	405.02	500.869	681.015	649.85	588.229	553.471	541.805	680.03	700.054	638.133	563.985	656.768	686.515	590.488	723.623	481.225	485.092	582.938	585.574	591.957	535.097	582.663	417.778	317.128	429.213	384.956	432.503	469.502	311.212
LOC140751887	LOC140751887	alpha/beta hydrolase domain-containing protein 17B	alpha/beta hydrolase domain-containing protein 17B			1542.19	1730	1464.03	1307.63	1353.38	1606.15	1523.26	1589.45	1480.33	1327.84	1355.85	1615.91	1579.07	1713.47	1458.03	1547.49	1362.67	1362.27	1344.68	1290.67	1189.91	1530.63	1270.49	1169.93	1251.77	1201.58	1734.25	1239.06	1266.42	1228.12	1192.1	1111.64	1155.03
LOC140751900	LOC140751900	supernumerary limbs	F-box/WD repeat-containing protein 9-like	slmb	supernumerary limbs	1627.38	1526.61	1611.2	1653.28	1448.92	1405.08	1606.67	1548.91	1806.5	1640.99	1866.81	1514.92	1715.92	1706.03	1533.33	1623.03	2106.63	1790.71	2090.11	2017.18	1962.66	1668.87	1810.03	2078.84	2233.59	2260.73	1632.15	2054.46	2125.81	2111.09	2233.28	2209.87	2384.06
LOC140751907	DNAlig4	DNA ligase 4	DNA ligase 4	DNAlig4	DNA ligase 4	1252.92	1332.57	1192.91	1268.77	1416.08	1114.92	1048.29	1036.18	1123.49	1167.63	1196.26	947.665	918.493	1034.41	983.769	978.45	850.374	1028.04	1124.2	1190.22	1075.27	1325.77	1294.32	1311.32	1291.95	1395.8	1233.18	1029.93	1046.03	1096.75	986.245	1064.4	989.3
LOC140751915	LOC140751915	Gtf3c3	general transcription factor 3C polypeptide 3	Gtf3c3	General transcription factor IIIC subunit 3	585.643	632.386	493.173	644.1	576.183	833.177	788.707	666.544	827.981	784.083	804.662	572.302	557.938	623.25	519.123	615.339	642.254	571.244	463.571	658.765	648.558	456.357	451.094	571.759	552.773	591.727	508.453	586.639	588.841	763.144	750.694	626.392	660.377
LOC140751925	dmrt11E	doublesex-Mab related 11E	doublesex-Mab related 11E	dmrt11E	doublesex-Mab related 11E	1.77468	2.33784	9.0372	12.4933	11.9416	16.8562	8.715	25.0401	8.36344	8.90084	25.481	18.5157	23.6861	26.0463	25.6357	32.8993	22.6013	31.3981	44.4188	59.5692	58.3808	19.9864	34.3267	20.198	16.069	16.8325	40.3001	8.8364	12.0565	5.5733	2.47427	40.2431	30.3621
LOC140751936	Tnpo	Transportin	transportin 1	Tnpo	Transportin	2612.32	2446.55	2860.92	2855.42	2755.53	2855.92	2903.96	2617.29	2980.17	3048.13	2932.99	2938.94	3426.58	2526.49	3763.64	3415.44	3687.78	3146.9	3403.29	3370.91	3103.74	3251.13	2955.73	3800.33	3687.83	3910.32	2836.46	4288.11	3724.51	4077.66	4170.63	4108.88	3787.05
LOC140751954	LOC140751954	probable dimethyladenosine transferase	probable dimethyladenosine transferase			1503.15	1733.51	1631.86	1887.88	2035.05	1861.4	1693.2	1607.34	1561.18	1771.27	1829.26	1392.04	1405.37	1799.05	1802.51	1902.07	1668.73	1127.29	1155.7	1210.07	1485	904.386	1081.9	1168.38	1251.77	1130.37	1437.37	2037.77	1617.99	2056.15	1726.55	2605.88	1946.97
LOC140751963	ND-B17	ND-B17	NADH dehydrogenase (ubiquinone) B17 subunit	ND-B17	NADH dehydrogenase (ubiquinone) B17 subunit	1201.46	1394.52	1158.05	1690.76	1772.34	1533.91	1501.47	1386.75	1683.84	1930.67	1751.48	1185	1360.63	1544.17	1800.91	1842.36	1562.32	1445.33	1596.66	1547.63	1817.24	1599.75	1638.4	1760.33	1810.97	1814.02	1991.5	2246.41	1947.37	1688.71	1597.88	2062.89	1669.29
LOC140751943	LOC140751943	p38b MAP kinase	mitogen-activated protein kinase p38b-like	p38b	p38b MAP kinase	3002.75	2607.86	2707.29	2869.3	2672.93	3569.9	3243.22	3301.72	3534.95	3271.46	3300.45	3193.11	3271.31	3090.2	3574.58	3411.78	3297.91	2379.17	2720.86	2386.27	2437.13	3072.08	2510.29	3295.38	3184.87	3432.53	3052.06	3307.27	3415.38	3079.65	3224.97	2288.02	2890.1
LOC140751970	LOC140751970	Topors	uncharacterized LOC140751970	Topors	Topoisomerase I-interacting protein	839.422	807.723	830.131	705.178	784.166	624.883	516.052	549.69	489.261	511.394	524.371	516.755	468.457	573.018	560.78	517.859	427.542	510.473	483.762	413.48	488.276	503.825	465.228	439.695	499.745	519.217	647.488	685.312	604.274	657.649	689.827	637.474	646.461
LOC140752003	ND-13B	ND-13B	NADH dehydrogenase (ubiquinone) subunit ND-13B	ND-13B	NADH dehydrogenase (ubiquinone) 13 kDa B subunit	835.873	945.656	850.788	1036.94	1069.77	1361.74	1185.86	1193.58	1275.42	1383.68	1270.02	1023.41	1089.56	1144.17	1296.2	1337.9	1160.2	1023.98	1114.51	1211.24	1224.94	1110.08	1224.05	1336.18	1290.34	1298.69	1368.19	1465.86	1272.21	1231.3	1087.2	1250.45	993.095
LOC140751993	LOC140751993	tax1-binding protein 3 homolog	tax1-binding protein 3 homolog			972.523	626.541	773.326	660.757	566.232	538.194	805.515	714.239	680.227	652.189	694.691	786.074	757.954	511.623	695.368	686.011	809.88	681.644	794.694	628.396	562.579	650.392	617.881	887.159	885.401	920.608	464.123	633.766	724.357	558.922	710.611	573.901	573.718
LOC140751978	LOC140751978	trans-1,2-dihydrobenzene-1,2-diol dehydrogenase-like	trans-1,2-dihydrobenzene-1,2-diol dehydrogenase-like			754.238	694.338	715.23	490.015	491.597	450.301	446.332	420.912	323.386	360.08	328.57	627.849	573.729	522.786	451.829	449.624	436.959	468.946	593.597	470.713	515.874	452.193	491.882	417.944	462.787	376.789	605.173	414.82	456.219	573.254	629.455	736.623	718.571
LOC140752014	Oat	Oat	Ornithine aminotransferase precursor	Oat	Ornithine aminotransferase precursor	15.9721	40.9122	112.319	76.348	44.7811	20.4682	15.5625	46.5031	6.96953	34.7942	254.81	40.3978	60.531	128.371	60.8847	19.4959	138.433	96.2201	96.1062	68.9133	124.192	47.4678	73.0958	38.8423	14.4621	11.6533	90.6752	7.36366	3.37583	13.5352	17.8148	11.0814	8.85563
LOC140748867	LOC140748867	NADH dehydrogenase [ubiquinone] 1 alpha subcomplex assembly factor 2	NADH dehydrogenase [ubiquinone] 1 alpha subcomplex assembly factor 2			257.328	240.797	213.02	179.071	177.134	221.538	216.63	186.012	221.631	190.964	160.932	178.424	189.488	204.649	158.621	183.992	154.442	177.248	154.255	177.539	161.343	205.694	180.922	240.823	173.545	212.348	165.23	202.746	231.486	259.556	250.396	265.954	185.968
LOC140752032	LOC140752032	crooked legs	uncharacterized LOC140752032	crol	crooked legs	415.274	411.46	437.659	612.172	557.276	824.749	849.09	664.159	846.101	917.596	830.143	659.831	652.682	599.064	820.342	850.508	882.393	465.908	432.882	438.009	534.981	270.65	337.21	348.027	329.414	274.499	500.393	495.82	438.376	578.429	628.96	773.367	708.45
LOC140752077	yki	yorkie	Transcriptional coactivator yki	yki	yorkie	22692.8	17135.2	17301.1	13093	11476.9	16936.8	14755.1	16918.8	14394.9	14213.8	14344.4	19680.5	19185.7	17458.4	14445.7	15415.2	14513.8	13877	14777.7	14114.4	13637.8	15332.9	14185.8	17064.2	16854.8	17119.9	13606.7	10297.8	12143.3	10821	12895.4	11801.7	12354.9
LOC140752048	LOC140752048	myrosinase 1-like	myrosinase 1-like			232.483	279.372	202.691	326.214	333.37	95.117	120.765	107.315	55.7563	90.6268	101.924	164.958	202.647	133.952	115.361	187.648	106.415	256.249	81.5692	151.843	146.483	260.656	96.1149	149.155	89.9863	148.903	852.347	742.257	585.948	49.7616	46.5163	31.4946	16.4462
LOC140752094	LOC140752094	LOC140752094	uncharacterized LOC140752094			0	0	1.29103	0	0	0	0	0	0	0	0	0	0	0	0	0	0	0	0	0	1.06147	2.4983	0	0	0	0	0	0.981822	1.92905	0.796185	0	0	0
LOC140752066	LOC140752066	Cytochrome P450 4c3	cytochrome P450 4C1-like	Cyp4c3	Cytochrome P450 4c3	0	2.33784	1.29103	0	1.99027	2.40803	0	0	1.39391	0.809168	1.3411	1.68324	2.63178	1.86045	1.60223	0	4.70861	1.01284	0.807615	1.16802	5.30735	1.66554	1.21153	1.55369	0	2.58961	0	1.96364	4.34035	12.739	5.93825	3.4994	1.26509
LOC140752102	LOC140752102	Cytochrome P450 4c3	cytochrome P450 4C1-like	Cyp4c3	Cytochrome P450 4c3	1252.92	1189.96	699.737	1.38815	0	477.993	110.805	147.856	0	1.61834	1.3411	1434.12	1057.98	946.968	0	0	3.76689	7.0899	0.807615	2.33605	5.30735	0.832768	2.01922	1.55369	1.6069	2.58961	12.7617	0	7.71618	8.35995	7.91767	1.16647	0
LOC140752114	LOC140752114	LOC140752114	uncharacterized LOC140752114			1.77468	0	0	0	0	1.20401	0	1.19239	0	0	0	0	0	0	1.60223	0	0	0	0	1.16802	0	0	0.403844	0	3.2138	0	0	0	0	0	0	0	0
LOC140748157	LOC140748157	Cytochrome P450 4c3	uncharacterized LOC140748157	Cyp4c3	Cytochrome P450 4c3	4591.09	3663.39	2554.95	29.1511	26.8686	3797.46	1225.08	1443.98	107.331	56.6417	44.2564	8636.71	6861.06	5763.66	118.565	103.572	85.6967	166.106	38.7655	40.8808	44.5817	119.919	79.5573	21.7517	22.4966	16.8325	71.1968	7.36366	8.68071	19.9046	9.89709	69.4047	32.2598
LOC140748166	LOC140748166	Cytochrome P450 4c3	uncharacterized LOC140748166	Cyp4c3	Cytochrome P450 4c3	653.081	765.642	376.98	537.212	537.373	149.298	111.427	76.3127	103.149	112.474	219.941	1386.99	889.543	870.689	290.004	291.22	237.314	211.684	219.671	212.58	254.753	263.988	218.48	310.739	311.738	288.742	410.389	7.85457	1.92905	19.9046	8.41253	17.497	12.0183
LOC140748174	LOC140748174	Cytochrome P450 4c3	uncharacterized LOC140748174	Cyp4c3	Cytochrome P450 4c3	264.427	239.629	112.319	51.3614	71.6497	158.93	119.52	79.8899	23.6964	15.3742	21.4576	429.227	273.706	258.602	68.8959	41.4288	35.7854	144.837	5.65331	5.84011	20.1679	150.731	54.9228	6.21477	3.2138	2.58961	87.3169	417.274	459.113	14.3313	5.4434	20.9964	1.26509
LOC140752121	LOC140752121	Cytochrome P450 4c3	cytochrome P450 4C1-like	Cyp4c3	Cytochrome P450 4c3	7.09871	9.35136	1.29103	1.38815	2.98541	6.02006	5.6025	7.15432	0	0	5.36441	16.8324	10.5271	5.58134	0	0	1.88344	9.11559	0.807615	0	4.24588	6.66215	1.21153	0	0	0	10.075	3.43638	3.85809	1.19428	0	20.9964	1.26509
LOC140752140	LOC140752140	Cytochrome P450 4c3	cytochrome P450 4C1-like	Cyp4c3	Cytochrome P450 4c3	1.77468	7.01352	1.29103	1.38815	1.99027	7.22408	3.1125	2.38477	0	0.809168	1.3411	15.1492	2.63178	14.8836	0	1.21849	0	3.03853	0.807615	1.16802	0	0.832768	2.01922	0	1.6069	0	7.38835	1.47273	2.41131	1.59237	0.989709	8.16526	0
LOC140752131	LOC140752131	Cytochrome P450 4c3	cytochrome P450 4C1-like	Cyp4c3	Cytochrome P450 4c3	1882.93	835.778	597.746	33.3155	8.95622	250.435	91.5075	96.5833	1.39391	1.61834	5.36441	826.472	450.035	455.81	1.60223	0	3.76689	116.477	5.65331	4.67209	4.24588	56.6282	15.3461	20.198	14.4621	20.7169	25.5234	2.94547	0	1.59237	0.494854	6.99879	0
LOC140752156	GLS	Glutaminase	glutaminase	Gls	Glutaminase	90.5085	144.946	112.319	147.143	183.105	71.0367	93.9975	79.8899	68.3014	76.8709	97.9005	163.274	131.589	117.208	120.167	137.69	119.599	143.824	182.521	161.187	163.466	64.1232	121.557	52.8256	86.7725	46.613	352.626	21.6001	21.7018	16.3218	19.7942	17.497	20.2414
LOC140748877	mRpS28	mRpS28	mitochondrial ribosomal protein S28	mRpS28	mitochondrial ribosomal protein S28	441.895	479.257	528.031	559.423	561.256	592.374	639.307	621.233	551.987	583.41	533.759	474.674	394.768	487.437	549.565	539.792	511.355	525.666	559.677	594.524	589.116	484.671	520.555	490.967	494.925	463.541	608.531	526.747	510.233	524.686	473.081	673.051	471.878
LOC140752199	Upf3	Upf3	UPF3 regulator of nonsense mediated mRNA decay	Upf3	Upf3	1655.77	1683.24	1495.01	1671.33	1660.88	1582.07	1466.61	1433.25	1438.51	1418.47	1452.41	1518.28	1458.01	1499.52	1353.88	1632.78	1343.84	1579.02	1695.99	1892.2	1727.01	1461.51	1672.72	1667.11	1333.73	1685.84	1847.76	1877.73	1847.54	1905.67	1797.31	2152.71	1902.06
LOC140752208	Lapsyn	Lapsyn	Leucine-rich repeat activity-regulated protein at synapses	Lapsyn	Leucine-rich repeat activity-regulated protein at synapses	141.974	356.52	256.915	113.828	65.6789	113.177	347.977	228.938	238.358	148.887	278.949	403.978	547.411	409.298	96.1338	149.875	240.139	253.211	77.5311	100.45	142.237	265.653	123.576	93.2216	115.697	145.018	65.1518	55.9638	28.9357	54.1406	51.9597	62.9892	32.2598
LOC140752299	msl-2	male-specific lethal 2	male-specific lethal 2	msl-2	male-specific lethal 2	97.6072	101.696	105.864	117.992	142.304	105.953	89.0175	90.6213	110.119	85.7718	87.1717	67.3297	81.5853	70.697	80.1115	108.446	95.1139	95.2073	125.18	108.626	99.7781	102.431	100.557	80.7921	81.9518	104.879	126.945	107.019	105.615	89.1728	119.26	63.5724	106.268
LOC140752306	LOC140752306	mitochondrial cardiolipin hydrolase-like	mitochondrial cardiolipin hydrolase-like			0	4.67568	1.29103	1.38815	0	1.20401	0.6225	0	0	0	0	0	0	0	0	0	0	0	0.807615	0	0	0	1.21153	0	0	0	0	0.981822	0.482261	0	0.989709	595.481	513.626
LOC140748885	LOC140748885	LOC140748885	uncharacterized LOC140748885			0	2.33784	2.58206	1.38815	0	1.20401	0	1.19239	0	0.809168	0	0	0	0	0	1.21849	0.941721	0	0	1.16802	0	5.82938	1.21153	1.55369	0	0	1.34334	1.96364	0	0.796185	0.989709	0	0
LOC140752219	dyl	dusky-like	transmembrane protein dusky-like	dyl	dusky-like	214.736	578.615	144.595	120.769	50.7519	120.401	107.692	290.942	93.3918	149.696	103.265	94.2615	89.4806	104.185	44.8624	125.505	613.061	283.596	168.792	84.0976	178.327	172.383	237.864	163.138	228.18	100.995	185.38	486.984	440.787	303.745	206.849	223.378	228.981
LOC140752230	LOC140752230	LOC140752230	uncharacterized LOC140752230			211.187	92.3447	136.849	16.6578	18.9076	48.1605	47.31	57.2345	47.3928	16.9925	33.5276	472.991	465.826	511.623	19.2268	69.4541	137.491	81.0275	46.0341	45.5529	62.6267	452.193	173.653	184.89	252.283	173.504	33.5834	41.7274	40.51	78.4243	54.9288	154.557	101.84
LOC140752253	LOC140752253	Arlr	endoribonuclease Arlr-like	Arlr	Age-related lipid regulator	621.137	99.3582	118.775	120.769	37.8151	90.3009	57.27	98.968	110.119	38.0309	96.5594	446.059	189.488	208.37	57.6803	77.9835	290.05	20.2569	7.26854	5.84011	38.2129	16.6554	18.5768	15.5369	16.069	3.88442	18.8067	86.4003	113.814	87.5804	114.806	181.969	120.183
LOC140752239	Nt5c	5' nucleotidase C	5' nucleotidase C	Nt5c	5' nucleotidase C	1249.37	822.919	986.346	769.033	660.77	618.862	660.472	723.778	648.167	695.075	808.685	895.485	968.496	840.922	674.539	671.389	719.475	634.04	586.329	643.58	627.329	651.225	558.516	756.649	641.152	661.646	496.363	601.366	537.722	654.066	635.888	771.617	757.156
LOC140752280	LOC140752280	Arlr	uncharacterized LOC140752280	Arlr	Age-related lipid regulator	1998.29	1216.85	1218.73	723.224	636.886	1129.36	1129.84	989.68	1141.61	1140.12	1158.71	1592.35	1581.7	1815.8	555.974	967.483	786.337	414.253	526.565	654.093	332.24	4297.08	1427.99	4659.53	3395.38	4566.78	3058.78	989.186	968.863	251.993	209.323	81.0694	77.803
LOC140752290	rasp	rasp	protein-cysteine N-palmitoyltransferase Rasp	rasp	rasp	631.785	554.068	715.23	849.545	716.497	638.127	768.165	610.502	766.649	744.434	705.42	526.855	636.892	746.039	632.881	706.726	840.957	609.732	804.385	761.551	832.192	858.584	766.496	1232.08	1147.33	1099.29	727.417	780.057	939.445	796.185	792.757	698.713	800.802
LOC140752272	LOC140752272	recombination-defective	DNA helicase MCM8-like	rec	recombination-defective	431.247	474.581	540.941	716.283	620.964	661.003	598.222	617.656	630.046	673.227	633	589.135	565.833	794.411	809.126	760.339	806.114	540.858	551.601	643.58	637.943	678.706	584.766	745.773	700.608	732.861	596.441	250.855	286.463	454.224	531.474	320.195	420.01
LOC140748184	kl-3	male fertility factor kl3	dynein heavy chain 8, axonemal kl-3	kl-3	male fertility factor kl3	5.32403	3.50676	0	1.38815	5.97081	3.61204	1.8675	2.38477	8.36344	2.4275	2.68221	5.04973	0	1.86045	1.60223	2.43699	0	3.03853	7.26854	5.84011	7.43029	1515.64	699.458	1777.43	1597.26	1740.22	2.68667	5.89093	7.71618	0.796185	0	1.7497	5.06036
LOC140752264	LOC140752264	arc	uncharacterized LOC140752264	a	arc	3279.6	1497.39	710.066	14152.1	9693.61	15941.1	7437	3141.94	23099.8	19343.2	11198.2	9384.07	4850.38	1646.5	21550	14422.1	4276.36	12826.6	30523	24206.1	11416.1	19629.2	17948.8	39783.9	22697.4	33139.3	22048.9	1089.82	1337.31	1228.51	1375.7	1341.44	1582.63
LOC140752322	LOC140752322	arc	uncharacterized LOC140752322	a	arc	599.841	431.331	493.173	763.48	736.4	815.117	615.652	816.785	1625.3	1189.48	1193.58	924.1	1029.03	742.318	1289.8	1047.9	1197.87	1322.77	1523.97	1289.5	959.569	1205.02	1331.47	1182.36	1132.86	1253.37	805.33	581.239	552.672	574.846	663.6	545.906	740.71
LOC140756590	LOC140756590	5S ribosomal RNA	5S ribosomal RNA			0	0	0	0	0	0	0	0	0	0.809168	0	0	2.63178	0	0	0	0	0	0	0	1.06147	0	0	0	0	0	2.68667	0	0	0	0	0	0
LOC140752339	LOC140752339	ND-24	NADH dehydrogenase [ubiquinone] flavoprotein 2, mitochondrial-like	ND-24	NADH dehydrogenase (ubiquinone) 24 kDa subunit	0	0	0	2.77629	0	0	0	0	0	0.809168	0	0	0	0	0	0	0	1.01284	0	0	0	0.832768	0	3.10739	3.2138	5.17923	1.34334	0.981822	2.89357	0	0	1.16647	0
LOC140752349	LOC140752349	trol	agrin-like	trol	terribly reduced optic lobes	468.515	480.426	1325.89	523.331	186.09	444.281	774.39	1466.63	2069.95	882.802	1823.9	668.247	647.419	932.084	363.706	884.626	1965.37	1602.32	665.475	238.277	297.211	1269.97	1534.2	368.225	811.484	1320.7	198.814	750.112	996.352	845.947	1494.46	654.971	970.956
LOC140748887	LOC140748887	luciferin 4-monooxygenase-like	luciferin 4-monooxygenase-like			7.09871	3.50676	0	0	4.97568	4.81605	4.3575	3.57716	12.5452	23.4659	16.0932	3.36648	0	1.86045	1.60223	6.09246	8.47549	0	0	0	1.06147	0	0.807688	0	0	0	2.68667	4.90911	0.964523	4.77711	1.97942	3.4994	3.79527
LOC140752438	LOC140752438	agrin-like	agrin-like			5.32403	12.8581	9.0372	9.71702	9.95135	9.6321	8.0925	9.53909	18.1208	9.71001	8.04662	30.2984	28.9496	26.0463	36.8513	23.1514	23.543	22.2826	16.9599	28.0325	21.2294	19.1537	20.1922	9.32216	20.8897	11.6533	17.4634	11.7819	15.4324	20.3027	21.7736	37.3269	14.5485
LOC140752388	Chd1	Chd1	chromodomain-helicase-DNA-binding protein 1	Chd1	Chromodomain-helicase-DNA-binding protein 1	9192.83	8052.69	7127.77	8816.11	8842.77	7776.72	6587.29	6839.53	8205.93	7547.11	7779.74	7375.97	7321.62	6665.98	8384.47	8349.11	8195.8	8415.71	8577.68	8906.17	8160.58	7728.92	8372.9	9521.03	7881.84	9471.51	8690.72	8554.61	8457.9	7549.43	7925.59	7624.6	8706.98
LOC140752404	LOC140752404	LOC140752404	uncharacterized LOC140752404			1270.67	964.359	1183.87	1256.27	1001.11	1194.38	1267.41	1155.42	1320.03	1238.84	1217.72	829.838	844.803	833.48	849.182	946.769	968.09	802.172	917.451	988.147	873.589	799.458	802.438	1058.07	1113.58	1013.83	788.539	674.512	804.412	753.191	922.409	776.866	846.345
LOC140752478	Sema1b	Semaphorin 1a	Semaphorin 1b	Sema1a	Semaphorin 1a	22896.9	20670	13863.1	19976.8	20872	20362.3	17764.9	17585.3	20420.7	21654.1	20286.9	21210.5	19714.7	15953.3	19113	19707.9	14494	22230.9	28604.9	31853.1	23732.3	25471.9	23041.3	32891.7	26672.9	30720.6	32732.4	10093.1	11189.4	10283.5	12028.9	11027.2	12615.5
LOC140752501	LOC140752501	methyltransferase-like 26	methyltransferase-like 26			1572.36	1510.24	1485.97	1672.72	1430.01	1962.54	2114.63	1956.71	1912.44	1772.89	1772.94	1538.48	1523.8	1648.36	1597.42	1591.35	1914.52	2000.37	1963.31	1942.42	1905.34	1850.41	1785.8	2015.14	2068.08	1931.85	1337.96	1343.62	1558.67	1523.5	1774.55	1404.42	1545.94
LOC140752518	holn1	hole-in-one	CD2 antigen cytoplasmic tail-binding protein 2 homolog holn1	holn1	hole-in-one	1803.07	1735.85	1713.19	1644.95	1552.41	1940.87	1755.45	1712.27	1524.93	1430.61	1504.72	1949.19	1705.4	1676.26	1637.48	1697.36	1528.41	1216.42	1362.45	1370.09	1445.72	1374.9	1377.51	1535.05	1391.57	1507.15	1367.52	1200.77	1199.87	1788.23	2003.17	1484.33	1490.91
LOC140752510	PIG-N	PIG-N	Phosphatidylinositol glycan anchor biosynthesis class N	PIG-N	Phosphatidylinositol glycan anchor biosynthesis class N	736.491	694.338	775.908	809.289	891.641	1046.29	1043.31	882.366	945.069	914.359	879.763	882.019	863.225	1002.78	940.509	989.416	950.197	1123.24	1062.82	1032.53	1051.92	1002.65	1045.55	1225.86	1087.87	1121.3	1301.69	915.058	1020.95	1101.12	1129.75	863.768	1105.06
LOC140748899	LOC140748899	LOC140748899	uncharacterized LOC140748899			0	0	0	0	0	0	0	0	0	0	1.3411	1.68324	0	0	3.20446	2.43699	0.941721	0	0	0	0	0	0	0	0	0	0	0.981822	0	0	0	0	0
LOC140752527	LOC140752527	Muscle protein 20	ras GTPase-activating-like protein IQGAP1	Mp20	Muscle protein 20	679.701	784.345	1032.82	2234.91	2328.62	1891.5	1752.96	1368.86	2273.46	1929.86	1952.65	1592.35	1758.03	1544.17	2132.57	2037.32	2020.93	1727.91	2141.8	2607.03	1975.39	1618.07	1821.74	2697.21	2145.21	2606.45	1632.15	594.493	749.917	1404.87	1522.17	733.707	1094.3
LOC140752548	LOC140752548	PGAP5	metallophosphoesterase 1 homolog	PGAP5	Post-GPI attachment to proteins 5	1079	1262.43	1096.08	1356.22	1323.53	1542.34	1533.84	1448.75	1504.03	1484.01	1468.51	831.521	915.861	852.085	870.011	1000.38	991.633	971.317	1104.01	1185.54	1170.8	741.997	885.226	877.837	850.049	925.787	1256.02	946.967	971.275	857.094	899.15	1140.22	1268.88
LOC140752537	nkd	naked cuticle	NKD inhibitor of WNT signaling pathway naked cuticle	nkd	naked cuticle	541.277	385.743	502.21	322.05	181.115	740.468	447.577	856.133	674.651	333.377	340.64	722.111	426.349	764.644	310.833	270.505	453.91	472.998	625.902	358.583	366.207	540.467	806.88	389.977	483.676	391.032	405.016	631.802	1068.21	1104.31	1251.98	1012.49	1177.17
LOC140752573	LOC140752573	HEAT repeat-containing protein 3	HEAT repeat-containing protein 3			2438.41	2758.65	2525.25	2379.28	2695.82	2568.16	2412.19	2391.93	2344.55	2670.25	2521.27	2901.91	2571.25	3296.71	2933.68	3121.78	3107.68	1852.49	1746.87	1957.61	2288.53	2335.08	2119.37	2829.28	2331.61	2361.73	2598.68	5116.27	3485.3	4402.11	3720.81	4329.92	3370.2
LOC140752583	LOC140752583	LOC140752583	uncharacterized LOC140752583			113.579	261.838	242.713	115.216	146.285	25.2843	30.5025	25.0401	25.0903	30.7484	65.714	106.044	100.008	113.487	72.1003	75.5465	115.832	136.734	74.3006	96.9459	101.901	69.1198	69.865	80.7921	67.4897	58.2663	45.6734	27.491	12.0565	40.2074	31.6707	40.8263	22.1391
LOC140752564	LOC140752564	LOC140752564	uncharacterized LOC140752564			0	0	0	0	0.995135	0	0.6225	0	0	0	0	0	0	1.86045	0	0	0	0	0.807615	0	0	0	0.403844	3.10739	0	1.29481	0	11.7819	6.75166	0.796185	0	2.33293	2.53018
LOC140752606	tous	testes of unusual size	testes of unusual size	tous	testes of unusual size	3.54935	24.5473	12.9103	12.4933	15.9222	13.2441	9.3375	5.96193	2.78781	7.28251	5.36441	15.1492	18.4225	24.1858	9.61338	13.4034	15.0675	4.05137	0.807615	7.00814	13.7991	21.652	23.0191	17.0906	22.4966	28.4857	24.1801	0.981822	0.964523	2.38856	3.95884	3.4994	2.53018
LOC140752620	Sc2	Tecr	trans-2,3-enoyl-CoA reductase Sc2	Tecr	Trans-2,3-enoyl-CoA reductase	8436.82	6772.72	6221.47	4153.33	4191.51	3646.95	3489.11	3268.33	3324.47	3399.31	3304.48	6413.15	4781.95	5019.49	3773.25	3933.29	3875.18	3891.34	4130.15	4169.84	4475.16	3470.98	3612.79	4224.49	4052.6	4279.34	4651.97	7744.61	7394.03	6462.24	5889.26	5854.49	6271.68
LOC140752635	LOC140752635	Heat shock factor	heat shock factor protein-like	Hsf	Heat shock factor	6901.72	5629.52	5836.74	5666.41	5023.44	3874.51	3800.36	4168.58	4969.28	4713.4	5100.21	6631.97	6445.24	4234.38	4616.02	4676.58	5057.99	4367.38	5763.95	5716.3	4860.47	3431.84	4266.61	4614.47	4364.34	4762.3	3521.56	4836.95	5011.18	4466.6	5030.2	4842	5386.75
LOC140752700	LOC140752700	LOC140752700	uncharacterized LOC140752700			1595.43	1382.83	1297.48	748.211	719.483	1084.82	796.177	885.943	712.286	579.364	721.513	1373.53	1413.27	1430.68	674.539	746.936	897.461	887.251	955.409	937.922	871.467	792.795	871.899	913.572	907.898	901.185	1002.8	950.404	882.056	900.884	895.686	1003.16	1149.97
LOC140752710	L	Lobe	zinc finger protein Lobe	L	Lobe	40.8176	33.8987	37.4398	36.0918	408.005	32.5083	46.6875	42.9259	39.0294	321.24	186.413	74.0626	39.4768	63.2552	137.792	244.917	93.2304	44.5651	39.5732	504.586	40.3358	69.9525	118.73	132.064	277.993	123.007	75.2268	35.3456	36.6519	96.7365	18.8045	123.645	30.3621
LOC140748906	LOC140748906	inactive CLIP domain-containing serine protease A3-like	inactive CLIP domain-containing serine protease A3-like			0	1.16892	0	0	0	0	0.6225	0	1.39391	0	0	0	0	0	0	0	1.88344	1.01284	0	7.00814	0	0	0	0	1.6069	0	0	0	0	0	0	1.16647	0
LOC140752723	LOC140752723	C-Maf-inducing protein-like	C-Maf-inducing protein-like			168.594	239.629	389.891	279.017	281.623	227.558	304.402	486.494	426.536	447.47	497.549	245.753	300.023	541.39	320.446	360.674	568.8	428.433	243.9	284.998	426.711	330.609	348.517	290.541	496.532	275.794	282.772	485.511	535.31	263.537	368.172	314.363	318.17
LOC140752729	sau	sauron	Golgi phosphoprotein 3 homolog sauron	sau	sauron	3552.9	2724.75	3423.81	2995.62	2548.54	2727.09	2894	3250.44	3243.62	2929.19	3266.93	2883.39	3016.02	2565.56	2988.16	3411.78	3498.5	2735.69	3335.45	3216.73	2838.37	2664.86	2720.29	3307.81	3281.29	3431.24	1795.37	2881.16	2973.14	2171.99	2546.03	2258.86	2394.18
LOC140752737	LOC140752737	bubblegum	very long-chain-fatty-acid--CoA ligase bubblegum-like	bgm	bubblegum	117.129	247.811	172.998	149.92	181.115	433.445	521.655	630.772	439.081	555.089	536.441	334.965	436.876	517.204	565.587	753.028	510.413	209.659	162.331	151.843	371.514	173.216	175.268	187.997	173.545	128.186	283.444	1005.39	660.698	335.99	288.5	762.869	562.965
LOC140748200	Patj	Patj	patj crumbs cell polarity complex component	Patj	Patj	734.716	741.095	797.856	677.415	803.074	988.494	1018.41	1117.27	1063.55	1058.39	987.052	966.181	715.845	952.549	886.033	887.063	1124.42	740.388	930.373	824.624	954.261	665.382	799.207	689.84	885.401	804.075	850.332	1071.66	1087.98	982.891	957.048	722.626	943.757
LOC140752757	LOC140752757	Meiotic central spindle	zinc finger protein 532-like	Meics	Meiotic central spindle	791.506	785.514	744.923	703.79	676.692	827.157	817.965	796.514	798.709	704.785	836.848	718.744	742.163	824.178	608.847	688.448	822.123	667.464	682.435	715.998	665.541	906.052	705.516	1160.61	1121.62	1204.17	655.548	590.566	684.811	665.213	753.168	777.449	833.694
LOC140752772	LOC140752772	cartilage-associated protein-like	cartilage-associated protein-like			768.435	974.879	782.363	1135.5	1124.5	521.337	656.737	510.341	699.741	771.137	970.958	809.639	918.493	891.154	786.695	868.785	927.596	602.642	822.96	866.673	876.774	744.495	701.073	995.918	933.608	903.775	899.364	584.184	717.605	605.101	614.609	577.401	528.807
LOC140752878	LOC140752878	cilia- and flagella-associated protein 161-like	cilia- and flagella-associated protein 161-like			0	0	0	0	0	1.20401	0	0	0	0	0	0	0	0	0	0	0	0	0	0	0	0	0	0	0	0	0	0	0	0	0	0	0
LOC140752802	LOC140752802	LOC140752802	uncharacterized LOC140752802			0	0	1.29103	0	2.98541	1.20401	2.49	0	0	0	2.68221	0	0	1.86045	0	0	0	2.02569	0	1.16802	1.06147	0.832768	0	0	0	1.29481	1.34334	0.981822	1.92905	0	0.989709	4.66586	1.26509
LOC140748912	LOC140748912	cilia- and flagella-associated protein 161-like	cilia- and flagella-associated protein 161-like			15.9721	9.35136	5.16411	4.16444	3.98054	1.20401	1.245	1.19239	0	0.809168	1.3411	1.68324	5.26357	1.86045	1.60223	0	1.88344	5.06422	8.88377	9.34418	3.18441	1.66554	5.24997	0	0	1.29481	1.34334	1.47273	0	0.796185	0	0	0
LOC140752783	LOC140752783	LOC140752783	uncharacterized LOC140752783			0	0	0	0	0	0	0	0	0	0.809168	0	0	0	0	0	0	0	0	0	0	0	0	0	0	0	0	0.671668	1.47273	0.964523	1.19428	1.48456	9.91496	10.7533
LOC140752793	LOC140752793	LOC140752793	uncharacterized LOC140752793			0	1.16892	0	0	0	0	0	0	0	0	0	0	0	0	0	0	0	0	0	0	0	0	0	0	0	0	0.671668	1.47273	0.964523	1.19428	1.48456	1.7497	1.89763
LOC140752839	LOC140752839	band 4.1-like protein 4	band 4.1-like protein 4			1100.3	1123.33	950.197	1093.86	1193.17	1211.24	1799.02	1465.44	2184.25	1310.04	1330.37	1493.04	1844.88	939.526	1337.86	1099.08	1211.05	2033.79	1470.67	1038.37	1196.28	1900.38	1614.16	832.78	967.353	854.572	1152.58	1348.04	1572.65	1041.41	1082.25	1421.34	1409.94
LOC140752894	LOC140752894	arc	uncharacterized LOC140752894	a	arc	179.242	188.196	100.7	173.518	222.91	191.438	245.265	186.012	248.115	327.713	292.36	193.573	221.07	133.952	265.97	230.295	197.762	409.189	521.72	658.765	491.46	446.364	413.536	463.001	429.042	602.085	382.851	95.2367	95.4878	127.39	180.127	172.637	205.577
LOC140752910	bbg	big bang	PDZ domain-containing protein big bang	bbg	big bang	38187.5	29621.6	31165.4	30199.1	28777.3	31174.3	26394	31302.5	31450.7	29811.4	32669.3	37676	37245	38206.1	33313.6	35578.8	36818.5	26142.5	29893.1	29661.9	34249.4	26920.9	27876.5	28887.8	32440.1	31946.8	34981.8	7277.75	9113.78	6941.94	8732.2	7139.35	8858.16
LOC140752926	nAChRalpha7	nAChRalpha5	nicotinic Acetylcholine Receptor alpha7	nAChRalpha5	nicotinic Acetylcholine Receptor alpha5	10.6481	37.4054	38.7309	34.7036	17.9124	99.933	178.035	196.744	117.088	123.803	242.74	114.46	118.43	152.557	99.3383	103.572	167.626	75.9632	36.3427	56.0651	116.762	126.581	87.2303	60.5941	75.5242	62.1507	222.994	499.256	561.835	651.28	526.525	2374.34	2571.93
LOC140752970	nAChRbeta1	nAChRbeta1	nicotinic acetylcholine receptor beta1	nAChRbeta1	nicotinic Acetylcholine Receptor beta1	8.87339	14.027	14.2013	18.0459	13.9319	8.42809	23.0325	8.3467	11.1513	8.09168	8.04662	20.1989	34.2132	5.58134	11.2156	7.31096	12.2424	9.11559	7.26854	2.33605	7.43029	44.9695	18.173	41.9497	38.5656	56.9715	12.09	8.8364	25.0776	2.38856	3.95884	4.66586	11.3858
LOC140752978	ari-2	ariadne 2	E3 ubiquitin-protein ligase ari-2	ari-2	ariadne 2	1850.99	1849.23	1710.61	1389.53	1433.99	1734.98	1731.17	1600.18	1409.24	1390.15	1460.46	1801.07	1713.29	1797.19	1427.59	1429.29	1380.56	1743.1	1651.57	1583.84	1537.01	1827.93	1774.89	1620.5	1757.95	1624.98	1882.69	1240.04	1359.5	1400.89	1478.62	1224.79	1368.83
LOC140752943	Pfk	Phosphofructokinase	ATP-dependent 6-phosphofructokinase	Pfk	Phosphofructokinase	1174.84	1262.43	1152.89	1192.42	1345.42	1458.06	1376.97	1422.52	1473.36	1441.13	1449.73	1114.31	1107.98	1322.78	1361.9	1308.66	1292.04	1418.99	1453.71	1499.74	1419.18	1819.6	1629.51	1566.12	1835.08	1586.14	2128.52	3045.61	2846.79	2207.82	2359.47	1969.58	2418.85
LOC140752958	TRAM	TRAM	translocating chain-associated membrane protein 1	TRAM	TRAM	4903.43	7419.13	4109.34	6595.08	6986.84	5502.34	6520.06	6620.13	6537.42	8335.24	7148.08	5980.56	5826.77	5875.29	7693.91	8676.89	6441.37	6779.97	7950.97	8722.79	7744.48	7967.93	6839.1	8621.45	7830.42	9488.34	11427.1	12413.2	12238.3	6066.14	5556.23	5607.2	5498.08
LOC140752984	LOC140752984	LOC140752984	uncharacterized LOC140752984			1212.1	1357.12	1178.71	2694.39	3509.84	1768.69	1198.31	1794.54	1813.47	6224.12	2599.06	1215.3	934.283	1594.4	3313.41	2324.88	1967.26	2861.28	2602.94	2230.92	4107.89	4557.74	4401.09	1701.29	4319.34	2783.83	4326.22	2950.37	5385.9	1675.17	1233.67	4168.37	1886.25
LOC140748920	LOC140748920	LOC140748920	uncharacterized LOC140748920			10.6481	49.0946	6.45514	18.0459	5.97081	7.22408	1.8675	5.96193	0	2.4275	8.04662	13.4659	10.5271	16.744	3.20446	7.31096	2.82516	6.07706	0	0	2.12294	4.16384	1.61538	3.10739	3.2138	1.29481	6.04501	6.87275	12.5388	0.796185	0	2.33293	35.4225
LOC140752990	LOC140752990	LOC140752990	uncharacterized LOC140752990			1.77468	4.67568	3.87309	2.77629	3.98054	0	0	0	0	0.809168	0	0	0	1.86045	1.60223	1.21849	0	0	0.807615	0	0	0	0.807688	0	0	0	2.68667	0.981822	0	0	0	0	0
LOC140753000	LOC140753000	LOC140753000	uncharacterized LOC140753000			1693.04	307.426	295.646	334.543	200.022	1354.51	287.595	375.602	734.589	361.698	464.022	15662.6	6155.74	4481.82	306.026	337.522	227.897	3739.42	1099.97	661.101	822.639	333.107	721.265	1488.44	678.111	814.433	1071.31	1573.37	2489.43	74.0453	189.034	117.23	1053.82
LOC140753008	Ars2	Ars2	arsenic resistance protein 2	Ars2	Arsenic resistance protein 2	3194.42	2995.94	3360.55	4161.66	4139.76	4307.96	4344.43	4265.17	4475.83	4620.35	4198.99	3517.98	3076.56	3121.83	3729.99	3660.35	3354.41	3607.75	3983.97	4201.38	3723.64	3671.68	3872.46	3377.73	3297.36	3433.83	4119.34	5401	5115.35	4794.23	4719.43	4494.39	4130.52
LOC140753044	LOC140753044	trol	uncharacterized LOC140753044	trol	terribly reduced optic lobes	17.7468	61.9527	19.3654	31.9274	26.8686	31.3043	183.015	29.8097	71.0893	51.7867	37.5509	117.827	184.225	40.9298	49.6691	52.3952	58.3867	142.811	100.144	374.935	314.195	137.407	113.48	351.135	287.635	196.811	106.124	31.4183	29.9002	29.4589	16.3302	18.6635	20.2414
LOC140753033	LOC140753033	Acid sphingomyelinase	sphingomyelin phosphodiesterase	Asm	Acid sphingomyelinase	1153.54	1731.17	1120.61	1042.5	1183.22	777.792	718.987	789.36	444.656	833.443	885.128	986.38	1092.19	1400.92	900.453	1156.35	1024.59	1332.9	714.74	878.353	1285.44	822.775	700.669	445.91	605.801	525.691	1389.68	849.767	1019.98	1624.62	1902.22	1338.52	1316.96
LOC140753082	LOC140753082	LOC140753082	uncharacterized LOC140753082			17.7468	52.6014	23.2385	18.0459	31.8443	46.9565	32.9925	45.3107	37.6355	55.0234	54.9852	28.6151	39.4768	26.0463	28.8401	26.8068	22.6013	40.5137	33.9198	37.3767	49.8891	35.809	28.2691	23.3054	20.8897	19.4221	20.15	14.2364	16.8792	26.6722	44.042	13.9976	19.6089
LOC140753074	Rca1	Regulator of cyclin A1	Regulator of cyclin A1			1162.41	1078.91	1192.91	1778.21	1422.05	1346.09	1485.91	1272.28	1618.33	1590.82	1530.2	1397.09	1581.7	1088.36	1696.76	1841.14	1492.63	1613.46	1861.55	1747.36	1341.7	1454.01	1398.92	2122.35	1693.67	2173.98	1509.91	1167.39	1319.95	1474.54	1859.66	1119.22	1417.53
LOC140753088	LOC140753088	LOC140753088	uncharacterized LOC140753088			2108.32	1821.18	1944.29	1651.89	1443.94	1197.99	1114.9	1024.26	1101.19	1087.52	1012.53	1095.79	1007.97	1209.29	998.189	969.92	1006.7	1093.87	1193.66	1072.24	1153.82	938.53	1074.23	1054.96	999.491	1072.1	1556.93	844.367	901.829	1056.54	1062.95	1062.07	1149.97
LOC140753121	wry	weary	delta and Notch-like EGF repeat containing weary	wry	weary	532.403	354.183	506.083	356.753	242.813	16.8562	17.43	23.8477	13.9391	17.8017	33.5276	74.0626	42.1085	89.3015	19.2268	17.0589	16.951	19.244	6.46092	8.17616	10.6147	12.4915	10.0961	17.0906	12.8552	12.9481	270.682	5.89093	4.82261	5.5733	8.41253	4.66586	5.06036
LOC140753097	grh	grainy head	grainy head	grh	grainy head	37321.5	28342.8	22412.3	55345.4	54254.8	48146.1	37208.7	27073.1	52408.1	55733.8	39441.8	43550.5	35476.4	21575.6	60232.6	52913	28088.7	35265.2	62314.8	55258	39048.3	36409.5	40896.9	56040.2	43391.1	53169.9	47395.6	25552.9	29868.4	24196.5	25722.5	30020.7	31593.7
LOC140753140	LOC140753140	eEF1delta	probable elongation factor 1-delta	eEF1delta	eukaryotic translation elongation factor 1 delta	18174.5	21346.8	15164.4	22002.1	21124.7	15159.7	13535	13979.5	13755.1	15315.1	16132.1	15226.6	14103.7	14571	12176.9	14860.7	12857.3	11113.9	12138.5	13670.5	14299.1	11323.2	11364.6	13203.3	12710.6	12970.1	12311.7	16946.2	14673.8	14990.6	13361.6	22395.6	19863.2
LOC140753131	Ctu2	Ctu2	Cytosolic thiouridylase subunit 2	Ctu2	Cytosolic thiouridylase subunit 2	1116.27	991.244	943.742	989.748	917.514	1061.94	943.71	843.017	971.553	869.855	839.53	636.265	747.427	846.503	721.003	717.692	767.503	677.592	785.002	802.432	812.024	623.743	729.746	842.102	742.387	699.196	850.332	1113.88	924.495	1217.37	1178.74	1240.54	1176.53
LOC140753153	CkIIalpha	casein kinase IIalpha	casein kinase II subunit alpha	CkIIalpha	casein kinase IIalpha	6521.94	6190.6	7227.18	7673.67	7089.34	7523.87	8377.6	7231.82	7539.64	7640.97	7559.8	7300.22	7153.19	7635.27	8251.48	8619.62	7880.33	7237.78	7799.95	7872.47	7607.55	7531.56	6925.12	9154.36	8068.24	8576.8	7948.52	9603.2	8512.88	8787.1	8535.25	8435.3	7954.88
LOC140753182	l(3)76BDm	lethal (3) 76BDm	trafficking protein particle complex subunit 8 homolog l(3)76BDm	l(3)76BDm	lethal (3) 76BDm	2635.4	2813.59	2829.93	2840.15	2971.47	3040.13	2856.65	2899.88	3061.02	2965.6	3051.01	2674.67	2565.99	2824.16	2914.46	2881.74	3158.53	3066.89	3077.01	3203.89	3320.28	2700.67	2969.47	2819.95	2841	2915.9	3170.27	3715.21	3646.38	3238.88	3047.81	3228.78	3449.27
LOC140753187	tgo	tango	Aryl hydrocarbon receptor nuclear translocator homolog tgo	tgo	tango	5194.48	4159.02	4819.41	5766.36	4865.22	4979.8	5200.36	5168.99	6141.55	6063.9	5734.56	5744.9	5874.14	4695.77	6191.02	6551.84	6251.15	5121.95	6505.34	6141.46	5414.56	5403	5260.07	7336.54	6658.99	7438.66	5139.61	5862.46	5921.21	4768.35	5364.72	4324.09	4681.46
LOC140753237	LOC140753237	acetylcholinesterase-like	acetylcholinesterase-like			15.9721	32.7298	24.5295	8.32888	3.98054	12.0401	52.9125	17.8858	37.6355	13.7558	36.2098	33.6648	63.1628	50.2321	20.829	18.2774	31.0768	39.5009	4.03808	5.84011	9.55323	62.4576	11.3076	7.76847	6.42759	7.76884	8.06002	8.34549	5.30488	4.77711	13.8559	4.66586	7.59054
LOC140753229	Sf3b6	Sf3b6	splicing factor 3b subunit 6	Sf3b6	Splicing factor 3b subunit 6	965.424	1012.28	1176.13	1209.08	1184.21	1308.76	1489.02	1101.76	1281	1418.47	1252.59	1201.83	1155.35	1026.97	1382.72	1519.46	1526.53	1161.73	1358.41	1298.84	1488.18	918.543	1164.28	1090.69	1062.16	1074.69	1147.21	1016.68	947.162	1060.12	1022.37	1105.81	1044.96
LOC140753209	tapas	tapas	tudor domain-containing protein 7 tapas	tapas	tapas	2638.94	2595	2464.57	2141.91	2083.81	2243.08	2280.84	2425.31	2379.4	2417.79	2525.3	2220.2	2279.12	2580.44	2068.48	2192.07	2678.26	2487.54	2569.83	2956.27	2829.88	2188.52	2492.12	2388.03	2514.8	2469.2	1988.81	4565.96	4260.3	3531.88	3289.79	3455.65	3735.81
LOC140753244	pAbp	poly(A) binding protein	poly(A) binding protein	pAbp	poly(A) binding protein	275638	265746	195756	154238	139422	184848	146800	162240	125948	120982	128563	247142	223807	219181	109642	124205	112803	93414.5	108695	109551	110892	104225	105064	116350	116648	113434	121973	159118	132713	140213	120662	175141	158806
LOC140753255	Nmt	N-myristoyl transferase	N-myristoyl transferase	Nmt	N-myristoyl transferase	2669.11	2977.24	3067.48	3070.58	2839.12	3414.58	3331	3282.64	3113.99	3087.78	3052.35	2996.17	3055.5	3562.76	3257.33	3672.54	3573.83	3054.74	2976.06	3423.47	3322.4	3368.55	3065.58	3797.23	3597.85	3669.48	3150.12	3360.29	2866.56	3127.02	2895.89	2778.52	2626.96
LOC140753262	RpL13	Ribosomal protein L13	ribosomal protein L13	RpL13	Ribosomal protein L13	66422.6	71050.4	61072.1	51321.1	57995.5	61602.1	51678.7	52721.4	41952.4	51938	45282.3	72591.5	62397	70438.4	51410.8	48944.4	44185.6	33226.3	39801.7	37709.6	44567.9	42246.3	45747.9	40849.7	51057.6	39591.3	57920	70774.1	63743.4	66391.5	56140.2	103579	72308.7
LOC140753269	LOC140753269	Ciz1 zinc finger protein	uncharacterized LOC140753269	Ciz1	Ciz1 zinc finger protein	1984.09	2017.56	2162.47	3252.43	3241.15	2913.71	3428.73	3482.96	3264.53	4041.79	3134.16	3804.13	3331.84	3789.73	4681.72	4234.26	3421.27	3373.78	3361.3	3412.96	3639.78	4576.89	4681.76	3663.61	3369.67	3673.37	4508.24	3371.58	3461.67	3408.07	3256.64	3439.91	2515.63
LOC140753291	LOC140753291	LOC140753291	uncharacterized LOC140753291			1338.11	1147.88	664.88	13.8815	15.9222	168.562	43.575	69.1584	19.5147	14.565	10.7288	616.067	481.616	333.02	6.40892	13.4034	19.7762	9.11559	3.23046	3.50407	4.24588	28.3141	17.3653	24.8591	28.9242	40.139	6.71668	4.90911	12.0565	1.59237	4.94854	47.8251	37.3201
LOC140753316	ttv	tout-velu	exostosin glycosyltransferase 1 ttv	ttv	tout-velu	1636.25	1449.46	1948.16	2134.97	1780.3	1395.45	1629.7	1835.08	1778.63	1598.92	1838.65	1750.57	1621.18	1815.8	1903.45	1989.8	2246.95	2023.66	2114.34	1970.45	2136.74	2042.78	2151.28	2116.13	2463.38	2329.36	1923.66	1491.39	1903.97	1530.67	1994.76	1426	1886.88
LOC140753323	LeuRS-m	LeuRS-m	Leucyl-tRNA synthetase, mitochondrial	LeuRS-m	Leucyl-tRNA synthetase, mitochondrial	1378.92	1396.86	1262.63	1396.47	1387.22	1377.39	1434.86	1328.32	1382.76	1393.39	1428.27	1450.95	1410.64	1657.66	1466.04	1551.14	1308.99	1252.89	1473.09	1454.19	1487.12	1862.07	1685.24	2538.74	2347.68	2452.36	1927.69	1314.66	1290.53	1361.88	1388.07	1241.7	1341.63
LOC140753479	LOC140753479	FUN14 domain containing 1	FUN14 domain-containing protein 1A	Fundc1	FUN14 domain containing 1	2525.37	3042.7	2853.17	2731.87	2553.52	3130.43	2889.64	2941.62	2931.39	2739.84	3059.06	2363.27	2513.35	3585.08	2592.41	2516.19	3045.53	2464.25	2376	2374.59	2679.15	2452.5	2597.93	2663.03	3112.56	2698.38	3258.93	2814.88	2953.85	2471.76	2385.69	2637.38	2583.95
LOC140753337	LOC140753337	nuclear speckle splicing regulatory protein 1	nuclear speckle splicing regulatory protein 1			1616.73	1521.93	1573.76	1746.29	1654.91	1202.81	1159.09	1043.34	1184.82	1280.1	1180.17	1020.04	1026.4	1071.62	1103.94	1281.85	1271.32	1357.21	1481.17	1617.71	1619.8	1130.9	1280.99	1376.57	1229.28	1301.28	1368.86	1345.1	1466.07	1226.92	1194.58	1312.86	1205.63
LOC140753330	TH1	TH1	negative elongation factor complex member TH1	TH1	TH1	1410.87	1479.85	1670.59	1600.53	1724.57	1863.81	1822.06	1681.26	1584.87	1658.79	1499.35	1700.07	1681.71	1912.54	1847.37	1952.03	1810.93	1654.99	1641.07	1590.85	1645.28	1896.21	1799.53	2067.97	2002.2	1995.3	2309.2	1878.72	1943.03	2044.6	1969.03	1985.32	1816.67
LOC140753346	KCNQ	KCNQ potassium channel	KCNQ potassium channel	KCNQ	KCNQ potassium channel	1.77468	1.16892	0	0	0	0	0.6225	0	0	0	1.3411	0	0	1.86045	3.20446	0	0	5.06422	0	4.67209	1.06147	0.832768	0.403844	0	0	0	0	0	0.964523	0.796185	0	6.99879	3.79527
LOC140753356	LOC140753356	solute carrier family 12 member 8	solute carrier family 12 member 8			2512.94	2681.5	2356.13	1624.13	1727.55	2282.81	2342.47	2219.03	1870.62	1682.26	1738.07	2120.88	1987	2210.21	1507.7	1635.22	1621.64	2375.12	2185.41	1984.47	2053.94	2429.19	2358.45	2186.05	2291.44	2290.51	2133.22	2837.47	2778.31	2190.31	2079.38	2116.55	2246.17
LOC140753360	Spf30	Splicing factor 30	survival of motor neuron-related-splicing factor 30	Spf30	Splicing factor 30	1203.23	1150.22	1235.51	959.209	939.407	1335.25	1197.07	1120.84	975.735	971.81	919.996	1185	1265.89	1309.75	1035.04	1152.69	1151.73	1337.97	1158.93	1289.5	1305.61	1457.34	1316.53	1367.25	1271.06	1316.82	1389.01	1012.26	1063.39	1181.94	949.626	1182.8	1015.87
LOC140753455	LOC140753455	DIP-zeta	lachesin-like	DIP-zeta	Dpr-interacting protein zeta	0	0	0	0	0	0	3.735	0	1.39391	0	0	3.36648	15.7907	1.86045	4.80669	3.65548	4.70861	14.1798	355.351	29.2006	21.2294	4.16384	179.307	0	28.9242	0	1.34334	63.8184	179.401	29.4589	32.6604	193.633	490.222
LOC140748936	LOC140748936	Obp83a	general odorant-binding protein 83a-like	Obp83a	Odorant-binding protein 83a	0	0	0	0	0	1.20401	0.6225	0	2.78781	0	0	0	0	0	0	0	0	0	0	0	0	0	0	0	0	0	0	0	0	1.59237	0	0	0
LOC140753471	LOC140753471	gamma-interferon-inducible-lysosomal thiol reductase-like	gamma-interferon-inducible-lysosomal thiol reductase-like			617.588	603.163	694.573	569.14	515.48	594.782	689.107	641.504	698.347	673.227	753.7	791.124	760.585	755.341	706.583	783.491	887.102	778.876	715.547	759.215	844.93	856.086	657.458	880.944	944.856	857.162	730.775	975.44	1014.68	711.79	723.972	687.048	946.287
LOC140753463	Spf45	Spf45	splicing factor 45	Spf45	Spf45	1079	1131.51	1045.73	1116.07	1121.52	1584.48	1488.4	1471.4	1359.06	1316.52	1455.1	1265.8	1231.67	1222.31	1248.14	1428.07	1185.63	1099.95	1183.16	1170.36	1323.65	1291.62	1308.86	1334.62	1182.68	1319.41	1401.1	1176.71	1166.11	1404.07	1321.26	1375.26	1247.38
LOC140753427	gwl	greatwall	serine/threonine-protein kinase greatwall	gwl	greatwall	282.174	367.041	455.733	601.067	621.959	627.291	670.432	628.387	643.985	548.616	630.318	575.669	589.52	907.898	693.766	687.23	775.037	603.655	534.641	629.564	605.038	820.277	689.362	870.068	830.766	775.589	629.353	358.365	340.959	878.591	793.746	402.431	468.716
LOC140753368	LOC140753368	LOC140753368	uncharacterized LOC140753368			0	0	0	1.38815	2.98541	4.81605	1.245	0	5.57563	4.04584	2.68221	3.36648	15.7907	0	6.40892	4.87397	8.47549	0	1.61523	4.67209	4.24588	2.4983	1.61538	3.10739	0	1.29481	2.68667	0.981822	1.92905	4.77711	4.45369	2.33293	1.26509
LOC140753445	l(2)k05911	lethal (2) k05911	CLIP and Tryp_SPc domain-containing lethal (2) k05911	l(2)k05911	lethal (2) k05911	198611	157221	150773	31715	26750.2	97466	66811.6	77366.8	25983.8	7859.44	14073.5	152566	118659	128246	17568.5	12264.1	15922.6	31738.5	16255.7	3546.12	8692.37	31222.1	26588.7	3124.48	6890.38	2392.8	16022	2216.95	2929.26	2348.35	1353.92	2297.35	1000.05
LOC140753493	LOC140753493	LOC140753493	uncharacterized LOC140753493			0	0	0	0	0	0	0	0	0	0	0	0	0	0	0	0	0	0	0	0	0	0	0	0	0	0	0	1.96364	0.482261	0	0	0	0
LOC140753376	LOC140753376	Jhbp14	putative beta-carotene-binding protein	Jhbp14	Juvenile hormone binding protein 14	11863.7	7620.19	8323.26	112.44	7.96108	1393.04	272.032	614.079	39.0294	10.5192	21.4576	3014.69	1955.42	1540.45	20.829	18.2774	55.5616	42.5394	4.03808	11.6802	6.36882	69.9525	39.5767	68.3625	56.2414	58.2663	20.15	43.6911	68.4811	10.7485	8.90738	39.6598	7.59054
LOC140753385	PIG-U	PIG-U	phosphatidylinositol glycan anchor biosynthesis class U	PIG-U	Phosphatidylinositol glycan anchor biosynthesis class U	1162.41	1174.76	1363.33	1378.43	1323.53	1718.13	1649	1578.72	1618.33	1490.49	1477.9	1525.02	1508.01	1454.87	1467.64	1556.02	1533.12	1299.48	1436.75	1290.67	1354.44	1360.74	1126.72	1483.78	1449.42	1402.28	1426.62	1584.66	1590.02	1680.75	1622.63	1491.33	1728.74
LOC140747937	LOC140747937	LOC140747937	uncharacterized LOC140747937			1.77468	1.16892	1.29103	2.77629	6.96595	1.20401	1.8675	0	1.39391	1.61834	2.68221	1.68324	5.26357	1.86045	3.20446	3.65548	0	1.01284	1.61523	0	0	0.832768	0.807688	0	0	0	1.34334	0.981822	0	0	0	0	0
LOC140753419	Roc2	Regulator of cullins 2	Regulator of cullins 2	Roc2	Regulator of cullins 2	995.594	1009.95	1059.93	1343.73	1460.86	1325.62	1305.38	1312.82	1278.21	1312.47	1306.23	1408.87	1313.26	1198.13	1382.72	1258.7	1068.85	1127.29	1145.2	1115.46	1287.56	1264.14	1167.51	1016.12	1222.85	989.232	1294.98	1873.81	1646.44	1735.29	1576.11	2366.18	2129.15
LOC140753395	LOC140753395	Trehalose transporter 1	facilitated trehalose transporter Tret1-like	Tret1	Trehalose transporter 1	19830.2	22820.8	13502.9	7078.16	6900.27	13428.4	8409.35	9472.32	11134.5	6835.04	8332.27	6201.06	6037.31	5276.23	6005.16	6188.72	6075.99	25061.8	12426.8	9344.18	9295.29	10890.9	11676.7	13436.3	12488.8	14242.9	15776.1	1232.19	1702.38	1080.82	880.346	1270.86	1358.07
LOC140753404	LOC140753404	Tret1l	facilitated trehalose transporter Tret1-like	Tret1l	Trehalose transporter 1-like	8.87339	22.2095	14.2013	19.434	8.95622	7.22408	16.8075	11.9239	15.333	6.47334	16.0932	8.41621	15.7907	14.8836	12.8178	7.31096	8.47549	11.1413	8.88377	7.00814	7.43029	9.16045	6.86535	10.8759	9.64139	7.76884	8.06002	7.85457	10.1275	7.96185	6.92796	9.33173	3.79527
LOC140753413	LOC140753413	LOC140753413	uncharacterized LOC140753413			46.1416	12.8581	9.0372	24.9866	17.9124	8.42809	11.205	3.57716	2.78781	11.3283	18.7754	16.8324	5.26357	13.0231	4.80669	7.31096	5.65033	102.297	87.2225	93.4418	59.4423	115.755	72.6919	155.369	112.483	113.943	2.68667	7.85457	3.85809	3.98093	2.96913	2.33293	3.16272
LOC140756805	TRNAS-GCU	transfer RNA serine (anticodon GCU)	transfer RNA serine (anticodon GCU)			0	1.16892	0	1.38815	0	0	0	0	0	0.809168	0	0	0	1.86045	1.60223	1.21849	0.941721	0	0.807615	0	0	0	0.403844	0	0	0	0	0	0	0	0	0	0
LOC140743837	TRNAS-GCU	transfer RNA serine (anticodon GCU)	transfer RNA serine (anticodon GCU)			0	1.16892	0	1.38815	0	0	0	0	0	0.809168	0	0	0	1.86045	1.60223	1.21849	0.941721	0	0.807615	0	0	0	0.403844	0	0	0	0	0	0	0	0	0	0
LOC140743935	TRNAS-GCU	transfer RNA serine (anticodon GCU)	transfer RNA serine (anticodon GCU)			0	1.16892	0	1.38815	0	0	0	0	0	0.809168	0	0	0	1.86045	1.60223	1.21849	0.941721	0	0.807615	0	0	0	0.403844	0	0	0	0	0	0	0	0	0	0
LOC140743939	TRNAS-GCU	transfer RNA serine (anticodon GCU)	transfer RNA serine (anticodon GCU)			0	1.16892	0	1.38815	0	0	0	0	0	0.809168	0	0	0	1.86045	1.60223	1.21849	0.941721	0	0.807615	0	0	0	0.403844	0	0	0	0	0	0	0	0	0	0
LOC140747644	TRNAS-GCU	transfer RNA serine (anticodon GCU)	transfer RNA serine (anticodon GCU)			0	1.16892	0	1.38815	0	0	0	0	0	0.809168	0	0	0	1.86045	1.60223	1.21849	0.941721	0	0.807615	0	0	0	0.403844	0	0	0	0	0	0	0	0	0	0
LOC140749379	TRNAS-GCU	transfer RNA serine (anticodon GCU)	transfer RNA serine (anticodon GCU)			0	1.16892	0	1.38815	0	0	0	0	0	0.809168	0	0	0	1.86045	1.60223	1.21849	0.941721	0	0.807615	0	0	0	0.403844	0	0	0	0	0	0	0	0	0	0
LOC140754914	TRNAS-GCU	transfer RNA serine (anticodon GCU)	transfer RNA serine (anticodon GCU)			0	1.16892	0	1.38815	0	0	0	0	0	0.809168	0	0	0	1.86045	1.60223	1.21849	0.941721	0	0.807615	0	0	0	0.403844	0	0	0	0	0	0	0	0	0	0
LOC140754915	TRNAS-GCU	transfer RNA serine (anticodon GCU)	transfer RNA serine (anticodon GCU)			0	1.16892	0	1.38815	0	0	0	0	0	0.809168	0	0	0	1.86045	1.60223	1.21849	0.941721	0	0.807615	0	0	0	0.403844	0	0	0	0	0	0	0	0	0	0
LOC140754911	TRNAS-GCU	transfer RNA serine (anticodon GCU)	transfer RNA serine (anticodon GCU)			0	1.16892	0	1.38815	0	0	0	0	0	0.809168	0	0	0	1.86045	1.60223	1.21849	0.941721	0	0.807615	0	0	0	0.403844	0	0	0	0	0	0	0	0	0	0
LOC140754917	TRNAS-GCU	transfer RNA serine (anticodon GCU)	transfer RNA serine (anticodon GCU)			0	1.16892	0	1.38815	0	0	0	0	0	0.809168	0	0	0	1.86045	1.60223	1.21849	0.941721	0	0.807615	0	0	0	0.403844	0	0	0	0	0	0	0	0	0	0
LOC140754923	TRNAS-GCU	transfer RNA serine (anticodon GCU)	transfer RNA serine (anticodon GCU)			0	1.16892	0	1.38815	0	0	0	0	0	0.809168	0	0	0	1.86045	1.60223	1.21849	0.941721	0	0.807615	0	0	0	0.403844	0	0	0	0	0	0	0	0	0	0
LOC140754926	TRNAS-GCU	transfer RNA serine (anticodon GCU)	transfer RNA serine (anticodon GCU)			0	1.16892	0	1.38815	0	0	0	0	0	0.809168	0	0	0	1.86045	1.60223	1.21849	0.941721	0	0.807615	0	0	0	0.403844	0	0	0	0	0	0	0	0	0	0
LOC140754918	TRNAS-GCU	transfer RNA serine (anticodon GCU)	transfer RNA serine (anticodon GCU)			0	1.16892	0	1.38815	0	0	0	0	0	0.809168	0	0	0	1.86045	1.60223	1.21849	0.941721	0	0.807615	0	0	0	0.403844	0	0	0	0	0	0	0	0	0	0
LOC140754927	TRNAS-GCU	transfer RNA serine (anticodon GCU)	transfer RNA serine (anticodon GCU)			0	1.16892	0	1.38815	0	0	0	0	0	0.809168	0	0	0	1.86045	1.60223	1.21849	0.941721	0	0.807615	0	0	0	0.403844	0	0	0	0	0	0	0	0	0	0
LOC140754928	TRNAS-GCU	transfer RNA serine (anticodon GCU)	transfer RNA serine (anticodon GCU)			0	1.16892	0	1.38815	0	0	0	0	0	0.809168	0	0	0	1.86045	1.60223	1.21849	0.941721	0	0.807615	0	0	0	0.403844	0	0	0	0	0	0	0	0	0	0
LOC140754919	TRNAS-GCU	transfer RNA serine (anticodon GCU)	transfer RNA serine (anticodon GCU)			0	1.16892	0	1.38815	0	0	0	0	0	0.809168	0	0	0	1.86045	1.60223	1.21849	0.941721	0	0.807615	0	0	0	0.403844	0	0	0	0	0	0	0	0	0	0
LOC140748946	LOC140748946	GILT-like protein 2	GILT-like protein 2			31.9442	28.0541	20.6565	31.9274	23.8832	28.8963	13.0725	22.6553	23.6964	42.0767	83.1484	94.2615	128.957	89.3015	84.9182	116.975	84.7549	58.7449	29.0742	26.8645	96.5937	30.8124	27.8652	29.5202	27.3173	29.7806	32.2401	7.85457	16.3969	11.1466	4.94854	52.491	5.06036
LOC140753499	Rap2l	Rap2l	Ras-associated protein 2-like	Rap2l	Ras-associated protein 2-like	2882.08	3535.98	2483.94	2343.19	2490.82	2742.74	2890.27	2318	2504.85	2452.59	2568.21	3243.61	2594.94	3227.88	2198.26	2294.42	2488.97	3032.45	3221.58	3067.23	2887.2	3078.74	2936.35	2962.89	2894.02	3295.28	2844.52	2079.99	2592.16	1775.1	1861.64	2466.49	2380.27
LOC140753506	LOC140753506	scramblase 1	phospholipid scramblase 2-like	scramb1	scramblase 1	1070.13	943.318	565.47	1707.42	1619.08	1610.97	1299.78	919.33	2170.31	1810.92	1524.83	1459.37	1334.31	915.34	2305.61	1800.93	1131.01	1716.77	2894.49	2421.31	1671.81	2185.18	2026.49	2953.57	2657.81	2808.44	1603.94	976.913	692.045	776.281	597.289	905.177	788.783
LOC140753502	LOC140753502	LOC140753502	uncharacterized LOC140753502			0	1.16892	0	0	1.99027	0	0	0	0	0	0	0	0	1.86045	0	0	0	1.01284	1.61523	1.16802	0	0.832768	0.807688	0	0	0	0	1.47273	0.964523	3.98093	1.97942	0	1.89763
LOC140753515	LOC140753515	scramblase 1	phospholipid scramblase 1-like	scramb1	scramblase 1	291.047	288.723	220.766	367.859	394.073	1678.39	1411.83	1256.77	1898.5	1790.69	1644.19	844.987	750.058	664.18	1038.25	1017.44	825.89	690.759	844.766	859.665	902.249	239.005	522.17	265.682	308.524	304.28	599.8	840.93	717.605	303.347	354.316	477.668	668.6
LOC140753537	LOC140753537	scramblase 1	phospholipid scramblase 2-like	scramb1	scramblase 1	1323.91	1130.35	1217.44	1085.53	1083.7	810.3	792.442	1086.26	943.675	920.024	1126.53	861.82	1089.56	1004.64	889.238	1064.96	1257.2	974.355	1037.79	995.155	1019.01	901.055	872.707	1003.69	1070.19	943.914	899.364	1386.33	1457.39	1617.45	1923.99	1315.77	1731.27
LOC140753522	sip2	septin interacting protein 2	septin interacting protein 2			395.753	386.912	600.328	1028.62	1023	807.892	823.567	660.582	1002.22	911.123	882.446	659.831	623.733	848.364	926.089	1001.6	1018	855.853	842.343	1041.88	991.413	880.236	797.996	1090.69	915.932	1013.83	834.884	719.185	753.292	1264.34	1110.45	1026.49	1099.36
LOC140753544	LOC140753544	regulator of microtubule dynamics protein 1-like	regulator of microtubule dynamics protein 1-like			37.2682	40.9122	29.6937	22.2103	19.9027	132.441	148.777	128.778	97.5735	72.8251	87.1717	104.361	105.271	126.51	40.0557	51.1767	71.5708	79.0018	87.2225	94.6098	116.762	203.195	141.749	233.054	226.573	218.822	218.292	118.8	137.927	150.081	164.787	218.712	216.963
LOC140753550	pnut	peanut	septin 7-like protein pnut	pnut	peanut	16745.9	14583.4	13836	12539.1	11790.4	12615.6	12612.5	13391.7	14213.7	12611.7	13313.1	12652.9	13066.8	12424.1	12748.9	13530.1	14119.2	10869.8	13378.1	12432.4	12564.6	11688.7	11765.6	13127.2	12578.8	13754.7	12410.4	10917.4	11165.3	9577.32	9820.88	11536.9	11113.2
LOC140748207	LOC140748207	LOC140748207	uncharacterized LOC140748207			0	1.16892	0	0	0	0	0	0	0	0.809168	0	0	0	0	0	0	0	0	0.807615	0	0	0.832768	0.403844	0	0	0	3.35834	0	0	0.796185	0.989709	1.16647	2.53018
LOC140753575	alpha-Catr	alpha-catenin related	alpha-catenin related	alpha-Catr	alpha-catenin related	0	4.67568	0	0	2.98541	1.20401	1.8675	3.57716	1.39391	4.04584	2.68221	0	2.63178	0	0	0	9.41721	9.11559	1.61523	3.50407	2.12294	4.16384	4.44228	4.66108	1.6069	2.58961	1.34334	13.7455	2.41131	16.3218	17.8148	29.7449	22.7716
LOC140753598	LOC140753598	ninaC	myosin-IIIb-like	ninaC	neither inactivation nor afterpotential C	608.714	749.277	463.479	667.698	600.066	237.19	220.987	206.283	229.995	330.95	378.191	659.831	460.562	327.439	411.773	372.859	421.891	527.691	646.092	699.646	331.179	440.534	502.786	823.458	776.132	673.299	583.008	372.11	341.923	307.328	259.799	411.762	251.12
LOC140753585	Polr2A	Polr2A	RNA polymerase II subunit RpII215	Polr2A	RNA polymerase II subunit A	9971.91	8499.21	9432.25	9074.31	9794.12	9237.18	8235.05	9127.72	10069.6	8537.53	9319.32	8614.83	9503.37	6984.12	9457.96	8943.74	9028.28	8601.07	8692.36	9173.65	8102.2	8244.41	7718.67	7676.8	7745.25	8123.62	6981.99	12004.7	9860.32	7540.67	7396.59	8095.27	9561.55
LOC140748951	LOC140748951	LOC140748951	uncharacterized LOC140748951			0	1.16892	0	0	0	1.20401	0	0	0	0	0	0	0	1.86045	0	3.65548	1.88344	0	0	1.16802	2.12294	0	0	0	1.6069	1.29481	0	6.38184	6.75166	3.58283	3.95884	2.33293	0.632545
LOC140753590	LOC140753590	LOC140753590	uncharacterized LOC140753590			0	0	0	0	0	0	1.245	1.19239	0	0	2.68221	0	0	0	0	0	0	0	0.807615	2.33605	0	2.4983	0.807688	4.66108	3.2138	3.88442	0	8.34549	5.78714	1.19428	5.4434	4.66586	6.32545
LOC140748960	LOC140748960	LOC140748960	uncharacterized LOC140748960			0	0	0	0	0	2.40803	6.8475	23.8477	15.333	8.90084	28.1632	0	0	1.86045	0	0	0	0	0	0	0	3.33107	3.6346	0	0	1.29481	0	19.6364	16.3969	2.38856	10.3919	84.5688	106.9
LOC140748968	LOC140748968	LOC140748968	uncharacterized LOC140748968			0	0	1.29103	0	0	0	0	0	0	0.809168	0	0	0	0	0	0	0.941721	0	0	0	0	0	1.21153	1.55369	0	1.29481	0	0.981822	0	0	0	4.08263	0
[truncated: 13,129 more rows]
