# Supplementary material for: WntA expression and wing transcriptomics illuminate the evolution of stripe patterns in skipper butterflies
Source: Biol Open. 2025 Nov 26;14(11):bio062297. doi: 10.1242/bio.062297 (PMC12690525; doi:10.1242/bio.062297)
Supplement: Table S11. — Table containing the data plotted in the full heatmap in Fig. S2 [file biolopen-14-062297-TableS11.xlsx]

## Sheet: Table_S11
Geneid	Symbol	gene_label	NCBI Name	FB_gene_symbol	FB_gene_fullname	36h_female_ind1_FWD	36h_female_ind1_FWM	36h_female_ind1_FWP	36h_female_ind1_HWD	36h_female_ind1_HWM	36h_female_ind2_FWD	36h_female_ind2_FWM	36h_female_ind2_FWP	36h_female_ind2_HWD	36h_female_ind2_HWM	36h_female_ind2_HWP	36h_male_ind3_FWD	36h_male_ind3_FWM	36h_male_ind3_FWP	36h_male_ind3_HWD	36h_male_ind3_HWM	36h_male_ind3_HWP	48h_male_ind4_FWM	48h_male_ind4_HWD	48h_male_ind4_HWM	48h_male_ind4_HWP	48h_male_ind5_FWM	48h_male_ind5_FWP	48h_male_ind5_HWD	48h_male_ind5_HWM	48h_male_ind5_HWP	48h_male_ind3_FWD	L5_ind1_FW	L5_ind1_HW	L5_ind2_FW	L5_ind2_HW	L5_ind3_FW	L5_ind3_HW
LOC140742275	abd-A	abdominal A	abdominal A	abd-A	abdominal A	3.04158	-0.65043	-0.65043	0.540733	-0.129238	1.52846	-0.384026	-0.510817	1.67415	-0.0491878	-0.355015	2.93085	1.14006	-0.302899	-0.65043	-0.450982	-0.373557	0.386752	-0.487977	-0.411416	-0.65043	0.845512	-0.297587	-0.4253	-0.488396	-0.65043	-0.394184	-0.65043	-0.65043	-0.65043	-0.52322	-0.65043	-0.65043
LOC140742280	Antp	Antennapedia	homeotic protein antennapedia-like	Antp	Antennapedia	-2.37622	-1.38167	0.453312	-0.281891	-0.247409	-1.67407	-0.380511	0.803442	-0.288109	-0.246244	1.30131	-0.699653	-0.110313	0.509207	0.199454	0.317533	-0.154662	1.21753	-0.179749	0.714134	-0.25206	0.534281	1.0197	0.85529	-0.7133	2.14973	2.03916	0.0192088	-1.0094	0.136891	-1.28855	0.256806	-1.24316
LOC140753932	AQP	aquaporin	aquaporin	AQP	aquaporin	-0.85732	-0.312513	0.830713	-0.372361	-0.446524	-0.85732	-0.0318738	1.34241	-0.85732	0.731596	1.8839	0.383958	-0.0418987	2.02939	-0.85732	0.153214	2.15302	1.35883	-0.85732	-0.85732	0.469816	0.871724	1.62963	-0.85732	-0.85732	-0.525848	-0.104717	-0.85732	-0.85732	-0.85732	-0.85732	-0.85732	-0.85732
LOC140746884	Ass	Ass	argininosuccinate synthase	Ass	Argininosuccinate synthase	-0.0407684	-0.113694	-0.314039	-0.468033	-0.980701	-0.151055	-0.272067	0.460914	-1.14273	-0.851031	2.77251	0.0446166	0.206527	1.0531	-0.2894	-0.774601	1.13425	1.62824	-0.0646375	-0.0402048	1.34325	-0.23915	-0.169283	0.167359	-0.786291	-0.356358	0.0614965	-1.09289	-1.32482	-0.501377	-0.69494	2.76008	-0.964256
LOC140756068	b	Adc	glutamate decarboxylase-like protein black	Adc	Acidic amino acid decarboxylase	2.31757	4.12935	0.0659446	-0.596152	-0.774481	-0.019554	-0.236005	-0.621621	-0.595431	-0.568437	-0.746985	0.444163	-0.0779129	-0.249843	-0.638898	-0.523392	-0.945634	0.508874	0.0354294	0.360602	-0.266824	1.28938	0.185271	0.519588	0.458821	0.437039	-0.502447	-0.705347	-0.534036	-0.541663	-0.311663	-0.683782	-0.611931
LOC140754860	bt	bent	projectin protein bent	bt	bent	-0.643676	-0.533022	0.880086	-0.581349	-0.83223	-0.77599	-0.451822	0.279644	-0.924096	-0.105717	1.8243	0.990264	1.28836	1.21381	-1.39639	-0.772281	1.76171	1.57591	-0.678154	-0.179124	1.02652	1.07938	2.13697	-0.401894	-0.385133	-0.381514	-0.932729	-0.710454	-0.289209	-0.3291	-0.707714	-0.648971	-1.39639
LOC140749462	Cad88C	Cadherin 88C	cadherin 88C	Cad88C	Cadherin 88C	-0.580974	1.16696	-0.666593	-0.856039	-1.22303	-0.391301	2.81797	-0.293673	0.400646	-0.592135	-0.427193	0.964829	2.46962	-0.416192	-0.755164	-0.746882	-0.518584	1.0405	0.242498	0.534705	0.599364	1.31928	0.310982	0.696291	0.604565	0.340187	-0.824556	-1.03685	-0.904739	-0.573107	-0.509965	-1.0787	-1.11272
LOC140750229	Cad96Ca	Cadherin 96Ca	tyrosine kinase receptor Cad96Ca	Cad96Ca	Cadherin 96Ca	2.41102	1.53291	0.924762	0.514638	0.00296923	1.52304	0.458509	0.471813	0.814016	-0.0677896	-0.554966	1.82329	1.30432	1.06919	0.204711	-0.0765531	-0.979679	-1.05607	0.105351	-1.308	-0.858659	-0.280701	-0.215202	-0.421446	-0.462345	0.00491438	-0.186184	-1.05472	-0.943779	-1.35392	-1.34366	-1.14612	-0.855649
LOC140750368	Cep290	Cep290	Centrosomal protein 290kDa	Cep290	Centrosomal protein 290kDa	0.0122842	1.7265	0.641609	-0.465856	-0.85693	-0.552363	2.72336	0.0501744	-0.0604683	-0.615178	-0.341833	1.38619	2.70693	-0.209713	-0.620742	-0.281244	0.111222	0.804663	-0.285399	-0.199153	-0.828025	1.54775	0.11513	-0.449631	0.059438	0.0904715	-0.851467	-0.980427	-0.956361	-0.772824	-1.04402	-0.726385	-0.877704
LOC140754728	cher	cheerio	filamin A protein cher	cher	cheerio	-1.00044	-0.196556	0.446506	-0.704938	-0.0626094	-0.822969	0.0683513	0.77552	-0.903395	-0.0295316	1.387	0.429207	0.521259	2.50491	-0.967631	-0.446667	2.7709	0.667749	-0.748683	-0.837645	0.29945	0.056368	1.58996	-0.914544	-0.837386	-1.27348	-0.596775	0.83513	-0.386366	-0.369394	-0.934496	0.526247	-0.84505
LOC140744707	cib	ciboulot	thymosin beta cib	cib	ciboulot	-1.649	-0.559401	-0.783242	-0.313538	-0.496552	-2.09871	-0.997939	-0.61102	-0.14314	-0.29613	0.724988	-1.46145	-1.05932	0.0943175	-1.33819	-0.728618	0.485568	-0.075543	0.600542	0.860202	1.10215	0.22868	0.784413	1.14793	1.72085	1.31264	0.311007	1.69776	1.70856	-0.262991	-0.524285	0.729679	-0.110208
LOC140746434	ct	cut	homeobox protein, cut	ct	cut	0.454522	-1.23707	-1.18034	-0.191474	-2.71017	1.22235	-0.155341	-0.279139	1.74401	-0.913314	-0.736888	1.01044	-0.163335	-0.71912	-0.237839	-1.46438	-0.908012	0.333074	2.22969	-0.299705	-0.041952	0.318789	1.61187	0.797822	1.21311	0.51057	-0.17722	-0.571712	0.229981	-0.208094	0.139711	-0.0278294	0.406987
LOC140749507	ds	dachsous	dachsous cadherin-related 1	ds	dachsous	-1.42107	-0.270221	1.81668	-0.840746	-0.568117	-1.07205	-0.414024	1.73637	-1.18835	-1.15442	-0.520848	0.0763364	-0.000770306	2.1705	-0.361151	-0.143716	1.79981	-0.151324	-1.75235	-0.571568	0.0752957	-0.572945	-0.547497	-1.16414	-0.106488	0.135829	0.0269237	1.15164	0.369212	0.910692	1.22473	0.612339	0.715445
LOC140756014	E(z)	Enhancer of zeste	histone-lysine N-methyltransferase E(z)	E(z)	Enhancer of zeste	0.833084	0.00267534	0.696356	-0.314161	0.40991	0.857986	0.874143	0.80842	-0.583372	0.845148	-1.65875	1.53397	0.639103	0.792492	0.953494	0.0721605	-1.29679	-0.0574577	-0.467464	-1.12845	-0.806402	0.228932	0.0154688	-2.27491	-1.7716	-1.92224	1.52892	-0.351453	0.261279	0.944023	0.361598	0.638979	-0.665094
LOC140749696	Eaat2	Eaat2	Excitatory amino acid transporter 2	Eaat2	Excitatory amino acid transporter 2	-0.788412	-0.58007	1.17854	-0.483738	-0.15819	-1.24712	-0.146028	1.36393	-0.400591	-0.90028	-0.213658	-0.365751	-0.793373	1.09666	-0.83184	-1.66495	1.02369	0.0713845	0.185208	0.152629	0.230921	-0.0153174	0.301307	-0.718405	-0.0789306	-0.91562	-0.784387	0.178734	0.384049	-0.195618	-0.50282	2.92687	2.69117
LOC140750300	ec	echinus	ubiquitin specific peptidase echinus	ec	echinus	0.462123	-0.961916	-1.26315	0.711449	0.284063	1.86512	-0.989012	-0.785167	1.67255	0.863123	0.0874673	0.645631	-1.14553	-0.932744	0.769979	-0.0759083	-0.948138	-0.959324	1.37331	0.921322	0.131399	-0.328062	0.100882	1.33722	0.598658	1.32474	0.977659	-1.17815	-1.06675	-1.57543	-1.30276	-0.764053	0.149406
LOC140747670	eys	eyes shut	eyes shut	eys	eyes shut	-0.301175	1.52006	-0.071496	-0.654609	-0.122742	-0.254409	3.15675	-0.000936858	0.399507	-0.464533	-0.550557	0.937394	2.80056	-0.0656583	-0.749456	-0.046177	-0.326525	1.1302	-0.465452	-0.425748	-0.555218	1.56957	-0.226743	-0.37313	-0.748469	-0.28926	-0.667168	-0.435419	-0.63848	-0.308462	-1.05133	-0.718945	-1.00194
LOC140746110	FASN3	Fatty acid synthase 3	Fatty acid synthase 3	FASN3	Fatty acid synthase 3	-0.10223	-0.307037	-0.319615	-0.479726	-0.355922	1.71402	-0.121645	-0.303947	0.185198	-0.338425	-0.425573	0.881657	-0.237578	-0.34047	-0.360401	-0.189321	-0.0869838	4.53724	-0.35936	-0.364027	-0.217566	1.95797	0.182646	-0.410861	-0.285301	-0.3864	-0.618935	-0.357677	-0.418123	-0.436433	-0.618935	-0.491308	-0.524922
LOC140743424	Fhos	Fhos	Formin homology 2 domain containing	Fhos	Formin homology 2 domain containing	1.02732	0.527549	0.210086	1.47283	1.14053	1.10846	0.14377	0.0309174	1.82136	0.494711	0.0616331	0.771524	1.19213	-0.129692	1.25852	0.937475	0.0451549	0.558183	0.209402	-0.288777	-0.236757	-0.336798	-0.260994	-0.891274	-1.17426	-0.897152	0.178744	-1.4445	-1.70429	-1.71496	-1.93647	-1.31664	-0.857735
LOC140756859	fj	four-jointed	four-jointed box kinase	fj	four-jointed	1.15547	-0.954527	-1.18643	1.03543	-0.540475	1.56869	-0.471819	-1.45168	1.17214	-0.406791	-0.936038	1.11654	-0.534107	-1.35458	0.521579	-0.54849	-1.33328	-1.1632	0.482155	-0.867045	-0.0905201	-0.777382	-0.060855	-0.0902115	-0.486119	-0.606256	-0.832042	1.17134	1.36961	1.23115	1.23263	1.16662	1.4685
LOC140749517	ft	fat	cadherin-related tumor suppressor fat	ft	fat	-0.51132	-1.52688	-1.91411	0.805997	0.541964	1.12155	-0.882001	-1.19229	0.860475	-0.441859	-0.0345804	0.514369	-0.20518	-1.26513	0.781677	0.499764	-0.279105	-1.12056	-0.27797	-0.507924	-0.625144	-1.13114	-1.04452	0.372259	-0.622746	-0.107719	-0.223045	1.45565	1.3205	1.26326	1.54608	0.795313	2.03435
LOC140753843	fz4	frizzled 4	frizzled 4	fz4	frizzled 4	-1.79331	-0.255508	0.624602	-0.408355	0.754719	-0.981552	0.387217	1.98232	-1.36565	0.758754	0.439998	-1.59736	-1.37625	1.09776	-0.449187	-0.334884	0.423306	0.0326982	-0.298844	-0.497661	0.339776	0.547245	1.135	-1.81789	0.209205	-1.64653	1.9426	-0.134834	0.272833	0.236802	0.389713	1.25711	0.126162
LOC140744551	Ggamma30A	Ggamma30A	guanine nucleotide-binding protein subunit gamma-e	Ggamma30A	G protein gamma subunit 30A	0.0542602	2.99927	0.424449	-0.770563	0.16829	-1.05437	1.56986	-0.23151	-0.425782	-0.00252238	0.468485	-0.0812595	1.70003	1.05812	-1.07305	0.373774	0.339732	-0.202146	-1.20086	-0.530964	0.793851	0.368808	-1.24486	-0.0700837	0.890034	0.279762	0.309865	0.15971	-0.663304	-0.91081	-1.98058	0.0568509	-1.57248
LOC140753097	grh	grainy head	grainy head	grh	grainy head	-0.108755	-0.979413	-1.72122	1.13939	1.07631	0.69779	-0.118336	-1.1243	0.966565	1.16156	0.0661889	0.380001	-0.269234	-1.84133	1.40763	0.996953	-1.00788	-0.288137	1.51537	1.13438	0.0344383	-0.187067	0.1809	1.17894	0.368384	1.0123	0.648017	-1.30696	-0.813626	-1.47929	-1.28605	-0.797534	-0.636
LOC140750617	Grip	Grip	Glutamate receptor interacting protein	Grip	Glutamate receptor interacting protein	-1.52501	-1.03691	0.381011	-1.20506	-1.3482	-1.70046	0.343782	0.767755	-0.302494	-0.538634	2.18431	-0.708165	0.149815	0.0463451	-1.46996	-0.513094	1.73455	1.13337	-1.10417	-0.080147	1.2101	-0.245305	1.02305	-0.116412	0.65693	-0.848223	-0.585185	-0.19334	0.762077	0.431036	1.18791	0.238683	1.27003
LOC140752013	Hgsnat	Hgsnat	Heparan-alpha-glucosaminide N-acetyltransferase	Hgsnat	Heparan-alpha-glucosaminide N-acetyltransferase	-1.75937	-1.56175	-0.850831	-0.548279	-0.646648	-1.69155	-0.936697	-0.307485	-0.821701	-0.774556	-0.601508	-0.88966	-1.04469	-0.408081	-0.606526	-0.867657	-0.167727	0.419404	1.50736	1.6376	1.20802	0.779603	1.17691	1.35138	1.31709	1.20406	0.947517	-0.0421316	0.400913	0.502416	0.616405	0.674669	0.783502
LOC140749986	hlk	hulk	hulk	hlk	hulk	-0.579049	0.105963	0.995633	0.085674	-0.0344374	-0.639931	0.0656449	0.967975	-1.00962	-0.21874	2.97418	0.348838	0.383138	1.35407	-0.617385	-0.00292	1.42907	1.20817	-0.614424	-0.72448	1.14471	0.539996	1.61019	-0.628552	-0.529975	-0.613679	-0.67914	-1.06495	-1.35427	-0.903371	-1.06379	-0.908638	-1.02591
LOC140742637	hth	homothorax	Meis homeobox homothorax	hth	homothorax	-0.44257	-0.00387701	1.67175	-0.745895	-1.43042	-1.19929	-0.563816	1.61307	-1.43816	-1.08336	-0.672331	-0.297327	0.187745	1.85519	-1.02732	-0.503726	1.36692	0.436856	-0.949258	-1.0584	0.529201	-0.0382287	1.1012	-1.48834	0.372829	-1.03408	-0.0528492	0.83959	0.714253	1.11097	0.790517	1.14932	0.289845
LOC140756596	IFT52	IFT52	intraflagellar transport 52	IFT52	Intraflagellar transport 52	-0.128333	0.892594	-0.120178	-0.409081	-1.02505	-0.362889	1.77631	-0.366077	0.342184	-0.481722	-0.419559	0.319307	1.00396	-0.203179	-0.36353	-0.358942	-0.30817	0.28784	-0.482242	-0.698269	-0.0949755	0.80824	-0.388966	-0.106172	-1.02505	-0.681016	-0.674638	2.99574	3.12023	-0.755195	-0.504582	-0.563531	-1.02505
LOC140742752	IFT54	IFT54	intraflagellar transport 54	IFT54	Intraflagellar transport 54	-0.839987	0.790633	-0.42967	-0.497296	-0.789114	-0.0422587	2.12	-0.291077	0.0820495	-0.538393	0.402056	0.0714828	1.96716	-0.308566	-1.12352	-0.987966	-0.232208	0.907941	-0.782541	-1.00295	-0.455741	1.36015	-0.503826	-0.0934984	-0.542496	-0.538331	-0.78346	-0.343648	-0.432121	1.82541	2.83871	0.00368936	-0.810613
LOC140748750	invected	invected	homeobox protein invected-like	en	engrailed	1.89539	-0.371856	-1.02503	0.459377	0.340691	1.6807	-0.169259	-0.698317	0.549332	0.0406611	-0.991467	0.877264	-0.907007	-1.13372	-0.276758	0.108762	-0.678292	-0.372675	0.568332	-0.144717	0.736273	0.246901	0.0781811	0.548365	0.846273	-4.00664	0.466583	0.122102	0.252691	0.254612	0.387503	0.397147	-0.0814031
LOC140750934	Inx3	Innexin 3	innexin 3	Inx3	Innexin 3	-1.58391	-1.20092	-0.175561	-0.359574	-0.823005	-1.43818	-1.05078	0.673434	-0.855207	-0.728006	-0.454048	-1.16134	-1.27316	0.63759	-0.948687	-0.313609	1.069	-0.200836	0.139833	-0.298976	0.757628	-0.0905335	0.0630666	-0.440034	0.681084	-0.332248	0.532937	1.67758	2.20269	1.17101	1.42621	1.11776	1.57878
LOC140744778	Ir25a	Ionotropic receptor 25a	ionotropic receptor 25a	Ir25a	Ionotropic receptor 25a	-0.805266	0.915948	-0.985283	-0.499504	-0.629667	-0.0195626	2.84011	-0.39285	-0.154974	-0.448168	0.256992	0.613449	2.72493	-1.00603	0.0855295	-0.72008	-0.667614	1.90191	-0.127361	0.1806	-0.484705	1.97261	-0.280657	-0.0517386	-0.384163	0.137502	-0.188921	-0.741864	-0.864276	-0.533406	-0.537541	-0.410607	-0.695349
LOC140747968	jp	junctophilin	junctophilin	jp	junctophilin	0.489933	0.452898	0.85682	-0.598499	-1.24606	-0.198907	0.894753	1.27828	-0.0100031	-0.0626287	2.23121	0.889445	0.817778	1.59125	-1.04185	-0.468945	1.29417	1.23398	-0.770067	-0.817439	0.328652	0.760645	1.39458	-0.963637	-0.740762	-0.829396	-0.614784	-1.24853	-1.10137	-1.21079	-0.978221	-0.924002	-0.688512
LOC140745371	Kat60	Katanin 60	katanin p60	Kat60	Katanin 60	1.96702	1.04934	0.42031	0.884303	-0.187999	1.23556	0.0131869	-0.404918	0.759891	-0.434904	-0.745133	1.9042	0.801583	0.690089	0.0695618	-0.161565	-1.08361	-0.22215	-0.0163522	-0.267079	-0.764814	-0.500638	-0.648529	-0.822886	-1.0136	-0.89259	-0.00899034	2.27451	1.15176	-1.03106	-1.59382	-0.926006	-1.49468
LOC140752710	L	Lobe	zinc finger protein Lobe	L	Lobe	-0.696327	-0.840065	-0.764643	-0.792867	2.23735	-0.870866	-0.584802	-0.655285	-0.732081	1.82973	0.987239	-0.1498	-0.723052	-0.307905	0.574127	1.39436	0.0993196	-0.624156	-0.721113	2.61691	-0.705871	-0.208193	0.385334	0.5193	1.59395	0.429322	-0.133617	-0.808742	-0.78107	0.141361	-1.22379	0.435807	-0.919873
LOC140742278	LOC140742278	LOC140742278	uncharacterized LOC140742278			3.21351	-0.622382	-0.997354	0.414643	-0.30278	0.189432	-1.24124	-0.355157	0.419682	-0.26322	0.545742	2.26345	0.350448	-1.16209	-0.602153	-0.115572	0.846947	-0.640836	0.471336	0.476727	0.407419	-0.849707	-0.0312423	0.61828	1.06996	-0.0558236	-1.20839	-1.26431	-0.1818	-1.13028	0.619595	-1.35515	0.472313
LOC140742323	LOC140742323	stoned B	protein stoned-B-like	stnB	stoned B	-0.261681	1.98649	0.0435538	-0.748011	-1.0911	-0.0245611	2.62287	-0.0855021	0.451686	-0.469213	-0.0406695	0.761201	2.20326	-0.50198	-0.784704	-1.26075	-0.362312	1.64877	-0.471949	-0.353993	-0.445583	1.90426	-0.525808	-0.904292	-0.862638	-1.19538	-0.534797	0.0784247	-0.40862	-0.223301	-0.247835	0.338099	-0.233936
LOC140742506	LOC140742506	nervous fingers 2	uncharacterized LOC140742506	nerfin-2	nervous fingers 2	-0.479206	1.37422	-0.563702	-0.335332	-0.623542	-0.108369	3.23426	0.188582	0.28846	-0.665861	-0.347587	1.40744	3.09924	-0.465495	-1.05463	-1.05463	-0.0301719	-0.0844337	-1.05463	-0.246875	-1.05463	0.124013	-0.145634	0.145142	-0.507029	0.240347	-1.05463	-0.0993217	0.0645208	-0.284417	0.0789241	-0.0139121	0.0288848
LOC140742866	LOC140742866	LOC140742866	uncharacterized LOC140742866			-0.074786	1.65935	-0.229548	-0.329942	-0.598291	0.3617	2.57702	0.215709	0.144769	0.0817721	0.111558	1.55112	2.80495	-0.326618	-0.640157	-0.203415	-0.166023	1.08953	-0.926473	-0.512881	-0.23882	1.31525	-0.66752	-0.437815	-0.417764	-0.227527	-0.616805	-0.958192	-0.964133	-0.282377	-0.677006	-0.784838	-1.63179
LOC140742879	LOC140742879	TRC8 ring finger protein	uncharacterized LOC140742879	Trc8	TRC8 ring finger protein	-0.1594	0.593787	1.12631	0.369639	-0.470201	-0.728743	-0.183845	0.445907	-0.585569	-0.204842	1.24983	0.481336	0.220905	1.87916	-0.811955	-0.274692	2.94381	0.950944	-0.810463	-0.865853	1.18912	0.472884	1.61796	-0.817581	-0.811419	-0.849204	-0.596422	-0.680949	-0.608974	-1.18119	-1.18119	-0.866063	-0.85303
LOC140742957	LOC140742957	deathstar	uncharacterized LOC140742957	dths	deathstar	-1.5859	-0.813209	2.40341	-1.63038	0.387555	-1.19913	-1.52499	0.399508	-1.28887	0.185894	0.766523	-0.769879	0.0660966	1.55494	-1.16724	-0.113269	1.53418	0.712931	-0.159804	1.17122	1.19376	-0.786207	0.481684	-0.30138	1.23634	-0.519522	-0.00696998	0.233488	-0.487646	0.342409	-0.412104	0.611499	-0.514955
LOC140742992	LOC140742992	sidestep	protein turtle homolog A-like	side	sidestep	-0.450124	-0.0693162	0.213995	0.499628	-2.12621	0.376428	0.363894	0.683744	1.14922	-0.494531	1.41085	0.741485	0.347782	1.02972	-1.06133	-1.36347	1.60928	1.14508	0.95815	-1.06662	-0.196069	0.723759	1.47093	0.571854	-0.32839	-1.03607	-1.54586	0.229904	0.470708	-1.32982	-1.3222	-1.19085	-0.41556
LOC140743102	LOC140743102	LOC140743102	uncharacterized LOC140743102			-1.7763	0.304546	0.922453	-0.378246	-0.467874	-0.856547	2.16287	1.15417	0.130988	-0.117247	-0.00257212	-0.135525	0.0988825	2.3462	-0.595712	-0.234632	2.18692	-0.64135	-1.30735	-1.89681	-0.685961	-0.0166112	0.111453	-0.684725	0.105377	-0.744379	-1.30844	0.311998	0.210027	0.512692	0.566394	0.589865	0.135455
LOC140743219	LOC140743219	persulfide dioxygenase ETHE1, mitochondrial	persulfide dioxygenase ETHE1, mitochondrial			1.38261	0.518331	-0.134775	-0.403985	-0.750093	0.543009	0.354012	-0.305411	-0.373785	-0.381328	-0.0780711	1.22936	0.460429	0.248469	-0.126615	-0.436354	-0.321358	2.20526	2.19194	1.40658	1.82707	-1.28784	0.695915	-1.17149	-1.12415	-1.53967	0.230829	-0.858595	-0.972969	-0.791151	-0.664773	-0.74882	-0.822577
LOC140743220	LOC140743220	LOC140743220	uncharacterized LOC140743220			-0.201842	1.59911	-1.15923	-0.653126	-0.956398	-0.560129	1.43472	-1.04859	-0.0083058	-1.29108	-0.0280305	1.39757	2.47851	-0.142397	-1.27943	-0.461358	-0.459347	0.502484	-0.559113	-1.17268	-1.116	2.1345	-0.230259	-0.0211725	-0.153688	0.191077	-0.853059	-0.496531	0.446328	0.962448	1.01417	0.047163	0.643676
LOC140743279	LOC140743279	dissatisfaction	nuclear receptor subfamily 2 group E member 1-like	dsf	dissatisfaction	-1.04614	1.38557	-0.400902	-0.377111	-0.479551	0.197553	3.01436	-0.426006	-0.098797	0.202544	-0.388527	1.02328	3.23276	-1.04614	0.19635	-0.419264	0.0544388	0.921356	-1.04614	-0.432366	-1.04614	0.881384	-0.421054	-0.0461564	-0.326415	-0.39996	-0.116086	-0.48335	-0.257711	-0.32967	-0.0685782	-1.04614	-0.407407
LOC140743292	LOC140743292	LOC140743292	uncharacterized LOC140743292			-1.0741	1.30546	-0.84133	-0.853856	-1.07	-0.111443	2.35675	-0.382539	-0.0355419	-0.480586	-0.770088	1.56589	1.77034	-0.21261	-0.661205	-0.574554	-0.773154	0.597188	-1.07359	-0.566551	-0.738092	1.51782	-0.470324	-0.58017	-0.509112	-0.790529	-0.769111	-0.0674769	2.13207	0.558356	1.06639	-0.0242559	0.559946
LOC140743317	LOC140743317	LOC140743317	uncharacterized LOC140743317			-0.484896	1.25712	0.702707	0.318231	-0.317256	-0.292823	0.336776	0.175732	0.231532	-0.537505	1.5573	0.199664	1.27013	0.519437	0.462444	0.19541	1.25726	1.55554	-0.743333	-0.429669	-0.375615	1.8516	1.12057	-0.760882	0.36842	-0.500877	0.0545042	-1.65904	-1.65904	-1.2038	-1.15154	-1.65904	-1.65904
LOC140743353	LOC140743353	Connectin	uncharacterized LOC140743353	Con	Connectin	-1.0727	-0.181939	0.985466	-0.832571	-1.38661	-0.705146	0.0696959	1.78965	-0.190693	-0.868333	-0.720602	-0.705622	-0.317132	1.68944	-0.870904	-1.12642	2.05532	-0.311802	-0.913721	-0.409093	0.234507	-0.645224	0.373224	-0.73211	1.90259	-1.11841	-1.00058	0.618482	0.619223	0.927096	1.1588	0.879498	0.806618
LOC140743367	LOC140743367	PCID2	PCI domain-containing protein 2 homolog	PCID2	PCI domain-containing protein 2	-0.0540388	1.47039	0.124644	-0.239544	-0.907076	-0.478218	3.04831	-0.158877	0.579625	-0.42446	-0.335849	0.975842	2.2012	0.282057	-0.479379	-0.471057	-0.0903413	1.37864	-0.289683	-0.842454	-0.35776	2.06996	-0.0898582	-0.600187	-0.697577	-0.916496	-0.902273	-0.739451	-0.673153	-0.765156	-0.817993	-0.744139	-0.0556406
LOC140743395	LOC140743395	sallimus	uncharacterized LOC140743395	sls	sallimus	-0.946789	-1.03239	0.264397	-0.484963	-1.05981	-1.37764	-1.18915	-0.500826	-1.43706	-0.80881	0.710795	0.286834	0.692915	1.4063	-0.993146	-0.630127	2.77167	0.845745	-0.480086	-0.358313	2.52885	0.221138	1.33276	-0.534625	-0.408367	-0.177355	0.329503	0.434614	0.259234	-0.077111	0.0522828	0.173401	0.186133
LOC140743400	LOC140743400	S-Lap1	cytosol aminopeptidase-like	S-Lap1	Sperm-Leucylaminopeptidase 1	-2.28208	-1.47637	-0.491439	-0.78139	-0.51572	-1.53508	-0.8639	0.336149	-0.291379	0.0873316	1.42055	-1.66532	-1.39618	0.143127	-1.50439	-0.601273	0.554952	0.174439	-0.261297	0.623387	1.00136	0.256136	0.800919	0.637477	0.468212	0.730516	1.60484	0.53456	0.609229	0.884084	0.405544	1.41357	0.979433
LOC140743472	LOC140743472	apterous	LIM/homeobox protein Lhx9-like	ap	apterous	-1.21236	-0.31255	0.498378	-1.04366	-0.882413	-1.18142	-0.593614	0.503648	-1.55638	-0.836986	-1.04094	-1.35225	0.223197	1.0404	-0.608234	-0.251132	0.760708	0.645142	-1.05655	-0.283628	0.319599	0.229012	0.186578	-0.679436	0.384144	-0.301284	-0.66104	1.6996	0.810888	2.08376	1.13081	2.14754	1.1905
LOC140743682	LOC140743682	cochonnet	proton-coupled amino acid transporter-like protein pathetic	coch	cochonnet	-1.09122	-0.0256441	0.268322	0.397471	0.241823	-1.57488	-0.905327	-0.140926	-0.92599	-0.820945	-0.305715	-1.18118	-0.757462	0.295985	-0.431426	-0.260153	1.01083	-0.910329	-0.405434	-0.83329	-0.103519	-0.631384	-0.191228	0.187402	0.792293	-0.0706007	-1.61531	1.40392	1.49644	1.57949	1.74527	1.91957	1.84314
LOC140743742	LOC140743742	LOC140743742	uncharacterized LOC140743742			-1.25196	0.243507	0.141947	-0.987684	-1.18969	-0.802902	1.67233	0.53331	0.235668	-0.564896	1.88252	0.193041	0.923431	1.21418	-1.30457	-0.793931	2.49635	1.62725	-0.428432	-0.494989	0.254682	1.24324	0.835252	-0.464209	-0.721244	-0.882774	-0.26138	-1.06632	-0.65912	-0.441639	-0.637895	-0.496186	-0.0468843
LOC140744010	LOC140744010	LOC140744010	uncharacterized LOC140744010			-0.669115	-0.315858	1.04244	-0.560138	-0.778441	-0.745847	-0.17762	-0.163304	-0.718606	-0.595407	-0.260153	-0.371143	-0.355859	1.6724	-1.10496	-1.10496	0.886941	-0.236467	-1.10496	-0.605072	-0.281477	-0.508371	0.349958	-0.39979	-1.10496	-0.0571418	-0.725668	1.72674	2.08881	2.08602	2.24841	0.912703	-0.0690963
LOC140744225	LOC140744225	extracellular serine/threonine protein CG31145	extracellular serine/threonine protein CG31145			2.38375	1.61074	-0.190475	1.40351	1.20819	1.39373	0.237548	-0.955233	0.843932	0.0851817	0.250065	0.866057	0.107276	-0.619303	0.663523	-0.328776	-0.841023	0.083394	1.24253	-0.813071	-0.189907	-0.425458	0.475295	-0.170927	0.395097	-0.4023	-0.359543	-1.58827	-1.65863	-1.29011	-1.49489	-0.882399	-1.0395
LOC140744395	LOC140744395	LOC140744395	uncharacterized LOC140744395			-0.528029	-0.534171	0.819583	-0.443173	-0.467835	0.23033	-0.501683	-0.100892	-0.644197	-0.574032	2.32422	0.86898	0.918557	1.54299	-0.361114	-0.352849	2.71841	0.987902	-1.0632	-0.720852	1.04665	0.012605	1.0938	-0.874013	-0.359389	-0.676991	-0.921559	-1.01303	-0.627179	0.378487	-1.01087	0.385359	-1.55281
LOC140744535	LOC140744535	Forkhead box K	uncharacterized LOC140744535	FoxK	Forkhead box K	-0.79086	0.544698	-0.672799	-0.757781	-0.894267	-0.380735	1.67764	-0.300743	-0.270303	-0.546744	-0.41998	0.444922	1.27313	-0.462736	-0.94126	-0.657197	-0.554097	0.589766	-0.504509	-0.30458	-0.574004	0.629032	-0.438642	-0.217941	-0.0273543	-0.102145	0.0232576	-0.105773	-0.130054	-0.663023	-0.685807	3.24364	2.97725
LOC140744591	LOC140744591	LOC140744591	uncharacterized LOC140744591			-0.540364	-0.342054	0.553016	-0.258046	-0.0725374	-0.944703	0.0440548	0.220748	-0.826749	-0.29539	0.714205	-1.59946	-0.937105	1.05965	-1.51515	-0.356656	1.953	0.660362	0.170372	0.621081	1.73534	-0.67059	-0.016481	0.838705	1.76859	0.543945	-0.96899	-1.75804	-0.855053	-1.11024	-0.262377	0.632855	1.81405
LOC140744695	LOC140744695	Larval serum protein 2	basic juvenile hormone-suppressible protein 1-like	Lsp2	Larval serum protein 2	-0.585601	-1.16461	0.181686	0.864398	-1.03128	-0.832451	-0.603889	0.544015	-0.915906	0.433298	2.95034	0.175853	-0.155574	0.604981	0.176739	-0.472591	1.41818	0.533596	-0.25931	-0.360124	1.36951	0.11987	0.0402423	0.046239	-1.13161	-0.797394	0.631497	-1.44233	-0.237779	0.881701	-0.606315	1.63474	-2.01013
LOC140744780	LOC140744780	LOC140744780	uncharacterized LOC140744780			0.782489	0.0990453	-0.180685	1.77536	0.817279	1.05173	0.81478	-0.426838	0.0920499	0.165991	-0.765995	0.866407	0.0976314	-0.368336	1.18269	0.207283	-1.18455	-0.959919	-0.837404	-1.49846	-1.56935	-0.626595	-1.56978	-0.969235	-1.44078	-1.05027	-0.303232	0.206482	0.314069	1.76516	1.70756	0.970171	0.83525
LOC140744807	LOC140744807	LOC140744807	uncharacterized LOC140744807			0.360827	0.732699	-1.08846	-0.711949	-1.4947	0.446013	-0.421827	-1.07601	0.845606	-0.648166	-1.40895	0.0515706	-1.04293	-0.960208	-0.368515	-0.837497	-1.23784	-0.879239	1.16495	-0.692234	-0.49218	-0.328547	0.533339	1.14927	0.364264	0.617874	-0.945891	1.9093	1.81162	1.19484	0.940423	1.27367	1.23886
LOC140744898	LOC140744898	clumsy	glutamate receptor ionotropic, kainate 2-like	clumsy	clumsy	-0.997292	-0.144445	0.988971	-0.0682581	-0.542314	-0.131791	-0.047073	0.974499	-0.997292	0.159465	2.73882	0.664485	0.279178	2.14931	-0.997292	0.00736451	2.02496	0.516239	-0.997292	-0.997292	0.150156	0.494936	1.3575	-0.428975	-0.997292	-0.997292	-0.997292	-0.997292	0.00208707	-0.421957	-0.355979	-0.39426	-0.997292
LOC140744905	LOC140744905	glutamate receptor ionotropic, kainate 3-like	glutamate receptor ionotropic, kainate 3-like			-0.510234	0.0462325	1.12645	-0.566588	-0.99864	-0.429928	-0.0420653	1.34954	-0.565694	0.1845	3.04407	0.160931	0.446656	1.93589	-0.196252	0.273537	2.02582	0.71206	-0.66898	-0.99864	-0.244269	0.246136	1.03764	-0.99864	-0.99864	-0.99864	-0.99864	-0.484946	-0.489481	-0.671319	-0.99864	-0.313492	-0.415723
LOC140744975	LOC140744975	Toll-6 (LOC140744975)	toll-like receptor Tollo	Toll-6	Toll-6	-1.14553	-0.159084	0.45615	-0.733278	0.47064	-1.53773	-0.17425	1.33746	0.524017	0.603593	1.36697	-1.00488	-0.42554	0.634209	-2.28275	0.112489	0.60294	-0.311509	-1.45941	0.344733	-0.0256558	-0.234211	-0.274625	0.225485	0.224946	-1.7621	-1.62734	0.295296	0.992602	0.861156	1.32099	1.22288	1.56134
LOC140744977	LOC140744977	Toll-6 (LOC140744977)	toll-like receptor Tollo	Toll-6	Toll-6	-1.32392	0.0951913	0.368179	-0.708632	-0.597616	-1.81944	0.554997	1.50117	-0.162464	-0.511242	0.566835	-0.607627	0.153481	1.36074	-1.50769	-0.14274	1.50182	-0.741134	-1.55229	-0.480905	-0.0874853	-0.445117	-0.391841	-0.775631	0.329383	-0.467415	-1.10634	0.129677	1.0101	1.01976	1.81458	1.10797	1.91565
LOC140744979	LOC140744979	Toll-6 (LOC140744979)	toll-like receptor Tollo	Toll-6	Toll-6	0.731861	0.742756	0.426323	-0.83536	-1.56469	0.307367	0.729634	1.34876	-0.136823	-0.603102	0.686668	-0.00800825	0.402274	0.344638	-1.07692	-0.661843	0.809309	-0.874624	-2.1187	-1.42065	-0.587687	-0.0809428	-0.571056	-1.56297	-0.259353	0.123285	-1.33985	0.498212	0.696566	1.19018	1.36307	1.54518	1.7565
LOC140745038	LOC140745038	Pif1A	uncharacterized LOC140745038	Pif1A	PFTAIRE-interacting factor 1A	-0.880569	-1.5657	-2.18827	-0.152992	-0.22544	-0.539662	-0.473638	-1.33128	0.300642	0.252864	-0.0576856	-0.447946	-0.838126	-1.74204	0.100473	0.168088	-0.825466	0.636385	1.42171	1.65328	0.586638	1.02881	0.978784	1.91151	1.05063	1.75965	0.93545	-0.341462	-0.0736536	-0.531631	-0.215142	-0.325988	-0.0282143
LOC140745380	LOC140745380	LOC140745380	uncharacterized LOC140745380			-1.32062	-0.149849	0.862116	-0.0455772	-0.836168	-1.32062	-0.308844	0.903328	-0.510609	-0.0148164	3.27682	0.0822413	0.428824	1.58273	-0.706124	-0.25088	1.66904	0.841379	-1.32062	-0.795823	-0.098838	0.142335	1.42436	-0.4656	-0.451137	-0.539845	-0.757872	-0.301857	1.10087	-0.708014	-0.484771	-0.15107	-0.774482
LOC140745436	LOC140745436	thinman	uncharacterized LOC140745436	tmn	thinman	-0.463789	0.53956	0.127332	-1.16304	-0.475504	-0.986659	-0.666659	0.561547	-1.72068	-0.679895	2.08985	1.28142	1.09624	1.92019	-0.874318	-0.677876	1.56448	1.22742	-0.771044	-0.372601	0.947006	0.688156	1.84708	-0.54405	-0.384223	-0.789204	-0.382121	-0.909121	-0.494655	-0.606018	-0.669974	-0.0363482	-0.222492
LOC140745483	LOC140745483	Serpin 42Dd	leukocyte elastase inhibitor-like	Spn42Dd	Serpin 42Dd	2.25106	1.4818	0.6996	1.09657	0.498197	1.49946	0.363041	0.305037	0.545958	-0.516325	-0.783639	2.03705	0.943969	0.918093	0.275178	-0.292785	-0.922647	0.159845	-0.290132	-0.968273	-0.25284	-0.45633	-0.937485	-0.602545	-0.898267	-0.70048	0.76425	-1.82187	-0.933091	-1.06478	-0.521672	-1.41246	-0.46349
LOC140745499	LOC140745499	dysfusion	PAS domain-containing protein cky-1-like	dysf	dysfusion	-1.48051	0.292997	1.32268	-0.284796	-1.09042	-1.26562	1.03005	1.52723	0.406397	-0.528096	0.0818113	-0.169519	0.814876	1.97475	-0.92838	-0.33827	1.58928	0.972302	-1.48051	-1.26886	-0.147303	1.46323	0.747	-1.23646	-0.114191	-1.48051	-1.25355	0.136367	-0.0471829	0.218849	0.37138	0.372897	-0.207921
LOC140745615	LOC140745615	empty spiracles	homeotic protein empty spiracles-like	ems	empty spiracles	-0.954668	-0.595839	0.217118	-0.31285	-0.936128	-1.01011	-0.625577	0.701048	0.863362	0.00373342	1.42325	-0.962872	0.512246	-0.0388928	-0.846757	0.0866382	2.45432	2.07208	-0.969121	-1.26961	-0.627277	0.370859	0.920195	-1.26961	-0.601901	-1.26961	-0.995533	1.82072	0.236352	0.818778	0.133601	0.208716	0.443336
LOC140745783	LOC140745783	Cuticular protein 50Cb	uncharacterized LOC140745783	Cpr50Cb	Cuticular protein 50Cb	-0.20952	-0.246319	-0.185685	-1.0353	-0.952843	0.267411	0.438104	0.880613	-0.20349	0.217063	0.0704871	0.0601231	-0.459308	-0.375189	-0.818562	-0.579313	3.44328	-1.09626	-0.741037	-0.687393	-0.488789	-1.4539	-0.777431	-1.01108	1.09726	-0.388968	-0.295408	0.283519	2.26369	0.74064	0.980503	0.199201	1.06391
LOC140745915	LOC140745915	starry night	uncharacterized LOC140745915	stan	starry night	-1.43751	0.563641	3.64556	0.655009	0.644056	-1.14255	0.551586	0.437806	-0.686783	-0.143596	0.490011	-0.29756	-0.201581	0.624396	-0.809261	-0.283605	1.38658	-0.336714	-1.37241	-1.29364	-1.22001	-0.0648735	0.216529	-1.12222	0.557112	-1.09564	0.492348	0.967634	0.557683	-0.30453	-0.360207	0.244589	0.138154
LOC140745926	LOC140745926	sine oculis	homeobox protein six1a-like	so	sine oculis	0.596951	-0.426709	0.69292	-0.271108	-1.31226	-0.0483315	-0.62243	0.972214	0.539139	-0.566907	1.57264	0.68893	0.871751	1.32672	-0.999453	-0.760354	2.51682	0.435899	-1.64371	-1.30006	-0.478308	-0.074013	0.328333	-1.52638	-1.40462	-1.06297	-1.10175	0.656448	1.10128	0.564547	0.55738	0.0940731	0.0833268
LOC140746175	LOC140746175	bifid	T-box transcription factor TBX2-like	bi	bifid	0.817262	-0.0855677	-1.20245	0.589152	-0.274113	1.96118	-0.136106	-0.818946	-0.32024	-0.281488	-1.05202	1.22568	-1.40579	-0.953852	2.40163	-0.686125	-0.815134	-1.42157	1.80787	-1.10647	-0.344826	-0.05703	0.183252	-0.897056	1.14549	1.47617	-0.151357	-0.657774	0.0583649	-0.0140029	0.74524	-0.267745	0.538382
LOC140746182	LOC140746182	luciferin 4-monooxygenase-like	luciferin 4-monooxygenase-like			-0.607961	-0.228455	1.15632	0.535478	-0.564618	-0.486943	-0.52864	-0.0680387	-0.21628	0.36475	3.04967	0.249007	0.0671827	0.76002	0.210858	-0.734035	1.25339	0.815039	-0.559019	-0.921979	1.02936	0.160736	0.960495	-0.0595767	-0.486531	-0.0149837	1.99123	-1.34586	-1.34586	-0.995819	-1.34586	-0.747203	-1.34586
LOC140746298	LOC140746298	glucose dehydrogenase [FAD, quinone]	glucose dehydrogenase [FAD, quinone]			-0.90618	0.186971	1.5444	-0.105818	-0.705693	-1.1083	-0.686058	1.50664	-0.906341	-0.514387	0.220788	-1.1163	-1.00061	1.15607	-1.38398	-1.27321	0.841317	-0.657531	-1.24341	-1.04967	-0.18817	-0.0233953	1.07084	-0.63498	0.948893	-0.11507	-0.482354	1.79556	2.00822	0.855015	0.993502	0.654809	0.318419
LOC140746300	LOC140746300	glucose dehydrogenase [FAD, quinone]-like	glucose dehydrogenase [FAD, quinone]-like			-1.29332	-0.894813	-0.281422	-0.084125	-0.115293	-0.944392	-0.504168	0.0452059	0.0791831	0.0700426	-0.0959369	-0.678853	-0.342658	-0.0794059	-0.44546	-0.0480992	0.369999	0.00634599	-0.52476	-0.0953403	1.06358	0.494636	0.0811775	-0.0863175	0.0105074	0.133063	-0.308585	3.38995	3.51921	-0.69804	-0.897538	-0.314939	-0.529436
LOC140746399	LOC140746399	uncharacterized protein CG3556	uncharacterized protein CG3556			-0.127483	-1.10193	-1.40855	0.165447	-1.68683	0.556084	-0.722387	-1.35785	2.05793	0.0323291	0.191983	0.688447	-0.358479	-1.41637	0.564278	-0.377213	0.479768	0.221	1.55818	-0.0410223	-0.12924	-0.303341	0.868357	0.569664	0.420265	0.387416	-1.31465	-0.992626	1.62706	-0.967767	1.65789	-1.00887	1.26851
LOC140746535	LOC140746535	Glucose dehydrogenase	glucose dehydrogenase [FAD, quinone]-like	Gld	Glucose dehydrogenase	-0.702855	-0.734228	0.439797	-0.528422	-0.770433	-1.20469	-0.479099	0.0110741	-0.759646	-0.766902	-0.337499	-0.921926	-0.594468	-0.320461	-0.814885	-0.486767	-0.315115	1.09787	-0.00171483	-0.271542	0.396355	0.0750282	0.488949	-0.489702	0.424146	-0.599333	-0.220883	3.17617	3.27834	0.28717	0.113785	0.869533	0.662361
LOC140747109	LOC140747109	LOC140747109	uncharacterized LOC140747109			-0.789677	1.5281	1.51301	-0.440327	-0.789677	-0.464286	1.66545	1.20675	-0.439604	-0.789677	0.482518	0.355392	2.22021	2.19314	-0.789677	-0.462338	-0.214982	1.03499	-0.523119	-0.789677	-0.484129	1.21874	0.773958	-0.789677	-0.789677	-0.789677	-0.789677	-0.789677	-0.789677	-0.52501	-0.372651	-0.789677	-0.789677
LOC140747145	LOC140747145	Neuroligin 1	uncharacterized LOC140747145	Nlg1	Neuroligin 1	-0.511492	-0.211134	0.988539	0.0109751	-0.846767	-0.444127	-0.131695	0.722837	-0.623704	0.256284	1.82941	0.571346	0.326805	1.74524	-0.873186	-0.112516	2.62657	1.07988	-0.737879	-0.90693	1.54391	0.376416	1.44849	-1.10436	-0.777261	-0.810632	-0.439498	-0.92333	-0.598829	-1.10436	-1.10436	-0.515629	-0.749019
LOC140747201	LOC140747201	U-megalopygitoxin(1)-Mo1-like	U-megalopygitoxin(1)-Mo1-like			-0.438845	-1.11764	0.173465	0.220774	-1.11764	-0.150267	-0.421357	0.241046	-1.11764	-1.11764	1.89041	0.200747	0.0490229	1.35679	0.168868	-1.11764	1.12532	1.15181	-0.095057	-1.11764	0.964159	0.672252	0.0475244	-0.0193958	-1.11764	-1.11764	0.438038	-0.61252	-0.251447	0.661578	-0.400843	3.08669	-1.11764
LOC140747274	LOC140747274	Retinol dehydrogenase 1	retinol dehydrogenase 12-like	Rdh1	Retinol dehydrogenase 1	2.40251	1.70233	0.488126	-0.0507839	-0.089099	1.9466	0.603066	0.246924	-0.202514	-0.184802	-0.505307	2.12902	1.16752	1.06765	0.15093	0.264429	-0.894135	-0.944507	-0.764958	-0.264491	-0.650603	-0.405646	-1.17829	0.364386	-0.424702	0.0191632	-0.131315	-0.351383	-0.50657	-1.0097	-1.2596	-1.24367	-1.49058
LOC140747284	LOC140747284	LOC140747284	uncharacterized LOC140747284			-0.464695	0.412533	1.20703	-0.927363	-0.33462	-0.736175	-0.830075	1.50704	-0.133891	0.0700895	1.84131	-0.674874	0.739463	0.0799897	-0.0642154	-0.456576	2.3493	1.36642	-0.0810105	-0.802786	0.639777	0.180208	2.10254	-1.11923	0.495359	-0.376558	-0.698199	-1.34991	-0.408586	-1.51737	-1.15107	-0.557335	-0.306521
LOC140747303	LOC140747303	LOC140747303	uncharacterized LOC140747303			0.458713	-0.744917	-1.75456	1.17896	-0.455965	1.1908	-0.655216	-1.09016	1.99966	0.063406	-0.364359	1.02771	-0.806608	-1.04345	0.916763	-0.355759	-0.595331	-0.943446	1.72064	-0.235865	0.793523	-0.710358	1.21592	1.04627	1.04235	0.729938	-1.12394	-0.551663	0.825075	-1.63994	-0.0644926	-1.04617	-0.0275254
LOC140747339	LOC140747339	Parg	uncharacterized LOC140747339	Parg	Poly(ADP-ribose) glycohydrolase	-1.77641	-0.290662	0.372842	-0.564791	-1.12393	-0.829403	0.378644	0.603769	-0.623718	-0.0127109	2.34217	-0.0509154	0.362715	0.909549	-0.852905	-0.697723	1.74587	1.03394	-1.26691	-0.720027	0.153616	0.664561	1.26257	-0.628966	-0.609765	-0.60562	0.209126	-0.755091	-0.560326	-0.855725	-0.726016	1.71778	1.79446
LOC140747395	LOC140747395	LOC140747395	uncharacterized LOC140747395			0.910617	0.77626	0.269853	-0.927487	-0.651427	0.399578	0.456649	0.980144	-1.20383	-1.09279	1.12534	1.3314	1.36474	2.09753	-2.00911	-1.26236	0.394259	-0.108276	-0.113133	-0.778982	-0.793428	-0.416769	0.130516	-1.0164	-0.558622	-1.13454	-0.963693	-0.204187	-0.439534	1.77341	-0.17576	0.786533	1.0535
LOC140747421	LOC140747421	LOC140747421	uncharacterized LOC140747421			0.914794	0.693252	-0.0521959	-0.133361	-1.62086	0.681181	0.86292	-0.484724	0.541973	-1.005	-1.15767	0.930261	0.651242	-0.095259	-0.818782	-1.2734	-1.25383	-0.546158	0.799273	-0.912813	-1.29582	-0.50675	-0.00471818	-0.294358	-0.626775	-0.696331	-1.51335	1.16495	1.18992	1.32743	1.15658	2.03865	1.33975
LOC140747590	LOC140747590	LOC140747590	uncharacterized LOC140747590			-0.165436	0.809058	0.960895	-0.20175	-0.746018	-0.605927	0.368397	0.806219	-0.227753	0.279942	1.86054	0.338832	1.00296	1.99827	-0.919098	0.140242	1.5611	0.954446	-0.590094	-0.305361	0.203601	0.491736	0.71945	-0.781421	-0.487661	-0.35529	1.27703	-1.33664	-1.29334	-1.52315	-1.51137	-1.12722	-1.59519
LOC140747887	LOC140747887	LOC140747887	uncharacterized LOC140747887			1.87678	4.66853	0.519988	-0.431835	-0.0223569	-0.431835	-0.431835	-0.431835	-0.431835	-0.431835	-0.431835	1.40616	0.231588	0.767365	-0.431835	-0.431835	-0.431835	-0.224928	-0.247054	-0.209662	-0.220025	-0.107156	-0.170625	-0.431835	-0.0637393	-0.431835	-0.431835	-0.431835	-0.431835	-0.431835	-0.431835	-0.431835	-0.431835
LOC140748024	LOC140748024	LOC140748024	uncharacterized LOC140748024			-1.30851	0.0117811	0.837197	-0.364436	-0.846167	-0.800016	-0.414216	0.695203	-0.761444	-0.0622982	1.9508	-0.109864	-0.247808	1.88903	-0.479909	-0.585595	1.82166	1.28418	-0.891955	-1.30851	1.42199	1.08525	2.22776	-0.021747	-0.293153	-0.396581	-0.379726	-0.849267	-0.853326	-0.482453	-0.387927	-0.807996	-0.571942
LOC140748078	LOC140748078	ariadne 1	uncharacterized LOC140748078	ari-1	ariadne 1	0.808854	0.630208	1.24075	0.25852	0.431483	0.47769	0.414582	1.41514	0.689695	0.906755	0.970071	0.326037	0.424819	1.22754	0.354537	0.457662	1.02889	-0.651638	-0.0419072	-0.232955	0.423025	-1.2755	0.0347683	-0.581272	-0.25503	-0.368593	0.849899	-1.4747	-1.44526	-1.34136	-1.14188	-2.35468	-2.20616
LOC140748100	LOC140748100	LOC140748100	uncharacterized LOC140748100			-1.49128	-0.28996	-0.109774	0.159705	-0.788692	-0.545665	-0.529772	0.526571	-0.474157	0.176001	3.16779	0.208671	-0.683657	0.636679	0.046116	-0.393628	1.50545	1.37895	-0.0127627	-0.17668	1.64407	0.139078	0.0523411	0.142782	-0.39961	-0.359975	0.0294109	-0.997523	-0.644569	-0.721773	-1.49128	1.78844	-1.49128
LOC140748138	LOC140748138	ninaC	neither inactivation nor afterpotential protein C-like	ninaC	neither inactivation nor afterpotential C	-0.0741383	-1.53543	-0.955338	0.945832	-1.83379	0.854499	-0.784277	-0.685146	1.42861	-1.58279	-1.3143	0.533538	0.206326	-0.338504	0.690821	-0.624933	-0.324292	0.562489	2.32214	-0.205395	0.250878	-0.487204	1.26236	-0.010969	-0.808147	-0.204917	-1.18989	0.384903	1.04455	0.992038	1.69627	-0.312988	0.0971944
LOC140748208	LOC140748208	venom serine carboxypeptidase-like	venom serine carboxypeptidase-like			-1.76582	-0.51788	-0.0781249	-0.452241	-0.403322	-1.23578	0.534945	0.746893	0.465763	-0.215847	0.0334631	-0.576375	-0.438664	0.28746	-1.08667	-0.556643	0.208933	1.47746	0.848657	1.40312	1.63747	1.48739	1.23983	0.927626	1.30051	1.36637	0.0219798	-0.850919	-0.771667	-1.10343	-1.40052	-1.14055	-1.39343
LOC140748269	LOC140748269	LOC140748269	uncharacterized LOC140748269			-0.816294	-0.608244	-0.171944	-0.816294	-0.730205	-0.721612	-0.435236	0.47982	-0.589248	-0.537923	-0.365245	-0.593105	-0.816294	0.242575	-0.816294	-0.65155	0.271406	-0.348352	-0.611654	-0.816294	0.14936	0.350512	0.728796	-0.601802	0.0752952	-0.816294	0.225478	3.30186	3.07511	0.922954	0.358599	1.07112	0.611001
LOC140748270	LOC140748270	tartan	uncharacterized LOC140748270	trn	tartan	-0.885973	-0.211577	0.633477	-1.02667	-1.65897	-2.06102	-0.406394	0.472114	0.139337	-0.492519	0.748359	-0.444264	-0.333062	1.08657	-1.22043	-0.0467368	1.51408	0.757212	-0.551757	-0.00664709	0.987845	0.332108	0.483923	-1.08034	0.368873	-1.16985	-2.09338	0.971315	1.02506	1.00009	1.60733	0.479168	1.08271
LOC140748293	LOC140748293	abrupt	protein abrupt-like	ab	abrupt	-0.0254265	0.179073	2.01596	-0.146481	-0.36269	-1.26142	-0.160282	1.04295	0.121319	-0.688199	1.60959	0.136476	0.134633	2.08481	-1.30921	-0.00641053	2.13694	0.0209748	-0.595269	-0.861093	-0.0434043	-0.355139	0.601902	-0.574661	-0.264441	-0.373263	-2.46041	-1.30676	0.248017	-0.326684	0.509029	-0.549062	0.828624
LOC140748579	LOC140748579	LOC140748579	uncharacterized LOC140748579			1.45124	1.41094	1.27731	0.418711	-0.577702	1.26114	1.0171	1.10186	0.303395	-0.299079	-0.223237	1.45423	1.41916	1.39611	-0.529398	-0.363728	-0.0641658	0.489698	0.100732	-0.5133	-0.288887	0.20973	0.295398	-0.865105	-0.697562	-0.903988	0.312089	-1.43098	-1.34255	-1.42807	-1.50581	-1.45598	-1.42932
LOC140748583	LOC140748583	engrailed	segmentation polarity homeobox protein engrailed-like	en	engrailed	2.50652	-0.319604	-0.930778	0.952026	0.810754	0.816773	-1.17024	-1.59468	0.399805	-0.389666	-1.1165	-0.103357	-1.18923	-2.38323	-0.144284	-0.057243	-0.920726	-0.615205	0.693804	0.275717	0.883481	-0.133836	-0.190855	1.46298	1.10405	-1.41575	-0.33903	0.819975	0.470917	0.29902	0.69474	0.501641	0.322
LOC140748626	LOC140748626	LOC140748626	uncharacterized LOC140748626			1.56393	1.49467	1.42235	0.432992	-0.574952	1.38344	1.15702	1.26962	0.153887	-0.488533	-0.292611	1.49116	1.47208	1.43707	-0.750742	-0.604436	-0.128802	0.35706	-0.328557	-0.495671	-0.223275	0.0521989	0.169895	-0.987366	-1.17673	-0.887731	0.156635	-1.17295	-0.939168	-1.25887	-1.19484	-1.17313	-1.33565
LOC140749087	LOC140749087	paralytic	sodium channel protein para-like	para	paralytic	-0.335357	0.991271	-0.397815	-0.321245	-0.903553	-0.759851	2.1587	-0.393023	0.380328	-0.683212	0.64897	0.897551	2.07231	0.0314899	-0.562515	-0.792437	-0.22236	2.0734	0.424656	0.224894	0.420062	1.84455	0.215237	-0.0838193	0.0107266	-0.271297	-0.511303	-1.75291	-1.17868	-1.3842	-1.47431	0.1266	-0.492869
LOC140749091	LOC140749091	dpr6	neurotrimin-like	dpr6	defective proboscis extension response 6	-0.637162	-0.428162	-0.274001	-0.696809	-1.15411	-0.552162	-0.0130968	-0.119378	-0.506573	-0.80485	-0.0573059	-0.150069	-0.265617	0.658262	-0.460036	-1.15411	0.741639	0.134218	-0.805185	-1.15411	-0.588824	0.295688	1.16523	-0.670355	-0.662157	-1.15411	-0.704239	1.0331	2.78501	1.75205	1.90884	1.72003	0.818354
LOC140749199	LOC140749199	futsch	uncharacterized LOC140749199	futsch	futsch	-0.613864	-0.548868	1.17543	-0.622583	-1.89327	-0.916785	0.0715978	1.27947	0.0797635	-0.813258	1.26584	0.97012	0.52031	0.914449	-2.0012	-1.25928	1.41503	-0.291923	-0.193374	-1.35373	0.0796976	-0.291437	0.906632	-1.29422	0.303402	-0.408822	-1.50511	1.03587	1.07621	0.610025	1.03021	0.513059	0.760604
LOC140749272	LOC140749272	myogenesis-regulating glycosidase	myogenesis-regulating glycosidase			-0.365124	1.74217	0.197435	-0.0736218	-0.391514	-1.12619	0.277904	-0.327264	0.0237321	-0.292785	-0.0502889	-0.78061	0.638027	-0.240222	-0.948518	-0.0386679	-0.0488449	0.046543	-0.439197	-0.134577	-0.178471	-0.0650537	-0.547544	-0.570972	-1.08233	-0.519397	-0.34495	2.62102	3.57232	-1.26488	-0.450757	0.0478102	1.11481
LOC140749473	LOC140749473	LOC140749473	uncharacterized LOC140749473			1.53689	1.98735	1.81305	0.0594858	-1.03417	0.959463	0.266389	1.06671	-0.759742	-1.24053	-0.794578	0.929414	0.574505	1.29886	-1.24522	-1.18979	1.27063	-0.142482	-0.934146	-1.14086	0.205589	-0.329538	1.14936	-1.56962	0.154139	-1.33944	-0.864698	-0.353572	0.0146376	-0.401216	-0.0387135	0.0789254	0.0129027
LOC140749540	LOC140749540	phospholipase A1-like	phospholipase A1-like			0.0828269	1.64699	-0.922192	-1.36081	-0.235711	-0.288759	0.344324	-0.119499	-0.932509	-0.0894896	0.591735	-0.378896	0.768811	0.370699	-0.94355	-0.453887	0.529481	-0.389724	-1.62151	-0.387009	-0.922678	-0.319516	-1.51405	-0.947832	-0.463976	-0.699845	0.080903	1.31155	1.13806	2.62754	1.92792	1.08011	0.490488
LOC140749662	LOC140749662	Muscle protein 20	muscle-specific protein 20-like	Mp20	Muscle protein 20	-0.524221	-0.592378	1.38411	-0.256131	-1.63787	-1.00486	-0.586371	-0.0629453	-1.06176	-0.764539	0.99478	0.116172	-0.208015	1.69758	-1.02057	-1.04793	1.94472	1.25505	-0.55693	-0.971694	0.680874	0.433819	1.72001	-1.02991	-0.907752	-0.894896	-0.924014	1.38083	1.07863	0.270533	-0.0551912	0.616467	0.534381
LOC140749685	LOC140749685	LOC140749685	uncharacterized LOC140749685			-2.22162	0.218147	1.43375	-0.753063	-0.976532	-1.66097	-0.773857	0.823753	-0.6334	-0.0860641	-0.189188	-1.5589	0.0966663	0.905784	-1.57501	-0.539024	0.888123	-0.380211	-0.926802	-0.873506	-0.337197	1.35008	1.13247	-0.12832	0.555662	0.522427	0.822874	0.151699	0.418015	1.34097	0.286451	1.68363	0.983162
LOC140749899	LOC140749899	kinesin-like protein CG14535	kinesin-like protein CG14535			-1.17262	-0.666651	-0.515661	-0.282339	-1.4021	-1.3335	-0.48013	0.883027	-0.793432	-0.878272	0.516658	-1.078	-0.281812	0.188256	-1.21797	-0.944112	0.645097	0.646395	-0.659909	-0.667181	1.5085	-0.00764891	1.38799	-0.234068	0.992808	-0.513444	-0.38272	2.6674	1.59422	0.662765	0.12731	1.49812	0.193015
LOC140750019	LOC140750019	LOC140750019	uncharacterized LOC140750019			0.221509	0.941209	0.887781	0.0239713	-0.359971	0.199809	0.411585	0.987817	-0.606731	-1.11829	-0.00551149	0.466874	0.663934	1.4219	-0.743046	-0.74116	0.746233	0.134387	-1.84488	-2.04088	-0.301061	-0.378077	-0.231249	-1.73737	-0.199925	-1.54481	-1.40691	1.54757	1.83099	0.596164	0.618495	0.825568	0.734073
LOC140750092	LOC140750092	ommochrome-binding protein-like	ommochrome-binding protein-like			-0.353088	0.0591953	0.184453	0.291306	-0.602517	-0.650371	-0.537307	-0.0358212	-0.822621	-0.307609	1.96643	0.136695	-0.195757	0.901751	-0.151278	-0.305106	1.57082	1.44014	-0.475848	-0.553198	1.17799	-0.308905	-0.171231	-0.61479	-0.896539	-0.851504	-0.0434469	-1.37183	-0.75166	0.729123	-0.51527	3.39493	-1.33715
LOC140750114	LOC140750114	PGRP-SA	peptidoglycan recognition protein-like	PGRP-SA	Peptidoglycan recognition protein SA	0.669426	2.6313	0.192966	-0.507898	-0.977274	-0.601049	-0.457259	0.0356034	-1.12433	-0.639035	1.94267	-0.039928	-0.683307	0.340143	-0.645164	-0.968152	1.20162	1.76512	-0.365612	-0.392545	1.3193	0.274965	0.717636	-0.0538148	-0.334522	-0.429496	0.603227	-1.06129	-0.575128	-0.225826	-0.979731	1.25091	-1.88353
LOC140750180	LOC140750180	cytochrome b5-related protein-like	cytochrome b5-related protein-like			-0.780389	-0.321246	0.333117	0.532234	-0.661066	-0.442972	-0.233162	-0.144849	-0.826149	0.0236149	3.0207	-0.309134	-0.490753	0.339542	-0.175761	-0.438564	1.02396	0.851974	-0.798882	-0.38497	1.29192	0.0103269	-0.245878	-1.18337	-0.799874	-0.839062	1.86874	-0.883495	-0.45734	0.276733	-0.511678	2.53911	-1.18337
LOC140750202	LOC140750202	venom allergen 5-like	venom allergen 5-like			-0.9171	-0.853352	0.501886	-1.53446	-1.50335	-0.954876	-0.892102	1.27115	-0.600853	-0.876023	-0.223347	-0.607268	-0.710592	1.11691	-1.08325	-0.734103	1.24722	0.644824	-0.0162759	-0.332825	1.82794	0.0649644	0.762918	-1.10033	0.975223	-1.2967	0.348792	1.27922	2.0057	0.269507	0.378269	1.07913	0.463161
LOC140750489	LOC140750489	quemao	terpene synthase-like	qm	quemao	0.214362	-0.454992	5.19157	-0.454992	-0.454992	-0.454992	-0.454992	-0.0665004	-0.454992	0.0989221	-0.0430209	0.19696	-0.454992	0.726898	-0.454992	-0.454992	-0.109691	-0.0969042	-0.135196	-0.454992	-0.454992	0.79433	0.388783	-0.454992	-0.00410984	-0.0501833	-0.454992	-0.454992	-0.454992	-0.137465	-0.454992	0.483073	-0.171944
LOC140750634	LOC140750634	unc-5	netrin receptor unc-5-like	unc-5	unc-5	0.345274	0.718315	1.19961	-0.301135	-0.264	0.0965557	0.782034	1.20515	-0.174762	-0.348187	0.989503	0.566601	0.79561	1.15923	-0.402756	0.388154	0.243905	0.661614	-0.429537	0.490504	-0.332363	1.48229	0.690801	0.075076	0.0763666	0.643404	0.195984	-2.62498	-1.81573	-1.86916	-1.55263	-1.52921	-1.16152
LOC140750713	LOC140750713	grain	GATA-binding factor C-like	grn	grain	-1.00118	-0.49855	1.63191	-0.611442	-0.187453	-1.55554	-0.656768	1.52819	-1.00567	-0.196791	1.63649	-0.94764	-0.624716	1.70558	-0.68434	0.169707	1.30089	-0.44155	-1.10278	-0.538947	0.474317	-0.324513	0.862586	-1.38098	0.659585	-1.48136	-0.904571	0.362901	0.450811	1.07752	0.839017	1.42994	0.0153415
LOC140750874	LOC140750874	LOC140750874	uncharacterized LOC140750874			-0.745691	-0.68171	0.7059	-0.415171	-0.558379	-0.766907	-0.568708	1.60314	-0.795068	1.06653	0.273507	-0.93616	0.330433	2.78847	-0.467639	0.290132	1.59356	-0.338067	-0.80174	-0.6819	-0.844153	-0.795892	-0.189407	-0.945792	-0.702903	-1.18201	-0.802118	-0.237359	0.417185	0.322676	0.464038	1.79873	1.80248
LOC140750919	LOC140750919	Collagen type IV alpha 1	uncharacterized LOC140750919	Col4a1	Collagen type IV alpha 1	0.153393	-1.3066	0.784593	0.159409	0.30035	-1.26859	-1.91595	1.20822	-0.525204	-0.782513	-0.872553	0.761229	-0.225701	1.65923	0.198528	0.773203	0.77397	-0.508202	-1.2253	0.103689	-0.548325	-0.285905	-0.052984	-1.34367	-1.66345	-1.11421	0.410581	1.25042	1.88618	0.516054	0.33837	1.40414	0.957597
LOC140751031	LOC140751031	beaten path VI	uncharacterized LOC140751031	beat-VI	beaten path VI	-0.596488	0.886373	0.4682	-0.661564	-1.1458	-0.276345	1.59298	1.28256	0.2885	-0.672603	0.881651	0.765177	1.59861	1.55638	-1.00764	-0.30832	1.60796	1.2155	-0.956752	-1.04897	-0.0305456	1.15649	1.2509	-1.02743	-0.832418	-0.982601	-1.53028	-0.678461	-0.232367	-0.327835	-1.14897	-0.350516	-0.735386
LOC140751037	LOC140751037	Kr-h1	uncharacterized LOC140751037	Kr-h1	Kr transcription factor homolog 1	-1.71815	0.0747999	1.57952	-0.505034	0.00120717	-1.31653	-0.531993	1.2041	-1.82009	-0.417627	-0.626141	-0.770066	-0.423344	1.34683	-0.487059	0.0371943	1.09729	-0.443273	-1.12651	-0.739277	1.55714	-0.873692	-0.261525	-1.24877	0.7285	-0.855917	0.373338	1.10699	0.986914	1.42831	1.03054	1.01405	0.598276
LOC140751039	LOC140751039	LOC140751039	uncharacterized LOC140751039			0.850322	0.528902	0.313151	0.73369	0.511986	0.770631	0.462888	0.256974	0.966628	0.276718	0.401332	0.811496	0.64433	0.457238	0.39401	0.33962	0.113464	-0.0964742	0.937177	0.0788345	0.260116	-0.0645362	0.628998	0.409532	0.6133	0.474605	-0.074934	-2.10802	-1.50472	-2.19735	-2.09691	-2.18914	-1.90387
LOC140751042	LOC140751042	unc-5	netrin receptor UNC5B-like	unc-5	unc-5	-1.17204	0.103388	0.67939	-1.48073	-1.96945	-1.8841	0.627793	0.90974	-0.152451	-0.621403	1.56465	-0.565247	0.411138	0.944797	-1.39767	0.0272076	0.884702	1.03944	-1.72769	-0.73863	-0.477088	1.11233	0.76776	-0.822568	-0.395034	-0.135817	-0.439267	0.507909	0.473268	1.21591	1.17795	0.995075	0.536728
LOC140751052	LOC140751052	LOC140751052	uncharacterized LOC140751052			0.128791	1.67041	-0.253031	-0.505736	-0.751447	0.0537981	2.93186	-0.221119	0.405629	-0.261859	-0.0720459	1.11216	2.72124	-0.123433	-0.727059	-0.462115	-0.423476	1.3206	-0.566263	-0.309986	-0.526264	1.59678	-0.373421	-0.940257	-0.568483	-0.982906	-0.579134	-0.652063	-0.658922	-0.934202	-0.557189	-0.0947433	-0.396115
LOC140751055	LOC140751055	LOC140751055	uncharacterized LOC140751055			1.58907	0.289228	2.69766	-0.614034	-1.63951	-0.0130008	-0.260546	1.66278	-0.48366	-1.02096	-0.342408	0.625791	-0.134609	1.53678	-1.73178	-1.16557	1.60202	-0.770027	-0.51341	-1.12288	0.259824	-0.393467	0.349224	-1.02209	0.427344	-0.751093	-0.265857	-0.000410962	0.0243924	-0.0834066	0.00868924	0.569639	0.686267
LOC140751077	LOC140751077	Serpin 42Da	antichymotrypsin-2-like	Spn42Da	Serpin 42Da	1.63731	0.722676	1.34753	-0.94025	-1.49021	1.33032	0.528423	1.07621	-0.110789	-0.656912	0.0601442	1.08865	1.08464	1.74875	-1.40868	-0.67216	1.08427	0.368845	-0.743938	-0.740991	-0.888838	0.759618	0.177274	0.336828	0.0436403	0.369045	0.276194	-1.90136	-1.51876	-0.915433	-0.582344	-0.887054	-0.582638
LOC140751364	LOC140751364	LOC140751364	uncharacterized LOC140751364			-0.0250406	0.505109	0.811707	-0.45292	-0.674278	-1.29393	-0.735641	0.37833	-1.19045	-0.593702	1.45689	0.231345	-0.382285	1.50102	-0.875936	-0.79112	2.56131	0.65886	-1.39129	-0.975074	1.22467	0.63261	2.06517	-1.1089	-0.777849	-0.339661	-0.590651	-0.582412	-0.0296407	-0.372919	-0.402517	1.03208	0.527118
LOC140751536	LOC140751536	NADH-cytochrome b5 reductase 2	NADH-cytochrome b5 reductase 2			1.11288	0.364389	-1.09407	-0.611579	-0.698228	0.653619	0.791927	-1.30245	-0.817957	-0.385195	-0.56044	0.433021	-0.724947	-0.703145	-0.252454	0.185677	-1.31348	0.387217	1.08065	1.66996	1.12404	0.153201	0.0197995	1.32014	1.01468	1.52352	-0.155149	1.73524	-0.259838	-0.800929	-1.94397	-0.03688	-1.90924
LOC140751561	LOC140751561	LOC140751561	uncharacterized LOC140751561			1.69591	1.59093	1.39923	0.36593	-0.482925	1.49137	1.09232	1.09349	0.451375	-0.581835	-0.21151	1.58946	1.59172	1.36246	-0.663013	-0.633266	-0.314273	0.338244	-0.81531	-1.17387	-0.749704	0.0817564	-0.100998	-1.38964	-1.19653	-1.39019	-0.286006	-0.665581	-0.724107	-0.870446	-0.974943	-0.469246	-0.450776
LOC140751603	LOC140751603	pippin	facilitated trehalose transporter Tret1-like	pippin	pippin	0.758696	-0.307718	0.964318	-0.373566	-1.32208	-1.30064	-0.625103	1.0519	-0.233175	-1.80848	0.568744	0.784649	-0.197872	0.532946	-1.14514	-0.629857	0.995471	1.07779	0.12689	-1.77459	-0.738475	1.55173	1.10027	-0.912369	-0.441805	-0.557256	-1.81369	-0.0269705	0.541988	0.666889	1.135	0.924279	1.42724
LOC140751636	LOC140751636	Trpgamma	transient receptor potential-gamma protein-like	Trpgamma	Transient receptor potential cation channel gamma	-1.02105	-0.135839	0.790278	-0.689971	-0.654883	-1.01556	-0.109859	0.569812	-0.611868	-0.614358	2.13408	0.157531	0.647622	1.63079	-1.05219	-0.55027	2.25562	0.704759	-1.12976	-0.768584	0.904663	0.610167	1.31594	-1.23288	-0.706905	-1.26903	-0.561193	-0.150747	-0.617775	-0.395418	-0.773591	1.12247	1.21799
LOC140751639	LOC140751639	roundabout 3	roundabout homolog 2-like	robo3	roundabout 3	-1.83616	-0.924687	0.513898	-0.391645	-0.836796	-1.1274	-0.787189	1.35389	-0.927505	-0.724247	1.06096	-0.999725	-0.106751	1.63357	-1.01984	-0.314782	2.58626	0.229906	-0.812475	0.604974	1.11585	-0.480326	0.180988	-0.593961	0.191474	-0.316074	-1.55205	0.694651	0.688329	0.598135	1.13286	0.30773	0.858147
LOC140751722	LOC140751722	CARPB	carbonic anhydrase-related protein 10-like	CARPB	Carbonic anhydrase-related protein B	-0.268428	0.608346	0.02258	-1.17105	-1.32907	-1.37059	-0.0082105	1.13289	-1.06204	-0.443181	1.19127	-0.529591	0.762667	1.63155	-0.804323	0.667917	2.36988	-0.740324	-1.22446	-0.889618	0.0147831	-0.771727	0.0804701	-1.09429	0.824653	-0.929752	-0.754807	0.235815	0.498337	1.4049	1.77847	-0.10794	0.274877
LOC140751785	LOC140751785	sidestep VI	kin of IRRE-like protein 2	side-VI	sidestep VI	0.06941	-0.509683	0.719766	-0.722223	-1.43947	-0.771343	0.071041	0.736432	-0.424662	-0.66524	-0.443949	0.476211	0.391838	1.13671	-0.351988	-1.43947	2.99725	-0.144524	-0.0508218	-0.401029	-0.043283	-0.141375	0.122557	-1.43947	0.18669	-0.746682	-0.733858	2.32948	2.0334	-0.424873	0.152788	0.225033	-0.754655
LOC140751818	LOC140751818	Glucocerebrosidase 1b	lysosomal acid glucosylceramidase-like	Gba1b	Glucocerebrosidase 1b	-0.160829	-1.18903	-1.82647	-0.424324	-0.676488	1.23883	-1.1615	-1.91981	1.53278	-0.19084	-1.29324	1.16948	-0.172013	-1.8491	1.79089	0.303909	-1.20197	0.102247	0.903258	0.138303	0.198949	-0.569984	-0.00216206	0.95851	0.268391	0.0878626	-0.217541	0.883919	1.33153	-0.164157	0.577095	0.928389	0.605127
LOC140751841	LOC140751841	Neprilysin 1	endothelin-converting enzyme 1-like	Nep1	Neprilysin 1	-0.180051	-0.295678	0.321816	-0.718998	-1.07266	-0.715951	-0.49753	0.188506	-0.579014	-0.573951	0.233847	-0.311839	0.0680796	1.46279	-0.86086	-0.701361	0.946028	-0.557369	-0.892558	-0.869882	-0.819264	-0.292129	-0.281063	-0.784806	-0.155381	-0.813489	-1.4447	2.05548	2.24936	1.308	1.27685	1.79414	1.51365
LOC140751923	LOC140751923	LOC140751923	uncharacterized LOC140751923			1.67012	3.65295	-0.0403922	-0.540923	-0.540923	-0.540923	-0.540923	-0.20051	0.0954688	-0.540923	-0.540923	0.359719	-0.540923	-0.540923	-0.146414	-0.540923	-0.540923	0.77734	-0.540923	-0.540923	-0.540923	-0.256378	-0.197792	-0.152425	-0.540923	-0.540923	-0.540923	0.739589	3.06549	-0.0594585	-0.102525	-0.00909636	-0.540923
LOC140752099	LOC140752099	dpr21	zwei Ig domain protein zig-8-like	dpr21	defective proboscis extension response 21	-1.19283	-1.19283	-0.10441	-1.19283	-1.19283	-0.941982	-0.683778	-0.117809	-0.811476	-0.782027	0.180085	-0.896314	-0.66957	-0.265607	-0.784069	-0.836205	0.681197	0.686134	0.923913	0.888978	0.456458	-0.473783	1.07322	-0.700257	0.97546	-0.932709	-0.927887	1.61638	1.69677	0.843189	1.239	1.76891	1.66952
LOC140752146	LOC140752146	wunen	putative phosphatidate phosphatase	wun	wunen	-0.764254	0.529021	1.17167	-0.579498	-0.957942	-1.28049	0.847149	0.953689	0.565593	-0.260255	1.34213	-0.229214	0.996474	0.698776	-0.719843	-0.339468	1.16212	2.18655	-1.32545	-0.920648	-0.548885	1.9972	0.649458	-1.72514	0.0507434	-1.26774	-0.737455	-0.876535	0.507345	-0.924708	-0.0123844	-0.547149	0.359136
LOC140752153	LOC140752153	Pherokine 3	ejaculatory bulb-specific protein 3-like	Phk-3	Pherokine 3	-1.71012	-1.06989	0.257259	-0.25765	-0.571675	-1.30663	-0.962554	0.662716	-0.890742	-0.707905	-0.219999	-1.36776	-1.18389	0.477066	-1.10773	-0.895418	0.916423	0.175694	-0.169898	-0.212887	0.801797	0.00248633	0.473396	-0.643832	0.74076	-0.387659	0.203709	1.92139	2.23248	1.12371	1.4014	0.95429	1.32166
LOC140752264	LOC140752264	arc	uncharacterized LOC140752264	a	arc	-0.646412	-1.2672	-1.82234	0.558211	0.243273	0.657551	0.0237047	-0.681028	0.967719	0.819198	0.363191	0.216334	-0.328026	-1.19366	0.909583	0.573971	-0.430949	0.476229	1.20122	1.00689	0.379224	0.831475	0.75665	1.42354	0.953007	1.27019	0.928737	-1.50904	-1.35406	-1.41869	-1.3324	-1.35171	-1.22437
LOC140752346	LOC140752346	maspardin-like	maspardin-like			2.22402	1.03505	0.711485	-0.306976	-0.213703	1.70003	1.39243	0.537203	0.447513	0.430883	0.592237	1.72398	0.890447	0.968429	-0.132258	0.089938	0.0845065	-0.526038	0.0241572	-0.352102	-0.103157	-0.865984	-0.432873	-0.304701	-0.170043	-0.692711	-0.396245	-2.02781	-1.67512	-1.46126	-1.29112	-1.18772	-0.712494
LOC140752370	LOC140752370	LOC140752370	uncharacterized LOC140752370			-0.848829	0.0385201	1.18936	-0.486651	-0.756239	-0.647307	-0.424204	0.400345	-0.884337	-0.46409	1.57355	-0.731244	-0.504287	0.740756	-1.16153	-0.478651	0.907103	0.401746	-0.739993	-0.722574	-0.202511	0.454551	0.969789	-0.748071	-0.568019	-0.783974	-0.889403	0.677927	0.284042	2.6031	2.89782	-0.722865	-0.37383
LOC140752454	LOC140752454	LOC140752454	uncharacterized LOC140752454			0.228064	1.75083	0.288353	-0.280538	-0.623003	0.120997	2.51576	-0.342914	-0.0871288	-1.13524	-0.107079	0.95256	2.31013	0.260346	-1.13524	-1.13524	-0.140236	1.46251	-0.213517	0.219409	-0.387561	1.97779	0.038418	-1.13524	-1.13524	-0.551046	-0.540215	-0.416093	-0.338531	-0.342288	-0.624399	-1.13524	-0.319185
LOC140752458	LOC140752458	Cuticular protein 65Eb	uncharacterized LOC140752458	Cpr65Eb	Cuticular protein 65Eb	-0.23442	-0.0499703	3.14591	-0.690646	-0.690646	0.0595996	-0.690646	1.38258	-0.286226	-0.690646	1.91365	1.06169	0.093481	2.15166	-0.257109	-0.690646	-0.358147	0.218455	-0.690646	-0.690646	-0.690646	-0.377952	1.89954	-0.690646	-0.256479	-0.690646	-0.690646	-0.103288	-0.35415	-0.690646	-0.34979	-0.32064	-0.690646
LOC140752544	LOC140752544	dumpy	uncharacterized LOC140752544	dpy	dumpy	0.524333	-0.966797	0.213803	0.528503	-0.541994	2.17228	-0.966797	-0.966797	3.32976	-0.583696	-0.473748	1.45938	-0.966797	-0.966797	0.451001	-0.966797	-0.553539	-0.966797	0.23846	-0.506616	0.412966	-0.41744	-0.0710518	0.613829	1.51718	-0.966797	-0.617733	0.0638547	0.0547955	0.738658	-0.0216626	-0.506922	-0.290035
LOC140752723	LOC140752723	C-Maf-inducing protein-like	C-Maf-inducing protein-like			-2.23041	-1.19208	0.415616	-0.709941	-0.679868	-1.35139	-0.425507	1.2063	0.732289	0.903566	1.28847	-1.11346	-0.473263	1.60027	-0.254875	0.145849	1.78476	0.748085	-1.1371	-0.641236	0.73375	-0.150133	0.0285595	-0.57851	1.28097	-0.747432	-0.666673	1.19893	1.5583	-0.893029	0.216665	-0.318793	-0.27868
LOC140753034	LOC140753034	LOC140753034	uncharacterized LOC140753034			-1.40223	-0.770133	-0.401651	-1.20992	-0.842599	-1.75703	-1.32563	0.704144	-1.04551	-0.66949	0.50975	-0.912222	-0.635166	0.990483	-1.17462	-0.0257791	1.19788	-0.0296673	-1.37566	0.354831	0.185503	0.587594	0.27923	0.234605	0.539558	0.432709	-0.105743	0.993893	2.09248	0.852726	0.72155	0.879272	2.12684
LOC140753084	LOC140753084	Tetraspanin 47F	uncharacterized LOC140753084	Tsp47F	Tetraspanin 47F	-0.735095	1.78308	0.0731186	-0.437273	-0.482875	-0.457698	3.09645	-0.257611	-0.436656	-0.280814	-0.150972	0.773004	2.24892	-0.735095	-0.283072	-0.340727	-0.245166	1.71319	-0.413877	-0.46187	-0.735095	2.1058	-0.253809	-0.735095	-0.735095	-0.161082	-0.442111	-0.484566	-0.431058	-0.416154	-0.483563	-0.462052	-0.735095
LOC140753233	LOC140753233	ImpE1	uncharacterized LOC140753233	ImpE1	Ecdysone-inducible gene E1	0.131622	0.640235	2.07407	-0.862054	-1.85901	-1.74218	0.640344	1.53778	0.824126	-1.31966	0.377362	-0.284386	0.203099	1.09441	-0.987393	-1.01639	1.43323	1.45259	-0.0332404	-0.905631	0.239598	1.59112	0.939946	-0.423699	0.0504444	-0.578513	-0.533239	-0.917083	0.0100613	-0.616375	-0.817594	-0.457586	0.113988
LOC140753297	LOC140753297	Cytochrome P450 6a2	cytochrome P450 6a2-like	Cyp6a2	Cytochrome P450 6a2	0.335067	0.00522098	-0.572423	1.76352	1.98844	0.714666	-0.327694	-0.908527	0.312992	0.455055	0.161744	1.0502	0.231463	-0.597518	1.56124	1.14961	0.13596	-0.137764	0.537916	0.224421	0.226243	0.0808853	0.0836971	0.509416	0.476641	0.312538	0.127292	-1.79225	-1.63212	-1.61143	-1.47447	-1.7768	-1.61325
LOC140753764	LOC140753764	LOC140753764	uncharacterized LOC140753764			-0.330046	0.1811	0.658983	-0.877851	-0.946825	-0.715907	-0.0325273	0.377751	-0.910566	-0.778508	-0.141078	-0.412144	0.0308732	0.428733	-1.02301	-0.81211	0.440374	0.0107274	-1.02031	-1.08126	-0.361313	-0.081714	0.179445	-1.03319	-0.416559	-1.69824	-0.220073	1.7922	1.62518	1.90044	1.83081	1.95898	1.47763
LOC140753788	LOC140753788	LOC140753788	uncharacterized LOC140753788			-0.950819	-0.474688	-0.346901	-1.007	-0.991099	-0.744181	-0.293693	-0.072858	-0.305145	-0.355004	1.90761	-0.554042	0.206186	0.737124	-1.1105	-0.539275	0.175719	0.214205	-0.781596	-0.649784	-0.482429	-0.0798874	-0.263771	-0.718715	-0.460094	-0.928414	-0.839065	2.70635	2.17284	1.28413	1.57802	1.01501	0.951765
LOC140753806	LOC140753806	RhoGAP68F	uncharacterized LOC140753806	RhoGAP68F	Rho GTPase activating protein at 68F	-0.211872	-0.650193	-1.58127	1.43457	1.20599	0.907104	-0.0858941	-0.705699	1.0067	0.649508	0.299366	0.733478	0.0849861	-1.0367	1.59885	1.01528	-0.516697	0.0301419	1.23763	0.616623	0.0670982	0.228466	0.286246	0.692463	0.226605	0.588993	0.719571	-2.07506	-1.42304	-1.77146	-1.12433	-1.31637	-1.13108
LOC140753824	LOC140753824	LOC140753824	uncharacterized LOC140753824			-0.541487	-0.0587216	1.11084	-0.431157	0.0718086	-0.529811	-0.398302	0.583159	-0.692878	-0.655518	2.1541	0.0293611	-0.549052	1.47022	-0.324684	-0.598914	2.31936	1.38381	0.159206	1.03446	1.07547	0.462548	1.47859	-0.735711	-0.322448	0.0348862	-0.714519	-1.17575	-1.47911	-1.14756	-1.06306	-0.992953	-0.956176
LOC140753927	LOC140753927	LOC140753927	uncharacterized LOC140753927			-1.30463	-0.589235	-0.0481885	-1.08122	-1.26714	-0.865501	-0.295406	0.0382478	-0.520933	-0.448904	0.816773	-0.36559	0.00203985	0.495138	-0.774909	-0.293824	0.492184	-0.0210806	-1.04602	-0.914327	-0.327087	-0.0307188	-0.226183	-0.533939	-0.15989	-0.846587	-0.777683	2.12437	2.21171	1.62084	1.70419	1.65155	1.58196
LOC140753981	LOC140753981	Lsp1beta	basic juvenile hormone-suppressible protein 2-like	Lsp1beta	Larval serum protein 1 beta	-0.408184	-0.86711	0.0133692	0.262661	-1.42855	-0.208977	0.129396	1.38906	-0.874183	-0.28401	3.09464	0.358493	-0.296892	0.400198	-0.605193	-0.78522	0.974032	0.944801	-0.768087	-0.445159	1.06557	0.18142	-0.183984	0.200472	-1.28209	-0.506094	0.0821362	-1.06845	-0.312753	1.06131	-0.330286	2.09588	-1.59821
LOC140754080	LOC140754080	Lsp1beta	uncharacterized LOC140754080	Lsp1beta	Larval serum protein 1 beta	-0.38347	-0.77469	0.337598	0.560958	-1.3912	-0.762709	-0.57622	0.464241	-1.01748	-0.145827	2.62278	0.040919	-0.350596	0.608715	-0.43275	-0.67536	1.24691	1.78345	0.0511548	0.0598589	2.06959	0.239806	0.100224	0.176489	-1.10363	-0.493187	-0.154469	-1.37212	-0.345393	1.23887	-0.341365	0.701612	-1.98272
LOC140754277	LOC140754277	LOC140754277	uncharacterized LOC140754277			-0.069548	-0.0860057	-0.832467	0.619901	0.44229	0.347659	0.626581	-0.377306	0.956678	0.907033	0.523356	0.152123	0.143223	-1.02036	0.646741	0.415649	-0.529185	0.702688	1.35786	0.83896	0.216771	0.711005	0.777346	1.03406	0.729848	0.894066	0.560944	-1.96492	-1.87658	-1.88387	-1.79498	-1.56531	-1.60424
LOC140754729	LOC140754729	squid	RNA-binding protein 38-like	sqd	squid	-0.915463	1.02901	0.552027	-0.823698	-1.64158	-0.792927	2.05759	0.480097	-0.455033	-0.193649	1.5618	0.969295	2.03747	1.18721	-1.05802	-0.665864	1.50283	1.17332	-0.912882	-0.824994	-0.296131	0.854237	0.82881	-0.414433	-0.352259	-0.533332	-0.920357	-0.611874	-0.65983	-0.179897	-0.481605	-0.359054	-1.14083
LOC140754743	LOC140754743	l(2)efl	protein lethal(2)essential for life-like	l(2)efl	lethal (2) essential for life	-0.621519	-0.404079	0.684209	-0.516112	-0.727426	-0.44241	-0.338667	0.997069	-0.779025	-0.170282	2.54821	0.17264	-0.158728	1.09515	-0.759926	-0.693754	0.59488	1.44298	-0.758777	-0.559552	-0.126501	1.8583	3.07551	-0.648616	-0.641923	-0.682975	-0.113874	-0.457111	-0.662425	-0.478856	-0.626614	-0.559874	-0.539924
LOC140754746	LOC140754746	lame duck	uncharacterized LOC140754746	lmd	lame duck	-0.603721	-0.204157	0.717089	-0.301689	-0.681683	-0.552615	-0.204678	1.08643	-0.438088	0.256701	2.58504	-0.013326	0.265988	1.89767	-0.914534	-0.145959	2.13537	1.05238	-0.914534	-0.914534	0.535999	0.892123	1.84313	-0.914534	-0.914534	-0.539257	-0.44677	-0.683244	-0.914534	-0.706232	-0.682318	-0.662459	-0.914534
LOC140754836	LOC140754836	doughnut on 2	tyrosine-protein kinase Dnt-like	dnt	doughnut on 2	-0.632802	-0.549243	0.884348	-0.312252	-0.929904	-1.82739	-0.560078	1.12986	-0.73507	-0.864636	-0.00861941	-0.636621	-0.494865	1.19744	-1.79056	-0.511518	2.0446	-0.213925	-0.977742	-0.830738	0.173514	-0.105644	0.880544	-1.00295	0.625762	-0.825415	-0.238373	0.73162	1.33652	1.30748	1.66508	0.963575	1.108
LOC140754870	LOC140754870	l(2)efl	protein lethal(2)essential for life-like	l(2)efl	lethal (2) essential for life	-0.622882	-1.17917	-0.234263	-0.577922	-0.923997	-0.362258	0.589107	1.15324	-0.896868	-0.490958	0.388573	-0.931259	-0.761469	0.18828	-1.45245	-0.623782	2.36041	-0.402384	-0.953321	-0.991238	-0.600344	1.26209	0.974377	-0.354289	1.12652	-0.00574577	-0.748582	-0.0806582	0.0395853	2.17663	2.09684	0.327631	0.510558
LOC140754871	LOC140754871	l(2)efl	protein lethal(2)essential for life-like	l(2)efl	lethal (2) essential for life	-0.995755	-0.0977446	1.17813	-0.327284	-0.783031	-0.413517	0.641597	1.8291	0.584978	-0.14214	0.712455	0.313419	0.243113	1.45211	-0.997947	-0.316725	1.7228	-0.00673909	-1.24552	-1.7244	-0.253554	1.15818	0.653175	-1.24493	0.381772	-0.942025	-1.16949	-0.783985	-0.454155	-1.11613	-0.887674	1.55705	1.47488
LOC140755035	LOC140755035	Actin 57B	actin, muscle	Act57B	Actin 57B	-1.22681	-0.509287	0.831782	-0.740131	-1.01403	-0.886882	-0.131457	1.19226	-0.821428	0.37171	1.57993	0.330694	0.24006	1.6559	-0.720334	-0.221097	1.28459	0.970033	-0.281748	0.01478	1.26045	0.905715	1.86911	-0.0758976	0.967088	-0.159428	0.577975	-1.32255	-1.17735	-1.30728	-1.36565	-0.73885	-1.35186
LOC140755052	LOC140755052	found in neurons	ELAV-like protein 4	fne	found in neurons	-0.338324	1.46666	-0.0347925	-0.650011	-0.877722	-0.412481	2.8595	-0.0222714	0.589201	-0.446241	-0.0707166	1.25731	2.79257	-0.0337776	-0.817421	-0.562989	-0.447578	1.3115	-0.382578	-0.383018	-0.451423	1.76523	-0.236595	-0.622976	-0.375179	-0.371014	-0.738921	-0.630962	-0.434445	-0.786322	-0.532747	-0.565902	-0.815566
LOC140755102	LOC140755102	dpr13	uncharacterized LOC140755102	dpr13	defective proboscis extension response 13	-1.34819	-0.371252	0.706845	-1.03394	-1.72285	-0.936876	-0.510807	1.15074	-1.24579	-0.0354795	1.35059	0.0902425	0.249544	2.0458	-1.19573	-0.13227	2.37044	0.553419	0.0692981	-1.21943	0.409504	0.106465	0.792058	0.964412	1.45374	0.397367	-1.30919	-0.227982	-0.0861602	-0.756767	-0.414613	-0.0169382	-0.146208
LOC140755422	LOC140755422	scarlet	protein scarlet-like	st	scarlet	-0.849993	-0.378597	0.278593	-0.942607	-1.148	-0.696134	0.116361	1.32052	-0.194718	-0.0112637	1.25823	-0.913171	-0.13601	-0.0961923	-0.903215	-0.462407	0.39489	0.441164	-1.40082	-1.42757	-1.1222	0.588882	0.909149	-1.06353	-0.294889	-0.695386	-0.719381	0.765383	1.01627	2.28902	2.37527	1.11952	0.58282
LOC140755513	LOC140755513	LOC140755513	uncharacterized LOC140755513			1.27163	4.43714	-0.143737	-0.587331	-0.369433	1.21553	1.43085	-0.168586	0.064247	-0.410641	-0.302147	0.933371	0.564962	0.770769	-0.303216	-0.365187	-0.167001	-0.443406	-0.571311	-0.334528	-0.482709	-0.269722	-0.500485	-0.360962	-0.353709	-0.398211	-0.44432	-0.791263	-0.791263	-0.636765	-0.791263	-0.298587	-0.402721
LOC140755969	LOC140755969	LOC140755969	uncharacterized LOC140755969			1.11937	0.701493	-0.901551	0.0467375	0.963794	0.483166	-1.235	-1.03707	0.000518797	0.729554	-0.270259	1.21378	-0.166022	-0.524332	0.502031	0.549578	-0.512958	-1.40554	-1.54746	0.7595	-0.00758937	-1.13372	-1.67291	0.589902	-0.994605	-1.64986	0.216148	-0.68696	0.531804	0.997756	1.96472	0.513992	1.862
LOC140756027	LOC140756027	knirps-like	knirps-related protein-like	knrl	knirps-like	-1.10126	-0.958222	0.334668	-0.892657	-1.07048	-1.02625	-0.658436	0.985795	-0.957407	-0.97334	-0.267453	-0.617097	-0.484622	1.64603	-1.25085	-0.725903	1.46611	-0.227204	-0.871075	-0.689919	0.43563	0.0233299	0.652737	-0.240113	0.682952	-1.11276	-0.429317	0.891188	1.58843	1.15193	1.49619	1.64301	1.55639
LOC140756079	LOC140756079	Zn finger homeodomain 2	zinc finger homeobox protein 4-like	zfh2	Zn finger homeodomain 2	-1.55926	-0.366097	1.37139	-0.533542	-1.47721	-0.814438	-0.32075	1.37179	-0.528524	-0.527165	-0.228449	-0.13618	0.0886873	1.23618	-2.14694	-0.244245	1.65218	0.564928	-1.10891	-0.866371	0.814238	-0.0181091	0.706179	-1.77255	0.732661	-0.912355	-0.31627	1.02672	0.906445	0.785477	0.993518	0.82961	0.797354
LOC140756104	LOC140756104	Pdh	15-hydroxyprostaglandin dehydrogenase [NAD(+)]-like	Pdh	Photoreceptor dehydrogenase	-0.656388	1.56631	0.658383	-0.636698	-0.263792	-0.66371	1.81441	0.0582167	0.00925017	-0.364607	0.000128096	0.732089	1.82976	0.946765	0.0159597	-0.322601	0.233663	0.799162	-0.978008	-0.735131	0.0633504	1.62473	0.0669397	-0.647605	0.101213	-0.747313	2.33626	-1.18216	-1.091	-1.19009	-1.02516	-0.75944	-1.59288
LOC140756119	LOC140756119	LOC140756119	uncharacterized LOC140756119			-0.805216	0.530214	0.19784	-0.197891	-0.58942	-1.39879	-0.313621	1.24106	-0.271445	2.70448	-0.612423	-0.926256	1.19163	0.928012	-1.07246	1.93708	1.14093	1.09845	-0.633601	-1.00493	-0.484538	0.94545	0.149924	-0.390649	-0.538925	-0.891358	-0.88198	0.257252	-0.833696	0.602634	-1.14222	0.961647	-0.897189
LOC140756124	LOC140756124	sina homologue	uncharacterized LOC140756124	sinah	sina homologue	-0.426445	-1.20047	-1.86208	0.683706	0.509527	0.143209	-0.215135	-0.776732	0.649667	0.935004	0.526518	0.187604	-0.187427	-1.10825	0.900194	0.867712	-0.124968	0.357516	1.03444	1.09857	0.503228	0.781636	0.578409	1.56229	0.899423	1.43067	0.502794	-1.61337	-1.2111	-1.92851	-1.27317	-1.22355	-1.00091
LOC140756150	LOC140756150	LOC140756150	uncharacterized LOC140756150			2.13102	1.67713	1.14042	1.02035	-1.21833	2.09542	-0.433284	0.719927	1.87914	-0.962017	-0.782805	1.18456	0.467903	-0.214195	-0.809329	-1.13362	-0.0942301	-0.193513	0.255935	-1.12465	-0.531872	-0.0637665	0.299286	-1.08217	-0.824905	-1.41347	-0.894677	-0.258782	-0.363539	-0.175759	-0.545317	0.329714	-0.0805799
LOC140756345	LOC140756345	beta-Tubulin at 60D	tubulin beta-1 chain-like	betaTub60D	beta-Tubulin at 60D	-1.19242	-0.320683	0.760961	-0.798127	-0.192844	-0.579672	0.419797	1.20651	-0.15742	0.303854	0.324197	-0.0293732	-0.255633	1.53512	-0.247269	-0.560901	0.571075	0.572702	-0.411161	-0.957808	0.578695	-0.454847	0.759714	-2.62047	-1.06166	-2.68631	1.2642	0.824755	0.990511	1.01706	0.3176	1.3099	-0.230066
LOC140756418	LOC140756418	facilitated trehalose transporter Tret1-like	facilitated trehalose transporter Tret1-like			-0.77031	-0.235915	-0.410124	-0.65138	-0.757071	-0.508216	-0.283875	-0.270711	-0.453991	-0.673542	-0.153138	-0.508553	-0.333803	-0.262444	-0.69333	-0.580143	-0.209526	0.35099	-0.732544	-0.569141	-0.436798	-0.300403	-0.432846	-0.697912	-0.657463	-0.409291	-0.538743	1.78758	1.93412	2.13669	2.15653	1.82438	2.34093
LOC140756885	LOC140756885	organic cation transporter protein-like	organic cation transporter protein-like			2.68888	2.28405	1.44528	-0.189416	-0.687786	1.31261	0.478509	0.180922	-0.221281	-0.700175	-0.582861	1.98941	1.57832	1.07743	-0.495495	-0.715225	-0.393323	-0.256146	-0.573426	-0.577742	-0.523806	-0.276617	-0.385936	-0.70247	-0.700578	-0.71218	-0.356401	-0.563995	-0.582073	-0.538524	-0.814117	-0.814117	-0.671722
LOC140756946	LOC140756946	LOC140756946	uncharacterized LOC140756946			-0.596487	0.926264	-0.49685	-0.631309	-0.415085	-0.195393	3.09183	-0.50553	-0.098544	-0.547312	-0.088206	0.91883	2.09141	0.0331433	-1.05633	-0.38007	-0.46235	1.397	0.0559916	0.584149	0.46089	1.94241	-0.128633	-0.211773	-0.372604	0.30312	0.405308	-0.87581	-0.722767	-1.38896	-1.21278	-0.82489	-0.998653
LOC140757230	LOC140757230	mangetout	metabotropic glutamate receptor 2-like	mtt	mangetout	-0.44021	0.341904	0.402921	-0.331073	-0.8767	-0.8767	-0.618013	1.0463	-0.489774	0.691209	3.23196	-0.1418	0.0407297	1.30367	-0.461917	0.936979	1.99607	1.96796	-0.8767	-0.522464	-0.8767	-0.209028	0.754133	-0.8767	-0.461314	-0.8767	-0.8767	-0.31475	-0.319706	-0.463193	-0.550588	-0.376406	-0.8767
LOC140757301	LOC140757301	BAMBI-like	BMP and activin membrane-bound inhibitor homolog			-0.535337	0.553318	1.58126	0.0163132	-0.175426	-1.00973	0.45822	2.22312	0.132953	-0.571011	1.14411	-0.599	1.02966	0.949169	-1.14729	-0.0415325	1.99642	1.42025	-1.18949	-1.48403	-0.165137	0.262775	0.309822	-1.79915	-0.232743	-1.14486	0.191061	-0.693657	-0.856259	0.684848	0.0677116	-0.283431	-1.09292
LOC140757310	LOC140757310	Edg78E	cuticle protein CP14.6-like	Edg78E	Ecdysone-dependent gene 78E	0.857499	-0.250374	0.0375455	-0.386655	-0.845464	3.3508	1.52441	-0.244447	-0.845464	-0.845464	-0.394484	3.00808	0.0459568	-0.314453	-0.352605	-0.237922	-0.191469	0.325057	-0.845464	-0.424548	0.212343	0.566341	-0.495372	-0.845464	-0.845464	-0.845464	0.343194	-0.177736	-0.304773	-0.354121	-0.297775	0.91922	-0.845464
LOC140757624	LOC140757624	Klp54D	kinesin-like protein KIF12	Klp54D	Kinesin-like protein at 54D	-0.167873	2.02581	0.106379	-0.255703	-0.0890761	-0.571413	1.54858	-0.668432	-0.962106	-0.844597	-0.293219	0.748143	2.17962	-0.222022	-0.489173	0.280254	-0.445387	2.20153	0.330093	0.336034	0.0448374	1.74728	0.272557	0.201604	0.16653	0.11008	-1.87797	-1.26111	-0.93359	-1.03655	-0.493919	-0.87671	-0.810454
LOC140757688	LOC140757688	LOC140757688	uncharacterized LOC140757688			-0.791209	-0.553191	-0.143622	-0.463941	-0.636576	-1.2144	-0.863162	0.377008	-0.754761	-0.797044	0.0882791	-0.760288	-0.582232	0.50815	-0.610438	-0.761645	1.07996	-0.336324	-1.11713	-0.510818	0.018664	-0.324053	0.331155	-1.20666	-0.237615	-0.099298	-0.469855	2.31378	1.55532	1.68823	1.55959	1.96962	1.74451
LOC140757736	LOC140757736	LOC140757736	uncharacterized LOC140757736			-0.872016	-0.211962	3.46712	-0.643211	-0.872016	-0.872016	-0.321697	3.19501	-0.475533	-0.569627	-0.165704	-0.257933	0.784084	0.913514	-0.62623	-0.501207	-0.278808	-0.0072625	-0.48237	-0.453049	-0.472518	0.0213311	1.45431	-0.629975	-0.323654	-0.431025	-0.322792	-0.36451	0.280878	0.123913	-0.4409	0.350338	0.00551115
LOC140757824	LOC140757824	LOC140757824	uncharacterized LOC140757824			-0.449902	-0.287613	1.23458	0.119153	-0.357776	-0.665209	-0.656142	0.70904	-0.869135	-0.399294	2.06962	0.00650892	0.30116	1.50169	-1.20471	-0.378	1.74295	1.37137	-0.580277	-0.770524	0.827382	0.736225	2.58761	-0.850456	-0.131829	-0.881266	0.229875	-0.923007	-0.86284	-0.846082	-0.573723	-0.770812	-0.978554
LOC140757838	LOC140757838	Mlc1	uncharacterized LOC140757838	Mlc1	Myosin alkali light chain 1	-1.10792	-0.331335	1.04362	-0.533628	-0.918731	-0.926305	-0.112081	0.824731	-1.03673	-0.164645	2.2533	0.583267	0.521475	1.69355	-0.855623	-0.358655	1.70025	1.14051	-1.06058	-0.994137	0.549215	0.764609	1.86906	-1.12601	-0.926083	-1.04947	-0.48117	-0.638705	-0.540234	0.421643	0.876523	-0.57223	-0.50749
LOC140757845	LOC140757845	transmembrane protease serine 9-like	transmembrane protease serine 9-like			-0.475948	-0.599353	-0.0376987	-0.450099	-0.617201	-0.630458	-0.472292	-0.0208731	-0.553781	-0.737713	-0.538768	-0.380014	-0.454358	0.144956	-0.662369	-0.499651	-0.109057	-0.463865	-0.737936	-0.599492	-0.616522	-0.503281	-0.35704	-0.784149	-0.412277	-0.774078	0.24604	2.3902	2.18764	2.00702	1.77343	1.93439	1.80459
LOC140757872	LOC140757872	LOC140757872	uncharacterized LOC140757872			-1.12596	-0.671748	0.356671	-1.60911	-1.37221	-1.62717	-0.793095	1.25937	-0.53614	-0.506922	0.657983	-0.82689	-0.382231	1.25969	-1.77463	-0.484305	1.81244	0.481728	-1.08863	0.332935	0.713321	0.115197	0.750612	-0.458182	0.416462	-0.675572	-0.166724	0.215884	0.738524	1.33987	1.71917	0.777335	1.15232
LOC140757879	LOC140757879	LOC140757879	uncharacterized LOC140757879			-1.00508	0.467785	1.87351	0.38157	0.915677	-0.996744	-0.347285	2.74522	-0.000291572	-0.560908	-0.0365746	-0.296738	0.027773	0.955005	-0.109676	0.336472	0.203918	0.919753	0.499765	1.03151	0.438171	0.175371	0.709067	-0.0858263	0.39591	0.236059	-0.261724	-1.96072	-1.25489	-0.949142	-1.60264	-1.28836	-1.55594
LOC140757898	LOC140757898	Cuticular protein 64Ab	uncharacterized LOC140757898	Cpr64Ab	Cuticular protein 64Ab	1.74	1.39924	1.01418	0.01071	-0.68639	2.2376	1.66166	0.830607	-0.0196003	-0.738695	-0.425838	2.06248	1.81636	0.968779	-0.690293	-0.752487	-0.395519	-0.465668	-0.527092	-0.404623	-0.57115	-0.477101	-0.565034	-0.633738	-0.664633	-0.559521	-0.60235	-0.73528	-0.770978	-0.704854	-0.96002	-0.51186	-0.878903
LOC140757911	LOC140757911	beaten path IIa	uncharacterized LOC140757911	beat-IIa	beaten path IIa	-1.18832	0.335152	0.983318	0.00174392	0.188321	-2.18406	-0.30982	0.66036	0.472127	-0.418715	2.22229	-0.46383	0.520709	1.9136	-0.789518	-0.128103	0.620111	0.584068	-1.75834	-1.18631	-0.0011498	0.0798911	0.443252	-1.49576	-1.25742	-1.10449	0.132718	-0.609094	0.752571	0.409984	1.05771	0.451957	1.06504
LOC140757972	LOC140757972	Ance-3	angiotensin-converting enzyme-like protein Ace3	Ance-3	Ance-3	2.21417	0.36576	-0.0111608	0.849531	0.440009	1.64838	-0.0369113	-0.857194	0.944684	0.70632	-0.274633	1.69238	1.14035	0.54069	0.6647	-0.365241	-1.24353	-1.24674	0.530108	-0.538864	-0.232895	-1.3347	-0.389324	0.0794342	-0.635977	-0.0196442	1.35966	0.0230079	-0.547917	-1.00032	-1.83021	-1.14799	-1.48592
LOC140758006	LOC140758006	roundabout 1	neogenin-like	robo1	roundabout 1	-1.07305	-0.91597	1.46757	-0.394896	-1.50832	-0.67877	-0.671695	1.64363	0.327831	-0.990693	0.930629	0.419816	-0.444297	1.39225	-1.58291	-1.08211	1.08788	0.15689	1.3421	0.333406	0.157524	0.18291	1.48064	0.892975	1.53615	1.10571	-0.503638	-0.318764	-0.740833	-0.91289	-0.728196	-0.847	-1.06388
LOC140754310	mab-21	mab-21	nucleotidyltransferase mab-21	mab-21	mab-21	-0.187791	-0.398573	1.67529	-0.502367	-1.28723	-1.38379	-0.210624	1.52198	-1.01675	-0.499232	-0.280043	-0.618421	0.248971	1.7241	-1.2491	-0.827735	1.46957	-0.331251	-1.24631	-1.00218	0.54794	-0.205272	1.09675	-1.77671	0.690612	-1.18538	0.538931	0.425628	0.70886	0.831958	0.807455	1.28954	0.63116
LOC140743587	magu	magu	SPARC related modular calcium binding-like protein magu	magu	magu	-0.953297	-0.504115	0.655275	-1.18988	-0.858599	-1.17288	-0.612864	0.45038	-2.19725	0.0875034	-0.177033	-0.734681	-0.639858	1.27084	-1.38075	-1.27294	0.0307341	0.822116	-1.23664	0.864543	0.534487	0.931833	0.121911	-0.895216	0.376151	-0.407864	1.30551	0.44975	0.960134	1.38187	1.44048	1.42654	1.12382
LOC140744137	Mf	Myofilin	myofilin	Mf	Myofilin	-0.361964	0.00769566	0.968072	-0.302449	-0.699576	-0.244086	-0.178765	0.715746	-0.443441	0.197663	2.44608	1.2474	1.19274	2.19665	-1.08072	-0.140415	1.37599	0.578104	-0.737322	-1.08072	0.57229	0.4263	1.64978	-0.604629	-1.08072	-1.08072	-0.637976	-1.08072	-0.705478	-0.839569	-0.543479	-1.08072	-0.651045
LOC140743361	mirr	mirror	iroquois-class homeodomain protein mirror	mirr	mirror	0.120252	-0.475069	1.061	-1.21125	-0.864727	-0.988874	-0.8326	0.922245	-1.31256	-0.0962469	-1.73394	0.141937	0.875921	1.63728	-1.72129	0.0843303	1.39318	0.395837	-1.56414	-0.969025	0.556094	0.144179	0.658351	0.795645	1.38319	-1.73528	1.08051	-0.229355	0.18688	0.0997949	0.58245	0.871217	0.744062
LOC140751545	Mlp60A	Muscle LIM protein at 84B	Muscle LIM protein at 60A	Mlp84B	Muscle LIM protein at 84B	0.0567928	-0.0995714	0.419662	-1.04028	-1.06582	0.974912	0.440977	-0.339816	-0.618006	-0.752898	1.8806	2.05868	1.31089	1.392	-1.30088	-1.28954	0.295094	0.0839777	-0.474653	-0.44737	-0.262665	-0.0575629	2.35291	-1.00386	-0.898505	0.042721	-1.2809	1.11197	0.000200397	-0.27126	-0.759555	0.484904	-0.943142
LOC140743399	MnM	MnM	myomesin and myosin binding protein	MnM	myomesin and myosin binding protein	-2.73166	-1.87173	-0.839395	-0.591816	-0.434651	-1.54429	-1.11094	0.276158	-0.266632	0.0503861	1.2835	-1.50548	-0.896239	-0.120278	-0.774227	-0.486276	0.90148	0.125873	-0.120565	0.268484	0.889775	0.439319	0.983697	0.605485	0.920191	0.454335	1.39391	0.87997	0.384245	0.920389	0.376373	0.964524	1.17609
LOC140753028	mthl1	methuselah-like 1	adhesion G-protein coupled receptor methuselah-like 1	mthl1	methuselah-like 1	0.687558	0.436881	0.0959707	0.565934	0.500933	0.647761	0.594958	0.2524	0.613611	0.691139	0.227657	0.735809	0.48942	0.281217	0.66391	0.418921	-0.35371	0.397654	0.725617	0.395294	0.191052	0.549279	0.511554	0.446339	0.389076	0.380658	0.621611	-1.8271	-1.70328	-2.4313	-2.29091	-2.12837	-1.77753
LOC140754752	Nep3	Neprilysin 3	M13 family metallopeptidase neprilysin 3	Nep3	Neprilysin 3	-0.931458	-0.105709	-0.035654	-0.243025	-0.391083	-0.957264	-0.335313	0.114747	-0.303501	-0.605291	0.685019	-0.154953	0.247453	-0.194607	-0.444578	-0.329582	1.49109	0.779561	-0.795796	-0.319538	0.659863	-0.0587757	0.0391119	-1.15435	-1.40052	-0.983795	2.62504	0.0951077	0.20383	2.23181	2.52087	-1.15361	-0.79509
LOC140754723	NfI	Nuclear factor I	Nuclear factor I	NfI	Nuclear factor I	-0.30362	0.112041	-0.438266	-1.25645	-1.85925	-1.05767	0.0773984	-0.0376601	-1.01252	-0.567807	0.788895	-0.0499904	0.739915	0.459833	-0.981988	-1.04721	0.578193	0.304773	-1.22003	-0.55066	-0.299654	0.351432	0.059311	-0.184972	-0.458285	-0.0752903	-1.33407	2.53703	1.97132	1.26368	0.794294	1.5676	1.12968
LOC140748133	Nlg2	Neuroligin 2	Neuroligin 2	Nlg2	Neuroligin 2	-1.16815	-0.186718	-0.43665	-0.687406	-0.261716	-0.0787211	1.19457	0.442302	-0.151911	1.74355	3.33223	-0.255072	-0.236166	-0.611903	-0.536327	-0.028328	2.562	1.01176	-0.801213	-0.727054	-0.747603	0.345306	-0.219842	-0.659644	-0.802159	-0.839557	-0.695204	-0.596752	-0.535287	-0.160103	0.342521	-0.346245	0.795491
LOC140757630	Not3	Not3	CCR4-associated factor Not3	Not3	CCR4-NOT transcription complex subunit 3	2.30264	1.00908	0.108076	-0.417556	-0.382302	1.77594	0.743906	0.167296	-0.378428	0.230263	-1.2351	1.90379	0.95502	1.30006	-0.0764985	-0.75508	-1.39835	-0.324991	0.130084	-0.179084	-0.419997	0.237802	0.138833	-0.0245455	-0.952076	-0.602357	1.45392	-1.90309	-0.722375	-0.443857	-0.943346	0.147792	-1.44548
LOC140755103	Nox	NADPH oxidase	NADPH oxidase	Nox	NADPH oxidase	-1.11051	-0.872075	0.0624749	-0.787737	-0.282822	-0.790186	-0.836699	-0.266596	-0.382252	0.268776	0.681776	-0.881723	-0.842973	-0.404467	-0.746202	0.0627691	0.697035	0.348895	0.751802	1.63153	2.72233	-0.0312062	0.993755	1.2807	1.8083	1.79672	-0.0168187	-1.17264	-0.953759	-0.631823	-1.06674	-0.89289	-0.136737
LOC140751169	nw	narrow	narrow	nw	narrow	-2.30376	-2.21178	0.0548081	-0.297463	-0.20311	-0.669817	-0.246447	1.26503	-0.0956165	0.247555	0.596889	-0.437628	-0.281064	1.27819	0.535582	0.358553	1.67604	0.659966	0.469329	0.0275711	1.01724	0.952525	1.47186	-0.0155703	1.07823	0.364139	0.954356	-1.18822	-1.19424	-0.618652	-0.828661	-0.887035	-1.52879
LOC140743429	nwk	nervous wreck	FCH and double SH3 domains nervous wreck	nwk	nervous wreck	-0.429514	1.46655	0.612467	-0.39792	-0.479029	-0.918055	2.06129	-0.509161	-0.841675	-0.49659	-0.624196	-0.244402	2.0739	0.0477709	-0.285076	-0.325825	-0.261964	0.897333	-0.621819	-0.523638	-0.58883	1.48175	-0.439899	-1.11607	-0.762023	-0.1207	0.766181	1.967	2.00633	-1.10606	-1.01197	-0.614675	-0.661477
LOC140747415	opa	odd paired	Zic family member odd paired	opa	odd paired	-1.21607	0.78741	-1.25173	-0.202291	1.01037	-1.53511	0.695156	-0.346299	-0.189659	0.215631	-0.138577	-0.630241	-0.0369098	-1.57717	-0.485878	1.09558	0.142893	0.328705	-1.4837	1.29622	2.02044	0.91978	-0.862975	1.18745	0.500841	-2.4144	1.49323	-0.282186	-0.0619658	0.324143	0.408866	0.354662	-0.0662196
LOC140742285	pb	proboscipedia	homeobox proboscipedia	pb	proboscipedia	-0.405853	-0.337565	-0.385062	-0.266942	-0.329087	2.05303	1.46671	-0.695593	-0.584458	-0.523011	-0.562008	3.31183	1.0005	-0.423125	-0.275063	-0.478107	-0.288706	1.89877	-0.66758	-0.444139	-0.498801	2.086	-0.182907	-0.152696	-0.32542	-0.296214	-0.445262	-0.545637	-0.550892	-0.565061	-0.554836	-0.422001	-0.610817
LOC140757299	pdm3	pou domain motif 3	POU-domain protein pdm3	pdm3	pou domain motif 3	0.438102	0.391827	1.42405	-1.07039	-1.1093	-0.670195	-0.155572	1.22778	-0.385892	-0.454657	1.57954	0.401536	1.0151	0.91932	-0.662939	0.27733	1.15046	1.41311	0.203062	0.999844	-0.376887	0.62133	0.849749	0.372463	0.509983	0.637436	-0.985625	-1.14749	-1.56158	-1.67843	-1.54372	-1.1338	-1.49555
LOC140747944	Phlpp	Phlpp	PH domain leucine-rich repeat protein phosphatase	Phlpp	PH domain leucine-rich repeat protein phosphatase	-1.35265	0.850788	-0.576324	-1.7291	-1.54185	-1.62898	0.757913	-0.113174	-0.81307	-0.962097	0.260236	-0.505556	1.02645	0.690656	-1.54579	-1.40212	-0.0428041	0.319287	-0.669633	0.109651	0.657638	0.412465	-0.194938	0.0375778	0.464655	-0.690405	0.358951	1.17049	0.779692	1.55482	1.26583	1.64717	1.40422
LOC140743330	ple	pale	tyrosine hydroxylase ple	ple	pale	1.79622	2.16924	1.28196	-0.441941	-0.992972	1.37032	0.646641	0.753054	-0.483956	-0.866366	-0.185028	1.96896	1.61981	1.52723	-0.79432	-0.865946	-0.443228	0.868696	-0.582966	-0.556341	-0.615143	-0.150629	-0.063818	-0.73981	-0.765776	-0.785551	-0.195353	-0.764323	-0.775231	-0.681337	-0.840853	-0.688269	-0.722966
LOC140755949	Ppt1	Ppt1	Palmitoyl-protein thioesterase 1	Ppt1	Palmitoyl-protein thioesterase 1	-0.0360339	0.270648	0.464116	1.05811	0.401867	-0.161834	0.461441	0.773322	0.877216	0.246519	1.782	0.512198	0.43706	1.0883	-0.182919	0.321772	1.46068	0.0804882	-0.00586248	-0.260293	0.583751	0.118298	0.146694	0.149375	0.551019	-0.0339483	-0.503135	-2.72019	-2.28901	-1.37536	-1.17655	-1.75651	-1.28324
LOC140756148	psq	pipsqueak	BTB-domain-containing protein pipsqueak	psq	pipsqueak	-1.35838	-0.496023	1.50553	-0.779355	-0.857457	-1.02194	-0.0297267	1.97819	-0.581892	-0.907437	0.555188	-0.626079	-0.119726	1.75636	-1.1558	-0.563028	1.88407	0.212263	-0.699382	-0.976748	0.609105	0.0955866	1.09369	-1.25688	0.946673	-0.802161	-1.14431	-0.35472	-0.292445	0.78184	1.47397	0.721822	0.409189
LOC140749989	qless	qless	decaprenyl diphosphate synthase subunit 1 qless	qless	qless	2.93704	1.79981	0.878099	0.0295945	-0.40279	1.27932	0.234729	0.306151	0.0366642	-0.172074	-0.126838	2.04951	1.53229	1.06157	0.273218	0.166106	-0.0684075	-0.402168	-0.662921	-0.852888	-0.584161	-0.439514	-0.701967	-0.61348	-0.519299	-0.589994	-0.64847	-1.10077	-1.12699	-0.81612	-1.11597	-0.621867	-1.01741
LOC140753325	r	rudimentary	carbamoyl-phosphate synthetase 2, aspartate transcarbamylase, and dihydroorotase rudimentary	r	rudimentary	-1.28919	-1.05355	-0.217356	-1.21387	-1.00092	-1.04707	-0.971601	0.176368	-0.438941	-0.796618	-0.2876	-1.27946	-1.04995	-0.146932	-0.654684	-0.382678	0.156976	0.335869	1.65911	0.797538	0.334492	-0.706263	1.04623	-0.237386	-0.0448651	-0.520402	0.0276351	1.76871	0.598589	1.53537	0.895851	2.28049	1.72611
LOC140753386	Rif1	Rap1 interacting factor 1	Rap1 interacting factor 1	Rif1	Rap1 interacting factor 1	2.08513	0.951994	-0.025439	0.532459	0.509754	1.18433	0.370502	0.149714	1.15007	0.753186	0.733525	0.821482	0.855234	0.0611515	0.925922	1.04658	0.551173	-0.970627	-0.239069	0.368824	0.15006	-0.849388	-0.813171	0.0858696	-0.913976	0.135959	-0.703642	-2.02985	-2.09426	-1.09066	-1.03893	-1.74623	-0.907684
LOC140754665	rn	rotund	rotund	rn	rotund	-0.96731	-0.914455	-3.08508	0.637539	0.558283	0.22575	-0.00498607	-1.27098	-0.157699	0.648263	-0.00157518	-0.10136	-0.00513641	-2.28424	0.956152	1.09233	-0.875934	0.279316	0.915718	1.40823	0.520996	0.368392	-0.00104572	1.43944	0.787941	1.30223	0.820047	-0.90399	-0.14266	-0.587672	-0.0385409	-0.440712	-0.177239
LOC140753186	rut	Adenylate cyclase 1	adenylate cyclase rutabaga	Adcy1	Adenylate cyclase 1	0.980263	-0.480339	-0.530032	0.857306	0.210662	0.717593	-0.689774	-1.26063	1.81047	0.681692	-0.615835	0.182828	-0.641923	-1.21623	0.858646	-0.465509	-1.15517	-0.329195	1.96601	0.253443	0.160169	-0.178474	0.858081	1.50633	0.846972	1.12656	-0.486566	-2.0915	-0.622423	-1.81534	-0.733395	-0.512159	0.80747
LOC140745858	RyR	Ryanodine receptor	Ryanodine receptor	RyR	Ryanodine receptor	-0.524441	-0.169063	0.14011	-1.12367	-0.896192	-1.1833	-0.290661	0.454551	-0.839287	0.351613	1.75434	0.0310238	0.297074	0.780886	-1.41431	-0.346615	1.12166	0.666575	-0.49381	-0.60997	0.318402	1.20315	1.35632	0.963107	0.947516	0.815214	0.0704218	-1.22201	-1.84089	1.55106	1.10137	-1.68602	-1.28416
LOC140746244	sals	sarcomere length short	sarcomere length short	sals	sarcomere length short	-1.07024	-0.310178	0.692108	-0.167708	-1.16502	-0.627811	-0.234077	0.967597	-0.566159	0.138235	2.43867	-0.0415945	-0.012961	2.19779	-0.503331	-0.170951	2.61804	0.64262	-1.00676	-1.14144	0.580158	0.376158	1.64994	-0.454198	-0.377236	-0.597752	-0.715098	-0.79036	-0.891646	-0.575286	-0.51711	-0.0783118	-0.286089
LOC140746448	sand	sandman	potassium two pore domain channel sandman	sand	sandman	-0.952909	-0.302057	0.40885	-0.952909	-0.952909	-0.952909	-0.616726	0.35638	-0.952909	-0.289728	1.46942	-0.400434	-0.262469	1.77023	-0.952909	-0.952909	1.16584	0.943615	0.785611	0.92519	1.59204	1.27941	2.13408	0.229826	1.04324	0.410818	-0.255328	-0.952909	-0.952909	-0.952909	-0.952909	-0.952909	-0.952909
LOC140751819	sd	scalloped	TEA domain transcription factor 1 homolog scalloped	sd	scalloped	-0.124584	-2.10947	-1.41845	1.21502	0.00422651	1.06032	-0.429858	-1.03589	1.7993	0.641974	-0.491237	-0.00648623	-0.972585	-2.24135	0.97928	0.0127858	-1.0049	-0.626021	1.85195	0.971314	-0.314165	-0.88351	0.319574	1.529	-0.0667693	0.597497	-0.290319	-0.412877	0.436316	-0.201924	0.762839	-0.10736	0.556357
LOC140743994	Sema2a	Semaphorin 2a	Semaphorin 2a	Sema2a	Semaphorin 2a	-2.23724	-1.03786	0.932837	-0.557395	0.16725	-0.85973	-0.669703	1.12189	0.849835	0.101226	0.825769	-1.14985	0.172756	-0.0546489	0.380801	-0.165162	1.40013	1.20334	-1.3866	-0.791853	-0.480403	0.40903	0.191597	-1.9221	-0.915453	-1.03028	-0.276112	2.02962	0.561908	0.963313	0.43982	0.655806	1.12746
LOC140747672	sens-2	senseless-2	zinc finger transcription factor senseless-2	sens-2	senseless-2	-1.08068	0.59242	1.08331	-0.843856	-1.43237	-0.488426	0.811456	0.950688	-0.0144087	0.089882	2.17545	-0.332584	1.33865	1.47503	-0.602911	-0.0344965	1.61287	1.38572	-1.4248	-0.978548	-0.608734	0.920256	0.508563	-0.631283	0.162929	-0.332579	-0.466187	-0.83541	-0.933106	0.52269	0.213102	-1.34552	-1.45713
LOC140757488	Septin4	Septin 4	septin 4	Septin4	Septin 4	-1.12086	0.537827	-1.24942	0.57676	-0.374057	-0.301583	1.31611	-0.684531	0.824792	-0.216889	-0.313494	-0.403877	0.812471	-1.4881	-0.399191	-0.431573	-0.743434	0.89286	1.49428	0.922902	-0.105746	1.10942	0.771311	2.28215	0.87446	1.66862	-0.0824836	-1.21638	-1.40783	-1.02007	-1.03047	-1.06705	-0.426953
LOC140743737	Sh	Shaker	Potassium voltage-gated channel protein Shaker	Sh	Shaker	-0.235051	-0.338699	0.547519	-0.00174118	-0.877354	-1.10268	-0.503069	0.578877	-0.691517	-0.598738	2.20296	-0.030041	-0.244435	2.08928	-1.89299	-0.517881	2.22494	0.702713	-0.977837	-0.79288	0.55341	0.717944	1.57815	-0.341114	-0.603302	-1.07347	-0.713444	-0.381877	-0.893062	0.229274	0.992619	0.669881	-0.276383
LOC140752170	sha	shavenoid	uncharacterized LOC140752170	sha	shavenoid	-0.650863	-0.100448	0.0378207	-0.169159	-0.49253	-0.467012	-0.369499	0.403104	-0.281043	-0.596023	0.214688	-0.664822	-0.534673	-0.240939	-0.677516	-0.613601	1.05798	0.249181	-0.560952	-0.684687	-0.326904	-0.0177239	-0.0350034	-0.777314	0.0486815	-0.488409	-0.338228	1.4302	-0.112659	4.1848	-0.457261	2.39383	-0.363009
LOC140751518	Shark	SH2 ankyrin repeat kinase	SH2 ankyrin repeat kinase	Shark	SH2 ankyrin repeat kinase	1.84321	0.284077	0.440946	0.728279	0.410635	2.11228	0.547873	0.091415	0.772834	0.68981	0.0715822	0.811436	-0.0788446	-0.117108	0.267095	-0.283074	-0.44009	1.26378	-0.0817898	-1.11335	-0.344562	-1.40242	-0.598639	-1.85992	-0.732734	-1.90816	-0.946244	0.785748	1.23998	-1.30259	-1.68162	0.506383	0.023795
LOC140753375	sing	singles bar	MARVEL domain-containing protein sing	sing	singles bar	-0.470032	0.0842085	1.18482	0.352184	-0.161282	-1.24543	-0.0776516	1.17259	-0.758903	0.0841399	1.8229	-0.490192	-0.0918341	2.29022	-1.24543	-0.337483	1.66455	1.44097	-0.874972	-0.474974	1.2505	0.337729	1.74143	-0.731821	-0.507452	-0.77649	-0.570477	-0.482423	-1.24543	-0.466399	-0.835372	-0.800304	-0.781894
LOC140754028	SmydA-1	SmydA-1	SET and MYND domain containing, arthropod-specific, member 1	SmydA-1	SET and MYND domain containing, arthropod-specific, member 1	-0.446117	-0.164643	0.534673	-0.332687	-0.559911	-0.371524	0.671902	1.7876	-0.899779	0.354651	3.12592	0.0843987	0.442702	1.13707	-0.899779	-0.368366	1.44359	0.758035	-0.899779	-0.899779	0.830252	0.511677	1.69972	-0.475247	-0.899779	-0.899779	-0.504982	-0.899779	-0.565174	-0.595742	-0.899779	-0.899779	-0.899779
LOC140744576	sn	singed	fascin domain-containing protein singed	sn	singed	-1.10465	-0.254374	0.137171	0.0609082	0.210447	-0.365708	0.293418	0.881467	0.640955	0.772175	0.804087	-0.18758	-0.00674077	0.518688	0.0451072	0.33461	0.933235	0.633372	0.541019	0.554211	0.90202	0.833231	0.981705	0.188665	0.830751	0.554465	1.04092	-1.34366	-0.899442	-1.95337	-1.77265	-2.34998	-2.45447
LOC140757002	snsl	snustorr snarlik	snustorr snarlik	snsl	snustorr snarlik	1.451	1.79344	0.658109	0.450895	-0.862425	0.322573	-0.770443	-0.738566	-0.150494	-1.0045	-1.22951	1.48314	0.333469	0.179755	0.0686647	-0.779048	-1.11784	-1.15883	0.0947789	-0.89831	-0.219968	-0.977177	-0.250134	-0.942797	-0.899983	-1.07468	-1.28326	1.0657	1.16226	1.21563	1.14181	1.43913	1.4976
LOC140754531	Sox102F	Sox102F	transcription factor Sox102F	Sox102F	Sox102F	-0.931198	-0.511372	0.750063	-1.88073	-2.88988	-0.416339	0.228339	1.49156	-0.95937	-1.07754	0.423518	-0.74251	-0.43623	0.590748	-1.40739	-1.08372	1.26788	1.45911	-0.199936	0.404691	0.324162	0.611152	0.63468	-0.472004	0.781856	1.31527	0.392651	1.08391	0.356988	0.63432	0.444823	-0.0527904	-0.134698
LOC140756580	Sox15	Sox box protein 15	Sox box 15 transcription factor	Sox15	Sox box protein 15	-0.86898	0.339612	1.69196	-1.2014	-1.22121	-0.80363	-0.210705	1.35968	-2.16404	-0.536994	-0.149003	-0.830156	0.249911	1.86097	-0.288422	-0.449416	1.07225	-0.217922	-1.5138	-0.912527	0.11096	-0.371697	0.189125	-1.83575	0.750941	0.559395	0.707663	0.816116	0.372115	1.0027	0.878048	1.09034	0.523865
LOC140744005	sro	shroud	SDR family oxidoreductase shroud	sro	shroud	-1.31141	-0.803015	-0.180234	-0.252828	0.265119	-0.643802	-0.264609	0.518476	0.396173	-0.193952	0.678249	-1.33132	-1.03701	0.294263	-0.988933	-0.134122	0.37753	1.22397	0.208311	1.04732	1.33095	0.941939	1.02322	0.543635	0.745134	0.515915	3.06528	-1.22329	-1.33029	-0.309047	-0.604677	-1.0499	-1.51704
LOC140749949	stumps	stumps	DBB domain-containing protein stumps	stumps	stumps	-2.02839	0.160305	-1.29192	-0.757709	0.158201	-1.91282	-0.550467	-0.200069	-1.36702	0.320085	1.8755	-1.14483	-0.574561	-0.34975	-0.535188	0.257698	0.329036	-0.405193	-1.16223	-0.206414	-0.25081	0.739222	-0.15596	1.03661	0.885299	1.67531	1.30616	1.37338	1.4394	0.0120568	-0.274218	0.765179	0.834101
LOC140749105	svp	seven up	COUP transcription factor 2	svp	seven up	-1.40994	0.133603	1.12062	-0.761214	-1.07899	-0.628245	0.619026	0.563239	-1.05418	-0.588553	0.287039	-0.141843	1.37392	1.61464	-1.1812	-0.973163	0.128401	0.208296	-1.44058	-0.754888	-0.374826	0.511895	0.529374	-0.997419	0.0104111	-2.07754	-0.165389	1.42394	1.62059	0.753278	1.04699	1.56348	0.119256
LOC140751133	Tet	Tet	Ten-Eleven Translocation (TET) family protein	Tet	Ten-Eleven Translocation (TET) family protein	-0.693144	0.0318624	-0.246184	-0.996452	-1.35963	-1.29259	-0.0230801	-0.33762	-0.199437	-0.508537	0.828669	-0.296922	0.297761	0.410273	-1.20371	-0.768209	0.720281	1.00709	1.22884	1.91412	0.715142	0.634405	0.959519	2.13229	1.36888	1.50338	0.168373	-0.739295	-1.13578	-1.13323	-1.25576	-0.779307	-0.951974
LOC140752960	tio	tiptop	zinc finger domain-containing protein tiptop	tio	tiptop	0.0721631	-1.20571	1.52601	-0.314367	-1.66006	-0.906544	-0.585542	1.44945	-0.0283792	-0.70122	-0.277046	0.442151	-0.193359	1.98313	-0.812375	-0.489604	1.77906	0.0298547	-1.19185	-1.21905	0.484324	0.0558306	1.01897	-1.44446	0.916478	-1.81934	-0.54346	0.339364	0.538548	0.757057	1.05574	0.610908	0.333339
LOC140749055	Tm2	Tropomyosin 2	tropomyosin 2	Tm2	Tropomyosin 2	-0.792923	-0.520894	0.849917	-0.437003	-0.848857	-0.986818	-0.490912	0.424339	-0.950079	-0.207673	1.93099	0.712201	0.900526	2.08351	-0.507865	-0.195376	1.73379	1.1526	-0.71302	-0.603005	0.577882	0.602468	2.5807	-0.761851	-0.560917	-0.968912	-0.959601	-0.906686	-0.606907	-0.459664	-0.801083	0.0134661	-0.282329
LOC140751948	Tmtc3	Tmtc3	Transmembrane O-mannosyltransferase targeting cadherins 3	Tmtc3	Transmembrane O-mannosyltransferase targeting cadherins 3	-1.88267	-1.72807	-0.369273	-1.10839	-0.69109	-1.23201	-0.903624	0.36915	-0.562861	-0.665493	-0.271521	-1.60969	-1.37823	-0.0305715	-0.867678	0.208081	0.750223	1.32023	0.416669	1.62152	1.34714	0.739218	0.596607	0.143262	1.74249	0.585303	-0.634323	0.879081	0.738882	0.856748	1.10369	0.221766	0.29543
LOC140757262	tn	thin	tripartite motif containing protein thin	tn	thin	1.5501	0.410094	2.2402	-0.375061	-0.854042	1.52189	0.572783	1.65563	-0.900565	-0.406605	0.682111	0.397598	0.246744	1.19102	-0.782704	-0.884184	1.63794	0.359547	-1.17961	-1.30274	0.338376	-0.166887	0.697764	-1.58308	-0.850719	-1.166	0.420218	-0.858891	-0.2093	-0.449283	-0.386709	-0.899146	-0.666501
LOC140744972	Toll-6	Toll-6 (LOC140744972)	Toll-like receptor 6	Toll-6	Toll-6	-0.088012	-0.0847513	1.2902	-1.74292	-1.8872	-0.220987	-0.218803	1.8691	-0.270103	-1.55828	-0.0134266	0.361087	0.520832	1.31447	-0.91377	-0.744863	1.01313	0.419706	-0.870435	-1.31184	1.56884	0.653306	0.797126	-0.361668	0.887519	-2.08509	0.153462	-0.264403	-0.261425	0.881271	0.762852	0.338799	0.0662883
LOC140754453	toy	twin of eyeless	paired box 6 protein twin of eyeless	toy	twin of eyeless	-0.706501	2.44558	1.42968	-0.342182	-0.706501	-0.706501	1.43114	1.51794	-0.706501	-0.706501	-0.706501	0.186945	1.71635	2.16232	-0.706501	-0.706501	-0.706501	0.828661	-0.706501	-0.372271	-0.706501	1.4717	0.525896	-0.706501	-0.706501	-0.706501	-0.348101	-0.400034	-0.706501	-0.316348	-0.398807	-0.234462	-0.706501
LOC140753221	Traf4	Traf4	TNF receptor associated factor 4	Traf4	TNF-receptor-associated factor 4	0.590576	0.134378	-0.0204444	0.83235	0.603496	0.616302	0.297804	0.0310751	0.968658	1.06003	0.310089	0.747594	0.509549	0.0319316	1.11615	0.724815	-0.0300771	0.288826	0.839243	0.505109	0.416701	-0.0166936	0.336434	0.102067	-0.170787	0.0966897	0.860351	-1.93553	-1.71426	-1.99308	-2.06995	-1.9471	-2.1223
LOC140745523	trh	trachealess	PAS domain-containing protein trachealess	trh	trachealess	0.325699	-0.646818	-2.43411	0.227548	-0.844912	0.429042	-0.745472	-1.11325	1.13946	0.240449	-0.569888	-0.0309518	-0.313302	-2.6409	-0.197468	-0.0257025	-0.814744	0.0517065	-0.287669	0.0864137	-0.344621	-0.332415	-0.662691	0.698296	-0.357632	0.83202	0.246508	1.08138	1.29276	1.12064	1.57432	1.2912	1.72511
LOC140743708	trol	trol	terribly reduced optic lobes	trol	terribly reduced optic lobes	-0.576523	0.617171	1.03407	-0.963878	-0.20273	-0.764593	-0.0600369	1.2497	0.0942237	-0.256152	0.986742	-1.42487	-0.803195	0.72605	-1.41265	-0.549327	1.25547	0.968052	-0.845491	-1.20016	0.0807773	0.311165	1.04914	-2.19392	-0.210601	-1.98792	-0.348796	1.39872	0.795102	1.12999	1.21564	0.504853	0.383983
LOC140746072	tws	twins	protein phosphatase 2 regulatory subunit tws	tws	twins	0.559107	-0.366354	-0.946615	0.977134	0.126494	0.256921	-0.0795094	-0.605647	0.238478	0.194343	0.0419174	-0.151131	-0.00930058	-1.62468	0.971301	0.51875	-0.324854	-0.126483	1.2259	1.62709	-0.0226582	0.198382	0.0293306	1.66871	0.969615	1.86593	1.09124	-0.776606	-1.54857	-1.16194	-1.04297	-1.82361	-1.94971
LOC140743477	Unc-76	Uncoordinated 76	fasciculation and elongation protein Unc-76	Unc-76	Uncoordinated 76	-0.529222	-0.286188	0.428105	-1.15235	-1.68204	-1.85759	-0.43781	0.289761	-0.78163	-1.46735	-0.145669	-0.813059	-0.218594	-0.281016	-1.61173	-1.24304	0.467278	0.781033	0.303164	0.0423939	0.204963	0.718673	0.698248	-0.0184805	1.02172	0.107396	-0.762013	0.826693	1.43798	1.07484	1.69477	1.15862	2.03215
LOC140747763	ush	u-shaped	Zinc finger protein ush	ush	u-shaped	-1.23012	0.212953	0.723854	0.532377	1.79223	-1.53052	-0.244549	0.417535	0.320446	0.615112	0.690043	-1.11944	-0.423383	0.0880934	-1.01446	1.62805	0.507272	0.551303	-0.519596	1.32456	1.02159	-0.350949	-0.552952	1.5416	0.0446471	-2.88252	1.00898	-0.427312	-0.107228	-0.741525	-0.572977	-0.447572	-0.855533
LOC140751058	vg	transcription factor vestigial	transcription factor vestigial			0.324158	-1.88056	-2.36137	-0.0190903	-0.925503	1.41855	-0.31977	-0.992902	1.2321	0.412149	-0.876988	0.996207	0.0570094	-1.66571	1.12899	0.112186	-0.844671	-1.45999	0.319656	-0.891177	-0.382433	-0.18333	-0.404907	1.11104	0.133562	0.61857	0.228206	0.176707	1.06681	0.729085	1.34941	0.445717	1.34829
LOC140748368	Wnt6	Wnt6	Wnt oncogene analog 6	Wnt6	Wnt oncogene analog 6	0.818299	-0.476111	0.353688	0.426801	-2.43324	0.907881	-0.790168	0.503281	1.07471	-1.2948	-1.21633	0.726164	-0.0520622	0.0835903	-0.631513	-1.42851	-0.546646	-0.526148	0.660247	-1.49001	-0.235926	-0.444645	0.735641	-0.529555	-0.374433	-0.886264	-0.531492	0.53666	1.37359	1.18115	1.36505	1.5199	1.6212
LOC140755181	WntA	WntA	protein Wnt-4-like	Wnt2	Wnt oncogene analog 2	0.419214	0.635047	-0.865089	0.359452	1.50014	-0.172029	1.2825	-0.712095	-1.67111	0.262693	0.555378	0.876481	0.932039	-1.33085	1.22915	1.41436	0.267207	0.713044	-2.00436	0.76149	-1.16514	1.03087	-1.48163	0.152077	0.692424	-0.699522	1.36671	-0.559148	-0.771313	-0.631056	-0.803283	-0.504884	-1.07877
LOC140750561	Zasp52	Zasp52	Z band alternatively spliced PDZ-motif protein 52	Zasp52	Z band alternatively spliced PDZ-motif protein 52	-1.693	-0.445935	0.263849	-1.04715	-1.00672	-1.93096	-1.57246	0.254658	-0.662819	-0.549727	0.576587	-1.00785	-0.975805	0.835731	-0.889254	-0.807023	1.07356	0.0552526	-0.111842	0.0660883	0.349645	0.0417655	0.594592	-0.489434	0.731962	0.0102655	-0.127853	1.05045	1.30375	0.988535	1.28426	1.72557	2.11131
LOC140743652	zld	zelda	zinc finger protein zelda	zld	zelda	-0.630806	0.362208	2.05636	-0.637733	-0.975566	-0.0156496	-0.463352	1.31737	0.448279	-1.37724	0.100029	0.885323	0.641435	1.91077	-1.06302	-0.696709	2.11314	-0.1481	0.619097	-1.57403	-0.540995	-0.164243	0.491107	-0.467498	0.418151	-0.538244	-1.14984	-1.54237	-1.32222	0.454247	0.889578	0.0313155	0.569186
